# Supplementary material for: An analysis of deficiencies in the data of interventional drug trials registered with Clinical Trials Registry - India
Source: Trials. 2019 Aug 28;20:535. doi: 10.1186/s13063-019-3592-0 (PMC6712861; doi:10.1186/s13063-019-3592-0)
Supplement: Supplementary file 3 — The SQLite database with details of 12,673 trial records from CTRI. (ZIP 20 mb) [file 13063_2019_3592_MOESM3_ESM.zip]

Archive with 9 entries (9 files):
- SitesOfStudy.csv
- PrimarySponsor.csv
- BasicDetails.csv
- ContactPublicQuery.csv
- ContactScientificQuery.csv
- EthicalCommittee.csv
- HealthCondition.csv
- InclusionExclusion.csv
- PrincipalInvestigatorDetails.csv
