# Supplementary material for: An analysis of deficiencies in the data of interventional drug trials registered with Clinical Trials Registry - India
Source: Trials. 2019 Aug 28;20:535. doi: 10.1186/s13063-019-3592-0 (PMC6712861; doi:10.1186/s13063-019-3592-0)
Supplement: Supplementary file 3 — The SQLite database with details of 12,673 trial records from CTRI. (ZIP 20 mb) [file 13063_2019_3592_MOESM3_ESM.zip › SitesOfStudy.csv]

ctri_number	primarykey	site	address	state	Name	city
CTRI/2007/091/000002	CTRI2007091000002	SDM College of Dental Sciences	Sattur,-580009	KARNATAKA	ProfKVVPrasad	Dharwad
CTRI/2007/091/000003	CTRI2007091000003	Seth GS Medical College and KEM Hospital	Parel,-400012	MAHARASHTRA	Dr uday Khopkar	Mumbai
CTRI/2007/091/000003	CTRI2007091000003	T.N. Medical College and B.Y.L.Nair Hospital	Mumbai central,-400008	MAHARASHTRA	Dr Sangeeta Amladi	Mumbai
CTRI/2007/091/000003	CTRI2007091000003	Skin Clinic	109, Jawahar Nagar,Goregaon-400062	MAHARASHTRA	Dr Vinay Saraf	Mumbai
CTRI/2007/091/000003	CTRI2007091000003	Rajiv Gandhi Medical College & Chatrapati Shivaji Maharaj Hospital	Kalwa,-400605	MAHARASHTRA	Dr R Torsekar	Thane
CTRI/2007/091/000006	CTRI2007091000006	SDM College of Dental Sciences & Hospital, Dharwad	SDM College of Dental Sciences &amp; Hospital,,Sattur-580009	KARNATAKA	Dr K V V Prasad	Dharwad
CTRI/2007/091/000008	CTRI2007091000008	CMC DOTS Centres	Christian Medical College,IdaScudder Rd-632004	TAMIL NADU	Dr. KR JOHN	Vellore
CTRI/2007/091/000008	CTRI2007091000008	TB Clinics Around Vellore	Christian Medical College,Ida Scudder Road-632004	TAMIL NADU	Dr. KR JOHN	Vellore
CTRI/2007/091/000008	CTRI2007091000008	CMC-CHAD Hospital	Bagayam,Vellore-632004	TAMIL NADU	Dr. KR John	Vellore
CTRI/2007/091/000008	CTRI2007091000008	Bedestha Hospital	,-632004		Dr. Joel Nesaraj
CTRI/2007/091/000009	CTRI2007091000009	SDM College of Dental Sciences & Hospital	SDM College of Dental Sciences &amp; Hospital,Sattur-580 009	KARNATAKA	Dr K V V Prasad	Dharwad
CTRI/2007/091/000012	CTRI2007091000012	CHAD Tb Unit, Dept. of Community Medicine, CMC-Bagayam, Vellore	,-632002	TAMIL NADU	Dr.K.R.John, Professor, Dept. of Community Medicine, CMC, Vellore. e-mail: mony@cmcvellore.ac.in	Vellore
CTRI/2007/091/000013	CTRI2007091000013	INHS Ashwini Hospital	Oncology Centre, INHS Asvini, Near R C Church,,, Colaba-400 005	MAHARASHTRA	Dr Ajit Venniyoor / Subhash Ranjan	Mumbai
CTRI/2007/091/000013	CTRI2007091000013	Dinanath Mangeshkar hospital	Dinanath Mangeshkar Hosp, Erandwane, , Near Mahatre Bridge,- 411004	MAHARASHTRA	Dr Chetan Deshmukh	Pune
CTRI/2007/091/000013	CTRI2007091000013	Mahavir Cancer Hospital	Bhagwan Mahaveer Cancer Hospital &amp; Research Centre, ,JLN Marg-302 017	RAJASTHAN	Dr. Lalit M. Sharma	Jaipur
CTRI/2007/091/000013	CTRI2007091000013	Kashyap Nursing Home	,-		Dr Nilesh Lokeshwar
CTRI/2007/091/000013	CTRI2007091000013	Sanchetee Hosp & Cancer Inst	Sanchetee Hosp. &amp; Cancer Inst., ,429,Pal link Road-342 008	RAJASTHAN	Dr. Suresh Sanchetee	Jodhpur
CTRI/2007/091/000013	CTRI2007091000013	O PJindal Institute	O P Jindal Institute of Cancer and Research , Model town-125005	HARYANA	Dr Lovenish Goyal	Hisar
CTRI/2007/091/000015	CTRI2007091000015	Vikram Hospital and Heart Care	Vikram hospital and heart care, no: 46,Vivekananda road, Yadavagiri-570020	KARNATAKA	Dr. Arun Srinivas	Mysore
CTRI/2007/091/000015	CTRI2007091000015	Wockhardt Hospital and Heart Institute	Wockhardt Hospital and Heart Institute, no:14,cunningham road-560052	KARNATAKA	Dr. Sunil S Dwivedi	Bangalore
CTRI/2007/091/000015	CTRI2007091000015	Belgaum diabetic centre	Belgaum diabetes centre, Ground floor,maruthi galli-590001	KARNATAKA	Dr Neetha Deshpande	Belgaum
CTRI/2007/091/000015	CTRI2007091000015	Apollo Health Centre	Apollo Hospitals, ,Jubliee hills, -500033	ANDHRA PRADESH	Dr. Sudhir R Naik	Hyderabad
CTRI/2007/091/000015	CTRI2007091000015	Care Hospital	10-50-11/5, Waltair main road,Ramnagar-530003	ANDHRA PRADESH	Dr. Bhaskar Rao	Visakhapatnam
CTRI/2007/091/000015	CTRI2007091000015	Bethesda Hospital	Bethasda hospital, Mission compound,AMbur-635802		Dr. Joel Nesaraj
CTRI/2007/091/000015	CTRI2007091000015	Care Hospital	Care hospital, Exhibition road,Nampally-500001	ANDHRA PRADESH	Dr.B.K.S. Sastry	Hyderabad
CTRI/2007/091/000015	CTRI2007091000015	Care Hospital	Care hospital, Market street,,near clock tower-500003		Dr. G. Surya Prakash
CTRI/2007/091/000015	CTRI2007091000015	Dr. Mohan's Diabetes Speciality ZCentre and Madras Diabetes Research Foundation	no:6B, Conran Smith road,Gopalapuram-600086	TAMIL NADU	Dr. V. Mohan	Chennai
CTRI/2007/091/000015	CTRI2007091000015	Christian Medical College Hospital	Christian medical college,-632004	TAMIL NADU	Dr. Nihal Thomas	Vellore
CTRI/2007/091/000015	CTRI2007091000015	Health Harmony Hospital	Health Harmony, 2-Dattani chambers,S.V.Road, Malad-W-400064	MAHARASHTRA	Dr. Ketan Mehta	Mumbai
CTRI/2007/091/000015	CTRI2007091000015	Gowri Gopal Nursing Home	Near Govt. area hospital,Victoria pet-518301		Dr. Y. Balaji
CTRI/2007/091/000015	CTRI2007091000015	Nanjappa Hospital	Nanjappa Hospital, no:66,kuvempu road-577201	KARNATAKA	Narendra. J	Shimoga
CTRI/2007/091/000015	CTRI2007091000015	Mahatma Gandhi Institute of Medical Science	MGIMS, Sevagram,wardha Distt-442102	MAHARASHTRA	Dr. S.P. kalantri	Wardha
CTRI/2007/091/000015	CTRI2007091000015	PSG Hospital	PSG Hospital, Department of Cardiology, PSG hospital,Peelamedu-641004	TAMIL NADU	Dr. Bhuvaneswaran Jagadesa Subramaniam	Coimbatore
CTRI/2007/091/000015	CTRI2007091000015	Peerless Hospital	Peerless hospitals and B.K. Roy research centre,360, Panchasayar-700094	WEST BENGAL	Dr. S. K. Paul	Kolkata
CTRI/2007/091/000015	CTRI2007091000015	Sidhu Hospital Pvt LTD	Sidhu hospital Pvt LTD, G.T. road,Doraha, Distt Wohiana-141421	PUNJAB	Dr Gursaran Sidhu	Ludhiana
CTRI/2007/091/000015	CTRI2007091000015	Rajamuthaiah hospital	Rajamuthiah medical college and hospital,Annamalai University, Annamalai nagar-608002	TAMIL NADU	Dr. N. Chidambaram	Chennai
CTRI/2007/091/000015	CTRI2007091000015	Sri Ganga ram Hospital	Sri Ganga Ran Hospital, Dharma Veera Heart centre,5th floor, rajinder nagar-110060	DELHI	Dr. J.P.S. Sahwney	New Delhi
CTRI/2007/091/000015	CTRI2007091000015	SP Medical college	S.P. Medical college and A.G.H,-334003	RAJASTHAN	Dr. B.K. Gupta	Bikaner
CTRI/2007/091/000015	CTRI2007091000015	St.John's medical college&Hospital	Sarjapur Road,Kormangala,-560 034	KARNATAKA	Dr.C.B.Patil	Bangalore
CTRI/2007/091/000015	CTRI2007091000015	St.John's medical college &Hospital	Sarjapur Road,Kormangala,-560 034	KARNATAKA	Dr.Ganpati	Bangalore
CTRI/2007/091/000016	CTRI2007091000016	St Johns Medical College Hospital	Department of CardiologySt Johns Medical College HospitalSarjapur Road,Koramangala-560034	KARNATAKA	Dr Kiron Vargheses	Bangalore
CTRI/2007/091/000016	CTRI2007091000016	Trichy Diabetes Speciality Centre (p) LTD	B-37, Sasthri road,VII cross,Thillai nagar, Trichy-620018		Dr. Balraj Basco
CTRI/2007/091/000016	CTRI2007091000016	Vikaram Hospital	Vikaram hospital &amp; heart care, No: 46,Vevekananda road, Yadagiri-570020	KARNATAKA	Dr Keshavamurthy	Mysore
CTRI/2007/091/000016	CTRI2007091000016	Baby Memorial Hospital Calicut	Indira Gandhi Road Kozhikode Kerala Mini Bypass Rd Kozhikode Kerala 673004	KERALA	Dr Asokan Nambiar	Kozhikode
CTRI/2007/091/000016	CTRI2007091000016	Aditya Nursing Home	# 1/541-135 College Road Adoni 518302 Andhra Pradesh, India	ANDHRA PRADESH	Dr B Srinivasulu	Kurnool
CTRI/2007/091/000016	CTRI2007091000016	Bethesda Hospital	No 56 Mission CompoundAmbur 635802 Vellore District Tamil Nadu India	TAMIL NADU	Dr Gnanasekaran	Vellore
CTRI/2007/091/000016	CTRI2007091000016	Belgaum Diabetes Centre	Ground and second floor Maruti galli Belgaum 590001	KARNATAKA	Dr Neeta Deshpande	Belgaum
CTRI/2007/091/000016	CTRI2007091000016	Cresent Hospital and Heart Centre	Nr lokmat Sq dhantoli ngp 12 Sitabuldi 440012 Nagpur	MAHARASHTRA	Dr Aziz Khan	Nagpur
CTRI/2007/091/000016	CTRI2007091000016	Christian Medical College	Department of Cardiology Christian Medical College Thorapadi P.O., Vellore - 632002	TAMIL NADU	Dr Nihal Thomas	Vellore
CTRI/2007/091/000016	CTRI2007091000016	Health Harmony hospital	Health &amp; Harmony, 2- Dattani Chambers,,S.V. Raod, Malad- W-400064	MAHARASHTRA	Dr Ketan Mehta	Mumbai
CTRI/2007/091/000016	CTRI2007091000016	Fortis Escorts hospital	Sector 4, Jawar nagar,-302004	RAJASTHAN	Dr. Rajeev Gupta	Jaipur
CTRI/2007/091/000016	CTRI2007091000016	Madras Diabetic Research Foundation	#4, conran smith road, Godalapuram,-600086	TAMIL NADU	Dr. V. Mohan	Chennai
CTRI/2007/091/000016	CTRI2007091000016	Life Care Clinic	Life care clinic, #2253, M.C.N. complex, Rajarajeshwari marga(Kodigenahalli main road),Next to Sub Registar office, Shankar Nagar-92	KARNATAKA	Dr. Srinivasa Murthy	Bangalore
CTRI/2007/091/000016	CTRI2007091000016	MGIMS	Dept of Medicine, MGIMS,Sevagram, Distt,-442102	MAHARASHTRA	Dr. Kalantri	Wardha
CTRI/2007/091/000016	CTRI2007091000016	Mahavir Hospital & Reseach Centre	#10-1-1 A C Guards Massab Tank Hyderabad 500004	ANDHRA PRADESH	Dr Sindhu Joshi	Hyderabad
CTRI/2007/091/000016	CTRI2007091000016	Peerless Hospital & B K Roy Research Centre	360 Panchasayar Kolkata 700 094West Bengal India	WEST BENGAL	Dr S K Paul	Kolkata
CTRI/2007/091/000016	CTRI2007091000016	Nanjappa Life Care	#5619 near Gaadikoppa Sagar road Shivamoga 577205Karnataka India	KARNATAKA	Dr Narendra	Shimoga
CTRI/2007/091/000016	CTRI2007091000016	S P Medical College & A G Hospitals	S P Medical College &amp; A G HospitalsDepartment of cardiologyBikaner- 334003	RAJASTHAN	D K Agarwal	Bikaner
CTRI/2007/091/000016	CTRI2007091000016	Rajah Muthaiah Medical College & Hospital	Department of CardiologyRajah Muthaiah Medical College &amp; HospitalAnnamalai Nagar	TAMIL NADU	Dr Chidambaram	Cuddalore
CTRI/2007/091/000016	CTRI2007091000016	SANJAY GANDHI PGIMS	RAE BARELI ROAD LUCKNOW UTTAR PRADESH PIN - 226014	UTTAR PRADESH	Dr Sudeep Kumar	Lucknow
CTRI/2007/091/000016	CTRI2007091000016	Sadbhavana Hospital	Opp State College of Education Patiala Punjab 147001	PUNJAB	Dr Sudhir Varma	Patiala
CTRI/2007/091/000016	CTRI2007091000016	Sree Balaji Nursing Home	Near Police Control RoomOpp State Bank of HyderabadAdoni 518301.	ANDHRA PRADESH	Dr Balaji Y	Kurnool
CTRI/2007/091/000016	CTRI2007091000016	Sidhu Hospital	G T Road Doraha 141421 Dist. Ludhiana Punjab India	PUNJAB	Dr Gursaran Sidhu	Ludhiana
CTRI/2007/091/000017	CTRI2007091000017	Batra Hospital & Medical Research Centre	1, M.B.Road, Institutional Area,,Tughlakabad-110062	DELHI	Dr. Dinesh Pendharkar	New Delhi
CTRI/2007/091/000017	CTRI2007091000017	Apollo Speciality Hospitals	AHERF,No.320, Mount Road, Padma Complex,AHERF,No.320, Mount Road, Padma Complex-600035	TAMIL NADU	Dr. Raja Raj Thirumulai	Chennai
CTRI/2007/091/000017	CTRI2007091000017	Christian Medical College	Ida Scuddar Road,-632004	TAMIL NADU	Dr. Raju Titus Chacko	Vellore
CTRI/2007/091/000017	CTRI2007091000017	Cancer Care Clinic	5th Floor, Vasant Sheela Tower,,Lokmat Square-440012	MAHARASHTRA	Dr. Anand B. Pathak	Nagpur
CTRI/2007/091/000017	CTRI2007091000017	LRS Institute of TB & Respiratory Diseases	Sri Aurobindo Marg,Near Qutub Minar-110030	DELHI	Dr. Digambar Behera	New Delhi
CTRI/2007/091/000017	CTRI2007091000017	Kasturba Hospital	Dept. of Radiotherapy &amp; Oncology, Kasturba Hospital,,Shirdi Sai Baba Cancer Hospital, K.M.C., Udupi district,-576104		Dr. Vadhiraja B.M.
CTRI/2007/091/000017	CTRI2007091000017	Tata Memorial Centre	Room no -13, Department of Oncology,,Dr. Ernst Borges Marg, Parel-400012	MAHARASHTRA	Dr. Hari Menon	Mumbai
CTRI/2007/091/000017	CTRI2007091000017	S.L Raheja Hospita	Asian Institute of Oncology, Raheja Rugnalaya Marg,Mahim (W)-400016	MAHARASHTRA	Dr. Ramakrishnan Gopal	Mumbai
CTRI/2007/091/000020	CTRI2007091000020	Department of Psychiatry	Christian Medical Coillege,-632002	TAMIL NADU	Sebind Kumar	Vellore
CTRI/2011/091/000021	CTRI2011091000021	Department of Medical Oncology, Christian Medical College	,-632 004	TAMIL NADU	Dr Raju Chacko	Vellore
CTRI/2011/091/000021	CTRI2011091000021	Delhi State Cancer Institute, Dilshad Garden, New Delhi-110095	,-110095	DELHI	Dr R K Grover	New Delhi
CTRI/2011/091/000021	CTRI2011091000021	Department of Medical Oncology, Shridi Sai Baba Cancer Hospital, Manipal-576104	,-576104		Dr Joseph Thomas
CTRI/2011/091/000021	CTRI2011091000021	Department of Medical Oncology, Jindal Block, Kidwai Memorial Hospital, Dr. M. H. Marigoeda Road, Ho	,-560029	KARNATAKA	Dr D Lokanath	Bangalore
CTRI/2011/091/000021	CTRI2011091000021	Dept. of Medical Oncology Ambedkar Institute Rotary Cancer Hospital, AIIMS	,-110029	DELHI	Dr Vinod Raina	New Delhi
CTRI/2011/091/000021	CTRI2011091000021	Department of Medical Oncology, Tata Memorial Hospital, Dr. E Borges Road, Parel, Mumbai-400012	,-400012	MAHARASHTRA	Dr Ashish Bakshi	Mumbai
CTRI/2011/091/000021	CTRI2011091000021	Regional cancer Center, Breast Unit,	,-695011		Dr B Rajan
CTRI/2011/091/000021	CTRI2011091000021	Jehangir Clinical Development Center (JCDC), Jehangir Hospital, Sassoon Road, Pune-411001	,-411001	MAHARASHTRA	Dr Shona Nag	Pune
CTRI/2007/091/000022	CTRI2007091000022	Dept. of Microbiology	National Institute of Nutrition (ICMR)Jamai Osmania (PO)Hyderabad-500007	ANDHRA PRADESH	Dr Hemalatha R	Hyderabad
CTRI/2007/091/000023	CTRI2007091000023	Hematology Centre	Ghamat Lodge, 2nd floor, 204/A, Dr B Ambedkar Road, Dadat T.T,-400 014	MAHARASHTRA	Prof (Dr). M.B. Agarwal	Mumbai
CTRI/2007/091/000023	CTRI2007091000023	Christian Medical College	Department of Hematology,-632 004	TAMIL NADU	Dr. Vikram Mathews	Vellore
CTRI/2007/091/000023	CTRI2007091000023	Regional cancer Center	Medical College Campus,-695011		Dr Geetha Narayanan
CTRI/2007/091/000023	CTRI2007091000023	Lakeshore Hospital & Research Centre Ltd.	NH-47 By-pass, Maradu Nettoor P.O.,-682 304		Dr. Vadavattat Gangadharan
CTRI/2007/091/000023	CTRI2007091000023	The Prince Aly Khan Hospital	Aga Hall,Nesbit Road, Mazagaon-400 010	MAHARASHTRA	Dr Tapan Saikia	Mumbai
CTRI/2007/091/000023	CTRI2007091000023	Tata Memorial Hospital	Dr E Borges Marg,Parel-400 012,	MAHARASHTRA	Dr Purvish Parikh	Mumbai
CTRI/2007/091/000023	CTRI2007091000023	Vedant Institute of Medical Science	Near Samved hospital, Navarangpura,-380009	GUJARAT	Dr Sandip Shah	Ahmadabad
CTRI/2007/091/000024	CTRI2007091000024	Christian Medical College	Vellore, India	TAMIL NADU	Dr S Edwin	Vellore
CTRI/2007/091/000024	CTRI2007091000024	Amrita Institute of medical Science and Research Centre	Amrita lane,Elamakkara PO 682026	KERALA	Dr S Surendran	Ernakulam
CTRI/2007/091/000024	CTRI2007091000024	PD Hinduja National Hospital and Research Center	Department of Critical Care and Emergency Medicine,Veer Savarkar Marg, Mahim-Mumbai, Maharashtra -400 016	MAHARASHTRA	Dr Farhad N Kapadia	Mumbai
CTRI/2007/091/000024	CTRI2007091000024	Nizam Institute of Medical Sciences	Department of Vascular Surgery Pinjagutta 500082	ANDHRA PRADESH	Dr Pinjala Ramakrishna	Hyderabad
CTRI/2007/091/000024	CTRI2007091000024	Sir Gangaram Hospitals	Department of Vascular Surgery Rajinder Nagar 110060	DELHI	Dr Rajiv Parakh	New Delhi
CTRI/2007/091/000024	CTRI2007091000024	Ruby Hall Clinic	Department of Vascular Surgery,40 Sasson Road, -411001	MAHARASHTRA	Dr Dhanesh R Kamerkar	Pune
CTRI/2007/091/000026	CTRI2007091000026	Christian Medical College	Vellore, India	TAMIL NADU	Dr S Edwin	Vellore
CTRI/2007/091/000026	CTRI2007091000026	Amrita Institute of medical Science and Research Centre	Amrita lane,Elamakkara PO-682026		Dr. S. Surendran
CTRI/2007/091/000026	CTRI2007091000026	PD Hinduja National Hospital and Research Center	Department of Critical Care and Emergency Medicine,Veer Savarkar Marg, Mahim-400 016	MAHARASHTRA	Dr. Farhad N Kapadia	Mumbai
CTRI/2007/091/000026	CTRI2007091000026	Nizam Institute of Medical Sciences	Department of Vascular Surgery Pinjagutta-500082	ANDHRA PRADESH	Dr Pinjala Ramakrishna	Hyderabad
CTRI/2007/091/000026	CTRI2007091000026	Sir Gangaram Hospitals	Department of Vascular Surgery,Rajinder Nagar-New Delhi- 110060	DELHI	Dr Rajiv Parakh	New Delhi
CTRI/2007/091/000026	CTRI2007091000026	Ruby Hall Clinic	Department of Vascular Surgery,40 Sasson Road, -411001	MAHARASHTRA	Dr Dhanesh R Kamerkar	Pune
CTRI/2007/091/000027	CTRI2007091000027	Dept of PMR	CMC,HOD,Dept of PMR,CMC-632004	TAMIL NADU	Dr George Tharion	Vellore
CTRI/2007/091/000028	CTRI2007091000028	P D Hinduja National Hospital	P D Hinduja National Hospital, Department of Gastroenterology, Veer Savarkar Marg,Mahim,Mumbai	MAHARASHTRA	Dr Anand Joshi	Mumbai
CTRI/2007/091/000028	CTRI2007091000028	Sanjay Gandhi Postgraduate Institute of Medical Sciences	Department of Gastroenterology, Sanjay Gandhi Postgraduate Institute of Medical Sciences, Raebareli RoadLucknow – 226014	UTTAR PRADESH	DrUday Chand Ghoshal	Lucknow
CTRI/2007/091/000028	CTRI2007091000028	P.V.S. Memorial Hospital	Department of GastroenterologyP.V.S. Memorial Hospital, Kaloor, Cochin-682017, Kerala	KERALA	Dr G N Ramesh	Ernakulam
CTRI/2007/091/000028	CTRI2007091000028	Osmania General Hospital	Dept Of Gastroenterology Osmania General Hospital, Afzalganj, Hyderabad-500012	ANDHRA PRADESH	Dr B Prabhakar	Hyderabad
CTRI/2007/091/000028	CTRI2007091000028	Andhra Medical College	Dept. of gastroenterology,Andhra Medical College, Visakhapatnam-530 002	ANDHRA PRADESH	Dr E Peda Veerraju	Visakhapatnam
CTRI/2007/091/000028	CTRI2007091000028	Amrita Institute of Medical Sciences and Research Centre	Department of gastroenterology,Amrita Institute of Medical Sciences,Amritha lane,ellamakkara post Kochi-682026	KERALA	Dr Shine Sadasivan	Ernakulam
CTRI/2007/091/000028	CTRI2007091000028	Calicut Medical College	Dept of GastroenterologyCalicut Medical CollegeKozhikode 67008	KERALA	Dr Varghese Thomas	Kozhikode
CTRI/2007/091/000028	CTRI2007091000028	Apollo Hospital	Apollo Hospital,Department of Gastroenterology, Spectra Clinical Research, Basement,Hostel Complex,Sarita Vihar,New Delhi110076	DELHI	Dr Ajay Kumar	New Delhi
CTRI/2007/091/000028	CTRI2007091000028	Dayanand Medical College and Hospital	Department of Medicine,Dayanand Medical College and HospitalTagore Nagar, Civil Lines,Ludhiana-141001	PUNJAB	Dr Ajit Sood	Ludhiana
CTRI/2007/091/000028	CTRI2007091000028	Christian Medical college	Department of Gastroenterology, Christian Medical College, Vellore 632 004	TAMIL NADU	Dr Ramakrishna	Vellore
CTRI/2007/091/000028	CTRI2007091000028	Institute of Postgraduate Medical Education and Research	School of digestive and liver diseases, Institute of Postgraduate Medical Education and Research, Rabindra Sadan, Calcutta	WEST BENGAL	Dr Gopal Krishna Dhali	Kolkata
CTRI/2007/091/000028	CTRI2007091000028	Gastroenterology & Endoscopy Center	Gastroenterology &amp; Endoscopy center, 128, 1st Floor, Shriman Complex, Near Lokmat square, Wardha Road,Nagpur 440012	MAHARASHTRA	Dr Prashant Bhandakar	Nagpur
CTRI/2007/091/000028	CTRI2007091000028	Manipal Hospital	Manipal Hospital, Department of Gastroenterology, 98 Rustom Bagh, Airport Road, Bangalore-17	KARNATAKA	Dr Dinesh Kini	Bangalore
CTRI/2007/091/000028	CTRI2007091000028	M S Ramaiah Memorial Hospital	Department of Gastroenterology,MS Ramaiah Memorial Hospital,New BEL Road, MS Ramaiah Nagar,MSRIT Post, Bangalore – 560 054	KARNATAKA	Dr B S Satyaprakash	Bangalore
CTRI/2007/091/000029	CTRI2007091000029	Sidhu Hospital	GT Road, Doraha, Ludhiana	PUNJAB	Dr Gursaran Kaur Sidhu	Ludhiana
CTRI/2007/091/000029	CTRI2007091000029	St John's Medical College & Hospital	John Nagar,-560034	KARNATAKA	Dr Hemanth Kumar P	Bangalore
CTRI/2007/091/000029	CTRI2007091000029	Sir GangaRam Hospital	Rajinder Nagar New Delhi 110060	DELHI	Dr Rajiv Parakh	New Delhi
CTRI/2007/091/000029	CTRI2007091000029	Sahyadri Speciality Hospital	Plot No 30 C,Erandawane, Karve Road, Pune,411004	MAHARASHTRA	Dr Advait Kothorkar	Pune
CTRI/2007/091/000029	CTRI2007091000029	Apollo Hospital	Apollo Hospitals Enterprise Ltd, 21 Greams Lane, Off Greams Road, Chennai 600006	TAMIL NADU	Dr Sekar Natarajan	Chennai
CTRI/2007/091/000029	CTRI2007091000029	Ameya Clinic	Pandurang Naik Road, Shivaji Park, Mumbai	MAHARASHTRA	Dr Pankaj Patel	Mumbai
CTRI/2007/091/000029	CTRI2007091000029	Christian Medical College	Bhagyam Vellore	TAMIL NADU	Dr Edwin Stephen	Vellore
CTRI/2007/091/000029	CTRI2007091000029	Assam Medical College & Hospital	Assam Medical college, Dibrugarh	ASSAM	Dr B N Mahanta	Dibrugarh
CTRI/2007/091/000029	CTRI2007091000029	Jain Institute Of Vascular Sciences	Vasanth Nagar,-	KARNATAKA	Dr K R Suresh	Bangalore
CTRI/2007/091/000029	CTRI2007091000029	Forties Hospital Pvt Limited	Jawaharlal Nehru Marg, Malviya Nagar	RAJASTHAN	Dr Rajeev Gupta	Jaipur
CTRI/2007/091/000029	CTRI2007091000029	Mahavir Hospital & Research Center	Mahavir Hospital &amp; Research Center, Hyderabad	ANDHRA PRADESH	Dr Sindhu Joshi	Hyderabad
CTRI/2007/091/000029	CTRI2007091000029	M S Ramiah Memorial Hospital	M S ramiah Nagar,-	KARNATAKA	Dr Sanjay C Desai	Bangalore
CTRI/2007/091/000029	CTRI2007091000029	Nazareth Hospial	Laitumkhrah, Shillong, Meghalaya	MEGHALAYA	Dr Barnali Bhuyan	East Khasi Hills
CTRI/2007/091/000029	CTRI2007091000029	Medanta- The Medcity	Sector-38, Gurgaon,Haryana,122 001	HARYANA	Dr Tarun Grover	Gurgaon
CTRI/2007/091/000031	CTRI2007091000031	Faculty of Tropical Medicine,	Mahidol University, 420/6 Rajavithi Road, Bangkok 10400, Thailand		Professor Srivicha Krudsood
CTRI/2007/091/000031	CTRI2007091000031	Downtown Hospital, G. S. Road, Dispur, Guwahati-781006 (Assam), India	,-		Dr. P.C. Bhattacharyya, Tel No (office): +91 361 2331003, E-mail: dutta2@sancharnet.in
CTRI/2007/091/000031	CTRI2007091000031	Mahadevi Birla Hospital & Research Center, Mahilong, Tatisilwai, Ranchi, Jharkhand-835103, India	,-		Dr. B. Shahi, Tel: +91-651-2265823, 2901052 E mail: bshahi@yahoo.com
CTRI/2007/091/000031	CTRI2007091000031	Ispat General Hospital, Rourkela â 769 002 (Orissa), India	,-		Dr. Sanjib Mohanty, Tel No (office): +91 661 2648252, E-mail: sanjibmalaria@rediffmail.com
CTRI/2007/091/000031	CTRI2007091000031	Tata Main Hospital, Department of Medicine, Jamshedpur, Jharkhand 831001, India	,-		Dr B.S.Rao, Tel No. (Office): 91-657-2430538, E-mail: dr_bsrao@tatasteel.com
CTRI/2007/091/000032	CTRI2007091000032	sicu	Christian Medical college,-632004	TAMIL NADU	Dr.Ben Selvan or Dr.Subramani	Vellore
CTRI/2007/091/000033	CTRI2007091000033	SPMC & PBM Hospital	Department of Urology,Acharya tulsi Regional cancer treatment and research institute-334003	RAJASTHAN	Dr. Amilal Bhat	Bikaner
CTRI/2007/091/000033	CTRI2007091000033	Urocare Hospital	Dept of UrologyVidhyanagar Main Road,Rajkot- 360002, Gujarat INDIA	GUJARAT	Dr J C Amlani	Rajkot
CTRI/2007/091/000033	CTRI2007091000033	V S Hospital	Dept of Urology13 East Spurtank road, Chetpet,Chennai-31, Tamil Nadu	TAMIL NADU	Dr V Subramanian	Chennai
CTRI/2007/091/000033	CTRI2007091000033	VMMC & Safdarjang Hospital	Dept of UrologyShri Aurobindo Marg,-110029	DELHI	Dr N K Mohanty	New Delhi
CTRI/2007/091/000033	CTRI2007091000033	Ram Manohar Lohia Hospital and	Dept of UrologyNew Delhi – 110 001	DELHI	Dr Rajeev Sood	New Delhi
CTRI/2007/091/000033	CTRI2007091000033	Regional Cancer Centre	Dept of UrologyMedical College campus,P.O.Box no.:2417-695011	KERALA	DrPG Jayaprakash	Thiruvananthapuram
CTRI/2007/091/000033	CTRI2007091000033	Sanjay Gandhi Postgraduate Institute of Medical Sciences	Dept of UrologyLucknow	UTTAR PRADESH	Dr Anil Mandhani	Lucknow
CTRI/2007/091/000033	CTRI2007091000033	SGSMC & KEM Hospital	Dept of Urology8 th Floor Multistory building,Parel-400012	MAHARASHTRA	DrJayesh V Dhabalia	Mumbai
CTRI/2007/091/000033	CTRI2007091000033	Bhagwan Mahaveer Cancer Hospital	Dept of UrologyJLN Marg, Malviya Nagar, Jaipur	RAJASTHAN	Dr Pawan Agrawal	Jaipur
CTRI/2007/091/000033	CTRI2007091000033	Amrita Institute of Medical Sciences	Dept of UrologyAmrita Lane, Elamakkara P.O., Kochi-682 026	KERALA	Dr Georgie Mathew	Ernakulam
CTRI/2007/091/000033	CTRI2007091000033	Chhatrapati Shahuji Maharaj Medical University	Dept of UrologyChowk,Chowk-226003	UTTAR PRADESH	Dr Diwakar Dalela	Lucknow
CTRI/2007/091/000033	CTRI2007091000033	Cancer Hospital & Research Centre	Dept of UrologyJan Vikas Nays, ActiveOncologist, Director)SC: Mr. Abhishek JalajMandre Ki Mata, Gwalior-474009	MADHYA PRADESH	Dr B R Srivastav	Gwalior
CTRI/2007/091/000033	CTRI2007091000033	Christian Medical College	Department of Medical Oncology,-632004	TAMIL NADU	Dr. Raju Titus Chacko	Vellore
CTRI/2007/091/000033	CTRI2007091000033	Choithram Hospital & Research Centre	Dept of UrologyManikbag road,-452014	MADHYA PRADESH	DrSushil Bhatia	Indore
CTRI/2007/091/000033	CTRI2007091000033	Desai Urological Hospital	Dept of Urology 2nd &amp; 3rd Floor, Abhinav Complex, Opposite Arpan Complex, Kamal Kunj Society, Deluxe Circle, Nijampura, Vadodara	GUJARAT	Dr Rasesh Desai	Vadodara
CTRI/2007/091/000033	CTRI2007091000033	Christian Medical College & Hospital	Department of Urology,-141008	PUNJAB	Dr.Kim Mammen	Ludhiana
CTRI/2007/091/000033	CTRI2007091000033	Kasturba Medical College & Hospital	Dept. of Urology,-576104		Dr.Arun Chawla
CTRI/2007/091/000033	CTRI2007091000033	Institute of Postgraduate Medical Education & Research	Dept of UrologyKolkata	WEST BENGAL	Dr Anup Kundu	Kolkata
CTRI/2007/091/000033	CTRI2007091000033	Lourdes Hosptial, Kochi	Dept of UrologyErnakulum, Kochi	KERALA	Dr H Krishna Moorthy	Ernakulam
CTRI/2007/091/000033	CTRI2007091000033	Kidwai Memorial Institute of Oncology	Dept of UrologyDr.M.H. Marigowda Road,-560029	KARNATAKA	Dr KCLakshmaiah	Bangalore
CTRI/2007/091/000033	CTRI2007091000033	Meenakshi Mission Hospital	Dept of UrologyLake area, Melur road, Madurai-625 107	TAMIL NADU	Dr Kirushna Kumar	Madurai
CTRI/2007/091/000033	CTRI2007091000033	LTMMC & LTMG Hospital	Dept of UrologySion,-400022	MAHARASHTRA	Dr Sujata k patwardhan	Mumbai
CTRI/2007/091/000033	CTRI2007091000033	N.R.R Hospital	Dept of UrologyNo. 3 &amp; 3A, Hesaraghatta Main Road, Near Chikkabanavara Railway station, Bangalore-560 090	KARNATAKA	Dr Yathish Kumar	Bangalore
CTRI/2007/091/000033	CTRI2007091000033	Monilek Hospital & Research Centre	Dept of UrologyJaipur	RAJASTHAN	Dr S L Tolani	Jaipur
CTRI/2007/091/000033	CTRI2007091000033	Patel Hospital pvt. ltd.	Dept of UrologyCivil Lines,-144001	PUNJAB	DrRajeev Gupta	Jalandhar
CTRI/2007/091/000033	CTRI2007091000033	Netaji Subhash Chandra Bose Cancer Research Institute	Dept of Urology16A Park Lane, Kolkata 700016	WEST BENGAL	Dr C K Basu	Kolkata
CTRI/2007/091/000033	CTRI2007091000033	Rajiv Gandhi Cancer Institute & Research Centre	Dept of UrologySector-5,Rohini-110085	DELHI	Dr Sudhir Rawal	New Delhi
CTRI/2007/091/000033	CTRI2007091000033	PGIMER	Dept of UrologySector-12,Chandigarh-160012	CHANDIGARH	Dr Arup Kumar Mandal	Chandigarh
CTRI/2007/091/000034	CTRI2007091000034	S. P. Medical College & A. G. of Hospitals	Department of Urology ,Room No. 13 -334 003	RAJASTHAN	Dr Amilal Bhat	Bikaner
CTRI/2007/091/000034	CTRI2007091000034	Seth G.S. Medical College and K.E.M. Hospital	Dept of urologyNew Building, 8th floor,Parel -400 012	MAHARASHTRA	Dr Sujata Patwardhan	Mumbai
CTRI/2007/091/000034	CTRI2007091000034	Safdarjang Hospital	Dept of urologySri Aurobindo Marg,-110 029	DELHI	DrN K Mohanty	New Delhi
CTRI/2007/091/000034	CTRI2007091000034	Urocare Hospital	Dept of urologyVidyanagar Main Road, Near Patel Boarding, Rajkot- 360 002	GUJARAT	Dr Jitendra Amlani	Rajkot
CTRI/2007/091/000034	CTRI2007091000034	Post Graduate Institute of Medical Education and Research	Dept of urologyChandigarh – 160 012	CHANDIGARH	Dr Shrawan K Singh	Chandigarh
CTRI/2007/091/000034	CTRI2007091000034	Choithram Hospital & Reserach Centre	Dept of urologyManik Bhag Road Indore,-452 014	MADHYA PRADESH	Dr Sushil Bhatia	Indore
CTRI/2007/091/000034	CTRI2007091000034	Cancer Hospital and Research Institute	Dept of urologyJan Vikas Nyas, Mandre ki Mata, Gwalior – 474 009	MADHYA PRADESH	Dr B R Shrivastav	Gwalior
CTRI/2007/091/000034	CTRI2007091000034	Dr. Ram Manohar Lohia Hospital & PGIMER	Department of Urology, Room No. 31, Ground Floor, OPD Building, Dr. Ram Manohar Lohia Hospital &amp; PGIMER, New Delhi – 110 001	DELHI	Dr Rajeev Sood	New Delhi
CTRI/2007/091/000034	CTRI2007091000034	Christian Medical College	Dept of urologyLudhiana 141 008	PUNJAB	Dr Kim Mammen	Ludhiana
CTRI/2007/091/000034	CTRI2007091000034	Institute of Post Graduate Medical Education & Research, S. S. K. M. Hospital	Dept of urology244, A.J. C Road Kolkata- 700 020	WEST BENGAL	Dr Anup Kundu	Kolkata
CTRI/2007/091/000034	CTRI2007091000034	Indira Gandhi Medical College	Dept of urologyShimla – 171 001(H. P.)	HIMACHAL PRADESH	Dr Purshottam K Puri	Shimla
CTRI/2007/091/000034	CTRI2007091000034	Lourdes Hospital	Dept of urologyKochi – 682 012	KERALA	Dr Krishna Moorthy	Ernakulam
CTRI/2007/091/000034	CTRI2007091000034	Kastuba Medical College and Hospital	Dept of urologyManipal – 576 104	KARNATAKA	Dr Padmaraj Hegde	Udupi
CTRI/2007/091/000034	CTRI2007091000034	N.R.R. Hospital	Dept of urologyNo. 3 &amp; 3AHesaraghatta Main Road,Near Chikkabanavara Raliway Station,Bangalore -560090	KARNATAKA	Dr Yathish Kumar	Bangalore
CTRI/2007/091/000034	CTRI2007091000034	Mulgibhai Patel Urological Hospital	Dept of urologyDr.V.V.Desai Rd, Nadiad-387001	GUJARAT	Dr Mahesh Desai	Kheda
CTRI/2007/091/000037	CTRI2007091000037	Patel Hospital Pvt. Ltd	Dept of medical oncology, Civil Lines Jalandhar- 144 001	PUNJAB	Dr Rajeev Gupta	Jalandhar
CTRI/2007/091/000037	CTRI2007091000037	R.S.T. Regional Cancer Hospital & Research Centre	Manewada Road,-440003	MAHARASHTRA	Dr. Santanu Chaudhuri	Nagpur
CTRI/2007/091/000037	CTRI2007091000037	PGI, Chandigadh	post graduate institue of medical education and research,-160012		Dr. Ashutosh Aggarwal
CTRI/2007/091/000037	CTRI2007091000037	Regional Cancer Centre	Indira Gandhi Institute of Medical Science,Sheikhpura-800014	BIHAR	Dr. Rajeev Ranjan Prasad	Patna
CTRI/2007/091/000037	CTRI2007091000037	RCC, Shimla	Choithram Hospital &amp; Research Centre, Indira gandhi Medical College, ,-171001	HIMACHAL PRADESH	Dr Rajeev Seam	Shimla
CTRI/2007/091/000037	CTRI2007091000037	Netaji Subhash Chandra Bose Cancer Research Institute	16A Park Lane, ,-700016		Dr. Ritwik Pandey
CTRI/2007/091/000037	CTRI2007091000037	V. N. Cancer Centre, G.K.N.M.	Medical Oncology,V. N. Cancer Centre, G.K.N.M. P.N.Palyam,-641037	TAMIL NADU	Dr A Rajkumar	Coimbatore
CTRI/2007/091/000037	CTRI2007091000037	B.P.Poddar Hospital & Medical Research Ltd.	71/1, Humayu kabir, Sarani, new ali pore, Block G,-700053		Dr. Chanchal Goswami
CTRI/2007/091/000037	CTRI2007091000037	Acharya Tulsi Regional Cancer Treatment & Research Institute	Dept of medical oncology,BIKANER,-334003	RAJASTHAN	Dr R K Choudhary	Bikaner
CTRI/2007/091/000037	CTRI2007091000037	Cancer Hospital & Research Centre	Jan Vikas Nyas,Mandre Ki Mata-474009	MADHYA PRADESH	Dr. B.R. Srivastava	Gwalior
CTRI/2007/091/000037	CTRI2007091000037	bankura Sammilani Medical College and Hospital	Ddept of oncology, bankura Sammilani Medical College and Hospital, Gobindnagar,-722102	WEST BENGAL	Dr Alok Ghosh Dastidar	Bankura
CTRI/2007/091/000037	CTRI2007091000037	Choithram Hospital & Research Centre	Dept. of Radiotherapy,Choithram Hospital &amp; Research Centre, Manik baug road, ,-452014	MADHYA PRADESH	Dr Aarti Kaul Patel	Indore
CTRI/2007/091/000037	CTRI2007091000037	Chitranjan National Cancer Institute	37, SP Mukherji Road,,-700026		Dr. Jaydip Biswas
CTRI/2007/091/000037	CTRI2007091000037	Institute of Post Graduation medical education & research centre	Dept. of Radiotherapy, 244/AJC, Bose Road,-700020	WEST BENGAL	Dr Anup Majumdar	Kolkata
CTRI/2007/091/000037	CTRI2007091000037	Gujarat Cancer Research Institute	GCRI, Asarwa, Ahmedabad,-380024	GUJARAT	Dr. Apurva Patel	Ahmadabad
CTRI/2007/091/000037	CTRI2007091000037	MNJ Institute of Oncology, RCC Red Hills, Hyderabad-500004	MNJ Institute of Oncology,-500004	ANDHRA PRADESH	Dr. M. Ramakrishna	Hyderabad
CTRI/2007/091/000037	CTRI2007091000037	Malabar Institute of medical science	mini bypass road, P.O. Box, Govindapuram ,-16		Dr. Narayan kutty
CTRI/2007/091/000038	CTRI2007091000038	leelavati hospital	The nook apartment,S.V Road(North avenue junction),Santacruz(W) ,Mumbai,-		dr.maniar
CTRI/2007/091/000039	CTRI2007091000039	Dept. of Medical Oncology Shirdi Sai Baba Cancer Hospital KMC, Manipal	,-576104		Dr. Joseph Thomas
CTRI/2007/091/000039	CTRI2007091000039	Department of Medical Oncology Nizam's Institute of Medical Sciences	,-500082	ANDHRA PRADESH	Dr. D.Raghunadharao	Hyderabad
CTRI/2007/091/000039	CTRI2007091000039	GI and Lung Cancer Division Regional Cancer Institute	,-695 011		Dr. Jayaprakash Madhavan
CTRI/2007/091/000039	CTRI2007091000039	Dept. of Medical Oncology Christian Medical College Vellore	Dept. of Medical Oncology Christian Medical College Vellore,-632004	TAMIL NADU	Dr Raju Chacko	Vellore
CTRI/2007/091/000039	CTRI2007091000039	Haemato-Oncology Clinic	Vedanta, Near Samved Hospital,Commerce College Road-380 009	GUJARAT	Dr. Chirag Desai	Ahmadabad
CTRI/2007/091/000040	CTRI2007091000040	PRS Hospital	Killippalam,PRS Hospital, Killippalam, Karamana,-695002		Dr. Parathap Kumar N
CTRI/2007/091/000040	CTRI2007091000040	Rabindranath Tagore Interantional Institute of Cardiac Sciences	124, Mukundapur,Near E.M. byepass-700099	WEST BENGAL	Dr. Sunip Banerjee	Kolkata
CTRI/2007/091/000040	CTRI2007091000040	PSG Hospitals,	Avinashi Road, ,Peelamedu,-641 004	TAMIL NADU	Dr . RM PL Ramnathan	Coimbatore
CTRI/2007/091/000040	CTRI2007091000040	S.A.L Hospital & Medical Institute	Opposite Doordarshan,Drive-in Road-380054	GUJARAT	Dr. Ajay Naik	Ahmadabad
CTRI/2007/091/000040	CTRI2007091000040	Ruby Hall Clinic,	Department of Cardiology,,40, Sasoon Road,-411001	MAHARASHTRA	Dr. Purvez Grant	Pune
CTRI/2007/091/000040	CTRI2007091000040	Narayana Hrudayalaya Institute of Cardiac Sciences	No. 258/A, Anek Taluk,-560099	KARNATAKA	Dr. Pradeep Kumar K	Bangalore
CTRI/2007/091/000040	CTRI2007091000040	Baby Memorial Hospital	Indira Gandhi Road,-673 017		Dr Asokan Nambiar C
CTRI/2007/091/000040	CTRI2007091000040	Apollo Hospital	645 &amp; 646, Tondiarpet High Road,Tondiarpet-600081	TAMIL NADU	Dr. Abraham Oomman	Chennai
CTRI/2007/091/000040	CTRI2007091000040	Care Hospital	Road No. 1,Banjara Hills-500 034	ANDHRA PRADESH	Dr. Kameshwarao Venkata Kuchimanchi	Hyderabad
CTRI/2007/091/000040	CTRI2007091000040	Bhagawan Mahaveer Jain Heart Centre	# 8 Millers Tank Bund Road,Vasanth Nagar-560052	KARNATAKA	Dr. Shivakumar Bhairappa	Bangalore
CTRI/2007/091/000040	CTRI2007091000040	Department of Cardiology	Somajiguda, ,-500082	ANDHRA PRADESH	Dr. Guruprakash Awaru	Hyderabad
CTRI/2007/091/000040	CTRI2007091000040	Dayanand Medical College and Hospital,	Tagore Nagar, ,Civil Lines, -141001	PUNJAB	Dr. Jagdeep Whig	Ludhiana
CTRI/2007/091/000040	CTRI2007091000040	K.E.M Hospital	Sardar Moodliar Road,Rastapeth-411011	MAHARASHTRA	Dr. Milind Gadkari	Pune
CTRI/2007/091/000040	CTRI2007091000040	Department of Cardiology, PLot no 4,	Behind Mythrivanam Building,,Besides Blue Fox Hotel,Ameerpet,-500 038	ANDHRA PRADESH	Dr. Cherukupalli Raghu	Hyderabad
CTRI/2007/091/000040	CTRI2007091000040	Metro Centre for Respiratory Diseases,	Metro Hospitals &amp; Critical Care,L-94,,Sector-11,-201301		Dr. Deepak Talwar
CTRI/2007/091/000040	CTRI2007091000040	Lokmanya Tilak Muncipal Government Hospital	Sion,-400022	MAHARASHTRA	Dr. Girish C. Rajadhyaksh	Mumbai
CTRI/2007/091/000042	CTRI2007091000042	Department of Endocrinology	KEM Hospital,Parel-400012	MAHARASHTRA	Dr. Nalini Shah	Mumbai
CTRI/2007/091/000042	CTRI2007091000042	Department of Endocrinologyand metabloism	Nizam's Institute of Medical Sciences,Panjagutta-500082	ANDHRA PRADESH	Dr PV Rao	Hyderabad
CTRI/2007/091/000042	CTRI2007091000042	Department of Endocrinology	Christian Medical College Hospital,-632004	TAMIL NADU	Dr. Nihal Thomas	Vellore
CTRI/2007/091/000042	CTRI2007091000042	Department of Endocrinology and Diabetes	Amrita Institute of Medical Sciences,Amrita Lane, Elamakkara P.O.- 682026	KERALA	Dr Harish Kumar	Ernakulam
CTRI/2007/091/000043	CTRI2007091000043	Dept. of Oncology, Tata Memorial Hospital	Dept. of Oncology, Tata Memorial Hospital,,Parel-400012	MAHARASHTRA	Dr Kumar Prabhash	Mumbai
CTRI/2007/091/000043	CTRI2007091000043	Christian Medical College, Department of oncology	Christian Medical College, Department of oncology,Vellore-632004	TAMIL NADU	Dr. Raju Titus Chacko	Vellore
CTRI/2007/091/000043	CTRI2007091000043	Orchid Nursing Home	P-17, CIT1 Road,Phool Bagan-700054	WEST BENGAL	Dr. G. S. Bhattacharyya	Kolkata
CTRI/2007/091/000043	CTRI2007091000043	Jaslok Hospital & Research Centre	15, Dr. G. Deshmukh Marg,-400026	MAHARASHTRA	Dr. Suresh .H. Advani, Director Medical Oncology	Mumbai
CTRI/2007/091/000043	CTRI2007091000043	Rajiv Gandhi Cancer Institute & Research Centre	Rajiv Gandhi Cancer Institute &amp; Research Centre,Sector V. Rohini-110085	DELHI	Dr. Dinesh Doval,Senoir consultant Medical oncologist	New Delhi
CTRI/2007/091/000044	CTRI2007091000044	Netaji Subhash Chandra Bose Cancer Hospital & Research Institute	Netaji Subhash Chandra Bose Cancer Hospital &amp; Research Institute,-700016	WEST BENGAL	Dr. Ashis Mukhopadhyay	Kolkata
CTRI/2007/091/000044	CTRI2007091000044	North Bengal Oncology Centre	North Bengal Oncology Centre,-734003		Dr. Biswajit Sanyal
CTRI/2007/091/000044	CTRI2007091000044	Nizams Institute of Medical Sciences	Nizams Institute of Medical Sciences,-500082	ANDHRA PRADESH	Dr. D Raghunadharao	Hyderabad
CTRI/2007/091/000044	CTRI2007091000044	Ruby Hall Clinic	Ruby Hall Clinic,-411991	MAHARASHTRA	Dr S.M. Karandikarv	Pune
CTRI/2007/091/000044	CTRI2007091000044	Regional Cancer Centre	Regional Cancer Centre,-695011		Dr K. Ratheesan
CTRI/2007/091/000044	CTRI2007091000044	Seth Ramdas Shah Memorial Hospital & Research Centre	Seth Ramdas Shah Memorial Hospital &amp; Research Centre,-411016	MAHARASHTRA	Dr Anant Bhushan Ranade	Pune
CTRI/2007/091/000044	CTRI2007091000044	Jehangir Hospital	Jehangir Hospital,-411001	MAHARASHTRA	Dr. Shona Nag	Pune
CTRI/2007/091/000044	CTRI2007091000044	Vedanta Institute of Medical Sciences	Vedanta Institute of Medical Sciences,-380009	GUJARAT	Dr. Chirag Desai	Ahmadabad
CTRI/2007/091/000044	CTRI2007091000044	Sea Rock Cancer Centre,	Sea Rock Cancer Centre,,S.K Sony Hospital-302013	RAJASTHAN	Dr. Anish Maru	Jaipur
CTRI/2007/091/000044	CTRI2007091000044	Apollo Speciality Hospital	Apollo Speciality Hospital,-600035	TAMIL NADU	Dr Ranjan Mohapatra	Chennai
CTRI/2007/091/000044	CTRI2007091000044	Apollo Hospitals	Apollo Hospitals,-500033	ANDHRA PRADESH	Dr. Vineet Gupta	Hyderabad
CTRI/2007/091/000044	CTRI2007091000044	Chistian Medical College	Chistian Medical College,-632004	TAMIL NADU	Dr. Subhasini John	Vellore
CTRI/2007/091/000044	CTRI2007091000044	Bhagwan Mahavir Cancer Hospital and Research Centre	Bhagwan Mahavir Cancer Hospital and Research Centre,-302017	RAJASTHAN	Dr. Lalit Mohan	Jaipur
CTRI/2007/091/000044	CTRI2007091000044	Dayanand Medical College & Hospital	Dayanand Medical College &amp; Hospital,-141001	PUNJAB	Dr. JS Shekhon	Ludhiana
CTRI/2007/091/000044	CTRI2007091000044	Chittaranjan National Cancer Institute	Chittaranjan National Cancer Institute,-700026	WEST BENGAL	Dr. Jaydip Biswas	Kolkata
CTRI/2007/091/000044	CTRI2007091000044	Global Hospital	Global Hospital,-500004	ANDHRA PRADESH	Dr Ravi Kumar Saxena	Hyderabad
CTRI/2007/091/000044	CTRI2007091000044	Dharamshila Cancer Hospital and Research Centre	Dharamshila Cancer Hospital and Research Centre,-110096	DELHI	Dr. Meenu Walia	New Delhi
CTRI/2007/091/000044	CTRI2007091000044	Jawaharlal Nehru Cancer Hospital and Research Centre	Jawaharlal Nehru Cancer Hospital and Research Centre,-462001	MADHYA PRADESH	Dr Tarini Prasad Sahoo	Bhopal
CTRI/2007/091/000044	CTRI2007091000044	Jaslok Hospital	Jaslok Hospital,-400026	MAHARASHTRA	Dr. Mehboob Basade	Mumbai
CTRI/2007/091/000047	CTRI2007091000047	Dept of Physiotherapy	Kasturba Medical College Hospital,Attavar-575001	KARNATAKA	P. Senthil Kumar	Bangalore
CTRI/2007/091/000048	CTRI2007091000048	Reproductive medicine unit, CMCH	Reproductive medicine unit, CMCH, Ida scudder road,-632004	TAMIL NADU	Dr mohan s kamath	Vellore
CTRI/2008/091/000001	CTRI2008091000001	M.V. Hospital for Diabetes and Diabetic Research Center	# 5 West Mada Chruch Street,Royapuram-600013	TAMIL NADU	Dr Vijay Viswanathan	Chennai
CTRI/2008/091/000001	CTRI2008091000001	Mediciti Hospitals	5-9-22, Sarovar Complex, Secretariat Road, Hyderabad - 500063, A.P.	ANDHRA PRADESH	Dr Rakesh Kumar Sahay	Hyderabad
CTRI/2008/091/000001	CTRI2008091000001	Madras Diabetes Research Foundation	# 4,Coran Smith Road,Gopalapuram Chennai-600 086	TAMIL NADU	Dr V Mohan	Chennai
CTRI/2008/091/000001	CTRI2008091000001	Nizams Institute of Medical Sciences	PanjaguttaHyderabad - 500 082	ANDHRA PRADESH	Dr P Vishnupriya Rao	Hyderabad
CTRI/2008/091/000001	CTRI2008091000001	Medwin hospitals,	Raghava Ratna Towers,Nampally-500002	ANDHRA PRADESH	Dr KirtiKumar D Modi	Hyderabad
CTRI/2008/091/000001	CTRI2008091000001	Poona Hospital & Research Centre,	27, Sadashivpet, Pune - 411 030.	MAHARASHTRA	Dr Hiremath Jagdish S	Pune
CTRI/2008/091/000001	CTRI2008091000001	M.S.Ramaiah Memorial Hospital	M.S.Ramaiah Clinical Research CentreM.S.Ramaiah Medical College and Hospitals1st floor, M.S.Ramaiah Advanced Learning Centre, Gnanagangothri campus, Gate-4New BEL Road, MSRIT PostBangalore-560054	KARNATAKA	Dr Mala Dharmalingam	Bangalore
CTRI/2008/091/000001	CTRI2008091000001	Topiwala National Medical College & BYL Nair Hospital	Dr A.L.Nair Road, Mumbai Central Mumbai - 400 008.	MAHARASHTRA	Dr P Varthakavi	Mumbai
CTRI/2008/091/000001	CTRI2008091000001	St.Johns Medical College	St. Johns Medical College Hospital, Clinical Trials, Room # 7,Opp. to department of plastic surgery,Old O.P. DepartmentKoramangala ,Bangalore - 560 034	KARNATAKA	Dr Ganapathi B	Bangalore
CTRI/2008/091/000001	CTRI2008091000001	Osmania General Hospital	Dept. of CardiologyAfzalgunjHyderabad	ANDHRA PRADESH	Dr Sampath Kumar	Hyderabad
CTRI/2008/091/000001	CTRI2008091000001	Amrita Institute of Medical Sciences and Research Centre	Amrita Lane,Elamakkara Post, Kochi,Kerala - 682 026, Kochi	KERALA	Dr Harish Kumar	Thiruvananthapuram
CTRI/2008/091/000001	CTRI2008091000001	All India Institute of Medical Sciences	All India Institute of Medical Sciences,Department of Endocrinology and Metabolism, Room # 311/ Biotechnology,Ansari Nagar, New Delhi - 110 029	DELHI	Dr Nikhil Tandon	New Delhi
CTRI/2008/091/000001	CTRI2008091000001	Christian Medical College	Chapel Building, 2nd Floor, Room no. 801, Dept of Endocrinology, Vellore - 632 004 Tamil Nadu.	TAMIL NADU	Dr Nihal Thomas	Vellore
CTRI/2008/091/000001	CTRI2008091000001	Care Hospital	Care outpatient centre, 8-2-620/A-E, Road # 10, Banjara Hills, Hyderabad - 500 034.	ANDHRA PRADESH	Dr Bipin Kumar Sethi	Hyderabad
CTRI/2008/091/000001	CTRI2008091000001	Institute of Post Graduate Medical Education & Research and SSKM Hospital	Institute of Post Graduate Medical Education &amp; Research and SSKM Hospital,244 AHC Bose Road,Kolkata 700 019.	WEST BENGAL	Prof Subhankar Chowdhury	Kolkata
CTRI/2008/091/000001	CTRI2008091000001	Dr V Seshiah Diabetes Care and Research Institute,	Dr. V. Seshiah Research Institute and Dr. Balaji Diabetes Care Centre. # 729, P.H. Road, Aminjikarai, Chennai - 600 029	TAMIL NADU	Dr VSeshaih	Chennai
CTRI/2008/091/000001	CTRI2008091000001	KEM Hospital	Coyaji Building, 6th Floor Rasta Peth, PUNE 411 011	MAHARASHTRA	Dr C S Yajnik	Pune
CTRI/2008/091/000001	CTRI2008091000001	Kasturba Medical College	MCCR, 7th floor,KMC Hospital,Attavar, Mangalore575001	KARNATAKA	Dr Prabha Adhikari	Bangalore
CTRI/2008/091/000001	CTRI2008091000001	Lotus Diagnostic Centre	"493,CMH Road,Indira Nagar,Bangalore - 560038.India	KARNATAKA	Dr Arpan Bhattacharyya	Bangalore
CTRI/2008/091/000001	CTRI2008091000001	Life care Institue of Medical Sciences & Research	Life Care Emergency Centre,Life care Institue of Medical Sciences &amp; Research, 3rd Floor, Room # 315, Sardar Patel Statue Corner stadium road Ahmedabad - 380 014.	GUJARAT	Dr Sameer Dani	Ahmadabad
CTRI/2012/05/002696	CTRI201205002696	Kanpur, India	National JALMA Institute for Leprosy &amp; Other Mycobacterial Diseases,PO Box 101, Dr. M. Miyazaki Marg,Tajganj-282001	UTTAR PRADESH	Dr Kiran Katoch	Agra
CTRI/2012/05/002696	CTRI201205002696	Gaya, India	Damien Foundation India Trust, West Jagjiwan road, A.P. Colony,Gaya, 823001	BIHAR	Dr M Shiva Kumar	Gaya
CTRI/2012/05/002696	CTRI201205002696	Rohtas, India	Damien Foundation India Trust, New area, Gayathri Mandir road, Sasaram, Rohtas, 821115	BIHAR	Dr M Shiva Kumar	Rohtas
CTRI/2012/05/002696	CTRI201205002696	Pune, India	Flat No.8, Muley Classic, Near MSED colony, Bhosale nagar, 411007	MAHARASHTRA	Dr Vitthal Jadhav	Pune
CTRI/2012/05/002696	CTRI201205002696	Villupuram, India	Joint Director of Health services,Deputy Director leprosy incharge,T.H. Ward, Government Hospital,605602	TAMIL NADU	Dr K Ramalingam	Viluppuram
CTRI/2012/05/002696	CTRI201205002696	Tiruvannamalai, India	Joint Director of health services, Deputy Director leprosy incharge, T.H. Ward, Chest Clinic Campus,606602	TAMIL NADU	Dr K Ramalingam	Tiruvanamalai
CTRI/2008/091/000003	CTRI2008091000003	Department of Obstetrics & Gynaecology,Christian Medical College and Hospital	,Department of Obstetrics &amp; Gynaecology,Christian Medical College and Hospital,Vellore-632004	TAMIL NADU	Dr.Kavitha Abraham	Vellore
CTRI/2008/091/000004	CTRI2008091000004	Dr Chetan Deshmukh, Deenanath Mangeshkar Hospital, Pune	Dr Chetan Deshmukh, Deenanath Mangeshkar Hospital, Pune	MAHARASHTRA	Dr Chetan Deshmukh	Pune
CTRI/2008/091/000004	CTRI2008091000004	Dept Of Medical Oncology, All India Institute Of Medical Sciences(AIIMS)New Delhi	Dept Of Medical Oncology,All India Institute Of Medical Sciences-	DELHI	Dr. Vinod Raina	New Delhi
CTRI/2008/091/000004	CTRI2008091000004	Haematology Centre, 2nd Floor, Ghamat Lodge, 804/ADr. Ambedkar Road, Dadar T.T. Mumbai – 400014	Haematology Centre, 2nd Floor,Ghamat Lodge, 804/ADr. Ambedkar Road, Dadar T.T.-400014	MAHARASHTRA	Dr. M. B. Agarwal	Mumbai
CTRI/2008/091/000004	CTRI2008091000004	Dr S Bondarde, Shatabdi Superspeciality Hospital, Nashik	Mumbai Naka, Nashik-5	MAHARASHTRA	Dr S Bondarde	Nashik
CTRI/2008/091/000004	CTRI2008091000004	Netaji Subhash Chandra Bose Cancer Research Institute,16/A, Park lane, Kolkata – 700016	Netaji Subhash Chandra Bose Cancer Research Institute,16/A, Park lane,-700016	WEST BENGAL	Dr. Ashis Mukhopadhyay	Kolkata
CTRI/2008/091/000004	CTRI2008091000004	Jaslok Hospital & Research Centre, G. Deshmukh Marg, Mumbai -400 026	Jaslok Hospital &amp; Research Centre,G. Deshmukh Marg-400 026	MAHARASHTRA	Dr. Suresh Advani	Mumbai
CTRI/2008/091/000004	CTRI2008091000004	Rajiv Gandhi Cancer Institute & Research Centre	Sector 5, Rohini,-110085	DELHI	Dr. D. C. Doval	New Delhi
CTRI/2008/091/000006	CTRI2008091000006	Paraplegia Hospital	Civil Hospital Campus,Asarva-	GUJARAT	Dr.M.M.Prabakar	Ahmadabad
CTRI/2008/091/000006	CTRI2008091000006	1)Shree Ghantakaran Mahavir physiotherapy college and Rehabilitation Center	Kanelav Road,,Vavdi-389001		S.Srikesavan Sabapathy
CTRI/2008/091/000007	CTRI2008091000007	Orchid Nursing Home	P-17, CIT Road,Scheme VI M Phoolbagan, Kolkata 700054	WEST BENGAL	Dr Gauri Shankar Bhattacharyya	Kolkata
CTRI/2008/091/000007	CTRI2008091000007	Christian Medical College	(Main Campus), Department of Radiotherapy, Vellore 632 004, Tamil Nadu, INDIA	TAMIL NADU	Dr Subhashini John	Vellore
CTRI/2008/091/000007	CTRI2008091000007	Regional Cancer Center	Division of Head &amp; Neck Oncology, Thiruvananthapuram - 695011Kerala, INDIA	KERALA	Dr Rejnish Kumar	Thiruvananthapuram
CTRI/2008/091/000007	CTRI2008091000007	Rajiv Gandhi Cancer Institute and Research Centre	Rajiv Gandhi Cancer Institute and Research Centre, Sector V, Rohini, Delhi 110085	DELHI	Dr Ranga Rao	New Delhi
CTRI/2008/091/000007	CTRI2008091000007	The Gujarat Cancer & Research Institute	Clinical Research Wing, Civil Hospital Campus, Asarwa, Ahmadabad-380 016, Gujarat, INDIA.	GUJARAT	Dr Shailesh Talati	Ahmadabad
CTRI/2008/091/000008	CTRI2008091000008	Vedanta Institute of Medical Sciences	,-	GUJARAT	Dr. Chirag Desai	Ahmadabad
CTRI/2008/091/000008	CTRI2008091000008	Chistian Medical College	Chistian Medical College,Ida Scudder Road-632 004	TAMIL NADU	Dr. Subhashini John	Vellore
CTRI/2008/091/000008	CTRI2008091000008	Apollo Speciality Hospital	Apollo Speciality Hospital,Padma Complex, 320 Mount Road-600035	TAMIL NADU	Dr. rajan Mohanpatra	Chennai
CTRI/2008/091/000008	CTRI2008091000008	Jehangir Hospital	Jehangir Hospital,32, Sassoon Road-411001	MAHARASHTRA	Dr. Shona Nag	Pune
CTRI/2008/091/000008	CTRI2008091000008	DR B R A Institue Rotary Cancer Hospital	AIIMS ,Ansari Nagar-110029	DELHI	Dr Sameer Bakshi	New Delhi
CTRI/2008/091/000008	CTRI2008091000008	Medical Oncology Department	Kidwai Memorial Insitute of oncology,Dr M H Marigowda Road-110029	KARNATAKA	DR K Govind Babu	Bangalore
CTRI/2008/091/000008	CTRI2008091000008	Krishna Institute of Medical Science	Krishna Institute of Medical Science,1-8/31-2, Minister Road-500004		Dr. Anjna Surath
CTRI/2008/091/000008	CTRI2008091000008	Regional Cancer centre	Regional Cancer centre,6th Floor, Head &amp; Neck Cancer Project Room, Medical College Campus, Post Box No 2417-695011		Dr. Santhosh Thyagu
CTRI/2008/091/000008	CTRI2008091000008	Nizams Institute of Medical sciences	Nizams Institute of Medical sciences,6th Floor-500082	ANDHRA PRADESH	Dr. Digumarti Ragunadharao	Hyderabad
CTRI/2008/091/000008	CTRI2008091000008	Tata Memorial Hospital	Tata Memorial Hospital,Dr. E Borges Road-400012	MAHARASHTRA	Dr. Sudeep Gupta	Mumbai
CTRI/2008/091/000008	CTRI2008091000008	S.K.Soni Hospital	S.K.Soni Hospital,Searoc Cancer Centre, Sikar Road-302013	RAJASTHAN	Dr. Anish Maru	Jaipur
CTRI/2008/091/000009	CTRI2008091000009	operation theatre	c/o dept of anesthesia,christain medical college and hospital,vellore,-632004	TAMIL NADU	Dr.Varghese Cherian	Vellore
CTRI/2008/091/000010	CTRI2008091000010	Dept of Physiotherapy	KMC Hospital, Attavar,,-575001	KARNATAKA	P. Senthil Kumar	Bangalore
CTRI/2008/091/000013	CTRI2008091000013	Vedanta Institute of Medical Sciences	Near Samved Hospital,Stadium-Commerce College Road,,Navarangpura,-380009	GUJARAT	Dr. Chirag Desai	Ahmadabad
CTRI/2008/091/000013	CTRI2008091000013	Christian Medical College	Dept. of Medical Oncology,-632 004	TAMIL NADU	Dr. Raju Titus Chacko	Vellore
CTRI/2008/091/000014	CTRI2008091000014	Rama Krishna Mission Seva Prathisthan	99 Sarat Bose Road,-700026	WEST BENGAL	Dr Debashish Maji	Kolkata
CTRI/2008/091/000014	CTRI2008091000014	Orange Diabetes Speciality Clinic	Dhanvantari Building,Opp S.P. College Bus Stop, Tilak Road-411030	MAHARASHTRA	Dr.Shailaja Kale	Pune
CTRI/2008/091/000014	CTRI2008091000014	Park Clinic	4, Gorky Terrace,-700017	WEST BENGAL	Dr. Sudip Chaterjee	Kolkata
CTRI/2008/091/000014	CTRI2008091000014	Prince Aly Khan Hospital,	Mazgaon,,-400010	MAHARASHTRA	Dr. Shehla Shaikh	Mumbai
CTRI/2008/091/000014	CTRI2008091000014	Pushpawati Singhania Research Institute	Press Enclave Marg,Sheikh Sarai -II-110017	DELHI	Dr Richa Chaturvedi	New Delhi
CTRI/2008/091/000014	CTRI2008091000014	All India Institute of Medical Sciences	Ansari Nagar,-110024	DELHI	Dr Nikhil Tandon	New Delhi
CTRI/2008/091/000014	CTRI2008091000014	P.D. Hinduja National Hospital & Research Center	Veer Savarkar Marg,Mahim-400016	MAHARASHTRA	Dr Manoj Chadha	Mumbai
CTRI/2008/091/000014	CTRI2008091000014	Arthur Asirvatham Hospital	Anna Bus Stand,-625020	TAMIL NADU	Dr Asirvatham	Madurai
CTRI/2008/091/000014	CTRI2008091000014	Apollo Gleneagles Hospitals Ltd	58 Canal Circular Road,-700054	WEST BENGAL	Dr Tithankar Chaudhury	Kolkata
CTRI/2008/091/000014	CTRI2008091000014	Diabetes Care & Research Centre,	G.C -1B, Near Overbridge,,Kankarbagh,-800020	BIHAR	Dr Ajay Kumar	Patna
CTRI/2008/091/000014	CTRI2008091000014	Cuttack Diabetes Research Foundation,	Chandi Road,-753001	ORISSA	Dr Alok Kanungo	Cuttack
CTRI/2008/091/000014	CTRI2008091000014	Dr. V Seshiah Diabetes Care	31/A, Ormes Road,,Kilpauk,-600 010	TAMIL NADU	Dr V Balaji	Chennai
CTRI/2008/091/000014	CTRI2008091000014	Diabetes, Thyroid and Endocrine Centre	11, Shivaji Nagar,Civil lines,-	RAJASTHAN	Dr S K Sharma	Jaipur
CTRI/2008/091/000014	CTRI2008091000014	Hormone Care Centre	SB -5, Shastri Nagar,Near St. Mary's School-	UTTAR PRADESH	Dr Pankaj Agarwal	Ghaziabad
CTRI/2008/091/000014	CTRI2008091000014	Endocrine and Diabetes Centre	15-12-15, Krishna Nagar,-530002		Dr G R Sridhar
CTRI/2008/091/000014	CTRI2008091000014	Krishna Institute of medical sciences Ltd	1-8-31/1, Minister Road,-500 003		Dr Prasun Deb
CTRI/2008/091/000014	CTRI2008091000014	Kerala Institute of Medical Sciences (KIMS)	Anamukham, P.B. No:1,,Anayara P.O.,-695029	KERALA	Dr Mathew John	Thiruvananthapuram
CTRI/2008/091/000014	CTRI2008091000014	Lakshmi Hospital,	Diwans Road	KERALA	Dr Tom Babu	Ernakulam
CTRI/2008/091/000014	CTRI2008091000014	Lakeshore Hospital	Lakeshore Hospital &amp; Research centre Ltd.,NH-47 By-pass, Maradu, Nettoor P.O.,-682 304		Dr Johny Kannampilly
CTRI/2008/091/000014	CTRI2008091000014	Manipal Acunova Clinical Research Centre (Manipal Hospital)	Manipal Hospital, Manipal Tower,,Airport Road-560017	KARNATAKA	Dr Arpandev Bhattacharya	Bangalore
CTRI/2008/091/000014	CTRI2008091000014	M.V.Diabetes Care & diabetes Research Centre	#4, West Mada Church Street,Royapuram,-600 013	TAMIL NADU	Dr Vijay Viswanathan	Chennai
CTRI/2008/091/000014	CTRI2008091000014	Mediheights Healthcare Private Limited	Opposite Ajanta Pharmaceuticals,Hindustan Naka, Kandivili â€“ West-400067	MAHARASHTRA	Dr Sanjeev Shah	Mumbai
CTRI/2008/091/000014	CTRI2008091000014	Mediciti Hospitals	5-9-22, Secretariat Road,-500 063	ANDHRA PRADESH	Dr Rakesh Sahay	Hyderabad
CTRI/2008/091/000014	CTRI2008091000014	Medwin Hospitals	2nd Floor, Raghava Ratna Towers,Chirag Ali Lane, Nampally-500 001	ANDHRA PRADESH	Dr K D Modi	Hyderabad
CTRI/2008/091/000014	CTRI2008091000014	Medilink Research Basement	Medilink Hospital, 132 Feet Ring Road,Satellite-380 015	GUJARAT	Dr Bansi Saboo	Ahmadabad
CTRI/2008/091/000015	CTRI2008091000015	Department of sports medicine and Physiotherapy, Gurunanak Dev university	,-143117	PUNJAB	Dr. Shwetha Shenoy	Amritsar
CTRI/2008/091/000016	CTRI2008091000016	St. John's Medical College & Hospital	Sarjapur Road,Koramangala-560034	KARNATAKA	Dr Elizabeth Vallikad	Bangalore
CTRI/2008/091/000017	CTRI2008091000017	Kidwai Memorial Institute of Oncology, Bangalore	Jindal Project Room. Kidwai Memorial Institute of Oncology,Dr.M.H.Merigowda Road, Bangalore - 560029.	KARNATAKA	DrLokanatha	Bangalore
CTRI/2008/091/000017	CTRI2008091000017	Ruby Hall Clinic, Pune	Medical Oncologist, New Cancer Building, Ruby Hall Clinic, 40 Sassoon Road,Pune- 411001	MAHARASHTRA	DrMinish Jain	Pune
CTRI/2008/091/000017	CTRI2008091000017	Mahaveer Cancer Sansthan, Patna	Mahaveer Cancer Sansthan, Phulwari Sharif, Patna - 801 505, India	BIHAR	Dr Jitendra Kumar Singh	Patna
CTRI/2008/091/000017	CTRI2008091000017	Sir Ganga Ram Hospital, New Delhi	Room 212A, Department of Medical Oncology,Sir Ganga Ram Hospital, Rajinder Nagar, New Delhi-110060.	DELHI	DrShyam Aggarwal	New Delhi
CTRI/2008/091/000017	CTRI2008091000017	Shatabdi Super Specialty Hospital, Nashik	Shatabadi Super Speciality,Opp Mahamarg Bus Stand, Mumbai naka, Nashik 422005		Dr Shailesh Bondarde
CTRI/2008/091/000017	CTRI2008091000017	Tata Memorial Center, Parel	Dept. of Medical Oncology, OPD no. 14, Tata Memorial Center, Parel, Mumbai 400012	MAHARASHTRA	DrReena Nair	Mumbai
CTRI/2008/091/000017	CTRI2008091000017	Kasturba Medical College Hospital, Mangalore	Department of Medical Oncology,Kasturba Medical College Hospital,Attavar,Mangalore - 575001	KARNATAKA	DrKirshna Prasad	Bangalore
CTRI/2008/091/000017	CTRI2008091000017	Vedanta Institute of Medical sciences, Ahmedabad	Hemato Oncology Clinic,Vedanta Institute of Medical sciences, Stadium to commerce College Road, Navrangpura. Ahmedabad, 380 009		DrBhavin Shah
CTRI/2008/091/000017	CTRI2008091000017	The Gujarat Cancer and Research Centre, Ahmedabad	Department of Medical Oncology, The Gujarat Cancer and Research Centre, Civil Hospital Campus, Asarwa, Ahmedabad-380016	GUJARAT	Dr Kirti Patel	Ahmadabad
CTRI/2008/091/000017	CTRI2008091000017	Sterling Hospital, Ahmedabad	Surgical Oncologist, Sterling Hospital, Memnagar, Ahmedabad, Pin - 380052, India.	GUJARAT	DrSomesh Chandra	Ahmadabad
CTRI/2008/091/000017	CTRI2008091000017	Apollo Hospital Educational & Research Foundation, New Delhi	Apollo Hospital Educational &amp; Research Foundation, Basement Hostel Complex, Indraprastha Apollo Hospitals, Sarita Vihar, NewDelhi- 110076	DELHI	DrP K Das	New Delhi
CTRI/2008/091/000017	CTRI2008091000017	Amrita Institute of Medical Sciences, Kochi	Department of Medical Oncology, Amrita Institute of Medical Sciences, Elamakkara P.O., Kochi - 682026		Dr K Pavitran
CTRI/2008/091/000017	CTRI2008091000017	Breast cancer clinic,Regional Cancer Centre, Trivandrum	Breast Cancer Clinic, Regional cancer Center, Trivandrum 695011.		Dr Rathesan
CTRI/2008/091/000017	CTRI2008091000017	Apollo Specialty Hospital, Chennai	Apollo Specialty Hospital, #3, Globe Building( 3rd Floor), Rathna Nagar, Teynampet, Chennai- 600035	TAMIL NADU	DrRanjan Kumar Mohapatra	Chennai
CTRI/2008/091/000017	CTRI2008091000017	Department of Medical Oncology,Nizam’s Institute of Medical Sciences, Hyderabad	Head of Medical Oncology, Room 607, E block,6thFloor, Nizams Institute of Medical Sciences, Panjagutta, Hyderabad 500082.	ANDHRA PRADESH	Dr D Raghunadhrao	Hyderabad
CTRI/2008/091/000017	CTRI2008091000017	Cancer Clinic, Nagpur	Medical Oncologist &amp; Hematologist, Cancer Clinic, 208 Shreewardhan Complex, Wardha Road, Nagpur - 440010	MAHARASHTRA	Dr Smita Gupte	Nagpur
CTRI/2008/091/000017	CTRI2008091000017	Institute Rotary Cancer Hospital, AIIMS, New Delhi	Medical Oncology,Head Delhi Cancer Registry, Room no.- 401, Fourth Floor, Institute Rotary Cancer Hospital, AIIMS, NewDelhi- 110029	DELHI	DrVinod Raina	New Delhi
CTRI/2008/091/000017	CTRI2008091000017	Dr.Kamakshi Memorial Hospital, Chennai	Dr. Kamakshi Memorial Hospital, No. 1, Radial Road, Pallikaranai, Chennai- 600091	TAMIL NADU	DrV Srinivasan	Chennai
CTRI/2008/091/000017	CTRI2008091000017	Jawaharlal Nehru Cancer Hospital and Research Centre, Bhopal	Jawaharlal Nehru Cancer Hospital and Research Centre, Idgah hills, Bhopal-1, M.P, 462 001 India	MADHYA PRADESH	DrTarini Prasad Sahoo	Bhopal
CTRI/2008/091/000017	CTRI2008091000017	Jaslok Hospita and Research Centre, Mumbai	Jaslok Hospital &amp; Research Centre, 15 , Dr. G.Deshmukh Marg, Mumbai -400 026.	MAHARASHTRA	Dr S H Advani	Mumbai
CTRI/2008/091/000018	CTRI2008091000018	The Heart Care Clinic	201, Balleshwar Avenue, Opp. Rajpath Club, Sarkhej-Gandhinagar Highway, Opp. Rajpath Club, Ahmedabad- - 380 054	GUJARAT	Dr Ajay Naik	Ahmadabad
CTRI/2008/091/000020	CTRI2008091000020	SDM College of Dental Sciences & Hospital, Dharwad	SDM College of dental sciences,Sattur-580009	KARNATAKA	Dr K V V Prasad	Dharwad
CTRI/2008/091/000021	CTRI2008091000021	Seva Free Clinic	No 1, Srinivasam, Bull Temple A Cross Road ,6th Main, Chamrajpet-560 018	KARNATAKA	Dr. KS Satish	Bangalore
CTRI/2008/091/000024	CTRI2008091000024	Madurai	Tuberculosis Research Centre,Chest Clinic, Rajaji Hospital-625020	TAMIL NADU	Dr. P Paul Kumaran	Madurai
CTRI/2008/091/000024	CTRI2008091000024	Chennai	Tuberculosis Research Centre,Mayor V R Ramanathan Road, Chetput-600031	TAMIL NADU	Dr. M S Jawahar	Chennai
CTRI/2011/091/000025	CTRI2011091000025	Department of Medical Oncology	Ruby Hall Clinic,40, Sassoon Road-411 001	MAHARASHTRA	Dr. Minish Jain	Pune
CTRI/2011/091/000025	CTRI2011091000025	Christian Medical College	Department of Medical Oncology- Vellore - Tamil Nadu 632 004 - INDIA	TAMIL NADU	Dr Raju Chacko	Vellore
CTRI/2011/091/000025	CTRI2011091000025	Rajlakshami Multispeciality Hospital,	VR Layout, 76/1,,1st Phase, J.P Nagar,-560 078,	KARNATAKA	Dr. Radheshyam Naik	Bangalore
CTRI/2011/091/000025	CTRI2011091000025	Jaslok Hospital & Research Centre,	15 Dr. G. Deshmukh Marg,,Pedder Road,- 400 026	MAHARASHTRA	Dr. Suresh Advani	Mumbai
CTRI/2011/091/000025	CTRI2011091000025	Tata Memorial Hospital	Dr. E. Borges Road,,Parel,-400012	MAHARASHTRA	Dr. Mohandas K. Mallath	Mumbai
CTRI/2011/091/000025	CTRI2011091000025	Seth Ramdas Shah Memorial Hospital & Research Centre	F.P.402/A, Gokhale Nagar Road,,Shivaji Nagar,-411016	MAHARASHTRA	Dr. Anantbhushan Ranade	Pune
CTRI/2008/091/000027	CTRI2008091000027	Department of Anaesthesia, CMCH, vellore.	CMCH,-	TAMIL NADU	Dr Smitha Elizabeth George	Vellore
CTRI/2008/091/000028	CTRI2008091000028	Kidwai Memorial Institute Of Oncology	Dr.M.H. Marigowda Road,,-560029	KARNATAKA	Dr.Shafiq Hussain	Bangalore
CTRI/2008/091/000028	CTRI2008091000028	Ruby Hall Clinic	Grand Medical Foundation,,Sasoon hospital-	MAHARASHTRA	Ms.Poonam More	Pune
CTRI/2008/091/000028	CTRI2008091000028	Orchid Nursing Home	P-17, CIT Road,Scheme VI M, Phoolbagan,Kolkata-700054, West Bengal. India	WEST BENGAL	DrGBBhattacharyya	Kolkata
CTRI/2008/091/000028	CTRI2008091000028	Dept. of Medicine	New Block,King George Hospital-530002		Mr.Murali Rao
CTRI/2008/091/000029	CTRI2008091000029	Department of Radiation Oncology Unit I,CHRISTIAN MEDICAL COLLEGE VELLORE	Radiation Oncology Unit - I,Christian Medical College-632004	TAMIL NADU	Dr. Thomas Samuel Ram	Vellore
CTRI/2008/091/000031	CTRI2008091000031	Dr. Mohans Diabetes Specialities Centre and Madras Diabetes Research Centre,6B, Conran Smith Road,	Conran Smith Road, Gopalapuram,-600 086	TAMIL NADU	DrVMohan	Chennai
CTRI/2008/091/000031	CTRI2008091000031	Nizams Institute of Medical Sciences,Dept. of Endocrinology & Metabolism,panjagutta	,-500 082	ANDHRA PRADESH	Dr.P.V.Rao	Hyderabad
CTRI/2008/091/000031	CTRI2008091000031	Dr.A.Ramachandran's Diabetes Hospital,	#105, Ist Main Road,Gandhi Nagar, Adayar-600020	TAMIL NADU	Dr A Ramachandran	Chennai
CTRI/2008/091/000031	CTRI2008091000031	CARE Hospital,6-3-248/1/1A, Banjara Hills	,-500 034	ANDHRA PRADESH	Dr.Bipin Kumar Sethi	Hyderabad
CTRI/2008/091/000034	CTRI2008091000034	Mary Verghese Institute of rehabilitation,Christian medical college,Bagayam,Vellore.	Tutor Grade IV,Mary Verghese Institute of Rehabilitation,PMR Department,Bagayam.,-632002	TAMIL NADU	Senthil Velkumar.T	Vellore
CTRI/2008/091/000035	CTRI2008091000035	Post Graduate Institute & Research, Chandigarh	,-160012	CHANDIGARH	Dr Anil Bhansali	Chandigarh
CTRI/2008/091/000035	CTRI2008091000035	Shilpa Medical Centre,A/1, Rainbow Appts, Avdhoot Nagar, Dahisar (E), Mumbai	,-400068	MAHARASHTRA	Dr Mangesh Tiwaskar	Mumbai
CTRI/2008/091/000035	CTRI2008091000035	Regency Hospital Ltd. A-2, Sarvodaya Nagar, Kanpur	,-208005		Dr Rishi Shukla
CTRI/2008/091/000035	CTRI2008091000035	Swamy Diabetic Centre, New No-175, R.K. Mutt Road, (Opp: Canara Bank), Mandaveli, Chennai	,-600028	TAMIL NADU	Dr. Nallaperumal	Chennai
CTRI/2008/091/000035	CTRI2008091000035	North Delhi Diabetes Centre,6, JDA Market,Manasarovar link road, Gopalapura Bypass, Jaipur	,-302015	RAJASTHAN	Dr.Rajeev Chawla	Jaipur
CTRI/2008/091/000035	CTRI2008091000035	Dayanand Medical College & Hospital, Civil Lines, Tagore Nagar, Ludhiana	,-141001	PUNJAB	Dr.Parminder Singh	Ludhiana
CTRI/2008/091/000035	CTRI2008091000035	Bangalore Diabetes Centre,4C-426, 4th Cross, Kalyan Nagar,Bangalore	,-5600043	KARNATAKA	Dr.Paramesh S	Bangalore
CTRI/2008/091/000035	CTRI2008091000035	Diabetes Care Centre, Kochar Road, Sasthamangalam, Thiruvanathapuram	,-695010		Dr Sreejith N. Kumar
CTRI/2008/091/000035	CTRI2008091000035	Diabetes Care & Research Centre ,B-5, Mittal Court,478, Rasta Peth,Pune	,-11	MAHARASHTRA	Dr.Abhay.A.Mutha	Pune
CTRI/2008/091/000035	CTRI2008091000035	Diabetic care Center, Venkataratnam Street, Suryaraopet,Vijayawada	,-520002		Dr. Sadasiva Rao Yalamanchi
CTRI/2008/091/000035	CTRI2008091000035	Diabetes Thyroid Hormone research Institute, 11/5 New Palasia, Near 56 Dukan, Indore	,-452001	MADHYA PRADESH	Dr.Sunil M. Jain	Indore
CTRI/2008/091/000035	CTRI2008091000035	Jaipur Diabetes Research Centre,6, JDAMarket, Mansarovar Link Road,Gopalpura Bypass, Jaipur,	,-302 015	RAJASTHAN	Dr. Arvind Gupta	Jaipur
CTRI/2008/091/000035	CTRI2008091000035	Dr K Dileep Kumar,HOD,Dept of Endocrinology,Andhra Medical College,Maharanipet,Vishakapatanam	,-2		Dr.Dileep kumar
CTRI/2008/091/000035	CTRI2008091000035	LINA DIABETES CARE CENTER, 003/2, Yashodan Apts, Four Bunglows Jn., J.P Road, Andheri, Mumbai	,-4000053	MAHARASHTRA	Dr Manoj Chawla	Mumbai
CTRI/2008/091/000035	CTRI2008091000035	KLES & Prabhakar Kore Hospital and Research Centre, Nehru Nagar, Belgaum	,-590010	KARNATAKA	Dr.M.V.Jali	Belgaum
CTRI/2008/091/000036	CTRI2008091000036	Christian Medical College	Dept. of Medical Oncology, Vellore, TamilNadu	TAMIL NADU	Dr Raju Titus Chako	Vellore
CTRI/2008/091/000036	CTRI2008091000036	Andhra Medical College	,-		001
CTRI/2008/091/000036	CTRI2008091000036	Nizam’s Institute of Medical Sciences, Panjagutta	,-		005
CTRI/2008/091/000036	CTRI2008091000036	Kidwai Memorial Institute of Oncology	,-		003
CTRI/2008/091/000036	CTRI2008091000036	Safdarjung Hospital	,-		002
CTRI/2008/091/000036	CTRI2008091000036	Ram Manohar Lohia Hospital and PGIMER	,-		004
CTRI/2008/091/000040	CTRI2008091000040	Medisys Clinisearch India PVT Ltd	,-		002
CTRI/2008/091/000040	CTRI2008091000040	Diacon Hospital	,-		001
CTRI/2008/091/000042	CTRI2008091000042	Department of Medical Oncology, Christian Medical College, Vellore	,-		002
CTRI/2008/091/000042	CTRI2008091000042	Bhagwan Mahavir Cancer Hospital	,-		001
CTRI/2008/091/000042	CTRI2008091000042	Rajalakshmi Multispeciality Hospital, Dept. of Medical Oncology,	,-		003
CTRI/2008/091/000042	CTRI2008091000042	Indo-American Institute of Oncology	,-		004
CTRI/2008/091/000042	CTRI2008091000042	Tata Memorial Hospital, Medical Oncology,	,-		005
CTRI/2008/091/000043	CTRI2008091000043	Cancer Clinic, Department of Obstetrics & Gynae	Lok Nayak Jai Prakash Hospital, New Delhi, India,-110002	DELHI	Dr. Swaraj Batra	New Delhi
CTRI/2008/091/000045	CTRI2008091000045	Dept. of Radiation Oncology	Advanced Centre for Treatment, Research &amp; Education in Cancer (ACTREC),Tata Memorial Centre (TMC), Kharghar-410210	MAHARASHTRA	Dr. Tejpal Gupta	Mumbai
CTRI/2008/091/000046	CTRI2008091000046	Armed Forces Medical College Hospital, Pune	Department of Internal Medicine, AFMC Pune,,-411040	MAHARASHTRA	Col. (Dr) S.P Gorthi	Pune
CTRI/2008/091/000046	CTRI2008091000046	All India Institute of Medical Sciences, New Delhi	Room No 704, 7th Floor, C.N Centre, Department of Neurolgogy, AIIMS,-110029	DELHI	Dr. Kameshwar Prasad	New Delhi
CTRI/2008/091/000046	CTRI2008091000046	Post Graduate Institute of Medical Education and Research	PGIMER, Chandigarh,-160012	CHANDIGARH	Dr. S. Prabhakar	Chandigarh
CTRI/2008/091/000046	CTRI2008091000046	Army Hospital (Research & Referral), New Delhi	Delhi Cantt, New Delhi,-	DELHI	Col. (Dr.) K.K. Singh	New Delhi
CTRI/2008/091/000046	CTRI2008091000046	Sanjay Gandhi Post Graduate Institute of Medical Sciences	Raebareli Road, Lucknow,-226014	UTTAR PRADESH	Dr U.K Mishra	Lucknow
CTRI/2008/091/000047	CTRI2008091000047	Seth G.S. Medical College & KEM Hospital, Parel, Mumbai 400 012	Associate Professor, Dept. of Pharmacology &amp; Therapeutics,Seth G.S. Medical College &amp; KEM Hospital, Parel,-400 012	MAHARASHTRA	Dr. NN Rege	Mumbai
CTRI/2008/091/000047	CTRI2008091000047	Vydehi Institute of Medical Science and Research Centre, 82, EPIP area, Whitefield. Bangalore-560006	Study co-ordinator, Dept. of Pharmacology,Vydehi Institute of Medical Science and Research Centre, 82, EPIP area, Whitefield-560 006	KARNATAKA	Dr. D.Palaniyamma	Bangalore
CTRI/2008/091/000047	CTRI2008091000047	TNMC & BYL Nair Hospital, Mumbai Central, Mumbai 400 008	Professor &amp; Head, Dept. of Clinical Pharmacology,TNMC &amp; BYL Nair Hospital, Mumbai Central,-400 008	MAHARASHTRA	Dr. Urmila Thatte	Mumbai
CTRI/2008/091/000047	CTRI2008091000047	Deccan College of Medical Sciences & Allied hospitals,Kanchanbhag Santoshnagar,Hyderabad-500058	Head, Dept. of Gastroenterology,Deccan College of Medical Sciences &amp; Allied hospitals-500 058	ANDHRA PRADESH	Dr. CM Habeebullah	Hyderabad
CTRI/2008/091/000049	CTRI2008091000049	Safdarjung hospital	Safdarjung Hospital,-110023	DELHI	Dr MS Prasad and Dr Harish Chellani	New Delhi
CTRI/2008/091/000049	CTRI2008091000049	MGIMS, Wardha	Professor, Community Pediatrics, MGIMS, Sewagram, Wardha	MAHARASHTRA	Dr Subodh Sharan Gupta	Wardha
CTRI/2014/10/005135	CTRI201410005135	HRRC AIIMS	HRRC AIIMS, Department of Obs and gyne, AIIMS, New Delhi-110029	DELHI	Dr Suneeta Mittal	New Delhi
CTRI/2008/091/000052	CTRI2008091000052	TNMC & BYL Nair Hospital, Mumbai Central, Mumbai 400 008	Professor &amp; Head, Dept. of Clinical Pharmacology,TNMC &amp; BYL Nair Hospital, Mumbai Central,-400 008	MAHARASHTRA	Dr. Urmila Thatte	Mumbai
CTRI/2008/091/000052	CTRI2008091000052	Vydehi Institute of Medical Science and Research Centre, 82, EPIP area, Whitefield. Bangalore-560 00	Study co-ordinator, Dept. of Pharmacology,Vydehi Institute of Medical Science and Research Centre, 82, EPIP area, Whitefield.-560 006	KARNATAKA	Dr. D.Palaniyamma	Bangalore
CTRI/2008/091/000052	CTRI2008091000052	Seth G.S. Medical College & KEM Hospital, Parel, Mumbai 400 012	Associate Professor, Dept. of Pharmacology &amp; Therapeutics,Seth G.S. Medical College &amp; KEM Hospital, Parel,-400 012	MAHARASHTRA	Dr. NN Rege	Mumbai
CTRI/2008/091/000053	CTRI2008091000053	Seth G.S. Medical College & KEM Hospital, Parel, Mumbai 400 012	Associate Professor, Dept. of Pharmacology &amp; Therapeutics,Seth G.S. Medical College &amp; KEM Hospital, Parel,-400 012	MAHARASHTRA	Dr. NN Rege	Mumbai
CTRI/2008/091/000053	CTRI2008091000053	Vydehi Institute of Medical Science and Research Centre, 82, EPIP area, Whitefield. Bangalore-560006	Study co-ordinator, Dept. of Pharmacology,Vydehi Institute of Medical Science and Research Centre, 82, EPIP area, Whitefield.-560 006	KARNATAKA	Dr. D.Palaniyamma	Bangalore
CTRI/2008/091/000053	CTRI2008091000053	TNMC & BYL Nair Hospital, Mumbai Central, Mumbai 400 008	Professor &amp; Head, Dept. of Clinical Pharmacology,TNMC &amp; BYL Nair Hospital, Mumbai Central,-400 008	MAHARASHTRA	Dr. Urmila Thatte	Mumbai
CTRI/2008/091/000053	CTRI2008091000053	Deccan College of Medical Sciences & Allied hospitals,Kanchanbhag Santoshnagar,Hyderabad-500058	Head, Dept. of Gastroenterology,Deccan College of Medical Sciences &amp; Allied hospitals, Kanchanbhag Santoshnagar-500 058	ANDHRA PRADESH	Dr. CM Habeebullah	Hyderabad
CTRI/2008/091/000054	CTRI2008091000054	Seth G.S. Medical College & KEM Hospital, Parel, Mumbai 400 012	Associate Professor, Dept. of Pharmacology &amp; Therapeutics,Seth G.S. Medical College &amp; KEM Hospital, Parel,-400 012	MAHARASHTRA	Dr. NN Rege	Mumbai
CTRI/2008/091/000054	CTRI2008091000054	Vydehi Institute of Medical Science and Research Centre, 82, EPIP area, Whitefield. Bangalore-560 00	Study co-ordinator, Dept. of Pharmacology,Vydehi Institute of Medical Science and Research Centre, 82, EPIP area, Whitefield.-560 006	KARNATAKA	Dr. D. Palaniyamma	Bangalore
CTRI/2008/091/000054	CTRI2008091000054	TNMC & BYL Nair Hospital, Mumbai Central, Mumbai 400 008	Professor &amp; Head, Dept. of Clinical Pharmacology, TNMC &amp; BYL Nair Hospital, Mumbai Central,-400 008	MAHARASHTRA	Dr. Urmila Thatte	Mumbai
CTRI/2008/091/000054	CTRI2008091000054	Deccan College of Medical Sciences & Allied hospitals,Kanchanbhag Santoshnagar,Hyderabad-500058	Head, Dept. of Gastroenterology,Deccan College of Medical Sciences &amp; Allied hospitals, Kanchanbhag Santoshnagar-500 058	ANDHRA PRADESH	Dr. CM Habeebullah	Hyderabad
CTRI/2008/091/000056	CTRI2008091000056	Department of surgical oncology, ACTREC & TMC	ACTREC &amp; TMC,Kharghar,-410210	MAHARASHTRA	Dr. Aliasgar Moiyadi, Asst Prof, Neurosurgery	Mumbai
CTRI/2008/091/000057	CTRI2008091000057	All India Institute of Medical Sciences	Professor, Department of Pediatrics,All India Institute of Medical Sciences, Ansari Nagar-110029	DELHI	Dr Arvind Bagga	New Delhi
CTRI/2008/091/000058	CTRI2008091000058	PGIMER	sector 12 changdigarh	CHANDIGARH	Dr KSRAJKUMAR	Chandigarh
CTRI/2008/091/000060	CTRI2008091000060	Dr. Hedgewar Arogya Sansthan	Karkardooma,-	DELHI	Dr. Deepak Bhambe	New Delhi
CTRI/2008/091/000060	CTRI2008091000060	AIIMS	Ansari Road,AIIMS-110029	DELHI	Dr. Namit Saraf	New Delhi
CTRI/2008/091/000060	CTRI2008091000060	Lokmanya Tilak Medical College	Sion,-	MAHARASHTRA	Dr. N.T. Awad	Mumbai
CTRI/2008/091/000060	CTRI2008091000060	Kempegowda Institute of Medical Sciences	2nd phase,,Banashankri-560078	KARNATAKA	Dr. M.G. Gopal	Bangalore
CTRI/2008/091/000060	CTRI2008091000060	S.P. Medical College	Bikaner,-334003	RAJASTHAN	Dr. R.B. Panwar	Bikaner
CTRI/2008/091/000061	CTRI2008091000061	Department of Gastroenterology, Radio-diagnosis	All India Institute of Medical Sciences,Ansari Nagar-110029	DELHI	Subrat Acharya	New Delhi
CTRI/2008/091/000062	CTRI2008091000062	CSI Mission Hospital	Department of Rehabilitation,Codacal P.O.-676108		Abraham Samuel Babu
CTRI/2008/091/000063	CTRI2008091000063	CENTER FOR RHEUMATIC DISEASES, 11 HERMES ELEGANCE, 1988, CONVENT ST, CAMP	,-411 001	MAHARASHTRA	DR ARVIND CHOPRA	Pune
CTRI/2008/091/000063	CTRI2008091000063	NIZAM'S INSTITUTE OF MEDICAL SCIENCES	PANJAGUTTA,-500 082	ANDHRA PRADESH	DR G NARSIMULU	Hyderabad
CTRI/2008/091/000063	CTRI2008091000063	ALL INDIA INSTITUTE OF MEDICAL SCIENCES	ANSARI NAGAR,-411 029	DELHI	DR ROHINI HANDA	New Delhi
CTRI/2008/091/000066	CTRI2008091000066	Department of Pediatrics	B.P.Koirala Institute of Health Sciences,-52071		Dr. Gauri Shankar Shah
CTRI/2011/07/001860	CTRI201107001860	AIIMS New Delhi	Room 3105, 3rd Floor,Teaching Block, Department of gastroenterology AIIMS New Delhi	DELHI	S K Acharya	South
CTRI/2011/091/000069	CTRI2011091000069	Monilek Hospital & Research Centre	Sector-4,-302004		Dr. Ashok Kabra
CTRI/2011/091/000069	CTRI2011091000069	Athmeya Polyclinic & Diagnostic Centre	No. 2893, 14th Main, 'E' Block,New Mitra School, Rajaji Nagar, 2nd stage-560010		Dr. R. Ramesh
CTRI/2011/091/000069	CTRI2011091000069	Asthma Allergy Centre	Gurukripa, Plot 66, 1st floor,D.V. Road, Hindu Colony Lane-1-400014		Dr. Pramod Niphadkar
CTRI/2011/091/000069	CTRI2011091000069	Coimbatore Chest Clinic	M.S.S. Memorial Bldg, 8 D.B. Road,R.S. Puram-641002		Dr. S. Nagarajan
CTRI/2011/091/000069	CTRI2011091000069	Christian Medical College & Hospital	,-141008		Dr. Jugesh Chhatwal
CTRI/2011/091/000069	CTRI2011091000069	Gandhi Medical College	,-500025		Dr. T. Usha Rani
CTRI/2011/091/000069	CTRI2011091000069	Dr. D.Y. Patil Medical College	Sant Tukaram Negar,-4110018		Dr. Tushar Sahasrabudhe
CTRI/2011/091/000069	CTRI2011091000069	King Edward Memorial Hospital	,-411011		Dr. Anand Pandit
CTRI/2011/091/000069	CTRI2011091000069	John's Medical College & Hospital	Sarajpur Road,-560034		Dr. Subba Rao
CTRI/2011/091/000069	CTRI2011091000069	Maulana Azad Medical College & Associates L.N.	Bahadur Shah Zafar Marg.,-110002		Dr. Gulshan Sethi
CTRI/2011/091/000069	CTRI2011091000069	Manipal Hospital	98, Rustombaugh,Airport Road-560017		Dr. Mahesh Babu
CTRI/2008/091/000070	CTRI2008091000070	MADHAV DIABETES CENTRE	AA2 ANNA NAGAR SECOND AVENUE,-600040	TAMIL NADU	MRS VRIDNA DEEPAK	Chennai
CTRI/2008/091/000071	CTRI2008091000071	Diabetes Thyroid Research Institute Pvt Ltd	,-		Dr. Sunil Jain
CTRI/2008/091/000071	CTRI2008091000071	Medilink Research Centre	,-		Dr. Banshi Saboo
CTRI/2008/091/000071	CTRI2008091000071	Manipal Hospital	,-	KARNATAKA	Dr. Mohan Badgandi	Bangalore
CTRI/2008/091/000071	CTRI2008091000071	Bhagwan Mahaveer Jain Hospital	Millerâ€™s Road, Vasanth Nagar, Bangalore-560052Karnataka, India	KARNATAKA	Dr Mala Dharmalingam	Bangalore
CTRI/2008/091/000072	CTRI2008091000072	Department of Pediatrics, All India Institute of Medical Sciences	Ansari Nagar,-110029	DELHI	Dr Ashok Deorari	New Delhi
CTRI/2008/091/000072	CTRI2008091000072	Fernandez Hospital, Boggulakunta	,-500080		Dr Srinivas Murki
CTRI/2008/091/000072	CTRI2008091000072	Department of Pediatrics, Post Graduate Institute of Medical Education and Research	,-160012	CHANDIGARH	Dr Praveen Kumar	Chandigarh
CTRI/2008/091/000072	CTRI2008091000072	C.S.M. Medical University	,-226003	UTTAR PRADESH	Dr G K Malik	Lucknow
CTRI/2008/091/000074	CTRI2008091000074	Dept. of Hepatology	PGIMER, Sector-12,-160012	CHANDIGARH	Dr. Ajay Duseja	Chandigarh
CTRI/2008/091/000074	CTRI2008091000074	Dept. of Gastroenterology and HNU, AIIMS	AIIMS, Ansari Nagar	DELHI	Dr S K Acharya	New Delhi
CTRI/2008/091/000076	CTRI2008091000076	Dept. of Gastroenterology	DMC &amp; H,Civil Lines, Tagore Nagar-141001	PUNJAB	Dr. Ajit Sood	Ludhiana
CTRI/2008/091/000076	CTRI2008091000076	Dept. of Gastroenterology	Pushpawati Singhania Research Institute,Sheikh Sarai-110017	DELHI	Dr. Rakesh Tandon	New Delhi
CTRI/2008/091/000076	CTRI2008091000076	Dept of Gastroenterology and HNU	AIIMS,Ansari Nagar-110029	DELHI	Dr. Govind Makharia	New Delhi
CTRI/2008/091/000077	CTRI2008091000077	Dept. of Pediatrics	Maulana Azad Medical College (MAMC), and Associated Lok Nayak Hospital, New Delhi-110001	DELHI	Prof A P Dubey	New Delhi
CTRI/2008/091/000078	CTRI2008091000078	Dept. of Ped. Gastroenterology	Indrapratha Apollo Hospital, Sarita Viahr, Mathura Road,-110076	DELHI	Dr Sarath Gopalan	New Delhi
CTRI/2008/091/000079	CTRI2008091000079	Dept. of Gastroenterology and HNU, AIIMS	Ansari Nagar,-110029	DELHI	Dr. S K Acharya	New Delhi
CTRI/2008/091/000080	CTRI2008091000080	INSTITUTE OF HEALTH STUDIES & REHABILITATION	27 Tagore Avenue,-713204		Dr D Chakraborty
CTRI/2008/091/000081	CTRI2008091000081	Apollo Indraprasth Hsopital	,-	DELHI	Dr. Puneet Gupta	New Delhi
CTRI/2008/091/000081	CTRI2008091000081	Apollo Hospitals	,-	TAMIL NADU	Dr. T Raja	Chennai
CTRI/2008/091/000081	CTRI2008091000081	Christian Medical College	,-	TAMIL NADU	Dr. Raju Chacko	Vellore
CTRI/2008/091/000081	CTRI2008091000081	B. P. Poddar Hospital	,-	WEST BENGAL	Dr. Chanchal Goswami	Kolkata
CTRI/2008/091/000081	CTRI2008091000081	Lakeshore Hospital	,-		Dr. Gangadharan Vaddavattath
CTRI/2008/091/000081	CTRI2008091000081	Kidwai Memorial Hospital	,-	KARNATAKA	Dr. Govind Babu Kanakashetty	Bangalore
CTRI/2008/091/000081	CTRI2008091000081	S M S Medical College	,-	RAJASTHAN	Dr. Hemant Malhotra	Jaipur
CTRI/2008/091/000081	CTRI2008091000081	Ruby Hall Clinic	,-	MAHARASHTRA	Dr. Minish Jain	Pune
CTRI/2008/091/000081	CTRI2008091000081	Tata Memorial Hospital	,-	MAHARASHTRA	Dr. Sudeep Gupta	Mumbai
CTRI/2008/091/000082	CTRI2008091000082	Department of Pharmacology, JIPMER	Department of Pharmacology,JIPMER-605006	PONDICHERRY	Dr. Shahid Akhtar	Pondicherry
CTRI/2008/091/000086	CTRI2008091000086	Dept. of Gastroenterology and HNU, AIIMS	Ansari nagar,-110029	DELHI	Dr. Vineet Ahuja	New Delhi
CTRI/2008/091/000087	CTRI2008091000087	Regional Institute Of Ophthalmlogy	Medical College,88 college street-700073	WEST BENGAL	Dr.Himadri Datta	Kolkata
CTRI/2008/091/000087	CTRI2008091000087	Shroff Eye Hospital	222 S.V. Road,Bandra (west)-400050	MAHARASHTRA	Dr. Rahul Ashok Shroff	Mumbai
CTRI/2008/091/000087	CTRI2008091000087	Retina Foundation	Near underbridge,Shahibag-380009	GUJARAT	Dr.Manish Nagpal	Ahmadabad
CTRI/2008/091/000087	CTRI2008091000087	Vision Research Foundation	Shankar Netralaya 18,College Road-600 006	TAMIL NADU	Dr. Tarun Sharma	Chennai
CTRI/2008/091/000087	CTRI2008091000087	Narayana Netralaya	121/C, Chord Road,Rajaji Nagar,1st R- Block-560010	KARNATAKA	Dr. Bhargava Natesh	Bangalore
CTRI/2008/091/000087	CTRI2008091000087	Advance Eye Center	PGIMR,-160012	CHANDIGARH	Dr.Amod Gupta	Chandigarh
CTRI/2008/091/000087	CTRI2008091000087	Aditya Jyot Eye Hospital	Wadala,-400 031	MAHARASHTRA	Dr.S.Natarajan	Mumbai
CTRI/2008/091/000087	CTRI2008091000087	Aravind Eye Hospital	Abhisega Pakkam Road,Tavalai Kuppam Junction, CuddaloreRoad-605007	PONDICHERRY	Dr.R.D Ravindran	Pondicherry
CTRI/2008/091/000087	CTRI2008091000087	Aravind Eye Hospital	Avinashi Road,-641014	TAMIL NADU	Dr. Narendran VenKatapathy	Coimbatore
CTRI/2008/091/000087	CTRI2008091000087	Dr. Shroff?s Charity Eye Hospital	5027, Kedar Nath Road, ,Daryaganj-110002.	DELHI	Dr. Manisha Agarwal	New Delhi
CTRI/2008/091/000087	CTRI2008091000087	Aravind Eye Hospital	Anna Nagar,-625020	TAMIL NADU	Dr.R.Kim	Madurai
CTRI/2008/091/000087	CTRI2008091000087	L.V. Prasad Eye Institute	L.V. Prasad Marg,Banjara Hills-500 034	ANDHRA PRADESH	Dr. Raja Narayan	Hyderabad
CTRI/2008/091/000087	CTRI2008091000087	Dr.R.P Center for Ophthalmic Sciences	Ansari Nagar,AllMS-110029	DELHI	Dr.S.P Garg	New Delhi
CTRI/2008/091/000087	CTRI2008091000087	Little Flower Hospital Trust	P.B No.-23,-683572		Dr.Thomas Cherian
CTRI/2008/091/000087	CTRI2008091000087	L.V. Prasad Eye Institute	,-		Dr. Tara Prasad Das
CTRI/2008/091/000089	CTRI2008091000089	CD Hospital, Government Medical College, Jammu	Assistant Professor, Post graduate department of Pharmacology and Therapeutics,Govt. Medical College-180001	JAMMU &amp; KASHMIR	Dr. Vijay Khajuria	Jammu
CTRI/2008/091/000090	CTRI2008091000090	LADY HARDINGE MEDICAL COLLEGE & ALLIED HOSPITALS	PROFESSOR &amp; HEAD DEPT OF PHARMACOLOGY,LADY HARDINGE MEDICAL COLLEGE &amp; SMT S.K. HOSPITAL-110001	DELHI	DR. HARMEET SINGH REHAN	New Delhi
CTRI/2008/091/000095	CTRI2008091000095	Institute of Cytology & Preventive Oncology	I -7,sector - 39-201301		Dr. B.C. Das
CTRI/2008/091/000095	CTRI2008091000095	Tata Memorial Hospital	E Borges Marg,Parel-400012	MAHARASHTRA	Dr. Surendra Shastri	Mumbai
CTRI/2008/091/000095	CTRI2008091000095	Chittaranjan National Cancer Institute (CNCI)	37,,S P Mukherjee Road-700026	WEST BENGAL	Dr Partha Basu	Kolkata
CTRI/2012/02/002394	CTRI201202002394	Division of Pediatric Nephrology	Department of PediatricsAll India Institute of Medical Sciences, Ansari Nagar	DELHI	Professor Arvind Bagga	South
CTRI/2008/091/000099	CTRI2008091000099	OPD, Department of Endocrinology & Metabolism, AIIMS, New Delhi	AIIMS, New Delhi	DELHI	Dr Nikhil Tandon	South
CTRI/2008/091/000100	CTRI2008091000100	12 districts of Maharashtra under KEM Hospital and Research Centre	Sardar Moodliar Road,Rasta Peth, Pune-411011	MAHARASHTRA	Dr V S Padbidri	Pune
CTRI/2008/091/000105	CTRI2008091000105	Sanjay Gandhi Postgraduate Institute of Medical Sciences	Addl. Professor,Deptt. of Gastroentrology-226014	UTTAR PRADESH	Dr. G. Choudhuri	Lucknow
CTRI/2008/091/000105	CTRI2008091000105	PGIMER	Professor &amp; Head,Deptt. of Hepatology-160012	CHANDIGARH	Dr. Y.K.Chawla	Chandigarh
CTRI/2008/091/000105	CTRI2008091000105	All India Institute of Medical Sciences, Ansari Nagar	Professor,Deptt. of Pathology-110029	DELHI	Dr. S. Dattagupta	New Delhi
CTRI/2008/091/000105	CTRI2008091000105	AIIMS	Deptt. of Gastroenterology,Prof &amp; Head-110029	DELHI	DR. S K Acharya	New Delhi
CTRI/2008/091/000105	CTRI2008091000105	Deccan College of Medical Sciences & Allied Hospital, Zafar Garh, Kanchanbagh	Gastroenterologist,Centre for Liver Research &amp; Diagnostics-500058	ANDHRA PRADESH	Dr. Aejaz Habeeb	Hyderabad
CTRI/2008/091/000105	CTRI2008091000105	Bombay Hospital & Medical Research Centre, 12, Marine Lines	Head,Deptt. of Gastroentrology-400020	MAHARASHTRA	Dr. Deepak N. Amrapukar	Mumbai
CTRI/2008/091/000105	CTRI2008091000105	IGPMER	Gastroentrologist,Deptt. of Gastroentrology-700020	WEST BENGAL	Dr. Abhijit Choudhary	Kolkata
CTRI/2008/091/000105	CTRI2008091000105	G.B.Pant Hospital	Professor,Deptt. of Gastoentrology-110002	DELHI	Dr. S.K.Sarin	New Delhi
CTRI/2008/091/000105	CTRI2008091000105	Metro Centre for Liver and Digestive Diseases L-94, Sector-11	Gatroentrologist,Deptt. of Gastoenterology-201301		Dr. Anurag Tondon
CTRI/2008/091/000105	CTRI2008091000105	MAMC	Professor,Deptt. of Medicine-110002	DELHI	Dr. P.Kar	New Delhi
CTRI/2008/091/000105	CTRI2008091000105	National Institute of Virology, 20-A, Dr. Ambedkar Road	Deputy Director &amp; Head,Hepatitis Division-411001	MAHARASHTRA	Dr. Vidya Arankalle	Pune
CTRI/2008/091/000105	CTRI2008091000105	National Institute of Epidemiology (ICMR), Mayor V.R.Ramanathan Road, Chennai	Director,Deptt. of Epidemiology-600031	TAMIL NADU	Dr. M.D.Gupte	Chennai
CTRI/2008/091/000111	CTRI2008091000111	Apollo Speciality Hospitals	Mount Road,Padma Complex-600 035	TAMIL NADU	Dr Thirumalairaj Raja	Chennai
CTRI/2008/091/000111	CTRI2008091000111	All India Institute of Medical Sciences (AIIMS)	Ansari Nagar,-110 029.	DELHI	Dr Pramod Kumar Julka	New Delhi
CTRI/2008/091/000111	CTRI2008091000111	Indo-American Cancer Institute & Research Centre	Road No. 14,,Banjara Hills-500 034	ANDHRA PRADESH	Dr. Mohana Vamsy	Hyderabad
CTRI/2008/091/000111	CTRI2008091000111	Christian Medical College & Hospital,	Ida Scudder Road,- 632 004	TAMIL NADU	Dr Raju Chacko	Vellore
CTRI/2008/091/000111	CTRI2008091000111	Nizam's Institute of Medical Sciences	Panjagutta,-500 082	ANDHRA PRADESH	Dr D. Raghunadharao	Hyderabad
CTRI/2008/091/000111	CTRI2008091000111	Jaslok Hospital & Research Center	15, Dr G. Deshmukh Marg,-400 026	MAHARASHTRA	Dr. Suresh H. Advani	Mumbai
CTRI/2008/091/000112	CTRI2008091000112	Sheikh Zayed Federal Postgraduate Medical Institute	Sheikh Zayed Hospital 54600 Lahore		Professor Tahir Shafi
CTRI/2008/091/000113	CTRI2008091000113	Chennai Dental Research Foundation (CDRF)	No.56,Dr. Radhakrishna Salai-600 004	TAMIL NADU	Dr. R Gunaseelan	Chennai
CTRI/2008/091/000113	CTRI2008091000113	Regional Cancer Centre (RCC)	Dept. of Radiation Oncology, Head &amp; Neck project room,6th floor Medical college campus-665 011	KERALA	Dr. Ramdas	Thiruvananthapuram
CTRI/2008/091/000113	CTRI2008091000113	Amrita Insstitute of Medical Sciences and Research Center (AIMS)	Director,Head and Neck Institute, Amrita Lane, Elamakkara-682 026		Dr Moni Abraham
CTRI/2008/091/000115	CTRI2008091000115	Dept of Obstetrics & Gynecology,Dr TMA pai Rotary Hospital Karkala 574 104	Near taluk office,Udupi Dist-574 104	KARNATAKA	Dr A P Manjunath	Udupi
CTRI/2008/091/000117	CTRI2008091000117	Institute Rotary Cancer Hospital, All India Institute of Medical Sciences, New Delhi-110029	Dr.Atul Sharma, Associate Professor, Room No. 239 IInd Floor,Department of Medical Oncology, IRCH, A,-110029	DELHI	Dr.Atul Sharma, Associate Professor, Department of Medical Oncology	New Delhi
CTRI/2008/091/000118	CTRI2008091000118	Dept. of Obstetrics & Gynaecology, CMCH, Vellore	CMCH,,Bagayam-632002	TAMIL NADU	Dr.Gagandeep Kang	Vellore
CTRI/2008/091/000118	CTRI2008091000118	Dept. of O&G, Nagpur Govt. Medical College	Dept. of O&amp;G, Govt. Medical College, Nagpur,-		Shuchita Mundle
CTRI/2008/091/000119	CTRI2008091000119	Dept of Obs & Gynae	PGIMER,-160012	CHANDIGARH	Dr L.K.Dhaliwal	Chandigarh
CTRI/2008/091/000119	CTRI2008091000119	Dept of Obs & Gyane	SAT Medical College ,-695011		Dr.K.P. Jhansi
CTRI/2008/091/000119	CTRI2008091000119	Dept of Obs & Gynae	SSGS Medical College,-390001		Dr SL Pagi
CTRI/2008/091/000119	CTRI2008091000119	Dept of Obs & Gynae	Patna Medical College ,- 800001	BIHAR	Dr Sheela Sharma	Patna
CTRI/2008/091/000119	CTRI2008091000119	Dept of Obs & Gynae	Instt of Obst &amp; Gynae,No.11, Police Commissioner`s Office Road , Egmore-600008	TAMIL NADU	Dr. K.Saraswathi	Chennai
CTRI/2008/091/000119	CTRI2008091000119	Dept of Obs & Gynae	RG Kar Medical College,1, Belgachia Main Road, -700004	WEST BENGAL	Dr. Joydev Mukherji	Kolkata
CTRI/2008/091/000119	CTRI2008091000119	Dept of Obs & Gynae	Safdurjung Hospital,-110029	DELHI	Dr.Sudha Salhan	New Delhi
CTRI/2008/091/000119	CTRI2008091000119	Dept of Obs & Gynae	Madurai Medical College,-625020	TAMIL NADU	Dr.S.S. Revathy Janakiram	Madurai
CTRI/2008/091/000119	CTRI2008091000119	Deptt. of Obst & Gynae	JLN Medical College,-590010	KARNATAKA	Dr BR Desai	Belgaum
CTRI/2008/091/000119	CTRI2008091000119	Dept of Obst & Gynae	Chhatrapati Shahuji Maharaj Medical University,-226003	UTTAR PRADESH	Dr Vinita Das	Lucknow
CTRI/2008/091/000121	CTRI2008091000121	JYOTIRMAY EYE CLINIC	205 GANATRA ESTATE,KHOPAT-400601	MAHARASHTRA	DR MIHIR KOTHARI	Thane
CTRI/2008/091/000122	CTRI2008091000122	JYOTIRMAY EYE CLINIC	205 GANATRA ESTATE,KHOPAT-400601	MAHARASHTRA	DR MIHIR KOTHARI	Thane
CTRI/2011/091/000123	CTRI2011091000123	JYOTIRMAY EYE CLINIC	205 GANATRA ESTATE,KHOPAT-400601	MAHARASHTRA	DR MIHIR KOTHARI	Thane
CTRI/2008/091/000128	CTRI2008091000128	Kidwai Memorial Institute of Oncology, Bangalore	Dr MH Marigowda Road,-560 029	KARNATAKA	Dr. D. Lokanatha	Bangalore
CTRI/2008/091/000128	CTRI2008091000128	Orchid Nursing Home, Kolkata	P-17, CIT Road,Scheme VI M-700054	WEST BENGAL	Dr. G. S. Bhattacharyya	Kolkata
CTRI/2008/091/000128	CTRI2008091000128	Apollo Hospital, Bangalore	Opp IIM,Bannerghatta Road-560 076	KARNATAKA	Dr. Bapsy	Bangalore
CTRI/2008/091/000128	CTRI2008091000128	Medical College, Kozhikode	Division of Medical Oncology and Hematology,-673 008	KERALA	Dr. Linu Jacob	Kozhikode
CTRI/2008/091/000128	CTRI2008091000128	Nizam's Institute of Medical Science, Hyderabad	Punjagutta,-500 082	ANDHRA PRADESH	Dr. Raghunadha Rao	Hyderabad
CTRI/2008/091/000128	CTRI2008091000128	Yashoda Hospital, Hyderabad	Room #20, Deapartment of Medical Oncology,Somajiguda-	ANDHRA PRADESH	Dr. V. Satya Suresh Attili	Hyderabad
CTRI/2008/091/000131	CTRI2008091000131	TMC , Mumbai	Radiation Oncology, Department of Radiation Oncology, TMH , ,-400012	MAHARASHTRA	Dr S Srivastava	Mumbai
CTRI/2008/091/000131	CTRI2008091000131	3rd Floor , Department of Obs & Gynaecology , Teaching Block, AIIMS , Ansari Nagar	3rd Floor , Department of Obs &amp; Gynaecology , Teaching Block, AIIMS , Ansari Nagar,-110029	DELHI	Dr Sunesh Kumar Jain	New Delhi
CTRI/2008/091/000135	CTRI2008091000135	All India Institute of Medical Sciences	Ansari Nagar,-110029	DELHI	Ravindra Arya	New Delhi
CTRI/2008/091/000148	CTRI2008091000148	Department of internal medicine,	Lakdi ? ka pool,,-500 004	ANDHRA PRADESH	Dr. Ravi Kumar Saxena	Hyderabad
CTRI/2008/091/000148	CTRI2008091000148	Department of Clinical Immunology and Rheumatology	123, Opp 13th Cross bus stop,Margosa Road-560003,		Dr. Srikantaih Chandrashekara
CTRI/2008/091/000148	CTRI2008091000148	Department of Rheumatology,	4th Floor, Millenium Block,Nizam?s Institute of Medical Sciences,-500082	ANDHRA PRADESH	Prof. Gumdal Narasimulu	Hyderabad
CTRI/2008/091/000148	CTRI2008091000148	Department of Rheumatology,	1-8-31/1, Minister Road,-500 003		Dr.Sarath Chandra Mouli Veeravalli
CTRI/2008/091/000148	CTRI2008091000148	KLES Hospital and MRC	MRC, Belgaum,-590001	KARNATAKA	Dr. Arun Shrivastava	Belgaum
CTRI/2008/091/000152	CTRI2008091000152	Kamineni Institute of Dental Sciences	Sree puram, Narketpally,Nalgonda Dist-	ANDHRA PRADESH	Dr. P. Raja Babu	Nalgonda
CTRI/2008/091/000152	CTRI2008091000152	Smilie Dental Hospital	Vanasthalipuram,Hyderabad	ANDHRA PRADESH	Dr K Butchibabu	Hyderabad
CTRI/2008/091/000152	CTRI2008091000152	1. Sri Sai Dental college of surgery	Vikarabad,RR Dist		Dr A Jayakumar
CTRI/2008/091/000154	CTRI2008091000154	Government Medical College & Hospital	Department of Pharmacology,Ghati-431101	BIHAR	Dr. Dhammraj Borade	Aurangabad
CTRI/2008/091/000157	CTRI2008091000157	Dept of Obstetrics & Gynecology	Dr TMA Pai RotaryHospital ,Near Taluk office-574 104		Dr A P Manjunath
CTRI/2009/091/000159	CTRI2009091000159	Bharath Hospital & Institute of Oncology,Outer Ring Road,438 - Hebbal, Mysore - 570017	Bharath Hospital &amp; Institute of Oncology,,Outer Ring Road,438 - Hebbal, -- 570017	KARNATAKA	Dr. M S Vishweshwara	Mysore
CTRI/2009/091/000159	CTRI2009091000159	Bhagwan Mahaveer Cancer Hospital & Research Centre,Dept. Of Medical Oncology,Jawahar Lal Nehru Marg	Bhagwan Mahaveer Cancer Hospital &amp; Research Centre,Dept. Of Medical Oncology,,Jawahar Lal Nehru Marg-302 017	RAJASTHAN	Dr. Lalit Mohan Sharma	Jaipur
CTRI/2009/091/000159	CTRI2009091000159	Dept. Of Surgical Oncology, CSM Medical University, King george Medical University, Lucknow - 226003	Dept. Of Surgical Oncology, ,CSM Medical University, King george Medical University, -226003	UTTAR PRADESH	Dr. Sanjeev Misra	Lucknow
CTRI/2009/091/000159	CTRI2009091000159	Central India Cancer Research Institute,11,Shankar Nagar, West High Court Road,Nagpur - 440010	Central India Cancer Research Institute,11,Shankar Nagar,,West High Court Road-440010	MAHARASHTRA	Dr Ajay Mehta	Nagpur
CTRI/2009/091/000159	CTRI2009091000159	Jaslok Hospital,15,Dr.G.Deshmukh Marg,Peddar Road,Mumbai-400026	Jaslok Hospital,15,,Dr.G.Deshmukh Marg,Peddar Road,-400026	MAHARASHTRA	Dr. Mehboob Basade	Mumbai
CTRI/2009/091/000159	CTRI2009091000159	Division of Head & Neck Oncology,Regional cancer Centre,Medical College Campus, Trivandrum - 695011	Division of Head &amp; Neck Oncology, ,Regional cancer Centre,Medical College Campus,-695011	KERALA	Dr. Anju Gopan	Thiruvananthapuram
CTRI/2009/091/000159	CTRI2009091000159	Kashyap Nursing Home, Imperial mahal, Dadar TT. Mumbai - 14	Kashyap Nursing Home, Imperial mahal, ,Dadar TT. Mumbai - 14-400014	MAHARASHTRA	Dr. Nilesh Lokeshwar	Mumbai
CTRI/2008/091/000160	CTRI2008091000160	Dept of Obstetrics & Gynecology	Dr TMA pai Rotary Hospital,Near Taluk Office-574 104		Dr A P Manjunath
CTRI/2008/091/000169	CTRI2008091000169	All India Institute of Medical Sciences	Ansari Nagar,-110029	DELHI	Dr. Y. K. Gupta	New Delhi
CTRI/2008/091/000169	CTRI2008091000169	All India Institute of Medical Sciences	Ansari Nagar,-110029	DELHI	Dr. Vishwanath Pattan	New Delhi
CTRI/2008/091/000170	CTRI2008091000170	Apollo Hospital Enterprises	Jubilee Hills,,-500033	ANDHRA PRADESH	Dr P C Rath	Hyderabad
CTRI/2008/091/000170	CTRI2008091000170	Apollo Chennai Hospital	21 Greams Lane,,Off-Greams Road-600006		Dr Mathew Samuel Kalarickal
CTRI/2008/091/000170	CTRI2008091000170	Fortis Hospital	B-1, Aruna Asaf Ali Marg,Vasant Kunj-110070	DELHI	Dr Upendra Kaul	New Delhi
CTRI/2008/091/000170	CTRI2008091000170	Escort Heart Institute & Research Centre	Okhla Road,-110025	DELHI	Dr T S Kler	New Delhi
CTRI/2008/091/000170	CTRI2008091000170	Jaslok Hospital	16 G Deshmukh Marg,,-400026	MAHARASHTRA	Dr Ashwin B Mehta	Mumbai
CTRI/2008/091/000170	CTRI2008091000170	Grant Medical Foundation	Ruby Hall Clinic, ,40 Sasoon Road-411001	MAHARASHTRA	Dr Shirish (M.S) Hiremath	Pune
CTRI/2008/091/000170	CTRI2008091000170	Max Devki Devi Heart & Vascular Institute	Max Devki Devi Heart &amp; Vascular Institute, Saket, New Delhi-110017, India,-110017	DELHI	Dr. Praveen Chandra	New Delhi
CTRI/2008/091/000170	CTRI2008091000170	Kailesh Heart Hospital	H-33, Sector - 27,-201301		Dr Daljeet Singh Gambhir
CTRI/2008/091/000170	CTRI2008091000170	Wockhardt Hospital	14, Cunningham Road,-560052	KARNATAKA	Dr P Ranganath Nayak	Bangalore
CTRI/2008/091/000170	CTRI2008091000170	SAL Hospital	Opp Doordarshan, Drive-In-Road,Thaltej-380054	GUJARAT	Dr Keyur Parikh	Ahmadabad
CTRI/2008/091/000176	CTRI2008091000176	Diabetes Thyroid Research Institute Pvt Ltd	,-		Dr. Sunil Jain
CTRI/2008/091/000176	CTRI2008091000176	Bangalore Diabetes Hospital	,-		Dr. Prasanna Kumar
CTRI/2008/091/000176	CTRI2008091000176	Endocrinology Diabetes Centre	,-		Dr. A. Sharda
CTRI/2008/091/000176	CTRI2008091000176	Diacon Hospital	,-		Dr. S.R Aravind
CTRI/2008/091/000176	CTRI2008091000176	Manipal Hospital	,-		Dr. Mohan Badgandi
CTRI/2008/091/000176	CTRI2008091000176	Jnanasanjeevani	,-		Dr. S.S Srikanta
CTRI/2008/091/000176	CTRI2008091000176	Medisys Clinisearch	,-		Dr. Paramesh Shamanna
CTRI/2008/091/000176	CTRI2008091000176	Mediheights	,-		Dr. Sanjiv Shah
CTRI/2008/091/000176	CTRI2008091000176	Medwin Hospitals	,-		Dr. K.D Modi
CTRI/2008/091/000179	CTRI2008091000179	Prashanth Hospital	77, Harrington Road,Chetput-600031	TAMIL NADU	MsAmutha	Chennai
CTRI/2008/091/000180	CTRI2008091000180	Bhagwan Mahaveer Jain Hospital	,-		Dr. Mala Dharamaligam
CTRI/2008/091/000180	CTRI2008091000180	Apollo Gleneagles Hospital, Kolkata	,-		Dr. sanjay Chatterjee
CTRI/2008/091/000180	CTRI2008091000180	Endocrinology Diabetes Centre	,-		Dr. A. Sharda
CTRI/2008/091/000180	CTRI2008091000180	Bharti Hoapital , Karnal	,-		Dr. Sanjay Kalra
CTRI/2008/091/000180	CTRI2008091000180	Jnanasanjeevani	,-		Dr. S.S Srikanta
CTRI/2008/091/000180	CTRI2008091000180	Hormones Care & Research Centre	,-		Dr. Pankaj Kumar Agarwal
CTRI/2008/091/000180	CTRI2008091000180	Medisys Clinisearch	,-		Dr. Paramesh Shamanna
CTRI/2008/091/000180	CTRI2008091000180	K.E.M Hospital	,-		Dr. Nalini Shah
CTRI/2008/091/000182	CTRI2008091000182	Global Hospitals	1-6-1070/1 to 4,Lakdi-ka-pool-500004	ANDHRA PRADESH	Dr. M. Subrahmanyam	Hyderabad
CTRI/2008/091/000183	CTRI2008091000183	CRU, Port Blair	MB-31, M.G. Road, ,Middle Point, Port Bliar-744101		Dr.M.D.John
CTRI/2008/091/000185	CTRI2008091000185	Hyderabad	Centre for Liver Research &amp; Diagnostics ,Deccan College of Medical Sciences and Allied Hospitals, Zafar Garh, Kanchanbagh-500 058	ANDHRA PRADESH	Dr. Aejaz Habeeb	Hyderabad
CTRI/2008/091/000185	CTRI2008091000185	Chandigarh	Professor &amp; Head, Dept. of Hepatology,Post-Graduate Instt. of Medical Education &amp; Research-160012	CHANDIGARH	Dr. Y. K. Chawla	Chandigarh
CTRI/2008/091/000185	CTRI2008091000185	New Delhi	Professor, Dept. of Medicine,Maulana Azad Medical College- 110 002	DELHI	Dr. P.Kar	New Delhi
CTRI/2008/091/000185	CTRI2008091000185	Kolkata	Depts. Gastroenterology,IGPMER, 244, Acharya J.C Bose Road-700010	WEST BENGAL	Dr. Abhijit Chowdhary	Kolkata
CTRI/2008/091/000185	CTRI2008091000185	New Delhi	Associate Professor, Dept. of Biostatistics,AIIMS-110029	DELHI	Dr. V.Sreenivas	New Delhi
CTRI/2008/091/000185	CTRI2008091000185	New Delhi	Dept. of Gastroenterology,,All India Institute of Medical Sciences,-110029	DELHI	Dr. S.K.Acharya,	New Delhi
CTRI/2008/091/000185	CTRI2008091000185	Pune	Deputy Director and Head, Hepatitis Division,National Institute of Virology, 20A, Dr. Ambedkar Road-411001	MAHARASHTRA	Dr.Vidya Arankalle	Pune
CTRI/2008/091/000185	CTRI2008091000185	Noida	Sr.Consultant, Metro Centre for Liver &amp; Digestive Diseases L-94, Sector 11-201 301		Dr. Anurag Tandon
CTRI/2008/091/000186	CTRI2008091000186	Chowpatty Medical Centre	3, Baig Mansion,Babulnath Road-400007	MAHARASHTRA	Dr.Nadeem Rais	Mumbai
CTRI/2008/091/000186	CTRI2008091000186	Department of Endocrinology/ Metabolism Christian Medical College	,-632004	TAMIL NADU	Dr. Nihal Thomas	Vellore
CTRI/2008/091/000186	CTRI2008091000186	Bharti Research Institute of Diabetes and Endocrinology	Kunjpura Road,,-132001	HARYANA	Dr.Sanjay Kalra	Karnal
CTRI/2008/091/000187	CTRI2008091000187	1)Shree Ghantakaran Mahavir physiotherapy college and Rehabilitation Research Center	Kanelav Road, Vavdi,-389001		S.Srikesavan Sabapathy
CTRI/2013/10/004108	CTRI201310004108	Sri Gokulam Hospital,	3/60,Meyyenur Road,Salem-536004	TAMIL NADU	Dr N Balamurugan	Salem
CTRI/2013/10/004108	CTRI201310004108	Southern Railway H .Qrs. Hospital	Ayanavaram - 600023	TAMIL NADU	Dr A Kalanidhi	Chennai
CTRI/2013/10/004108	CTRI201310004108	Rajah Muthiah Medical College & Hospital	Annamalainagar,Annamalai University-608002	TAMIL NADU	DrNChidambaram	Cuddalore
CTRI/2013/10/004108	CTRI201310004108	SDM College of Medical Sciences and Hospital	Sattur, Dharward - 580009	KARNATAKA	Dr Umesh Rajoor	Dharwad
CTRI/2013/10/004108	CTRI201310004108	Rajasthan Hospital	Civil Camp Road,Sahi Baugh-380004	GUJARAT	Dr.Ravindra Lodha	Ahmadabad
CTRI/2013/10/004108	CTRI201310004108	Shree Krishna Hospital and Medical Research Centre	Pramukh Swami Medical College, Gokalnagar, Karamsad,Anand - 388325	GUJARAT	Dr Soham Desai	Anand
CTRI/2013/10/004108	CTRI201310004108	Sir Ganga Ram Hospital	Rajinder Nagar,-110060	DELHI	Dr Anshu Rohatgi	New Delhi
CTRI/2013/10/004108	CTRI201310004108	Sir Thutop Namgal Memorial Hospital	Department of Health care, Human services and family welfare. Government of sikkim, Gangtok, sikkim-737101	SIKKIM	Dr Suresh Madan Rasially	East
CTRI/2013/10/004108	CTRI201310004108	K.S. hedge Charitable Hospital,	Medical Science Complex, Derlakatte,Mangalore-574160	KARNATAKA	Dr Rashmi somayaji	Bangalore
CTRI/2013/10/004108	CTRI201310004108	Kasturba Hospital(Mahatma Gandhi Institute Of Medical Sciences)	Sevagram,-442112	MAHARASHTRA	Dr.S.P.Kalantri	Wardha
CTRI/2013/10/004108	CTRI201310004108	Krishna Hospital,	6, Hospital Road, Manijakuppam, Cuddalore-607001	TAMIL NADU	Dr K Renukadevi	Cuddalore
CTRI/2013/10/004108	CTRI201310004108	KSDC Hospital	7, K.S.Nagar, Opp. New Bus Stand , Tanjore,Tamil nadu-613004	TAMIL NADU	Dr Somesh V	Thanjavur
CTRI/2013/10/004108	CTRI201310004108	Institute of Medical Sciences and SUM Hospital	Sector 8, Kallinga Nagar, Ghatikia, Bhuwaneshwar - 751003		Dr Shobhitendu Kabi
CTRI/2013/10/004108	CTRI201310004108	Jabalpur Hospital	RusselCrossing,Jabalpur-M.P-482002	MADHYA PRADESH	Dr G S Sandhu	Jabalpur
CTRI/2013/10/004108	CTRI201310004108	JSS Medical College & Hospital	Sri Shivrathreeshwara Nagar, Bannimantap-570015	KARNATAKA	Dr Srinath K M	Mysore
CTRI/2013/10/004108	CTRI201310004108	K.R Hospital	Mysore Medical College and Research Institute Mysore	KARNATAKA	Dr Suresh K	Mysore
CTRI/2013/10/004108	CTRI201310004108	Sahyadri Speciality Hospital Pune	30 C Erandwane Karve Road - 411004	MAHARASHTRA	Dr Mangesh Udar	Pune
CTRI/2013/10/004108	CTRI201310004108	SBKS Medical Institute & Research Centre	Piparia, Waghodia Road, Vadodara-391760	GUJARAT	Dr Hetal Pandya	Vadodara
CTRI/2013/10/004108	CTRI201310004108	S.P. Medical College and A.G. Hospitals,	Bikaner-334 003	RAJASTHAN	Dr Arvind Vyas	Bikaner
CTRI/2013/10/004108	CTRI201310004108	Sadbhavana Medical and Heart Institute	Opp state college of education,Patiala-147001	PUNJAB	DrHarminder Singh	Patiala
CTRI/2013/10/004108	CTRI201310004108	Lifeworth Super Speciality Hospital	Samta Colony,-492001	CHHATTISGARH	Dr.Arun Kumar Kedia	Raipur
CTRI/2013/10/004108	CTRI201310004108	M.G.M Medical College & M.Y Hospital	M.Y Hospital Road ,-452001	MADHYA PRADESH	Dr.Anil Bharani	Indore
CTRI/2013/10/004108	CTRI201310004108	Patna Medical College Hospital	Muradpur, Ashok Raj Path 800004	BIHAR	Dr Vijay Achari	Patna
CTRI/2013/10/004108	CTRI201310004108	Post Graduate Institute of Medical Education and Research	Sector -12 160012	CHANDIGARH	Dr S Prabhakar	Chandigarh
CTRI/2013/10/004108	CTRI201310004108	Agartala Government Medical College	Kunjaban, Agartala, Tripura	TRIPURA	Dr Rajesh Kishore Debbarma	West Tripura
CTRI/2013/10/004108	CTRI201310004108	Acharya Viroba Bhave Rural Hospital, Sawangi	Sawangi(Meghe),Wardha-442004,Maharashtra	MAHARASHTRA	Dr Satish Mahajan	Wardha
CTRI/2013/10/004108	CTRI201310004108	Assam Medical College and Hospital	Dibrugarh,-786002	ASSAM	DrBhupendra Narayan Mahanta	Dibrugarh
CTRI/2013/10/004108	CTRI201310004108	Apollo Hospital, Chennai	21,Greams Lane, Off Greams Road, Chennai	TAMIL NADU	Dr TS Kumaravel	Chennai
CTRI/2013/10/004108	CTRI201310004108	Bopal Multispeciality Hospital	1st Floor Abhinandan complex, opp to Indotherm - 380058	GUJARAT	Dr Jayesh Pavra	Ahmadabad
CTRI/2013/10/004108	CTRI201310004108	Baby Memorial Hospital	Indhiragandhi Road, Calicut -673004	KERALA	Dr Ummer Karadan	Kozhikode
CTRI/2013/10/004108	CTRI201310004108	Caritas Hospital, Kottayam	Thellakom PO, Kottayam 686016	KERALA	Dr Joseph Sebastian	Kottayam
CTRI/2013/10/004108	CTRI201310004108	Care Hospital	Waltair Main Road,Ram Nagar-530003	ANDHRA PRADESH	Dr.G.Kishore Babu	Visakhapatnam
CTRI/2013/10/004108	CTRI201310004108	Christian Medical College,	,-141008.	PUNJAB	Dr Yashpal Singh	Ludhiana
CTRI/2013/10/004108	CTRI201310004108	Central Referral Hospital	5th mail, Tadong ,Gangtok, Sikkim-737102	SIKKIM	Dr Bidita Khandelwal	East
CTRI/2013/10/004108	CTRI201310004108	Sidhu Hospital,	G T Road (Ludhiana- Delhi Highway)Doeraha Ludhiana,Punjab-141421	PUNJAB	Dr Gurusaran Sidhu	Ludhiana
CTRI/2013/10/004108	CTRI201310004108	Neuro Centre	12-B,10th Cross(East),Thillainagar-620018	TAMIL NADU	DrSundararajan	Tiruchirappalli
CTRI/2013/10/004108	CTRI201310004108	Nazareth Hospital	Shillong,-793003	MEGHALAYA	DrBarnali Bhuyan	East Khasi Hills
CTRI/2013/10/004108	CTRI201310004108	Command Hospital	HAL Airpot Road,P.O Agram,Old Airport Road Bangalore-07,-560007	KARNATAKA	Dr LT Col Pawan Dhull	Bangalore
CTRI/2013/10/004108	CTRI201310004108	Civil Hospital,	Dawrpui ,Aizawal Mizoram-796001	MIZORAM	Dr Rosangluaia	Aizawl
CTRI/2013/10/004108	CTRI201310004108	Fortis Escorts Hospital	JLN Marg,Malviya Nagar-302017	RAJASTHAN	Dr.Raja Ram Agarwal	Jaipur
CTRI/2013/10/004108	CTRI201310004108	Dr. B.R. Ambedkar Medical College, Bangalore	Kadugondanahalli, R.T. Nagar	KARNATAKA	Dr Bindumathi P L	Bangalore
CTRI/2013/10/004108	CTRI201310004108	Government Medical College, Trivandrum	Super Speciality Building, Medical College post 695011	KERALA	Dr Thomas Iype	Thiruvananthapuram
CTRI/2013/10/004108	CTRI201310004108	G.G.Medical Health Care (P) Limited	Block 106/2,Sanjay Place-282002	UTTAR PRADESH	Dr.Vinay Agarwal	Agra
CTRI/2013/10/004108	CTRI201310004108	GSL Medical College & General Hospital	Lakshmipuram, Rajanagaram(Vill), Rajahmundry	ANDHRA PRADESH	Dr Bhimasen Soren	East Godavari
CTRI/2013/10/004108	CTRI201310004108	Govt Medical College,	94/6 Channi Himmat Jammu 18001-180015	JAMMU &amp; KASHMIR	Dr SK Gupta	Jammu
CTRI/2013/10/004108	CTRI201310004108	Indraprastha Appolo Hospitals,	Sarita Vihar,New Delhi-110076	DELHI	Dr Ravi R Kasliwal	New Delhi
CTRI/2013/10/004108	CTRI201310004108	Gurunanak Dev Hospital Amritsar	Majitha Road Amritsar 143001	PUNJAB	Dr Santokh Singh	Amritsar
CTRI/2013/10/004108	CTRI201310004108	Mahatma Gandhi Medical College and Hospital, Jaipur	RIICO Institutional Area, Sitapura 302022	RAJASTHAN	Dr Vitthal Das Maheshwari	Jaipur
CTRI/2013/10/004108	CTRI201310004108	M.G.M Medical College and Hospital	Sector 18 Kamothe, Navi Mumbai-410209	MAHARASHTRA	DrJaishree Ghanekar	Mumbai
CTRI/2013/10/004108	CTRI201310004108	Nanjappa Hospital	No.660 Kuvempu Road Shivamogga 577201	KARNATAKA	Dr HR Devendrappa	Shimoga
CTRI/2013/10/004108	CTRI201310004108	MMISR Medical College & YC Rural Hospital	Ambajogai road, vishwanathpuram, Latur-413531	MAHARASHTRA	Dr Amol R Hartalkar	Latur
CTRI/2013/10/004108	CTRI201310004108	MM Institute of Medical Sciences and Research Ambala	M M University, Mullana, Ambala 133203	HARYANA	Dr Bimal K Agrawal	Ambala
CTRI/2013/10/004108	CTRI201310004108	MLB Medical College & Hospital, Jhansi	Kanpur Road, Jhansi, 284128	UTTAR PRADESH	Dr PK Jain	Jhansi
CTRI/2013/10/004108	CTRI201310004108	Manipal Hospital Salem	Dalmia Board, Bangalore Highway - 636012	TAMIL NADU	Dr Balamurugan	Salem
CTRI/2013/10/004108	CTRI201310004108	Sri Devraj Urs Medical College,	R.L.Jalappa Hospital and research centre, Kolar-563101	KARNATAKA	Dr PN Venkatarathnamma	Kolar
CTRI/2013/10/004108	CTRI201310004108	Mahavir Hospital & Research Center	10-1-1-bhagwan Mahavir marg,A.C.Guards-500004	ANDHRA PRADESH	DrSindhu Joshi	Hyderabad
CTRI/2013/10/004108	CTRI201310004108	St.Johns Medical College & Hospital	Department of Neurology,Sarjapur Road,-560034	KARNATAKA	DrGRK Sarma	Bangalore
CTRI/2013/10/004108	CTRI201310004108	Shreenath Hospital	Anandvan complex, new lpcl road subnanpura, Baroda- 390023	GUJARAT	Dr Manjusha Yadav	Vadodara
CTRI/2008/091/000190	CTRI2008091000190	Fortis Escorts Hospital	Jawaharlal Nehru Marg,Malviya Nagar-302017	RAJASTHAN	Dr Rajeev Gupta	Jaipur
CTRI/2008/091/000190	CTRI2008091000190	Baby Memorial Hospital	Indira Gandhi Road,-673 004	KERALA	Dr Ashokan Nambiar	Kozhikode
CTRI/2008/091/000190	CTRI2008091000190	Lifecare Institute Of Medical Sciences & Research	Sardar Patel Colony Corner,Navrangpura-380014	GUJARAT	Dr Kamal Sharma	Ahmadabad
CTRI/2008/091/000190	CTRI2008091000190	Health and Harmony	#2 Dattani Chambers,S V Road, Malad-400064	MAHARASHTRA	Dr. Ketan Mehta	Mumbai
CTRI/2008/091/000190	CTRI2008091000190	National Heart Institute	49-50, Community center,East of kailash-110065	DELHI	Dr. Vinod Sharma	New Delhi
CTRI/2008/091/000190	CTRI2008091000190	Mahavir Jain Hospital	Bhagavan Mahavir Jain Marg, AC Guards-500004	ANDHRA PRADESH	Dr Sindhu Joshi	Hyderabad
CTRI/2008/091/000190	CTRI2008091000190	St Johns Medical Hospital	Koramangala,-560 034	KARNATAKA	Dr Girija Singh	Bangalore
CTRI/2008/091/000190	CTRI2008091000190	Poona Hospital & Reserch Centre	#27,Sadashiv peth-411030	MAHARASHTRA	Dr Jagdish Hiremath	Pune
CTRI/2008/091/000191	CTRI2008091000191	Mahatma Gandhi Institute of Medical Sciences	Sevagram,-442102	MAHARASHTRA	S.P.Kalantri	Wardha
CTRI/2008/091/000191	CTRI2008091000191	P.S.G Hospital	peelamedu,-641004	TAMIL NADU	Dr. P. Ramasamy	Coimbatore
CTRI/2008/091/000191	CTRI2008091000191	Nanjappa Hospital	,-	KARNATAKA	Dr J Narendra	Shimoga
CTRI/2008/091/000191	CTRI2008091000191	Shreenath Hospital	Anandvan Complex, Gorwa Road,Subhanpura-390023		Dr. Manjusha Yadav
CTRI/2008/091/000191	CTRI2008091000191	Post Graduate Institute of Medical Sciences	20/8 FM,Medical Enclave-124001	HARYANA	Dr. V.K.Katyal	Rohtak
CTRI/2008/091/000191	CTRI2008091000191	Life Worth Super Speciality Hospital	Main Road,Samata Colony-492001	CHHATTISGARH	Dr. Jawahar Agrawal M.D	Raipur
CTRI/2008/091/000191	CTRI2008091000191	Southern Railway HQ Hospital	Ayanavaram,-600023	TAMIL NADU	Dr. Kalanidhi	Chennai
CTRI/2008/091/000191	CTRI2008091000191	Avanti Institute of Cardiology Pvt.Ltd	5, Abhyankar Road,Dhantoli-440012	MAHARASHTRA	Dr. Archana Jain	Nagpur
CTRI/2008/091/000191	CTRI2008091000191	Assam MEdocal College & Hospital	P/O Assam Medical College,Dt Dibrugarh-786002		Dr. B.N. Mahanta
CTRI/2008/091/000191	CTRI2008091000191	Care Hospital	Exhibition Ground,Nampally-500001	ANDHRA PRADESH	Dr. B.K.S. Sastry	Hyderabad
CTRI/2008/091/000191	CTRI2008091000191	Baby Memorial Hospital	Indira Gandhi Road,-673004		Dr. Ashokan Nambiar
CTRI/2008/091/000191	CTRI2008091000191	Department of Cardiology, St. Johns Medical College & Hospital	Koramangala,-560034	KARNATAKA	Dr CB Patil	Bangalore
CTRI/2008/091/000191	CTRI2008091000191	Caritas Hospital	Thellakom (P.O),-686016	KERALA	Dr. Johny Joseph	Kottayam
CTRI/2008/091/000191	CTRI2008091000191	Fortis Escorts Hospital	JLN Marg,Malviya Nagar-302017	RAJASTHAN	Dr. Jitendra Singh	Jaipur
CTRI/2008/091/000191	CTRI2008091000191	Dr. B.R. Patel Hospital	Opp. Brahmansabha Hall, Pratap Road,Dandia Bazar-390001	GUJARAT	Dr. Nirmit V Yajnik	Vadodara
CTRI/2008/091/000191	CTRI2008091000191	Krishna Institute of Medical Sciences Ltd	Minister Raod,-500003		Dr. Rajendra Kumar Premchand
CTRI/2008/091/000191	CTRI2008091000191	KEM Hospital & Seth G.S Medical College	CVTC Building, 4th Floor,Acharya Donde Marg, Parel-400012	MAHARASHTRA	Dr.Prafulla Gopinath Kerkar	Mumbai
CTRI/2008/091/000192	CTRI2008091000192	L.V.Prasad Eye Institute	L.V.Prasad Eye Institute,Road no:2, Banjara Hills-500 034	ANDHRA PRADESH	Beula Christy	Hyderabad
CTRI/2008/091/000193	CTRI2008091000193	Tata Memorial Hospital	Tata Memorial Hospital,Dr. E Borges Road-400 012	MAHARASHTRA	Dr. Anil D'Cruz	Mumbai
CTRI/2008/091/000194	CTRI2008091000194	Himalayan Institute of Medial Sciences	Himalayan Institute of Medical Sciences,Jolly Grant-248140	UTTARANCHAL	Dr. Sunil K Saini	Dehradun
CTRI/2008/091/000195	CTRI2008091000195	All India Institute of Medical Sciences	All India Institute of Medical Sciences,Ansari Nagar-110029	DELHI	Dr. Alok Thakar	New Delhi
CTRI/2008/091/000197	CTRI2008091000197	VIMHANS	VIMHANS,VV Rao Street, Suryaraopet,Vijayawada,Andhra Pradesh,India.-520002	ANDHRA PRADESH	Dr Vishal Indla	Krishna
CTRI/2008/091/000197	CTRI2008091000197	All India Institute of Medical Sciences (AIIMS)	AIIMS, Ansari Nagar, Aurobindo Marg, New Delhi, India-110029	DELHI	Dr Rajesh Sagar	New Delhi
CTRI/2008/091/000197	CTRI2008091000197	Adhit Kiran Neuro Psychaitric Centre	Adhit Kiran Neuro Psychaitric Centre, Opp. Highland Hospital, Millenium Tower, Mangalore, Karnataka,India-572002	KARNATAKA	Dr Kiran Kumar	Bangalore
CTRI/2008/091/000197	CTRI2008091000197	Brain Mind Behaviour Neurosciences Research Institute	Brain Mind Behaviour Neurosciences Research Institute, Suryabhavanam, Opp KG Hospital Clock Tower, Maharanipet, Visakhapatnam, Andhra Pradesh India– 530002	ANDHRA PRADESH	Dr Ramananda Satapathy	Visakhapatnam
CTRI/2008/091/000197	CTRI2008091000197	Asha Hospital	Asha Hospital, 298, Rd no 14 , Banjara Hills, Hyderabad - 500 034, Andhra Pradesh, India	ANDHRA PRADESH	Dr G Prasad Rao	Hyderabad
CTRI/2008/091/000197	CTRI2008091000197	Department of Psychiatry, C.S.M Medical University	Department of Psychiatry, C.S.M Medical University, Lucknow, Uttar Pradesh, India-226003	UTTAR PRADESH	Dr Pranab Kumar Dalal	Lucknow
CTRI/2008/091/000197	CTRI2008091000197	Deenanath Mangeshkar Hospital	Deenanath Mangeshkar Hospital, Nal Stop, ERANDAWALE, Maharashtra, India-411004	MAHARASHTRA	Dr Sandeep Parkhi	Pune
CTRI/2008/091/000197	CTRI2008091000197	Dept. of Psychiatry, Victoria Hospital	Dept. of Psychiatry, Victoria Hospital, Bangalore, Karnataka, India-560002.	KARNATAKA	Dr H Chandra Sekhar	Bangalore
CTRI/2008/091/000197	CTRI2008091000197	Dept. of Psychiatry, SV Medical College	Dept. of Psychiatry,SV Medical College,Alipiri Road,Tirupati, Andhra Pradesh, India-517507	ANDHRA PRADESH	Dr T P Sudhakar	Chittoor
CTRI/2008/091/000197	CTRI2008091000197	Govt. Hospital for Mental Care	Govt. Hospital for Mental Care, China Waltair, Visakhapatnam,Andhra Pradesh, India-530017	ANDHRA PRADESH	Dr N N Raju	Visakhapatnam
CTRI/2008/091/000197	CTRI2008091000197	Gautam Hospital & Research Centre	Gautam Hospital &amp; Research Centre,1,Jacob Road,Civil Lines, Jaipur, Rajasthan, India-302006	RAJASTHAN	Dr Manaswi Gautam	Jaipur
CTRI/2008/091/000197	CTRI2008091000197	JSS Medical College Hospital	JSS Medical College Hospital, Ramanuja Road, Mysore - 570004, Karnataka, India-570004	KARNATAKA	Dr T S S Rao	Mysore
CTRI/2008/091/000197	CTRI2008091000197	Holy Family Hospital	Holy Family Hospital, 51, St.Andrews Road,Bandra(West), Mumbai,Maharashtra,India-400050.	MAHARASHTRA	Dr Charles Pinto	Mumbai (Suburban)
CTRI/2008/091/000197	CTRI2008091000197	Madras Medical College	Madras Medical College, Periyar EVR Salai, Park Town, Chennai, Tamilnadu, India-600003	TAMIL NADU	Dr Ramanathan Sathianathan	Chennai
CTRI/2008/091/000197	CTRI2008091000197	M. S. Chellamuthu Trust & Research Foundation	M.S.Chellamuthu Trust &amp; Research Foundation,643,K K Nagar, Madurai,Tamilnadu, India-625020	TAMIL NADU	Dr Chellamuthu Ramasubramanian	Madurai
CTRI/2008/091/000197	CTRI2008091000197	Poona Hospital & Research Centre	Poona Hospital &amp; Research Centre,27, Sadashivpet, Pune, Maharashtra, India-411030	MAHARASHTRA	Dr Dattatreya Madhav Dhavale	Pune
CTRI/2008/091/000197	CTRI2008091000197	Mahendru Psychiatric Centre	Mahendru Psychiatric Centre, 117/40,Sarvodaya Nagar,Kanpur, Uttar Pradesh, India-208005	UTTAR PRADESH	Dr R K Mahendru	Kanpur Nagar
CTRI/2008/091/000197	CTRI2008091000197	Sravani Poly Clinic and Mental Health Care,	Sravani Poly Clinic and Mental Health Care, Sambasivapet, Guntur,Andhra Pradesh,India-522001	ANDHRA PRADESH	Dr Suresh Kumar Kota	Guntur
CTRI/2008/091/000197	CTRI2008091000197	Sanjeevan Hospital	Sanjeevan Hospital, 23, Erandavane, Off Karve Road, Near Garware College, Pune , Maharashtra, India– 411004	MAHARASHTRA	Dr Sanjay Phadke	Pune
CTRI/2008/091/000197	CTRI2008091000197	St. Johns Hospital	St. Johns Hospital, Sarjapura Road, Koramangala, Bangalore, Karnataka, India-560034	KARNATAKA	Dr Srinivasan Krishnamachari	Bangalore
CTRI/2008/091/000197	CTRI2008091000197	Sri Krishna Prasad Psychaitric Nursing Home	Sri Krishna Prasad Psychaitric Nursing Home, 111,Shriji Complex,Ahmedabad,Gujarat, India-380006	GUJARAT	Dr Lakshman Dutt	Ahmadabad
CTRI/2008/091/000198	CTRI2008091000198	Society for Positive Atmosphere and Related Support to HIV/AIDS (SPARSHA)	AE-36, Rabindra Polly, Prafulla Kanan,Kestopur-700101	WEST BENGAL	Ms Sobha Pahari	Kolkata
CTRI/2008/091/000201	CTRI2008091000201	Bharti Research Institute of Diabetes and Research	Bharti Hospital, Wazir Chand Colony, ,Kunj Pura Road,-132 001	HARYANA	Dr. Sanjay Kalra	Karnal
CTRI/2008/091/000201	CTRI2008091000201	All India Institute of Diabetes & Research	Swasthya, Jay Mangal Society,132 ft. Ring Road, Naranpura-380013	GUJARAT	Dr. Mayur Patel	Ahmadabad
CTRI/2008/091/000201	CTRI2008091000201	Diabetes Thyroid Hormone Research Institute Pvt. Ltd.	11 / 5,,New palasia (After 56 Shop Triangle) -452001	MADHYA PRADESH	Dr. Sunil Jain	Indore
CTRI/2008/091/000201	CTRI2008091000201	Christian Medical College,	Department of Endocrinology, ,Diabetes &amp; Metabolism, P. O. Box No. 3 -632 004	TAMIL NADU	Dr. Nihal Thomas	Vellore
CTRI/2008/091/000201	CTRI2008091000201	Medilink Research Centre	Opp. Someshwara Jain Temple,132 ft. Road, Satellite-380015	GUJARAT	Dr. Banshi Saboo	Ahmadabad
CTRI/2008/091/000201	CTRI2008091000201	M.S. Ramaiah Memorial Hospital	Endocrinology Dept, Basement,M.S.R.I.T, Post New Bel Road-560054	KARNATAKA	Dr. Prasanna Kumar	Bangalore
CTRI/2008/091/000201	CTRI2008091000201	S. R. Kalla Memorial Gastro & general Hospital	78, Dhuleshwar Garden, ,Sardar Patel Marg, C - Scheme- 302001	RAJASTHAN	Dr. J. B. Gupta	Jaipur
CTRI/2008/091/000201	CTRI2008091000201	Nizam's Institute of Medical Sciences	Dept. of Pharmacology &amp; Therapeutics,Punjagutta -500 082	ANDHRA PRADESH	Dr. Usha Rani	Hyderabad
CTRI/2008/091/000203	CTRI2008091000203	The Heart Care Clinic	201, Balleshwar Avenue, ,S G Highway, Opp Rajpath Club-380 054	GUJARAT	Dr. Ajay Naik	Ahmadabad
CTRI/2008/091/000203	CTRI2008091000203	Medanta- The Medicity	Sector-38,-122 001	HARYANA	Dr. Balbir Singh	Gurgaon
CTRI/2008/091/000203	CTRI2008091000203	Asian Heart Institute	G/ N Block,Bandra- Kurla Complex, Bandra (East)-400051	MAHARASHTRA	Dr. Santosh Kumar Dora	Mumbai
CTRI/2008/091/000203	CTRI2008091000203	All India Institute of Medical Sciences	Room 102, Ansari Nagar	DELHI	Dr Rakesh Yadav	New Delhi
CTRI/2008/091/000203	CTRI2008091000203	Christian Medical College	Department of Cardiology,-632002	TAMIL NADU	Dr. Sunil Thomas Chandy	Vellore
CTRI/2008/091/000203	CTRI2008091000203	CARE Hospital	Department of Cardiology,Road No 1, Banjara Hills-500 034	ANDHRA PRADESH	Dr. C Narsimhan	Hyderabad
CTRI/2008/091/000203	CTRI2008091000203	Fortis Hospital	Sector 62, ,Phase 8-160062		Dr. Jagmohan Verma
CTRI/2008/091/000203	CTRI2008091000203	Escorts Heart Institute & Research Center	Interventional Cardiology &amp; Cardiac Arrythmia Services,Okhla Road-110025	DELHI	Dr. T S Kler	New Delhi
CTRI/2008/091/000203	CTRI2008091000203	Glenmark Cardiac Center	Flat no 10, Nandadeep ,209, D Dr. Ambedkar Road Matunga -East-400 019	MAHARASHTRA	Dr. A Vora	Mumbai
CTRI/2008/091/000203	CTRI2008091000203	Frontier Lifeline	,-	TAMIL NADU	Dr. Joy Thomas	Chennai
CTRI/2008/091/000203	CTRI2008091000203	Madras Medical Mission	No. 4A, Dr. J. J. Nagar,,Mogappair-600 037	TAMIL NADU	Dr. Ulhas Pandurangi	Chennai
CTRI/2008/091/000203	CTRI2008091000203	Indraprastha Apollo Hospital	Dept of Cardiology,Sarita Vihar-110076	DELHI	Dr. Balbir Singh	New Delhi
CTRI/2008/091/000204	CTRI2008091000204	Escort Heart & Research Institute	Dept of Cardiology,EHIRC, OKHLA Road-110 025	DELHI	Dr. A Jaswal	New Delhi
CTRI/2008/091/000204	CTRI2008091000204	C-4/3 Vasant Vihar	Vasant Vihar,-110057	DELHI	Dr. R Sardana	New Delhi
CTRI/2008/091/000204	CTRI2008091000204	Escorts Hospital & Research Center	Okhla Main Road,-110025	DELHI	Dr. Kartikeya Bhargava	New Delhi
CTRI/2008/091/000204	CTRI2008091000204	Escorts Hospital	,-	PUNJAB	Dr. Artun Chopra	Amritsar
CTRI/2008/091/000204	CTRI2008091000204	Fortis Hospital, Mohali	Sector 62,Phase - VIII-160 062		Dr. Jagmohan Verma
CTRI/2008/091/000204	CTRI2008091000204	Fortis Escorts Hospital	Malviya Nagar,,-302 015	RAJASTHAN	Dr. J S Makkar	Jaipur
CTRI/2008/091/000204	CTRI2008091000204	Indraprastha Apollo Hosp	Sarita Vihar,Mathura Rd-110044	DELHI	Dr. Balbir Singh	New Delhi
CTRI/2008/091/000204	CTRI2008091000204	Heart Care Clinic	201, Balleshwar Avenue,Opp Rajpath Club-380 054	GUJARAT	Dr. A naik	Ahmadabad
CTRI/2008/091/000206	CTRI2008091000206	Bombay Hospital	125, MRC Building, Bombay Hospital,New Marine Lines-400020	MAHARASHTRA	Dr Ramen Goel	Mumbai
CTRI/2008/091/000208	CTRI2008091000208	St. Johns Medical College and Hospital	Professor, Department of ENT, head &amp; neck surgery,,St. John?s Medical College &amp; Hospital, Sarjapur Road, -560 034	KARNATAKA	DR BALASUBRAMANYAM A M	Bangalore
CTRI/2008/091/000209	CTRI2008091000209	Sir Ganga Ram Hospital, New Delhi	Department of Neonatology,Sir Ganga Ram Hospital,-110060	DELHI	Dr. Satish Saluja	New Delhi
CTRI/2008/091/000212	CTRI2008091000212	Christian Medical College	,-632004	TAMIL NADU	Ben Selvan.C.K	Vellore
CTRI/2008/091/000213	CTRI2008091000213	Krishna Heart Institute	1st Floor, Parimal Cross Roads,Ahmedabad -380 006		Tejas. M.Patel
CTRI/2008/091/000213	CTRI2008091000213	Lissie Hospital	Lisie Junction,Cochin-682 018		Rony Mathew
CTRI/2008/091/000213	CTRI2008091000213	Krishna Institute of Medical Sciences	1-8-31/1, Minister Road,-		Rajendra Kumar Premchand
CTRI/2008/091/000213	CTRI2008091000213	Max Devki Devi Heart & Vascular Institute	2,Press Enclave Road,Saket,-110017	DELHI	Ashok Seth	New Delhi
CTRI/2008/091/000213	CTRI2008091000213	Madras Medical Mission	Institute of Cardiovascular Diseases, Madras Medical Mission,Mogappair-600 037	TAMIL NADU	Ajit Mullasari	Chennai
CTRI/2008/091/000213	CTRI2008091000213	SAL Hospital And Medical Institute	Opposite Doordarshan Drive-in Road ,-380054	GUJARAT	Tejas. M.Patel	Ahmadabad
CTRI/2008/091/000213	CTRI2008091000213	Jehangir Hospital	,-411001	MAHARASHTRA	J. S. Dugal	Pune
CTRI/2008/091/000213	CTRI2008091000213	Poona Hospital And Research Centre	27, Sadashiv Peth ,-411030	MAHARASHTRA	J.S.Hiremath	Pune
CTRI/2008/091/000213	CTRI2008091000213	CARE Hospital	,-500034	ANDHRA PRADESH	A. Sreenivas Kumar , MD	Hyderabad
CTRI/2008/091/000213	CTRI2008091000213	Apollo Hospital	Jubilee Hills,-500033	ANDHRA PRADESH	P.C. Rath	Hyderabad
CTRI/2008/091/000213	CTRI2008091000213	Dayanand Medical College & Hospital	Tagore Nagar Civil Lines,Ludhiana-141001		G.S. Wander
CTRI/2008/091/000213	CTRI2008091000213	Christian Medical College	Ida Scudder Road,Vellore-632004		Sunil Thomas Chandy
CTRI/2008/091/000213	CTRI2008091000213	Escorts Heart & Superspeciality Institute Ltd.	Majitha Verka Bypass Road,-	PUNJAB	A.Chopra	Amritsar
CTRI/2008/091/000213	CTRI2008091000213	Escorts Heart Institute & Research Centre	Okhla Road,-	DELHI	U.kaul	New Delhi
CTRI/2008/091/000213	CTRI2008091000213	Fortis Hospital	Sector B, Pocket 1, Aruna Asaf Ali Marg,Vasant Kunj-110 070	DELHI	U.Kaul	New Delhi
CTRI/2008/091/000213	CTRI2008091000213	Escorts Heart Institute & Research Centre	Okhla Road,-110025	DELHI	Ashok Seth	New Delhi
CTRI/2008/091/000213	CTRI2008091000213	Holy Family Hospital	Hill Road, Bandra (West) ,-400050	MAHARASHTRA	Brian Pinto	Mumbai
CTRI/2008/091/000213	CTRI2008091000213	Heart & General Hospital	,-	RAJASTHAN	Prakash Chandwani	Jaipur
CTRI/2008/091/000215	CTRI2008091000215	Armed Forces Medical College	Pune	MAHARASHTRA	Prof Madhuri Kanitkar	Pune
CTRI/2008/091/000215	CTRI2008091000215	Bharati Vidyapeeth University	Pune	MAHARASHTRA	Prof Jyoti Sharma	Pune
CTRI/2008/091/000215	CTRI2008091000215	All India Institute of Medical Sciences	Teaching Block,Room No 3053-110029	DELHI	Prof Arvind Bagga	New Delhi
CTRI/2008/091/000216	CTRI2008091000216	Grant Medical College & Sir J. J. group of hospitals	Dean, Professor &amp; Head, Department of surgery,Grant Medical College, Sir J. J. group of hospitals, Byculla-400 008	MAHARASHTRA	DR. B. M. SUBNIS	Mumbai
CTRI/2008/091/000216	CTRI2008091000216	Army Hospital R & R	Professor, Neuroanaesthesiologist &amp; Intensivist, Department of anesthesiology &amp; Intensive Care,Army Hospital R &amp; R, Delhi Cant-110010	DELHI	DR. COL. T. V. S. P. MURTHY	New Delhi
CTRI/2008/091/000216	CTRI2008091000216	Sancheti Institute for Orthopaedics & Rehabilitation	Consultant Incharge, Emergency Trauma services,Sancheti Institute for Orthopaedics &amp; Rehabilitation, 16, Shivaji Nagar-411 005	MAHARASHTRA	DR. C. V. PRADHAN	Pune
CTRI/2008/091/000216	CTRI2008091000216	R. G. Stone Urological Research Centre	Chief Urologist, R. G. Stone Urological Research Centre,,F-12, East of Kailash-110065	DELHI	DR ANIL VARSHNEY	New Delhi
CTRI/2008/091/000216	CTRI2008091000216	Seth G. S. Medical college and K. E. M Hospital	Associate Professor, Department of anesthesiology,Seth G. S. Medical college and K. E. M Hospital, Acharya Donde Marg, Parel-400 012	MAHARASHTRA	DR. PRERANA SHROFF	Mumbai
CTRI/2012/02/002443	CTRI201202002443	K.E.M Hospital	Renal Unit,2nd Floor, Diamond Jubilee BuildingKEM Hospital489, Sardar Moodliar RoadPune- 4110011.	MAHARASHTRA	Dr Valentine Lobo	Pune
CTRI/2012/02/002443	CTRI201202002443	Gokhale Dialysis Centre	Nana Palkar Smruti Rugna Sadan,,Near Nare Park, Parel-400012	MAHARASHTRA	Dr Hase	Mumbai
CTRI/2012/02/002443	CTRI201202002443	Nijams Institute of Medical Sciences	Prof. &amp; Head, Dept. of Nephrology Nizam’s Institute of Medical Sciences, Panjagutta,Hyderabad –500082	ANDHRA PRADESH	Dr KV Dakshinamurty	Hyderabad
CTRI/2012/02/002443	CTRI201202002443	Muljibhai Patel Urological Hospital,Dr. V.V Desai road,District Kheda, Nadiad	NephrologistMuljibhai Patel Urological HospitalDr. V.V Desai road, Nadiad 387001District Kheda, Gujarat	GUJARAT	Dr Umapati Hedge	Kheda
CTRI/2012/02/002443	CTRI201202002443	ST. Johns Medical College Hospital	Deparment of Nephrology,SJMCH,Bangalore-560034	KARNATAKA	Dr Gokulnath	Bangalore
CTRI/2008/091/000218	CTRI2008091000218	Maulana Azad Medical College, New Delhi	Department of Obstetrics and Gynecology,Maulana Azad Medical College, New Delhi-	DELHI	Dr. Rakhi Modi	New Delhi
CTRI/2008/091/000223	CTRI2008091000223	AIIMS	ANSARI NAGAR ,NEW DELHI-110029	DELHI	DR.K.N.VYKUNTARAJU	New Delhi
CTRI/2008/091/000225	CTRI2008091000225	AIIMS HOSPITAL	ROOM NO 60,HOSTEL NO 7,,AIIMS HOSTEL-110029	DELHI	DR.K.N.VYKUNTA RAJU	New Delhi
CTRI/2008/091/000226	CTRI2008091000226	Nizam's Institute of Medical Sciences, Dept of Endocrinology and Metabolism, Punjagutta,Hyderabad	,-500082	ANDHRA PRADESH	Dr PV Rao	Hyderabad
CTRI/2008/091/000226	CTRI2008091000226	St. Johns college and hospital, Sarjapur Road, Bangalore.	,-560034	KARNATAKA	Dr Ganapati Bantwal	Bangalore
CTRI/2008/091/000226	CTRI2008091000226	Samatvam Endocrinology Centre,No:2 , First A Cross Road,Maranhalli, JP Nagar IInd Phase, Bangalore	,-	KARNATAKA	Dr. S S Srikanta	Bangalore
CTRI/2008/091/000226	CTRI2008091000226	Sterling Hospital,Sterling Hospital Road, Mem Nagar,Ahmedabad	,-380052	GUJARAT	Dr. Navneet Shah	Ahmadabad
CTRI/2008/091/000226	CTRI2008091000226	Medwin Hospitals,Chirag Ali Lane,Hyderabad	,-500001	ANDHRA PRADESH	Dr. K.D.Modi	Hyderabad
CTRI/2008/091/000226	CTRI2008091000226	Bangalore Diabetes Hospital,LNo 16/M,Thimmaiah Road,Vasanthnagar Bangalore	,-560052	KARNATAKA	Dr. Prasanna Kumar	Bangalore
CTRI/2008/091/000226	CTRI2008091000226	Apollo Hospitals International Limited, Ahm-1A, Bhat GIDC Estate-Ahmedabad	,-382428	GUJARAT	Dr Ramesh Goyal	Ahmadabad
CTRI/2008/091/000226	CTRI2008091000226	Dept of Medicine, JSS Medical College Hospital ,Ramanuja Road, Agrahara, Mysore	,-570004	KARNATAKA	Dr. Ravi Kumar	Mysore
CTRI/2008/091/000226	CTRI2008091000226	Belgaum Diabetes Hospital,Ground floor, Maruthigalli,Belgaum	,-		Dr. Neeta Deshpande
CTRI/2008/091/000226	CTRI2008091000226	Dr.V.Seshiah Diabetes Care& Research Institute,No.31 A, Ormes Road, Kilpauk,Chennai	,-600016	TAMIL NADU	Dr Seshaiah V	Chennai
CTRI/2008/091/000226	CTRI2008091000226	Diabetes Clinic and Research Centre,Shreeniwas Opp Dhantoli Park,Nagpur	,-440012	MAHARASHTRA	Dr Sharad Pendsey	Nagpur
CTRI/2008/091/000226	CTRI2008091000226	KEM Hospital,Sardar Moodliar Road,Pune	,-	MAHARASHTRA	Dr. C.S.Yajnik	Pune
CTRI/2008/091/000226	CTRI2008091000226	Endocrinology Diabetes Centre,640 First main First Stage Indiranagar,Bangalore	,-560038	KARNATAKA	Dr. Sharda	Bangalore
CTRI/2008/091/000226	CTRI2008091000226	Mediheights Health Care Private Limited, Opp Ajanta Pharma,Hindustan Naka, Kandivli West, Mumbai	,-400067	MAHARASHTRA	Dr Sanjiv Shah	Mumbai
CTRI/2008/091/000226	CTRI2008091000226	Mediciti Hospital, 5-9-22, Secretariat Road,Hyderabad	,-	ANDHRA PRADESH	Dr Rakesh Kumar Sahay	Hyderabad
CTRI/2008/091/000227	CTRI2008091000227	Department of Pediatrics, AIIMS, New Delhi	Division of Pediatric Neurology, Dept of Pediatrics,AIIMS, Ansari Nagar-110029	DELHI	Ravindra Arya	New Delhi
CTRI/2008/091/000228	CTRI2008091000228	AIIMS	assoc professor, child neurology division, dept of pediatrics,AIIMS, ansari nagar-110029	DELHI	dr sheffali gulati	New Delhi
CTRI/2008/091/000229	CTRI2008091000229	Dept. Pediatrics, AIIMS	Ansari Nagar,-110029	DELHI	Dr Jitendra Sahu	New Delhi
CTRI/2008/091/000230	CTRI2008091000230	Department of Pediatrics	All India Institute of Medical Science (AIIMS),Ansari nagar-110029	DELHI	Dr. Anita Choudhary	New Delhi
CTRI/2008/091/000231	CTRI2008091000231	Department of Pediatrics	All India Institute of Medical Science (AIIMS),Ansari nagar -110029	DELHI	Dr. Anita Choudhary	New Delhi
CTRI/2008/091/000232	CTRI2008091000232	MH CTC	Department of Cardiology,-	MAHARASHTRA	Col A Banerji	Pune
CTRI/2008/091/000232	CTRI2008091000232	CMC	,-632004	TAMIL NADU	Dr. Sunil Chandy	Vellore
CTRI/2008/091/000232	CTRI2008091000232	R & R Army hospital	,-	DELHI	Dr.(Col) Velu Nair	New Delhi
CTRI/2008/091/000232	CTRI2008091000232	PGI	,-	CHANDIGARH	Dr. K.K. Talwar	Chandigarh
CTRI/2008/091/000232	CTRI2008091000232	SGPGI	,-	UTTAR PRADESH	Dr. Soniya Nityanand	Lucknow
CTRI/2008/091/000233	CTRI2008091000233	St. Stephen's Hospital, Tis Hazari, Delhi - 110054	St. Stephen's Hospital, Tis Hazari, Delhi - 110054,St. Stephen's Hospital, Tis Hazari, Delhi - 110054-110054	DELHI	Dr J M Puliyel	New Delhi
CTRI/2008/091/000234	CTRI2008091000234	Fernandez Hospital	Fernandez Hospital,Bogulkunta, ABIDS-500001	ANDHRA PRADESH	Hemasree	Hyderabad
CTRI/2008/091/000236	CTRI2008091000236	Jehangir Hospital, 32, Sassoon Road, Pune 411001	,-411001	MAHARASHTRA	Dr. Shona Nag	Pune
CTRI/2008/091/000236	CTRI2008091000236	Bhagwan Mahaveer Cancer Hospital, JLN Marg, Jaipur 302017	Bhagwan Mahaveer Cancer Hospital, ,, JLN Marg, Jaipur 302017-302017	RAJASTHAN	Dr. Naresh Somani	Jaipur
CTRI/2008/091/000236	CTRI2008091000236	SEAROC Cancer Centre, S. K. Soni Hospital, Sec-5 Vidhyadhar Nagar, Sikar Road, Jaipur 302013	SEAROC Cancer Centre, S. K. Soni Hospital, ,Sec-5 Vidhyadhar Nagar, Sikar Road, Jaipur 302013-302013	RAJASTHAN	Dr. Anish Maru	Jaipur
CTRI/2008/091/000236	CTRI2008091000236	Ruby Hall Clinic, New Cancer Bldg., 3rd Floor, 40, Sassoon Road, Pune 411 001.	Ruby Hall Clinic, New Cancer Bldg., ,3rd Floor, 40, Sassoon Road, Pune 411 001. -411 001	MAHARASHTRA	Dr. Minish Jain	Pune
CTRI/2008/091/000236	CTRI2008091000236	Tata Memorial Centre, Department of Medical Oncology, Dr. Ernest Borges Road, Parel , Mumbai -400012	Tata Memorial Centre, Department of Medical Oncology,Dr. Ernest Borges Road, Parel , Mumbai -400012-400012	MAHARASHTRA	Dr. Sudeep Gupta	Mumbai
CTRI/2012/02/002462	CTRI201202002462	AIIMS	Room no 3061 third floor teaching block Ansari Nagar South Delhi 110029	DELHI	Dr Pankaj Hari	South
CTRI/2008/091/000245	CTRI2008091000245	All India Institute of Medical Sciences	Room number 3053,Teaching Block, Department of Pediatrics-110029	DELHI	Prof Arvind Bagga	New Delhi
CTRI/2008/091/000247	CTRI2008091000247	Post Graduate Department of Medicine, Govt. Medical College, Jammu	PG Department of Medicine,Government Medical College-180 001	JAMMU &amp; KASHMIR	Dr. Vijay Khajuria	Jammu
CTRI/2008/091/000248	CTRI2008091000248	Shree Hari Diabetes Foundation	No. 176, Hari Krupa, ,Anikethana Road, 1st Cross, (South) Kuvempu Nagar-570 023	KARNATAKA	DR V LAKSHMI NARAYAN	Mysore
CTRI/2008/091/000249	CTRI2008091000249	department of surgery,unit6	christian medical college,department of surgery-632004	TAMIL NADU	Ben Selvan.C.K	Vellore
CTRI/2008/091/000250	CTRI2008091000250	Department of Pharmacology and Nephrology	AIIMS,-110029	DELHI	Prof Y K Gupta	New Delhi
CTRI/2008/091/000251	CTRI2008091000251	Dept of Obstetrics & Gynecology	Dr TMA Pai Rotary Hospital ,ne-574 104		Dr A P Manjunath
CTRI/2008/091/000254	CTRI2008091000254	Amrita Institute of Medical Sciences and Research Center	Amrita Institute of Medical Sciences and Research Center, Amrita Lane, Elamakkara PO, Cochin, Kerala-682026	KERALA	DrV Balakrishnan	Ernakulam
CTRI/2008/091/000255	CTRI2008091000255	Pediatric ward(ward :16)	Dept of Pediatric,jnmc, amu-202002	UTTAR PRADESH	mohd mushir reyaz	Aligarh
CTRI/2008/091/000256	CTRI2008091000256	Zydus Research Center,	Zydus Research Center,Sarkhej Bavla N.H. No.8A, Moraiya-382213	GUJARAT	Dr. Alpeshkumar Patel	Ahmadabad
CTRI/2008/091/000257	CTRI2008091000257	Muljibhai Patel Urological Hospital	Dr. Virendra Desai Rd,-387 001		Dr. Umapati N. Hegde
CTRI/2008/091/000257	CTRI2008091000257	Pushpawati Singhania Research Institute	Press Enclave Margh,Sheikh Sarai - II-110 017	DELHI	Dr. Sanjiv Saxena	New Delhi
CTRI/2008/091/000257	CTRI2008091000257	Parakh Hospital	Khokhani Lane, Opp. railway Station,Ghatkopar (E)-400 077	MAHARASHTRA	Dr Narendra M Dedhia	Mumbai
CTRI/2008/091/000257	CTRI2008091000257	KEM Hospital	Rasta Peth,Sardar Moodaliar Rd-411 011	MAHARASHTRA	Dr. Vikas G. Pai	Pune
CTRI/2011/10/002096	CTRI201110002096	Obstetrics and Gynecology Department, Room 10	St Johns Medical College and HospitalSarjapur RoadBangalore 560034	KARNATAKA	Dr Rita Mhaskar	Bangalore
CTRI/2008/091/000262	CTRI2008091000262	Apollo Hospitals	Jubilee Hills,-500033	ANDHRA PRADESH	Dr. Subhashini Prabhakar	Hyderabad
CTRI/2008/091/000262	CTRI2008091000262	AMRI Hospital	P4 &amp; 5, CIT Scheme,Ghariahat Road South-700029	WEST BENGAL	Dr.Jayanta Roy	Kolkata
CTRI/2008/091/000262	CTRI2008091000262	Care Hospital	Nampally,-500001	ANDHRA PRADESH	Dr. J.M.K. Murthy	Hyderabad
CTRI/2008/091/000262	CTRI2008091000262	B.P.Poddar Hospital & Medical Research Ltd	71/1, Humayun Kabir Sarani,Block G-700053	WEST BENGAL	Dr.Subhash C Mukherjee	Kolkata
CTRI/2008/091/000262	CTRI2008091000262	Christian Medical College Hospital	Department of Neurology,-632004	TAMIL NADU	Dr. Mathew Alexander	Vellore
CTRI/2008/091/000262	CTRI2008091000262	Christian Medical College & Hospital	,-141008	PUNJAB	Dr. Jeyaraj Pandian	Ludhiana
CTRI/2008/091/000262	CTRI2008091000262	M S Ramaiah Memorial Hospital	New BEL Road,-560054	KARNATAKA	Dr. R.Srinivasa	Bangalore
CTRI/2008/091/000262	CTRI2008091000262	Krishna Institute of Medical Sciences	1-8-31/1 Minister Road,-500 003	ANDHRA PRADESH	Dr. Chandra Sekhar Reddy	Hyderabad
CTRI/2008/091/000262	CTRI2008091000262	Nizam Institute of Medical Sciences	Punjagutta,-500082	ANDHRA PRADESH	Dr. Subash Kaul	Hyderabad
CTRI/2008/091/000262	CTRI2008091000262	Max Super Speciality Hospital	1-Press Enclave Road,Saket-110017	DELHI	Dr. Puneet Agarwal	New Delhi
CTRI/2008/091/000264	CTRI2008091000264	Labour room of Christian medical college	Dept of Anaesthesia , Christian medical college-632004	TAMIL NADU	Dr. Sam Joel	Vellore
CTRI/2008/091/000265	CTRI2008091000265	Shivam Clinic and Research Centre	Off 23, Plot 23, Ambika Shopping Centre,Sector 8, Nerul (W)-400706	MAHARASHTRA	Dr Mahesh Padsalge	Mumbai
CTRI/2008/091/000265	CTRI2008091000265	Abhishek Hospital	,-390007	GUJARAT	Dr Malhar Dave	Vadodara
CTRI/2008/091/000265	CTRI2008091000265	A.J.Medicare, Pune	,-		Dr Shivram Bonagiri
CTRI/2008/091/000265	CTRI2008091000265	Dr. Shrihari Dhorepatil	B-6, Shardaram Park, 34, Sassoon Road, ,-411001	MAHARASHTRA	Dr. Shrihari Dhorepatil	Pune
CTRI/2008/091/000265	CTRI2008091000265	Dhingra Hospital	,-	MAHARASHTRA	Dr Gurpreet Dhingra	Mumbai
CTRI/2008/091/000265	CTRI2008091000265	Endocare Clinic	Endocare Clinic, Mohiniraj,Gangapur Road-422013		Dr. Sujit Chandratreya
CTRI/2008/091/000265	CTRI2008091000265	Dr. Vaishali Deshmukh	Muley Arcade, 4th Floor,Tilak Road-411030	MAHARASHTRA	Dr. Vaishali Deshmukh	Pune
CTRI/2008/091/000265	CTRI2008091000265	Noble Hospital	,-		Dr Ashwin Porwal
CTRI/2008/091/000265	CTRI2008091000265	IPC Heart care	,-	MAHARASHTRA	Dr Pratiksha Das	Mumbai
CTRI/2008/091/000265	CTRI2008091000265	Shinde's Clinic	,-		Dr Veena Shinde
CTRI/2008/091/000265	CTRI2008091000265	Orange Clinic	Dhanvantari Building, Tilak Road,-411030	MAHARASHTRA	Dr. Shailaja Kale	Pune
CTRI/2008/091/000268	CTRI2008091000268	Dept. of Hepatology	PGIMER, Sector-12,-160012	CHANDIGARH	Dr. R K Dhiman	Chandigarh
CTRI/2011/091/000269	CTRI2011091000269	calcutta medical college	88 college street,-700073	WEST BENGAL	dr. akhilesh kr agarwal	Kolkata
CTRI/2008/091/000276	CTRI2008091000276	Madras Diabetes Research Foundation	No:4, Conran Smith Road,,Gopalapuram-600086	TAMIL NADU	Dr.V.Mohan	Chennai
CTRI/2008/091/000276	CTRI2008091000276	Postgraduate Institute of Medical Education & Research	Sector - 12,-160012	CHANDIGARH	Dr.Anil Bhansali	Chandigarh
CTRI/2008/091/000276	CTRI2008091000276	Mediheights Healthcare Pvt Ltd	Sailee HT Commercial Complex, Hindustan Naka, Opp Ajanta Pharma, Kandivali(W),-400 067	MAHARASHTRA	Dr. Sanjiv Shah	Mumbai
CTRI/2008/091/000276	CTRI2008091000276	St.John's medical College and Hospital	Sarjapur Road,-560 034	KARNATAKA	Dr.Ganapathi Bantwal	Bangalore
CTRI/2008/091/000276	CTRI2008091000276	Shri Ramachandra Medical College & Research Institute	Porur,-600116	TAMIL NADU	Dr.Krishan G Seshadri	Chennai
CTRI/2008/091/000276	CTRI2008091000276	M.S. Ramaiah Memorial Hospital	New BEL Road, MSRIT Post,,-560 054	KARNATAKA	Dr. K.M. Prasanna Kumar	Bangalore
CTRI/2008/091/000276	CTRI2008091000276	BYL Nair Ch. Hospital	Dept. of Endocrinology,Dr. A L Nair Road-400008	MAHARASHTRA	Dr. Premalatha Varthakavi	Mumbai
CTRI/2008/091/000276	CTRI2008091000276	Fortis Escorts Hospital	,-302017	RAJASTHAN	Dr. Sailesh Lodha	Jaipur
CTRI/2008/091/000276	CTRI2008091000276	Diacon Hospital	Diabetes Care and Research Centre ,359-360, 19th Main, Ist Block-560010	KARNATAKA	Dr. S.R. Aravind	Bangalore
CTRI/2008/091/000276	CTRI2008091000276	DiabetOmics India.	6-3-349/17B,-500 034	ANDHRA PRADESH	Dr.Padmalatha Devi.M	Hyderabad
CTRI/2008/091/000276	CTRI2008091000276	Gandhi Research Institute	C-1, Shreevarhan Complex,Wardha Road, Ramdaspeth-695011	MAHARASHTRA	Dr Pramod Gandhi	Nagpur
CTRI/2008/091/000276	CTRI2008091000276	Dr V Seshiah Diabetes Care and Research Institute	31/A, Ormes Road,Kilpauk-600010	TAMIL NADU	Dr. V.Seshiah	Chennai
CTRI/2008/091/000276	CTRI2008091000276	JNANA SANJEEVINI MEDICAL CENTER	#2,1A cross, Marenahalli,,JP nagar 2nd phase -560078	KARNATAKA	Dr.S.S.Srikanta	Bangalore
CTRI/2008/091/000276	CTRI2008091000276	Health and Research Center	T.C. 1/907, First Floor, Devi Scans Building, ,Kumarapuram, Medical College Post, -695011		Dr. Mathew John
CTRI/2008/091/000276	CTRI2008091000276	KEM Hospital	Sardar Moodliar Road,Rastapeth-411 011	MAHARASHTRA	Dr.C Yajnik	Pune
CTRI/2008/091/000276	CTRI2008091000276	JSS Medical College Hospital	Ramanuja Road, Agrahara,-570 004	KARNATAKA	Dr. Basavangowdappa	Mysore
CTRI/2008/091/000277	CTRI2008091000277	Sri Ganga Ram Hospital	Room 212 A,Department of medical oncology-110060		Dr.Shyam Aggarwal
CTRI/2008/091/000277	CTRI2008091000277	Jaslok Hospital and Research Centre	15, Dr.G. Deshmukh Marg,Peddar Road, -400 026	MAHARASHTRA	DrSH Advani	Mumbai
CTRI/2008/091/000279	CTRI2008091000279	Lucknow	Department of Surgery,CSM Medical University-226003	UTTAR PRADESH	Prof Sandeep Kumar	Lucknow
CTRI/2008/091/000280	CTRI2008091000280	Postgraduate Institute of Medical Education & Research	Associate Professor, Department of Pharmacology Research Block B 4th Floor Room no 4043 Postgraduate Institute of Medical Education &amp; Research-160012	CHANDIGARH	DR BIKASH MEDHI	Chandigarh
CTRI/2008/091/000283	CTRI2008091000283	Seth G. S. Medical College & KEM Hospital	Professor and Head, Department of Surgical Gastroenterology,,2nd floor, New multistory building, Acharya Donde Marg, Parel, -400 012	MAHARASHTRA	Dr Avinash Supe	Mumbai
CTRI/2008/091/000283	CTRI2008091000283	Lokmanya Tilak Municipal Medical College and General Hospital	Professor, Department of Surgery, Lokmanya Tilak Municipal Medical College and General Hospital,,SION, -400 022	MAHARASHTRA	Dr. Satish Dharap	Mumbai
CTRI/2008/091/000285	CTRI2008091000285	Azeezia College of Dental Sciences and Research	Meeyyannoor ,-691537	KERALA	Dr. K.Nandakumar	Kollam
CTRI/2008/091/000286	CTRI2008091000286	madras medical college	Dept. of Diabetes,Peof. &amp; Head-600 003	TAMIL NADU	Prof. N. Rajendiran	Chennai
CTRI/2008/091/000286	CTRI2008091000286	S C B Medical college	Dept. of Endocrinology,-	ORISSA	P K Mishra	Cuttack
CTRI/2008/091/000286	CTRI2008091000286	Medical college Hospital	Dept of Medicine,-	KERALA	R V Jayakumar	Kottayam
CTRI/2008/091/000286	CTRI2008091000286	All India Institute of Medical Sciences (AIIMS)	Professor &amp; Head,Dept. of Endocrinology-110 029	DELHI	Dr AC Ammini	New Delhi
CTRI/2008/091/000291	CTRI2008091000291	Swami Vivekanada Yoga Anusandhana Samsthana	Eknath Bhavan, 19 Gavipuram Circle,Kempegowdanagar-560019	KARNATAKA	Nidhi Choudhary	Bangalore
CTRI/2008/091/000292	CTRI2008091000292	PGIMER	Prof. of internal Medicine,PGIMER-	CHANDIGARH	Dr Sanjai jain	Chandigarh
CTRI/2008/091/000293	CTRI2008091000293	EKNATH BHAVAN	#19, EKNATH BHAVAN, Gavpuram Circle,Kempegowdanagar-560019	KARNATAKA	Dr Usha Rani	Bangalore
CTRI/2008/091/000295	CTRI2008091000295	Center For Rheumatic Diseases	11, Hermes elegance,-411001	MAHARASHTRA	Dr.Arvind Chopra	Pune
CTRI/2008/091/000295	CTRI2008091000295	BYL Nair Charitable Hospital,	,-400008	MAHARASHTRA	Dr.Vikram Londhey	Mumbai
CTRI/2008/091/000295	CTRI2008091000295	Institute of Post Graduate Medical Education & Research	Rheumatology &amp; Clinical Immunology Center, 244, Achariya Jagadish Chandra Bose Road,-700 020	WEST BENGAL	Dr.Alakendu Ghosh	Kolkata
CTRI/2008/091/000295	CTRI2008091000295	Chanre Rheumatology & Immunology Centre & Research (CRIC&R)	,-560003	KARNATAKA	Dr Chandrashekara S.	Bangalore
CTRI/2008/091/000295	CTRI2008091000295	L T M Medical College & L T M G Hospital	L T M G Hospital Department of Medicine, Sion,-400 022	MAHARASHTRA	Dr Jyotsna Oak	Mumbai
CTRI/2008/091/000295	CTRI2008091000295	Krishna Institute of Medical Sciences	,-500003		Dr Sarathchandra Mouli Veeravalli
CTRI/2008/091/000295	CTRI2008091000295	Shubhechha Multispecialty Hospital	,-390020	GUJARAT	Dr.Mrugank Merchant	Vadodara
CTRI/2008/091/000295	CTRI2008091000295	Nizam's Institute of Medical Sciences	,-500082	ANDHRA PRADESH	Dr Liza Rajshekar	Hyderabad
CTRI/2008/091/000295	CTRI2008091000295	St. John's Medical College Hospital	,-560034	KARNATAKA	Dr. Rajagopalan Iyer	Bangalore
CTRI/2008/091/000295	CTRI2008091000295	Sparsh Orthopaedic Hospital	,-560099	KARNATAKA	Dr.Sharan Shivaraj Patil	Bangalore
CTRI/2008/091/000296	CTRI2008091000296	Apollo Hospital	,-500033	ANDHRA PRADESH	Dr. Radha Shah	Hyderabad
CTRI/2008/091/000296	CTRI2008091000296	Amrita Institute of Medical Sciences	,-682026		Dr.Feroze Kaliyadan
CTRI/2008/091/000296	CTRI2008091000296	M S Ramaiah Memorial Hospital	,-560 054	KARNATAKA	Dr .T.K.Sumathy.	Bangalore
CTRI/2008/091/000296	CTRI2008091000296	Bowring Hospital	,-560001	KARNATAKA	Dr.B.Leelavathy	Bangalore
CTRI/2008/091/000296	CTRI2008091000296	Owaisi Hospital and Research Centre	,-500059	ANDHRA PRADESH	Dr .A.S Kumar	Hyderabad
CTRI/2008/091/000296	CTRI2008091000296	Manipal Hospital	,-560017	KARNATAKA	Dr. D.S.Krupa Shankar	Bangalore
CTRI/2008/091/000296	CTRI2008091000296	SRMC	,-500059	TAMIL NADU	Dr.S.Anandan	Chennai
CTRI/2008/091/000296	CTRI2008091000296	PSG Hospital	,-641004	TAMIL NADU	Dr.C.R.Srinivas	Coimbatore
CTRI/2008/091/000298	CTRI2008091000298	Department of physiotherapy	MCOAHS,-		Abraham Samuel Babu
CTRI/2008/091/000299	CTRI2008091000299	Clinical Pharmacology Unit	Ranbaxy Laboratories Limited ,B-22, Sector 62, Fortis Hospital Complex-		Dr. Monika Tandon
CTRI/2008/091/000301	CTRI2008091000301	conwest jain Clinic	8/10 S Vsovani path,Girgaum -400004	MAHARASHTRA	Dr Rahim Muljiani	Mumbai
CTRI/2008/091/000301	CTRI2008091000301	Aravind Eye Hospital	NO 1 Anna Nagar ,-625020	TAMIL NADU	Dr Manju Pillai	Madurai
CTRI/2008/091/000301	CTRI2008091000301	National Institute of Ophthalmology	1187/30,Off Ghole road ,Shivaji Nagar -412005	MAHARASHTRA	dr S.B Kelkar	Pune
CTRI/2008/091/000301	CTRI2008091000301	LV Prasad Eye Hospital	LV Prasad Road,Banjara Hills,-500034	ANDHRA PRADESH	Dr Sirisha Senthil	Hyderabad
CTRI/2008/091/000301	CTRI2008091000301	Shroff Eye Hospital	222,SV Road Bandra west,-400050	MAHARASHTRA	Dr Anand Shroff	Mumbai
CTRI/2008/091/000302	CTRI2008091000302	ASHRAI Associates	Ellisbridge shopping centre,-380006	GUJARAT	Dr. Harjit singh Dumra	Ahmadabad
CTRI/2008/091/000302	CTRI2008091000302	adhar Nursing home	Balbaug,-416012	MAHARASHTRA	Dr. Ajay Keni	Kolhapur
CTRI/2008/091/000302	CTRI2008091000302	Dr. Bhagats Allergy Clinica	Paldi,-380007	GUJARAT	Dr. Raj Bhagat	Ahmadabad
CTRI/2008/091/000302	CTRI2008091000302	Bangalore Allergy Clinic	mission road,-560027	KARNATAKA	Dr. Nagendra prasad	Bangalore
CTRI/2008/091/000302	CTRI2008091000302	Khoja's Clinic	next to hotel madhuban,-411001	MAHARASHTRA	Dr. Amir khoja	Pune
CTRI/2008/091/000302	CTRI2008091000302	Gillurkar Multispeciality hospital	Reshimbaug,-440009	MAHARASHTRA	Dr. Chandrashekhar Gillurkar	Nagpur
CTRI/2008/091/000302	CTRI2008091000302	Seth GSMC & KEM hospital	Parel,-400012	MAHARASHTRA	Dr. Amita Athavale	Mumbai
CTRI/2008/091/000302	CTRI2008091000302	Kusum Nursing Home	Kalpana moti tanki,-360001	GUJARAT	Dr. Chandarana	Rajkot
CTRI/2008/091/000302	CTRI2008091000302	TN Medical college, BYL Nair hospital	Mumbai Central,-400008	MAHARASHTRA	Dr. Jyotsna Joshi	Mumbai
CTRI/2008/091/000302	CTRI2008091000302	Shree Nursing Home	near Roxy cinema,-431001	BIHAR	Dr. Suhas Bardapurkar	Aurangabad
CTRI/2008/091/000303	CTRI2008091000303	www.ststephenshospital.org	St. Stephen's Hospital,St. Stephen's Hospital Marg, Tis Hazari-110401	DELHI	Jacob M Puliyel	New Delhi
CTRI/2008/091/000304	CTRI2008091000304	Clinigene International Ltd	Clinigene House,Tower 1, Semicon -560 100	KARNATAKA	Dr. Anil Kunhihitlu, MD Internal Medicine	Bangalore
CTRI/2008/091/000305	CTRI2008091000305	Ruby Hall Clinic	Head, Dept of ENT, ,Ruby Hall Clinic, Grant medical foundation, 40, Sasoon Road, -411 001	MAHARASHTRA	Dr Gauri Belsare	Pune
CTRI/2008/091/000306	CTRI2008091000306	Chest Research Foundation	Survey No. 15, Marigold Premises ,Vadgaonsheri, Kalyani Nagar-411014	MAHARASHTRA	Dr Sneha Limaye	Pune
CTRI/2008/091/000309	CTRI2008091000309	Department of cardiology, CMC hospital	Department of cardiology,CMC hospital-632004	TAMIL NADU	Leena Thomas	Vellore
CTRI/2009/091/000002	CTRI2009091000002	Santokba Durlabhji Memorial Hospital Cum Medical Research Institute	Bhawani Singh Marg,Bapunagar-302015	RAJASTHAN	Dr. V.K.Parashar	Jaipur
CTRI/2009/091/000006	CTRI2009091000006	Center for Dental Education and Research	Dr. Ajoy Roychoudhary, Room No.111,Center for Dental Education and Research ,-110029	DELHI	Dr. Ajoy Roychoudhury	New Delhi
CTRI/2009/091/000007	CTRI2009091000007	Christian Medical College, Vellore	Christian Medical College,-632002	TAMIL NADU	Azara Sneha Singh	Vellore
CTRI/2009/091/000008	CTRI2009091000008	Department of Obstetrics&Gynaecology,AIIMS	Room No 3080,teaching Block,third floor,AIIMS,Room No 18 Gynae OPD,AIIMS-110029	DELHI	Dr Rohini Sehgal	New Delhi
CTRI/2009/091/000009	CTRI2009091000009	Moralwar child care hospital	310, Nirman Vyapar Kendra,,Sector-17 Vashi,-400705	MAHARASHTRA	Dr. Prashant Moralwar	Mumbai
CTRI/2009/091/000010	CTRI2009091000010	Neonatal Division, PGIMER	PGIMER,-160002	CHANDIGARH	Dr. S. Giridhar	Chandigarh
CTRI/2009/091/000011	CTRI2009091000011	SRINIVAS COLLEGE OF PHYSIOTHERAPY AND RESEARCH CENTER	MOVEMENT ANALYSIS LAB, DEPT OF EXERCISE THERAPY AND REHABILITATION,MG TEMPLE ROAD-575001	KARNATAKA	M.RAMPRASAD	Bangalore
CTRI/2009/091/000012	CTRI2009091000012	Balaji Clinic, Main Road, Devipada, Borivali (E)	,-400066	MAHARASHTRA	Dr. Shrikant Pensalwar	Mumbai
CTRI/2009/091/000012	CTRI2009091000012	169, Parvati gaon, Bhagirathi Medical Foundation	,-400009	MAHARASHTRA	Dr Manoj Chaudhary	Pune
CTRI/2009/091/000012	CTRI2009091000012	INSTRIDE, 6 poonam arcade,1170/11 revenue colony, J.M Road Shivaji Nagar,	,-411005	MAHARASHTRA	Dr Ganesh Avhad	Pune
CTRI/2009/091/000012	CTRI2009091000012	Behind Hotel Vasco, Nasik Road	,-422101		Dr. B.S.V Prasad
CTRI/2009/091/000012	CTRI2009091000012	Sector 27 A/150, Nigadi pradhikaran	,-411044	MAHARASHTRA	Dr Prakash Thombre	Pune
CTRI/2009/091/000012	CTRI2009091000012	Pungaliya Hospital, opp veer savarkar bhavan, Shivaji Nagar	,-411005	MAHARASHTRA	Dr Manoj Deshpande	Pune
CTRI/2009/091/000013	CTRI2009091000013	St. Johns Medical College & Hospital	3rd Floor, ,Sarjapur Road,-560 034	KARNATAKA	Dr. Kiron Varghese	Bangalore
CTRI/2009/091/000013	CTRI2009091000013	The Heart Care Institute,	201, Balleshwar Avenue, ,Opp. Rajpath Club, S.G. Highway, -380 054	GUJARAT	Dr. Keyur Parikh	Ahmadabad
CTRI/2009/091/000013	CTRI2009091000013	Sterling Hospital,	Sterling hospital Road,,Memnagar,-380052	GUJARAT	Dr. Shrenik Shah	Ahmadabad
CTRI/2009/091/000013	CTRI2009091000013	Spandan Heart Institute & Research Centre	Dhantoli,,-440012	MAHARASHTRA	Dr. Niteen Deshpande	Nagpur
CTRI/2009/091/000013	CTRI2009091000013	Banker's Heart Institute	Near Tagorenagar,,Old Parda Road,-390015	GUJARAT	Dr. Darshan Banker	Vadodara
CTRI/2009/091/000013	CTRI2009091000013	Avanti Institute of Cardiology	5, Abhyankar Road,Dhantoli-440012	MAHARASHTRA	Dr. Uday Mahorkar	Nagpur
CTRI/2009/091/000013	CTRI2009091000013	Holy Family Hospital	St. Andrew?s Road,,Bandra (West)-400 050	MAHARASHTRA	Dr. Brian Pinto	Mumbai
CTRI/2009/091/000013	CTRI2009091000013	Heart & General Hospital	Vivekanand Marg,,C-Scheme,-302 001	RAJASTHAN	Dr. Prakash Chandwani	Jaipur
CTRI/2009/091/000013	CTRI2009091000013	Krishna Institute of Medical Sciences	1-8-31/1, Minister Road,,-500 003		Dr. Rajendra Kumar Jain Premchand
CTRI/2009/091/000013	CTRI2009091000013	Krishna Heart & Super Specialty Institute	Green City, ,Ghuma,-380 058	GUJARAT	Dr. Tejas Patel	Ahmadabad
CTRI/2009/091/000013	CTRI2009091000013	Poona Hospital & Research Centre	27 Sadashiv Peth, ,-411030	MAHARASHTRA	Dr. Jagdish Hiremath	Pune
CTRI/2009/091/000013	CTRI2009091000013	Max Devki Devi Heart and Vascular Institute,	2, Press Enclave Road,,Saket, -110017	DELHI	Dr. Praveen Chandra	New Delhi
CTRI/2009/091/000013	CTRI2009091000013	Sir Ganga Ram Hospital,	Old Rajinder Nagar,,-110060	DELHI	Dr. JPS Sawhney	New Delhi
CTRI/2009/091/000013	CTRI2009091000013	Sanjay Gandhi Post Graduate Institute Of Medical Sciences	Rae Bareli Road ,-226014	UTTAR PRADESH	Dr. Nakul Sinha	Lucknow
CTRI/2009/091/000015	CTRI2009091000015	IRCH ,AIIMS	ansari nagar,room no 229 ,2nd floor-110029	DELHI	dr atul sharma	New Delhi
CTRI/2009/091/000016	CTRI2009091000016	Shatabdi Hospital	Department of Medical Oncology,Mumbai Naka, Nashik-	MAHARASHTRA	Dr Shailesh Arjun Bondarde	Nashik
CTRI/2009/091/000016	CTRI2009091000016	Tata Memorial Hospital	Department of Medical Oncology,Room No 18, Private OPD, Dr. E. Borges Road, Parel, -400 012	MAHARASHTRA	Dr. Kumar Prabhash	Mumbai
CTRI/2009/091/000016	CTRI2009091000016	SEAROC Cancer Center	S K Soni Hospital, Sector 5,Vidhyadhar Nagar, -302013	RAJASTHAN	Dr. Anish Maru,	Jaipur
CTRI/2009/091/000016	CTRI2009091000016	Dr Kamakshi Memorial Hospital	1, Radial Road, Pallikaranai,-600100	TAMIL NADU	Dr Srinivasan,	Chennai
CTRI/2009/091/000016	CTRI2009091000016	Curie Manavata Cancer Centre,	Department of Radiation Oncology,Opp Hotel Sandeep, Mumbai Naka-422304		Dr Bhusan Nemade
CTRI/2009/091/000016	CTRI2009091000016	Indira Gandhi Institute of Medical Sciences	department of Oncology,Sheikhpura, -800 014,	BIHAR	Dr. Rajiv Ranjan Prasad,	Patna
CTRI/2009/091/000016	CTRI2009091000016	GKNM Hospital,	Post Box No 6327,Pappanaickenpalayam- 641037	TAMIL NADU	Dr. Sivanesan Balasubramanium	Coimbatore
CTRI/2009/091/000016	CTRI2009091000016	Jehangir Clinical Development Centre Pvt. Ltd.	Jehangir Hospital Premises,,32, Sasoon Road-411001	MAHARASHTRA	Dr. Shona Nag,	Pune
CTRI/2009/091/000016	CTRI2009091000016	IndoAmerican Cancer Institute & Research Center	Department of Radiation Oncology,,Road no 14, Banjara Hills, -500034	ANDHRA PRADESH	Dr. Gorijavolu Durgaprasad,	Hyderabad
CTRI/2009/091/000016	CTRI2009091000016	Kidwai Memorial Institute of Oncology	Department of Medical Oncology,Dr. M.H. Marze Gowda Road, Hosur Road, -560029	KARNATAKA	Dr. Lokanatha Dasappa	Bangalore
CTRI/2009/091/000016	CTRI2009091000016	Kailash Cancer Hospital and Research Centre	Goraj, Dist. Waghodia ,-391760		Dr. Niraj Bhatt
CTRI/2009/091/000016	CTRI2009091000016	Orchid Nursing Home	P-17, CIT Road, Scheme VI M, Phoolbagan,,-700 054.	WEST BENGAL	Dr. G S Bhattacharyya,	Kolkata
CTRI/2009/091/000016	CTRI2009091000016	Mahavir Cancer Sansthan	Medical and Radiation Oncology,,Phulwari Sharif,-801505	BIHAR	Dr. J K Singh,	Patna
CTRI/2009/091/000017	CTRI2009091000017	SMS medical college and hospital	c-93,shastri nagar-302016	RAJASTHAN	dr virendra singh	Jaipur
CTRI/2009/091/000020	CTRI2009091000020	Moulana Hospital	,-		Dr Mohamed Ismail
CTRI/2009/091/000021	CTRI2009091000021	Sion Hospital	Lokmanya Tilak Muncipal General Hospital &amp; Medical College Sion,, Mumbai-400 022 India -400022	MAHARASHTRA	Dr.Ujjwal	Mumbai
CTRI/2009/091/000021	CTRI2009091000021	Nair Hospital	B.Y.L. Nair Charitable Hospital &amp; Topiwala National Medical College, Dr.A.L.Nair Road,, Mumbai- 400 008. India -400008		Dr.Harish
CTRI/2009/091/000022	CTRI2009091000022	Kamineni Hospitals	Department of Pulmonology, Kamineni Hospitals, L. B. Nagar ,-500068	ANDHRA PRADESH	Dr. E. Ravindra Reddy	Hyderabad
CTRI/2009/091/000022	CTRI2009091000022	Mediciti Hospital, 5-9-22, Near Sarovar Hotel, Secretariat Road	,-500063	ANDHRA PRADESH	Dr. Rajashekar Reddy	Hyderabad
CTRI/2009/091/000022	CTRI2009091000022	KEM Hospital & Research Centre, Department of Cardiology, 489-Rasta Peth, Sardar Moodliar Road	,-411001	MAHARASHTRA	Dr. Milind Gadkari	Pune
CTRI/2009/091/000022	CTRI2009091000022	Narayana Hrudayalaya Institute of Medical Sciences,	Department of Cardiology, Adult Intensive Care, No. 258/A, Bommsandra Industrial Area, Anekal taluk,-560099	KARNATAKA	Dr. Ratan Gupta	Bangalore
CTRI/2009/091/000022	CTRI2009091000022	Indraprashtha Apollo Hospital	,-	DELHI	M.S.Kanwar	New Delhi
CTRI/2009/091/000022	CTRI2009091000022	Apollo Hospitals	,- 600 008	TAMIL NADU	Dr. Abraham Oomman	Chennai
CTRI/2009/091/000022	CTRI2009091000022	Victoria Hospital	Prof. Of Surgery, Dept. of General Surgery, Room 140, Ground Floor, Centenary Building,-560 047	KARNATAKA	Dr. M. K. Ramesh	Bangalore
CTRI/2009/091/000022	CTRI2009091000022	Deenanath Mangeshkar Hospital & Research Centre.	,-411004	MAHARASHTRA	Dr. Sameer Jog	Pune
CTRI/2009/091/000022	CTRI2009091000022	Bhatia Hospital, G - 1 Ward, Tardeo Road,	,- 400 007	MAHARASHTRA	Dr. Hemant Thacker	Mumbai
CTRI/2009/091/000022	CTRI2009091000022	Dept. of Critical Care, Max Super Specialty Hospital, 1, Press Enclave Road, Saket	,-110 017	DELHI	Dr. Omender Singh	New Delhi
CTRI/2009/091/000022	CTRI2009091000022	Dept. of Anaesthesiology, K.L.E. Prabakar Kore Hospital and M.R.C, PMO 466, Shivabasavanagar,	,-	KARNATAKA	Dr. V. A. Kothiwale	Belgaum
CTRI/2009/091/000022	CTRI2009091000022	Dept. of Pulmonary and Critical Care, Wockhardt Hospitals, 154/9, Bannerghatta Road, Opp. IIMB	,-560 076	KARNATAKA	Dr. Ravindra Mehta	Bangalore
CTRI/2009/091/000022	CTRI2009091000022	Dept. of Pulmonary and Critical Care Medicine, Apollo Hospitals, 154/11, Opp. IIM, Bannerghatta Road	,-560 076	KARNATAKA	Dr. Sumant Mantri	Bangalore
CTRI/2009/091/000022	CTRI2009091000022	Grant Medical Foundation, Ruby Hall Clinic, 40 Sassoon Road, Pune- 411 001, Maharashtra	,-411001	MAHARASHTRA	Dr. Prachee Sathe	Pune
CTRI/2009/091/000022	CTRI2009091000022	Escorts Heart Institute & Research Centre	Department of Cardiology ,-110 025	DELHI	Dr. V K Chopra	New Delhi
CTRI/2009/091/000023	CTRI2009091000023	ERAs Luknow Medical College& Hospital,	Department of surgery, 4th floor,,Hardoi Road, -226003	UTTAR PRADESH	Dr Mahabir Jaiswal	Lucknow
CTRI/2009/091/000023	CTRI2009091000023	Christian Medical College Hospital.	Department of Endocrinology,-632 004	TAMIL NADU	Dr.Dilip Mathai	Vellore
CTRI/2009/091/000023	CTRI2009091000023	Mahatma Gandhi Institute of Medical Sciences	Department of surgery,,Sevagram,-442102	MAHARASHTRA	Dr.Ashok Kamble	Wardha
CTRI/2009/091/000023	CTRI2009091000023	K.E.M.Hospital Research Centre	3rd floor, TDH Building,,Rastrapeth-411011	MAHARASHTRA	Dr.Bharat Kalambe	Pune
CTRI/2009/091/000023	CTRI2009091000023	Victoria Hospital	fort,Room No 140, Ground floor,-560002,	KARNATAKA	Dr.M.K.Ramesh	Bangalore
CTRI/2009/091/000023	CTRI2009091000023	SSG Hospital	Ground floor,,New Surgical Block, Jail road-390001		Dr.Dipesh Duttaroy
CTRI/2009/091/000024	CTRI2009091000024	Department of Pharmacology, JIPMER	Department of Pharmacology,,JIPMER-605006	PONDICHERRY	Dr. Shahid Akhtar	Pondicherry
CTRI/2009/091/000026	CTRI2009091000026	Vikram Hospital & Heartcare,	46, Vivekanand Road, Yadavagiri-570020	KARNATAKA	Dr Arun Srinivas	Mysore
CTRI/2009/091/000026	CTRI2009091000026	Sterling Hospital	Sterling Hospital Road,,Memnagar-380052	GUJARAT	Dr. Shrenik Shah	Ahmadabad
CTRI/2009/091/000026	CTRI2009091000026	Consultant Cardiologist, Caritas Hospital	Thellakom (P.O.) ,-686 016	KERALA	Dr. Johny Joseph	Kottayam
CTRI/2009/091/000026	CTRI2009091000026	Care Institute of Medical Sciences	Off Science City Road, Opp. Panchamrut Bunglow, Sola, Ahmedabad-380060	GUJARAT	Dr Ajay Naik	Ahmadabad
CTRI/2009/091/000026	CTRI2009091000026	Department of Cardiology, Christian Medical College & Hospital	Brown Road,-141008	PUNJAB	Dr. Rakesh Kumar Aggarwal	Ludhiana
CTRI/2009/091/000026	CTRI2009091000026	Department of Cardiology, Amrita Institute of Medical Sciences and Research Centre (AIMS)	Elamakkara (P.O.),-682 026		Dr. K. K. Haridas
CTRI/2009/091/000026	CTRI2009091000026	Department of Cardiology, St.Johns Medical College Hospital	Sarjapur Road,-560 034	KARNATAKA	Dr Prem Pais	Bangalore
CTRI/2009/091/000026	CTRI2009091000026	Department of Cardiology, Sanjay Gandhi Postgraduate Institute of Medical Sciences	Raebareli Road,-226014	UTTAR PRADESH	Dr Sudeep Kumar	Lucknow
CTRI/2009/091/000026	CTRI2009091000026	Medwin Hospital	Nampally,-500001	ANDHRA PRADESH	Dr. B. Ramesh Babu	Hyderabad
CTRI/2009/091/000026	CTRI2009091000026	Dharamvira Heart Centre, Sir Gangaram Hospital	Old Rajender Nagar,-110060	DELHI	Dr. J. P. S. Sawhney	New Delhi
CTRI/2009/091/000026	CTRI2009091000026	S R Kalla Memorial Gastro & General Hospital,	78, Dhuleshwar Garden,C Scheme-302001	RAJASTHAN	Dr. J B Gupta	Jaipur
CTRI/2009/091/000026	CTRI2009091000026	Poona Hospital & Research Centre	27, Sadashiv Peth,-411030	MAHARASHTRA	Dr. Jagdish Hiremath	Pune
CTRI/2009/091/000027	CTRI2009091000027	King Edward Memorial Hospital	Acharya Donde Marg,Parel-400 012	MAHARASHTRA	Dr Farah Jijina	Mumbai
CTRI/2009/091/000027	CTRI2009091000027	St. Johns Medical College & Hospital	Hematology Dept. of Medicine,Sarjapur Road-560034	KARNATAKA	Dr Cecil Ross,	Bangalore
CTRI/2009/091/000027	CTRI2009091000027	Christian Medical College	Dept of Haematology,-632004	TAMIL NADU	Dr Mamen Chandy	Vellore
CTRI/2009/091/000030	CTRI2009091000030	Dept of ObGyn, Maulana Azad Medical College	Bahadurshah Zafar Marg,-110002	DELHI	Dr A M Rathore	New Delhi
CTRI/2009/091/000031	CTRI2009091000031	Deptt Endocrinology and Metabolism, AIIMS, Delhi	Deptt Endocrinology and Metabolism, AIIMS, Delhi,Deptt Endocrinology and Metabolism, AIIMS, Delhi-110029	DELHI	A.C.Ammini	New Delhi
CTRI/2009/091/000032	CTRI2009091000032	Rajiv Gandhi Cancer Institute & Research Centre	Rajiv Gandhi Cancer Institute &amp; Research Centre,Sector V, Rohini-110085	DELHI	Dr. D. C. Doval	New Delhi
CTRI/2009/091/000032	CTRI2009091000032	All India Institute of Medical sciences	Department of medical Oncology,All India Institute of Medical sciences-110029	DELHI	Dr. Atul Sharma	New Delhi
CTRI/2009/091/000032	CTRI2009091000032	Sir Ganga Ram Hospital	Room no 212 A, Department of Oncology,Rajinder Nagar-11060	DELHI	Dr. Shyam Aggarwal	New Delhi
CTRI/2009/091/000032	CTRI2009091000032	S. L. Raheja Hospital	Asian Institute of Oncology,S. L. Raheja Hospital, Mahim-400016	MAHARASHTRA	Dr. P. Jagannath	Mumbai
CTRI/2009/091/000032	CTRI2009091000032	Tata memorial hospital	Room No - 24, Main Building,Tata memorial hospital, Parel-400012	MAHARASHTRA	Dr. K. M. Mohandas	Mumbai
CTRI/2009/091/000035	CTRI2009091000035	S.R Kalla Memorial Hospital	78, Dhuleshwar Garden,C-Scheme-302001	RAJASTHAN	Dr. J. B. Gupta	Jaipur
CTRI/2009/091/000035	CTRI2009091000035	Wockhardt Heart Hospital	27, Corporation Colony,North Ambazari-440033	MAHARASHTRA	Dr. Prashant M. Jagtap	Nagpur
CTRI/2009/091/000035	CTRI2009091000035	Sree Clinic And Diabetes Centre	No. 20, Besant Avenue Road,Adyar- 600 020	TAMIL NADU	Dr. Srivatsa Ananthan	Chennai
CTRI/2009/091/000035	CTRI2009091000035	Osmania Medical College	Professor of Medicine, Department of General Medicine ,Afzalgunj-500012	ANDHRA PRADESH	Dr. Srinivasa Rao	Hyderabad
CTRI/2009/091/000035	CTRI2009091000035	Andhra Mahila Sabha ? Durgabai Deshmukh Hospital	Consultant &amp; Intervention Cardiologist,Vidyanagar, Osmania University Road-500 044	ANDHRA PRADESH	Dr. Sanjib Kumar Sahu	Hyderabad
CTRI/2009/091/000035	CTRI2009091000035	Victoria Hospita	Assistant Professor in Medicine,Ward No.67, C Block-560002	KARNATAKA	Dr. Veeranna Gowda	Bangalore
CTRI/2009/091/000035	CTRI2009091000035	CRESCENT HOSPITAL & HEART CENTRE	NEAR LOKMAT SQUARE,DHANTOLI-440012	MAHARASHTRA	Dr. Aziz Khan	Nagpur
CTRI/2009/091/000035	CTRI2009091000035	Bharathirajaa Speciality Hospital & Research Centre Pvt. Ltd.	G. N. Chetty Road,T. Nagar-600017	TAMIL NADU	Dr. Manoj Sivaramakrishnan	Chennai
CTRI/2009/091/000035	CTRI2009091000035	IRL RESEARCH (P) LTD.	127/B Chintamani Plaza,Chakala, Andheri-Kurla Road, Andheri (East)-400099	MAHARASHTRA	Dr. Mander Anant Arekar	Mumbai
CTRI/2009/091/000035	CTRI2009091000035	HEALTH AND RESEARCH CENTRE	T.C. 1/907, Ist floor- Devi Scans Building,Kumarapuram, Medical College P.O-695 011		Dr. Mathew Thomas
CTRI/2009/091/000035	CTRI2009091000035	Krishna Institute of Medical Sciences Ltd.	Consultant &amp; Intervention Cardiologist,1-8-31/1, Minister Road-500 003	ANDHRA PRADESH	Dr. T. N. C. Padmanabhan	Hyderabad
CTRI/2009/091/000035	CTRI2009091000035	KOSHYS Hospital	T.C.Palaya Road,Ramamurthy Nagar Extn.-560 016	KARNATAKA	Dr. George Thoduka	Bangalore
CTRI/2009/091/000035	CTRI2009091000035	Nizam's Institute of Medical Sciences	Associate Professor, Dept.of Clinical Pharmacology And Therapeutics,Panjagutta-500082	ANDHRA PRADESH	Dr. Usha Rani Pingali	Hyderabad
CTRI/2009/091/000035	CTRI2009091000035	Manipal Accunova Limited	Shirdi Saibaba Cancer Hospital,4th floor, KMC-576104		Dr. Sudha vidyasagar
CTRI/2009/091/000038	CTRI2009091000038	St. John's Medical College & Hospital	Sarjapur Road,N/A-560034	KARNATAKA	Dr. Ganapathi Bantwal	Bangalore
CTRI/2009/091/000038	CTRI2009091000038	Mediciti Hospital	5-9-22 Secretariat Road,N/A- India	ANDHRA PRADESH	Dr. Rakesh Kumar Sahay	Hyderabad
CTRI/2009/091/000038	CTRI2009091000038	Mediheights Healthcare & Pvt Ltd	Hindustan Naka,Kandivali West- 400 016	MAHARASHTRA	Dr. Sanjiv Shah	Mumbai
CTRI/2009/091/000038	CTRI2009091000038	Medwin Hospital,	Raghav Tower,Chirag Ali Lane, -5000001	ANDHRA PRADESH	Dr. Kirtikumar Modi	Hyderabad
CTRI/2009/091/000038	CTRI2009091000038	PD Hindhuja National Hospital & Medical Research Centre	Veer Savarkar Marg,Mahim-400 016	MAHARASHTRA	Dr. Manoj Chadha	Mumbai
CTRI/2009/091/000038	CTRI2009091000038	Amritha Institute of Medical Sciences	Amrita Lane, Elamakkara Post,Kochi, -682026		Dr. Harish Kumar
CTRI/2009/091/000038	CTRI2009091000038	All India Institute of Medical Sciences	Sadar Jung Enclave, ,Aurobindo Marg-110029		Dr. Ariachery C Ammini
CTRI/2009/091/000038	CTRI2009091000038	Bangalore Endocrinology and Diabetes Research Centre	No: 33/1, Margosa Road, ,Between 12th and 13th Cross, -560 003	KARNATAKA	Dr. Mala Dharmalingam	Bangalore
CTRI/2009/091/000038	CTRI2009091000038	Bangalore Diabetes Centre,	4c-426,2nd Block, 4th Cross, ,Kalyan Nagar-560043	KARNATAKA	Dr. Sanjay Reddy	Bangalore
CTRI/2009/091/000038	CTRI2009091000038	BYL Nair Charitable Hospital	Dr. A L Nair Road ,N/A-400008	MAHARASHTRA	Dr. Prema Varthakavi	Mumbai
CTRI/2009/091/000038	CTRI2009091000038	Bharti Research Institute of Diabetes and Endocrinology,	Wazir Chand Colony,Kunjpura Road-132001	HARYANA	Dr. Sanjay Kalra	Karnal
CTRI/2009/091/000038	CTRI2009091000038	Deenanath Mangeshkar Hospital & Research Centre.	Erandawane,N/A-411004	MAHARASHTRA	Dr. Vaishali Deshmukh	Pune
CTRI/2009/091/000038	CTRI2009091000038	Christian Medical College	Dept of Endocrinology, Diabetes &amp; Metabolism,-632004	TAMIL NADU	Dr. Nihal Thomas	Vellore
CTRI/2009/091/000038	CTRI2009091000038	Diabetes Care & Research Centre	B-5 Mittal Court,B-5 Mittal Court-411011	MAHARASHTRA	Dr. Abhay Mutha	Pune
CTRI/2009/091/000038	CTRI2009091000038	Department of Endocrinology	M.V. Hospital &amp; Research Centre,Mirza Mandi-226 003		Dr. Sandeep Gupta
CTRI/2009/091/000038	CTRI2009091000038	Diabetes, Obesity & Thyroid Center	Hospital Road,Lalitpur Colony -		Dr. Navneet Agarwal
CTRI/2009/091/000038	CTRI2009091000038	Diabetes Thyroid Hormone Research Institute Pvt Ltd,	11/5 NewPalasia,(after chappan Dukan) -452001	MADHYA PRADESH	Dr. Sunil Jain	Indore
CTRI/2009/091/000038	CTRI2009091000038	Dr. V Seshiah Diabetes Care & Research Institute,	#31A Ormes Road ,Kilpauk-600010	TAMIL NADU	Dr. V Seshiah	Chennai
CTRI/2009/091/000038	CTRI2009091000038	Diacon Hospital Diabetes & Research	Centre, #359-360, 19th Main, 1st Block,Rajaji Nagar, -560010	KARNATAKA	Dr. Aravind Sosale	Bangalore
CTRI/2009/091/000038	CTRI2009091000038	Gandhi Endocrinology & Diabetes Centre.	C1 Shreevardhan Complex,First Floor, Wardha Road, Ramdaspeth-440010	MAHARASHTRA	Dr. Promod Gandhi	Nagpur
CTRI/2009/091/000038	CTRI2009091000038	Fortis Hospital	Jawahar Lal Nehru Marg,Malviya Nagar-302 107	RAJASTHAN	Dr. Sailesh Lodha	Jaipur
CTRI/2009/091/000038	CTRI2009091000038	Kanmineni Hospitals Pvt. Ltd.	L. B. Nagar,-	ANDHRA PRADESH	Dr, Swamy Miryala	Hyderabad
CTRI/2009/091/000038	CTRI2009091000038	Health & Research Centre,	Devi's Scan Building,Kumarapurum Medical College P.O-680011		Dr. Mathew Thomas
CTRI/2009/091/000038	CTRI2009091000038	M S Ramaiah Memorial Hospital	New B E L Road, M S Ramaiah Nagar,MSRIT Post-560054	KARNATAKA	Dr. Prasanna Kumar	Bangalore
CTRI/2009/091/000038	CTRI2009091000038	Kasturba Medical College Hospital	Attavar, ,-01		Dr. Prabha Adhikari
CTRI/2009/091/000039	CTRI2009091000039	L.T.M Medical College &General Hospital	Sion,-400022	MAHARASHTRA	Dr H.R.Jerajani	Mumbai
CTRI/2009/091/000039	CTRI2009091000039	Owaisi Hospital &Research centre	Department of Dermatology,Kanchanbagh ,-500058	ANDHRA PRADESH	Dr ASKumar	Hyderabad
CTRI/2009/091/000039	CTRI2009091000039	Dr S.M.C.S.I Medical College	Karakonam,-695504		Dr Mariam Philip
CTRI/2009/091/000039	CTRI2009091000039	Kasturba Medical College &Hospital	Attavar,-575001	KARNATAKA	Dr Maria Kuruvilla	Bangalore
CTRI/2009/091/000039	CTRI2009091000039	Osmania General Hospital	,-500029	ANDHRA PRADESH	Dr D.V.S.Pratap	Hyderabad
CTRI/2009/091/000039	CTRI2009091000039	King George Hospital	,-500012		Dr T.Narayana Rao
CTRI/2009/091/000040	CTRI2009091000040	Department of Pediatrics	Government Medical College Hospital,-160030	CHANDIGARH	Anuradha Bansal	Chandigarh
CTRI/2009/091/000041	CTRI2009091000041	Department of Neonatology	Department of Neonatology,Sir Ganga Ram Hospital-110060	DELHI	Anil Batra	New Delhi
CTRI/2009/091/000043	CTRI2009091000043	Spandan Heart Institute & Research Centre, Nagpur	,-	MAHARASHTRA	Dr. H. M. Mardikar	Nagpur
CTRI/2009/091/000043	CTRI2009091000043	Yashoda Hospital, Malakpet, Hyderabad	,-	ANDHRA PRADESH	Dr. Rajiv Garg	Hyderabad
CTRI/2009/091/000043	CTRI2009091000043	Yashoda Hospital, Somajiguda, Hyderabad	,-	ANDHRA PRADESH	Dr. Athuluri Ravi Kanth	Hyderabad
CTRI/2009/091/000043	CTRI2009091000043	Amrita Institute of Medical Sciences, Kochi	,-		Dr. K. K. Haridas
CTRI/2009/091/000043	CTRI2009091000043	Alpha Multispeciality Diagno Centre & Clinic Pvt. Ltd., Pune	,-	MAHARASHTRA	Dr. Neelkanth Karandikar	Pune
CTRI/2009/091/000043	CTRI2009091000043	Avanti Institute of Cardiology, Nagpur	,-	MAHARASHTRA	Dr. Uday Mahorkar	Nagpur
CTRI/2009/091/000043	CTRI2009091000043	Apollo Hospital, Ahmedabad	,-	GUJARAT	Dr. Jayesh Prajapati	Ahmadabad
CTRI/2009/091/000043	CTRI2009091000043	DDH-KPR Heart & Lung Centre, Durgabai Deshmukh Hospital & Research Centre, Hyderabad	,-	ANDHRA PRADESH	Dr. Ramagiri Balaji	Hyderabad
CTRI/2009/091/000043	CTRI2009091000043	CARE Hospital, Hyderabad	,-	ANDHRA PRADESH	Dr A. Sreenivas Kumar	Hyderabad
CTRI/2009/091/000043	CTRI2009091000043	IPJMER, Kolkatta	,-		Dr. Sukumar Ghosh
CTRI/2009/091/000043	CTRI2009091000043	Deenanath Mangeshkar Hospital and Research Centre, Pune	,-	MAHARASHTRA	Dr. Satej Janorkar	Pune
CTRI/2009/091/000043	CTRI2009091000043	Joshi Polyclinic & Heart Care Centre, Pune	,-	MAHARASHTRA	Dr. Abhijeet Joshi	Pune
CTRI/2009/091/000043	CTRI2009091000043	Jahangir Clinical Development Centre Pvt. Ltd, Pune	,-	MAHARASHTRA	Dr. Umesh Akkalkotkar	Pune
CTRI/2009/091/000043	CTRI2009091000043	Medilink Hospital & Research Centre Pvt Ltd., Ahmedabad	,-	GUJARAT	Dr. Manish Agrawal	Ahmadabad
CTRI/2009/091/000043	CTRI2009091000043	Medica Superspeciality Hospital, Kolkata	127, Mukundapur, E. M. Bypass, Kolkatta-700099	WEST BENGAL	Dr Dilip Kumar	Kolkata
CTRI/2009/091/000043	CTRI2009091000043	New Ruby Hospital Pvt. Ltd, Jalandhar	,-	PUNJAB	Dr. S. P. Grover	Jalandhar
CTRI/2009/091/000043	CTRI2009091000043	Moraya Multispeciality Hospital, Pune	,-	MAHARASHTRA	Dr. Ravindra Kulkarni	Pune
CTRI/2009/091/000043	CTRI2009091000043	Prime Hospital, Pune	,-	MAHARASHTRA	Dr. S. S. Mukharjee	Pune
CTRI/2009/091/000043	CTRI2009091000043	Nizam's Institute of Medical Sciences, Hyderabad	,-	ANDHRA PRADESH	Dr. Sarat Chandra	Hyderabad
CTRI/2009/091/000043	CTRI2009091000043	S. G. Clinic, Kolkata	,-	WEST BENGAL	Dr. Kajal ganguly	Kolkata
CTRI/2009/091/000043	CTRI2009091000043	Ruby Hall Clinic, Pune	,-	MAHARASHTRA	Dr. Purvez K. Grant	Pune
CTRI/2009/091/000043	CTRI2009091000043	Shri Ram Cardiac Center, Joshi Hospital, Jalandhar	,-	PUNJAB	Dr. V. P. Sharma	Jalandhar
CTRI/2009/091/000043	CTRI2009091000043	Shree Samarth Hospital, Pune	,-	MAHARASHTRA	Dr. Suhas Kalashetty	Pune
CTRI/2009/091/000044	CTRI2009091000044	B. J. Medical College, Pune	Jai Prakash Narayan Path,Station Road-411001	MAHARASHTRA	Dr. Sunil Tolat	Pune
CTRI/2009/091/000044	CTRI2009091000044	B. J. Medical College Civil Hospital, Ahmedabad	,-380016	GUJARAT	Dr. Bela Shah	Ahmadabad
CTRI/2009/091/000044	CTRI2009091000044	Grant Medical College and Sir J. J. Hospital, Mumbai	Opd No. 42/Ward No. 43,Byculla-400008	MAHARASHTRA	Dr. Mahendra Kura	Mumbai
CTRI/2009/091/000044	CTRI2009091000044	Deenanath Mangeshkar Hospital & Research Center, Pune	Erandwane,-411004	MAHARASHTRA	Dr. Vinay Kulkarni	Pune
CTRI/2009/091/000044	CTRI2009091000044	K.E.M. Hospital, Pune	Rasta Peth,-411001	MAHARASHTRA	Dr. Yashwant Tawade	Pune
CTRI/2009/091/000044	CTRI2009091000044	K. J. Somaiya Hospital and Research, Mumbai	Sion,-400022	MAHARASHTRA	Dr. Pravin Banodkar	Mumbai
CTRI/2009/091/000044	CTRI2009091000044	N. H. L. Medical College & VS Hospital, Ahmedabad	Elisbridge,-380006	GUJARAT	Dr. Ranjan Raval	Ahmadabad
CTRI/2009/091/000044	CTRI2009091000044	Medical College, Vadodara	,-390001	GUJARAT	Dr. Yogesh Marfatia	Vadodara
CTRI/2009/091/000044	CTRI2009091000044	Shanti Clinic, Navi Mumbai	26A, Shanti Centre,Sector 17, Vashi-400703	MAHARASHTRA	Dr. Satish Udare	Mumbai
CTRI/2009/091/000045	CTRI2009091000045	Maulana Azad Medical College,	Department of Pediatrics,Bahadur Shah Zafar Marg	DELHI	Dr A P Dubey	New Delhi
CTRI/2013/02/003343	CTRI201302003343	Vedanta Institute of Medical Sciences	Medical Oncology,-380009	GUJARAT	Dr. Chirag Jyotirker Desai	Ahmadabad
CTRI/2013/02/003343	CTRI201302003343	Apollo Hospital	Oncology Department,-600035	TAMIL NADU	Dr. Ranjan Mohapatra	Chennai
CTRI/2013/02/003343	CTRI201302003343	Jehangir Hospital	Oncology Department,-411001	MAHARASHTRA	Dr. Shona Nag	Pune
CTRI/2013/02/003343	CTRI201302003343	Bhagwan Mahaveer Cancer Hospital & Research Center,	Jawahar Lal Nehru Marg, ,Malviya Nagar-302017	RAJASTHAN	Dr. Naresh Somani	Jaipur
CTRI/2013/02/003343	CTRI201302003343	B. P .Poddar Hospital & Medical Research Ltd	/1, Humayun Kabir Sarani, Block-G New Alipore,-700053	WEST BENGAL	Dr. Chanchal Gowsami	Kolkata
CTRI/2013/02/003343	CTRI201302003343	Christian Medical College	Oncology Department,-632004	TAMIL NADU	Dr. Titus Chacko Raju	Vellore
CTRI/2013/02/003343	CTRI201302003343	Birla Cancer Centre	J.L.N. Marg,-302004	RAJASTHAN	Dr. Hemant Malhotra	Jaipur
CTRI/2013/02/003343	CTRI201302003343	Dharamshila Cancer Hospital & Research Centre	Oncology Department,-110096	DELHI	Dr. Walia Meenu	New Delhi
CTRI/2013/02/003343	CTRI201302003343	City Cancer Centre, Cancer Hospital & Research	Department of OncologyCh. Venkata Krishanayya Street 32-25-33Suryarao PetVijayawada, 520002, India	ANDHRA PRADESH	Dr M GopiChand	Krishna
CTRI/2013/02/003343	CTRI201302003343	Jawaharlal Nehru Cancer Hospital & Research Centre	Oncology Department,-462001	MADHYA PRADESH	Dr. Prasad Sahoo Tarini	Bhopal
CTRI/2013/02/003343	CTRI201302003343	Indraprastha Apollo Hospitals	Oncology Department,Delhi-Mathura Rd-110076	DELHI	Dr. Rakesh Chopra	New Delhi
CTRI/2013/02/003343	CTRI201302003343	KIDWAI memoraial Institute of Oncology	Oncology Department,-560029	KARNATAKA	Dr. K.C. Lakshmaiah	Bangalore
CTRI/2013/02/003343	CTRI201302003343	Kasturba Medical College Hospital	Radiotherapy &amp; Oncology Department,-575001	KARNATAKA	Dr. K. Krishna Prasad	Bangalore
CTRI/2013/02/003343	CTRI201302003343	Rajalakshmi Multispeciality Hospital	Oncology Department,-560078	KARNATAKA	Dr. Dev Vashishta Ganesha	Bangalore
CTRI/2013/02/003343	CTRI201302003343	King George Hospital	Dept. of Medicine,Oncology Projects, New Block, Next RP Ward,Pin Code - 530002, India.	ANDHRA PRADESH	Dr Ravi Pedapenki Mohan	Visakhapatnam
CTRI/2013/02/003343	CTRI201302003343	Regional Cancer Center	Radio Oncology Department,Regional Cancer Center-695011		Dr Choondal Devan Sivanandan
CTRI/2013/02/003343	CTRI201302003343	Rajiv Gandhi Cancer Institute and	Sec 5, Rohini,,-110085	DELHI	Dr. Dinesh Chandra Doval	New Delhi
CTRI/2013/02/003343	CTRI201302003343	Shatabdi Superspeciality Hospital	OPP Mahamarg Bus Steiod, Mumbai-Naka,-422005	MAHARASHTRA	Dr. Bondarde Sailesh	Nashik
CTRI/2013/02/003343	CTRI201302003343	SEAROC cancer center,S.K.soni Hospital	sector 5,vidhyadhar Nagar,Sikar Road.,-302013	RAJASTHAN	Dr Mukul Goyal	Jaipur
CTRI/2013/02/003343	CTRI201302003343	Tata Memorial Centre	Oncology Department,-400012	MAHARASHTRA	Dr. Hari Menon	Mumbai
CTRI/2013/02/003343	CTRI201302003343	Sir Ganga Ram Hospitals, Rajinder Nagar, New Delhi	Room 212A, Department of Medical Oncology, Rajinder Nagar,-110060	DELHI	Dr. Shyam Agarwal	New Delhi
CTRI/2009/091/000047	CTRI2009091000047	Nizams Institute of Medical Sciences	Punjagutta,Hyderbad- 500082	ANDHRA PRADESH	Dr Ramakrishna Pinjala	Hyderabad
CTRI/2009/091/000047	CTRI2009091000047	Shridi Sai Baba Cancer Hosptial	Manipal Acunova Ltd, 4th Floor, Shridi Sai Baba Cancer Hospital, Manipal-576104, Karnataka	KARNATAKA	Dr Ganesh Kamath	Udupi
CTRI/2009/091/000047	CTRI2009091000047	Ruby Hall Clinic	Ruby Hall Clinic, Dept. of Vascular Surgery,40 Sassoon Road-411001	MAHARASHTRA	Dr Dhanesh Kamerkar	Pune
CTRI/2009/091/000047	CTRI2009091000047	Narayana Hrudayalaya Hospitals	# 258 A, Bommasandra Industrial Area,Anekal Taluk, Bangalore - 560099	KARNATAKA	Dr Rajesh S	Bangalore
CTRI/2009/091/000047	CTRI2009091000047	Apollo Hospital, Chennai	Apollo Hospitals,21 Greams Lane, ,Off Greams Road,-600006	TAMIL NADU	Dr.Venugopal Balaji	Chennai
CTRI/2009/091/000047	CTRI2009091000047	Apollo hospital, Chennai	Department of Vascular Surgery, No 21,Greams lane, off Greams road-600006	TAMIL NADU	Dr. Natrajan Sekar	Chennai
CTRI/2009/091/000047	CTRI2009091000047	Care Hospital, Hyderabad	Cardiodovascular Department,Road No. 1, Banjara Hills-500 034	ANDHRA PRADESH	Dr. P. C. Gupta	Hyderabad
CTRI/2009/091/000047	CTRI2009091000047	Bhagwan Mahaveer Jain Hospital	Jain Institute of vascular sciences,,Miller?s Road, Vasthnagar-560052	KARNATAKA	Dr. K. R. Suresh	Bangalore
CTRI/2009/091/000047	CTRI2009091000047	Hero DMC Heart Institute (HDHI)	3rd Floor, Department of Cardiology, Civil Lines, Tagore Nagar-141001	PUNJAB	Dr Bishav Mohan	Ludhiana
CTRI/2009/091/000047	CTRI2009091000047	Fortis Hospital	Super speciality in Heart Sector 62,Phase VIII, Mohali-160062	PUNJAB	Dr Ravul Jindal	Patiala
CTRI/2009/091/000047	CTRI2009091000047	Manipal Hospital, Bangalore	Manipal Hospital, 6th FloorClinical Research DepartmentNear Dental Section, 98,HAL,Airport RoadBangalore-560017	KARNATAKA	Dr NK Bhagwan	Bangalore
CTRI/2009/091/000047	CTRI2009091000047	Jahangir Clinical Development Center Pvt. Ltd.	Jehangir Clinical Development Centre Pvt. Ltd.Jehangir Hospital Premises,32, Sassoon Road,Pune - 411001, Maharashtra, India.	MAHARASHTRA	Dr Kayanoosh Kadapatti	Pune
CTRI/2009/091/000047	CTRI2009091000047	MS Ramaiah Memorial Hospital	Dept of Vascular SurgeryM. S. Ramaiah Memorial HospitalNew B.E.L. Road, M.S. Nagar,MSRIT PostBangalore â€“ 560054, Karnataka, India	KARNATAKA	Dr Sanjay Desai	Bangalore
CTRI/2009/091/000047	CTRI2009091000047	Medanta - The medicity	Department of vascular and endovascular Surgery,Medanta &amp; Medicity, Sector 38, Gurgaon	HARYANA	Dr Rajiv Parakh	Gurgaon
CTRI/2011/12/002313	CTRI201112002313	Bhatti eye clinic	22 Amar mansion, Ground floor,Sion Trombay Road,-400088	MAHARASHTRA	Dr. Swaranjit Singh Bhatti	Mumbai
CTRI/2011/12/002313	CTRI201112002313	Aditya Jyot Eye Hospital,	Plot No. 153, Road No. 9, Major Parmeshwaran Road, Opp S.I.W.S. College Gate No. 3, Wadala,-400 031	MAHARASHTRA	Dr. Ruvit Nikam	Mumbai
CTRI/2011/12/002313	CTRI201112002313	Kelkar Nursing Home	Prabhat Road, 1st Lane Corner, Deccan Gymkhana,-411 004	MAHARASHTRA	Dr Roopali Nerlikar	Pune
CTRI/2011/12/002313	CTRI201112002313	Hazari Nursing Home	Next to Vivekanand College, Samarth Nagar,-431 001	BIHAR	Dr. Ajit Hazari	Aurangabad
CTRI/2011/12/002313	CTRI201112002313	Netra Mandir	Madona Colony Road, Near Bhagwati Hospital,-400 103		Dr. Yogesh Shah
CTRI/2011/12/002313	CTRI201112002313	Navkar Eye Clinic	Shop No. 1, Radharaman Society, Opp. Telephone Exchange, Canada Corner,-422 002	MAHARASHTRA	Dr. Sonika Shah	Nashik
CTRI/2011/12/002313	CTRI201112002313	Shri Ganapati Netralaya	Near Janta High School,,-431203	MAHARASHTRA	Dr. Pradeep Jain	Jalna
CTRI/2011/12/002313	CTRI201112002313	Prabhudesai Eye Clinic	1424- Sadashiv Peth, Laxmi Narasimha Apts,-411 030	MAHARASHTRA	Dr. Medha Prabhudesai	Pune
CTRI/2011/12/002313	CTRI201112002313	Walimbe Eye Clinic	D-2, Aranyeshwar Park, Near Aranyeshwar Temple, Sahakar Nagar,-411 009.	MAHARASHTRA	Dr. Tejaswini Walimbe	Pune
CTRI/2009/091/000050	CTRI2009091000050	Medanta - The medicity	Sector-38, Gurgaon, Harayana - 122001	HARYANA	DrRajiv Parakh	Gurgaon
CTRI/2009/091/000050	CTRI2009091000050	St. John's Medical College Hospital	Department of Cardiology, 3rd Floor,Sarjapura main Road, Koramangala-560034	KARNATAKA	Dr. Chandrakant Patil	Bangalore
CTRI/2009/091/000050	CTRI2009091000050	Ruby Hospital, Pune	Ruby Hall Clinic, Dept. of Vascular Surgery,40 Sassoon Road-411001	MAHARASHTRA	Dr. Dhanesh Kamerkar	Pune
CTRI/2009/091/000050	CTRI2009091000050	The Heart Care Clinic	201, Balleshwar Avenue, ,S.G. Highway. Opp Rajpath Club-380015	GUJARAT	Dr. Satya Gupta	Ahmadabad
CTRI/2009/091/000050	CTRI2009091000050	Manipal Hospital, Bangalore	,-		Dr Bhagwan
CTRI/2009/091/000050	CTRI2009091000050	Apollo hospital, Chennai	Department of Vascular Surgery, No 21,Greams lane, off Greams road-600006	TAMIL NADU	Dr. Natrajan Sekar	Chennai
CTRI/2009/091/000050	CTRI2009091000050	Amrita Institute of Medical Sciences & Research centre	Department of Cardiology,Amrita Lane, Elamakkara-682026		Dr. Prakash Kamath
CTRI/2009/091/000050	CTRI2009091000050	Care Hospital, Hyderabad	Cardiodovascular Department,,Road No. 1, Banjara Hills-500 034	ANDHRA PRADESH	Dr. Premchand Guptha	Hyderabad
CTRI/2009/091/000050	CTRI2009091000050	Bhagwan Mahaveer Jain Hospital	Jain Institute of vascular sciences,,Miller?s Road, Vasthnagar,-560052	KARNATAKA	Dr. K. R. Suresh	Bangalore
CTRI/2009/091/000050	CTRI2009091000050	Dr. Nizam's Institute	Panjagutta,-	ANDHRA PRADESH	Dr. Pinjala	Hyderabad
CTRI/2009/091/000050	CTRI2009091000050	Dayanand Medical College & Hospital	Dayanand Medical College &amp; Hospital,Department of Endocrinology,Civil Lines 3rd Floor, Tagore Nagar-141001		Dr.Parmindar singh
CTRI/2009/091/000050	CTRI2009091000050	Fortis Hospital	Sector 62,Phase VIII-160622		Dr. Jindal
CTRI/2009/091/000050	CTRI2009091000050	Escorts Heart Institute	Okhla Road,-	DELHI	Dr. Ashok Gupta	New Delhi
CTRI/2009/091/000050	CTRI2009091000050	Madras Medical College Chennai	Government General Hopsital,Ward- 49, Speciality Block-600003	TAMIL NADU	Dr. Thiruvengadam Vidyasagaran	Chennai
CTRI/2009/091/000050	CTRI2009091000050	M.S. Ramaiah Memorial Hospital	Dept of Vascular &amp; Endovascular Surgery ,New B E L Road, M.S. Ramaiah Nagar, MSRIT Post-560054	KARNATAKA	DR. Sanjay Desai	Bangalore
CTRI/2009/091/000051	CTRI2009091000051	Tuberculosis Research Centre	Department of Clinical Pathology ,Tuberculosis Research Centre -600 031		V.D. Ramanathan
CTRI/2009/091/000051	CTRI2009091000051	National AIDS Research Institute	Plot # 73, Block G,MIDC Bhosari-411 026	MAHARASHTRA	Sanjay Mehendale	Pune
CTRI/2009/091/000052	CTRI2009091000052	St. John's Medical College & Hospital	John Nagar,-560034	KARNATAKA	Dr. G R K Sarma	Bangalore
CTRI/2009/091/000052	CTRI2009091000052	St. Theresa's Hospital	Erragadda, Sanathnagar,-500016	ANDHRA PRADESH	Dr. Vikram Sharma	Hyderabad
CTRI/2009/091/000052	CTRI2009091000052	Sher I Kashmir	Srinagar,-1900011	JAMMU &amp; KASHMIR	Dr. Mustaq Ahmed Wani	Srinagar
CTRI/2009/091/000052	CTRI2009091000052	Apollo Hospitals, Hyderabad	Dept. of Neurology, Apollo Hospitals, Jubilee Hills, Hyderabad- 500033, A.P, India,,-500033	ANDHRA PRADESH	Dr. Subhashini Prabhakar	Hyderabad
CTRI/2009/091/000052	CTRI2009091000052	Apollo Hospital	Greams lane, Off Greams Road,-600006	TAMIL NADU	Dr. Dedeepiya Devaprasad	Chennai
CTRI/2009/091/000052	CTRI2009091000052	CARE Hospital	Nampally,-500001	ANDHRA PRADESH	Dr. J M K Murthy	Hyderabad
CTRI/2009/091/000052	CTRI2009091000052	Baby Memorial Hospital	I. G. Road,-673004		Dr. K A Salam
CTRI/2009/091/000052	CTRI2009091000052	G B Pant, Delhi	Dept. of Neurlogy, Suite 502, Academic Block, G. B. Pant Hospital, ,-110002	DELHI	Dr. M M Mehendiratta	New Delhi
CTRI/2009/091/000052	CTRI2009091000052	Christian Medical College, Ludhiyana	Dept. of Neurology, Betty Cowan Research and Innovation Center,-		Dr. J D Pandain
CTRI/2009/091/000052	CTRI2009091000052	Jahangir Hospital, Pune	Jehangir Clinical Development Center Pvt. Ltd., Jehangir Hospital Premises, 32, Sasoon Road,-411001	MAHARASHTRA	Dr. N. R. Ichaporia	Pune
CTRI/2009/091/000052	CTRI2009091000052	GNRC	Dispur,-781006		Dr. Nomal Chandra Borah
CTRI/2009/091/000052	CTRI2009091000052	PGI Chandigarh	Dept. of Neurology, Postgraduate Institute of Medical Education and Research,-160012	CHANDIGARH	Dr. Dheeraj Khurana	Chandigarh
CTRI/2009/091/000052	CTRI2009091000052	Lalitha Super Speciality Hospital	Kothapet, ,-522001	ANDHRA PRADESH	Dr. P. Vijaya	Guntur
CTRI/2009/091/000053	CTRI2009091000053	AIIMS	Ansari Nagar,-110029	DELHI	Suvasini Sharma	New Delhi
CTRI/2009/091/000055	CTRI2009091000055	Department of Dermatology & Venereology, AIIMS, New Delhi, India	Department of Dermatology &amp; Venereology,AIIMS-110029	DELHI	Dr. Somesh Gupta	New Delhi
CTRI/2009/091/000056	CTRI2009091000056	Sanjeevani Medical Centre	11, New Shopping Complex, ,Sector 7, C.G.S. Colony,-400037	MAHARASHTRA	Dharamshri Kadam	Mumbai
CTRI/2009/091/000056	CTRI2009091000056	Vyas Clinic	Alka Mansion, 254,Dr. Ambedkar Rd, Sion (West)-400 022	MAHARASHTRA	Dr. Dipak Vyas	Mumbai
CTRI/2009/091/000056	CTRI2009091000056	Rhushabh Nursing Home	C-2/201, Anjana Apartments,S.V. Road, Shimpoli Road Junction, BorivaliI (W),-400092	MAHARASHTRA	Dr. Manish Shah	Mumbai
CTRI/2009/091/000057	CTRI2009091000057	Apollo Cancer Institute	Spectra Clinical Research Centre ,Indraprastha Apollo Hospital,Sarita Vihar,Delhi Mathura Road,-110076	DELHI	Tanvira Rahman	New Delhi
CTRI/2009/091/000057	CTRI2009091000057	All India Institute of Medical Sciences	Department of Nuclear Medicine Therapy, Room Number 57AIIMS,,Ansari Nagar , New Delhi,-110029	DELHI	Kirti Sardana	New Delhi
CTRI/2009/091/000057	CTRI2009091000057	Kidwai Hospital	Dr.M.H.Marigowda Road,,-560029	KARNATAKA	Dr. Praveenkumar	Bangalore
CTRI/2009/091/000057	CTRI2009091000057	Christian Medical College	Ida Ferdder Road, ,-632004	TAMIL NADU	Naveen Kumar	Vellore
CTRI/2009/091/000057	CTRI2009091000057	Ruby Hall Clinic	Ruby Hall Clinic, 40,sasson Road, -411001	MAHARASHTRA	Dr. Yogita Kasture	Pune
CTRI/2009/091/000057	CTRI2009091000057	Mediciti Hospital,	5-9-22, Secriatriat road, ,-500063	ANDHRA PRADESH	Jagadeesh Babu	Hyderabad
CTRI/2009/091/000057	CTRI2009091000057	Tata Memorial Hospital	Dr.E. Borges Road,Parel, ,-400012	MAHARASHTRA	Dr. Anjana Shrivastava	Mumbai
CTRI/2009/091/000057	CTRI2009091000057	Shirdi Sai Baba Cancer Hospital Katsurba Medical College & Hospital Manipal	Department of Radiotherapy and Oncology,,Shirdi Sai Baba Cancer Hospital Katsurba Medical College &amp; Hospital Manipal,-576104		Dr. Raghavendra
CTRI/2009/091/000058	CTRI2009091000058	Kala-azar Medical Research Center	Rambag Road,-842001	BIHAR	Dr. Shyam Sundar	Muzaffarpur
CTRI/2009/091/000058	CTRI2009091000058	Rajendra Memorial Research Institute	Agamkuan,-800007	BIHAR	Dr. Krishna Pandey	Patna
CTRI/2009/091/000058	CTRI2009091000058	Kalazar Research Center	Brahmpura,-842003	BIHAR	Dr. T. K. Jha	Muzaffarpur
CTRI/2009/091/000058	CTRI2009091000058	Balaji Utthan Sansthan	, Kala Azar Research Centre,Uma Complex, Fraser Road-800001	BIHAR	Dr. C. P. Thakur	Patna
CTRI/2009/091/000059	CTRI2009091000059	Department of Pediatrics	Jawaharlal Nehru Medical College,Aligarh Muslim University-202002	UTTAR PRADESH	Dr.Kamran Afzal	Aligarh
CTRI/2009/091/000061	CTRI2009091000061	St.John's Medical College and Hospital	Department of Neurology,Sarjapur Road-560 034	KARNATAKA	Gosala Raja Kukkuta Sarma	Bangalore
CTRI/2009/091/000061	CTRI2009091000061	Amrita Institute of Medical Sciences and Research Centre	Department of neurology,Amrita lane,Elamakkara Post-682 026	KERALA	Radakrishna suresh kumar	Ernakulam
CTRI/2009/091/000061	CTRI2009091000061	AIIMS	Safdarjung Enclave,,Aurobindo Marg, -110029	DELHI	Dr.Sumit Singh	New Delhi
CTRI/2009/091/000061	CTRI2009091000061	CMC	Ida scudder road,-632 004	TAMIL NADU	Alexander Mathew	Vellore
CTRI/2009/091/000061	CTRI2009091000061	Christian Medical College & Hospital	Department of Neurology,Brown Road-141008	PUNJAB	Dr.Yashpal Singh	Ludhiana
CTRI/2009/091/000061	CTRI2009091000061	M S Ramaiah Memorial Hospital	Department of Neurology,New B.E.L Road, M S Ramaiah Nagar, MSRIT Post,-560 054	KARNATAKA	Rangashetty Srinivasa	Bangalore
CTRI/2009/091/000061	CTRI2009091000061	G B Pant,	Jawahar Lal Nehru Marg,,Daryaganj,Indraprastha H.O.-110002	DELHI	Vinod puri	New Delhi
CTRI/2009/091/000061	CTRI2009091000061	Sanjay Gandhi Post Graduate Institute of Medical Sciences (SGPGI),	Raebareli Road ,-226 014	UTTAR PRADESH	Usha Kant Mishra	Lucknow
CTRI/2009/091/000061	CTRI2009091000061	Post Graduate Institute of Medical Education and Research(PGIMER)	Department of Neurology,Sector-12,-160 012	CHANDIGARH	Dheeraj Karuna	Chandigarh
CTRI/2009/091/000061	CTRI2009091000061	Sri Venkateswara Institute of Medical Sciences	,-517 507		Dr.Bhuma Vengamma
CTRI/2009/091/000061	CTRI2009091000061	Sri Ramachandra Medical centre	Director &amp; chairman of Neurology,,Ramachandra Nagar, -600 116	TAMIL NADU	Cannigaider Uthmaroyan Velmurgendran	Chennai
CTRI/2009/091/000066	CTRI2009091000066	SDS Tuberculosis and Rajiv Gandhi Institute of Chest Disease	Hosur Road,Dharmaram College Post- 560029	KARNATAKA	Dr. Nagraj C	Bangalore
CTRI/2009/091/000066	CTRI2009091000066	HEALTH AND RESEARCH CENTRE	T.C. 1/907, Ist floor- Devi Scans Building. ,Kumarapuram,Medical College P.O.-695 011		Dr. Rajendran K
CTRI/2009/091/000068	CTRI2009091000068	Diabetic clinic OP,Thiruvananthapuram medical college	Prof&amp;HOD Dept.Medicine,Thiruvananthapuram medical college,Kerala-695011	KERALA	Dr.B.Jayakumar	Thiruvananthapuram
CTRI/2009/091/000070	CTRI2009091000070	SURGERY UNIT 5	CMC HOSPITAL,DIVISION OF GI SURGERY-632004	TAMIL NADU	BENJAMIN PERAKATH	Vellore
CTRI/2009/091/000071	CTRI2009091000071	Christian Medical College	Surgery Unit III, Christian Medical College Hospital,Principal's Office, Christian Medical College-632004	TAMIL NADU	Dr.George Mathew	Vellore
CTRI/2009/091/000072	CTRI2009091000072	Kasturba Hospital	Dept of Obstetrics &amp; Gynecology,Madhavnagar-576 104		Dr A P Manjunath
CTRI/2009/091/000073	CTRI2009091000073	TMH, Mumbai	Dept. of Medical Oncology,Tata Memorial Hospital (TMH)-400012	MAHARASHTRA	Dr. Brijesh Arora	Mumbai
CTRI/2009/091/000075	CTRI2009091000075	Department of G&O,Chittaranjan Sevasadan College of Obstetrics ,Gynecology&Child Health.	37,S.P.MukherjeeRoad,-700026	WEST BENGAL	DrPicklu Chaudhuri	Kolkata
CTRI/2009/091/000078	CTRI2009091000078	Vijaya Health Centre, Chennai	OPD Block, Room No.1 &amp; 2, 175 NSK Salai, Vadapalani,-26	TAMIL NADU	Dr. Suresh Kumar	Chennai
CTRI/2009/091/000078	CTRI2009091000078	Baby Memorial Hospital, Calicut	Dept of Neurology, Baby Memorial Hospital I.G.Road,,-673004		Dr Ummer Kardan
CTRI/2009/091/000078	CTRI2009091000078	Apollo Hospitals, Hyderabad	Department of Neurology, c/o. Spectra clinical research center, Apollo Hospital, Jubilee Hill, ,-500033	ANDHRA PRADESH	Dr.Subashini Prabhakar	Hyderabad
CTRI/2009/091/000078	CTRI2009091000078	CARE hospital, Hyderabad	Department of Neurology, Room no-319 Exhibition Road, Nampally, ,-500003	ANDHRA PRADESH	Dr. Jagaralapudi Murali Krishna Murthy	Hyderabad
CTRI/2009/091/000078	CTRI2009091000078	Brain and Mind Institute, Nagpur	Brain and Mind Institute, B-101, Neeti Gaurav Complex, 1st Floor, Ramdaspeth,-440010	MAHARASHTRA	Dr.Chandrashekhar Meshram	Nagpur
CTRI/2009/091/000078	CTRI2009091000078	Deenanath Mangeshkar Hospital and Reserch center, Pune	Dept. of Neurology, Deenanath Mangeshkar Hospital, Erandwane,-	MAHARASHTRA	Dr. Rahul Kulkarni	Pune
CTRI/2009/091/000078	CTRI2009091000078	Dayanand Medical college & hospital, Ludhiana	Dayanand Medical College &amp; Hospital, Division of Neurology, Department of Medicine, Tagore Nagar ,-141001	PUNJAB	Dr. Rajinder Bansal	Ludhiana
CTRI/2009/091/000078	CTRI2009091000078	J.S.S.hospital, Mysore	Agrahara Ramanuja Road,,- 570004	KARNATAKA	Dr Belur Seshachalam Keshava	Mysore
CTRI/2009/091/000078	CTRI2009091000078	Indraprastha Apollo Hospital, Delhi	Indraprastha Apollo Hospital, Department of Neurology, Sarita Vihar, Delhi-Mathura Road, ,-110044	DELHI	Dr. Mukul Varma	New Delhi
CTRI/2009/091/000078	CTRI2009091000078	M.S.Ramaiah Memorial Hospital, Bangalore	Department of Neurology M.S.Ramaiah Memorial Hospital, New Bel Road Gokula Extension,-560054	KARNATAKA	Dr. Rangasheety Srinivasa	Bangalore
CTRI/2009/091/000078	CTRI2009091000078	Kovai Medical Centre and Hospital, Coimbatore	Dept. Of Neurology, Kovai Medical Centre &amp; Hospital Post Box No-3209, Avanashi Road,-641014	TAMIL NADU	Dr Krishnan Vijayan	Coimbatore
CTRI/2009/091/000078	CTRI2009091000078	Neuro Care Centre, Lucknow	Neuro Care Centre, UGF-43, Netaji Subhash Complex, Chowk,,--226003	UTTAR PRADESH	Dr. Asad Abbas	Lucknow
CTRI/2009/091/000078	CTRI2009091000078	Mallikatta Neuro and Research Centre, Mangalore	Mallikatta Neuro and Research Centre, Opp. Mallikatte Circle, Kadri, ,-575002	KARNATAKA	Dr. Nellikunja Shankar	Bangalore
CTRI/2009/091/000078	CTRI2009091000078	Nizams Institute of Medical Sceinces, Hyderabad	Department of Neurology, Punjaguta,- 500082	ANDHRA PRADESH	Dr. Rupam Borgohain	Hyderabad
CTRI/2009/091/000078	CTRI2009091000078	Neurology Centre , Ahemdabad	Neurology Centre, 401, Kedar,Opp Krupa Petrol Pump, Near Parimal Garden, Ellisbridge,-380006	GUJARAT	Dr. Ajit Sowani	Ahmadabad
CTRI/2009/091/000078	CTRI2009091000078	Pankaj Gupta Clinic, Jaipur	107, Chandrakala Colony, Durgapura, ,-302018	RAJASTHAN	Dr. Pankaj Gupta	Jaipur
CTRI/2009/091/000078	CTRI2009091000078	Owasis Hospital & Research Center, Hyderabad	Department of Neurology, Room no-9, Deccan college of Medical Sciences Kanchanbagh, ,-58	ANDHRA PRADESH	Dr. Vavilikolanu Srinivas Prasad	Hyderabad
CTRI/2009/091/000078	CTRI2009091000078	Sir Ganga Ram Hospital, Delhi	Department of Neurology, Sir Ganga Ram Hospital Marg, Rajinder nagar, ,-110060	DELHI	Dr. P. K. Sethi	New Delhi
CTRI/2009/091/000078	CTRI2009091000078	Ruby General Hospital, Kolkata	Kasba Golpark, EM By pass ,-700107	WEST BENGAL	Dr.Prosenjit Chakraborty	Kolkata
CTRI/2009/091/000078	CTRI2009091000078	St. John's Medical College and Hospital, Bangalore	Depart of Neurology ,St. John's Medical College and Hospital, Sarjapur Road, John Nagar ,-560034	KARNATAKA	Dr. Ajit Kumar Roy	Bangalore
CTRI/2009/091/000078	CTRI2009091000078	Sri Ramachandra medical College, Chennai	A-2, Deparment of Neurology No.1, Ramachandra Nagar, Porur,-600116	TAMIL NADU	Dr. Cannigaiper UthamaroyanVelmurugendran	Chennai
CTRI/2009/091/000082	CTRI2009091000082	Chennai Thoracic Research Institute	Director- Chennai Thoracic Research Institute,53, Sterling Road, Nungambakkam- 600034	TAMIL NADU	K Jagannath	Chennai
CTRI/2009/091/000082	CTRI2009091000082	Asthama Bhawan	Sawai Maan Singh Medical College, R-3,Sec-6,Near Cinestar, Vidhyanagar-302023	RAJASTHAN	Dr. Manish Jain	Jaipur
CTRI/2009/091/000082	CTRI2009091000082	Christian Medical College	Professor and Head, Department of Pulmonary Medicine,Christian Medical College-632004	TAMIL NADU	Dr. D. J. Christopher	Vellore
CTRI/2009/091/000082	CTRI2009091000082	Chest Clinic	# 2, Janaki Nagar Extension,Valasaravakkam-600 087	TAMIL NADU	Dr. S Balamurugan	Chennai
CTRI/2009/091/000082	CTRI2009091000082	Kasturba Medical College	Dept. of Chest Medicine,N.G. Road, Attavar-575001	KARNATAKA	R C Sahoo	Bangalore
CTRI/2009/091/000082	CTRI2009091000082	Health & Research Centre	TC-1/ 907, 1st floor,Devi scan building, Kumarapuram, Medical College P.O.-695011		Dr. Mathew Thomas
CTRI/2009/091/000082	CTRI2009091000082	Osmania Hospital	Professor of Medicine, Department of General Medicine,,Osmania Medical College, Afzalgunj-500012	ANDHRA PRADESH	Dr. Srinivas Rao	Hyderabad
CTRI/2009/091/000082	CTRI2009091000082	KEM Hospital	Administrative Block, KEM Hospita,Banoo Coyaji Bldg., Sardar Moodliar Road, Rasta Peth-411 011	MAHARASHTRA	Dr. Suhas Kalashetti	Pune
CTRI/2009/091/000082	CTRI2009091000082	TB and Chest Hospital	TB &amp; Chest Disease, ,St. Inez, -403002		Dr. Anthony Mesquita
CTRI/2009/091/000084	CTRI2009091000084	C.S.M. Medical University	Chowk,-226003	UTTAR PRADESH	Dr. Sandeep Tiwari	Lucknow
CTRI/2009/091/000084	CTRI2009091000084	Amrita Institute of Medical Sciences	Amrita Lane,Elamakkara PO-682026		Dr. Puneet Dhar
CTRI/2009/091/000084	CTRI2009091000084	M.S. Ramaiah Memorial Hospital	Department of Surgery,New BEL Road-560054	KARNATAKA	Dr. Vijay Kumar	Bangalore
CTRI/2009/091/000084	CTRI2009091000084	HCG Medi-Surge Hospitals	Near Mithakhali, Six Road,,Ellisbridge-380006	GUJARAT	Dr. Manish Bhatnagar	Ahmadabad
CTRI/2009/091/000084	CTRI2009091000084	Sathya Hospital	Kammanahalli,-560043	KARNATAKA	Dr. P. Sudarshan	Bangalore
CTRI/2009/091/000084	CTRI2009091000084	S R Kalla Memorial General and Gastro Hospital	78, Dhuleshwar Garden, behind HSBC Bank,,Sardar Patel Marg, C-Scheme, -302001	RAJASTHAN	Dr. Mukesh Kalla	Jaipur
CTRI/2009/091/000084	CTRI2009091000084	St. John's Medical College & Hospital	St. Johns Nagar,Sarjapur Road-560034	KARNATAKA	Dr. Nanda Rajaneesh	Bangalore
CTRI/2009/091/000084	CTRI2009091000084	Sir Ganga Ram Hospital	Department of G I Surgery,Rajinder Nagar-110060	DELHI	Dr. Adarsh Chaudhury	New Delhi
CTRI/2009/091/000084	CTRI2009091000084	Victoria Hospital	Room.No.140, Ground Floor,Fort Road-560002	KARNATAKA	Dr. M.K. Ramesh	Bangalore
CTRI/2009/091/000084	CTRI2009091000084	Suyash Hospital Pvt Ltd	Opp. M.G.M. Medical College,A. B. Road-452001	MADHYA PRADESH	Dr Atul Shende	Indore
CTRI/2009/091/000085	CTRI2009091000085	B. P. Poddar Hospital & Medical Research Limited	71/1, Humayun Kabir Sarani, New Alipore,Block G,(Near Durgapur Bridge)-700053	WEST BENGAL	Dr Chanchal Goswami	Kolkata
CTRI/2009/091/000085	CTRI2009091000085	ILBS Hospital	D-1 Vasant Kunj	DELHI	Dr Shivkumar Sarin	New Delhi
CTRI/2009/091/000085	CTRI2009091000085	Department of Gastroenterology, Lakeshore Hospital & Research Centre	NH-47,Bypass, Maradu,,-682304		Dr Abraham Koshy
CTRI/2009/091/000085	CTRI2009091000085	Apollo Speciality Hospital	320 Mount Road,,Badma Complex,-600035	TAMIL NADU	Dr T . Raja	Chennai
CTRI/2009/091/000086	CTRI2009091000086	Pulse Women's Hospital	108 Swastik Society,Navrangpura-380009	GUJARAT	Dr. Manish Banker	Ahmadabad
CTRI/2009/091/000086	CTRI2009091000086	Shreays Infetility & IVF Centre	Munshi Estate, ,M. G. Road, Mulund (W)-400080	MAHARASHTRA	Dr. Shreyas Padfaonkar	Mumbai
CTRI/2009/091/000086	CTRI2009091000086	Vasundhara Hospital & Fertility Centre	716 E. Road, Behind Durga Bari,Sardarpura-342003	RAJASTHAN	Dr. Sanjay Makhwana	Jodhpur
CTRI/2009/091/000086	CTRI2009091000086	Womens Centre	Sri Ramakrishna hospital Campus,Sarojini Naidu Road-641044	TAMIL NADU	Dr Mridubhashini Govindrajan	Coimbatore
CTRI/2009/091/000086	CTRI2009091000086	Ashwini Maternity and Surgical Hospital	,-	MAHARASHTRA	Dr. Parikshit Tank	Mumbai
CTRI/2009/091/000086	CTRI2009091000086	Akansksha IVF	Kaival Hospital,-388001	GUJARAT	Dr. Nayana Patel	Anand
CTRI/2009/091/000086	CTRI2009091000086	Babies & Us Fertility, IVF & ICSI Centre	2nd Flr, IVF Dept.,Lilavati Hospital, Bandra (W)-400050	MAHARASHTRA	Dr. Hrishikesh Pai	Mumbai
CTRI/2009/091/000086	CTRI2009091000086	Asian Institute of Infertility Management & Dr. Shefali Jain Test Tube Baby Centre	10-E, HIG Main road, Near Christian eminent School,LIG Circle, A. B. Road-452001	MADHYA PRADESH	Dr. Shefali Jain	Indore
CTRI/2009/091/000086	CTRI2009091000086	Bangalore Assisted Conception Centre	No. 6/7 Kumara Krupa Road,High Grounds-560001	KARNATAKA	Dr. Kamini Rao	Bangalore
CTRI/2009/091/000086	CTRI2009091000086	Babies & Us Fertility, IVF & ICSI Centre	2nd flr, IVF Department ,Lilavati Hospital, Bandra (W)-400050	MAHARASHTRA	Dr. Nandita Palshetkar	Mumbai
CTRI/2009/091/000086	CTRI2009091000086	Bavishi Fertility Institute	Next to Adani CNG &amp; Gajarwala Flats,Paldi Cross Roads, Paldi-380007	GUJARAT	Dr. Himanshu Bavishi	Ahmadabad
CTRI/2009/091/000086	CTRI2009091000086	Bansla Hospital & Safal Fertility Foundation	23 Hatkesh Society,,Navrangpura-380014	GUJARAT	Dr. Kanthi Bansal	Ahmadabad
CTRI/2009/091/000086	CTRI2009091000086	Dr. Patil's Fertility and Endoscopic centre	No. 1, Uma Admiralty, 1st floor,,Above HDFC Bank, Bannerghatta road-560029	KARNATAKA	Dr. Madhuri M. Patil	Bangalore
CTRI/2009/091/000086	CTRI2009091000086	Bombay Fertility Clinic and IVF Centre	Kamaya Polyclinc, 66-C Motiwala Building,Gowalia Tank-400026	MAHARASHTRA	Dr. Jatin Shah	Mumbai
CTRI/2009/091/000086	CTRI2009091000086	GynaecWorld	Kwality house, Above chinese room restaurant,Kemps Corner-400026	MAHARASHTRA	Dr. Duru Shah	Mumbai
CTRI/2009/091/000086	CTRI2009091000086	Genesis Centre	J-431, New Rajendra Nagar,Main Shankar Rd. Market-110060	DELHI	Dr. Abha Majumdar	New Delhi
CTRI/2009/091/000086	CTRI2009091000086	JAVITRI HOSPITAL & TEST TUBE BABY CENTRE	,-	UTTAR PRADESH	Dr. Rajul Tyagi	Lucknow
CTRI/2009/091/000086	CTRI2009091000086	IVF and Fertility Centre	12 Spring Filed, 1st floor,,19th Vacha Gandhi Rd, Gamdevi-400007	MAHARASHTRA	Dr. Sadhana Desai	Mumbai
CTRI/2009/091/000086	CTRI2009091000086	Kar Clinic & Hospital Pvt Ltd	A-32, Unit 4,-751001		Dr. Sujatha Kar
CTRI/2009/091/000086	CTRI2009091000086	Jindal IVF and Sant Memorial nursing home	#3050 Sector 20/D,Dakshin Marg-160020	CHANDIGARH	Dr. Umesh Jindal	Chandigarh
CTRI/2009/091/000086	CTRI2009091000086	Malhotra Test Tube baby Centre	,-		Dr. Jaideep Malhotra
CTRI/2009/091/000086	CTRI2009091000086	Krishna IVF Clinic	Z. P. Junction,,-	ANDHRA PRADESH	Dr. G. A. Ramaraju	Visakhapatnam
CTRI/2009/091/000086	CTRI2009091000086	Mother & child Hospital	D-59, Defense Colony, ,-110024	DELHI	Dr. Nalini Mahajan	New Delhi
CTRI/2009/091/000086	CTRI2009091000086	Mandakini Fertiliyt Clinic and IVF Centre	48 Swastik park,,Chembur-400071	MAHARASHTRA	Dr. Mandakini Parihar	Mumbai
CTRI/2009/091/000088	CTRI2009091000088	Sri Aurobindo Sevakendra	Sri Aurobindo Sevakendra1H, Gariahat Road (South)Jodhpur ParkKolkota	WEST BENGAL	Dr Pahari Ghosh	Kolkata
CTRI/2009/091/000088	CTRI2009091000088	TNMC & BYL Nair Ch. Hospital	Dr. A L Nair Road, Mumbai Central,-400008	MAHARASHTRA	Dr. Arun Shah	Mumbai
CTRI/2009/091/000088	CTRI2009091000088	VIMHANS	No. 1 Institutional Area, Nehru Nagar,-110065	DELHI	Dr. Shamsher Dwivedee	New Delhi
CTRI/2009/091/000088	CTRI2009091000088	502, Dept. of neurology, 5th Floor Academic Block, G B Pant Hospital	,-110002	DELHI	Dr. M M Mehndiratta	New Delhi
CTRI/2009/091/000088	CTRI2009091000088	Post Graduate Institute of Medical Education & Research	Post Graduate Institute of Medical Education &amp; ResearchDept. of NeurologySec 21Chandigarh	CHANDIGARH	Dr Dheeraj Khurana	Chandigarh
CTRI/2009/091/000088	CTRI2009091000088	Apollo Gleneagles Hospitals	Apollo Gleneagles Hospitals58 Canal Circular RoadKolkataWest Bangal	WEST BENGAL	Dr Amitabha Ghosh	Kolkata
CTRI/2009/091/000088	CTRI2009091000088	Amrita Institute of Medical Sciences	Amrita Institute of Medical SciencesAmrita LaneKochi ElamakkaraIndia	KERALA	Dr Suresh Kumar	Kozhikode
CTRI/2009/091/000088	CTRI2009091000088	CMC Ludhiana	Department of Neurology, CMC and Hospital, Brown Road, Ludhiana -141008, Punjab	PUNJAB	Dr Yashpal Singh	Ludhiana
CTRI/2009/091/000088	CTRI2009091000088	B. P. Poddar Hospital and Medical research Limited	71/1 Himuyan Kabir Sarani, Block G, New Allapore,-700053	WEST BENGAL	Dr. S C Mukherjee	Kolkata
CTRI/2009/091/000088	CTRI2009091000088	DMCH Hospital	DMCHDepartment of Neurology, 3rd Floor, EEG LabTagore Nagar Civil Lines Ludhiana	PUNJAB	Dr Gagandeep Singh	Ludhiana
CTRI/2009/091/000088	CTRI2009091000088	Deenanathy Mangeshkar Hospital and Research Centre	Off Karve Road, Erandwane,-411004	MAHARASHTRA	Dr. Rahul Kulkarni	Pune
CTRI/2009/091/000088	CTRI2009091000088	Justice K S Hegde Charitable Hospital	Deralakate,-	KARNATAKA	Dr. Lekha Pandit	Bangalore
CTRI/2009/091/000088	CTRI2009091000088	Jehangir Hospital	Jehangir Hospital32 Sassoon RoadPune	MAHARASHTRA	Dr N R Ichaporia	Pune
CTRI/2009/091/000088	CTRI2009091000088	M S Ramaiah Memorial Hospital	M S Ramaiah Memorial HospitalNew Bel roadMSRIT POSTBangalore	KARNATAKA	Dr Rangasetty Srinivasa	Bangalore
CTRI/2009/091/000088	CTRI2009091000088	Kovai Medical Centre and Hospital Limited	3209, Avanashi Road,-641014		Dr. K Vijayan
CTRI/2009/091/000088	CTRI2009091000088	Max Super Speciality Hospital	Max Super Speciality Hospital1 Press Enclave RoadSaket New Delhi	DELHI	Dr J D Mukherjii	South
CTRI/2009/091/000088	CTRI2009091000088	Mallikatta Neuro Center	Mallikatta Neuro CenterOpp. Mallikatta CircleKadri Mangalore Karnataka	KARNATAKA	Dr Shankara Nellikunja	Udupi
CTRI/2009/091/000088	CTRI2009091000088	Neurology Clinic	Neurology Clinic206 7 8 Sangini ComplexNear Parimal Railway CrossingEllisbridgeAhmedabad	GUJARAT	Dr Shalin Shah	Ahmadabad
CTRI/2009/091/000088	CTRI2009091000088	Neeta Mehta Clinic	Neeta Mehta ClinicD-502, 5th FloorRizvi Nagar, Milan Subway JunctionS V RoadMumbai	MAHARASHTRA	Dr Neeta Mehta	Mumbai
CTRI/2009/091/000088	CTRI2009091000088	Nizams Institute of Medical Sciences	,-	ANDHRA PRADESH	Dr. A K Meena	Hyderabad
CTRI/2009/091/000088	CTRI2009091000088	Neurology Department, AIIMS	Ansari Nagar,-110029	DELHI	Dr. Madhuri Behari	New Delhi
CTRI/2009/091/000088	CTRI2009091000088	Sir Ganga Ram Hospital	Sir Ganga Ram HospitalOld Rajinder NagarDelhi	DELHI	Dr PK Sethi	Central
CTRI/2009/091/000088	CTRI2009091000088	Poona Hospital and Research Centre	27 sadashiv Peth,-411030	MAHARASHTRA	Dr. Sudhir Kothari	Pune
CTRI/2009/091/000090	CTRI2009091000090	BYL Nair Hospital and T N Medical College	Dr. A L Nair Road,-400008	MAHARASHTRA	Arun Shah	Mumbai
CTRI/2009/091/000090	CTRI2009091000090	Apollo Glenagles Hospital, Ltd., Kolkatta	58, Canal Circular Road,-700054		Amitabha Ghosh
CTRI/2009/091/000090	CTRI2009091000090	Deva Mental Health Centre	B 27/70, MN Badhal Kothi, Durgakund,-221005	UTTAR PRADESH	Venu Gopal Jhanwar	Varanasi
CTRI/2009/091/000090	CTRI2009091000090	Chhatrapati Shahuji Maharaj Medical University CSMMU	Dept of Psychiatry,-226003	UTTAR PRADESH	Rakesh Shukla	Lucknow
CTRI/2009/091/000090	CTRI2009091000090	Madras Med. College and Govt. General Hospital	Ward 120,-	TAMIL NADU	Ramanathan Sathianathan	Chennai
CTRI/2009/091/000090	CTRI2009091000090	Holy Family Hospital	Hill Road, Bandra,-400050	MAHARASHTRA	Charles Pinto	Mumbai
CTRI/2009/091/000090	CTRI2009091000090	Nizam's Institute of Medical Sciences	Punjagutta,-	ANDHRA PRADESH	Alladi Suvarna	Hyderabad
CTRI/2009/091/000090	CTRI2009091000090	Mallikatta Neuro Centre	Opposite Mallikatta Circle, Kadri,-575002	KARNATAKA	Nellikunja Shankar	Bangalore
CTRI/2009/091/000090	CTRI2009091000090	Sri Venkateswara Medical College	Department of Psychiatry,-517507		Thattikonda Sudhakar
CTRI/2009/091/000090	CTRI2009091000090	Sree Chitra Tirunal Inst for Medical Sciences and Technology	Department of Neurology,-695011	KERALA	Pavagada Mathuranath	Thiruvananthapuram
CTRI/2009/091/000091	CTRI2009091000091	Bhagwan Hahavir Jain Hospital	Miller's Road,Vasanth Nagar-560052	KARNATAKA	Mala Dharmalingham	Bangalore
CTRI/2009/091/000091	CTRI2009091000091	Associates in Clinical Endocrinology Education and Research	7/12 15th Cross Street, satri Nagar, Adyar,-600020	TAMIL NADU	Shriraam Mahadevan	Chennai
CTRI/2009/091/000091	CTRI2009091000091	Dr. V Seshiah Diabetes Care and Research Institute	31A, Ormes Road, Kilpauk,-600010	TAMIL NADU	Veeraswamy Seshiah	Chennai
CTRI/2009/091/000091	CTRI2009091000091	Cosmopolitan Medical Care Center	#8 5th Main Mariappa Road,-580043	KARNATAKA	Raja Shivakumar	Bangalore
CTRI/2009/091/000091	CTRI2009091000091	Lady Ratan Tata Medical Research Center	Maharshi Karve Road,-400021	MAHARASHTRA	Hemraj Chandalia	Mumbai
CTRI/2009/091/000091	CTRI2009091000091	Instride Research Institute	6 Poonam Arcade, Revenue Colony,1170/11, JM Road, Shivajinagar-411005	MAHARASHTRA	Uday Phadke	Pune
CTRI/2009/091/000093	CTRI2009091000093	WestFort Hi-Tech Hospital Ltd	P.B No-930, ,Punkunnam, Thrissur-680002		Dr. Mohanan Padinhare Purayil
CTRI/2009/091/000093	CTRI2009091000093	Christian medical College and Hospital	Brown Road,Ludhiana-141008		Dr Rakesh Kumar Aggarwal
CTRI/2009/091/000093	CTRI2009091000093	5th Floor, Sir Ganga Ram Hospital	Old Rajinder Nagar,New Delhi-110060	DELHI	Dr Jitendra Pal singh Sawhney	New Delhi
CTRI/2009/091/000093	CTRI2009091000093	Delhi Heart and Lung Institute	3-MM II, Panchkuian Road,New Delhi-110055	DELHI	Dr. Kamal Kumar Sethi	New Delhi
CTRI/2009/091/000093	CTRI2009091000093	Deenanath Mangeshkar Hospital & Research Centre	Erandwane,Pune -411004		Dr. Nitin Suresh Patki
CTRI/2009/091/000093	CTRI2009091000093	MGM Medical College and MY Hospital	Indore,-452001	MADHYA PRADESH	Dr. Anil Bharani	Indore
CTRI/2009/091/000093	CTRI2009091000093	Institute of Cardiovascular Diseases	Madras Medical Mission,4-A, Mogappair-600037	TAMIL NADU	Dr Panurangi Ulhas	Chennai
CTRI/2009/091/000093	CTRI2009091000093	S.P. Medical College	S-210, Sadul Ganj,Bikaner -334 003		Dr. Raja Babu Panwar
CTRI/2009/091/000093	CTRI2009091000093	narayana Hrudayalaya Institute of Medical Sciences	No. 258/A, Bommasandra Industrial Area,Anekal Taluk-560099	KARNATAKA	dr bagirath Raguraman	Bangalore
CTRI/2009/091/000093	CTRI2009091000093	St. John's Medical College Hospital	Sarjapur Road,-560034	KARNATAKA	Dr. Shamanna Seshadri Iyengar	Bangalore
CTRI/2009/091/000093	CTRI2009091000093	SAL Hospital & Medical Institute	Opp. Doordarshan, Drive in Road,Ahmedabad-380054		Dr Keyur harshadray Parikh
CTRI/2009/091/000094	CTRI2009091000094	ART Clinic,Vth.flr, Safdarjung hospital	Dy. Director,CCRH,AYUSH building,D-Block,Janakpuri-110 058	DELHI	Dr. Vikram Singh	New Delhi
CTRI/2009/091/000096	CTRI2009091000096	Madhu Orthopaedic Fracture & Accident Hospital	"Neel Kamal Complex",Nr. Kamal Talkies, Ramnagar, Sabramati-380005	GUJARAT	Dr R C Goyal	Ahmadabad
CTRI/2009/091/000097	CTRI2009091000097	DAY CARE SURGERY	CHRISTIAN MEDICAL COLLEGE AND HOSPITAL,-632004	TAMIL NADU	Dr Kalai Selvan	Vellore
CTRI/2009/091/000098	CTRI2009091000098	Belgaum Diabetes Center,2nd Floor, Maruti Galli,Belgaum 590 001	,-590 001	KARNATAKA	Dr.Deshpande Neeta	Belgaum
CTRI/2009/091/000098	CTRI2009091000098	Bangalore Diabetes Hospital, No 16/M Thimmaiah Road, Miller Tank Bed Area, Vasanthnagar,	,-560052	KARNATAKA	Dr.Prasanna Kumar	Bangalore
CTRI/2009/091/000098	CTRI2009091000098	Department of Endocrinology,diabetes and Metabolism ,Christian Medical College Hospital,	,-632 004	TAMIL NADU	Dr.Thomas Nihal	Vellore
CTRI/2009/091/000098	CTRI2009091000098	Department of Endocrinology and Metabolism,Room # 311, 3rd Floor ,AIIMS,New Delhi - 110029	,-110029	DELHI	Dr.Tandon Nikhil	New Delhi
CTRI/2009/091/000098	CTRI2009091000098	Diabetes Unit,KEM Hospital Research Center,6th Floor Banoo Coyaji Bldg,Sardar Moodliar Road,	,-411 011	MAHARASHTRA	Dr.Yajnik C S	Pune
CTRI/2009/091/000098	CTRI2009091000098	Department of Endocrinology,St Johns Medical Collge & Hospital,Koramangala,Bangalore 560 034.	,-560 034	KARNATAKA	Dr.Bantwal Ganapathi	Bangalore
CTRI/2009/091/000098	CTRI2009091000098	Postgraduate Institute of Medical Education & Research,Sector 12, Chandigarh 160 012	,-160 012	CHANDIGARH	Dr.Bhansali Anil	Chandigarh
CTRI/2009/091/000098	CTRI2009091000098	Diabetomics India,6-3-349/ 17B ,Hindi Nagar,Banjara hills PO,Hyderabad- 500034	,- 500034	ANDHRA PRADESH	Dr.Nagajyothi Borra	Hyderabad
CTRI/2009/091/000099	CTRI2009091000099	Balaji Clinic	,Main devipada Road,nil-400066		Dr. Shrikant Pensalwar
CTRI/2009/091/000099	CTRI2009091000099	169, Parvati gaon,	Bhaghirathi Medical Foundation,nil-400009,	MAHARASHTRA	Dr. Manoj Chaudhari	Pune
CTRI/2009/091/000099	CTRI2009091000099	Jivdaya Hospital	Dharmodaya Bld , Jivdaya Lane , LBS Marg , Ghatkopar (W),Nil-400086	MAHARASHTRA	Dr.Gaurang Shah	Mumbai
CTRI/2009/091/000099	CTRI2009091000099	Institute of urology	Survey no. 32/2A, Erandwane,Behind Mehendale garage,Gulwani Maharaj road-411004	MAHARASHTRA	Dr.Suresh Patankar	Pune
CTRI/2009/091/000099	CTRI2009091000099	Sabale Supersepciality Hospital & Stone Centre	First Floor , Vitthal Arcade, Near Rupee Bank,,PuneNashik Highway, Bhosari-411039	MAHARASHTRA	Dr.Vilas Sabale	Pune
CTRI/2009/091/000099	CTRI2009091000099	Noble Hospital	Magar Patta City Road , Hadapsar,NIL-411013	MAHARASHTRA	Dr.Rajendra Shimpi	Pune
CTRI/2009/091/000100	CTRI2009091000100	Bharati Research Institute of Diabetes and Endocrinology	Kunjpura Road,-132001	HARYANA	Dr. Sanjay Kalra	Karnal
CTRI/2009/091/000100	CTRI2009091000100	ACEER	1st Floor, No 7/12,,15th Cross Street, Shastri Nagar, Adyar-600020	TAMIL NADU	Dr. Shriraam Mahadevan	Chennai
CTRI/2009/091/000100	CTRI2009091000100	Diabetomics India Pvt Ltd	Banjara Hills,-	ANDHRA PRADESH	Dr Padmalatha Devi Manduva	Hyderabad
CTRI/2009/091/000100	CTRI2009091000100	Diabetes Thyroid Hormone Research Institute	11/5, New Palasia ( after Chappan Dukan Triangle,-452001	MADHYA PRADESH	Dr. Sunil Jain	Indore
CTRI/2009/091/000100	CTRI2009091000100	Gandhi's Research Institute	18-Shreevardhan Complex,Ground Floor, Wardha Road, Ramdaspeth,-440010	MAHARASHTRA	Dr. Pramod Gandhi	Nagpur
CTRI/2009/091/000100	CTRI2009091000100	Dr. V. Seshiah Diabetes Research Institute, Dr Balaji Diabetes Care Center	729 PH Road, Aminjikarai ,-600029	TAMIL NADU	Dr. V Balaji	Chennai
CTRI/2009/091/000100	CTRI2009091000100	M.S.Ramaiah Memorial Hospital, Dept. of Endocrinology	MSRIT Post, New BEL Road,-	KARNATAKA	Dr. K Prasanna Kumar	Bangalore
CTRI/2009/091/000100	CTRI2009091000100	Hormone Care and Research Centre	SB-5, Shastri Nagar,Near St. Mary School -201002	UTTAR PRADESH	Dr. Pankaj Agarwal	Ghaziabad
CTRI/2009/091/000100	CTRI2009091000100	S.R Kalla Memorial Gastro and General Hospital	78, Dhuleshwar Garden,Sardar Patel Marg, C-Scheme-302001	RAJASTHAN	Dr. J.B Gupta	Jaipur
CTRI/2009/091/000100	CTRI2009091000100	Pitale Diabetes and Hormone Centre	Ground Floor, Shriman Complex, Near Lokmal Square,,Dhantoli-440012	MAHARASHTRA	Dr.Shailesh Pitale	Nagpur
CTRI/2009/091/000101	CTRI2009091000101	Government Wenlock District Hospital, Mangalore, Karnataka	,-575 001	KARNATAKA	Dr. BHK Rao	Bangalore
CTRI/2009/091/000101	CTRI2009091000101	Community Welfare Society Hospital, Rourkela, Orissa	Jagda, Rourkela,-769042		Dr. TK Bose
CTRI/2009/091/000101	CTRI2009091000101	Mahadevi Birla Hospital & Research Center, Mahilong, Nankum, Ranchi, Jharkhand	,-	JHARKHAND	Dr. B Shahi	Ranchi
CTRI/2009/091/000101	CTRI2009091000101	Ispat General Hospital,	Rourkela 769 002 (Orissa), India	ORISSA	Dr Sanjib Mohanty	Sundargarh
CTRI/2009/091/000101	CTRI2009091000101	Tata main Hospital, Department of Medicine, Jamshedpur, Jharkhand	,-831001		Dr. BS Rao
CTRI/2009/091/000104	CTRI2009091000104	Mittal Hospital	Pushkar Road,-305001	RAJASTHAN	Shyam Somani	Ajmer
CTRI/2009/091/000105	CTRI2009091000105	Amrita Institute of Medical Sciences	Amrita Lane Ellamakkara PO,Edapally-682026		Harish Kumar
CTRI/2009/091/000105	CTRI2009091000105	All India Institute of Medical Sciences	Ansari Nagar,-110029	DELHI	Nikhil Tandon	New Delhi
CTRI/2009/091/000105	CTRI2009091000105	Bhagwan Mahavir Jain Hospital	Miller's Road,Vasant Nagar-560052	KARNATAKA	Mala Dharmalingham	Bangalore
CTRI/2009/091/000105	CTRI2009091000105	Apollo Hospital	Seepat Road,-495006	HIMACHAL PRADESH	Kalpana Dash	Bilaspur
CTRI/2009/091/000105	CTRI2009091000105	Mediheights Healthcare Foundation	Hindustan Naka, Opp. Ajanta Pharma,, Carkop, Kandivli (West)-400067	MAHARASHTRA	Sanjiv Shah	Mumbai
CTRI/2009/091/000105	CTRI2009091000105	Diabetes Thyroid Hormone Research Institute	11/5 New Palasia Near Chhappan Dukan,-452001	MADHYA PRADESH	Sunil Jain	Indore
CTRI/2009/091/000105	CTRI2009091000105	Post Graduate Institute of Medical Education and Research	Sector 12,-160012	CHANDIGARH	Anil Bhansali	Chandigarh
CTRI/2009/091/000105	CTRI2009091000105	Medwin Hospital	Chirag Ali Lane,-500001	ANDHRA PRADESH	Kirtikumar Modi	Hyderabad
CTRI/2009/091/000105	CTRI2009091000105	The Bangalore Diabetes Hospital	16/M Thimmaiah Road,Vasanth Nagar-560052	KARNATAKA	Kankatte Prasanna Kumar	Bangalore
CTRI/2009/091/000108	CTRI2009091000108	Hardikar Hospital	1160/61 University Road,Shivajinagar-411005	MAHARASHTRA	Dr. Madan Hardikar	Pune
CTRI/2009/091/000108	CTRI2009091000108	Chhatrapati Shahuji Maharaj Medical University, U. P.	Professor &amp;Head, Department of Anestehsiology, ,Chhatrapati Shahuji Maharaj Medical University, -226 003	UTTAR PRADESH	Dr. JaishrI Bogra,	Lucknow
CTRI/2009/091/000109	CTRI2009091000109	Chest Research Foundation	Marigold,, Kalyaninagar-411014	MAHARASHTRA	Dr Sundeep Salvi	Pune
CTRI/2009/091/000110	CTRI2009091000110	Deenanath Mangeshkar Hospital	Department of Oncology,Erandwane-411 004	MAHARASHTRA	Dr. Chetan Deshmukh	Pune
CTRI/2009/091/000110	CTRI2009091000110	All India Institute of Medical Sciences	Department of Oncology,Ansari Nagar-110029	DELHI	Dr. Vinod Raina	New Delhi
CTRI/2009/091/000110	CTRI2009091000110	Kashyap Nursing Home	3rd Floor, Imperial Mahal,Khodadad Circle, Dadar T.T.-400014	MAHARASHTRA	Dr. Nilesh Lokeshwar	Mumbai
CTRI/2009/091/000110	CTRI2009091000110	Hematology Centre	Ghamat Lodge, 2nd Floor,Dr. B. Ambedkar Road-400014	MAHARASHTRA	Dr. M B Agarwal	Mumbai
CTRI/2009/091/000110	CTRI2009091000110	Regional Cancer Centre	Medical College Campus,-695 011		Dr. Geeta Narayanan
CTRI/2009/091/000110	CTRI2009091000110	Rajiv Gandhi Cancer Institute and Research Centre	D-10, Sector-V,Rohini-110085	DELHI	Dr. D C Doval	New Delhi
CTRI/2009/091/000110	CTRI2009091000110	St. Johns Medical College and Hospital	Department of Oncology,Kormangala-560034	KARNATAKA	Dr. Cecil Ross	Bangalore
CTRI/2009/091/000110	CTRI2009091000110	Shatabdi Super Speciality Hospital	Department of Oncology,Mumbai Naka, Opposite Mahamarg Bus Stand-422005		Dr. Shailesh Bondarde
CTRI/2009/091/000110	CTRI2009091000110	Vedanta Institute of Medical Sciences	Near Samved Hospital,,Navrangpura-380009	GUJARAT	Dr. Bhavin Shah	Ahmadabad
CTRI/2009/091/000111	CTRI2009091000111	Chest & TB Hospital	Banglow No. 2, Subhash Nagar Shopping Centre,Opposite Krishna Kripa- 2-	RAJASTHAN	Dr Narendra Khippal	Jaipur
CTRI/2009/091/000111	CTRI2009091000111	ASHRAI ASSOCIATES, Ahmedabad	ASHRAI ASSOCIATES,110, 111,112 Ellisbridge centre, Ellisbridge-	GUJARAT	Dr. Tushar B. Patel	Ahmadabad
CTRI/2009/091/000111	CTRI2009091000111	L.T.M. Medical College & L.T.M.G.H.	Dept. Of Respiratory Disease,L.T.M. Medical College, Sion,-	MAHARASHTRA	Dr. N. T. Awad	Mumbai
CTRI/2009/091/000111	CTRI2009091000111	Indore Chest Centre, Indore	Indore Chest Centre,Indore-	MADHYA PRADESH	Dr. S. Z. Jafrey	Indore
CTRI/2009/091/000111	CTRI2009091000111	Mahatma Gandhi National Institute of Medical Sciences, Jaipur	Mahatma Gandhi National Institute of Medical Sciences,Jaipur-	RAJASTHAN	Dr. Puneet Rijhwani	Jaipur
CTRI/2009/091/000112	CTRI2009091000112	Kastur Mahal Polyclinic	C-3, Kastur Mahal Bldg, Plot No 9,,Sion West-400022	MAHARASHTRA	Dr N T Awad	Mumbai
CTRI/2009/091/000112	CTRI2009091000112	Sooriya Hospital	1, Arunachalam Road, ,Saligramam-600093	TAMIL NADU	Dr S Chandrasekharan	Chennai
CTRI/2009/091/000112	CTRI2009091000112	Arupadai Veedu Medical College and Hospital	Cuddalore Main Road,-607402	PONDICHERRY	Dr S Prabhu Shankar	Pondicherry
CTRI/2009/091/000113	CTRI2009091000113	Jawaharlal Nehru Cancer Hospital	Idgah Hills,-462001	MADHYA PRADESH	Tarini Sahoo	Bhopal
CTRI/2009/091/000113	CTRI2009091000113	Apollo Hospitals	145/11 Opp.IIMB, Bannerghatta Road,-560069	KARNATAKA	Padmanabhan Bapsy	Bangalore
CTRI/2009/091/000113	CTRI2009091000113	Rajalakshmi Multispecialty Hospital	76-1-1, V.R. Layout, 1st Phase, J.P. Nagar,-560078	KARNATAKA	Radheshyam Naik	Bangalore
CTRI/2009/091/000113	CTRI2009091000113	Madurai Medical College & Govt. Rajaji Hospital	Madurai,-625020	TAMIL NADU	P Muthukumaraswamy	Madurai
CTRI/2009/091/000113	CTRI2009091000113	Regional Cancer Centre	Indira Gandhi Institute of Medical Sciences Sheikhpura,-800014	BIHAR	Rajiv Prasad	Patna
CTRI/2009/091/000114	CTRI2009091000114	Hardikar Hospital, Pune	Hardikar Hospital,Shivaji Nagar-411005	MAHARASHTRA	Dr. M. S. Hardikar	Pune
CTRI/2009/091/000114	CTRI2009091000114	City Medical Center	City Medical Center,Shaniwar Peth-415110		Dr. Paresh Patil
CTRI/2009/091/000114	CTRI2009091000114	Patil Orthopaedic Hospital	Patil Orthopaedic Hospital,Shaniwar Peth-415110		Dr. Sandeep Patil
CTRI/2009/091/000114	CTRI2009091000114	Panse Clinic, Pune	Panse Clinic,10/73, Agarkar Nagar-411001	MAHARASHTRA	Dr J B Panse	Pune
CTRI/2009/091/000114	CTRI2009091000114	Shri Shankarrao Chavan Government Medical College, Vajirabad, Nanded	Professor and Head, Department of Orthopedics,,Shri Shankarrao Chavan Government Medical College, Vajirabad, Nanded-431601	MAHARASHTRA	Dr. N. S. Dhaniwala	Nanded
CTRI/2009/091/000114	CTRI2009091000114	Pune Institute of Accident and Orthopedics, Pune	Pune Institute of Accident and Orthopedics,Krishna Chambers, Satara Road-411037	MAHARASHTRA	Dr. N. J. Karne	Pune
CTRI/2009/091/000114	CTRI2009091000114	Suman Accident Hospital, Pune	Suman Accident Hospital,Neeta Park, Yerwada-411006	MAHARASHTRA	Dr. Mahesh Patil	Pune
CTRI/2009/091/000115	CTRI2009091000115	Christian Medical College	Vellore 632 004, Tamil Nadu,-632 004	TAMIL NADU	Dr. Subhashini John	Vellore
CTRI/2009/091/000115	CTRI2009091000115	Bhagwan Mahawir Cancer Hospital & Research Centre	Jawaharlal Nehru Marg, Malviya Nagar, Jaipur ? 302017.,-302017	RAJASTHAN	Dr. Naresh Somani	Jaipur
CTRI/2009/091/000115	CTRI2009091000115	Government Medical College	Panchakki Road, Aurangabad - 431001,-431001	BIHAR	Dr. Balaji Shewalkar	Aurangabad
CTRI/2009/091/000115	CTRI2009091000115	Curie Manavata Cancer Center	Opp. Mahamarga Bus Stand, Mumbai Naka, Nashik 422 004,-422 004	MAHARASHTRA	Dr. Raj Nagarkar	Nashik
CTRI/2009/091/000115	CTRI2009091000115	V. N. Cancer Centre	GKNM Hospital, Pappanaikenpalayam, Coimbatore - 641037,-641037	TAMIL NADU	Dr. M. Nagarajan	Coimbatore
CTRI/2009/091/000115	CTRI2009091000115	Meenakshi Mission Hospital & Research Centre	Lake Area, Melur, Madurai ? 625107.,-625107	TAMIL NADU	Dr. Kirushna Kumar	Madurai
CTRI/2009/091/000116	CTRI2009091000116	Department of Pediatrics, All India Institute of Medical Sciences, Ansari Nagar	Ansari Nagar, New Delhi 110029	DELHI	Arvind Bagga	New Delhi
CTRI/2009/091/000117	CTRI2009091000117	M S Ramiah Memorial Hospital	, New Bel Road, MSRIT Post,-560054	KARNATAKA	Dr. Rangasetty Srinivasa	Bangalore
CTRI/2009/091/000117	CTRI2009091000117	Max Super Specialty Hospital	1, Press Enclave Road, Saket,-	DELHI	Dr. J D Mukherjee	New Delhi
CTRI/2009/091/000117	CTRI2009091000117	Mallikatta Neuro Centre	Mallikatta Circle, kadri, Mallikatta,-575002	KARNATAKA	Dr. Shankar Nellikunja	Bangalore
CTRI/2009/091/000117	CTRI2009091000117	Neurology Clinic	206-08 sangini Complex, Nr. Parimal Crossing, Allisbridge,-380006	GUJARAT	Dr. Shalin Shah	Ahmadabad
CTRI/2009/091/000117	CTRI2009091000117	Neurology Clinic	D-502 Rizvi Nagar, Milan Subway Junction, S V Road, Santa Cruz (West),-400054	MAHARASHTRA	Dr. Neeta Mehta	Mumbai
CTRI/2009/091/000117	CTRI2009091000117	Sir Gangaram Hospital	Rajinder Nagar,-	DELHI	Dr. P K Sethi	New Delhi
CTRI/2009/091/000117	CTRI2009091000117	Kovai Medical Centre and Hospital Limited	3209, Avanashi Road,-641014		Dr. K Vijayan
CTRI/2009/091/000117	CTRI2009091000117	Sri Aurobindo seva kendra	1H, Garaihut road (South), Jodhpur park,-700068	WEST BENGAL	Dr. Pahari Ghosh	Kolkata
CTRI/2009/091/000117	CTRI2009091000117	Neurology Department, AIIMS	Ansari Nagar,-110029	DELHI	Dr. Madhuri Behari	New Delhi
CTRI/2009/091/000117	CTRI2009091000117	Amrita Institute of Medical Sciences	,-		Dr. Suresh Kumar
CTRI/2009/091/000117	CTRI2009091000117	502, Dept. of neurology, 5th Floor Academic Block, G B Pant Hospital	,-110002	DELHI	Dr. M M Mehndiratta	New Delhi
CTRI/2009/091/000117	CTRI2009091000117	Avadh Hospital and Heart Centre,Avandh Hospital Choraha	Singar Nagar ,-	UTTAR PRADESH	Dr. Manesh Kumar Singh	Lucknow
CTRI/2009/091/000117	CTRI2009091000117	Apollo Geaneagles Hospitals	58 Canal Circular Road,-700054	WEST BENGAL	Dr. Amitabh Ghosh	Kolkata
CTRI/2009/091/000117	CTRI2009091000117	Dayanand Medical College and Hospital, Department of Neurology	EEG Lab, Tagore Nagar, Civil lines,-	PUNJAB	Dr. Gagandeep Singh	Ludhiana
CTRI/2009/091/000117	CTRI2009091000117	Christian Medical College and Hospital	Brown Road,-141008	PUNJAB	Dr. Yashpal Singh	Ludhiana
CTRI/2009/091/000117	CTRI2009091000117	Department of Neurology, Block-C, SGPGIMS	Raebareli Road,-226014	UTTAR PRADESH	Dr. U K Mishra	Lucknow
CTRI/2009/091/000117	CTRI2009091000117	Deenanathy Mangeshkar Hospital and Research Centre	Off Karve Road, Erandwane,-411004	MAHARASHTRA	Dr. Rahul Kulkarni	Pune
CTRI/2009/091/000117	CTRI2009091000117	Jehagir Clinical Development Centre, Jehagir Hospital	32 Sassoon road,-411001	MAHARASHTRA	Dr. Ichaporia	Pune
CTRI/2009/091/000117	CTRI2009091000117	Dept. of Neurology, PGIMER	,-160012	CHANDIGARH	Dr. Dheeraj Khurana	Chandigarh
CTRI/2009/091/000118	CTRI2009091000118	PSG Hospital,	PSG Hospital, ,Peelamedu,-641004	TAMIL NADU	Srikanth Krishnamurthy	Coimbatore
CTRI/2009/091/000118	CTRI2009091000118	Asthma Allergy center	Gurukripa Building, ,1st Floor, 66 Hindu Colony, Lane No. 1, D. V. Pradhan Road, Dadar (E)-400014	MAHARASHTRA	Dr Pramod Niphadkar	Mumbai
CTRI/2009/091/000119	CTRI2009091000119	Department of Endocrinology, Bhagwan Mahaveer Jain Hospital	Miller?s Road ,Vasant Nagar-560052	KARNATAKA	Dr. Mala Dharmalingam	Bangalore
CTRI/2009/091/000119	CTRI2009091000119	Department of Endocrinology, Jawaharlal Nehru Medical College and Hospital	Aligarh Muslim University ,-202002	UTTAR PRADESH	Dr. Jamal Ahmad	Aligarh
CTRI/2009/091/000119	CTRI2009091000119	Dr. V Seshiah Diabetes Care and Research Institute - Department of Endocrinology	729, P.H. Road,Aminjikarai-600029	TAMIL NADU	Dr. V. Balaji	Chennai
CTRI/2009/091/000119	CTRI2009091000119	Diabetes Thyroid Hormone Research Institute	11/5, New Palasia,After 56 Shops Triangle-452001	MADHYA PRADESH	Dr. Sunil M. Jain	Indore
CTRI/2009/091/000119	CTRI2009091000119	M. S. Ramaiah Hospital	New BEL Road,-560054	KARNATAKA	Dr. K.M. Prasanna Kumar	Bangalore
CTRI/2009/091/000119	CTRI2009091000119	K.G.N. Diabetes and Endocrine Centre	10, Kedy Shopping Centre,1st Floor Nagpada Jn.-400008	MAHARASHTRA	Dr. Shehla Shaikh	Mumbai
CTRI/2009/091/000119	CTRI2009091000119	Pitale Diabetes and Hormone Centre	Ground Floor, Shriman Complex,Near Lokmat Square, Dhantoli-440012	MAHARASHTRA	Dr. Shailesh Pitale	Nagpur
CTRI/2009/091/000119	CTRI2009091000119	Orange Diabetes Specialty Clinic	Dhanvantari Building ,Near Grahak Peth, Tilak Road-411030	MAHARASHTRA	Dr. Shailaja Kale	Pune
CTRI/2009/091/000121	CTRI2009091000121	Centre of Excellence for Diabetes, Sahayadri Hospital	Plot No.13, S.No. 573,City No.281, Swami Vivekanand Marg, Bibwewadi-411037	MAHARASHTRA	Dr.Shailaja Kale	Pune
CTRI/2009/091/000121	CTRI2009091000121	Bharti Research Institute of Diabetes and Endocrinology, Bharti Hospital	Kunjpura Road,-132001	HARYANA	Dr.Sanjay Kalra	Karnal
CTRI/2009/091/000121	CTRI2009091000121	Department of Endocrinology/ Metabolism, Christian Medical College	,-632004	TAMIL NADU	Dr. Nihal Thomas	Vellore
CTRI/2009/091/000121	CTRI2009091000121	Chowpatty Medical Centre	3, Baig Mansion,Babulnath Road-400007	MAHARASHTRA	Dr.Nadeem Rais	Mumbai
CTRI/2009/091/000121	CTRI2009091000121	Diabetes Thyroid Hormone Research Institute	11/5, New Palasia (after Chappan Dukan Triangle),-452001		Dr.Sunil Jain
CTRI/2009/091/000121	CTRI2009091000121	Deshmukh Clinic	4th Floor,Mulay Arcade,Next to Maharashtra Mandal School, Tilak Road-411030	MAHARASHTRA	Dr. Vaishali Deshmukh	Pune
CTRI/2009/091/000121	CTRI2009091000121	Diabetes Unit, KEM Hospital and Research Centre	Sardar Moodliar Road, Rasta Peth,-411011	MAHARASHTRA	Dr.C.S.Yajnik	Pune
CTRI/2009/091/000123	CTRI2009091000123	Bhagwan Mahavir Jain Hospital	,-560052	KARNATAKA	Dr Mala Dharmalingam	Bangalore
CTRI/2009/091/000123	CTRI2009091000123	IRL Research Centre	,-400099	MAHARASHTRA	Dr Manish Shirsat	Mumbai
CTRI/2009/091/000123	CTRI2009091000123	Bharti Research Institute of Diabetes and Endocrinology	,-132001	HARYANA	Dr Sanjay Kalra	Karnal
CTRI/2009/091/000123	CTRI2009091000123	Belgaum Diabetes Centre	,-	KARNATAKA	Dr Neeta Deshpande	Belgaum
CTRI/2009/091/000125	CTRI2009091000125	Indraprastha Apollo Hospital	Mathura Road, ,-110 076	DELHI	Dr. S. Agarwal	New Delhi
CTRI/2009/091/000125	CTRI2009091000125	Kasturba Hospital	Post Box 7,-576104		Dr. Sudha Vidyasagar
CTRI/2009/091/000125	CTRI2009091000125	Jnana Sanjeevani Medical Center	# 2, 1 A Cross, Marenahalli, , J.P Nagar, Phase 2, -560 078	KARNATAKA	Dr. Sri Srikanta	Bangalore
CTRI/2009/091/000125	CTRI2009091000125	Research Health Institute in Diabetes Endocrinology & Metabolism	1/15, Rupal Apartment, 98 Dadasaheb Phalake Road, Opp. Aroma Restaurant, Dadar (E), Mumbai – 400014	MAHARASHTRA	Dr Vyankatesh Shivane	Mumbai
CTRI/2009/091/000125	CTRI2009091000125	Krishna Diabetes Clinic and Educational Research Centre,	8/2 Sanjay Complex, ,South T.T Nagar,-462003	MADHYA PRADESH	Dr. Sachin Gupta	Bhopal
CTRI/2009/091/000125	CTRI2009091000125	St. John Medical College Hospital,	Head of Department of Endocrinology,,-560034	KARNATAKA	Dr. Ganpathi Bantwal	Bangalore
CTRI/2009/091/000125	CTRI2009091000125	Health and Research Centre,	TC 1/907, 1st floor,,Devi Scans Building, Kumarapuram Medical College (P.O), -695011		Dr. Mathew Thomas
CTRI/2009/091/000125	CTRI2009091000125	Sunil's Diabetic Care and Research Centre	42 Lendra Park, Ramdas Peth,, -440010	MAHARASHTRA	Dr. Sunil Gupta	Nagpur
CTRI/2009/091/000125	CTRI2009091000125	S.R Kalla Memorial Gastro and General Hospital	78, Dhuleshwar Garden, ,Behind HSBC Bank, Sardar Patel Marg, C Scheme, -302001	RAJASTHAN	Dr. Jugal Gupta	Jaipur
CTRI/2009/091/000125	CTRI2009091000125	Apollo Hospital,	AHERF, Near Blood Bank, ,Jubilee Hills, -33	ANDHRA PRADESH	Dr. Shrikanth Jaganmani	Hyderabad
CTRI/2009/091/000125	CTRI2009091000125	Apollo First Med Hospital	154, P H Road, Chennai – 600 010	TAMIL NADU	Dr T V Devrajan	Chennai
CTRI/2009/091/000125	CTRI2009091000125	B.P Poddar Hospital and Medical Research	71/1, Humayun,,Kabir Sarani, New Alipore, Block G,-700057		Dr. Manojit Mukhopadhyay
CTRI/2009/091/000125	CTRI2009091000125	Apollo Speciality Hospital	Lake View Road,,KK Nagar,-625020		Dr. Paul Sudhakar
CTRI/2009/091/000125	CTRI2009091000125	Dande Diabetes & Heart Care Centre,	N-2, CIDCO,,-431005	BIHAR	Dr. Ajay Dande	Aurangabad
CTRI/2009/091/000125	CTRI2009091000125	Bangalore Diabetes Hospital	16/M, Thimmaiah Road,,Vasanth Nagar, -560052	KARNATAKA	Dr. Prasanna Kumar	Bangalore
CTRI/2009/091/000125	CTRI2009091000125	Diabetes Care & Research Centre,	B-5 Mittal Court,,478 Rasta Peth, -411011	MAHARASHTRA	Dr. Abhay Mutha	Pune
CTRI/2009/091/000125	CTRI2009091000125	Deenanath Mangeshkar Hospital and Research Centre	Erandvane, ,-411004	MAHARASHTRA	Dr. Vaishali Deshmukh	Pune
CTRI/2009/091/000125	CTRI2009091000125	Dr. V Seshiah Diabetes Research Institute and Dr Balaji Diabetes Care Centre	729, P. H. Road, Aminjikarai, Chennai – 600 029	TAMIL NADU	Dr V Balaji	Chennai
CTRI/2009/091/000125	CTRI2009091000125	Diacon Hospital Diabetes care & Research Center	359/360, 19th Main,,1st Block,-560010	KARNATAKA	Dr. Aravind Sosale	Bangalore
CTRI/2009/091/000126	CTRI2009091000126	Diabetes Thyroid Hormone Research Institute Pvt Ltd	11/5,New Palasia (After 56 shop Triangle)-452001	MADHYA PRADESH	Dr. Sunil Jain	Indore
CTRI/2009/091/000126	CTRI2009091000126	Christian Medical college	Department of Endocrinology,Diabetes and Metabolism.P.O Box. No. 3- 632 004	TAMIL NADU	Dr. Nihal Thomas	Vellore
CTRI/2009/091/000126	CTRI2009091000126	M V Hospital for Diabetes	4, west mada church street ,Royapuram-600 013	TAMIL NADU	Dr. Hemanga Barman	Chennai
CTRI/2009/091/000126	CTRI2009091000126	Health and Research Centre	TC - 1 / 907, 1st floor,,Devi Scans Building, Kumarapuram Medical college.P.O -695 001		Dr. Mathew Thomas
CTRI/2009/091/000126	CTRI2009091000126	Madras Diabetes Research Foundation	4, Conran Smith Road,Gopalapuram-600 086	TAMIL NADU	Dr. V Mohan	Chennai
CTRI/2009/091/000126	CTRI2009091000126	M.S. Ramaiah Memorial hospital	endocrinology dept, basement,M.S.R.I.T, post new bel road-560054	KARNATAKA	Dr. K.M. Prassana Kumar	Bangalore
CTRI/2009/091/000126	CTRI2009091000126	Mediciti Hospital	5-9-22,Secritariot Rd-500 036	ANDHRA PRADESH	Dr. Rakesh Sahay	Hyderabad
CTRI/2009/091/000126	CTRI2009091000126	Manipal Hospital	98 Rustom Bagh,Airport Road-560 017	KARNATAKA	Dr. Mohan Badgandi	Bangalore
CTRI/2009/091/000126	CTRI2009091000126	S.R. Kalla Memorial gastro and general hospital	78 dhuleshwar garden,,sardar patel marg, c-scheme-302001	RAJASTHAN	Dr. J. B. Gupta	Jaipur
CTRI/2009/091/000126	CTRI2009091000126	Nizam?s institute of medical sciences	dept of pharmacology and therapeutics,Punjagutta -500 082	ANDHRA PRADESH	Dr. Usha Rani	Hyderabad
CTRI/2009/091/000128	CTRI2009091000128	M. S. Ramaiah Medical College and Hospital,	M. S. R. Nagar,,M. S. R. I. T. Post,-560054	KARNATAKA	Dr. Umesh Jalihal	Bangalore
CTRI/2009/091/000128	CTRI2009091000128	Monilek Hospital & Research Center	Sector 4, ,Jawahar Nagar-302004	RAJASTHAN	Dr. Mukesh Sarna	Jaipur
CTRI/2009/091/000128	CTRI2009091000128	Medwin Hospitals,	Raghava Ratna Towers,,Chirag Ali lane, Nampally, -500 001	ANDHRA PRADESH	Dr Ramesh Kumar	Hyderabad
CTRI/2009/091/000128	CTRI2009091000128	Poona Hospital and Research Centre, Pune	Poona Hospital and Research Centre,27, Sadashiv Peth, -411 013	MAHARASHTRA	Dr. Vinay Thorat	Pune
CTRI/2009/091/000128	CTRI2009091000128	Owaisi Hospital and Research Centre,	Kanchan Bagh, ,Santoshnagar,-500058	ANDHRA PRADESH	Dr. Mohammed Aejaz Habeeb	Hyderabad
CTRI/2009/091/000128	CTRI2009091000128	Yashoda Hospitals,	Hari hara Kala Bhavan,S.P. Road, -500 003	ANDHRA PRADESH	Dr Ravi B Shankar	Rangareddi
CTRI/2009/091/000128	CTRI2009091000128	Lakeshore Hospital and Research Centre, Kerala	Lakeshore Hospital and Research Centre,NH47 Bypass, Maradu, Neettoor P.O.-682 304	KERALA	Dr Abraham Koshy	Ernakulam
CTRI/2009/091/000128	CTRI2009091000128	VGM Hospital-Institute of Gastroenterology	2100 Trichy Road, Rajalakshmi Mills Stop, Coimbatore - 641005	TAMIL NADU	Dr VG Mohan Prasad	Coimbatore
CTRI/2009/091/000128	CTRI2009091000128	Apollo BGS Hospitals,	Adhichunchanagiri Road,,Kuvempunagar, -570023	KARNATAKA	Dr. S.M. Ravindranath	Mysore
CTRI/2009/091/000128	CTRI2009091000128	All India Institute of Medical Sciences,	Department of Gastroenterology, Room no. 3093, 3rd floor, Teaching block,,Ansari nagar, -110029	DELHI	Dr. Vineet Ahuja	New Delhi
CTRI/2009/091/000128	CTRI2009091000128	Apollo Hospital Education & Research foundation	Lake View Road, ,K.K. Nagar,-625020	TAMIL NADU	Dr. T.V. Sekar	Madurai
CTRI/2009/091/000128	CTRI2009091000128	Apollo Gleneagles Hospital	58, Canal Circular Road,-700054	WEST BENGAL	Dr. Mahesh Goenka	Kolkata
CTRI/2009/091/000128	CTRI2009091000128	Apollo Speciality Hospital,	No. 320 Padma Complex,Mount Road, Teynampet, -600035	TAMIL NADU	Dr. S. Ganesh	Chennai
CTRI/2009/091/000128	CTRI2009091000128	Apollo Hospital,	Plot 1 A, ,Bhat GIDC Estate, Gandhi nagar,-382428	GUJARAT	Dr. Shravan Kumar Bohra	Ahmadabad
CTRI/2009/091/000128	CTRI2009091000128	Bombay Hospital & Medical Research Centre,	MRC building, 2nd floor,-400020	MAHARASHTRA	Dr. Deepak Amarapurkar	Mumbai
CTRI/2009/091/000128	CTRI2009091000128	Asian Institute of Gastroenterology, Hyderabad	Asian Institute of Gastroenterology,6-3-661, Somajiguda-500 082	ANDHRA PRADESH	Dr. Nageshwar Reddy	Hyderabad
CTRI/2009/091/000128	CTRI2009091000128	King Edward Memorial Hospital and Research Centre,	Rasta Peth,,-411011	MAHARASHTRA	Dr. Bharat Kalambe	Pune
CTRI/2009/091/000128	CTRI2009091000128	Kasturba Medical College and Hospital	Ambedkar Circle,,-575001	KARNATAKA	Dr. Bailuru Vishwanath Tantry	Bangalore
CTRI/2009/091/000129	CTRI2009091000129	Sharadha Nursing Home	Sharadha Nursing Home,10-B, Samata Nagar, Opposite Brotherhood Church-431001	BIHAR	Dr. Arun V. Marwale	Aurangabad
CTRI/2009/091/000129	CTRI2009091000129	Dr. Hemang Desai	306, Sangini Complex,Near Doctor House, Ellis Bridge-380006	GUJARAT	Dr. Hemang Desai	Ahmadabad
CTRI/2009/091/000129	CTRI2009091000129	Dr. Abhay Paliwal	2-A, Kailash Park,Pragati Apartment, Gita Bhavan-452001	MADHYA PRADESH	Dr Abhay Paliwal	Indore
CTRI/2009/091/000129	CTRI2009091000129	Dr. Ujwal Sardesai	Samvedana, 312,Starlet Corner, Y. N. Road-425006	MADHYA PRADESH	Dr. Ujwal Sardesai	Indore
CTRI/2009/091/000129	CTRI2009091000129	Dr. Sanjay Phadke	901, A.J. Arcade,Opposite Ashish Garden, D.P. Road, Kothrud-411038	MAHARASHTRA	Dr. Sanjay Phadke	Pune
CTRI/2009/091/000129	CTRI2009091000129	Healthy Mind Clinic	Samudra Darshan Society, D.N. Nagar, Andheri(W),-400056	MAHARASHTRA	Dr Karthik Rao	Mumbai
CTRI/2009/091/000129	CTRI2009091000129	Dr. Umesh Nagapurkar	Malpani PRide, Behind Raymond Showroom,Sharanpur Road-422002		Dr. Umesh Nagapurkar
CTRI/2009/091/000129	CTRI2009091000129	Manovedh Clinic	119, Niranjan Budhwar peth, Station road,-415110		Dr Dinesh Tembe
CTRI/2009/091/000129	CTRI2009091000129	Jeswani Hospital	Gandhibag,Parekh Cenre-	MAHARASHTRA	Dr Kausar Abbasi	Nagpur
CTRI/2009/091/000129	CTRI2009091000129	Shanti Nursing Home	Kanchanwadi,Paithan Road-431005	BIHAR	Dr. Vinay L. Barhale	Aurangabad
CTRI/2009/091/000129	CTRI2009091000129	Saoji-Tupkari Hospital	4,Vijay Nagar, Opp Jawhar nagar Police Station,Garkheda Road-431001	BIHAR	Dr. Saoji Sanjeev G.	Aurangabad
CTRI/2009/091/000132	CTRI2009091000132	Bangalore	19, EKNATH BHAVAN, Gavipuram Circle,Kempegowdanagar-560019	KARNATAKA	Satyapriya Maharana	Bangalore
CTRI/2009/091/000134	CTRI2009091000134	Health and Research Centre	TC - 1 / 907 , 1st floor, Devi Scans Building, Kumarapuram Medical college, P.O. Trivandrum -695001.	KERALA	Dr Rajendran K	Thiruvananthapuram
CTRI/2009/091/000134	CTRI2009091000134	Diabetes Thyroid Hormone Research Institute Pvt Ltd	11/5 New Palasia (After Chappan Dukan Triangle, on Right side), Indore-452001.	MADHYA PRADESH	Dr Sunil Jain	Indore
CTRI/2009/091/000134	CTRI2009091000134	Manipal Hospital	Department of Diabetes and Endocrinology, 98 Rustom Bagh, Airport Road, Bangalore - 560017.	KARNATAKA	Dr Mohan Badgandi	Bangalore
CTRI/2009/091/000134	CTRI2009091000134	Madras Diabetes Research Foundation	4, Conran Smith Road, Gopalapuram, Chennai-600086.	TAMIL NADU	Dr V Mohan	Chennai
CTRI/2009/091/000134	CTRI2009091000134	MV Hospital for Diabetes and Diabetes Research Centre	4 West Mada church street,Royapuram, Chennai -600013.	TAMIL NADU	Dr Hemanga Barman	Chennai
CTRI/2009/091/000134	CTRI2009091000134	Mediciti Hospital	5-9-22,Secretariat Road,Hyderabad-500036.	ANDHRA PRADESH	Dr Rakesh Sahay	Hyderabad
CTRI/2009/091/000135	CTRI2009091000135	All India Institute of Medical Sciences,	Department of Gastroenterology,,Room no. 3100, 3rd floor, Teaching block, Ansari nagar,-110029	DELHI	Dr Vineet Ahuja	New Delhi
CTRI/2009/091/000135	CTRI2009091000135	AHERF, Apollo Hospitals,	Near Blood bank, ,Apollo health city-500 033	ANDHRA PRADESH	Dr K A Rama Krishna	Hyderabad
CTRI/2009/091/000135	CTRI2009091000135	Asian Institute of Gastroenterology,	Department of Gastroenterology, Ground Floor, Room No. 6-3-661, Somajiguda, ,-500 082	ANDHRA PRADESH	Dr Nageshwar Reddy	Hyderabad
CTRI/2009/091/000135	CTRI2009091000135	Andhra Medical College,	Department of Gastroenterology, RP ward, King George Hospital, ,Maharanipeta, -530 002	ANDHRA PRADESH	Dr P Murli Krishna	Visakhapatnam
CTRI/2009/091/000135	CTRI2009091000135	Chatrapati Shau Maharaj Medical University	Department of Surgical Gastroenterology,New Surgical Block,Ground Floor Shahmina Road, Chowk, -226 003	UTTAR PRADESH	Dr Abhijit Chandra	Lucknow
CTRI/2009/091/000135	CTRI2009091000135	Bombay Hospital & Medical Research Centre,	Department of Gastro Endoscopy, 2nd floor, Room No.2, MRC building -400020	MAHARASHTRA	Dr Deepak Amarapurkar	Mumbai
CTRI/2009/091/000135	CTRI2009091000135	Poona Hospital and Research Centre,	Department of Gastroenterology, 1st floor, 27, Sadashiv Peth,-411 013	MAHARASHTRA	Dr Vinay Thorat	Pune
CTRI/2009/091/000135	CTRI2009091000135	Lakeshore Hospital and Research Centre	Department of Gastroenterology, Gastro research room, 3rd floor, NH47 Bypass, Maradu, ,Neettoor P.O.,-682304	KERALA	Dr Abraham Koshy	Ernakulam
CTRI/2009/091/000137	CTRI2009091000137	Cancer & Research Institute (GCRI),	M.P. Shah Cancer Hospital, Civil Hospital Campus, Asarwa, Ahmedabad 380 016, India,M.P. Shah Cancer Hospital, Civil Hospital Campus, Asarwa, Ahmedabad 380 016, India-380016	GUJARAT	Dr Shilin N. Shukla, Deputy Director (Research),	Ahmadabad
CTRI/2009/091/000137	CTRI2009091000137	, Jehangir Hospital and Medical Centre	32 Sassoon Road ,-	MAHARASHTRA	Smita N Joshi/R Sankaranarayanan	Pune
CTRI/2009/091/000137	CTRI2009091000137	Christian Fellowship Community Health Centre	Christian Fellowship Community Health Centre,Christian Fellowship Community Health Centre-624612,		Dr P. O. Esmy
CTRI/2009/091/000137	CTRI2009091000137	Cancer Foundation of India	47/2D Selimpur Road, Kolkata 700031, India,47/2D Selimpur Road, Kolkata 700031, India-700031	WEST BENGAL	Dr. Maqsood Siddiqi, Chairman	Kolkata
CTRI/2009/091/000137	CTRI2009091000137	Dept of Preventive Oncology	Tata Memorial Hospital &amp; Cancer Research Institute,Dr Ernest Borges Marg-400 012	MAHARASHTRA	Surendra Shastri	Mumbai
CTRI/2009/091/000137	CTRI2009091000137	Dept of Obstetrics & Gynaecology	AIIMS,Ansari Nagar-110029	DELHI	Neerja Bhatla	New Delhi
CTRI/2009/091/000137	CTRI2009091000137	Tata Memorial Centre Rural Cancer Project, Nargis Dutt Memorial Cancer Hospital,	Nargis Dutt Memorial Cancer Hospital, Agalgaon Road,Nargis Dutt Memorial Cancer Hospital, Agalgaon Road-413 401		Dr B.M. Nene,
CTRI/2009/091/000137	CTRI2009091000137	MNJ Institute of Oncology & Regional cancer Center	MNJ Institute of Oncology &amp; Regional cancer Center, Red Hills, Hyderabad, India,MNJ Institute of Oncology &amp; Regional cancer Center, Red Hills, Hyderabad, India-5879340	ANDHRA PRADESH	Dr Usha Rani Reddy	Hyderabad
CTRI/2009/091/000138	CTRI2009091000138	Yashoda Hospitals,	Hari hara Kala Bhavan,S.P. Road, -500 003		Dr. Ravi B. Shankar
CTRI/2009/091/000138	CTRI2009091000138	All India Institute of Medical Sciences,	Department of Gastroenterology,Room no. 3093, 3rd floor, Teaching block,,Ansari nagar, -110029	DELHI	Dr. Vineet Ahuja	New Delhi
CTRI/2009/091/000138	CTRI2009091000138	AHERF, Apollo Hospitals,	Near Blood bank,,Apollo health city, Jubilee Hills, -500 033	ANDHRA PRADESH	Dr KA Ramkrishna	Hyderabad
CTRI/2009/091/000138	CTRI2009091000138	Apollo BGS Hospitals,	Adhichunchanagiri Road,Kuvempunagar, -570023	KARNATAKA	Dr. S.M. Ravindranath	Mysore
CTRI/2009/091/000138	CTRI2009091000138	Andhra Medical College,	RP ward, King George Hospital, ,Maharanipeta, -530 002	ANDHRA PRADESH	Dr. P. Murli Krishna	Visakhapatnam
CTRI/2009/091/000138	CTRI2009091000138	Apollo Hospital Education & Research foundation	Lake View Road, ,K.K. Nagar, -625020	TAMIL NADU	Dr. T.V. Sekar	Madurai
CTRI/2009/091/000138	CTRI2009091000138	Apollo Gleneagles Hospital	58, Canal Circular Road,-700054	WEST BENGAL	Dr. Mahesh Goenka	Kolkata
CTRI/2009/091/000138	CTRI2009091000138	Apollo Speciality Hospital,	No. 320 Padma Complex,Mount Road, Teynampet, -600035	TAMIL NADU	Dr. S. Ganesh	Chennai
CTRI/2009/091/000138	CTRI2009091000138	Apollo Hospital,	Plot 1 A, Bhat GIDC Estate, ,Gandhi nagar,-382428	GUJARAT	Dr. Shravan Kumar Bohra	Ahmadabad
CTRI/2009/091/000138	CTRI2009091000138	Bombay Hospital & Medical Research Centre	MRC building, ,2nd floor,-400020	MAHARASHTRA	Dr. Deepak Amarapurkar	Mumbai
CTRI/2009/091/000138	CTRI2009091000138	Asian Institute of Gastroenterology,	6-3-661, Somajiguda, ,-500 082	ANDHRA PRADESH	Dr. Nageshwar Reddy	Hyderabad
CTRI/2009/091/000138	CTRI2009091000138	Kasturba Medical College and Hospital	Ambedkar Circle,,-575001	KARNATAKA	Dr. Bailuru Vishwanath Tantry	Bangalore
CTRI/2009/091/000138	CTRI2009091000138	Chatrapati Shau Maharaj Medical University	Department of Surgical Gastroenterology,New Surgical Block, Shahmina Road, Chowk, -226 003	UTTAR PRADESH	Dr. Abhijit Chandra	Lucknow
CTRI/2009/091/000138	CTRI2009091000138	Lakeshore Hospital and Research Centre	NH47 Bypass, Maradu, ,Neettoor P.O., -682304		Dr. Abraham Koshy
CTRI/2009/091/000138	CTRI2009091000138	King Edward Memorial Hospital and Research Centre,	Rasta Peth,,-411011	MAHARASHTRA	Dr. Bharat Kalambe	Pune
CTRI/2009/091/000138	CTRI2009091000138	Medwin Hospitals,	Raghava Ratna Towers,,Chirag Ali lane, Nampally, -500 001	ANDHRA PRADESH	Dr Ramesh Kumar	Hyderabad
CTRI/2009/091/000138	CTRI2009091000138	M. S. Ramaiah Medical College and Hospital,	M. S. R. Nagar,,M. S. R. I. T. Post,-560054	KARNATAKA	Dr. Umesh Jalihal	Bangalore
CTRI/2009/091/000138	CTRI2009091000138	Owaisi Hospital and Research Centre,	Kanchan Bagh, ,Santoshnagar, -500058	ANDHRA PRADESH	Dr. Mohammed Aejaz Habeeb	Hyderabad
CTRI/2009/091/000138	CTRI2009091000138	Monilek Hospital & Research Center	Sector 4, ,Jawahar Nagar-302004	RAJASTHAN	Dr. Mukesh Sarna	Jaipur
CTRI/2009/091/000138	CTRI2009091000138	VGM Hospital	Institute of Gastroenterology, 2100 Trichy Road, Rajalakshmi Mills Stop, Coimbatore - 641005	TAMIL NADU	Dr VG Mohan Prasad	Coimbatore
CTRI/2009/091/000138	CTRI2009091000138	Poona Hospital and Research Centre,	27, Sadashiv Peth,-411 013	MAHARASHTRA	Dr. Vinay Thorat	Pune
CTRI/2009/091/000139	CTRI2009091000139	Deenanath Mangeshkar Hospital and Research Center	Erandwane,-411004	MAHARASHTRA	Dr. Chetan Deshmukh	Pune
CTRI/2009/091/000139	CTRI2009091000139	Bangalore Institute of Oncology	Department of Medical Oncology,# 8, P. Kalinga Road Sampangi Ram Nagar,-560027	KARNATAKA	Dr. Shekhar Gowda Patil	Bangalore
CTRI/2009/091/000139	CTRI2009091000139	Spectra Hospital Services	Apollo Hospital,Jubilee Hills-500033	ANDHRA PRADESH	Dr. Srinivas Chakraborty	Hyderabad
CTRI/2009/091/000139	CTRI2009091000139	Dept of Oncology,	Ruby Hall Clinic,,40, Sassoon Road,-411001	MAHARASHTRA	Dr Minish Jain	Pune
CTRI/2009/091/000139	CTRI2009091000139	Tata Memorial Hospital	Department of Surgical Oncology,Parel-400 012	MAHARASHTRA	Dr. C. S. Pramesh	Mumbai
CTRI/2009/091/000140	CTRI2009091000140	Shifaa Hospital	#332, Dar-us-Salam, ,Queen's Road,-560032	KARNATAKA	Dr. I A Khan	Bangalore
CTRI/2009/091/000140	CTRI2009091000140	Nizam's Institute of Medical Sciences	Punjagutta,-500082	ANDHRA PRADESH	Dr. K.V. Dakshina Murthy	Hyderabad
CTRI/2009/091/000140	CTRI2009091000140	Care Hospital	Exhibition Grounds,,Nampally,-500001	ANDHRA PRADESH	Dr. Syeda Shaista Mohammadi Hussaini	Hyderabad
CTRI/2009/091/000140	CTRI2009091000140	Bhagwan Mahaveer Jain Hospital	Millers Road, Vasantha Nagar,,-560052	KARNATAKA	Dr Mala Dharmalingam	Bangalore
CTRI/2009/091/000140	CTRI2009091000140	DHL Research Centre	2nd Floor, Thakarshy Trust Hospital, ,Opp. Vimanagar, Satellite Road, -380015	GUJARAT	Dr. Sanjeev Phatak	Ahmadabad
CTRI/2009/091/000140	CTRI2009091000140	Chowpatty Medical Center	3 Baig Mansion,,Babulnath Road,-400007	MAHARASHTRA	Dr. Nadeem Rais	Mumbai
CTRI/2009/091/000140	CTRI2009091000140	Kamineni Wockhardt Hospital	L B Nagar,-500068	ANDHRA PRADESH	Dr. Tarun Kumar Saha	Hyderabad
CTRI/2009/091/000140	CTRI2009091000140	Jnana Sanjeevani Medical Centre	2, 1A Cross, ,Marenahalli, J P Nagar II Phase-560004	KARNATAKA	Sreedhara Rajanna	Bangalore
CTRI/2009/091/000140	CTRI2009091000140	Mediciti Hospitals, Hyderabad	Secretariat Road, ,-500063	ANDHRA PRADESH	Dr. Rakesh Kumar Sahay	Hyderabad
CTRI/2009/091/000140	CTRI2009091000140	Kidney Disease and transplant foundation	4th floor, Shubham Hospital, near sardar patel statue,Naranpura-380013	GUJARAT	Dr. Bhavin Mehtalia	Ahmadabad
CTRI/2009/091/000140	CTRI2009091000140	Medwin Hospital	Raghav Ratna Towers, ,Chirag Ali Lane-500001	ANDHRA PRADESH	Dr Satti Reddy	Hyderabad
CTRI/2009/091/000140	CTRI2009091000140	Medisys Clinisearch India Pvt. Ltd.	Bangalore Diabetes Centre, No. 4C-426,,4th Corss, 2nd Block, Kalyan Nagar,-560043	KARNATAKA	Dr Paramesh Shamanna	Bangalore
CTRI/2009/091/000141	CTRI2009091000141	Saboo Hospital & Research Center	Department of Medicine,14-7-24/27,Bagum Bazzar-500 001	ANDHRA PRADESH	Dr Sandeep Saboo	Hyderabad
CTRI/2009/091/000141	CTRI2009091000141	Bhatia Hospital	Department of Medicine, G 1 BlockTardedo,-400007	MAHARASHTRA	Dr Sujeet Rajan	Mumbai
CTRI/2009/091/000141	CTRI2009091000141	Asthma Allergy Centre	Department of Medicine,66 Gurukripa, Hindu Colony lane-1,,Dadar (E)-400014	MAHARASHTRA	Dr Pramod Niphadkar	Mumbai
CTRI/2009/091/000141	CTRI2009091000141	Chest Research Foundation	Department of Internal Medicine, Marigold,,Kalyaninagar,-411014	MAHARASHTRA	DrSandeep Salvi	Pune
CTRI/2009/091/000141	CTRI2009091000141	Chennai Thoracic Research	Department Of MedicineNo. 47, Sterling road, Nungambakkam-600034	TAMIL NADU	Dr Jagannath Kannivelu	Chennai
CTRI/2009/091/000141	CTRI2009091000141	Gokula Metropolis Clinical	Department of Chest Diseases,M S Ramaiah Memorial Hospital,,MSRIT Post, New BEL Road,-560-054	KARNATAKA	Dr Mohan Rao	Bangalore
CTRI/2009/091/000141	CTRI2009091000141	Gita Bhawan Hospital	Department of Medicine,10, Old Palasia, Mehta Manoramaganj,-452001	MADHYA PRADESH	Dr Pradeep Mehta	Indore
CTRI/2009/091/000141	CTRI2009091000141	MGM Medical College and MY Hospital,	Department of Medicine61, Juni Kasera Bakhal,-452001	MADHYA PRADESH	Dr Ashok Bajpai	Indore
CTRI/2009/091/000141	CTRI2009091000141	Kovai Medical Center & Hospital	Department of Medicine,P.B.No. 3209,, Avinashi Road-641014	TAMIL NADU	Dr VPattabhiraman	Coimbatore
CTRI/2009/091/000141	CTRI2009091000141	Pulmonary and Critical Care Medicine,	Department of Pulmonary &amp; Critical Care, Tagor Nagar,Civil Lines,,-141001	PUNJAB	DrJagdeep Whig	Ludhiana
CTRI/2009/091/000141	CTRI2009091000141	Monilek Hospital & Research Centre	Department of Internal Medicine Sector4, ,Jawahar Nagar-302001	RAJASTHAN	Dr Mukesh Kumar Sarna	Jaipur
CTRI/2009/091/000142	CTRI2009091000142	Dr Rajendra Prasad Centre for Ophthalamic Sciences	AIIMS, Ansari Nagar,-110058	DELHI	Renu Sinha	New Delhi
CTRI/2011/12/002221	CTRI201112002221	Zydus Research Center	Clinical Reserch Department, Zydus Research Centrec,CHL,Sarkhej-Bavla N.H. No. 8A, Moraiya	GUJARAT	Dr Alpeshkumar Patel	Ahmadabad
CTRI/2009/091/000145	CTRI2009091000145	St Johns National Academy of Health Sciences	St Johns Medical College and Hospitlal,Sarjapur Road-560034	KARNATAKA	Dr Vineeta Shobha	Bangalore
CTRI/2009/091/000145	CTRI2009091000145	MEDICITI HOSPITAL	SECRETARIAT ROAD,-5600063	ANDHRA PRADESH	Dr Manjunath Dinaker	Hyderabad
CTRI/2009/091/000146	CTRI2009091000146	CHL Apollo hospital	Opp. Anoop Nagar, A.B. Road-452008	MADHYA PRADESH	Dr Rakesh Taran	Indore
CTRI/2009/091/000146	CTRI2009091000146	Tata Memorial Hospital	Dr E Borges road,Parel-400012	MAHARASHTRA	Dr Kumar Prabhash	Mumbai
CTRI/2009/091/000146	CTRI2009091000146	Regional cancer centre	IGIMS,-800014	BIHAR	Dr Rajiv Prasad	Patna
CTRI/2009/091/000146	CTRI2009091000146	Orchid nursing home	P 17 CIT Road ,Phoolbagan -700054		Dr GS Bhattacharyya
CTRI/2009/091/000146	CTRI2009091000146	The Gujarat Cancer & Research Institute	NCH Campus, Asarwa,-380016	GUJARAT	Dr Kirti patel	Ahmadabad
CTRI/2009/091/000146	CTRI2009091000146	Bombay Hospital and Medical Resarch centre	1st Floor ,12 Marine Lines -400020	MAHARASHTRA	Dr Sanjay Sharma	Mumbai
CTRI/2009/091/000147	CTRI2009091000147	SMS Medical College and Hospital	Tonk Road,,-302004	RAJASTHAN	Dr. Narendra Khippal	Jaipur
CTRI/2009/091/000147	CTRI2009091000147	Apollo Hospital	Department of Chest Medicine,,Jubilee Hills, -500 033	ANDHRA PRADESH	Dr. Pradyut Waghray	Hyderabad
CTRI/2009/091/000147	CTRI2009091000147	Allergy Asthama Associates	1397, 4th Cross,,Krishnamurthypuram-570 004	KARNATAKA	Dr. P A Mahesh	Mysore
CTRI/2009/091/000147	CTRI2009091000147	Gyanpushp Research Centre for Chest & Allergy Diseases	“SURABHI”, 76, Dhar Kothi, Residency Area, Behind Saint Raphael’s School, Indore, Madhya Pradesh	MADHYA PRADESH	Dr Salil Bhargava	Indore
CTRI/2009/091/000147	CTRI2009091000147	Christian Medical College	Department of Pulmonary Medicine,-632004	TAMIL NADU	Dr. Devasahayam Christopher	Vellore
CTRI/2009/091/000147	CTRI2009091000147	Kasturba Medical College and Hospital	Aattavar,,-575001	KARNATAKA	Dr. R C Sahoo	Bangalore
CTRI/2009/091/000147	CTRI2009091000147	K.E.M Hospital,	Department of Medicine,Chest Unit, ,489, Rastapeth, Sardar Moodliar Road, -4110011	MAHARASHTRA	Dr. Parag Khatavkar	Pune
CTRI/2009/091/000147	CTRI2009091000147	Metro Multispecialty Hospital,	L-94, ,Sector 11-201301		Dr. Deepak Talwar
CTRI/2009/091/000147	CTRI2009091000147	Leela More's Chest Clinic & Critical Care Unit	57 North Avenue, ,Dhantoli,-440 012	MAHARASHTRA	Dr. Ravindra Sarnaik	Nagpur
CTRI/2009/091/000147	CTRI2009091000147	PSG Hospitals,	Department of Pulmonology,,Avinashi Road,-641 004	TAMIL NADU	Dr. R. M . P. L Ramnathan	Coimbatore
CTRI/2009/091/000147	CTRI2009091000147	Navkar Hospital	Shubam Apartment,,Central spine, Vidyanagar,-	RAJASTHAN	Dr Manish Jain	Jaipur
CTRI/2009/091/000148	CTRI2009091000148	Diwaliben Mohanlal Mehta Charitable Trust	Khatau Mension, 1st Floor,95/K Bhulabhai Desai Road	MAHARASHTRA	DrSamir Shah	Mumbai
CTRI/2009/091/000148	CTRI2009091000148	Clinic of Dr. Ajit Sood	6-E,Tagore nagar,Civil Line,,Opp New DMC	PUNJAB	Dr Ajit Sood	Ludhiana
CTRI/2009/091/000148	CTRI2009091000148	Global Hospitals	Dept.of Medical Gastro Hepatology,Lakdi-ka-pool	ANDHRA PRADESH	DrDharmesh kapoor	Hyderabad
CTRI/2009/091/000148	CTRI2009091000148	G. B. Pant Hospital	Department of Gastroenterology.	DELHI	Dr S K Sarin	New Delhi
CTRI/2009/091/000148	CTRI2009091000148	Osmania General Hospital	Afzalgunj	ANDHRA PRADESH	Dr B Prabhakar	Hyderabad
CTRI/2009/091/000148	CTRI2009091000148	Maulana Azad Medical College	Director Professor of Medicine &amp; Gastroenterologist,Department of Medicine	DELHI	Dr P Kar	New Delhi
CTRI/2009/091/000148	CTRI2009091000148	Owaisi hospital and research and centre	Room number 108,Centre for Liver Research and Diagnostics, Kanchanbagh	ANDHRA PRADESH	Dr Md Aejaz Habeeb	Hyderabad
CTRI/2009/091/000149	CTRI2009091000149	Cancer Care Clinic	Cancer Care Clinic,5th Floor, Vasant Sheela Tower, Lokmat Square, Nagpur- 440 012	MAHARASHTRA	Dr Anand B Pathak	Nagpur
CTRI/2009/091/000149	CTRI2009091000149	Bibi Cancer Institute, Hyderabad	Bibi Cancer Institute#16-3-991/1/CGovt. Printing Press RoadSahifa, Hyderabad -500024	ANDHRA PRADESH	Dr Venkata Satya Suresh Attili	Hyderabad
CTRI/2009/091/000149	CTRI2009091000149	P. D. Hinduja National Hospital & Medical Research Centre,Mumbai	P. D. Hinduja National Hospital &amp; Medical Research Centre,Veer Savarkar Marg,Mumbai – 400 016	MAHARASHTRA	Dr Sachin Almel	Mumbai
CTRI/2009/091/000149	CTRI2009091000149	Kidwai Memorial Institute of Oncology, Banglore	Hosur Road,-560029	KARNATAKA	Dr Kuntegowdanahalli Lakshmaiah	Bangalore
CTRI/2009/091/000149	CTRI2009091000149	Tata Memorial Centre	Room No. 13, Dr. E. Borges Road,Parel-400012	MAHARASHTRA	Dr Hari Menon	Mumbai
CTRI/2009/091/000149	CTRI2009091000149	S. K. Soni Hospital	Searoc Cancer Centre,Sector 5, Vidhyadhar Nagar, Main Sikar Road-302 013	RAJASTHAN	Dr Anish Maru	Jaipur
CTRI/2009/091/000150	CTRI2009091000150	Dept of Anaesthesiology, Medical College, Trivandrum	Post graduate student, Dept of Anaesthesiology,Medical College, Trivandrum-695008		Dr Divya madhu
CTRI/2012/02/002431	CTRI201202002431	Fr. Muller Medical College Hospital	A building Reseatch room Fr. Muller Road Kankanady Mangalore Karnataka - 575002	KARNATAKA	Dr Bhaskara Shelley	Dakshina Kannada
CTRI/2012/02/002431	CTRI201202002431	Apollo Hospitals Educational and Research Foundation Apollo Speciality Hospitals	Clincial research room Lake View Road K.K. Nagar Madurai Tamil Nadu 625020 India	TAMIL NADU	Dr Meenakshi Sundaram Salvadeeswaran	Madurai
CTRI/2012/02/002431	CTRI201202002431	Neuro Care & Research Centre	First Floor UGF-43 Netaji Subhash Chandra Bose Complex Chowk Lucknow UP - 226003	UTTAR PRADESH	Dr Asad Abbas	Lucknow
CTRI/2012/02/002431	CTRI201202002431	Mallikatta Neuro Research Centre	First Floor room no 1Opp. Mallikatta Circle, Mallikatta KadriMangalore 575002	KARNATAKA	Dr Nellikunja Shankar	Dakshina Kannada
CTRI/2012/02/002431	CTRI201202002431	Sahyadri Speciality Hospital	Clinical research room Plot No. 30 C, Erandwane, Karve Road, Pune 411004	MAHARASHTRA	Dr Hemant Sant	Pune
CTRI/2012/02/002431	CTRI201202002431	Ruby Hall Clinic	Main building Dr Wadia room 40 Sassoon Road Pune 411001	MAHARASHTRA	Dr Rustom Wadia	Pune
CTRI/2012/02/002431	CTRI201202002431	XL Researches Manjula Hospital & Trauma Centre	2nd floor room no 10 Marutipuram Faizabad Road Lucknow 226016	UTTAR PRADESH	Dr Maneesh Singh	Lucknow
CTRI/2009/091/000154	CTRI2009091000154	Bharti Research Institute of Diabetes and Endocrinology	Department of Endocrinology,,Wazir chand colony,-132001	HARYANA	Dr Sanjay Kalra	Karnal
CTRI/2009/091/000154	CTRI2009091000154	HCG Medi-Surge Hospitals	Near Mithakali Six Roads, Ellisbridge,-380006	GUJARAT	Dr Urman Dhruv	Ahmadabad
CTRI/2009/091/000154	CTRI2009091000154	Belgaum Diabetes Centre	2nd Floor, Maruti Galli,2nd Floor, Maruti Galli,-590001	KARNATAKA	Dr Neeta Deshpande	Belgaum
CTRI/2009/091/000160	CTRI2009091000160	Tata Memorial Hospital	Dr. E.Borges Road,Parel-400012	MAHARASHTRA	Dr. Sudeep Gupta	Mumbai
CTRI/2009/091/000160	CTRI2009091000160	Valavadi Narayanaswamy Cancer Center	G.K.N.M Hospital, P. O. Box 6327,P.N. Palayam-641037	TAMIL NADU	Dr. A. Rajkumar	Coimbatore
CTRI/2009/091/000160	CTRI2009091000160	Meenakshi Misson Hospital and Research Center	Department of Oncology,Lake Area, Melur road-625107	TAMIL NADU	Dr. Kirushna Kumar	Madurai
CTRI/2009/091/000161	CTRI2009091000161	Swamy Diabetes Centre	175, R.K Mutt Road, Mandeveli,Opposite to Canara bank -600028	TAMIL NADU	Dr Nallaperumal	Chennai
CTRI/2009/091/000161	CTRI2009091000161	Jothydev Diabetes and Research Centre	ground floor,JDC Junction, Konkalam Road ,Mudavanmugal -695032	KERALA	Dr Jothydev	Thiruvananthapuram
CTRI/2009/091/000162	CTRI2009091000162	Bhavnagar Medical College Bhavnagar	Dept. of Psychiatry,Bhavnagar Medical College-	GUJARAT	Dr Bharat Panchal	Bhavnagar
CTRI/2009/091/000162	CTRI2009091000162	B. J. Medical College and Civil Hospital Ahmedabad	Dept. Of Psychiatry B. J. Medical College and Civil Hospital Ahmedabad 380016	GUJARAT	Dr Bhavesh Lakdawala	Ahmadabad
CTRI/2009/091/000162	CTRI2009091000162	R. G. Psychiatry Institute	A-45, Chandra Nagar,AB Road, Behind Swagat Garden-452008	MADHYA PRADESH	Dr. Ramghulam Razdan	Indore
CTRI/2009/091/000162	CTRI2009091000162	Mahatma Gandhi National Institute of Medical Sciences, Jaipur	Dept. of Psychiatry,Mahatma Gandhi National Institute of Medical Sciences-	RAJASTHAN	Dr Tushar Jagawat	Jaipur
CTRI/2009/091/000162	CTRI2009091000162	Sheth V.S. General Hospital & N.H.L. Municipal Medical College, Ahmedabad	Dept. of Psychiatry,Sheth V.S. General Hospital &amp; N.H.L. Municipal Medical College, Ahmedabad-380006	GUJARAT	Dr Hitendra Gandhi	Ahmadabad
CTRI/2011/04/001694	CTRI201104001694	Institute of Kidney Disease & Research Centre, Ahmedabad	Institute of Kidney Disease &amp; Research Centre,Ahmedabad-380016	GUJARAT	Dr Hargovind L Trivedi	Ahmadabad
CTRI/2011/04/001694	CTRI201104001694	Mahatma Gandhi Medical College and Hospital, Jaipur	Department of Medicine, Mahatma Gandhi Medical College and Hospital, Sitapura, Jaipur-302022	RAJASTHAN	Dr Puneet Rijhwani	Jaipur
CTRI/2011/04/001694	CTRI201104001694	Baroda Medical College	Dept. of Medicine,Baroda Medical College -	GUJARAT	Dr. Mahendra Parmar	Vadodara
CTRI/2009/091/000168	CTRI2009091000168	dpt of ophthalmology jnmc aligarh up india	dpt of ophthalmology jnmc geh ,aligarh-202002	UTTAR PRADESH	DR A K Amitava	Aligarh
CTRI/2009/091/000171	CTRI2009091000171	Sree Chitra Tirunal Institute for Medical Sciences & Technology	Dept. of Neurosurgery,SCTIMST-695 011	KERALA	Dr. Suresh Nair	Thiruvananthapuram
CTRI/2009/091/000171	CTRI2009091000171	SGPGI	Reabereli Road,-226014	UTTAR PRADESH	Dr. A. K Mahapatra	Lucknow
CTRI/2009/091/000171	CTRI2009091000171	AIIMS	Room No 712, Department of Neurosurgery,CN Center, Ansari Nagar-110030	DELHI	Dr. Ashish Suri	New Delhi
CTRI/2009/091/000171	CTRI2009091000171	Advanced Centre for Treatment Reseacrh and Education in Cancer	Kharghar,Navi Mumbai-410210	MAHARASHTRA	Dr. Aliasgar V Moiyadi	Mumbai
CTRI/2009/091/000171	CTRI2009091000171	Amrita Institute of Medical Sciences Research Center	Amrita Lane, Elamakkara-560017		Dr.Dilip Panikar
CTRI/2009/091/000171	CTRI2009091000171	AMRI Hospitals	Director Neurosciences, Gariahat Road, AMRI Hospitals,Annexe Building, 15 Panchanantala Road-701 029	WEST BENGAL	Dr. Bhattacharya Rabindra Narayan	Kolkata
CTRI/2009/091/000171	CTRI2009091000171	BGS Global Hospital	Uttarahalli Road,Kengeri-560060	KARNATAKA	Dr. Neelam Venkataramana	Bangalore
CTRI/2009/091/000171	CTRI2009091000171	Apollo Hospitals	21 Greams Lane,Greams Road,-600006	TAMIL NADU	Dr. Ganapathy Krishnan	Chennai
CTRI/2009/091/000171	CTRI2009091000171	Manipal Hospital & Manipal Institute for Neurological Disorders	Airport Road,-560017	KARNATAKA	Dr. Swaroop Gopal	Bangalore
CTRI/2009/091/000171	CTRI2009091000171	Care Hospitals	Care Hospitals, Exhibition Road,Nampally-500 034	ANDHRA PRADESH	Dr. Syed Ameer Paspala	Hyderabad
CTRI/2009/091/000171	CTRI2009091000171	PGIMER	Consulatant Neurosurgeon, Dept of Neurosurgery , PGIMER, 5th Floor,Dept of Surgery, F block, Room 22 Sector 12-160012	CHANDIGARH	Dr. Kanahan Mukherjee	Chandigarh
CTRI/2009/091/000171	CTRI2009091000171	NIMHANS	NIMHANS,Hosur Road- 560029	KARNATAKA	Dr Sampath Somanna	Bangalore
CTRI/2009/091/000172	CTRI2009091000172	Bhagavan Mahaveer Jain Hospital	Department of Vascular Surgery, Jain Institute of Vascular Sciences, ,Miller Road, Vasanthnagar-560055	KARNATAKA	Dr K R Suresh	Bangalore
CTRI/2009/091/000172	CTRI2009091000172	Medanta The Medicity	Deaprtment of vascular and endovascular, 5th floor, Sector 38, Gurgaon-122001	HARYANA	Dr Rajiv Parakh	Gurgaon
CTRI/2009/091/000172	CTRI2009091000172	M. S. Ramaiah Memorial Hospital	Department of Vascular and Endovascular Surgery, ,MSRIT Post, New BEL Road-560054	KARNATAKA	Dr Sanjay Desai	Bangalore
CTRI/2009/091/000172	CTRI2009091000172	Amrita Institute of Medical sciences	Department of Vascular Surgery, Amrita Lane, Elamakkara PO, 682026	KERALA	Dr Sudhindran	Ernakulam
CTRI/2009/091/000173	CTRI2009091000173	Clinical Pharmacology Unit	Ranbaxy Laboratories Limited ,B-22, Sector 62, Fortis Hospital Complex -		Dr. Monika Tandon
CTRI/2009/091/000174	CTRI2009091000174	D-Clinic	C-56, Ramnagar, Shastri Nagar,-302 016	RAJASTHAN	Dr.Rakesh Parikh	Jaipur
CTRI/2009/091/000174	CTRI2009091000174	Bhagwan Mahaveer Jain Hospital,	Miller Road, Vasantnagar,-560052	KARNATAKA	Dr. Mala Dharmalingam	Bangalore
CTRI/2009/091/000174	CTRI2009091000174	Medisys Clinisearch Pvt. Ltd.	Bangalore Diabetes Centre, 4C- 426, 4th Block, 2nd Cross,Kalyan Nagar-560 043	KARNATAKA	Dr. Sanjay Reddy	Bangalore
CTRI/2009/091/000174	CTRI2009091000174	Dia Care	2, Gandhi Park, Nr. Nehru Nagar Char Rasta,Ambawadi-380 015	GUJARAT	Dr.Banshi Saboo	Ahmadabad
CTRI/2009/091/000174	CTRI2009091000174	S.R Kalla Memorial Gastro & General Hospital	78-Dhuleshwar Garden, Sardar Patel Marg, ,C-Scheme-302001	RAJASTHAN	Dr.J.B.Gupta	Jaipur
CTRI/2009/091/000174	CTRI2009091000174	Research Health Institute in Diabetes Endocrinology & Metabolism	1/15, Rupal Apartments, 3rd Floor,, 98, Dadasaheb Phalke Road,Dadar-400014	MAHARASHTRA	Dr. Vyankatesh Shivane	Mumbai
CTRI/2009/091/000175	CTRI2009091000175	Delhi Psychiatry Centre	35, DEFENCE ENCLAVE,OPP. PREET VIHAR PETROL PUMP-110 092	DELHI	Dr. Sunil Mittal	New Delhi
CTRI/2009/091/000175	CTRI2009091000175	Asha Hospital	298 Road No 14 , Banjara Hills-500034	ANDHRA PRADESH	Dr. M. S. Reddy	Hyderabad
CTRI/2009/091/000175	CTRI2009091000175	Manav Neuropsychiatry Hospital Pvt.Ltd.	Above HDFC Bank,Santoshi Mata Road, Kalyan-421301	MAHARASHTRA	Dr. Sundeep Jadhav	Thane
CTRI/2009/091/000175	CTRI2009091000175	Maharashtra Institute Of Mental Health	Sassoon Hospital Campus, Department Of Psychiatry, Station Road,,-411001	MAHARASHTRA	Dr Alka Pawar	Pune
CTRI/2009/091/000175	CTRI2009091000175	Shastri's clinic	Vivina Co-op Hous, Society, Block No3, Building No. 3 SV Road, Opp. Andheri Station, Andheri (West)-400-058	MAHARASHTRA	Dr Priyavadan Shastri	Mumbai
CTRI/2009/091/000175	CTRI2009091000175	Patkar Clinic	BLK 1 PLOT 189-A NR SION HOSP,ELACHI VILLA, JAIN SOCIETY, Sion-400 022	MAHARASHTRA	Dr. Sachin Patkar	Mumbai
CTRI/2009/091/000175	CTRI2009091000175	V S Medical College	Elis Bridge,- 6577647	GUJARAT	Dr. Rajesh kumar Chandrakant Maniar	Ahmadabad
CTRI/2009/091/000175	CTRI2009091000175	Shri Krishnaprasad Psychiatric Nursing Home	Near Kothawala flat, Opposite Deepak Petrol pump,,Pritam Nagar, Ellisbridge,-380006	GUJARAT	Dr. Lakhshaman Dutt	Ahmadabad
CTRI/2009/091/000176	CTRI2009091000176	Care Hospital	Room no. 126,Department of Cardiology, Banjara Hills-500034	ANDHRA PRADESH	Dr A Sreenivas Kumar	Hyderabad
CTRI/2009/091/000176	CTRI2009091000176	M.S.Ramaiah Hospital & Narayana Hrudayalaya Centre	Department of Cardiology, MSR Nagar, MSRIT Post,Bangalore-560034	KARNATAKA	Dr Prakash VS	Bangalore
CTRI/2009/091/000176	CTRI2009091000176	Care Institute of Medical Sciences	Opp. Panchamrut Bunglow, Near Shukan Mall,,Off Science City Road, Sola-380060	GUJARAT	Dr Satya Gupta	Ahmadabad
CTRI/2009/091/000176	CTRI2009091000176	Bhagwan Mahaveer Jain Hospital	Department of Cardiology, Miller Road,Vasanth Nagar,-560055	KARNATAKA	DrSSRamesh	Bangalore
CTRI/2009/091/000177	CTRI2009091000177	Amrita Inst. of Medical Sciences	Amrita Lane, ,-		Dr. Suresh Kumar Radhakrishnan
CTRI/2009/091/000177	CTRI2009091000177	Dayanand Medical College & Hospital	Tagore Nagar,-	PUNJAB	Dr. rajinder Kumar Bansal	Ludhiana
CTRI/2009/091/000177	CTRI2009091000177	Dr. Neeta Mehta's clinic,	D-502, 5th Floor, Rizvi Road,-	MAHARASHTRA	Dr. Neeta Mehta	Mumbai
CTRI/2009/091/000177	CTRI2009091000177	Abhishek Hospital,	Shivalik Coomplex, Subhanpura ,-	GUJARAT	Dr. Malhar Dave	Vadodara
CTRI/2009/091/000177	CTRI2009091000177	Keerthi Neuro Care,	Tripati-517501,-		Dr.Anthati Soma Keerthi
CTRI/2009/091/000177	CTRI2009091000177	Suraksha Neuro Care,	Narsimha Naidu street, ,-520002		Dr. V.V.V.B Choudhary
CTRI/2009/091/000177	CTRI2009091000177	OPD Block, Room No.1 & 2, 175 NSK Salai,	Vadapalani ,-26	TAMIL NADU	Dr. Suresh Kumar	Chennai
CTRI/2009/091/000177	CTRI2009091000177	Sri Ramachandra medical College, Chennai	Deparment of Neurology No.1, Ramachandra Nagar, Porur , ,-600116	TAMIL NADU	Dr. Cannigaiper UthamaroyanVelmurugendran	Chennai
CTRI/2009/091/000177	CTRI2009091000177	Agrahara Ramanuja Road,	,-570004	KARNATAKA	Dr Belur Seshachalam Keshava	Mysore
CTRI/2009/091/000177	CTRI2009091000177	Dr. Rupam Borgohain , Department of Neurology, Punjaguta	,-500082	ANDHRA PRADESH	Dr. Rupam Borgohain	Hyderabad
CTRI/2009/091/000177	CTRI2009091000177	Department of Neurology M.S.Ramaiah Memorial Hospital, New Bel Road Gokula Extension ,	,-560054	KARNATAKA	Dr. Rangasheety Srinivasa	Bangalore
CTRI/2009/091/000177	CTRI2009091000177	Depart of Neurology ,St. John's Medical College and Hospital, Sarjapur Road, John Nagar	,-560034	KARNATAKA	Dr. Ajit Kumar Roy	Bangalore
CTRI/2009/091/000177	CTRI2009091000177	Department of Neurology, Room no-9, Deccan college of Medical Sciences Kanchanbagh	,-58	ANDHRA PRADESH	Dr. Vavilikolanu Srinivas Prasad	Hyderabad
CTRI/2009/091/000177	CTRI2009091000177	Dept. Of Neurology, Kovai Medical Centre & Hospital Post Box No-3209, Avanashi Road	,-641014	TAMIL NADU	Dr Krishnan Vijayan	Coimbatore
CTRI/2009/091/000177	CTRI2009091000177	Neuro Care Centre, UGF-43, Netaji Subhash Complex, Chowk	,-226003	UTTAR PRADESH	Dr. Asad Abbas	Lucknow
CTRI/2009/091/000177	CTRI2009091000177	Brain and Mind Institute, B-101, Neeti Gaurav Complex, 1st Floor, Ramdaspeth	,-440010	MAHARASHTRA	Dr.Chandrashekhar Meshram	Nagpur
CTRI/2009/091/000177	CTRI2009091000177	Dept of Neurology, Baby Memorial Hospital I.G.Road	,-673004		Dr Ummer Kardan
CTRI/2009/091/000177	CTRI2009091000177	Indraprastha Apollo Hospital, Department of Neurology, Sarita Vihar, Delhi-Mathura Road	,-110044	DELHI	Dr. Mukul Verma	New Delhi
CTRI/2009/091/000177	CTRI2009091000177	Dept. of Neurology, Deenanath Mangeshkar Hospital, Erandwane ,	,-	MAHARASHTRA	Dr. Rahul Kulkarni	Pune
CTRI/2009/091/000177	CTRI2009091000177	Mallikatta Neuro and Research Centre, Opp. Mallikatte Circle, Kadri	,-575002	KARNATAKA	Dr. Nellikunja Shankar	Bangalore
CTRI/2009/091/000177	CTRI2009091000177	Department of Neurology, c/o. Spectra clinical research center, Apollo Hospital, Jubilee Hill	,-500033	ANDHRA PRADESH	Dr.Subashini Prabhakar	Hyderabad
CTRI/2009/091/000177	CTRI2009091000177	Department of Neurology, Sir Ganga Ram Hospital Marg, Rajinder nagar,	,-110060	DELHI	Dr. P. K. Sethi	New Delhi
CTRI/2009/091/000177	CTRI2009091000177	IRL Reserch Pvt Ltd, Chintamani Plaza Andheri Kurla Road, Andheri (E)	,-400099	MAHARASHTRA	Dr. Charulata Sankhala	Mumbai
CTRI/2009/091/000177	CTRI2009091000177	Kasba Golpark, EM By pass	,-700107	WEST BENGAL	Dr.Prosenjit Chakraborty	Kolkata
CTRI/2009/091/000177	CTRI2009091000177	Sri Aurobindo Seva Kendra	Gariahat Road,-	WEST BENGAL	Dr. Pahari Ghosh	Kolkata
CTRI/2009/091/000177	CTRI2009091000177	VIMHANS, Dept. of Neurology,	No 1 Institutional Area, Nehru Nagar,-	DELHI	Dr. Shamsheer Dwivedee	New Delhi
CTRI/2009/091/000179	CTRI2009091000179	Asthma Bhawan	R 3, Sector 6,,Near Cine Star, Vidhydhar Nagar-302023	RAJASTHAN	Dr Manish Jain	Jaipur
CTRI/2009/091/000179	CTRI2009091000179	Allergy, Asthma & Chest Centre	Consultant in Allergy Asthma, Tuberculosis and Chest Diseases, 1397, 4th Cross,,Krishmurthypuram,-570 004	KARNATAKA	Dr P A Mahesh	Mysore
CTRI/2009/091/000179	CTRI2009091000179	Chest Research Foundation	Chest Research Foundation, Marigold Premises, Kalyani Nagar,Vadgaon Sheri,-411 014	MAHARASHTRA	Dr Sundeep Salvi	Pune
CTRI/2009/091/000179	CTRI2009091000179	Chest Research Centre	Chest Research Centre, No. 2, 1st Cross Street, Janaki Nagar Extn.,Valasaravakkam-600 087	TAMIL NADU	Dr S Balamurugan	Chennai
CTRI/2009/091/000179	CTRI2009091000179	JSS Medical College Hospital	Department of Pulmonology, Professor &amp; Head, JSS Medical College Hospital, Ramanuja Road,Mysore -570 004	KARNATAKA	Dr B S Jayaraj	Mysore
CTRI/2009/091/000179	CTRI2009091000179	Dr. Narender Khippal Clinic	Dept. of Chest &amp; Respiratory Medicine, B5 Durga Vihar, Seeta bari,,Tonk Road,-302018	RAJASTHAN	Dr Narender Khippal	Jaipur
CTRI/2009/091/000179	CTRI2009091000179	Kasturba Medical College & Hospital	Department of Tuberculosis &amp; Respiratory Diseases, Professor &amp; HOD, Kasturba Medical College &amp; Hospital, Madhav Nagar,Manipal-576104		Dr K Gowrinath
CTRI/2009/091/000179	CTRI2009091000179	Karthik Polyclinic	101- Karunanidhi Nagar,Behind Sungam Chinthamani,Trichy Road, Ramanathapuram,- 641045	TAMIL NADU	Dr V Nandagopal	Coimbatore
CTRI/2009/091/000179	CTRI2009091000179	PSG Institute of Medical Science & Research	Department of Respiratory Medicine, Associate Professor &amp; Head of Department,PSG Institute of Medical Science &amp; Research, Coimbatore-641004	TAMIL NADU	Dr Srikanth K	Coimbatore
CTRI/2009/091/000179	CTRI2009091000179	Kovai Medical Centre and Hospital	Department of Pulmonary Medicine,Coimbatore-641 014	TAMIL NADU	Dr S Mahadevan	Coimbatore
CTRI/2009/091/000180	CTRI2009091000180	St. John's Medical College, Bangalore	Department of Medicine, Division of Chest Medicine, St John's Medical College,Sarjapur Road-560034	KARNATAKA	Dr George D'souza.	Bangalore
CTRI/2009/091/000180	CTRI2009091000180	Trivandrum Medical College, Trivandrum	Joint Directorate of Medical Education, Directorate of Medical Education,,Trivandrum Medical College-695011		Dr C S Ghosh
CTRI/2009/091/000180	CTRI2009091000180	Sterling Hospital, Ahmedabad	Consultant Pulmonlogist &amp; Critical Care Specialist,,G-9436, Sterling Hospital,Sterling Hospital Road, Memnagar,-380052	GUJARAT	Dr. Tushar Patel	Ahmadabad
CTRI/2009/091/000180	CTRI2009091000180	Shrey hospital, Ahmedabad	Shrey hospital Pvt Ltd,270/B/5,Near AMCO Bank,Behind Navrangpura Bus Stop-380009	GUJARAT	Dr Ajay Shah	Ahmadabad
CTRI/2009/091/000180	CTRI2009091000180	Apollo Hospital, Hyderabad	Apollo Hospital, Apollo Health City,,Jubilee Hills-500033	ANDHRA PRADESH	Dr Ajit Vigg	Hyderabad
CTRI/2009/091/000180	CTRI2009091000180	Allergy, Asthma & Chest centre, Mysore	Allergy, Asthma &amp; Chest Centre,1#397, 4th Cross, Krishnamurthypuram-570004	KARNATAKA	Dr Amrutha D Holla	Mysore
CTRI/2009/091/000180	CTRI2009091000180	Dr. Khippal's Clinic, Jaipur	Dr. Khippal's Clinic Bungalow No.2, In Front of Krishna Kripa 2,Subhash Nagar Shopping Centre-302018	RAJASTHAN	Dr Narendra Khippal	Jaipur
CTRI/2009/091/000180	CTRI2009091000180	Dayanand Medical College and Hospital, Ludhiana	Vice Principal and Prof. &amp; Head, Departemnt of Pulmonary Medicine,Dayanand Medical College and Hospital-141001	PUNJAB	Dr Jagdeep Whig	Ludhiana
CTRI/2009/091/000180	CTRI2009091000180	Health and Research Centre,Trivandrum	Health and Research Centre, T.C. 1/907, 1st Floor, Devi Scans Building,Kumarapuram Medical College P.O-695011		Dr Mathew Thomas
CTRI/2009/091/000180	CTRI2009091000180	Gyanpushp Research Centre for Allergy & Chest Diseases, Indore	10/2, Satya Sai Apartments, Major Jagdale Marg,South Tukoganj-452001	MADHYA PRADESH	Dr. Salil Bhargava	Indore
CTRI/2009/091/000180	CTRI2009091000180	Kunal Institute of Medical Sciences, Hyderabad	#5-9-41/1/A, New MLA Quarters Lane, Basheerbagh,Himayath Nagar-500029	ANDHRA PRADESH	Dr Pradyut Waghray	Hyderabad
CTRI/2009/091/000180	CTRI2009091000180	JSS Medical College, Mysore	Associate Professor, Dept. of Pulmonology Medicine,,JSS Medical College Hospital, ramanuja Road, Agrahara-570004	KARNATAKA	Dr P A Mahesh	Mysore
CTRI/2009/091/000180	CTRI2009091000180	Navkar Hospital, Jaipur	G-11,Shubham Apartment,Central Spine, Vidhyadhar Nagar-302023	RAJASTHAN	Dr Manish Jain	Jaipur
CTRI/2009/091/000180	CTRI2009091000180	Malabar Institute of Medical Sciences, Calicut	Mini By-pass Road,,Govindapuram P.O-673016		Dr Madhu K
CTRI/2009/091/000181	CTRI2009091000181	Birla Cancer Center, SMS Medical College Hospital	C-70, Ram Marg,,Tilak Nagar,-302004.	RAJASTHAN	Dr Hemant Malhotra	Jaipur
CTRI/2009/091/000181	CTRI2009091000181	Bhagwan Mahaveer Cancer Hospital & Research Centre	JLN Marg,,-302 017	RAJASTHAN	Dr lalit Sharma	Jaipur
CTRI/2009/091/000181	CTRI2009091000181	Mahaveer Cancer Sansthan	Phulwari Sharif,-801505	BIHAR	Dr J.K. Singh	Patna
CTRI/2009/091/000181	CTRI2009091000181	Kashyap Nursing Home	3rd Floor, Imperial Mahal,Khodadad Circle, Dadar-400014	MAHARASHTRA	Dr Purvish Parikh & Dr Nilesh Lokeshwar	Mumbai
CTRI/2009/091/000181	CTRI2009091000181	Sparsh Hospitals and Critical care (p) ltd	A/407, Sahid Nagar,-751007		DrGhanashyam Biswas
CTRI/2009/091/000182	CTRI2009091000182	Heart First Cardiac And Vascular Centre	F-10, 3rd floor, Sheron Plaza,Next to D. Khushaldas Jwellers, Opposite Ambikaniketan bus stop, Athwalines Road, Parle Point-395 007	GUJARAT	Dr Atul Abhyankar	Surat
CTRI/2009/091/000182	CTRI2009091000182	Bankers Heart Institute	Near TagorenagarOpp. Suryakiran ComplexOld Padra RoadVadodara -390 015Gujarat, India	GUJARAT	Dr Darshan Banker	Vadodara
CTRI/2009/091/000182	CTRI2009091000182	Mediciti Hospitals	5-9-22, Secretariat Road,Hyderabad â€“ 500 063Andhra Pradesh, India	ANDHRA PRADESH	P Naveen Chander Reddy	Hyderabad
CTRI/2009/091/000182	CTRI2009091000182	Kovai Medical Center and Hospital Limited	Avanashi Road,-3209	TAMIL NADU	Dr. Thomas Alexander	Coimbatore
CTRI/2009/091/000182	CTRI2009091000182	Poona Hospital & Research Centre	27, Sadashiv Peth,-411 030	MAHARASHTRA	Dr. Jagdish Hiremath	Pune
CTRI/2009/091/000182	CTRI2009091000182	Meenakshi Mission Hospital and Research Centre	Lake Area, Melur Road,-625 107	TAMIL NADU	Dr Sivakumar Rathnavel	Madurai
CTRI/2009/091/000182	CTRI2009091000182	The Institute of Medical Sciences, CARE Hospital	Exhibition Road, Nampally, Hyderabad, 500 001 Andhra Pradesh, India	ANDHRA PRADESH	Dr B K S Sastry	Hyderabad
CTRI/2009/091/000182	CTRI2009091000182	The Heart Care Clinic	Opp. Panchamrut Bunglow,Near Shukan Mall, Off Science City Road,Sola,Ahmedabad, Gujarat 380 060	GUJARAT	Dr Keyur Parikh	Ahmadabad
CTRI/2009/091/000183	CTRI2009091000183	Heart First Cardiac And Vascular Centre	F-10, 3rd floor, Sheron Plaza, ,Next to D. Khushaldas Jwellers, Opposite Ambikaniketan bus stop, Athwalines Road,Parle Point-395 007	GUJARAT	Dr Atul Abhyankar	Surat
CTRI/2009/091/000183	CTRI2009091000183	Bankers Heart Institute	Near TagorenagarOpp. Suryakiran ComplexOld Padra RoadVadodara -390 015Gujarat, India	GUJARAT	Dr Darshan Banker	Vadodara
CTRI/2009/091/000183	CTRI2009091000183	Mediciti Hospitals	5-9-22, Secretariat Road,Hyderabad – 500 063Andhra Pradesh, India	ANDHRA PRADESH	P Naveen Chander Reddy	Hyderabad
CTRI/2009/091/000183	CTRI2009091000183	Kovai Medical Center and Hospital Limited	Avanashi Road,-3209	TAMIL NADU	Dr. Thomas Alexander	Coimbatore
CTRI/2009/091/000183	CTRI2009091000183	Poona Hospital & Research Centre	27, Sadashiv Peth,-411 030	MAHARASHTRA	Dr. Jagdish Hiremath	Pune
CTRI/2009/091/000183	CTRI2009091000183	Meenakshi Mission Hospital and Research Centre	Lake Area, Melur Road,-625 107	TAMIL NADU	Dr Sivakumar Rathnavel	Madurai
CTRI/2009/091/000183	CTRI2009091000183	The Institute of Medical Sciences, CARE Hospital	Exhibition Road, Nampally, Hyderabad, 500 001 Andhra Pradesh, India	ANDHRA PRADESH	Dr B K S Sastry	Hyderabad
CTRI/2009/091/000183	CTRI2009091000183	The Heart Care Clinic	201, Balleshwar, Avenue, Opposite Rajpath Club ,Sarkhej Gandhinagar Highway-380 015	GUJARAT	Dr Keyur Parikh	Ahmadabad
CTRI/2009/091/000184	CTRI2009091000184	Heart First Cardiac And Vascular Centre	F-10, 3rd floor, Sheron Plaza, Next to D. Khushaldas Jwellers,Opposite Ambikaniketan bus stop, Athwalines Road, Parle Point,-395 007	GUJARAT	Dr Atul Abhyankar	Surat
CTRI/2009/091/000184	CTRI2009091000184	Bankers Heart Institute	Near TagorenagarOpp. Suryakiran ComplexOld Padra RoadVadodara -390 015Gujarat, India	GUJARAT	Dr Darshan Banker	Vadodara
CTRI/2009/091/000184	CTRI2009091000184	Mediciti Hospitals	5-9-22, Secretariat Road,Hyderabad – 500 063Andhra Pradesh, India	ANDHRA PRADESH	P Naveen Chander Reddy	Hyderabad
CTRI/2009/091/000184	CTRI2009091000184	Kovai Medical Center and Hospital Limited	Avanashi Road,-641 015	TAMIL NADU	Dr. Thomas Alexander	Coimbatore
CTRI/2009/091/000184	CTRI2009091000184	Poona Hospital & Research Centre	27, Sadashiv Peth,-411 030	MAHARASHTRA	Dr. Jagdish Hiremath	Pune
CTRI/2009/091/000184	CTRI2009091000184	Meenakshi Mission Hospital and Research Centre	Lake Area, Melur Road,-625 107	TAMIL NADU	Dr Sivakumar Rathnavel	Madurai
CTRI/2009/091/000184	CTRI2009091000184	The Institute of Medical Sciences, CARE Hospital	Exhibition Road, Nampally, Hyderabad, 500 001 Andhra Pradesh, India	ANDHRA PRADESH	Dr B K S Sastry	Hyderabad
CTRI/2009/091/000184	CTRI2009091000184	The Heart Care Clinic	201, Balleshwar Avenue, Opposite Rajpath Club,Sarkhej Gandhinagar Highway-380 015	GUJARAT	Dr Keyur Parikh	Ahmadabad
CTRI/2009/091/000187	CTRI2009091000187	Coimbatore Chest Clinic	Consultant Pulmonologist, M.S.S, Memorial Building,No.8 D.B. Road, R.S.Puram-641002	TAMIL NADU	Dr. S. Nagarajan	Coimbatore
CTRI/2009/091/000187	CTRI2009091000187	Apollo Health Educational and Research Foundation(AHERF)	Clinical research department, Apollo Hospital Apollo Health City,Near Blood Bank, Jubilee Hills-500033	ANDHRA PRADESH	Dr Sreekanth J	Hyderabad
CTRI/2009/091/000187	CTRI2009091000187	Kovai Medical Centre & Hospital (KMCH)	Respiratory Dept., ,P.O. Box 3209, Avinashi Road-641 014	TAMIL NADU	Dr. V. R. Pattabhiraman	Coimbatore
CTRI/2009/091/000187	CTRI2009091000187	IRL Research (P) Ltd	Shrey Hostipal, 270/B/5 - Near AMCO Bank,Punjabi Hall Lane, Stadium Circle, Navarangpura-380009	GUJARAT	Dr. Ajay Shah	Ahmadabad
CTRI/2009/091/000187	CTRI2009091000187	SDS Tuberculosis and Rajiv Gandhi Institute of Chest Disease	Dept. of Pulmonary Medicine , Bangalore Medical College ,Hosur Road, Dharmaram College Post,-560029	KARNATAKA	Dr. C Nagaraja	Bangalore
CTRI/2009/091/000187	CTRI2009091000187	PSG Hospital	Professor &amp; Head of TB &amp; Respiratory Diseases,Avinashi Road, Peelamedu,- 641004	TAMIL NADU	Dr. Srikanth K	Coimbatore
CTRI/2009/091/000187	CTRI2009091000187	Victoria Hospital,	Dept Of Medicine, Ward No.67 ,C Block-560002	KARNATAKA	Dr. Veeranna Gowda	Bangalore
CTRI/2009/091/000187	CTRI2009091000187	TB & Chest Hospital	Dept. of TB &amp; Chest disease ,St. Inez. Caranazalem-403002		Dr. Anthony Mesquita
CTRI/2009/091/000190	CTRI2009091000190	HCG Medisurge Hospital	HCG Medisurge Hospital,Near Mithakali Six Roads, Ellisbridge-380006	GUJARAT	Dr Dipak Dave	Ahmadabad
CTRI/2009/091/000190	CTRI2009091000190	Ashwini Accident and Multi Specialty Hospital	Ashwini Accident and Multi Specialty Hospital, Govind nagar,Chowk No.5, Behind Hotel Prakash, Mumbai Naka -422001	MAHARASHTRA	Dr Girsh Autade	Nashik
CTRI/2009/091/000190	CTRI2009091000190	KEM Hospital	KEM Hospital,Rasta Peth-411011	MAHARASHTRA	Dr Kurus Coyaji	Pune
CTRI/2009/091/000190	CTRI2009091000190	Institute of Postgraduate Medical Education & Research (IPGMER)	Department of Endocrinology &amp; Metabolism, IPGMER,244, A. J. C. Bose Road-700060	WEST BENGAL	Dr Satinath Mukherjee	Kolkata
CTRI/2009/091/000190	CTRI2009091000190	Parakh Hospital	Parakh Hospital, Khokhani Lane,Opp. Ghatkopar Rly. Stn., Ghatkopar (E)-400077	MAHARASHTRA	Dr Jagdip T Shah	Mumbai
CTRI/2009/091/000190	CTRI2009091000190	Oyster and Pearl Hospitals Pvt. Ltd	Oyster and Pearl Hospitals Pvt. Ltd, Sr. No. 1671 to 1675,Plot No. 12, Shivaji Nagar-411005	MAHARASHTRA	Dr Vikas Pai	Pune
CTRI/2009/091/000190	CTRI2009091000190	Sterling Hospital	Sterling Hospital, Sterling Hospital Road,Memnagar-380052	GUJARAT	Dr Navneet Shah	Ahmadabad
CTRI/2009/091/000190	CTRI2009091000190	Post-Graduate Institute of Medical Education & Research (PGIMER)	Department of Endocrinology, PGIMER,Sector-12-160012	CHANDIGARH	Dr Anil Bhansali	Chandigarh
CTRI/2009/091/000193	CTRI2009091000193	V.M Medical College and Safdarjang Hospital, Sri Aurbindo Marg	,-110 021	DELHI	Dr. N.K.Mohanty	New Delhi
CTRI/2009/091/000193	CTRI2009091000193	Woodlands Medical Centre	915, Alipore Road,-700017	WEST BENGAL	Dr. Kalyan Kumar Sarkar	Kolkata
CTRI/2009/091/000193	CTRI2009091000193	SEAROC Cancer Centre	S.K Soni Hospital, Sect ? 5, Vidhyadhar Nagar,-302013	RAJASTHAN	Dr. Anish Maru	Jaipur
CTRI/2009/091/000193	CTRI2009091000193	Bangalore Institute of Oncology	HCG Towers, 1st Floor Triesta Sciences,, # 8 P.Kalinga Rao Road, Sampangiramnagar-560027	KARNATAKA	Dr. Shekhar Patil	Bangalore
CTRI/2009/091/000193	CTRI2009091000193	B P Poddar Hospital	71/1, Humayun Kabir Sarani,,New Alipore, Block G,-700053	WEST BENGAL	Dr.Chanchal Goswami	Kolkata
CTRI/2009/091/000193	CTRI2009091000193	Deenanath Mangeshkar Hospital	Erandawne, Near Mhatre Bridge,-411004	MAHARASHTRA	Dr. Subodh Shivde	Pune
CTRI/2009/091/000193	CTRI2009091000193	Christian Medical College & Hospital	Dept. of Oncology, CMC &amp; H,,-632004	TAMIL NADU	Dr. Raju Chacko	Vellore
CTRI/2009/091/000193	CTRI2009091000193	Grant Medical Foundation, Ruby Hall Clinic	40, Sassoon Road,,-411011	MAHARASHTRA	Dr. R K Shimpi	Pune
CTRI/2009/091/000193	CTRI2009091000193	Dr. Ram Manohar Lohia Hospital and PGIMER, Room No. 31, OPD Block,	,-110 001	DELHI	Dr Rajeev Sood	New Delhi
CTRI/2009/091/000193	CTRI2009091000193	Rajiv Gandhi Cancer Institute and Research Centre	Sector ? 5, Rohini,-110085	DELHI	Dr. Sudhir Rawal	New Delhi
CTRI/2009/091/000193	CTRI2009091000193	Jawaharlal Nehru Cancer Hospital and Research Centre	Idgah Hills, P B No 32,-462001	MADHYA PRADESH	Dr. T P Sahoo	Bhopal
CTRI/2009/091/000193	CTRI2009091000193	S P Medical College	S P Medical College, Bikaner ,-334003	RAJASTHAN	Dr. R. K. Chaudhary	Bikaner
CTRI/2009/091/000193	CTRI2009091000193	Regional Cancer Centre	Medical College Campus,-695001		Dr. P.G. Jayaprakash
CTRI/2009/091/000194	CTRI2009091000194	Krishna Rajendra Hospital	Opposite Mysore Medical College and Hospital,Irwin Road - 570001	KARNATAKA	Dr. Ravishankar Airody	Mysore
CTRI/2009/091/000194	CTRI2009091000194	Dayanand Medical College	Department of Medicine,,-141001	PUNJAB	Dr. Dinesh Jain	Ludhiana
CTRI/2009/091/000194	CTRI2009091000194	Osmania Medical College, Department of General Medicine	Professor of Medicine,,Afzalgunj-500012	ANDHRA PRADESH	Dr. Srinivas Rao	Hyderabad
CTRI/2009/091/000194	CTRI2009091000194	Meenakshi Mission Hospital & Research Centre	Medical Director,Lake Area, Melur Road,-625107	TAMIL NADU	Dr. V. N Rajasekaran	Madurai
CTRI/2009/091/000194	CTRI2009091000194	S.R Kalla Memorial Hospital	78 Dhuleshwar Garden,C-Scheme-302001	RAJASTHAN	Dr. Mukesh Kalla	Jaipur
CTRI/2009/091/000195	CTRI2009091000195	Deenanath Mangeshkar Hospital	Dept of Medical Oncology,Erandawane	MAHARASHTRA	Mr Ranamale VidyadharM	Pune
CTRI/2009/091/000195	CTRI2009091000195	Bhagwan Mahaveer Jain Cancer Hospital & Research Centre	Dept of Medical Oncology,Jawahar lal Nehru Marg	RAJASTHAN	Dr Naresh Somani	Jaipur
CTRI/2009/091/000195	CTRI2009091000195	Institute Rotary Cancer Hospital	All India Institute of Medical Sciences,Dept of Medical Oncology, Ansari Nagar	DELHI	Dr Atul Sharma	New Delhi
CTRI/2009/091/000195	CTRI2009091000195	Fortis Hospital	Dept of Medical Oncology,Sector 62 Phase Mohali	CHANDIGARH	Dr Rajeev Bedi	Chandigarh
CTRI/2009/091/000195	CTRI2009091000195	Kidwai Memorial Institute of Oncology	Dept of Medical Oncology,Hosur Road	KARNATAKA	DrShanthi Narasimiah	Bangalore
CTRI/2009/091/000195	CTRI2009091000195	Kashyap Nursing Home	Dept of Medical Oncology,Khodadad Circle, Dadar T.T	MAHARASHTRA	DrRevannath A Narode	Mumbai
CTRI/2009/091/000195	CTRI2009091000195	Regional Cancer Centre	Dept of Medical Oncology,Medical College Campus	KERALA	DrVeenugopal Muraleedharan	Thiruvananthapuram
CTRI/2009/091/000195	CTRI2009091000195	Lakeshore Hospital and Research Centre	Dept of Medical Oncology,NH-47 Bypass, Maradu	KERALA	DrBetty George K	Ernakulam
CTRI/2009/091/000195	CTRI2009091000195	Searoc Cancer Hospital	Dept of Medical Oncology,Sector-5 Sikar Road	RAJASTHAN	Dr Anchal Kumar Yadav	Jaipur
CTRI/2009/091/000196	CTRI2009091000196	Brain and Mind institute,	B 101, Neeti Gaurav ComplexRamdaspeth, Brain and Mind institute, 440010	MAHARASHTRA	Dr Chandrashekhar Meshram	Nagpur
CTRI/2009/091/000196	CTRI2009091000196	Biniwale Clinic	852/1, Dinkar Baug Apartment,,Bhandarkar Institute road, Biniwale Clinic, 444004	MAHARASHTRA	Dr Avanti Biniwale	Pune
CTRI/2009/091/000196	CTRI2009091000196	Jasleen Hospital,	Panchsheel Sq.,Jasleen Hospital,440012.	MAHARASHTRA	Dr Sanjay Ramteke	Nagpur
CTRI/2009/091/000196	CTRI2009091000196	Deenanath Mangeshkar Hospital and Research Centre	Department of Neurology,Deenanath Mangeshkar Hospital and Research Centre,Erandawane, 411 004.	MAHARASHTRA	Dr Rahul Kulkarni	Pune
CTRI/2009/091/000196	CTRI2009091000196	Sahyadri Hospitals Ltd.	Plot no.30 c, Erandawane,,Karve road,Sahyadri Hospitals Ltd.,411004.	MAHARASHTRA	Dr Hemant Sant	Pune
CTRI/2009/091/000196	CTRI2009091000196	King Edward Memorial Hospital,	Department of Neurology, First floor, TDH Building, King Edward Memorial Hospital,Sardar Moodliar Road, Rasta Peth,411011	MAHARASHTRA	Dr Nilima Bhalerao	Pune
CTRI/2009/091/000196	CTRI2009091000196	The Jaslok Hospital and Research Centre,	Department Of Neurology,Physiotherapy Annexe,2nd floorThe Jaslok Hospital and Research Centre15, Dr. G Deshmukh Marg,400026	MAHARASHTRA	Dr Joy Desai	Mumbai
CTRI/2009/091/000197	CTRI2009091000197	Dayanand Medical College	Department of Medicine,Tagore Nagar, Ludhiana, Punjab 141002	PUNJAB	Dr Dinesh Jain	Ludhiana
CTRI/2009/091/000197	CTRI2009091000197	Care Hospital	Department of Cardiology, Namapally,Exhibition road, - 500001	ANDHRA PRADESH	Dr. M. S Rao	Hyderabad
CTRI/2009/091/000197	CTRI2009091000197	Madras Medical Mission	Department of Cardiology, Institute For Cardiovascular Diseases,4A, DR J J nagar, Mugappair -600 037	TAMIL NADU	Dr Ajit Mullasari	Chennai
CTRI/2009/091/000197	CTRI2009091000197	HEALTH AND RESEARCH CENTRE	Department of Cardiology, T.C. 1/907, Ist floor- Devi Scans Building,Kumarapuram, Medical College P.O.-695 011		Dr Mathew Thomas
CTRI/2009/091/000197	CTRI2009091000197	Meenakshi Mission Hospital and Research centre	Dept of Cardiology,Melur Road, Lake area-625107	TAMIL NADU	Dr. Selvamani	Madurai
CTRI/2009/091/000197	CTRI2009091000197	Manipal Accunova Limited	Dept of Cardiology, Kasturba Hospital,Madhav Nagar-576104		Dr. Padmakumar
CTRI/2009/091/000197	CTRI2009091000197	Sir Gangaram Hospital	Department of Cardiology, Dharma Vira Heart Centre, 5th Floor,Old Rajinder Nagar-110060	DELHI	Dr JPS Sawhney	New Delhi
CTRI/2009/091/000198	CTRI2009091000198	Dayanand Medical College	Department of Medicine,,-Tagore Nagar, Ludhiana, Punjab 141002	PUNJAB	Dr Dinesh Jain	Ludhiana
CTRI/2009/091/000198	CTRI2009091000198	Meenakshi Mission Hospital and Research centre	Dept of Cardiology , Melur Road,Lake area- 625107	TAMIL NADU	Dr. Selvamani	Madurai
CTRI/2009/091/000198	CTRI2009091000198	Madras Medical Mission	Department of cardiology, Institute For Cardiovascular Diseases, 4A,DR J J nagar, Mugappair-600 037	TAMIL NADU	Dr Ajit Mullasari	Chennai
CTRI/2009/091/000198	CTRI2009091000198	Care Hospital	Department of Cardiology,Exhibition road, -500001	ANDHRA PRADESH	Dr. M. S Rao	Hyderabad
CTRI/2009/091/000200	CTRI2009091000200	Diabetes OPD Sassoon Hospital	,-		Dr Aaditya Udupa
CTRI/2009/091/000201	CTRI2009091000201	Yashoda Hospitals	Raj Bhavan Road, Somajiguda,-500082	ANDHRA PRADESH	Dr. P .S. Gautam	Hyderabad
CTRI/2009/091/000201	CTRI2009091000201	Seven Hills hospitals,	Rockdale Layout,-530002		Dr. S. C. Sinha
CTRI/2009/091/000201	CTRI2009091000201	Tagore Heart Care and Research Centre	Banda Bahadur Nagar,Mahavir Marg -144008	PUNJAB	Dr Nitish Garg	Jalandhar
CTRI/2009/091/000201	CTRI2009091000201	The Heart Care Clinic	201 Balleshwar, Avenue, Opp. Rajpath Club- 380054	GUJARAT	Dr. Ajay Naik	Ahmadabad
CTRI/2009/091/000201	CTRI2009091000201	Vikram Hospital and Heart Care	46, Vivekananda Road,Yadavagiri-570020	KARNATAKA	Dr C.B. Keshavamurthy	Mysore
CTRI/2009/091/000201	CTRI2009091000201	Apollo Hospitals International Ltd	Plot 1 A, Bhat Plot 1A, ,Bhat G.I.D.C Estate,- 382428	GUJARAT	Dr Sharad Jain	Ahmadabad
CTRI/2009/091/000201	CTRI2009091000201	Apollo Hospital	Tondiarpet, No.645/646, T.H. Road,Chennai ? 600081-600081	TAMIL NADU	Dr. Abraham Oomman	Chennai
CTRI/2009/091/000201	CTRI2009091000201	Bankers Heart Institute	Near Tagorenagar, Opposite Suryakiran Complex,, Old Padra Road- 390015	GUJARAT	Dr. Darshan Navinchandra Banekr	Vadodara
CTRI/2009/091/000201	CTRI2009091000201	Apollo Speciality Hospitals	Lake View Road,K.K. Nagar-625020	TAMIL NADU	Dr. A. Madhavan	Madurai
CTRI/2009/091/000201	CTRI2009091000201	Deenanath Mangeshkar Hospital and Research Centre	Erandwane,Pune-411004	MAHARASHTRA	Dr. Satej Janorkar	Pune
CTRI/2009/091/000201	CTRI2009091000201	Bhatia hospital	Tardeo,G- 1 Block-400007	MAHARASHTRA	Dr. Hemant Thacker	Mumbai
CTRI/2009/091/000201	CTRI2009091000201	F -10 Sheron Plaza	Opp. Ambika Niketan ,Bus Stop, Next to Athwalines Road-395007	GUJARAT	Dr Atul Abhyankar	Surat
CTRI/2009/091/000201	CTRI2009091000201	Escorts Heart Institute & Research Center	Okhla Road,-110025	DELHI	Dr V.K. Chopra	New Delhi
CTRI/2009/091/000201	CTRI2009091000201	Global Hospital	1070/1 to 4 ,Lakdi ka pool-500004	ANDHRA PRADESH	Dr.V. Surya Prakasa Rao	Hyderabad
CTRI/2009/091/000201	CTRI2009091000201	G. Kuppuswamy Naidu Memorial Hospital	P.B. No. 6327,Pappanaickenpalayam-641037	TAMIL NADU	Dr P.R Vydianathan	Coimbatore
CTRI/2009/091/000201	CTRI2009091000201	Kamineni Wockhardt Hospitals	No 4 - 1- 1227,King Koti Road, ,Abids-50001	ANDHRA PRADESH	Dr. V. Rajasekhar	Hyderabad
CTRI/2009/091/000201	CTRI2009091000201	JSS Medical College and Hospital	Ramanuja Road,-570004	KARNATAKA	Dr Basavana Gowdappa	Mysore
CTRI/2009/091/000201	CTRI2009091000201	Kovai Medical Centre and Hospital	ConsultantCardiologist,Deptof Cardiology,P.B. No: 3209, Avanashi Road, Peelamedu,-641014	TAMIL NADU	Dr. Kulasekaran Chockalingam	Coimbatore
CTRI/2009/091/000201	CTRI2009091000201	King Edward Memorial Hospital	4th Floor, T.D.H Building,Rasta Peth-411011	MAHARASHTRA	Dr. Milind Gadkari	Pune
CTRI/2009/091/000201	CTRI2009091000201	Medwin Hospitals	Raghava Towers,Chirang Ali Lane-500001	ANDHRA PRADESH	Dr B .Ramesh Babu	Hyderabad
CTRI/2009/091/000201	CTRI2009091000201	Mediciti Hospitals	5-9-22, Secretariat Road,-50003	ANDHRA PRADESH	Dr. G.Rajasekhar Reddy	Hyderabad
CTRI/2009/091/000201	CTRI2009091000201	Omega Hospital	Mahaveer Circle,Kankanady-575002	KARNATAKA	Dr. Mukund Kumbla	Bangalore
CTRI/2009/091/000201	CTRI2009091000201	Narayana Hrudayalaya	258/A, Bommasandra,Industrial Area-560099	KARNATAKA	Dr. Pradeep Kumar	Bangalore
CTRI/2009/091/000201	CTRI2009091000201	S. P. Medical College & A. G. Hospitals	,-334003	RAJASTHAN	Dr. Raja Babu Panwar	Bikaner
CTRI/2009/091/000201	CTRI2009091000201	Ruby Hall Clinic	Sasoon Road,Pune-411001	MAHARASHTRA	Dr. R.B. Gulati	Pune
CTRI/2009/091/000204	CTRI2009091000204	Department of Medical Oncology	Panjagutta ,-500082	ANDHRA PRADESH	Dr.Raghunadha rao	Hyderabad
CTRI/2009/091/000204	CTRI2009091000204	Department of Hematology, All India Institute of Medical Sciences	Ansari Nager,-110029	DELHI	Dr.Pravas Mishra	New Delhi
CTRI/2009/091/000207	CTRI2009091000207	Indira Gandhi Institute of Medical Sciences	,-800014	BIHAR	Rajiv Ranjan Prasad	Patna
CTRI/2009/091/000207	CTRI2009091000207	Amrita Institute of Medical Sciences	,-682026		Dr. T.S. Ganesan
CTRI/2009/091/000207	CTRI2009091000207	M.S. Ramaiah Medical College and Teaching Hospital	,-560054	KARNATAKA	Dr. Nalini Kilara	Bangalore
CTRI/2009/091/000207	CTRI2009091000207	Kidwai Memorial Institute of Oncology	,-560029	KARNATAKA	Dr. Govind Babu	Bangalore
CTRI/2009/091/000207	CTRI2009091000207	Max Super Specialty Hospital	,-110017	DELHI	Dr. Amit Bhargava	New Delhi
CTRI/2009/091/000207	CTRI2009091000207	Malabar Institute of Medical Sciences	,-673016		Dr.Narayanankutty Warrier
CTRI/2009/091/000207	CTRI2009091000207	Tata Memorial Hospital	,-400012	MAHARASHTRA	Dr. V. R. Pai	Mumbai
CTRI/2009/091/000207	CTRI2009091000207	Netaji Subhash Chandra Bose Cancer Research Institute	,-700016		Dr. Ashis Mukhopadhyay
CTRI/2009/091/000208	CTRI2009091000208	Sharavan Hospital	M-Block, 202-203, Second Floor,Near Chanakyapuri Railway Crossing,Ghatlodia-380061	GUJARAT	Dr. Shilpa Patel	Ahmadabad
CTRI/2009/091/000208	CTRI2009091000208	Niyati ENT Hospital,	4th Floor, Hari Krupa Tower,,Near Govt. Ladies Hostel,-380006	GUJARAT	Dr Ajay shah	Ahmadabad
CTRI/2009/091/000210	CTRI2009091000210	Coimbatore Diabetes Foundation	17, Cowley Brown Road,,R.S. puram-	TAMIL NADU	Vairamuthu Sekar	Coimbatore
CTRI/2009/091/000210	CTRI2009091000210	Bangalore Endocrinology and Diabetes Research Centre	33/1, 1st Fl, Margosa Rd,,Between 12th and 13th Cross, Malleshwaram-560003	KARNATAKA	Mala Dharmalingam	Bangalore
CTRI/2009/091/000210	CTRI2009091000210	Gujarat Endocrine Center	201, Silver Brook-B Opp.,Doctor House, Ellisbridge-380006	GUJARAT	Parag Shah	Ahmadabad
CTRI/2009/091/000210	CTRI2009091000210	Diabetes Thyroid Hormone Research Institute	11/5 new Palasia Near,Chhappan Dukan-452001	MADHYA PRADESH	Sunil Jain	Indore
CTRI/2009/091/000210	CTRI2009091000210	The Bangalore Diabetes Hospital	16/M Millers Tank Bed Area,,Thimmaiah Road, Vasanth Nagar-560052	KARNATAKA	Kankatte Prasanna Kumar	Bangalore
CTRI/2009/091/000210	CTRI2009091000210	S.R. Kalla Hospital	78, Dhulesh War Garden,-302001	RAJASTHAN	Jugal Bihari Gupta	Jaipur
CTRI/2009/091/000211	CTRI2009091000211	Dept. of Gastroenterology	Academic Block, GB Pant Hospital,Delhi-110002	DELHI	Prof S K Sarin	New Delhi
CTRI/2009/091/000212	CTRI2009091000212	Seth VS Hospital and NHL Municipal Medical College	Department of Dermatology STD, AIDS and LeprosySeth VS Hospital and NHL Municipal Medical College Ellisbridge-380006	GUJARAT	Dr Ranjan C Rawal	Ahmadabad
CTRI/2009/091/000213	CTRI2009091000213	Advanced Centre for Treatment ,Research and Education In Cancer	Tata Memorial Centre,Advanced Centre for Treatment ,Research and Education In Cancer (ACTREC),Kharghar-410210	MAHARASHTRA	Dr aliasgar Moiyadi	Mumbai
CTRI/2009/091/000214	CTRI2009091000214	Curie Manavata Cancer Centre, Opp. Mahamarya Bus Stand, Mumbai Naka, Nashik- 422 004, Maharashtra	,-422 004	MAHARASHTRA	Dr Raj Nagarkar	Nashik
CTRI/2009/091/000214	CTRI2009091000214	Global Hospital, Lakdi-Ka-Pool, Hyderabad-500004, India.	,-500004	ANDHRA PRADESH	Dr. Ravi Kumar Saxena	Hyderabad
CTRI/2009/091/000214	CTRI2009091000214	entral India Cancer Research Institute, 11, Shankar Nagar, West High Court Road, Nagpur - 440 010	,-440 010	MAHARASHTRA	Dr.Ajay Mehta	Nagpur
CTRI/2009/091/000214	CTRI2009091000214	Deenanath Mangeshkar Hospital & Research Centre,Erandwane,Pune-411004	,-411004	MAHARASHTRA	DrAmol Bapaye	Pune
CTRI/2009/091/000214	CTRI2009091000214	Meenakshi Mission Hospital & Reasearch Centre. Lake Area. Melur. Madurai-625107	,-625107	TAMIL NADU	Dr. Kirushna Kumar	Madurai
CTRI/2009/091/000214	CTRI2009091000214	Lifeline Mutispecilaity Hospital, Perungudi Chennai - 600096	,-600096	TAMIL NADU	Dr. J S Rajkumar	Chennai
CTRI/2009/091/000214	CTRI2009091000214	Sri RamaChandra Medical Centre, No1, Ramachandra Nagar, Porur, Chennai- 600 116	,-600 116	TAMIL NADU	Dr.Anita Ramesh	Chennai
CTRI/2009/091/000215	CTRI2009091000215	Basement Clinic-Bhatia General Hospital	Basement Clinic, Bhatia General Hospital, Tardeo Road, Mumbai Central, Mumbai 400007	MAHARASHTRA	Dr Sujeet Rajan	Mumbai
CTRI/2009/091/000215	CTRI2009091000215	Asthma Allergy Centre	Plot no 66, Hindu Colony Lane no 1, Asthma Allergy Centre, Dadar (E), Mumbai 400014	MAHARASHTRA	Dr Pramod Niphadkar	Mumbai
CTRI/2009/091/000216	CTRI2009091000216	Apollo Hospitals {spectra clinical research centre}	spectra clinical research centre,Jubilee Hills Hyderabad-500033	ANDHRA PRADESH	Dr Ajit Vigg	Hyderabad
CTRI/2009/091/000216	CTRI2009091000216	TB & Chest Hospital	Dept TB &amp; Chest disease,St.Inez. Caranazalem-403002		Dr. Anthony Mesquita
CTRI/2009/091/000216	CTRI2009091000216	Asthama Bhawan	Sawai Maan Singh Medical College R-3,Sec-6, nera cinestar Vidhyanagar-302023	RAJASTHAN	Dr. Manish Jain	Jaipur
CTRI/2009/091/000216	CTRI2009091000216	Asthama Allergy Centre	Clinical Research Unit, Gurukripa, 66,Hindu colony lane -1, Dadar (E)-400014	MAHARASHTRA	Dr Pramod Niphadkar	Mumbai
CTRI/2009/091/000216	CTRI2009091000216	Kerala Institute Of Medical Sciences	Dept Of Internal Medicine, ,P.B. No.1, Anayara. P.O.-695029		Dr. Mathew Thomas
CTRI/2009/091/000216	CTRI2009091000216	Dayanand Medical College & Hospital	2nd Floor, Dept Of Medicine,Tagore Nagar, Civil Lines-141001	PUNJAB	Dr Dinesh Jain	Ludhiana
CTRI/2009/091/000216	CTRI2009091000216	Osmania Medical College	Dept Of General Medicine,Afzalgunj-5600012	ANDHRA PRADESH	Dr. Srinivasa Rao	Hyderabad
CTRI/2009/091/000216	CTRI2009091000216	Kovai Medical Centre & Hospital	Respiratory Dept,P.O.Box 3209, Avanashi road,-641014	TAMIL NADU	Dr. V. R. Pattabhiraman	Coimbatore
CTRI/2009/091/000216	CTRI2009091000216	Victoria Hospital	Dept Of Medicine, Ward No.67, C Block, Fort-560002	KARNATAKA	Dr. Veeranna Gowda	Bangalore
CTRI/2009/091/000216	CTRI2009091000216	SDS Tuberculosis and Rajiv Gandhi Institute of Chest Disease	Department of Pulmonary Medicine,Bangalore Medical College,Hosur Road, Dharmaram College Post-560029	KARNATAKA	DR. NAGRAJ C	Bangalore
CTRI/2009/091/000217	CTRI2009091000217	Ruby Hall Clinic	40,,Sasson Road-411001	MAHARASHTRA	Dr. Abhay Mutha	Pune
CTRI/2009/091/000217	CTRI2009091000217	Sterling Hospital	Gurukul Road,Memnagar-380052	GUJARAT	Dr. Navneet Shah	Ahmadabad
CTRI/2009/091/000217	CTRI2009091000217	Nizam's Institute of Medical Sciences	,-		Dr. Usha Rani Pingali
CTRI/2009/091/000217	CTRI2009091000217	Bangalore Diabetes Hospital	16/M, Thimmaiah Roas,Miller Tank Bed Area-560052	KARNATAKA	Dr Sanjay Reddy C	Bangalore
CTRI/2009/091/000217	CTRI2009091000217	Amrita Institute of Medical Sciences	Amrita Lane,Elamakkara Post.-682 026		Dr. Harish Kumar
CTRI/2009/091/000217	CTRI2009091000217	Diabetes Care & Research Institute	#729, PH Rd ,-600029		Dr. V. Seshiah
CTRI/2009/091/000217	CTRI2009091000217	Bharti Hospital	Wazir Chand Colony, Kunjpura Road-132001	HARYANA	Dr. Sanjay Kalra	Karnal
CTRI/2009/091/000217	CTRI2009091000217	Diabetes Unit 6TH Floor	Banoocayaji Building KEM Hospital ,Sardar Mudliar Road-411011		Dr. Chittaranjan Yajnik
CTRI/2009/091/000217	CTRI2009091000217	Diabetes Thyroid Hormone Research Institute Pvt. Ltd.	11/5, ,New Palasia (After Chappan Dukan Triangle, On Right side)-452001	MADHYA PRADESH	Dr. Sunil Jain	Indore
CTRI/2009/091/000217	CTRI2009091000217	K G Hospital	No #5,,Arts college Road-641018	TAMIL NADU	Dr. Girithara Gopalakrishnan	Coimbatore
CTRI/2009/091/000217	CTRI2009091000217	Jnana Sanjeevini Medical Center	2, 1 A Cross, Marenahalli, J.P.Nagar,,Phase II. -560078	KARNATAKA	Dr. Srikanta Satyanarayana	Bangalore
CTRI/2009/091/000217	CTRI2009091000217	Medisys Clinisearch India Pvt Ltd.	Bangalore Diabetic Centre ,Kalyan Nagar-560043	KARNATAKA	Dr. Prasanna Kumar	Bangalore
CTRI/2009/091/000217	CTRI2009091000217	Lotus Diagnostic Centre	493, CMH Road,-560038		Dr. Arpandev Bhattacharyya
CTRI/2009/091/000218	CTRI2009091000218	Institute of Post Graduate Medical Education and Research	Ronald Ross Building,244, A.J.C. Bose Road-700020	WEST BENGAL	Dr. Satinath Mukhopadhyay	Kolkata
CTRI/2009/091/000218	CTRI2009091000218	St. John?s Medical College Hospital	Sarjapur Road,Koramangala -560034	KARNATAKA	Dr. Rajagopalan Iyer	Bangalore
CTRI/2009/091/000218	CTRI2009091000218	K.G.N.Diabetes & Endrocrinology Center	10 Kedy Shopping Center, ,Nagpada-400008	MAHARASHTRA	Dr. Shehla Shaikh	Mumbai
CTRI/2009/091/000218	CTRI2009091000218	Endocare Clinic	Mohiniraj Building,Near Vidya Vikas Circle-422013		Dr. Sujit Chandratreya
CTRI/2009/091/000219	CTRI2009091000219	Deenanath Mangeshkar Hospital & Research Centre	Deenanath Mangeshkar Hospital &amp; Research CenterErandwanePune â€“ 411004	MAHARASHTRA	Dr Chetan Deshmukh	Pune
CTRI/2009/091/000219	CTRI2009091000219	BP Podar Hospital	B.P.Poddar Hospital &amp; Medical Research Ltd.71/1, Humayun Kabir Sarani, New Alipore,Block - G,	WEST BENGAL	Dr Chanchal Goswami	Kolkata
CTRI/2009/091/000219	CTRI2009091000219	Nizam's Institute of Medical Sciences	Department of Medical Oncology, Room 607, E Block, 6th Floor, NIMS, Panjagutta,-500082	ANDHRA PRADESH	Professor D. Raghunadharao	Hyderabad
CTRI/2009/091/000219	CTRI2009091000219	Kidwai Memorial Institute of Oncology	Department of Medical Oncology , Dr. M.H. MariGowda Road, Hosur Road,-560029	KARNATAKA	Dr. Govind Babu	Bangalore
CTRI/2009/091/000219	CTRI2009091000219	SEAROC Cancer Center	SEAROC Cancer Center, S.K.Soni Hospital, Sector 5, Vidhyadhar Nagar,-302 013	RAJASTHAN	Dr. Anish Maru	Jaipur
CTRI/2009/091/000220	CTRI2009091000220	Department of Psychology	Osmania University,-500007	ANDHRA PRADESH	Prof. C. Beena	Hyderabad
CTRI/2009/091/000226	CTRI2009091000226	All india Institute of Medical Sciences, Ansari Nagar,New Delhi	All india Institute of Medical Sciences, Ansari Nagar,New Delhi,All india Institute of Medical Sciences, Ansari Nagar,New Delhi-110029	DELHI	Dr. Viveka P. Jyotsna	New Delhi
CTRI/2009/091/000232	CTRI2009091000232	Sree Chitra Tirunal Institute for Sciences and Technology	Sree Chitra Tirunal Institute for Sciences and Technology,Trivandrum-11-659011		Dr. Asha Kishore
CTRI/2009/091/000232	CTRI2009091000232	Sri Aurobindo Seva Kendra	Sri Aurobindo Seva Kendra, 1H, Gariahat Road (South),Jodhpur Park-700068	WEST BENGAL	Dr. Pahari Ghosh	Kolkata
CTRI/2009/091/000232	CTRI2009091000232	Sri Ramachandra Medical College	A-2, Department of Neurology No.1 ,Porur-600116	TAMIL NADU	Dr. Cannigaiper UthamaroyanVelmurugendran	Chennai
CTRI/2009/091/000232	CTRI2009091000232	T.N.M.C. and B.Y.L.Nair Hospital	Dr. A.L.Nair Road,Mumbai Central-400008	MAHARASHTRA	Dr. Arun Brijratanlal Shah	Mumbai
CTRI/2009/091/000232	CTRI2009091000232	P.D. Hinduja Hospital & Research Center	Veer Savarkar Road,mahim-400016	MAHARASHTRA	Dr. Charulata Sankhla	Mumbai
CTRI/2009/091/000232	CTRI2009091000232	Post Graduate Institute of Medical Education & Research, Department of Neurology	Post Graduate Institute of Medical Education &amp; Research, Department of Neurology,Sector 12-160 012	CHANDIGARH	Dr. Sudesh Kr. Prabhakar	Chandigarh
CTRI/2009/091/000232	CTRI2009091000232	Ruby General Hospital	Kasba Golpark,EM By pass-700107	WEST BENGAL	Dr. Prosenjit Chakraborty	Kolkata
CTRI/2009/091/000232	CTRI2009091000232	Ruby Hall Clinic	Ruby Hall Clinic,40, Sasoon Road-411001	MAHARASHTRA	Dr. Sunil Bandishti	Pune
CTRI/2009/091/000232	CTRI2009091000232	Vijaya Health Centre	OPD Block, Room No.1 &amp; 2, 175 NSK Salai,Vadapalani-600026	TAMIL NADU	Dr. Suresh Kumar	Chennai
CTRI/2009/091/000232	CTRI2009091000232	VIMHANS (Vidya Sagar Institute of Mental Health and Neurosciences)	Depatment of Neurology, No.1 Institutional Area,Nehru Nagar-110065	DELHI	Dr. Shamsher Dwivedee	New Delhi
CTRI/2009/091/000232	CTRI2009091000232	Brain and Mind Institute	Brain and Mind Institute, B-101, Neeti Gaurav Complex,Ramdaspeth-440010	MAHARASHTRA	Dr. Chandrashekhar Meshram	Nagpur
CTRI/2009/091/000232	CTRI2009091000232	Baby Memorial Hospital	Baby Memorial Hospital,I. G. Road-673004		Dr. Ummer Kardan
CTRI/2009/091/000232	CTRI2009091000232	Department of Neurology, M. S. Ramaiah Memorial Hospital	M.S.Ramaiah Memorial Hospital, New Bel Road,Gokula Extension-560054	KARNATAKA	Dr. Rangasheety Srinivasa	Bangalore
CTRI/2009/091/000232	CTRI2009091000232	Depart of Neurology, St. John's Medical College and Hospital	St. John's Medical College and Hospital, Sarjapur Road,John Nagar-560034	KARNATAKA	Dr. Ajit Kumar Roy	Bangalore
CTRI/2009/091/000232	CTRI2009091000232	Department of Neurology, Sir Ganga Ram Hospital	Sir Ganga Ram Hospital,Old Rajinder Nagar-110060	DELHI	Dr. P. K. Sethi	New Delhi
CTRI/2009/091/000232	CTRI2009091000232	Department of Neurology Nizams Institute of Medical Sciences	Nizams Institute of Medical Sciences,Punjaguta-500082	ANDHRA PRADESH	Dr. Rupam Borgohain	Hyderabad
CTRI/2009/091/000232	CTRI2009091000232	Department Of Neurology,NIMHANS Neuroscience	Department Of Neurology,NIMHANS Neuroscience, ,Hosur Road-560029	KARNATAKA	Dr. Pramod Kumar Pal	Bangalore
CTRI/2009/091/000232	CTRI2009091000232	Department of Neurology,All India Institute of Medical Sciences	All India Institute of Medical Sciences ,Ansari nagar-110029	DELHI	Dr. Madhuri Behari	New Delhi
CTRI/2009/091/000232	CTRI2009091000232	Dr. Kamakshi Memorial Hospital Pvt Ltd	Dr. Kamakshi Memorial Hospital Pvt Ltd, No.1 Radial Road,Pallikkaranai-601302	TAMIL NADU	Dr. D. Vasudevan	Chennai
CTRI/2009/091/000232	CTRI2009091000232	Department of Neurology,Poona Hospital and Research Centre	Poona Hospital and Research Centre,27, Sadashiv Peth-411030	MAHARASHTRA	Dr. Sudhir Shantilal Kothari	Pune
CTRI/2009/091/000232	CTRI2009091000232	Dr. Neeta Mehta's Clinic	D-502, 5th Floor, Rizvi Nagar, Near junction of S.V.Road,Near Milan Subway, Santacruz(W)-400054	MAHARASHTRA	Dr. Neeta Mehta	Mumbai
CTRI/2009/091/000232	CTRI2009091000232	Dr. Mohit Bhatt's clinic	604, Om Chamber, August Kranti marg,Kemps Corner-400036	MAHARASHTRA	Dr. Mohit Bhatt	Mumbai
CTRI/2009/091/000232	CTRI2009091000232	Institute of Human Behaviour & Allied Sciences (IHBAS)	Institute of Human Behaviour &amp; Allied Sciences (IHBAS) ,Dilshad Garden-110095	DELHI	Dr. sunil Pradhan	New Delhi
CTRI/2009/091/000232	CTRI2009091000232	Indraprastha Apollo Hospital	Sarita Vihar, Delhi-Mathura Road-110044	DELHI	Dr. Mukul Varma	New Delhi
CTRI/2009/091/000232	CTRI2009091000232	Kerala Institute of Medical Sciences	Anamukham, P. B. No. 1, Aanayara P.O.-695 029		Dr. Mohammad Illiyas Sahadulla
CTRI/2009/091/000232	CTRI2009091000232	J. S. S. Hospital	Agrahara,Ramanuja Road-570004	KARNATAKA	Dr Narahari Moda Gopalkrishna	Mysore
CTRI/2009/091/000232	CTRI2009091000232	Mallikatta Neuro and Research Centre	Mallikatta Neuro and Research Centre, Opp. Mallikatte Circle,Kadri-575002	KARNATAKA	Dr. Nellikunja Shankar	Bangalore
CTRI/2009/091/000232	CTRI2009091000232	Kovai Medical Centre and Hospital	Kovai Medical Centre and Hospital, Post Box No-3209,Avanashi Road-641014	TAMIL NADU	Dr. Krishnan Vijayan	Coimbatore
CTRI/2009/091/000232	CTRI2009091000232	Neurology Centre , 401, Kedar, Opp Krupa Petrol Pump	Near Parimal Garden,Ellisbridge-380006	GUJARAT	Dr. Ajit Sowani	Ahmadabad
CTRI/2009/091/000232	CTRI2009091000232	Neuro Care centre	UGF-43, Netaji Subhash Chandra Bose Complex,Tulsidas Marg, Chowk-226003	UTTAR PRADESH	Dr. Asad Abbas	Lucknow
CTRI/2009/091/000240	CTRI2009091000240	PSG Institute of Medical Scienece & Research Centre	Peelamedu,-641 004	TAMIL NADU	Dr. K. Srikanth	Coimbatore
CTRI/2009/091/000240	CTRI2009091000240	St.John's Medical College Hospital	Division of Chest Medicine, John Nagar,,Sarjapur Road-560 034	KARNATAKA	Dr. George D'Souza	Bangalore
CTRI/2009/091/000240	CTRI2009091000240	Ruby Hall Clinic	40,Sassoon Road-411 001	MAHARASHTRA	Dr. Mahavir Modi	Pune
CTRI/2009/091/000240	CTRI2009091000240	TB and Chest Disease Hospital	St. Inez P.O ,-403002	GOA	Dr A M Mesquita	North Goa
CTRI/2009/091/000240	CTRI2009091000240	Prince Aly Khan Hospital	Aga Hall, Nesbit Road,Mazagoan-400 010	MAHARASHTRA	Dr. Sulaiman Ladhani	Mumbai
CTRI/2009/091/000240	CTRI2009091000240	Apollo Hospital	154/11, Opp IIM,Bennerghatta Road-560 076	KARNATAKA	Dr. Sumant Mantri	Bangalore
CTRI/2009/091/000240	CTRI2009091000240	Allergy, Asthma & Chest Centre	1397, 4th Cross,Krishnamurthypuram-570 004	KARNATAKA	Dr.Mahesh P. A	Mysore
CTRI/2009/091/000240	CTRI2009091000240	Getwell Hospital and Research Institute	Plot No. 20/1,Khare Marg-440012	MAHARASHTRA	Dr Rajesh Swarnakar	Nagpur
CTRI/2009/091/000240	CTRI2009091000240	Asthma Bhawan	R-3, Sector 6,Vidhyadhar-302023	RAJASTHAN	Dr. Ajeet Singh	Jaipur
CTRI/2009/091/000240	CTRI2009091000240	Jehangir Clinical Development Centre	Jahangir Hospital Premises , 32,Sassoon Road-411 001	MAHARASHTRA	Dr Mahendra Kawedia	Pune
CTRI/2009/091/000240	CTRI2009091000240	Health and Research Centre	TC 1/907, 1st Floor Devi Scans Building,Kumarapuram, Medical College-695011	KERALA	Dr Mathew Thomas	Thiruvananthapuram
CTRI/2009/091/000240	CTRI2009091000240	Kovai Medical Centre & Hospital	Post Box # 3209,Avanashi Raod-641 014	TAMIL NADU	Dr. Pattabhi Raman V. R	Coimbatore
CTRI/2009/091/000240	CTRI2009091000240	Kasturba Medical College and Hospital	Karnataka 575001,Mangalore,575001,India	KARNATAKA	Dr RCSahoo	Belgaum
CTRI/2009/091/000240	CTRI2009091000240	Metro Multispeciality Hospital	L-94, Sector 11,-201 301	DELHI	Dr Deepak Talwar	Central
CTRI/2009/091/000240	CTRI2009091000240	Leela More Chest Clinic	57 North Avenue, Dhantoli-440012	MAHARASHTRA	Dr. Ravindra Sarnaik	Nagpur
CTRI/2009/091/000243	CTRI2009091000243	Curie Manavata Cancer Centre	Opp Mahamarg Bus Stand,,Mumbai Naka,-422004	MAHARASHTRA	Dr. Raj Nagarkar	Nashik
CTRI/2009/091/000243	CTRI2009091000243	Bharat Hospital	Number 438, ,Hebbal Area,-570017	KARNATAKA	Dr. M. S Vishveshwara	Mysore
CTRI/2009/091/000243	CTRI2009091000243	Jehangir Clinical Development Centre	32 Sassoon Road,,Jehangir Hospital Premises,-411001	MAHARASHTRA	Dr. Madhuri Lokapur	Pune
CTRI/2009/091/000243	CTRI2009091000243	Government Medical College,	Government Medical College,,-440003	MAHARASHTRA	Dr. Kamble	Nagpur
CTRI/2009/091/000243	CTRI2009091000243	Sanjeevan Hospital	Plot no 23, off Karve road,,Erandawne,-411004	MAHARASHTRA	Dr. A Ranade	Pune
CTRI/2009/091/000243	CTRI2009091000243	Prince Aly Khan Hospital	Aga hall, Nesbit Road,,Mazgoan,-400010	MAHARASHTRA	Dr. Tapan Saikia	Mumbai
CTRI/2009/091/000243	CTRI2009091000243	Shatabdi Hospital	Suyojit City centre,Opp mahamarg bus stand,-422005	MAHARASHTRA	Dr. Shailesh Bondarde	Nashik
CTRI/2009/091/000244	CTRI2009091000244	Pentamed Hospital	Dept of Oncology, 7 LSC Derawal Nagar, ,Gujaranwala Town-110009	DELHI	Dr. Dinesh Singh	New Delhi
CTRI/2009/091/000244	CTRI2009091000244	Sir Gangaram Hospital	Room 212 A,Dept. of Medical Oncology, ,Rajinder Nagar,-110060	DELHI	Dr.Shyam Agarwal	New Delhi
CTRI/2009/091/000244	CTRI2009091000244	Ruby Hall Clinic	303,New Cancer Building,,40 Sassoon Road,-411001	MAHARASHTRA	Dr.Chetan Deshmukh	Pune
CTRI/2009/091/000244	CTRI2009091000244	TATA Memorial Hospital	Dr. E. Borges Marg ,Parel-400 012	MAHARASHTRA	Dr. Mary Ann Muckaden	Mumbai
CTRI/2009/091/000244	CTRI2009091000244	P.D Hinduja National Hospital	Dept. of Oncology, room no.0106,Old building,ground floor, MRC .Veer Savarkar Marg, Mahim-400016	MAHARASHTRA	Dr. Sachin Almel	Mumbai
CTRI/2009/091/000244	CTRI2009091000244	AIIMS	Unit of Anaestesiology,Ansari Nagar-110029	DELHI	Dr. Sushma Bhatnagar	New Delhi
CTRI/2009/091/000244	CTRI2009091000244	AH Regional Cancer Centre	Dept. of Anaesthesia,Pain Relief and Palitive care, Mangalabag-7533007	ORISSA	Dr. Sukhdev Nayak	Cuttack
CTRI/2009/091/000244	CTRI2009091000244	Gujurat Cancer Research Institute,	Dept of Anaeshesia, ,Civil Hospital Campus, Asarwa,-380016	GUJARAT	Dr. Bipin Patel	Ahmadabad
CTRI/2009/091/000244	CTRI2009091000244	Bhagwan Mahaveer Cancer Hospital and Research Centre	Dept of Anaesthesia and Pain Palliative Care,JN Marg-302017	RAJASTHAN	Dr. Pushpalatha Gupta	Jaipur
CTRI/2009/091/000244	CTRI2009091000244	Kidwai Memorial Institute Of Oncology	Dept.of Anaesthesia and Pain Relief,Dr, M H Marigowda Road -560029	KARNATAKA	Dr. Saraswathi Devi	Bangalore
CTRI/2009/091/000244	CTRI2009091000244	Jawaharlal Nehru Cancer Hospital.	Dept of Pain &amp; Palliative Care,Idgah Hills,-462001	MADHYA PRADESH	Dr. R K Panday	Bhopal
CTRI/2009/091/000244	CTRI2009091000244	Madurai Mission Hospital,	Dept of Radiation Oncology,,Lake Area,Melur Road,-625020	TAMIL NADU	Dr.Krishna Kumar	Madurai
CTRI/2009/091/000244	CTRI2009091000244	KMC Medical College	Dept. of Radiation Oncology,,Attavar-575001	KARNATAKA	Dr.Kamalaksha Shenoy	Bangalore
CTRI/2009/091/000244	CTRI2009091000244	Nizam Institute of Medical Science	Dept. of Medical Oncology,,Punjgutta-500082		Dr.Raghunadhrao
CTRI/2009/091/000244	CTRI2009091000244	MS Ramaih Hospital	Dept of Medical Oncology,,MSR Nagar, MSRIT Post,-560054	KARNATAKA	Dr.Nalini Kilara	Bangalore
CTRI/2009/091/000249	CTRI2009091000249	Osmania General Hospital	Afzalgunj,-500012	ANDHRA PRADESH	Dr. Sampath Kumar	Hyderabad
CTRI/2009/091/000249	CTRI2009091000249	S.R.Kalla Memorial Gastro & General Hospital	78,Dhuleshwar Garden, Behind HSBC Bank, Sardar Patel Marg, C-Scheme,-302001,		Dr. Jugal Bihari Gupta
CTRI/2009/091/000249	CTRI2009091000249	Sengupta Hospital and Research Institute	,-440033	MAHARASHTRA	Dr. Shanthanu Sengupta	Nagpur
CTRI/2009/091/000249	CTRI2009091000249	Shri Krishna Hrudayalaya & Critical Care Centre	Opp. New English School, Congress Nagar, Dhantoli, Nagpur - 440012,,-		Dr. Mahesh Fulwani
CTRI/2009/091/000249	CTRI2009091000249	Mediciti Hospitals, 5-9-22, Secretriat Road, Hyderabad- 500063 Andhra Pradesh	,-		Dr. Naveen Chandra Reddy
CTRI/2009/091/000249	CTRI2009091000249	Monilek Hospital And Research Centre	Sector 4, Jawahar Nagar, Jaipur - 302004,-		Dr. Mukesh Sarna
CTRI/2009/091/000249	CTRI2009091000249	Nanjappa Hospital, 660, Kuvempu Road, Shimoga- 577201 Karnataka	,-		Dr. Narendra Jathappa
CTRI/2009/091/000249	CTRI2009091000249	Narayana Hrudayalaya, 258/A- Bommasandra Industrial Area, Anekal Taluk, Bangalore-560 099 Karnataka	,-		Dr. Bagirath Raguraman
CTRI/2009/091/000249	CTRI2009091000249	Shri Sai Baba Heart Institute & Research Centre,	,-		Dr. Aniruddha Dharmadhikari
CTRI/2009/091/000249	CTRI2009091000249	Sir Ganga Ram Hospital	Fifth Floor, Dept. Of Cardiology, Old Rajinder Nagar, New Delhi - 110060,,-		Dr. Jitendra Pal Sawhney
CTRI/2009/091/000249	CTRI2009091000249	"Patiala Heart Institute, 2- Jagdish Marg, Patiala-147 001 (Punjab) India	,-		Dr. Gurpreet Sidhu
CTRI/2009/091/000249	CTRI2009091000249	"Hope Specialty Hospital, 200- W K Road, Meerut ? 250001 Uttar Pradesh, India.	,-		Dr. Tanuraj Sirohi
CTRI/2009/091/000249	CTRI2009091000249	Arneja Heart Institute	Behind Somalwar school,-440010	MAHARASHTRA	Dr. Jaspal Arneja	Nagpur
CTRI/2009/091/000249	CTRI2009091000249	Apollo Hospitals	645 &amp; 646 TH Road, Tondiarpet, Chennai, Tamil Nadu, 600081,,-		Dr. Abraham Oomman
CTRI/2009/091/000249	CTRI2009091000249	Baroda Heart Institute & Research Centre	44, Haribhakti Colony, Old Padra Road, Vadodara - 390007, Gujarat,,-		Dr. Parvinder Singh
CTRI/2009/091/000249	CTRI2009091000249	Avanti Institute of Cardiology, 5- Abhyankar Road, Dhantoli, Nagpur-440012 Maharashtra	,-		Dr. Udaykumar Keolchandra Mahorkar
CTRI/2009/091/000249	CTRI2009091000249	CHL-Apollo Hospitals	A. B. Road,-452008	MADHYA PRADESH	Dr. Rajesh Jain	Indore
CTRI/2009/091/000249	CTRI2009091000249	Cardiac Care & Counseling Center	775/1 Ketkar Path, Park Plza, 4th floor, Opp Kamla Nehru Park, Off Bhandarkar Road, Pune - 411004,-		Dr. Sunil Sathe
CTRI/2009/091/000249	CTRI2009091000249	Dr Ramesh Cardiac & Multispeciality Hosp. Ltd.,	Ring Road, Near ITI College, Vijayawada- 520008 Andhra Pradesh,-		Dr. Rameshbabu Pothineni
CTRI/2009/091/000249	CTRI2009091000249	Deenanath Mangeshkar Hospital and research center,	Erandwane, Near Mhatre Bridge, Pune - 411004,,-		Dr. Shireesh Sathe
CTRI/2009/091/000249	CTRI2009091000249	Fortis Escorts HospitalJLN Marg, Malviya NagarJaipur-302 017Rajasthan	,-		Dr. Ravindra Kumar Tongia
CTRI/2009/091/000249	CTRI2009091000249	Escorts Heart Institute and Research Center, Okhla Road, New Delhi - 110025	,-		Dr. Atul Mathur
CTRI/2009/091/000249	CTRI2009091000249	Grant Medical Foundation, Ruby Hall Clinic, 40, Sasoon Road, Pune - 411001	,-		Dr. Suhas Hardas
CTRI/2009/091/000249	CTRI2009091000249	G. Kuppuswamy Naidu Memorial Hospital,	Post Box. No. 6327, Pappanaickenpalayam, Coimbatore-641037, Tamil Nadu,,-		Dr. K.A Sambasivam
CTRI/2009/091/000249	CTRI2009091000249	Holy Family Hospital, St. Andrew's Road, Bandra (West) Mumbai-400050 Maharashtra	,-		Dr. Brian Pinto
CTRI/2009/091/000249	CTRI2009091000249	Heart & General Hospital	7-Vivekanand Marg C-Scheme, Jaipur - 302001, ,-		Dr. Prakash Chandwani
CTRI/2009/091/000249	CTRI2009091000249	M.S Ramaih Memorial Hospital	M.S.R Nagar, M.S.R.I.T Post, Bangalore - 560034, India.,-		Dr. Prakash Vadagenalli Sathayanarayana
CTRI/2009/091/000249	CTRI2009091000249	Lifecare Institute of Medical Sciences & Research,	Sardar Patel Statue Corner, Sardar Patel Stadium Road, Naranpura, Ahmedabad - 380 014, Gujarat,,-		Dr. Sunil Thanvi
CTRI/2009/091/000249	CTRI2009091000249	Medanta-Medicity	Sector ? 38,-122001	HARYANA	Dr. Ravi Ratan Kasliwal	Gurgaon
CTRI/2009/091/000249	CTRI2009091000249	M.V. Hospital and Research Center	314/30, Mirza Mandi Chowk, Lucknow - 226003, Uttarpradesh,,-		Dr. Sandeep Kumar Gupta
[truncated: 36,792 more rows]
