# Supplementary material for: An analysis of deficiencies in the data of interventional drug trials registered with Clinical Trials Registry - India
Source: Trials. 2019 Aug 28;20:535. doi: 10.1186/s13063-019-3592-0 (PMC6712861; doi:10.1186/s13063-019-3592-0)
Supplement: Supplementary file 3 — The SQLite database with details of 12,673 trial records from CTRI. (ZIP 20 mb) [file 13063_2019_3592_MOESM3_ESM.zip › PrimarySponsor.csv]

ctri_number	primarykey	name	typeofsponsor	address
CTRI/2007/091/000002	CTRI2007091000002	SDM College of Dental sciences	Research institution and hospital	Stature,Dharwad,Karnataka .580009
CTRI/2007/091/000003	CTRI2007091000003	Nicholas Piramal Research Center	Pharmaceutical industry-Indian	Nirlon Complex, Off Western Express Highway Goregaon (East) Mumbai, Maharashtra 400 063 India
CTRI/2007/091/000006	CTRI2007091000006	ANCHOR HEALTH AND BEAUTY CARE PRODUCTS MUMBAI	Research institution and hospital	ANCHOR HEALTH AND BEAUTY CARE PRODUCTS , MUMBAI, India
CTRI/2007/091/000008	CTRI2007091000008	Christian Medical College,Vellore
CTRI/2007/091/000009	CTRI2007091000009	Anchor Health and Beauty care pvt Ltd	Pharmaceutical industry-Indian	Anchor Health and Beauty care pvt. Ltd., Marathon Innova C-wing, 2nd floor, opposite Peninsula Corporate Park,Off G. K. Marg, Lower Parel (W), Mumbai 400 013
CTRI/2007/091/000012	CTRI2007091000012	Christian Medical College - Vellore
CTRI/2007/091/000013	CTRI2007091000013	Indian Cooperative Oncology Network ICON	Other [Trust & Academic Research Organisation (ARO) ]	Add for Correspondence c/o Indian Cancer Society 74 Jerbai Wadia Road, Parel Mumbai 400012
CTRI/2007/091/000015	CTRI2007091000015	CADILA PHARMACEUTICALS PRIVATE LIMITED	Pharmaceutical industry-Indian	Cadila Corporate Campus, Sarkhej – Dholka Road, Bhat, Ahmedabad – 382 210, Gujarat, India
CTRI/2007/091/000016	CTRI2007091000016	Population Health Research Institute	Pharmaceutical industry-Global	McMaster UniversityHamilton General Hospital237 Barton Street East Hamilton Ontario L8L 2X2 CANADA
CTRI/2007/091/000017	CTRI2007091000017	Amgen Technology Pvt Ltd
CTRI/2007/091/000020	CTRI2007091000020	Fluid Research Fund Christian Medical College Vellore	Private medical college	Christian Medical College, Vellore 632002
CTRI/2011/091/000021	CTRI2011091000021	The pharmaceutical company sponsoring this study is Bristol-Myers Squibb
CTRI/2007/091/000022	CTRI2007091000022	CD Pharma India Pvt Ltd	Pharmaceutical industry-Indian	C-1/53, First Floor Safdarjung Development Area New Delhi - 110016 Tel: +91-11-41759898
CTRI/2007/091/000023	CTRI2007091000023	The pharmaceutical company sponsoring this study is Bristol-Myers Squibb
CTRI/2007/091/000024	CTRI2007091000024	Bayer Healthcare AG	Pharmaceutical industry-Global	D-51368 Leverkusen,Germany
CTRI/2007/091/000026	CTRI2007091000026	Bayer HealthCare AG	Pharmaceutical industry-Global	Bayer HealthCare AG,D-51368 Leverkusen,Germany. Edit || Delete Bayer HealthCare AG,D-51368 Leverkusen,Germany. Edit || Delete D-51368 Leverkusen,Germany.
CTRI/2007/091/000027	CTRI2007091000027	CMCVellore Research fund	Private medical college	Christian Medical College research committee, Christian Medical College, Vellore 632
CTRI/2007/091/000028	CTRI2007091000028	Cerimon Pharmaceuticals Inc	Pharmaceutical industry-Global	Cerimon Pharmaceuticals, Inc. 701 Gateway Boulevard, Suite 100 South San Francisco CA 94080
CTRI/2007/091/000029	CTRI2007091000029	National Health and Medical Research Council NHMRC Australia	Government funding agency	NHMRC Clinical Trials Centre Level 5, Building F 88 Mallett Street Camperdown NSW 2050 AUSTRALIA
CTRI/2007/091/000031	CTRI2007091000031	Ranbaxy Laboratories Ltd	Pharmaceutical industry-Global	Plot No. 20, Sector 18 Udyog Vihar Industrial Area Gurgaon 122015 Haryana INDIA
CTRI/2007/091/000032	CTRI2007091000032	DST
CTRI/2007/091/000033	CTRI2007091000033	Cadila Pharmaceuticals ltd	Pharmaceutical industry-Indian	Corporate Campus, Sarkhej-Dholka Road, Village: Bhat, Ahmedabad – 382210, Gujarat, India.
CTRI/2007/091/000034	CTRI2007091000034	Cadila Pharmaceuticals Ltd	Pharmaceutical industry-Indian	Sarkhej – Dholka Road, Bhat, Ahmedabad – 382 210, (Gujarat – India) Phone : +91-2718-225001 (15 Lines) Fax: +91-2718-225039
CTRI/2007/091/000037	CTRI2007091000037	Cadila Pharmaceuticals ltd	Pharmaceutical industry-Indian	Sarkhej – Dholka Road, Bhat, Ahmedabad – 382 210, (Gujarat – India) Phone : +91-2718-225001 (15 Lines) Fax: +91-2718-225039
CTRI/2007/091/000038	CTRI2007091000038	Johnson and Johnson Ltd.
CTRI/2007/091/000039	CTRI2007091000039	The pharmaceutical company sponsoring this study is Bristol-Myers Squibb
CTRI/2007/091/000040	CTRI2007091000040	Bayer	Pharmaceutical industry-Global	Bayer HealthCare AG, D-S1368 Leverkusen, Germany
CTRI/2007/091/000042	CTRI2007091000042	Novo Nordisk AS	Pharmaceutical industry-Global	c/oNovo Nordisk India Private Ltd. Plot No.32, 47 - 50, EPIP Area, Whitefield, Bangalore - 560 066 India
CTRI/2007/091/000043	CTRI2007091000043	AVEO Pharmaceuticals Inc Sidney street Cambridge Massachusetts USA	Pharmaceutical industry-Global	AVEO Pharmaceuticals Inc., 75 Sidney street, Cambridge, MA02139, USA.
CTRI/2007/091/000044	CTRI2007091000044	Serenex Inc,323 Foster street, Durham NC 277012139 USA
CTRI/2007/091/000047	CTRI2007091000047	None
CTRI/2007/091/000048	CTRI2007091000048	NIL
CTRI/2008/091/000001	CTRI2008091000001	Novartis Pharma	Pharmaceutical industry-Global	Novartis Pharma AG, Postfach, CH-4002 Basel, SWITZERLAND
CTRI/2012/05/002696	CTRI201205002696	WHOTDR	Other [WHO]	World Health Organization, Avenue Appia 20, 1211 Geneva 27 Switzerland
CTRI/2008/091/000003	CTRI2008091000003	Christian Medical College and Hospital,Vellore
CTRI/2008/091/000004	CTRI2008091000004	Piramal Life Science	Pharmaceutical industry-Indian	Piramal Life Science 9th Floor, R-Tech Park, Nirlon Complex, Off Western Express Highway, Goregaon (East), Mumbai 400 063 India
CTRI/2008/091/000006	CTRI2008091000006	NIL
CTRI/2008/091/000007	CTRI2008091000007	Sanofi Synthelabo India Limited	Pharmaceutical industry-Global	54/A, Sir Mathuradas Vasanji Road, Andheri (East) Mumbai â€“ 400 093 India
CTRI/2008/091/000008	CTRI2008091000008	Ariad Pharmaceuticals, 26 Landsdowne Street, Cambridge, MA
CTRI/2008/091/000009	CTRI2008091000009	christain medical college and hospital, vellore
CTRI/2008/091/000010	CTRI2008091000010	None
CTRI/2008/091/000013	CTRI2008091000013	AstraZeneca Pharma India Ltd.,Bellary Road, Hebbal, Bangalore: 560024India
CTRI/2008/091/000014	CTRI2008091000014	Novo Nordisk AS	Pharmaceutical industry-Global	C/0 Novo Nordisk India Private Ltd. Plot No.32, 47 - 50, EPIP Area, Whitefield, Bangalore - 560 066 India
CTRI/2008/091/000015	CTRI2008091000015	KAMAL JANAKIRAMAN	Other [SELF SPONSORED]	CHERRAANS COLLEGE OF PHYSIOTHERAPY 521 SIRUVANI MAIN ROAD COIMBATORE -641039 TAMILNADU INDIA
CTRI/2008/091/000016	CTRI2008091000016	TTY Biopharm Company Limited
CTRI/2008/091/000017	CTRI2008091000017	William J Gradishar Feinberg School of MedicineChicago Illinois USA	Pharmaceutical industry-Global	Onyx Pharmaceuticals, 249, East Ground Avenue, South San Francisco CA 94608
CTRI/2008/091/000018	CTRI2008091000018	SanofiSynthelabo India Limited	Pharmaceutical industry-Global	54/A, Sir Mathuradas Vasanji Marg,Chakala, Andheri East, MUMBAI-400 093 – INDIA
CTRI/2008/091/000020	CTRI2008091000020	ANCHOR HEALTH AND BEAUTY CARE PRODUCTS MUMBAI	Research institution and hospital	ANCHOR HEALTH AND BEAUTY CARE PRODUCTS , MUMBAI, India.
CTRI/2008/091/000021	CTRI2008091000021	Udaykumar Ranga, JNCASR, Bangalore
CTRI/2008/091/000024	CTRI2008091000024	Indian Council of Medical Research
CTRI/2011/091/000025	CTRI2011091000025	Pfizer Limited	Pharmaceutical industry-Global	Pfizer Centre, Patel Estate, S. V. Road, Jogeshwari West, Mumbai 400 102, India
CTRI/2008/091/000027	CTRI2008091000027	Christian Medical College & Hospital, Vellore.
CTRI/2008/091/000028	CTRI2008091000028	Sanofi Synthelabo India Limited	Pharmaceutical industry-Global	54/A, Sir Mathuradas Vasanji Road, Andheri East, Mumbai - 93
CTRI/2008/091/000029	CTRI2008091000029	Department of Radiation Oncology Unit I, Christian Medical College, Vellore
CTRI/2008/091/000031	CTRI2008091000031	Novo Nordisk AS	Pharmaceutical industry-Global	c/0 Novo Nordisk India Private Ltd. Plot No.32, 47 - 50, EPIP Area, Whitefield, Bangalore - 560 066 India
CTRI/2008/091/000034	CTRI2008091000034	Christian Medical CollegeVellore	Research institution and hospital	Christian Medical college and hospital, Bagayam Vellore- 632002
CTRI/2008/091/000035	CTRI2008091000035	Novo Nordisk India Private Limited AS	Pharmaceutical industry-Global	C/o Novo Nordisk India Private Ltd. Plot No.32, 47 - 50, EPIP Area, Whitefield, Bangalore - 560 066 India
CTRI/2008/091/000036	CTRI2008091000036	Sanofi Synthelabo India Limited	Pharmaceutical industry-Global	54/A, Sir Mathuradas Vasanji Road, Andheri (East) Mumbai – 400 093 India
CTRI/2008/091/000040	CTRI2008091000040	SanofiSynthelabo IndiaLtd	Pharmaceutical industry-Global	A-101, Sir Mathuradas Vasanji Road, Chakala, Andheri East, Mumbai - 93, India
CTRI/2008/091/000042	CTRI2008091000042	SanofiSynthelabo India Limited	Pharmaceutical industry-Global	54/A, Sir Mathuradas Vasanji Road, Andheri East, Mumbai
CTRI/2008/091/000043	CTRI2008091000043	Indian Council of Medical Research, Ansari Nagar, New Delhi- 110 029
CTRI/2008/091/000045	CTRI2008091000045	Tata Memorial Centre
CTRI/2008/091/000046	CTRI2008091000046	Department of Biotechnology Ministry of Science and Technology Government of India New Delhi	Government funding agency	Lodi Road, CGO complex, New Delhi
CTRI/2008/091/000047	CTRI2008091000047	Council of Scientific & Industrial Research, New Delhi
CTRI/2008/091/000049	CTRI2008091000049	ICMR	Government funding agency	The Indian Council of Medical Research, Ansari Nagar, New Delhi.
CTRI/2014/10/005135	CTRI201410005135	Indian Council of Medical Research	Government funding agency	Ansari nagar, new Delhi-29
CTRI/2008/091/000052	CTRI2008091000052	Council of Scientific & Industrial Research, New Delhi
CTRI/2008/091/000053	CTRI2008091000053	Council of Scientific & Industrial Research, New Delhi
CTRI/2008/091/000054	CTRI2008091000054	Council of Scientific Industrial Research New Delhi	Research institution	Anusandhan Bhawan 2 Rafi Marg New Delhi 110 001
CTRI/2008/091/000056	CTRI2008091000056	Tata Memorial Centre	Research institution and hospital	Tata Memorial Hospital, Parel, Mumbai 12
CTRI/2008/091/000057	CTRI2008091000057	NIL	Other [Not applicable]	Not applicable
CTRI/2008/091/000058	CTRI2008091000058	PGIMERChandigarh	Research institution and hospital	sector 12 chandigarh 160012
CTRI/2008/091/000060	CTRI2008091000060	Venus Remedies Limited
CTRI/2008/091/000061	CTRI2008091000061	Subrat Acharya
CTRI/2008/091/000062	CTRI2008091000062	Nil	Other [NA]	Nil
CTRI/2008/091/000063	CTRI2008091000063	CSIR
CTRI/2008/091/000066	CTRI2008091000066	B P Koirala Institute of Health Sciences
CTRI/2011/07/001860	CTRI201107001860	Nil
CTRI/2011/091/000069	CTRI2011091000069	MAP Pharmaceuticals, Inc.
CTRI/2008/091/000070	CTRI2008091000070	INVESTIGATOR INITIATED TRIAL
CTRI/2008/091/000071	CTRI2008091000071	Sanofi Synthelabo India Limited	Pharmaceutical industry-Global	54/A, Sir Mathuradas Vasanji Road Andheri(E), Mumbai-400093, India.
CTRI/2008/091/000072	CTRI2008091000072	Nil
CTRI/2008/091/000074	CTRI2008091000074	CD Pharma India Pvt Ltd	Pharmaceutical industry-Indian	C-1/53, First Floor, Safdarjung Development Area, New Delhi-110016 Tel:0091-11-41759898
CTRI/2008/091/000076	CTRI2008091000076	CD Pharma India Pvt Ltd	Pharmaceutical industry-Indian	C-1/53, First Floor Safdarjung Development Area New Delhi - 110016
CTRI/2008/091/000077	CTRI2008091000077	CD Pharma India Pvt Ltd	Pharmaceutical industry-Indian	C-1/53, First Floor Safdarjung Development Area New Delhi-16, Tel-011-41759898
CTRI/2008/091/000078	CTRI2008091000078	CD Pharma India Pvt LtdC first FloorSDA New DelhiTel	Pharmaceutical industry-Indian	C-1/53, First Floor Safdarjung Development Area New Delhi- 110016
CTRI/2008/091/000079	CTRI2008091000079	Dept of Gastroenterology	Research institution and hospital	AIIMS
CTRI/2008/091/000080	CTRI2008091000080	NIL
CTRI/2008/091/000081	CTRI2008091000081	Hoffmann-La Roche
CTRI/2008/091/000082	CTRI2008091000082	NIL
CTRI/2008/091/000086	CTRI2008091000086	CD Pharma India Pvt Ltd	Pharmaceutical industry-Indian	C-1/53, First Floor, SDA, New Delhi-110016, Tel.: 0091-11-41759898
CTRI/2008/091/000087	CTRI2008091000087	Bayer	Pharmaceutical industry-Global	Bayer Healthcare AG
CTRI/2008/091/000089	CTRI2008091000089	Government Medical College, Jammu
CTRI/2008/091/000090	CTRI2008091000090	Council of Scientific & Industrial Research
CTRI/2008/091/000095	CTRI2008091000095	Department of Biotechnology	Government funding agency	Ministry of Science and TechnologyGovt. of India, Delhi
CTRI/2012/02/002394	CTRI201202002394	Indian Council of Medical Research	Government funding agency	Ansari Nagar, New Delhi
CTRI/2008/091/000099	CTRI2008091000099	Department of Pharmacology AIIMS New Delhi	Research institution and hospital	Department of Pharmacology, AIIMS, New Delhi - 110029
CTRI/2008/091/000100	CTRI2008091000100	Serum Institute of India Research Foundation	Pharmaceutical industry-Indian	212/2 Hadapsar Pune
CTRI/2008/091/000105	CTRI2008091000105	ICMR
CTRI/2008/091/000111	CTRI2008091000111	Merck KGaA, Darmstadt, Germany Frankfurter Strasse 250 D-64293 Darmstadt Germany
CTRI/2008/091/000112	CTRI2008091000112	Sheikh Zayed Hospital Lahore Pakistan	Research institution and hospital	Sheikh Zayed Hospital 54600 Lahore Pakistan
CTRI/2008/091/000113	CTRI2008091000113	Department of Biotechnology Ministry of Science and Technology	Government funding agency	Department of Biotechnology, Ministry of Science and Technology, Govt of India, New Delhi
CTRI/2008/091/000115	CTRI2008091000115	Kasturba Medical College	Private medical college	Madhavnagar, Manipal Karnataka state, India
CTRI/2008/091/000117	CTRI2008091000117	CD Pharma India Pvt. Ltd. C 1/53, Ist floor, SDA, New Delhi-110016, Tel.01141759898, Fax. 01141759894
CTRI/2008/091/000118	CTRI2008091000118	Christian Medical College and Hospital, Vellore
CTRI/2008/091/000119	CTRI2008091000119	Central Co-ordinating Unit, Divivsion of RHN Indian Council of Medical Research Ansari Nagar New Delhi -110029
CTRI/2008/091/000121	CTRI2008091000121	NIL
CTRI/2008/091/000122	CTRI2008091000122	NIL
CTRI/2011/091/000123	CTRI2011091000123	NIL
CTRI/2008/091/000128	CTRI2008091000128	Peregrine Pharmaceuticals, Inc
CTRI/2008/091/000131	CTRI2008091000131	Department of Biotechnology	Government funding agency	Block-2, CGO Complex Lodhi Road, New Delhi 110003
CTRI/2008/091/000135	CTRI2008091000135	All India Institute of Medical Sciences Ansari Nagar, New Delhi
CTRI/2008/091/000148	CTRI2008091000148	Merck Serono International A Branch of Laboratories Serono SA An affiliate of Merck KGaA, Darmstadt, Germany 9 Chemin des Mines 1211 Geneva, Switzerland
CTRI/2008/091/000152	CTRI2008091000152	Virchow Biotech Pvt Ltd	Pharmaceutical industry-Indian	Hyderabad
CTRI/2008/091/000154	CTRI2008091000154	German Remedies Division, Cadila Healthcare Limited
CTRI/2008/091/000157	CTRI2008091000157	Dr TMA Pai Rotary Hospital Karkala
CTRI/2009/091/000159	CTRI2009091000159	Piramal Life Sciences Limited	Pharmaceutical industry-Indian	R-Tech Park, Nirlon Complex, Off. Western Express Highway, Goregaon East, Mumbai, Maharashtra 400 063 India
CTRI/2008/091/000160	CTRI2008091000160	Kasturba Medical College
CTRI/2008/091/000169	CTRI2008091000169	NIL
CTRI/2008/091/000170	CTRI2008091000170	Johnson and Johnson
CTRI/2008/091/000176	CTRI2008091000176	Sanofi Synthelabo A Sir Mathuradas Vasanji Road AndheriE Mumbai India	Pharmaceutical industry-Global	54/A, Sir Mathuradas Vasanji Marg, Andheri (E), Mumbai-400 093
CTRI/2008/091/000179	CTRI2008091000179	DrSNallaperumal	Private hospital/clinic	Prashanth Hospital 77, Harrington Road, Chennai, Tamil Nadu,India. Pin - 600031
CTRI/2008/091/000180	CTRI2008091000180	Sanofi Synthelabo A Sir Mathuradas Vasanji Road AndheriE Mumbai	Pharmaceutical industry-Global	54/A, Sir Mathuradas Vasanji Marg, Andheri (E), Mumbai-400 093
CTRI/2008/091/000182	CTRI2008091000182	DrM Subrahmanyam	Private hospital/clinic	Head of the department, Department of Anaesthesiology, Global Hospitals, Lakdi-ka-pool, Hyderabad- 500004, A.P., India. E-mail: msubrah@gmail.com
CTRI/2008/091/000183	CTRI2008091000183	Director CCRH through Dept. of AYUSH
CTRI/2008/091/000185	CTRI2008091000185	Indian Council of Medical Research
CTRI/2008/091/000186	CTRI2008091000186	The pharmaceutical company sponsoring this study is Bristol-Myers Squibb.
CTRI/2008/091/000187	CTRI2008091000187	Principal Applicant
CTRI/2013/10/004108	CTRI201310004108	National Heart Lung Blood Institute	Government funding agency	National Institutes of Health 9000 Rockville Pike Bethesda Maryland 20892 USA
CTRI/2008/091/000190	CTRI2008091000190	AstraZeneca	Pharmaceutical industry-Global	AstraZeneca Pharma India Ltd., PB No.2483 Off Bellary Road, Hebbal Bangalore 560024 (INDIA)
CTRI/2008/091/000191	CTRI2008091000191	Aventis Pharma
CTRI/2008/091/000192	CTRI2008091000192	L.V.Prasad Eye Institute
CTRI/2008/091/000193	CTRI2008091000193	DBT
CTRI/2008/091/000194	CTRI2008091000194	DBT
CTRI/2008/091/000195	CTRI2008091000195	DBT
CTRI/2008/091/000197	CTRI2008091000197	Targacept	Pharmaceutical industry-Global	200 East First Street, Suite 300Winston-Salem, NC 27101-4165, USA
CTRI/2008/091/000198	CTRI2008091000198	World Bank
CTRI/2008/091/000201	CTRI2008091000201	Novartis Healthcare Private Limited	Pharmaceutical industry-Global	Medical Department, Sandoz House, Shivsagar Estate, Dr. Annie Besant Road Worli, Mumbai-400018.
CTRI/2008/091/000203	CTRI2008091000203	India Medtronic Pvt Ltd	Other [Medical Device]	Solitaire Corporate Park, Building Number 12, 4th Floor, Andheri East
CTRI/2008/091/000204	CTRI2008091000204	India Medtronic Pvt Ltd	Other [Medical Device]	Soliatire Corporate Park, Building Number 12, 4th Floor, Andheri-Ghatkopar Link Road, Andheri (East), Mumbai - 400093
CTRI/2008/091/000206	CTRI2008091000206	Self
CTRI/2008/091/000208	CTRI2008091000208	Troikaa Pharmaceuticals Limited	Pharmaceutical industry-Indian	Commerce House- 1, Satya Marg, Bodakdev Ahmedabad Gujarat India Pin 380 054
CTRI/2008/091/000209	CTRI2008091000209	Dr. Satish Saluja, Senior Consultant, Department of Neonatology, Sir Ganga Ram Hospital, New Delhi
CTRI/2008/091/000212	CTRI2008091000212	Institution
CTRI/2008/091/000213	CTRI2008091000213	Abbott Vascular
CTRI/2008/091/000215	CTRI2008091000215	Nil
CTRI/2008/091/000216	CTRI2008091000216	Troikaa Pharmaceuticals Limited	Pharmaceutical industry-Indian	Commerce House - 1, Satya Marg, Bodakdev
CTRI/2012/02/002443	CTRI201202002443	Novo Nordisk AS	Pharmaceutical industry-Global	Novo Nordisk India Private Ltd. Plot No.32, 47 - 50, EPIP Area, Whitefield, Bangalore - 560 066 India
CTRI/2008/091/000218	CTRI2008091000218	Maulana Azad Medical College, New Delhi
CTRI/2008/091/000223	CTRI2008091000223	ALL INDIA INSTITUTE OF MEDICAL SCIENCES.NEW DELHI
CTRI/2008/091/000225	CTRI2008091000225	DR.K.N.VYKUNTARAJU
CTRI/2008/091/000226	CTRI2008091000226	Biocon Limited 20th K M Hosur road, Electronic city, Bangalore 560100
CTRI/2008/091/000227	CTRI2008091000227	AIIMS
CTRI/2008/091/000228	CTRI2008091000228	AIIMS
CTRI/2008/091/000229	CTRI2008091000229	Dr Jitendra Kumar Sahu
CTRI/2008/091/000230	CTRI2008091000230	NIL
CTRI/2008/091/000231	CTRI2008091000231	NIL
CTRI/2008/091/000232	CTRI2008091000232	Department of Biotechnology, New Delhi
CTRI/2008/091/000233	CTRI2008091000233	J M Puliyel
CTRI/2008/091/000234	CTRI2008091000234	No sponsor	Research institution and hospital	There is no sponsor for this study
CTRI/2008/091/000236	CTRI2008091000236	Piramal Life Sciences Limited	Pharmaceutical industry-Indian	1, Nirlon Complex,Off Western Express Highway,Goregaon (E),Mumbai 400 063, India.Tel: +91 22 3081 8000Fax: +91 22 3081 8703 / 8252
CTRI/2012/02/002462	CTRI201202002462	ICMR	Government funding agency	AnsariNagar Post Box 4911 New Delhi 110029
CTRI/2008/091/000245	CTRI2008091000245	ICMR
CTRI/2008/091/000247	CTRI2008091000247	Government Medical College, Jammu
CTRI/2008/091/000248	CTRI2008091000248	Troikaa Pharmaceuticals Limited	Pharmaceutical industry-Indian	"Commerce House - I, Satya Marg, Bodakdev, Ahmedabad - 380054
CTRI/2008/091/000249	CTRI2008091000249	fluid research -institute
CTRI/2008/091/000250	CTRI2008091000250	DEPARTMENT OF PHARMACOLOGY AIIMS NEW DELHI	Research institution and hospital	Prof. Y K Gupta, Room no. 4012, Department of Pharmacology, AIIMS, New Delhi
CTRI/2008/091/000251	CTRI2008091000251	Kasturba Medical College Manipal
CTRI/2008/091/000254	CTRI2008091000254	Tranzyme Inc	Pharmaceutical industry-Global	Tranzyme Inc.4819 Emperor Blvd.Suite 400Durham, NC 27703, USA
CTRI/2008/091/000255	CTRI2008091000255	mohd mushir reyaz
CTRI/2008/091/000256	CTRI2008091000256	Zydus Research Center	Pharmaceutical industry-Indian	Zydus Research Center Cadila Healthcare Ltd. Sarkhej-Bavla N. H. No. 8 A, Moraiya, Ahmedabad 382 213, India
CTRI/2008/091/000257	CTRI2008091000257	Cadila Healthcare Ltd	Pharmaceutical industry-Indian	Zydus Cadila House, 360, T.P.S.5, Service Road, Vile Parle East, Mumbai 400057
CTRI/2011/10/002096	CTRI201110002096	AYUSH	Government funding agency	DEPARTMENT OF AYUSH Ministry of Health and Family Welfare IRCS BUILDINGS RED CROSS ROAD, NEW DELHI 110001
CTRI/2008/091/000262	CTRI2008091000262	Stem Cell Therapeutics Corp	Pharmaceutical industry-Global	Suite 1000 1520 4th St SW Calgary Alberta Canada T2R 1H5
CTRI/2008/091/000264	CTRI2008091000264	nil
CTRI/2008/091/000265	CTRI2008091000265	Emcure Pharmaceuticals Ltd., Pune
CTRI/2008/091/000268	CTRI2008091000268	CD Pharma India Pvt Ltd	Pharmaceutical industry-Indian	C-1/53, First Floor, SDA, New delhi-110016
CTRI/2011/091/000269	CTRI2011091000269	nil
CTRI/2008/091/000276	CTRI2008091000276	Biocon Limited	Other [Biotech/Pharma Industry]	20th KM Hosur Road Electronics City Bangalore 560100
CTRI/2008/091/000277	CTRI2008091000277	Sanofi Synthelabo I Ltd	Pharmaceutical industry-Global	54/A, Sir Mathuradas Vasanji Road Andheri(E), Mumbai-400093, India.
CTRI/2008/091/000279	CTRI2008091000279	Indian Council of Medical Research	Research institution	Ansari Nagar, Post Box 4911, New Delhi
CTRI/2008/091/000280	CTRI2008091000280	Troikaa Pharmaceuticals Limited	Pharmaceutical industry-Indian	Commerce House-1, Opp. Rajvansh tower, Off. Judges Bunglow, Ahmedabad 380054.
CTRI/2008/091/000283	CTRI2008091000283	Troikaa Pharmaceuticals Limited	Pharmaceutical industry-Indian	Commerce House 1, Opp.Rajvansh Apartment, Satya Marg, Bodakdev, Ahmedabad 380054
CTRI/2008/091/000285	CTRI2008091000285	Sree Chitra Tirunal Institute of Medical Science and Technology, Thiruvananthapuram- 692012, Kerala
CTRI/2008/091/000286	CTRI2008091000286	Indian Council of Medical ReasearchNew Delhi	Government funding agency	New Delhi
CTRI/2008/091/000291	CTRI2008091000291	Department of AYUSH Ministry of Health and Family Welfare	Government funding agency	Ministry of Health & Family Welfare AYUSH BHAWAN B Block, GPO Complex, INA New Delhi - 110 023
CTRI/2008/091/000292	CTRI2008091000292	CSIR Govt of India	Government funding agency	Council of Scientific and Industrial Research (CSIR) Anusandhan Bhawan, 2, Rafi Marg, New Delhi - 110 001 &
CTRI/2008/091/000293	CTRI2008091000293	SVYASA University	Research institution	19, EKNATH BHAVAN Gavipuram Circle K G Nagar Bangalore - 560019
CTRI/2008/091/000295	CTRI2008091000295	Biocon Limited	Other [Biotech/Pharma Industry]	20th KM Hosur Road Electronics City Bangalore 560100
CTRI/2008/091/000296	CTRI2008091000296	Biocon Limited	Other [Biotech/Pharma Industry]	20th KM Hosur Road Electronics City Bangalore 560100
CTRI/2008/091/000298	CTRI2008091000298	Nil	Other [NA]	NA
CTRI/2008/091/000299	CTRI2008091000299	Ranbaxy Laboratories Ltd	Pharmaceutical industry-Indian	Plot No. 20, Sector 18 Udyog Vihar Industrial Area Gurgaon 122015. Haryana INDIA
CTRI/2008/091/000301	CTRI2008091000301	Alcon Research ltd	Pharmaceutical industry-Global	6012 South freeway Fort worth texas USA
CTRI/2008/091/000302	CTRI2008091000302	Sun Pharma Advanced Research Company Ltd	Pharmaceutical industry-Indian	17/B, Mahal industrial estate, mahakali caves road, Andheri- 400093.
CTRI/2008/091/000303	CTRI2008091000303	St. Stephens Hospital. Tis Hazari, Delhi
CTRI/2008/091/000304	CTRI2008091000304	The Pharmaceutical Company Sponsoring This Study Is Bristol-Myers Squibb
CTRI/2008/091/000305	CTRI2008091000305	Troikaa Pharmaceuticals Limited	Pharmaceutical industry-Indian	Commerce House 1, Opp.Rajvansh Apartment, Satya Marg, Bodakdev Ahmedabad 380054
CTRI/2008/091/000306	CTRI2008091000306	Chest Research Foundation	Research institution	15-Marigold Complex Kalyaninagar Pune 411014
CTRI/2008/091/000309	CTRI2008091000309	Christian Medical College, Vellore
CTRI/2009/091/000002	CTRI2009091000002	Dr. Ashish Jain
CTRI/2009/091/000006	CTRI2009091000006	CD Pharma India Pvt. Ltd. C 1/53, Ist floor, SDA, New Delhi-110016, Tel.01141759898, Fax. 0114175989
CTRI/2009/091/000007	CTRI2009091000007	Christian Medical College Vellore	Private medical college	Bagayam, Tamil Nadu 632002
CTRI/2009/091/000008	CTRI2009091000008	Ministry of health & family Welfare,Delhi
CTRI/2009/091/000009	CTRI2009091000009	Aristo Pharmaceuticals Pvt. Ltd.
CTRI/2009/091/000010	CTRI2009091000010	Dr. S. Giridhar
CTRI/2009/091/000011	CTRI2009091000011	A Shamarao Foundation Mangalore Srinivas College of Physiotherapy and Research Center
CTRI/2009/091/000012	CTRI2009091000012	Exotic Naturals	Other [Herbal company]	203, Morya Landmark, Off. New Link Road, Andheri (West), Mumbai-400053.
CTRI/2009/091/000013	CTRI2009091000013	GlaxoSmithKline Pharmaceuticals Limited
CTRI/2009/091/000015	CTRI2009091000015	AIIMS hospitalselfemployee	Research institution and hospital	Ansari Nagar New Delhi INDIA
CTRI/2009/091/000016	CTRI2009091000016	Alder Biopharmaceuticals Inc	Pharmaceutical industry-Global	Alder Biopharmaceuticals, Inc.11804 North Creek Parkway South,Bothell, WA 98011USA
CTRI/2009/091/000017	CTRI2009091000017	self
CTRI/2009/091/000020	CTRI2009091000020	Self
CTRI/2009/091/000021	CTRI2009091000021	Pace ClinServe Pvt. Ltd, 12 B, Nirmal, Nariman Point Mumbai-400021 India
CTRI/2009/091/000022	CTRI2009091000022	Eli Lilly and Company India Pvt Ltd	Pharmaceutical industry-Global	Plot No. 92, Sector232 Gurgaon HARYANA 122001 India
CTRI/2009/091/000023	CTRI2009091000023	GlaxoSmithKline	Pharmaceutical industry-Global	Five Moore Drive, Research Triangle Park, North Carolina 27709, USA
CTRI/2009/091/000024	CTRI2009091000024	Dr. B. Gitanjali
CTRI/2009/091/000026	CTRI2009091000026	Boehringer Ingelheim Korea Ltd	Pharmaceutical industry-Global	16F, Yonsei severance Bldg, 84-11 Namdaemunro-5Ka, Chung-Ku, Seoul, Korea
CTRI/2009/091/000027	CTRI2009091000027	Celestial Biologics Limited
CTRI/2009/091/000030	CTRI2009091000030	nill
CTRI/2009/091/000031	CTRI2009091000031	ICMR Funded Project I-465(Ref No. 58/11/2001-BMS)
CTRI/2009/091/000032	CTRI2009091000032	Merck KGaA	Pharmaceutical industry-Global	Darmstadt, Germany
CTRI/2009/091/000035	CTRI2009091000035	Novartis Healthcare Pvt Ltd	Pharmaceutical industry-Global	Sandoz House, 5th floor Shivsagar Estate Dr. Annie Besant Road Worli, Mumbai 400 018 INDIA
CTRI/2009/091/000038	CTRI2009091000038	Metabolex Inc
CTRI/2009/091/000039	CTRI2009091000039	Dr Reddys Laboratories Ltd	Pharmaceutical industry-Indian	8-2-337, Road No. 3,Banjara Hills. Hyderabad -500034
CTRI/2009/091/000040	CTRI2009091000040	Nil
CTRI/2009/091/000041	CTRI2009091000041	Anil Batra
CTRI/2009/091/000043	CTRI2009091000043	Torrent Pharmaceutical Ltd	Pharmaceutical industry-Indian	Torrent Pharmaceutical Ltd. Torrent House,Off Ashram Road,Ahmedabad - 380009 Gujarat India
CTRI/2009/091/000044	CTRI2009091000044	FDC Limited,142-148, S.V.Road, Jogeshwari (W), Mumbai - 400102, Maharashtra, India
CTRI/2009/091/000045	CTRI2009091000045	Merck Sharp Dohme Corp a subsidiary of Merck Co Inc	Pharmaceutical industry-Global	One Merck Drive, P.O. Box 100, Whitehouse Station, NJ, 08889-0100, U.S.A.
CTRI/2013/02/003343	CTRI201302003343	Boehringer IngelheimKorea Ltd	Pharmaceutical industry-Global	16F, Yonsei Severance Building, 84-11 Namdaemunro-5ka, Chung-ku, Seoul, Korea
CTRI/2009/091/000047	CTRI2009091000047	This trial is being sponsored by BristolMyers Squibb	Pharmaceutical industry-Global	Bristol-Myers Squibb co., USA
CTRI/2011/12/002313	CTRI201112002313	Sun Pharma Advanced Research Company Ltd	Pharmaceutical industry-Global	Sun Pharma Advanced Research Company Ltd, 17-B Mahal Industrial Estate, Mahakali Caves Road, Andheri (E) Mumbai MAHARASHTRA 400093 India
CTRI/2009/091/000050	CTRI2009091000050	This trial is being sponsored by BristolMyers Squibb	Pharmaceutical industry-Global	Bristol-Myers Squibb India Pvt Ltd The Indiabulls Finance Centre, 6th Floor, Tower 1 & 2, Senapati Bapat Marg, Elphinstone (W), Mumbai-40013
CTRI/2009/091/000051	CTRI2009091000051	International AIDS Vaccine Initiative (IAVI)
CTRI/2009/091/000052	CTRI2009091000052	The National Health and Medical Research Council NHMRC of Australia	Government funding agency	Level 1 16 Marcus Clarke Street GPO Box 1421 Canberra ACT 2601
CTRI/2009/091/000053	CTRI2009091000053	AIIMS
CTRI/2009/091/000055	CTRI2009091000055	Department of Biotechnology Govt of India	Government funding agency	Department of Biotechnology, Govt. of India
CTRI/2009/091/000056	CTRI2009091000056	Aristo Pharmaceuticals pvt ltd Mumbai
CTRI/2009/091/000057	CTRI2009091000057	Oxigene Inc	Pharmaceutical industry-Global	230, 3rd Avenue, 6th floor Waltham MA 02451 USA
CTRI/2009/091/000058	CTRI2009091000058	Bharat Serums and Vaccines Ltd	Pharmaceutical industry-Indian	17th floor, Hoechst House Nariman Point Mumbai 400021
CTRI/2009/091/000059	CTRI2009091000059	Nil
CTRI/2009/091/000061	CTRI2009091000061	Merck Serono SA	Pharmaceutical industry-Global	9 Chemin des Mines, 1202 Geneva, Switzerland Phone: +41 22 414 3000 Fax: +41 22 739 3030
CTRI/2009/091/000066	CTRI2009091000066	Novartis Healthcare Pvt Ltd	Pharmaceutical industry-Global	Medical Dept, Sandoz House, Shiv Sagar Estate, Dr. Annie Besant Road, Worli,Mumbai 400018
CTRI/2009/091/000068	CTRI2009091000068	Principal of Thiruvananthapuram Medical college
CTRI/2009/091/000070	CTRI2009091000070	CMC VELLORE
CTRI/2009/091/000071	CTRI2009091000071	Christian Medical College, Vellore, India.
CTRI/2009/091/000072	CTRI2009091000072	Kasturba Medical College, Manipal
CTRI/2009/091/000073	CTRI2009091000073	Terry Fox Foundation	Other [Non-profit International institution for cancer research]	The Terry Fox Foundation Suite 303, 46167 Yale Road Chilliwack, BC V2P 2P2 Tel: (604) 701-0246 Fax: (604) 701-0247 e-mail: national@terryfoxrun.org
CTRI/2009/091/000075	CTRI2009091000075	Chittaranjan Sevasadan HospitalSPMukherjee Road Kolkata	Government medical college	S .P. Mukherjee Road, Kolkata
CTRI/2009/091/000078	CTRI2009091000078	Newron Pharmaceuticals S.p.A.
CTRI/2009/091/000082	CTRI2009091000082	Novartis Healthcare Pvt Ltd	Pharmaceutical industry-Global	5th floor Shivsagar Estate Dr. Annie Besant Road Worli, Mumbai 400 018 INDIA
CTRI/2009/091/000084	CTRI2009091000084	Novexel SA
CTRI/2009/091/000085	CTRI2009091000085	Bristol-Myers Squibb India Pvt. Ltd. 'A' Wing , Shivasagar Estate, 1st Floor , Dr Annie Besant Road, Worli, Mumbai - 400 018 India
CTRI/2009/091/000086	CTRI2009091000086	Indian Society of Assisted Reproduction ISAR	Other [Private association]	23A 2nd Floor, Elco Arcade,84, Hill road,Bandra (west)Mumbai-400050, INDIA
CTRI/2009/091/000088	CTRI2009091000088	Biogen Idec	Pharmaceutical industry-Global	Biogen IdecInnovation House70 Norden RoadMaidenheadBerkshireSL4 6AY
CTRI/2009/091/000090	CTRI2009091000090	Eli Lilly
CTRI/2009/091/000091	CTRI2009091000091	Eli Lilly
CTRI/2009/091/000093	CTRI2009091000093	Biogen Idec Limited	Pharmaceutical industry-Global	Innovation House 70 Norden Road Maidenhead Berkshire SL64AY UK
CTRI/2009/091/000094	CTRI2009091000094	Central Council for Research in Homoeopathy
CTRI/2009/091/000096	CTRI2009091000096	AFT Pharmaceuticals	Pharmaceutical industry-Global	AFT Pharmaceuticals Ltd, Level 2, 9 Anzac St, Takapuna, Auckland, NEW ZEALAND
CTRI/2009/091/000097	CTRI2009091000097	nil
CTRI/2009/091/000098	CTRI2009091000098	Biocon S.A. Fid Borruat Sarl, Sous Maichereux 20 Case postale 2027 CH-2800, Delemont, Switzerland
CTRI/2009/091/000099	CTRI2009091000099	DM Contact Management Ltd	Other [Nutraceutical Industry-Global]	100-645 Tyee Road, Victoria,BC V9A 6X5,CANADA
CTRI/2009/091/000100	CTRI2009091000100	The pharmaceutical company sponsoring this study is Bristol-Myers Squibb
CTRI/2009/091/000101	CTRI2009091000101	Ranbaxy Laboratories Ltd	Pharmaceutical industry-Global	Plot No. 20, Sector 18 Udyog Vihar Industrial Area Gurgaon 122015 Haryana INDIA
CTRI/2009/091/000104	CTRI2009091000104	NIL
CTRI/2009/091/000105	CTRI2009091000105	Eli Lilly
CTRI/2009/091/000108	CTRI2009091000108	Troikaa Pharmaceuticals Limited	Pharmaceutical industry-Indian	Commerce House 1, Opp.Rajvansh Apartment, Satya Marg Bodakdev Ahmedabad 380054
CTRI/2009/091/000109	CTRI2009091000109	Cipla India Ltd
CTRI/2009/091/000110	CTRI2009091000110	Biogen Idec LtdBiogen Idec Limited	Pharmaceutical industry-Global	Innovation House70 Norden Road,MaidenheadBerkshireSL64AYUnited KingdomTel No: +44 (0) 1628501000Fax No: +44 (0) 1628501010
CTRI/2009/091/000111	CTRI2009091000111	Cadila Healthcare Ltd	Pharmaceutical industry-Indian	Cadila Healthcare Ltd Zydus Tower Satellite Cross Road Ahmedabad 380 015 Gujarat
CTRI/2009/091/000112	CTRI2009091000112	Glenmark Pharmaceuticals Ltd BD Sawant Marg, Chakala, Off. Western Express Highway, Andheri (E), Mumbai 400 099
CTRI/2009/091/000113	CTRI2009091000113	Eli Lilly
CTRI/2009/091/000114	CTRI2009091000114	Emcure Pharmaceuticals Limited Pune	Pharmaceutical industry-Indian	Survey No. 255/2, Phase I, Hinjwadi MIDC, Pune-411 057,
CTRI/2009/091/000115	CTRI2009091000115	Piramal Life Sciences	Pharmaceutical industry-Indian	Piramal Enterprises Limited Nirlon Complex, Off. Western Express Highway, Goregaon (East) Mumbai, Maharashtra 400 063 India
CTRI/2009/091/000116	CTRI2009091000116	Emma Childrens Hospital AMC	Research institution and hospital	PO Box 22600 1100 DD Amsterdam The Netherlands
CTRI/2009/091/000117	CTRI2009091000117	Biogen Idec
CTRI/2009/091/000118	CTRI2009091000118	Merck Co Inc	Pharmaceutical industry-Global	One Merck Drive P.O. Box 100 Whitehouse Station, NJ 08889-0100, U.S.A.
CTRI/2009/091/000119	CTRI2009091000119	Boehringer Ingelheim	Pharmaceutical industry-Global	Boehringer Ingelheim International Trading Co Ltd 22F No. 138 Pudong Avenue Shanghai, 200120, Peoples Republic of China
CTRI/2009/091/000121	CTRI2009091000121	The pharmaceutical company sponsoring this study is Bristol-Myers Squibb
CTRI/2009/091/000123	CTRI2009091000123	Takeda Global Research & Development Centre (Europe) Ltd (TGRD) 61 Aldwych London WC2B 4AE United Kingdom
CTRI/2009/091/000125	CTRI2009091000125	Boehringer Ingelheim Pharma GmbH Co	Pharmaceutical industry-Global	KGClinical ResearchBirkendorfer Strasse 6588397 Biberach an der Riss, Germany
CTRI/2009/091/000126	CTRI2009091000126	Novartis Healthcare Private Limited	Pharmaceutical industry-Global	Medical Department, Sandoz house, shivsagar estate, Dr. Annie besant road, Worli, Mumbai 400018
CTRI/2009/091/000128	CTRI2009091000128	Millennium Pharmaceuticals Inc	Pharmaceutical industry-Global	35 Landsdowne Street, Cambridge, MA 02139
CTRI/2009/091/000129	CTRI2009091000129	Emcure Pharmaceuticals Limited Pune	Pharmaceutical industry-Indian	Survey No. 255/2, Phase I, Hinjwadi MIDC, Pune-411 057
CTRI/2009/091/000132	CTRI2009091000132	Swami Vivekananda Yoga Anusandhana Samsthana
CTRI/2009/091/000134	CTRI2009091000134	Novartis Healthcare Private Limited	Pharmaceutical industry-Global	Medical Department, Sandoz House, Shiv Sagar Estate, Dr. Annie Besant Road, Worli, Mumbai â€“ 400018.
CTRI/2009/091/000135	CTRI2009091000135	Millennium Pharmaceuticals Inc	Pharmaceutical industry-Global	35 Landsdowne Street, Cambridge, MA 02139
CTRI/2009/091/000137	CTRI2009091000137	WHO	Other [international funding agency]	International Agency for Research on Cancer 150 cours Albert Thomas 69372 Lyon cedex 08 France.
CTRI/2009/091/000138	CTRI2009091000138	Millennium Pharmaceuticals Inc	Pharmaceutical industry-Global	Landsdowne Street Cambridge MA
CTRI/2009/091/000139	CTRI2009091000139	Merck & Co., Inc. One Merck Drive P.O. Box 100 Whitehouse Station, NJ, 08889-0100, U.S.A.
CTRI/2009/091/000140	CTRI2009091000140	Merck Sharp and Dohme	Pharmaceutical industry-Global	One Merck Drive P.O. Box 100 Whitehouse Station, NJ 08889-0100 USA
CTRI/2009/091/000141	CTRI2009091000141	Boehringer Ingelheim Shanghai Pharmaceuticals Co Ltd	Pharmaceutical industry-Global	21/f,Majesty Building, # 138 Pudong Avenue Shanghai 200120 PR China
CTRI/2009/091/000142	CTRI2009091000142	None	Other []	none
CTRI/2011/12/002221	CTRI201112002221	Cadila Healthcare Limited	Pharmaceutical industry-Indian	Zydus Tower, Satellite Cross Road, Ahmedbad-380015
CTRI/2009/091/000145	CTRI2009091000145	Merck Sharp and Dohme	Pharmaceutical industry-Global	One Merck Drive P.O. Box 100 Whitehouse Station, NJ 08889- 0100 USA
CTRI/2009/091/000146	CTRI2009091000146	Merck and Co Inc US	Pharmaceutical industry-Global	Merck Sharp and Dohme ,One Merck Drive P.O. Box 100 Whitehouse Station, NJ 08889-0100 USA
CTRI/2009/091/000147	CTRI2009091000147	Boehringer Ingelheim Pharmaceuticals	Pharmaceutical industry-Global	KGClinical ResearchBirkendorfer Strasse 6588397 Biberach an der Riss, Germany
CTRI/2009/091/000148	CTRI2009091000148	Novartis Healthcare Private Limited	Pharmaceutical industry-Global	Sandoz House, 5th floor Shivsagar Estate Dr. Annie Besant Road Worli, Mumbai 400 018 INDIA
CTRI/2009/091/000149	CTRI2009091000149	Amgen	Other [Biotech Company]	A Wing, Level 4, Dynasty Business Park, A.K Road, Andheri (East) Mumbai - 400059
CTRI/2009/091/000150	CTRI2009091000150	nil
CTRI/2012/02/002431	CTRI201202002431	Johnson and Johnson PRD	Pharmaceutical industry-Global	1000 Route 202 Raritan, NJ 08869 United States of America
CTRI/2009/091/000154	CTRI2009091000154	Merck Sharp and Dohme	Pharmaceutical industry-Global	One Merck Drive P.O. Box 100 Whitehouse Station, NJ 08889- 0100 USA
CTRI/2009/091/000160	CTRI2009091000160	ARIAD Pharmaceuticals Inc	Pharmaceutical industry-Global	26 Landsdowne Street Cambridge, MA 02139-4234
CTRI/2009/091/000161	CTRI2009091000161	Novo Nordisk AS	Pharmaceutical industry-Global	c/o Novo Nordisk India Private Ltd. Plot No.32, 47 - 50, EPIP Area, Whitefield, Bangalore - 560 066 India
CTRI/2009/091/000162	CTRI2009091000162	Cadila Healthcare Ltd	Pharmaceutical industry-Indian	Cadila Healthcare Ltd Zydus Tower Opposite ISCON Temple Satellite Cross Road Ahmedabad
CTRI/2011/04/001694	CTRI201104001694	Cadila Healthcare Ltd	Pharmaceutical industry-Indian	Cadila Healthcare Ltd., Zydus Tower, Satellite Cross-roads, Ahmedabad - 380015, Gujarat, India.
CTRI/2009/091/000168	CTRI2009091000168	NIL
CTRI/2009/091/000171	CTRI2009091000171	Antisense Pharma GmbH
CTRI/2009/091/000172	CTRI2009091000172	Stempeutics Research Pvt Ltd	Research institution and hospital	Akshay Tech Park #72 & 73, Second Floor, EPIP Zone, Phase-I, Whitefield, Bangalore- 560 066
CTRI/2009/091/000173	CTRI2009091000173	Ranbaxy Laboratories Ltd. Plot No. 20, Sector 18 Udyog Vihar Industrial Area Gurgaon 122015. Haryana INDIA
CTRI/2009/091/000174	CTRI2009091000174	The pharmaceutical company sponsoring this study is Bristol-Myers Squibb
CTRI/2009/091/000175	CTRI2009091000175	The pharmaceutical company sponsoring this study is Bristol-Myers Squibb
CTRI/2009/091/000176	CTRI2009091000176	Stempeutics Research Pvt Ltd	Research institution	Akshay Tech Park #72 & 73, Second Floor, EPIP Zone, Phase-I, Whitefield, Bangalore- 560 066
CTRI/2009/091/000177	CTRI2009091000177	Newron Pharmaceuticals SpA	Pharmaceutical industry-Global	Newron Pharmaceuticals S.p.A. Via Ludovico Ariosto 21 20091 Bresso (Milano) Italy
CTRI/2009/091/000179	CTRI2009091000179	Cipla Ltd	Pharmaceutical industry-Indian	Cipla Ltd., Bellasis Road, Mumbai Central, Mumbai 400 008. Phone:(022) 23082891 Fax:(022)25787855
CTRI/2009/091/000180	CTRI2009091000180	Mundipharma Research Ltd. Cambridge Science Park, Milton Road, Cambridge CB4 0GW UK
CTRI/2009/091/000181	CTRI2009091000181	Indian Cooperative Oncology network (ICON)
CTRI/2009/091/000182	CTRI2009091000182	Pfizer Limited	Pharmaceutical industry-Global	Pfizer Centre, Patel Estate, S. V. Road, Jogeshwari West, Mumbai 400 102, India
CTRI/2009/091/000183	CTRI2009091000183	Pfizer Limited	Pharmaceutical industry-Global	Pfizer Centre, Patel Estate, S. V. Road, Jogeshwari West, Mumbai 400 102, India
CTRI/2009/091/000184	CTRI2009091000184	Pfizer Limited	Pharmaceutical industry-Global	Pfizer Centre, Patel Estate, S. V. Road, Jogeshwari West, Mumbai 400 102, India
CTRI/2009/091/000187	CTRI2009091000187	Novartis Health Care Pvt Ltd	Pharmaceutical industry-Global	5th floor Shivsagar Estate Dr. Annie Besant Road Worli, Mumbai 400 018 INDIA
CTRI/2009/091/000190	CTRI2009091000190	Cadila Healthcare Limited	Pharmaceutical industry-Indian	Zydus Tower, Satellite Cross Road, Ahmedabad-380015, Gujarat, India
CTRI/2009/091/000193	CTRI2009091000193	AstraZeneca AB	Pharmaceutical industry-Global	AstraZeneca AB 151 85 Sdertlje Sweden
CTRI/2009/091/000194	CTRI2009091000194	Novartis
CTRI/2009/091/000195	CTRI2009091000195	Biogen Idec Ltd UK	Other [Biotech Company]	| Biogen Idec Hemophilia Innovation House, 70 Norden Road, Maidenhead, Berkshire, SL6 4AY, UK
CTRI/2009/091/000196	CTRI2009091000196	Cipla Ltd	Pharmaceutical industry-Indian	Cipla Ltd., Bellasis Road, Mumbai Central, Mumbai 400 008. Phone:(022) 23082891 Fax:(022)25787855
CTRI/2009/091/000197	CTRI2009091000197	Novartis Healthcare Pvt Ltd	Pharmaceutical industry-Global	Medical Dept, Sandoz House, Shiv Sagar Estate, Dr. Annie Besant Road, Worli, Mumbai- 400018
CTRI/2009/091/000198	CTRI2009091000198	Medical Dept Sandoz House Shiv Sagar Estate Dr Annie Besant Road Worli Mumbai	Pharmaceutical industry-Global	Medical Dept, Sandoz House, Shiv Sagar Estate, Dr. Annie Besant Road, Worli, Mumbai- 400018
CTRI/2009/091/000200	CTRI2009091000200	MERCK India Ltd
CTRI/2009/091/000201	CTRI2009091000201	Bayer HealthCare AG	Pharmaceutical industry-Global	Bayer HealthCare AG, D-S1368 Leverkusen, Germany Edit || Delete
CTRI/2009/091/000204	CTRI2009091000204	NATCO Pharma LimitedNATCO HouseRoad Banjara HillsHyderabad	Pharmaceutical industry-Indian	NATCO Pharma Limited NATCO House Road No 2 Banjara Hills Hyderabad
CTRI/2009/091/000207	CTRI2009091000207	Immune Control Inc	Pharmaceutical industry-Global	Four Tower Bridge200 Barr Harbor Drive, Suite 450West Conshohocken, PA 19428 Tel: (610) 941-2971
CTRI/2009/091/000208	CTRI2009091000208	AFT Pharmaceuticals New Zealand	Pharmaceutical industry-Global	AFT Pharmaceuticals Ltd, Leve2 , 9 Anzac St, Takapuna, Auckland, NEW ZEALAND
CTRI/2009/091/000210	CTRI2009091000210	Eli Lilly
CTRI/2009/091/000211	CTRI2009091000211	Dept of Gastroenterology	Government medical college	G B Pant Hospital, New Delhi
CTRI/2009/091/000212	CTRI2009091000212	Troikaa Pharmaceuticals Limited	Pharmaceutical industry-Indian	Commerce House-I, Satya Marg, Bodakdev, Ahmedabad-380054
CTRI/2009/091/000213	CTRI2009091000213	Tata Memorial Centre	Research institution and hospital	Tata Memorial Hospital, Parel Mumbai 12
CTRI/2009/091/000214	CTRI2009091000214	Piramal Life Sciences Limited	Pharmaceutical industry-Indian	Nirlon complex,Off Western Express Highway,Goregaon(East), Mumbai- 400063
CTRI/2009/091/000215	CTRI2009091000215	Cipla Ltd	Pharmaceutical industry-Indian	Cipla Ltd., Bellasis Road, Mumbai Central, Mumbai, Phone: (022) 23082891 Fax: (022)25787855.
CTRI/2009/091/000216	CTRI2009091000216	Novartis Healthcare Pvt Ltd	Pharmaceutical industry-Global	5th floor Shivsagar Estate Dr. Annie Besant Road Worli, Mumbai 400 018 INDIA
CTRI/2009/091/000217	CTRI2009091000217	AstraZeneca AB	Pharmaceutical industry-Global	S-151 85 Sdertlje Sweden
CTRI/2009/091/000218	CTRI2009091000218	Merck Co Inc	Pharmaceutical industry-Global	One Merck Drive P.O. Box 100 Whitehouse Station, NJ 08889-0100 USA
CTRI/2009/091/000219	CTRI2009091000219	FreseniusKabi Oncology Ltd	Pharmaceutical industry-Global	Echelon Institutional Area, Polt No 11, Sector 32
CTRI/2009/091/000220	CTRI2009091000220	Chirumamilla Kavitha
CTRI/2009/091/000226	CTRI2009091000226	Indian Council of Medical Research
CTRI/2009/091/000232	CTRI2009091000232	Merck Serono	Pharmaceutical industry-Global	S. A. Geneva, 9 Chemin des Mines, 1202 Geneva, Switzerland
CTRI/2009/091/000240	CTRI2009091000240	AstraZeneca R D	Pharmaceutical industry-Global	Molndal Sweden SE- 431 83
CTRI/2009/091/000243	CTRI2009091000243	Akela Pharma INC
CTRI/2009/091/000244	CTRI2009091000244	Akela Pharma INC
CTRI/2009/091/000249	CTRI2009091000249	BristolMyers Squibb	Pharmaceutical industry-Global	The India Bulls Finance Centre, 6th Floor, Tower1, Senapati Bapat Marg, Elphinstone (W)
CTRI/2009/091/000250	CTRI2009091000250	Christian Medical College, Vellore, Tamil Nadu, India
CTRI/2009/091/000251	CTRI2009091000251	Gennova Biopharmaceuticals Limited Pune	Pharmaceutical industry-Indian	Hinjwadi, Pune
CTRI/2009/091/000252	CTRI2009091000252	Cipla Ltd	Pharmaceutical industry-Indian	Bellasis Road, Mumbai Central, Mumbai, Phone: (022) 23082891 Fax: (022)25787855.
CTRI/2009/091/000258	CTRI2009091000258	Cipla Ltd Bellasis Road Mumbai Central Mumbai Phone Fax	Pharmaceutical industry-Indian	Bellasis Road, Mumbai Central, Mumbai, Phone: (022) 23082891 Fax: (022)25787855.
CTRI/2009/091/000260	CTRI2009091000260	Novartis Health care Private Limited	Pharmaceutical industry-Global	Novartis India Limited 5th Floor, Sandoz House, Dr Annie Beseant Road, Worli,Mumbai 400018
CTRI/2009/091/000262	CTRI2009091000262	Sun Pharma Advanced Research Company Ltd	Pharmaceutical industry-Indian	17-B, Mahal Industrial Estate, Mahakali Caves Rd, Anheri East, Mumbai 400093
CTRI/2009/091/000264	CTRI2009091000264	Dr SMF Rahman	Other [self]	B2 49 DASHRATH PURI NEW DELHI 110045
CTRI/2009/091/000266	CTRI2009091000266	Taro Pharmaceuticals USA, Inc. 3 Skyline Drive Hawthorne, NY 10532 Phone: (914) 345-9001 Fax: (914) 345-9719
CTRI/2009/091/000269	CTRI2009091000269	Dr.Reddy's Laboratories Ltd,Ameerpet, Hyderabad-500016
CTRI/2009/091/000274	CTRI2009091000274	Emcure Pharmaceuticals Limited, Pune.
CTRI/2009/091/000276	CTRI2009091000276	Bristol Myers Squibb India Pvt Ltd	Pharmaceutical industry-Global	The Indiabulls Finance Centre Tower 01 6th Floor Senapati Bapat Road Elphinstone W Mumbai 400013
CTRI/2009/091/000277	CTRI2009091000277	Novartis HealthCare Pvt Ltd	Pharmaceutical industry-Global	Madical Dept,Sandoz House,Shiv Sagar Estate, Dr. Annie Besant Road, Worli- 400018, Mumbai
CTRI/2009/091/000279	CTRI2009091000279	Pfizer Limited	Pharmaceutical industry-Global	Pfizer Centre, Patel Estate, S. V. Road, Jogeshwari West, Mumbai 400 102, India
CTRI/2009/091/000281	CTRI2009091000281	Pfizer	Pharmaceutical industry-Global	Pfizer Limited, Pfizer Centre, Patel Estate, Off S.V. Road Jogeshwari (W) Mumbai – 400 102 India
CTRI/2009/091/000282	CTRI2009091000282	Novartis Healthcare Pvt Ltd
CTRI/2009/091/000283	CTRI2009091000283	Virchow Biotech Pvt Ltd	Pharmaceutical industry-Indian	Virchow Biotech(P) Ltd # 319 & 320,3rd floor, Swamy Ayyapa Co-op,Housing society Ltd. Madhapur,Hyderabad -500081.
CTRI/2009/091/000285	CTRI2009091000285	Patanjali Yogpeeth
CTRI/2009/091/000287	CTRI2009091000287	Novartis Healthcare Pvt. Ltd.
CTRI/2009/091/000288	CTRI2009091000288	Dainippon Sumitomo Pharma America, Inc., One Bridge Plaza, Suite 510, Fort Lee, NJ 07024, USA
CTRI/2009/091/000289	CTRI2009091000289	Dainippon Sumitomo Pharma America, Inc., One Bridge Plaza, Suite 510, Fort Lee, NJ 07024, USA
CTRI/2009/091/000290	CTRI2009091000290	Hyderabad Eye Research Foundation
CTRI/2009/091/000291	CTRI2009091000291	Merck Co Inc	Pharmaceutical industry-Global	One Merck Drive P.O. Box 100 Whitehouse Station, NJ 08889-0100, U.S.A.
CTRI/2009/091/000293	CTRI2009091000293	Intas Biopharmaceuticals Limited
CTRI/2009/091/000295	CTRI2009091000295	Light Sciences Oncology Inc	Pharmaceutical industry-Global	Light Sciences Oncology, Inc.15405 SE 37th St., Suite 100Bellevue, WA 98006, USA
CTRI/2009/091/000297	CTRI2009091000297	Glenmark Pharmaceuticals Ltd.
CTRI/2009/091/000298	CTRI2009091000298	AIDS Malignancy Clinical Trials Consortium	Research institution and hospital	AIDS-Associated Malignancies Clinical Trials Consortium, 9911 West Pico Boulevard Suite 980, Los Angeles, CA 90035
CTRI/2011/091/000299	CTRI2011091000299	Helsinn Therapeutics US Inc	Pharmaceutical industry-Global	1160 US Highway 22 East, Suite 104Bridgewater, NJ 08807
CTRI/2009/091/000300	CTRI2009091000300	Glenmark Pharmaceuticals Ltd
CTRI/2012/12/003234	CTRI201212003234	Department of Bioengineering and Department of Physial Medicine and Rehabilitation	Research institution and hospital	Rehabilitation Institute, Bagayam, Christian Medical College Vellore Tamil Nadu, India ZIP Code 632002
CTRI/2009/091/000302	CTRI2009091000302	AstraZeneca AB, 151 85 Sdertlje, Sweden.
CTRI/2009/091/000306	CTRI2009091000306	Nil	Other [NA]	NA
CTRI/2009/091/000309	CTRI2009091000309	NONE
CTRI/2009/091/000311	CTRI2009091000311	Johnson and Johnson Ltd	Pharmaceutical industry-Global	Johnson & Johnson Ltd 501 Arena Space, Off Jogeshwari – Vikroli Link Road (JVLR), Behind Majas Bus Depot, Jogeshwari (East), Mumbai - 400060
CTRI/2009/091/000315	CTRI2009091000315	Ipca Laboratories Ltd	Pharmaceutical industry-Indian	142-AB, Kandivli Industrial Estate Kandivli (W), Mumbai-400067
CTRI/2009/091/000316	CTRI2009091000316	Intas Pharmaceuticals Limited India	Pharmaceutical industry-Indian	Intas Pharmaceuticals Ltd, 2nd Floor, Chinubhai Center, Ashram Road, Ahmedabad 380-009, Gujarat, India.
CTRI/2009/091/000318	CTRI2009091000318	DNDi
CTRI/2009/091/000319	CTRI2009091000319	Cardiokine Biopharma	Pharmaceutical industry-Global	USA
CTRI/2009/091/000320	CTRI2009091000320	Novartis HealthCare Pvt Ltd	Pharmaceutical industry-Global	Medical Dept, Sandoz House, Shiv Sagar Estate, Dr. Annie Besant Road, Worli, Mumbai-400018
CTRI/2009/091/000322	CTRI2009091000322	Shire Human Genetic Therapies Inc	Pharmaceutical industry-Global	Shire Human Genetic Therapies, Inc 700 Main Street Cambridge MA 02139 U.S.A
CTRI/2009/091/000325	CTRI2009091000325	DM contact Managment	Other [Nutraceutical industry - Global]	DM Contact Management Ltd. 100-645 Tyee Road, Victoria,BC V9A 6X5 CANADA
CTRI/2009/091/000327	CTRI2009091000327	Amsar Private limited	Other [Botanical extract company - Indian]	47, Laxmibai Nagar, Fort, Industrial Estate, Indore - 452006 Madhya Pradesh, India Tel : +91-731-2418898 / 2415266 / 2415267
CTRI/2009/091/000328	CTRI2009091000328	Exotic Naturals	Other [Herbal extract company - Indian]	203, Morya Landmark I, Off Link road, Andheri(west), Mumbai-400053.
CTRI/2009/091/000330	CTRI2009091000330	self sponsored	Government medical college	department of Pharmacology smt NHL Municipal Medical College Ahmedabad
CTRI/2009/091/000332	CTRI2009091000332	Novartis Healthcare Private Limited	Pharmaceutical industry-Global	Building no. 6, Raheja Mind Space, Madhapur, Hyderabad, 500081, AP, India
CTRI/2009/091/000335	CTRI2009091000335	Novartis HealthCare Pvt Ltd	Pharmaceutical industry-Global	Medical Dept, Sandoz House,Shiv Sagar Estate, Dr. Annie Besant Road, Worli Mumbai-400018
CTRI/2009/091/000336	CTRI2009091000336	GW Pharma Ltd	Pharmaceutical industry-Global	Porton Down Science ParkSalisbury,Wiltshire SP4 0JQ,United Kingdom
CTRI/2009/091/000339	CTRI2009091000339	Dept of science and technology .chandigarh
CTRI/2009/091/000345	CTRI2009091000345	Morphotek Inc	Pharmaceutical industry-Global	210 Welsh Pool RoadExton, PA 19341 USA
CTRI/2009/091/000346	CTRI2009091000346	Indian Council of Medical Research ICMR New Delhi	Government funding agency	Indian Council of Medical Research, P.O. Box No. 4911 Ansari Nagar, New Delhi - 110029 India
CTRI/2009/091/000347	CTRI2009091000347	Sahajanand Medical Technologies Pvt Ltd	Other [Medical Device Industry-Indian]	Sahajanand Medical Technologies Pvt. Ltd., Sahajanand Estate, Wakhariawadi, Near Dabholi Char Rasta, Ved Road, Surat-395004, GUJARAT, India
CTRI/2009/091/000348	CTRI2009091000348	Pfizer	Pharmaceutical industry-Global	Pfizer Limited, Pfizer Centre, Patel Estate, S. V. Road, Jogeshwari West, Mumbai 400 102
CTRI/2009/091/000350	CTRI2009091000350	Immunomodulatory trial is sponsered by CCRAS
CTRI/2009/091/000353	CTRI2009091000353	Dr Maddury Jyotsna Additional Professor of Cardiology NIMS Panjagutta Hyderabad A P	Research institution and hospital	Nizams Institute of Medical Sciences Panjagutta Hyderabad A P India 50082
CTRI/2009/091/000354	CTRI2009091000354	Human Genome Sciences, Inc. 14200 Shady Grove Road Rockville, Maryland, 20850, USA
CTRI/2009/091/000355	CTRI2009091000355	Lupin Limited Laxmi Towers, B wing, 4th floor, Bandra Kurla Complex, Bandra East, Mumbai-400 051, India. Telephone: 91-22-66402021
CTRI/2009/091/000356	CTRI2009091000356	Troikaa Pharmaceuticals Limited	Pharmaceutical industry-Indian	Commerce House-1, Opp. Rajvansh Tower, Satya Marg, Bodakdev, Ahmedabad - 380054
CTRI/2009/091/000360	CTRI2009091000360	Allergan, Inc.
CTRI/2009/091/000361	CTRI2009091000361	Glenmark Pharmaceuticals Ltd.
CTRI/2009/091/000362	CTRI2009091000362	Wyeth Research Wyeth Pharmaceuticals India Private Limited A Subsidiary of Pfizer Inc	Pharmaceutical industry-Global	Level 6, Platina, Plot No. C-59, G-Block, Bandra Kurla Complex, Bandra (East), Mumbai-400098. India
CTRI/2011/10/002052	CTRI201110002052	central council for research in homoeopathyCCRH	Research institution	61-65, institutional area, janak puri, new delhi-58
CTRI/2011/10/002048	CTRI201110002048	central council for research in homoeopathyCCRH	Research institution	central council for research in homoeopathy(CCRH),61-65,institutional area, janak puri, new delhi
CTRI/2009/091/000368	CTRI2009091000368	Serum Institute of India Limited	Pharmaceutical industry-Indian	212/2, Hadapsar, Pune-411028
CTRI/2011/09/001994	CTRI201109001994	central council for research in homoeopathy	Research institution	61-65, institutional area, janak puri,new delhi
CTRI/2009/091/000370	CTRI2009091000370	NIL	Other [SELF MOTIVATED]	NIL
CTRI/2009/091/000371	CTRI2009091000371	Oramed Inc
CTRI/2009/091/000375	CTRI2009091000375	Serum Institute Of India Ltd	Pharmaceutical industry-Indian	212/2 Hadapsar, Pune
CTRI/2009/091/000377	CTRI2009091000377	Wockhardt Ltd	Pharmaceutical industry-Indian	Wockhardt Ltd. , Wockhardt Towers, Bandra Kurla Complex Bandra-East,Mumbai - 400051
CTRI/2009/091/000382	CTRI2009091000382	Nektar Therapeutics Inc
CTRI/2009/091/000385	CTRI2009091000385	Pfizer Limited	Pharmaceutical industry-Global	Pfizer Limited, Patel Estate, off S. V. Road, Jogeshwari West, Mumbai - 400 102. India
CTRI/2009/091/000386	CTRI2009091000386	GlaxoSmithKline Pharmaceuticals Ltd	Pharmaceutical industry-Global	Dr. Annie Besant Road, Worli, Mumbai 400030
CTRI/2009/091/000387	CTRI2009091000387	Pfizer Limited	Pharmaceutical industry-Global	Pfizer Centre, Patel Estate, Off S. V. Road, Jogeshwari West, Mumbai 400 102, India
CTRI/2009/091/000388	CTRI2009091000388	Emcure Pharmaceuticals Ltd. Pune
CTRI/2011/10/002070	CTRI201110002070	central council for research in homoeopathy	Research institution	Central Council for Research in Homoeopathy, 61-65, institutional area, janak puri, new delhi
CTRI/2009/091/000392	CTRI2009091000392	DRSUDHINDRA MOHAN BHATTACHARYAConsultant SCDas Memorial Medical and Research Center Kolkata	Other [SELF MOTIVATED]	FLAT-4 MOHONA 5, NEW RAIPUR KOLKATA- 700084
CTRI/2009/091/000394	CTRI2009091000394	LG Life Sciences Ltd	Pharmaceutical industry-Global	LG Gwanghwamun Bldg. 58 Saemunan-ro, Jongno-gu, Seoul, 110-062, South Korea
CTRI/2009/091/000395	CTRI2009091000395	Forest Research Institute Inc	Research institution	Harborside Financial Center, Plaza V, Jersey City, NJ, USA 07311
CTRI/2009/091/000398	CTRI2009091000398	PregLem S.A. 12 Chemin des Aulx 1228 Plan-les-Ouates, Geneva, Switzerland
CTRI/2009/091/000399	CTRI2009091000399	Cipla Ltd R and D Centre LBS Marg Vikhroli W Mumbai	Pharmaceutical industry-Indian	Cipla Ltd. Cipla R and D centre LBS Marg Vikhroli west Mumbai 400083
CTRI/2009/091/000400	CTRI2009091000400	Ranbaxy Laboratories Limited	Pharmaceutical industry-Global	Plot No. 20, Sector 18 Udyog Vihar Industrial Area Gurgaon 122015. Haryana INDIA
CTRI/2009/091/000402	CTRI2009091000402	Roche Products India Pvt Ltd	Pharmaceutical industry-Global	1503, 15th Floor, "The Capital" Bandra Kurla Complex, Bandra (East) Mumbai
CTRI/2009/091/000405	CTRI2009091000405	Pfizer Limited	Pharmaceutical industry-Global	Pfizer Centre, Patel Estate, S. V. Road, Jogeshwari West, Mumbai 400 102, India
CTRI/2009/091/000407	CTRI2009091000407	Sahajanand Medical Technologies Pvt Ltd	Other [Medical Device Industry-Indian]	Sahajanand Medical Technologies Pvt. Ltd., Sahajanand Estate, Wakhariawadi, Near Dabholi Char Rasta, Ved Road, Surat-395004, Gujarat, India
CTRI/2009/091/000409	CTRI2009091000409	Sahajanand Medical Technologies Pvt Ltd	Other [Medical Device Industry-Indian]	Sahajanand Estate, Wakhariawadi, Near Dabholi Char Rasta, Ved Road, Surat-395004, GUJARAT, India.
CTRI/2009/091/000410	CTRI2009091000410	Adelaide Institute for Sleep Health	Research institution and hospital	Repatriation General Hospital Daws Rd, Daw Park South Australia 5041 Australia
CTRI/2009/091/000412	CTRI2009091000412	Amylin Pharmaceuticals Inc	Pharmaceutical industry-Global	Amylin Pharmaceuticals Inc. 9360 Towne Center Drive San Diego CA 92121 USA
CTRI/2009/091/000413	CTRI2009091000413	MediWound Ltd.
CTRI/2009/091/000415	CTRI2009091000415	Medtronic International Ltd Asia Pacific	Other [Medical Device]	CardioVascular Clinical Department, 16 F Manulife Plaza, 33, Hysan Avenue, Causeway Bay, Hong Kong
CTRI/2009/091/000416	CTRI2009091000416	Medtronic Bakken Research Centre	Other [Medical Device]	B. V. Vascular DepartmentEndepolsdomein 56229 GW MaastrichtThe Netherlands
CTRI/2009/091/000420	CTRI2009091000420	Medtronic Bakken Research Centre Endepolsdomein GW MaastrichtThe Netherlands	Other [Medical Device]	Bakken Research Center B.V Endepolsdomein 5 6229 GW
CTRI/2009/091/000422	CTRI2009091000422	Pfizer Limited	Pharmaceutical industry-Global	Pfizer Centre, Patel Estate, S. V. Road, Jogeshwari West, Mumbai 400 102, India
CTRI/2009/091/000423	CTRI2009091000423	F HoffmannLa Roche	Pharmaceutical industry-Global	Grenzacherstrasse 124, 4070 Basel, Switzerland
CTRI/2009/091/000424	CTRI2009091000424	Wyeth Pharmaceuticals India Private Limited A Subsidiary of Pfizer Inc	Pharmaceutical industry-Global	Level 6, Platina, Plot No. C-59, G-Block, Bandra Kurla Complex, Bandra (East), Mumbai-400098. India
CTRI/2009/091/000425	CTRI2009091000425	Medtronic Vascular	Other [Medical Device]	3576 Unocal PlaceSanta Rosa, Ca, USA
CTRI/2009/091/000426	CTRI2009091000426	Sahajanand Medical Technologies Pvt Ltd	Other [Medical Device Industry-Indian]	Sahajanand Medical Technologies Pvt. Ltd., Sahajanand Estate, Wakhariawadi, Near Dabholi Char Rasta, Ved Road, Surat-395004 GUJARAT, India
CTRI/2009/091/000428	CTRI2009091000428	Glenmark Pharmaceuticals SA, Chemin de la Combeta 5, 2300 La Chaux-de-Fonds, Switzerland
CTRI/2009/091/000429	CTRI2009091000429	Lupin Limited	Pharmaceutical industry-Indian	4Th Floor, Laxmi Tower, B Wing, Bandra Kurla Complex, Bandra East, Mumbai - 400051
CTRI/2009/091/000432	CTRI2009091000432	Stempeutics Research Pvt Ltd	Research institution	Stempeutics Research Pvt Ltd Akshay Tech Park, No. 72 & 73, 2nd Floor, EPIP Zone, Phase I-Area Whitefield, Bangalore - 560066 India
CTRI/2009/091/000434	CTRI2009091000434	Ipca Laboratories Limited	Pharmaceutical industry-Indian	142-AB, Kandivli Industrial Estate, Kandivli (W), Mumbai - 400 067.
CTRI/2009/091/000435	CTRI2009091000435	Stempeutics Research Pvt Ltd	Research institution	Akshay Tech Park, No. 72 & 73, 2nd Floor, EPIP Zone, Phase I-Area, Whitefield, Bangalore - 560066 India
CTRI/2009/091/000436	CTRI2009091000436	Stempeutics Research Pvt Ltd	Research institution	Stempeutics Research Pvt Ltd Akshay Tech Park, No. 72 & 73, 2nd Floor, EPIP Zone, Phase I-Area Whitefield, Bangalore - 560066 India
CTRI/2009/091/000437	CTRI2009091000437	Stempeutics Research Pvt Ltd	Research institution	Stempeutics Research Pvt Ltd Akshay Tech Park, No. 72 & 73, 2nd Floor, EPIP Zone, Phase I-Area Whitefield, Bangalore - 560066
CTRI/2009/091/000440	CTRI2009091000440	Medtronic Bakken Research Center	Other [Medical Device]	Bakken Research Center B.V Endepolsdomein 5 6229 GW Maastricht NETHERLANDS
CTRI/2009/091/000441	CTRI2009091000441	Intas Pharmaceuticals Limited	Pharmaceutical industry-Indian	2nd Floor, Chinubhai Center, Ashram Road, Ahmedabad 380009Phone: (079) 26576655; Fax: (079) 26578862
CTRI/2009/091/000443	CTRI2009091000443	GlaxoSmithKline	Pharmaceutical industry-Global	252, Dr. A.B. Road, Worli, Mumbai - 400 030
CTRI/2009/091/000450	CTRI2009091000450	Shire Pharmaceutical Development Ltd. Hampshire International Business Park Chineham, Basingstoke Hampshire, RG24 8EP Telephone: +44 1256 894000 Fax: +44 1256 894707
CTRI/2009/091/000452	CTRI2009091000452	Roche Products India Pvt Ltd India	Pharmaceutical industry-Indian	​1503, 15th Floor, "The Capital", Plot No. C-70, Behind ICICI Bank, Bandra Kurla Complex, Bandra (E), Mumbai 400 051
CTRI/2009/091/000455	CTRI2009091000455	Roche Products (India) Pvt.Ltd, India
CTRI/2009/091/000456	CTRI2009091000456	Biological E Limited Azamabad Hyderabad AP India	Pharmaceutical industry-Indian	Biological E.Limited, 18/1&3,Azamabad, Hyderabad,India-500020
CTRI/2009/091/000457	CTRI2009091000457	MSD pharmaceutical pvt ltd	Pharmaceutical industry-Global	6th Floor, Vatika Towers - B, Golf Course Road,Sector 54, Gurgaon - 122002, Haryana
CTRI/2009/091/000459	CTRI2009091000459	Novartis Healthcare Private Limited	Pharmaceutical industry-Global	Medical Department, Sandoz House, Shiv Sagar Estate, Dr. Annie Besant Road, Worli, Mumbai â€“ 400 018.
CTRI/2009/091/000460	CTRI2009091000460	Sanofi Synthelabo India Limited	Pharmaceutical industry-Global	54/A, Sir Mathuradas Vasanji Road, Andheri East
CTRI/2009/091/000462	CTRI2009091000462	Novo Nordisk AS	Pharmaceutical industry-Global	c/oNovo Nordisk India Private Ltd. Plot No.32, 47 - 50, EPIP Area, Whitefield, Bangalore - 560 066 India
CTRI/2009/091/000465	CTRI2009091000465	Serum Institute of India Ltd Pune India	Pharmaceutical industry-Indian	Serum Institute of India Ltd., 212/2, Hadapsar, Pune (India)
CTRI/2009/091/000468	CTRI2009091000468	Stem Cell Therapeutics Corp	Pharmaceutical industry-Global	Suite 1000 1520 4th St SW Calgary Alberta Canada T2R 1H5
CTRI/2009/091/000473	CTRI2009091000473	Ranbaxy Laboratories Ltd., Plot No.20, Sector 18, Gurgaon - 122015 , Haryana
CTRI/2009/091/000476	CTRI2009091000476	Tuberculosis Research Centre ICMR	Government funding agency	1,mayor sathyamoorthy road, chennai-31
CTRI/2009/091/000477	CTRI2009091000477	GlaxoSmithKline Pharmaceuticals Limited	Pharmaceutical industry-Global	Dr. Annie Besant Road, Worli, Mumbai 400030
CTRI/2009/091/000478	CTRI2009091000478	GlaxoSmithKline Pharmaceuticals Limited	Pharmaceutical industry-Global	Dr. Annie Beasnt Road, Worli, Mumbai 400030
CTRI/2009/091/000479	CTRI2009091000479	Biocon Limited	Pharmaceutical industry-Indian	20th KM Hosur Road Electronics City Bangalore 560100
CTRI/2009/091/000481	CTRI2009091000481	Harvest Technologies, Boston USA
CTRI/2009/091/000483	CTRI2009091000483	GlaxoSmithKline Pharmaceuticals Ltd	Pharmaceutical industry-Global	Dr. Annie Besant Road, Worli, Mumbai 400030
CTRI/2009/091/000484	CTRI2009091000484	GlaxoSmithKline	Pharmaceutical industry-Global	GlaxoSmithKline Alternative Development Program 709 Swedeland Road King of Prussia, PA 19406-0939
CTRI/2009/091/000485	CTRI2009091000485	GlaxoSmithKline	Pharmaceutical industry-Global	GlaxoSmithKline Alternative Development Program 709 Swedeland Road King of Prussia, PA 19406-0939
CTRI/2009/091/000486	CTRI2009091000486	GlaxoSmithKline Pharmaceuticals Limited	Pharmaceutical industry-Global	Dr. Annie Besant Road, Worli, Mumbai 400030
CTRI/2009/091/000490	CTRI2009091000490	Nil
CTRI/2009/091/000491	CTRI2009091000491	Wyeth Research Wyeth Pharmaceuticals India Private Limited A Subsidiary of Pfizer Inc	Pharmaceutical industry-Global	Level 6, Platina, Plot No. C-59, G-Block, Bandra Kurla Complex, Bandra (East), Mumbai-400098. India
CTRI/2009/091/000492	CTRI2009091000492	Cerimon Pharmaceuticals Inc	Pharmaceutical industry-Global	Cerimon Pharmaceuticals, Inc. 701 Gateway Boulevard, Suite 100, South San Francisco CA 94080
CTRI/2009/091/000493	CTRI2009091000493	Sucharita S	Private medical college	Associate Professor Department of Physiology St Johns Medical College Bangalore-560034 India
CTRI/2009/091/000495	CTRI2009091000495	GlaxoSmithKline Pharmaceuticals Ltd	Pharmaceutical industry-Global	Dr. Annie Besant Road, Worli, Mumbai 400030
CTRI/2009/091/000497	CTRI2009091000497	GlaxoSmithKline Pharmaceuticals Ltd	Pharmaceutical industry-Global	Dr. Annie Besant Road, Worli, Mumbai 400030
CTRI/2009/091/000498	CTRI2009091000498	GlaxoSmithKline Pharmaceuticals Ltd	Pharmaceutical industry-Global	Dr. Annie Besant Road, Worli, Mumbai 400030, India
CTRI/2009/091/000499	CTRI2009091000499	GlaxoSmithKline Pharmaceuticals Ltd	Pharmaceutical industry-Global	Dr. Annie Besant Road,Worli, Mumbai 400030
CTRI/2009/091/000500	CTRI2009091000500	GlaxoSmithKline Pharmaceuticals Ltd	Pharmaceutical industry-Global	Dr. Annie Besant Road, Worli, Mumbai - 400030
CTRI/2009/091/000501	CTRI2009091000501	Phenomix Corporation	Pharmaceutical industry-Global	5930 Corner Stone Court West, Suite 230San Diego, CA 92121, USA
CTRI/2009/091/000506	CTRI2009091000506	Novartis India Ltd	Pharmaceutical industry-Global	Sandoz House, 1st floor, Shivsagar Estate, Dr. Annie Besant Road, Worli, Mumbai 400 018. India.
CTRI/2009/091/000507	CTRI2009091000507	GlaxoSmithKline Pharmaceuticals Ltd.
CTRI/2009/091/000508	CTRI2009091000508	GlaxoSmithKline Pharmaceuticals Ltd.
CTRI/2009/091/000509	CTRI2009091000509	None
CTRI/2009/091/000511	CTRI2009091000511	AIDS Clinical Trials Group National Institute of Allergy and Infectious Diseases NIAID USA	Government funding agency	Department of Health and Human Services National Institutes of Health US
CTRI/2011/08/001941	CTRI201108001941	Johnson Johnson Pharmaceutical Research Development LLC	Pharmaceutical industry-Global	Johnson & Johnson, Global Clinical Operations, Johnson & Johnson Ltd, 9th Flr, Sigma, Hiranandani Estate, Powai, Mumbai, 400076
CTRI/2009/091/000513	CTRI2009091000513	Reliance Life Sciences PvtLtd	Pharmaceutical industry-Indian	Reliance Life Sciences Dhirubhai Ambani Life Sciences Centre Plot R-282, TTC Area of MIDC Rabale, Mumbai 400 701
CTRI/2009/091/000514	CTRI2009091000514	Dr. V.R. Bapat, Ayurvedic Consultant # 375 First B main. First Phase, Girinagar, Bangalore 560085 Tel: 080 ? 26720139 E mail : vrbapat@yahoo.co.in
CTRI/2009/091/000516	CTRI2009091000516	GlaxoSmithKline Pharmaceuticals Ltd.
CTRI/2009/091/000518	CTRI2009091000518	HRA Pharma	Pharmaceutical industry-Global	15 rue BĂŠranger, 75003 Paris, France
CTRI/2009/091/000519	CTRI2009091000519	GlaxoSmithKline Pharmaceuticals Limited	Pharmaceutical industry-Global	Dr. Annie Besant Road, Worli, Mumbai 400030
CTRI/2009/091/000521	CTRI2009091000521	NA
CTRI/2009/091/000522	CTRI2009091000522	GlaxoSmithkline Pharmaceuticals Ltd	Pharmaceutical industry-Global	Dr. Annie Besant Road, Worli, Mumbai 400030, India
CTRI/2009/091/000524	CTRI2009091000524	GlaxoSmithKline Pharmaceuticals Ltd.
CTRI/2009/091/000525	CTRI2009091000525	Individual	Other [No funding]	None
CTRI/2009/091/000527	CTRI2009091000527	Cadila Healthcare Limited	Pharmaceutical industry-Indian	Zydus Cadila House,2nd Floor,Plot No.360,T.P.S.5,service road,Vile parle(E),mumbai 400057
CTRI/2009/091/000528	CTRI2009091000528	Alcon Research ltd	Pharmaceutical industry-Global	6021 South freeway Fort Worth Texas USA
CTRI/2009/091/000531	CTRI2009091000531	Ranbaxy Laboratories Limited	Pharmaceutical industry-Indian	R&D IV, Plot No. 77-B, Sector 18, IFFCO Road, Udyog Vihar Industrial AreaGurgaon 122015, Haryana, India
CTRI/2009/091/000532	CTRI2009091000532	Naturo Food & Fruit Products Pvt Ltd, Bangalore
CTRI/2009/091/000533	CTRI2009091000533	Cadila Healthcare Limited	Pharmaceutical industry-Indian	Zydus Cadila House, Plot No.360, T.P.S.5, Dayaldas Service Crossing, Vile Parle East, Mumbai 400 057
CTRI/2009/091/000534	CTRI2009091000534	Novartis Healthcare Pvt Ltd
CTRI/2009/091/000535	CTRI2009091000535	Novartis Healthcare Pvt Ltd
CTRI/2009/091/000536	CTRI2009091000536	Spherix Inc	Pharmaceutical industry-Global	6430, Rockledge Drive, Westmoreland building,Suite 503, Bethesda,Maryland 20817
CTRI/2009/091/000537	CTRI2009091000537	DR.MOHD ASIF GHUFRAN KHAN
CTRI/2009/091/000538	CTRI2009091000538	AstraZeneca	Pharmaceutical industry-Global	S-151 85 Sdertlje, Sweden
CTRI/2009/091/000539	CTRI2009091000539	Biological E Limited	Pharmaceutical industry-Indian	Biological E. Limited,18/1&3, Azamabad, Hyderabad,India-500020
CTRI/2009/091/000540	CTRI2009091000540	Hatchtech Pty Ltd, 205-211 Grattan Street, Parkville VIC, 3052 AUSTRALIA Tel: +6138344 3190, Fax: +6139347 5888
CTRI/2009/091/000541	CTRI2009091000541	Strategic Sciences and Technologies, LLC
CTRI/2009/091/000544	CTRI2009091000544	Nutriworks Limited	Other [Nutraceutical Industry - Global]	Unit 6C, Gold King Industrial Building, 35-41 Tai Lin Pai Road, Kowloon, Hong Kong
CTRI/2009/091/000546	CTRI2009091000546	HealOr Ltd.
CTRI/2009/091/000547	CTRI2009091000547	Cipla Ltd	Pharmaceutical industry-Indian	Bellasis Road, Mumbai Central, Mumbai, Phone: (022) 23082891 Fax: (022)25787855.
CTRI/2009/091/000548	CTRI2009091000548	Wyeth Research Division of Wyeth Pharmaceuticals Inc
CTRI/2009/091/000550	CTRI2009091000550	SanofiSynthelabo India Limited	Pharmaceutical industry-Global	54/A, Sir Mathuradas Vasanji Road, Andheri (E), Mumbai 400093
CTRI/2009/091/000551	CTRI2009091000551	Dr Rajeev Kumar
CTRI/2009/091/000552	CTRI2009091000552	Takeda Global Research Development Centre Europe Ltd	Pharmaceutical industry-Global	61 Aldwych London WC2B 4AE United Kingdom.
CTRI/2009/091/000555	CTRI2009091000555	Cardiokine Biopharma
CTRI/2009/091/000556	CTRI2009091000556	CD Pharma India Pvt. Ltd. C 1/53, Ist floor, SDA, New delhi-110016
CTRI/2009/091/000557	CTRI2009091000557	Bayer HealthCare AG
CTRI/2009/091/000559	CTRI2009091000559	Tata Memorial Hospital	Research institution	Parel, Mumbai 400012
CTRI/2009/091/000560	CTRI2009091000560	Nil
CTRI/2009/091/000561	CTRI2009091000561	Eisai Inc	Pharmaceutical industry-Global	Eisai Inc., 300 Tice Blvd. Woodcliff Lake, NJ 07677, USA
CTRI/2009/091/000562	CTRI2009091000562	AstraZeneca Singapore Pte Ltd	Pharmaceutical industry-Global	8 Wilkie Road #07-01 Wilkie Edge Singapore 228095 Regional Office - 7 Temasek Boulevard #28-01, Suntec Tower One, Singapore 038987
CTRI/2009/091/000564	CTRI2009091000564	Novartis Health Care Pvt Ltd	Pharmaceutical industry-Global	Sandoz House, 5th floor Shivsagar Estate Dr. Annie Besant Road Worli, Mumbai 400 018 INDIA
CTRI/2009/091/000565	CTRI2009091000565	Pfizer Limited	Pharmaceutical industry-Global	Pfizer Centre, Patel Estate, S. V. Road, Jogeshwari West, Mumbai 400 102, India
CTRI/2009/091/000566	CTRI2009091000566	CureTech Ltd
CTRI/2009/091/000569	CTRI2009091000569	Arana Therapeutics Limited Level 2, 37 Epping Road Macquarie Park NSW 2113 AUSTRALIA
CTRI/2009/091/000570	CTRI2009091000570	GlaxoSmithKline Biologicals	Pharmaceutical industry-Global	89, Rue de lInstitut 1330, Rixensart, Belgium.
CTRI/2009/091/000571	CTRI2009091000571	TORRENT PHARMACEUTICALS LIMITED
CTRI/2016/01/006573	CTRI201601006573	CHRISTIAN MEDICAL COLLEGE AND HOSPITAL	Research institution and hospital	VELLORE, TAMIL NADU, INDIA
CTRI/2009/091/000574	CTRI2009091000574	GENNOVA BIOPHARMACEUTICALS LTD
CTRI/2011/091/000575	CTRI2011091000575	Pfizer Limited	Pharmaceutical industry-Global	Pfizer Centre, Patel Estate, S. V. Road, Jogeshwari West, Mumbai 400 102, India
CTRI/2009/091/000577	CTRI2009091000577	Mardil Medical Medical Devices Pvt Ltd. 20B, ASCI College Park, Road #3, Banjara Hills, Hyderabad 500034, India
CTRI/2009/091/000578	CTRI2009091000578	Alcon Laboratories India Pvt Ltd	Pharmaceutical industry-Indian	Unit No. 502, 5th floor, Tower D, RMZ Infinity, Benniganahalli, Old Madras Road, Bangalore - 560016
CTRI/2009/091/000579	CTRI2009091000579	GENNOVA BIOPHARMACEUTICALS LTD
CTRI/2009/091/000580	CTRI2009091000580	SanofiSynthelabo India Limited	Pharmaceutical industry-Global	A 101, Sir Mathuradas Vasanji Road Andheri E, Mumbai
CTRI/2009/091/000582	CTRI2009091000582	Novartis Healthcare Pvt. Ltd.
CTRI/2009/091/000583	CTRI2009091000583	Wyeth Research Wyeth Pharmaceuticals India Private Limited A Subsidiary of Pfizer Inc	Pharmaceutical industry-Global	Level 6, Platina, Plot No. C-59, G-Block, Bandra Kurla Complex, Bandra (East), Mumbai-400098. India
CTRI/2009/091/000942	CTRI2009091000942	Wyeth Research Wyeth Pharmaceuticals India Private Limited A Subsidiary of Pfizer Inc	Pharmaceutical industry-Global	Level 6, Platina, Plot No. C-59, G-Block, Bandra Kurla Complex, Bandra (East), Mumbai-400098. India
CTRI/2009/091/000585	CTRI2009091000585	GlaxoSmithKline Biologicals	Pharmaceutical industry-Global	89, Rue de lInstitut 1330, Rixensart, Belgium.
CTRI/2009/091/000586	CTRI2009091000586	Cipla Ltd	Pharmaceutical industry-Indian	Bellasis Road, Mumbai Central, Mumbai, Phone : (022) 23082891 Fax : (022)25787855
CTRI/2009/091/000590	CTRI2009091000590	Frontier Lifeline PvtLtd	Research institution and hospital	R 30C Ambattur Industrial Estate road, Chennai 600101
CTRI/2009/091/000591	CTRI2009091000591	Panacea Biotec Ltd, New Delhi
CTRI/2009/091/000592	CTRI2009091000592	Panacea Biotec Limited	Pharmaceutical industry-Indian	B-1 Ext/G-3, MCIE, Mathura Road, New Delhi-110 044
CTRI/2009/091/000593	CTRI2009091000593	Wyeth Research Wyeth Pharmaceuticals India Private Limited A Subsidiary of Pfizer Inc	Pharmaceutical industry-Global	Level 6, Platina, Plot No. C-59, G-Block, Bandra Kurla Complex, Bandra (East), Mumbai-400098. India
CTRI/2009/091/000594	CTRI2009091000594	Piramal Healthcare Limited , Mumbai
CTRI/2009/091/000596	CTRI2009091000596	Pfizer Limited	Pharmaceutical industry-Global	Pfizer Centre, Patel Estate, S. V. Road, Jogeshwari West, Mumbai 400 102, India
CTRI/2009/091/000598	CTRI2009091000598	Novartis Healthcare Private Limited	Pharmaceutical industry-Global	Novartis India Limited 5th Floor, Sandoz House, Dr Annie Beseant Road, Worli,Mumbai- 400018
CTRI/2009/091/000601	CTRI2009091000601	Torrent Pharmaceuticals Limited
CTRI/2009/091/000603	CTRI2009091000603	Novartis HealthCare Pvt Ltd	Pharmaceutical industry-Global	Medical Dept,Sandoz House, Shiv Sagar Estate, Dr.Annie Besant Road, worli, Mumbai-400018
CTRI/2009/091/000605	CTRI2009091000605	Tulip Lab Pvt Ltd	Pharmaceutical industry-Indian	F-20/21 MIDC Ranjangaon Taluka Shirur Dist. Pune Maharashtra State India Pin-412220
CTRI/2009/091/000607	CTRI2009091000607	Institut de Recherche Pierre Fabre	Pharmaceutical industry-Global	45, Place Abel Gance92654 Boulogne-Billancourt, France
CTRI/2009/091/000608	CTRI2009091000608	Eli Lilly
CTRI/2009/091/000609	CTRI2009091000609	Eli Lilly
CTRI/2009/091/000611	CTRI2009091000611	Sun Pharmaceutical Industries Limited
CTRI/2009/091/000612	CTRI2009091000612	Christian Medical College Vellore	Private medical college	Bagayam Vellore 632002 Tamil Nadu, INDIA
CTRI/2009/091/000613	CTRI2009091000613	Reliance Life Sciences Pvt Ltd	Pharmaceutical industry-Indian	Dhirubhai Ambani Life Sciences Centre, Plot No. R-282, TTC Area of MIDC, Rabale, Navi Mumbai 400701
CTRI/2009/091/000614	CTRI2009091000614	Merck Co Inc	Pharmaceutical industry-Global	One Merck Drive P.O. Box 100 Whitehouse Station, NJ 08889-0100 USA
CTRI/2009/091/000615	CTRI2009091000615	Serum Institute of India Research Foundation
CTRI/2009/091/000616	CTRI2009091000616	Serum Institute of India Ltd	Pharmaceutical industry-Indian	212/2, off Soli Poonawalla Road, Hadapsar, Pune
CTRI/2009/091/000617	CTRI2009091000617	Emcure Pharmaceuticals Ltd Pune.
CTRI/2009/091/000625	CTRI2009091000625	Lambda Therapeutic Research Ltd	Pharmaceutical industry-Indian	Plot No. 38, Near Silver Oak Club, S. G. Highway, Gota, Ahmedabad - 380 061. Gujarat, INDIA
CTRI/2009/091/000626	CTRI2009091000626	Smile Care Clinic Pvt Ltd	Private hospital/clinic	13,Geetanjali,234 S.V.Road ,Bandra-west,Mumbai-400 050
CTRI/2009/091/000628	CTRI2009091000628	Novartis Healthcare Private Limited
CTRI/2009/091/000630	CTRI2009091000630	Solvay Pharmaceuticals, GmbH. Hans-Bckler-Allee 20 30173 Hannover, Germany
CTRI/2009/091/000631	CTRI2009091000631	Intas Pharmaceuticals Limited	Pharmaceutical industry-Indian	2nd floor, Chinnubhai Centre, Ashram Road,Ahmedabad-380 009, Gujarat, India.
CTRI/2009/091/000633	CTRI2009091000633	SponsorAstellas Pharma Inc	Other [Main Funder]	Elisabethhof 19, 2353 EW Leiderdorp, The Netherlands
CTRI/2009/091/000636	CTRI2009091000636	Novartis Healthcare Private Limited	Pharmaceutical industry-Global	Sandoz House, 5th floor Shivsagar Estate Dr. Annie Besant Road Worli, Mumbai 400 018 INDIA
CTRI/2009/091/000637	CTRI2009091000637	Intas Pharmaceuticals Ltd	Pharmaceutical industry-Indian	Intas Pharmaceuticals Ltd, 2nd Floor, Chinubhai Center, Ashram Road, Ahmedabad 380-009, Gujarat, India
CTRI/2009/091/000638	CTRI2009091000638	Reliance Life Sciences PvtLtd	Pharmaceutical industry-Indian	Dhirubhai Ambani Life Sciences Centre R-282 TTC Area of MIDC Rabale Mumbai Maharashtra 400701,India.
CTRI/2009/091/000639	CTRI2009091000639	Cadila Healthcare Ltd	Pharmaceutical industry-Indian	Cadila Healthcare Ltd. Zydus Tower. Satellite Cross Road, Opp. ISCON Temple, S-G-Highway Ahmedabad – 380 015
CTRI/2009/091/000640	CTRI2009091000640	Cadila Healthcare Ltd	Pharmaceutical industry-Indian	Satellite Cross Roads Sarkhej Gandhinagar Highway Ahmedabad 380015 Gujarat INDIA.
CTRI/2009/091/000641	CTRI2009091000641	Reliance Life Sciences Pvt Ltd	Pharmaceutical industry-Indian	Dhirubhai Ambani Life Sciences Centre, R-282, TTC Area of MIDC, Thane belapur road, Rabale, Navi Mumbai 400701
CTRI/2009/091/000642	CTRI2009091000642	Biogen Idec Ltd UK	Pharmaceutical industry-Global	Biogen Idec Ltd Innovation house 70 Norden Road; Maidenhead UKSL6 4AY
CTRI/2009/091/000643	CTRI2009091000643	Dainippon Sumitomo Pharma America Inc	Pharmaceutical industry-Global	1 Bridge Plaza Suite 510, Fort Lee, NJ 07024
CTRI/2009/091/000644	CTRI2009091000644	National Institute of Health USA	Government funding agency	Department of Health and Human services ,NIH,U.S.
CTRI/2009/091/000645	CTRI2009091000645	Pfizer Limited	Pharmaceutical industry-Global	Pfizer Centre, Patel Estate, S. V. Road, Jogeshwari West, Mumbai 400 102, India
CTRI/2009/091/000647	CTRI2009091000647	Dainippon Sumitomo Pharma America Inc	Pharmaceutical industry-Global	Dainippon Sumitomo Pharma America, Inc.1 Bridge Plaza Suite 510, Fort Lee, NJ 07024
CTRI/2009/091/000650	CTRI2009091000650	Bharat Serums and Vaccines Limited	Pharmaceutical industry-Indian	17th floor, Hoechst House, Nariman Point,Mumbai - 400021
CTRI/2009/091/000651	CTRI2009091000651	Astellas Pharma Inc.
CTRI/2009/091/000652	CTRI2009091000652	National Institute of Allergy And Infection Diseases NIAIDUSA	Government funding agency	Department of Health and Human Services National Institutes of Health US
CTRI/2009/091/000654	CTRI2009091000654	Eli Lilly
CTRI/2009/091/000655	CTRI2009091000655	Reliance Life Sciences Pvt Ltd	Pharmaceutical industry-Indian	Dhirubhai Ambani Life Sciences Centre Plot R-282, TTC Area of MIDC Thane Belapur Road, Rabale, Navi Mumbai 400 701. India
CTRI/2009/091/000656	CTRI2009091000656	Nil
CTRI/2009/091/000658	CTRI2009091000658	Sun Pharmaceutical Industries Ltd.
CTRI/2009/091/000660	CTRI2009091000660	Merck KGaA, Frankfurter Str. 25,0 64293 Darmstadt, Germany
CTRI/2009/091/000663	CTRI2009091000663	Phenomix Corporation 5930 Cornerstone Court West, Suite 230 San Diego, CA 92121
CTRI/2009/091/000664	CTRI2009091000664	CADILA PHARMACEUTICALS LTD	Pharmaceutical industry-Indian	Sarkhej – Dholka Road, Bhat, Ahmedabad – 382 210, (Gujarat – India) Phone : +91-2718-225001 Fax: +91-2718-225039
CTRI/2009/091/000665	CTRI2009091000665	Serum Institute Of India Ltd Pune	Pharmaceutical industry-Indian	212/ 2, Hadapsar, Pune
CTRI/2009/091/000667	CTRI2009091000667	Reliance Life Science Pvt Ltd	Pharmaceutical industry-Indian	Dhirubhai Ambani Life Sciences Centre, Plot No. R-282, TTC Area of MIDC, Rabale
CTRI/2009/091/000668	CTRI2009091000668	Dr. Renu Jain
CTRI/2009/091/000669	CTRI2009091000669	Green Signal BioPharma Pvt. Ltd., Chennai, India
CTRI/2009/091/000671	CTRI2009091000671	Cardiokine Biopharma
CTRI/2009/091/000672	CTRI2009091000672	Chittaranjan Sevasadan HospitalSPMukherjee RoadKolkata	Government medical college	S.P. Mukherjee road, Kolkata-26
CTRI/2009/091/000673	CTRI2009091000673	Serum Institute of India Ltd Pune	Pharmaceutical industry-Indian	212/2 Hadapsar, Pune, 411028, India.
CTRI/2009/091/000675	CTRI2009091000675	COSMO Technologies Ltd	Pharmaceutical industry-Global	42-43 Amiens StreetDublin 1Ireland
CTRI/2009/091/000676	CTRI2009091000676	AstraZeneca
CTRI/2009/091/000677	CTRI2009091000677	Ajanta Pharma Ltd	Pharmaceutical industry-Indian	Ajanta Pharma Ltd, Advent 43 and 44,ABCD,Charkop Industrial Estate,Kandivli (West) Mumbai MAHARASHTRA 400 067 India
CTRI/2009/091/000678	CTRI2009091000678	NA	Other []	NA
CTRI/2009/091/000679	CTRI2009091000679	Sun Pharmaceutical Industries Ltd.
CTRI/2009/091/000681	CTRI2009091000681	Novartis	Pharmaceutical industry-Global	Medical Dept, Sandoz House, Shiv Sagar Estate, Dr. Annie Besant Road, Worli, Mumbai- 400018
CTRI/2009/091/000682	CTRI2009091000682	Cadila Healthcare Ltd	Pharmaceutical industry-Indian	Zydus Tower, Satellite Cross Roads Ahmadabad 380015 GUJARAT
CTRI/2009/091/000683	CTRI2009091000683	Cadila Healthcare Ltd	Pharmaceutical industry-Indian	Zydus Tower, Satellite Cross Roads, Ahmedabad 380015 GUJARAT
CTRI/2009/091/000686	CTRI2009091000686	Boehringer Ingelheim International Traiding Shanghai Co Ltd	Pharmaceutical industry-Global	Boehringer Ingelheim International Traiding (Shanghai) Co., Ltd.22 F, No. 138 Pudong Avenue, Shanghai 200120, P. R. China
CTRI/2009/091/000687	CTRI2009091000687	Intas Pharmaceuticals Limited	Pharmaceutical industry-Indian	Intas Pharmaceuticals Ltd Chinubhai Center Ashram Road Ahmadabad GUJARAT 380009 India
CTRI/2009/091/000688	CTRI2009091000688	Ajanta Pharma Ltd	Pharmaceutical industry-Indian	98, Govt. Industrial Area, Charkop, Kandivli (W) Mumbai MAHARASHTRA 400 067 India
CTRI/2009/091/000690	CTRI2009091000690	Biogen Idec	Pharmaceutical industry-Global	Innovation House 70 Norden Road Maidenhead, Berkshire United Kingdom SL6 4AY
CTRI/2013/12/004259	CTRI201312004259	Department of Health Human Services	Government funding agency	Department of Health & Human Services National Institute of Health National Heaart , Lung and blood Institutue, Bethesda,Maryland 20892,USA
CTRI/2009/091/000693	CTRI2009091000693	Kemin Pharma a division of Kemin Industries South Asia Pvt. Ltd. The Trapezium, No 39, Nelson Manickam Road, Chennai-600029, India
CTRI/2009/091/000694	CTRI2009091000694	DR.REDDY'S LABORATORIES LTD.Biologics Development Centre , Survey No.47, Bachupalli, Qutubullapur, Hyderabad-500090, A.P, India Fax: +91-40-44644507, 91-40-23041418
CTRI/2009/091/000695	CTRI2009091000695	Genzyme Europe BV	Pharmaceutical industry-Global	Gooimeer 10 1411 DD Naarden The Netherlands
CTRI/2009/091/000696	CTRI2009091000696	AstraZeneca	Pharmaceutical industry-Global	S-151 85 Sodertalje, Sweden
CTRI/2009/091/000699	CTRI2009091000699	DEPARTMENT OF AYUSH MINISTRY OF HEALTH & FAMILY WELFARE GOVERNMENT OF INDIA INDIA
CTRI/2009/091/000701	CTRI2009091000701	MITTAL HOSPITAL
CTRI/2009/091/000702	CTRI2009091000702	Hamdard National Foundation , New DElhi
CTRI/2009/091/000703	CTRI2009091000703	Pfizer Limited	Pharmaceutical industry-Global	Pfizer Centre, Patel Estate, S. V. Road, Jogeshwari West, Mumbai 400 102, India
CTRI/2009/091/000704	CTRI2009091000704	Pfizer Limited	Pharmaceutical industry-Global	The Capital, 1802/1901, Plot No. C-70, G Block, Bandra Kurla Complex, Bandra (East), Mumbai 400051, Maharashtra, India
CTRI/2009/091/000705	CTRI2009091000705	Wyeth Research Wyeth Pharmaceuticals India Private Limited A Subsidiary of Pfizer Inc	Pharmaceutical industry-Global	Level 6, Platina, Plot No. C-59, G-Block, Bandra Kurla Complex, Bandra (East), Mumbai-400098. India
CTRI/2009/091/000706	CTRI2009091000706	Amneal Pharmaceuticals	Pharmaceutical industry-Global	NY85 Adams Avenue, HauppaugeNY 11788
CTRI/2009/091/000708	CTRI2009091000708	Amneal Pharmaceuticals	Pharmaceutical industry-Global	NY85 Adams Avenue, HauppaugeNY 11788
CTRI/2009/091/000709	CTRI2009091000709	None
CTRI/2009/091/000713	CTRI2009091000713	Corventis Inc	Pharmaceutical industry-Global	2226, North First St., San Jose, CA 95131.
CTRI/2009/091/000714	CTRI2009091000714	M/S JENBURKT PHARMACEUTICALS LTD.
CTRI/2009/091/000715	CTRI2009091000715	Nita Bhandari	Research institution	Centre for Health Research and Development, Society for Applied Studies, 45, Kalu Sarai, New Delhi-11016
CTRI/2014/08/004922	CTRI201408004922	CureTech Ltd	Pharmaceutical industry-Global	42 Hayarkon Street Yavne, Israel 81227
CTRI/2009/091/000719	CTRI2009091000719	LM collge of pharmacy, Ahmedabad,
CTRI/2009/091/000720	CTRI2009091000720	Emcure Pharmaceuticals Ltd, Pune
CTRI/2009/091/000722	CTRI2009091000722	Pfizer Limited	Pharmaceutical industry-Global	Pfizer Limited, Patel Estate, Off S. V. Road, Jogeshwari West, Mumbai, MAHARASHTRA, 400 102, India
CTRI/2009/091/000723	CTRI2009091000723	Novartis Healthcare Private Limited
CTRI/2009/091/000725	CTRI2009091000725	Cubist Pharmaceuticals
CTRI/2009/091/000727	CTRI2009091000727	Dr. Raj Kumar Yadav Associate Professor, Department of Physiology, Room No. 2027A, Teaching Block, 2nd Floor, AIIMS, New Delhi-29.
CTRI/2009/091/000728	CTRI2009091000728	Hamdard National Foundation, Asaf Ali Road , New Dlhi
CTRI/2009/091/000729	CTRI2009091000729	MacroGenics Incorporated	Pharmaceutical industry-Global	MacroGenics, Incorporated 1500 East Gude Drive Rockville, Maryland 20850 USA
CTRI/2009/091/000731	CTRI2009091000731	Piramal Life Sciences Limited Mumbai	Pharmaceutical industry-Indian	Nirlon Complex, Off Western Express Highway Goregaon (East) Mumbai, Maharashtra 400 063 India
CTRI/2009/091/000734	CTRI2009091000734	NIL
CTRI/2009/091/000736	CTRI2009091000736	Naprod Lifesciences Pvt Ltd.Reg Office 304, Town Centre, Andheri-Kurla Road, Andheri, Mumbai- 400059
CTRI/2009/091/000738	CTRI2009091000738	None
CTRI/2009/091/000739	CTRI2009091000739	Health Care Global Enterprises Ltd	Private hospital/clinic	No. 8 P Kalinga Rao Road, Sampangiramnagar, Bangalore -560027
CTRI/2009/091/000741	CTRI2009091000741	Lupin Limited(Research Park),46A/47A, Nande Village, Mulshi-Taluka,Pune-411042,Maharashtra(India)
CTRI/2009/091/000742	CTRI2009091000742	Intas Pharmaceuticals Limited	Pharmaceutical industry-Indian	2nd Floor Chinubhai Center Ashram Road Ahmedabad 380009
CTRI/2009/091/000743	CTRI2009091000743	Johnson Johnson Ltd India	Pharmaceutical industry-Global	LBS Marg Mulund West 400080
CTRI/2009/091/000744	CTRI2009091000744	Division of Cardiology, Department of Medicine, Mahatma Gandhi Memorial Medical College and M.Y.Hospital,Indore,India
CTRI/2009/091/000745	CTRI2009091000745	Lupin Research Park, 46 A/47A, Nande Village, Mulshi Taluka Pune-411042 Maharashtra (India)
CTRI/2009/091/000746	CTRI2009091000746	Hamdard National Foundation,Asaf Ali Road, New Delhi
CTRI/2009/091/000747	CTRI2009091000747	GE Healthcare Pvt Ltd.,
CTRI/2009/091/000749	CTRI2009091000749	Ranbaxy Laboratories Ltd	Pharmaceutical industry-Indian	Plot No. 20, Sector 18 Udyog Vihar Industrial Area Gurgaon 122015. Haryana INDIA
CTRI/2009/091/000750	CTRI2009091000750	GlaxoSmithKline Biologicals	Pharmaceutical industry-Global	89, Rue de lInstitut 1330, Rixensart, Belgium
CTRI/2009/091/000752	CTRI2009091000752	Sunovion Pharmaceuticals Inc	Pharmaceutical industry-Global	1 Bridge Plaza Suite 510, Fort Lee, NJ 07024
CTRI/2009/091/000756	CTRI2009091000756	Troikaa Pharmaceuticals Limited	Pharmaceutical industry-Indian	Commerce House - 1, Satya Marg, Bodakdev, Ahmedabad
CTRI/2009/091/000758	CTRI2009091000758	Troikaa Pharmaceuticals Limited	Pharmaceutical industry-Indian	Commerce House - 1, Satya Marg, Bodakdev, Ahmedabad
CTRI/2009/091/000761	CTRI2009091000761	Hamdard National Foundation, New Delhi
CTRI/2009/091/000762	CTRI2009091000762	Novartis Healthcare Private Limited, Andhra Pradesh, India 500 081.
CTRI/2009/091/000764	CTRI2009091000764	Dr R P Goswami School of tropical Medicine KolkataWest Beangal	Research institution and hospital	School of Tropical Medine, Kolkata, West Bengal- 700073, India
CTRI/2009/091/000765	CTRI2009091000765	Eli Lilly and Company
CTRI/2009/091/000767	CTRI2009091000767	Merck Sharp and Dohme	Pharmaceutical industry-Global	One Merck Drive P.O. Box 100 Whitehouse Station, NJ 08889-0100 USA
CTRI/2009/091/000768	CTRI2009091000768	Nil
CTRI/2009/091/000770	CTRI2009091000770	Dr Anura V Kurpad	Private medical college	Professor and Head, Department of Physiology, St Johns Medical College, Bangalore-560034
CTRI/2009/091/000771	CTRI2009091000771	Piramal Life Sciences Limited	Pharmaceutical industry-Indian	Nirlon Complex Off Western Express Highway Goregaon (East) Mumbai 400 063, India
CTRI/2009/091/000772	CTRI2009091000772	AIIMS
CTRI/2010/091/000773	CTRI2010091000773	Biogen Idec	Pharmaceutical industry-Global	Biogen Idec, Innovation House, 70 Norden Road, Maidenhead, Berkshire, SL4 6AY
CTRI/2009/091/000774	CTRI2009091000774	AstraZeneca AB, 151 85 Sdertlje, Sweden
CTRI/2009/091/000775	CTRI2009091000775	SJM International Inc	Other [Medical Device Industry]	The Corporate Village Da Vincilaan box FB Zaventum Belgium
CTRI/2009/091/000776	CTRI2009091000776	Lupin Limited (Research Park), 46A/47A, Nande village, Mulshi taluka Pune ? 411042, Maharashtra, India
CTRI/2009/091/000777	CTRI2009091000777	Eli Lilly
CTRI/2009/091/000782	CTRI2009091000782	Promius Pharma	Pharmaceutical industry-Global	LLC, 7th Floor200 Somerset Corporate Blvd
CTRI/2009/091/000783	CTRI2009091000783	Nil
CTRI/2009/091/000785	CTRI2009091000785	Lupin Ltd Mumbai	Pharmaceutical industry-Indian	Laxmi Tower, ‘C’ wing, 4th floor, Bandra Kurla Complex, Mumbai-400051
CTRI/2009/091/000786	CTRI2009091000786	Lupin Limited India	Pharmaceutical industry-Indian	Laxmi Tower ‘C’ wing, 4th floor, Bandra Kurla Complex, Mumbai-400051
CTRI/2009/091/000787	CTRI2009091000787	Merck Sharp and Dohme	Pharmaceutical industry-Global	One Merck Drive P.O. Box 100 Whitehouse Station, NJ 08889- 0100 USA
CTRI/2009/091/000788	CTRI2009091000788	Sun Pharmaceutical Industries Ltd.
CTRI/2009/091/000789	CTRI2009091000789	Hamdard National Foundation, New Delhi
CTRI/2009/091/000790	CTRI2009091000790	Exelixis Inc	Pharmaceutical industry-Global	Exelixis, Inc. 210 East Grand Ave. South San Francisco, CA 94083
CTRI/2009/091/000791	CTRI2009091000791	ICHTHYOLCompany Cordes Hermanni and Co	Pharmaceutical industry-Global	Sportallee 85, 22335 Hamburg/Germany
CTRI/2009/091/000792	CTRI2009091000792	Nil
CTRI/2009/091/000794	CTRI2009091000794	Hetero Labs Limited
CTRI/2009/091/000795	CTRI2009091000795	Zydus BSV Pharma Private Limited	Pharmaceutical industry-Indian	Zydus BSV Pharma Private Limited Zydus Tower, SG Highway Satellite Cross Roads, Ahmedabad-380015
CTRI/2009/091/000798	CTRI2009091000798	Lupin Ltd Mumbai	Pharmaceutical industry-Indian	Laxmi Tower ‘C’ wing, 4th floor, Bandra Kurla Complex, Mumbai-400051
CTRI/2009/091/000799	CTRI2009091000799	Troikaa Pharmaceuticals Limited	Pharmaceutical industry-Indian	Troikaa Pharmaceuticals Ltd. Commerce House - 1, Satya Marg, Bodakdev, Ahmedabad-380 054. Gujarat, India.
CTRI/2009/091/000800	CTRI2009091000800	Amgen Technology Pvt Ltd	Other [Biotech Company]	A Wing, Level 4, Dynasty Business Park, A.K Road, Andheri (East) Mumbai - 400059
CTRI/2009/091/000801	CTRI2009091000801	Ajanta Pharma Limited	Pharmaceutical industry-Indian	Ajanta Pharma Ltd, Advent 43 and 44,ABCD,Charkop Industrial Estate,Kandivli (West) Mumbai MAHARASHTRA 400 067 India
CTRI/2009/091/000802	CTRI2009091000802	Intercell USA, Inc. (Intercell) 20 Firstfield Road Gaithersburg, Maryland 20878 United States of America (USA)
CTRI/2009/091/000804	CTRI2009091000804	Novo Nordisk AS	Pharmaceutical industry-Global	c/oNovo Nordisk India Private Ltd. Plot No.32, 47 - 50, EPIP Area, Whitefield, Bangalore - 560 066 India
CTRI/2009/091/000805	CTRI2009091000805	Adamas Pharmaceuticals Inc	Pharmaceutical industry-Global	1900 Powell Street, Suite 1050 Emeryville, CA 94608 USA
CTRI/2009/091/000806	CTRI2009091000806	Ajanta Pharma Ltd	Pharmaceutical industry-Indian	Ajanta Pharma Ltd, Advent 43 and 44,ABCD,Charkop Industrial Estate,Kandivli (West) Mumbai MAHARASHTRA 400 067 India
CTRI/2009/091/000807	CTRI2009091000807	SanofiSynthelabo India Limited	Pharmaceutical industry-Global	54/A, Sir Mathuradas Vasanji Road, Andheri East, Mumbai
CTRI/2009/091/000808	CTRI2009091000808	Ajanta Pharma Ltd	Pharmaceutical industry-Indian	Ajanta Pharma Ltd, Advent 43 Ab/44 bcd, Charkop Industrial Estate, Kandivli (West) Mumbai Maharashtra
CTRI/2009/091/000810	CTRI2009091000810	Bayer Schering Pharma
CTRI/2009/091/000813	CTRI2009091000813	Elder Pharmaceuticals Ltd., C-9, Dalia Industrial Estate, Veera Desai Road, Off New Link Road, Andheri (W), Mumbai ? 53.
CTRI/2014/12/005312	CTRI201412005312	Department of Science Technology	Government funding agency	Dept. of Science & Technology Govt. of India Technology Bhawan, New Mehrauli Road New Delhi-110016
CTRI/2009/091/000817	CTRI2009091000817	Wyeth Research Wyeth Pharmaceuticals India Private Limited A Subsidiary of Pfizer Inc	Pharmaceutical industry-Global	Level 6, Platina, Plot No. C-59, G-Block, Bandra Kurla Complex, Bandra (East), Mumbai-400098. India
CTRI/2009/091/000820	CTRI2009091000820	Ajanta Pharma Ltd	Pharmaceutical industry-Indian	Ajanta Pharma Ltd, Advent 43 AB/44CD, Charkop Industrial Estate,Kandivli (West) Mumbai MAHARASHTRA 400 067 India
CTRI/2009/091/000821	CTRI2009091000821	Serum Institute of India Pune India	Pharmaceutical industry-Indian	212/2, Off Soli Poonawala Road, Hadapsar, Pune 411 028
CTRI/2009/091/000822	CTRI2009091000822	Nereus Pharmaceuticals, Inc. 10480 Wateridge Circle San Diego, CA 92121 USA
CTRI/2009/091/000824	CTRI2009091000824	Boehringer Ingelheim Korea Ltd	Pharmaceutical industry-Global	16F, Yonsei severance Bldg, 84-11Namdaemunro-5Ka, Chung-Ku, Seoul, Korea
CTRI/2009/091/000825	CTRI2009091000825	Self
CTRI/2009/091/000827	CTRI2009091000827	Merck KGaA	Pharmaceutical industry-Global	2 Frankfurter Str. 50, 64293 Darmstadt, Germany
CTRI/2009/091/000830	CTRI2009091000830	Ajanta Pharma Ltd	Pharmaceutical industry-Indian	Ajanta Pharma Ltd, Advent 43 AB/44CD, Charkop Industrial Estate,Kandivli (West) Mumbai MAHARASHTRA 400 067 India
CTRI/2009/091/000832	CTRI2009091000832	Regeneron Pharmaceuticals, Inc. 777 Old Saw Mill River Road Tarrytown, NY 10591 Telephone: +914 345 7400 Fax : +914 347 2847
CTRI/2009/091/000838	CTRI2009091000838	Kokilaben Dhirubhai Ambani Hospital and Medical Research Institute
CTRI/2009/091/000840	CTRI2009091000840	Nil	Other [Nil]	Nil
CTRI/2009/091/000843	CTRI2009091000843	LG Life Sciences Ltd	Pharmaceutical industry-Global	LG Gwanghwamun Bldg. 58 Saemunan-ro, Jongno-gu, Seoul, 110-062, South Korea
CTRI/2009/091/000848	CTRI2009091000848	Ajanta Pharma Ltd	Pharmaceutical industry-Indian	Ajanta Pharma Ltd., Advent, 43/44, ABCD, Charkop Industrial Estate, Kandivli (W) Mumbai MAHARASHTRA 400 067 India
CTRI/2009/091/000851	CTRI2009091000851	Dr Vedang Murthy
CTRI/2010/091/000852	CTRI2010091000852	Bharat Serums and Vaccines Limited	Pharmaceutical industry-Indian	17th floor, Hoechst House, Nariman Point Mumbai MAHARASHTRA 400021
CTRI/2009/091/000854	CTRI2009091000854	Bharat Serums and Vaccines Limited
CTRI/2009/091/000856	CTRI2009091000856	ALung Technologies, Inc. 333 East Carson, Suite 517A Pittsburgh PA 15219
CTRI/2009/091/000857	CTRI2009091000857	Amgen Technology Pvt Ltd	Other [Biotech Company]	A Wing, Level 4, Dynasty Business Park, A.K Road, Andheri (East) Mumbai | India
CTRI/2013/01/003316	CTRI201301003316	Research Society for Study of Diabetes in India RSSDI	Other [Research Society]	RSSDI Secretariat Department of Medicine Division of Endocrinology & Metabolism University College of Medical Sciences Dilshad Garden Delhi 110095 Contacts 011 22692554 Fax 011 22596438 Email rssdihq@gmail.com
CTRI/2009/091/000860	CTRI2009091000860	Spectrum Clinical Research Pvt Ltd	Contract research organization	401, 4th Floor Kshamalaya Building, 37 New marine Lines , Mumbai - 400020.
CTRI/2009/091/000861	CTRI2009091000861	Cadila Healthcare Ltd	Pharmaceutical industry-Indian	Zydus Tower, Satellite Cross Roads, Opp. ISCON Temple, Ahmedabad – 380 015
CTRI/2009/091/000862	CTRI2009091000862	Spectrum Clinical Research Pvt Ltd	Contract research organization	401, 4th Floor Kshamalaya Building, 37 New marine Lines , Mumbai - 400020
CTRI/2009/091/000863	CTRI2009091000863	Cadila Healthcare Ltd	Pharmaceutical industry-Indian	Zydus Tower, Satellite Cross Roads, Ahmedabad - 380015, Gujarat, INDIA
CTRI/2009/091/000870	CTRI2009091000870	PGIMER	Government medical college	SECTOR 12 CHANDIGARH 16002
CTRI/2009/091/000872	CTRI2009091000872	Pfizer Limited	Pharmaceutical industry-Global	Pfizer Centre, Patel Estate, S. V. Road, Jogeshwari West, Mumbai 400 102, India
CTRI/2009/091/000873	CTRI2009091000873	LactoPharma, New Zealand
CTRI/2009/091/000874	CTRI2009091000874	Novartis Health care Private Limited	Pharmaceutical industry-Global	Novartis India Limited 5th Floor, Sandoz House, Dr Annie Beseant Road, Worli,Mumbai 400018
CTRI/2009/091/000875	CTRI2009091000875	Gemin X Pharmaceuticals US Inc Chesterfield ParkwaySuite Malvern PA	Pharmaceutical industry-Global	400 Chesterfield Parkway Suite 100 Malvern PA 19355
CTRI/2009/091/000876	CTRI2009091000876	Dr Sandeep Sidhu Professor Department of Gastroenterology DMC and Hospital, Ludhiana. Punjab Tel: 0161- 2402855 Cell: 9814025085, Fax: 0161-2302620 Email- dmcgastro@in.com
CTRI/2009/091/000879	CTRI2009091000879	Merck Limited	Pharmaceutical industry-Global	A Shivsagar Estate Dr Annie Besant Road Mumbai 400018 Maharashtra India
CTRI/2009/091/000882	CTRI2009091000882	Johnson Johnson Pharmaceutical Research Development LLC	Pharmaceutical industry-Global	PO Box 300,920,U.S.Route 202 South, Raritan New Jersey 088690602
CTRI/2009/091/000883	CTRI2009091000883	Merck Sharp and Dohme Corp	Pharmaceutical industry-Global	One Merck Drive P.O. Box 100 Whitehouse Station, NJ 08889-0100 USA
CTRI/2009/091/000885	CTRI2009091000885	Thrombosis Research Institute	Other []	Manresa Road, Emmanuel Kaye Building Chelsea, London SW3 6LR, United Kingdom
CTRI/2009/091/000887	CTRI2009091000887	Panacea Biotec Ltd	Pharmaceutical industry-Indian	B-1 Ext. / G-3, Mohan Coop Indl EstateMathura Road, New Delhi 110044 India
CTRI/2009/091/000888	CTRI2009091000888	Reliance Life Sciences Pvt Ltd	Pharmaceutical industry-Indian	Dhirubhai Ambani Life Sciences Centre Plot No. R 282 TTC Area of MIDC Thane Belapur Road Rabale Navi Mumbai 400701
CTRI/2009/091/000890	CTRI2009091000890	AB Sciences	Pharmaceutical industry-Global	3 Avenue George V 75008 PARIS FRANCE
CTRI/2009/091/000893	CTRI2009091000893	DEPARTMENT OF BIOTECHNOLOGY	Government funding agency	Department of Biotechnology, Block-2, 7th Floor C.G.O. Complex, Lodi Road, New Delhiâ€”110 003
CTRI/2009/091/000894	CTRI2009091000894	NIL	Other []	Not applicable
CTRI/2009/091/000896	CTRI2009091000896	Intas Pharmaceuticals Limited	Pharmaceutical industry-Indian	2nd Floor Chinubhai Center Ashram Road Ahmedabad 380009
CTRI/2009/091/000897	CTRI2009091000897	Green Signal Bio pharma Private Limited	Pharmaceutical industry-Indian	No 49 pappankuppam village, Near SIPCOT,Gummidipoondi,Chennai 601201
CTRI/2009/091/000898	CTRI2009091000898	Novartis Healthcare Private Limited	Pharmaceutical industry-Global	Novartis Healthcare Private Limited, Medical Department, Sandoz House, Shiv Sagar Estate, Dr. Annie Besant Road, Worli, Mumbai MAHARASHTRA 400 018 India
CTRI/2009/091/000900	CTRI2009091000900	NATCO Pharma Ltd.
CTRI/2009/091/000901	CTRI2009091000901	COSMO Technologies Ltd	Pharmaceutical industry-Global	42-43 Amiens StreetDublin 1Ireland
CTRI/2009/091/000902	CTRI2009091000902	ACTELION Pharmaceuticals Ltd Gewerbestrasse 16 CH-4123 Allschwil Switzerland
CTRI/2009/091/000905	CTRI2009091000905	IPSEN PHARMA SAS	Pharmaceutical industry-Global	65 quai Georges Gorse 92100 Boulogne Billancourt cedex France Tel: + 33 1 58 33 50 00 Fax: + 33 1 58 33 50 01
CTRI/2009/091/000906	CTRI2009091000906	Dr. Radhika Tandon
CTRI/2009/091/000909	CTRI2009091000909	SanofiSynthelabo India Limited	Pharmaceutical industry-Global	54/A, Sir Mathuradas Vasanji Road, Andheri (E), Mumbai 400093
CTRI/2009/091/000910	CTRI2009091000910	Novartis Healthcare Pvt Ltd	Pharmaceutical industry-Global	Medical Dept., Sandoz House, Shiv Sagar Estate, Dr. Annie Besant Road, Worli, Mumbai 400018
CTRI/2009/091/000912	CTRI2009091000912	Sanofi Synthelabo India limited	Pharmaceutical industry-Global	54/A, Sir Mathuradas Vasanji Road Andheri(E), Mumbai-400093, India
CTRI/2009/091/000913	CTRI2009091000913	Zuventus Healthcare Ltd	Pharmaceutical industry-Indian	office no 5119 D wing Oberoi Garden Estates Chandivali Andheri East
CTRI/2009/091/000914	CTRI2009091000914	Bristol-Myers Squibb Research and Development 311 Pennington-Rocky Hill Road Pennington, NJ 08534
CTRI/2010/091/000915	CTRI2010091000915	EMCURE PHARMACEUTICALS LIMITED	Pharmaceutical industry-Indian	Hinjwadi Pune 411057 India Phone: 2230160000 Fax: 02228472829
CTRI/2009/091/000916	CTRI2009091000916	MacroGenics Inc	Pharmaceutical industry-Global	MacroGenics, Inc. 9640 Medical Center Drive MacroGenics, Inc. 9640 Medical Center Drive Rockville, MD 20850 USA
CTRI/2009/091/000918	CTRI2009091000918	ITC Limited
CTRI/2009/091/000919	CTRI2009091000919	Arun & Co. 603 / B Polaris, Off Marol Maroshi Road, Behind Sangeet Plaza, Marol, Andheri (East), Mumbai - 400059 India
CTRI/2009/091/000922	CTRI2009091000922	THEMIS LABORATORIES PRIVATE LTD	Pharmaceutical industry-Indian	Unit No S-4; Khira Industrial Estate, B M Bhargava Road; Santacruz (West), Mumbai - 400054, Maharashtra (India)
CTRI/2009/091/000923	CTRI2009091000923	Aurolab
CTRI/2009/091/000924	CTRI2009091000924	none
CTRI/2009/091/000928	CTRI2009091000928	Ipca Laboratories Limited	Pharmaceutical industry-Indian	Plot-142, Kandivali Industrial Estate, Kandivali (W),Mumbai
CTRI/2009/091/000929	CTRI2009091000929	Janssen Research Development LLC	Pharmaceutical industry-Global	Local address: 30, Forjett Street Mumbai 400036
CTRI/2009/091/000930	CTRI2009091000930	Wockhardt Ltd	Pharmaceutical industry-Global	Wockhardt Towers, Bandra Kurla ComplexBandra-East,Mumbai-400051
CTRI/2009/091/000931	CTRI2009091000931	Daiichi Sankyo Pharma	Pharmaceutical industry-Indian	Development & Daiichi Sankyo India Development
CTRI/2009/091/000932	CTRI2009091000932	Emcure Pharmaceuticals Ltd, Pune
CTRI/2009/091/000933	CTRI2009091000933	Anoop Saraya
CTRI/2009/091/000934	CTRI2009091000934	Glenmark Pharmaceuticals Ltd
CTRI/2009/091/000935	CTRI2009091000935	Department of Pharmacology AIIMSAnsari NagarNew Delhi	Research institution and hospital	Department of Pharmacology AIIMS New Delhi
CTRI/2009/091/000937	CTRI2009091000937	Nil
CTRI/2014/03/004514	CTRI201403004514	International Atomic Energy Agency	Other [UN organization]	WAGRAMER STRASSE 5, A-1400 VIENNA, AUSTRIA - TELEPHONE: (+43) 1-2600 - FACSIMILE: (+43) 1-26007, E-MAIL: Official.Mail@iaea.org
CTRI/2009/091/000941	CTRI2009091000941	St John's Research Institute, St. John's National Academy of Health Sciences, Bangalore, India
CTRI/2009/091/000945	CTRI2009091000945	ICMR	Government funding agency	Ansari Nagar N Delhi
CTRI/2009/091/000946	CTRI2009091000946	AMAI CHARITABLE TRUSTS ACE HOSPITAL PUNE	Research institution	32/2A,ERANDWANA NEAR MEHENDALE GARAGE Pune MAHARASHTRA 411004 India
CTRI/2009/091/000947	CTRI2009091000947	Phenomix Corporation 5930 Cornerstone Court West, Suite 230 San Diego, CA 92121
CTRI/2009/091/000948	CTRI2009091000948	ICMR
CTRI/2009/091/000950	CTRI2009091000950	Boehringer lngelheim Taiwan Limited	Pharmaceutical industry-Global	12F, 49/51 Min Sheng E. Road, Sec.3 Taipei, Taiwan, 104, R.0.C
CTRI/2009/091/000952	CTRI2009091000952	Otsuka Pharmaceutical Development Commercialization Inc	Pharmaceutical industry-Global	2440 Research Boulevard, Rockville, Maryland 20850, United States
CTRI/2009/091/000953	CTRI2009091000953	Otsuka Pharmaceutical Development Commercialization	Pharmaceutical industry-Global	Inc 2440 Research Boulevard, Rockville, Maryland 20850, United States
CTRI/2009/091/000954	CTRI2009091000954	Department of Biotechnology(DBT) Goverment of India, CGO coplex, New Delhi
CTRI/2009/091/000958	CTRI2009091000958	Cipla Ltd	Pharmaceutical industry-Indian	Bellasis Road, Mumbai Central,Mumbai 400 008, Phone:(022) 23082891 Fax:(022)25787855
CTRI/2009/091/000959	CTRI2009091000959	Novexel, Inc 2250 Hickory Road, Suite 216 Plymouth Meeting, PA 19462
CTRI/2009/091/000961	CTRI2009091000961	St Jude Medical Ltd	Other [Medical Device Company- Global]	No.1-11-250/A, Matarani Sensation Begumpet, Hyderabad 500016, India
CTRI/2009/091/000962	CTRI2009091000962	Tuberculosis Research Centre	Research institution and hospital	National Institute for Research in Tuberculosis(Formerly Tuberculosis Research Centre) ICMR, No 1 Sathyamoorthy road Chetpet Chennai
CTRI/2009/091/000964	CTRI2009091000964	Sun Pharmaceutical Industries Ltd.
CTRI/2009/091/000969	CTRI2009091000969	Eli Lilly and Company	Pharmaceutical industry-Global	Corporate Center Indianapolis, IN 46285 USA
CTRI/2009/091/000970	CTRI2009091000970	Lupin Ltd Mumbai	Pharmaceutical industry-Indian	Laxmi Tower ‘C’ wing, 4th floor, Bandra Kurla Complex, Mumbai-400051
CTRI/2009/091/000971	CTRI2009091000971	Indian Council of Medical Research New Delhi	Government funding agency	Indian Council of Medical Research, Ansari Nagar, New Delhi
CTRI/2009/091/000972	CTRI2009091000972	SANT PARMANAND HOSPITAL
CTRI/2009/091/000974	CTRI2009091000974	DRSUDHINDRA MOHAN BHATTACHARYA	Other [PERSONAL]	FLAT-4. MOHONA 5, NEW RAIPUR KOLKATA- 700084
CTRI/2009/091/000976	CTRI2009091000976	M/s. MSN Laboratories Ltd.
CTRI/2009/091/000977	CTRI2009091000977	Sun Pharmaceutical Industries Ltd
CTRI/2009/091/000979	CTRI2009091000979	Dr Sandeep Sidhu Professor Department of Gastroenterology DMC and Hospital, Ludhiana. Punjab Tel: 0161- 2402855 Cell: 9814025085, Fax: 0161-2302620 Email- dmcgastro@in.com
CTRI/2009/091/000981	CTRI2009091000981	Nil
CTRI/2009/091/000983	CTRI2009091000983	Pharmacosmos AS	Pharmaceutical industry-Global	Roervangsvej 30, DK-4300 Holbeak
CTRI/2009/091/000987	CTRI2009091000987	In USA :EMD Serono, Inc One Technology Place, Rockland MA 02370 Other countries: Merck Serono S.A. - Geneva 9 Chemin des Mines 1202 Geneva Switzerland
CTRI/2009/091/000988	CTRI2009091000988	Astellas Pharma Inc.
CTRI/2009/091/000991	CTRI2009091000991	Departmant Of Neurology CSMMU(chatrapati shahuji maharaj medical university) LUCKNOW
CTRI/2009/091/000992	CTRI2009091000992	MS Nitta Gelatin India Limited Cochin INDIA	Pharmaceutical industry-Indian	M/s Nitta Gelatin India Limited Post Box No. 4262 50/1002, SBT Avenue Panampilly Nagar Cochin – 682036, INDIA
CTRI/2009/091/000993	CTRI2009091000993	MS Nitta Gelatin India Limited Cochin India	Pharmaceutical industry-Indian	Nitta Gelatin India Limited Post Box No. 4262 50/1002 SBT Avenue Panampilly Nagar Cochin 682036 INDIA
CTRI/2009/091/000994	CTRI2009091000994	Zuventus Healthcare Ltd	Pharmaceutical industry-Indian	office No 5119 D wing 5th floor oberoi garden estates chandivali Andheri (E)
CTRI/2009/091/000995	CTRI2009091000995	Serum Institute of India LtdPune	Pharmaceutical industry-Indian	212/2, Off Soli Poonawalla road, Hadapsar
CTRI/2009/091/000999	CTRI2009091000999	Ranbaxy Laboratories Ltd., Plot No.20, Sector 18, Udyog Vihar Industrial Area, Gurgaon - 122015 , Haryana, India
CTRI/2009/091/001000	CTRI2009091001000	none
CTRI/2009/091/001004	CTRI2009091001004	Lupin Bioresearch Center Lupin Limited	Pharmaceutical industry-Indian	S. No. 146/2/1B, Sai Trinity, Wing A, Pashan, Pune-411021
CTRI/2009/091/001005	CTRI2009091001005	Nil
CTRI/2009/091/001006	CTRI2009091001006	Venus Remedies Limited	Pharmaceutical industry-Indian	Plot No-51-52 Industrial Area Phase-1 Panchkula -134113 Haryana (India)
CTRI/2009/091/001007	CTRI2009091001007	Dr Suparna Kanti Pal	Research institution and hospital	DEPARTMENT OF RADIOTHERAPY CHRISTIAN MEDICAL COLLEGE & HOSPITAL IDA SCUDDER RD VELLORE 632004 TN
CTRI/2009/091/001008	CTRI2009091001008	Biocon Research Limited	Pharmaceutical industry-Indian	Plot no 2 and 3 Phase IV BIA Bommasandra Jigani Link Road Bangalore Karnataka India 560099
CTRI/2009/091/001009	CTRI2009091001009	Biocon Limited	Other [Biotech/Pharma Industry]	20th KM Hosur Road Electronics City Bangalore 560100
CTRI/2010/091/001010	CTRI2010091001010	Johnson & Johnson Pharmaceutical Research and Development
CTRI/2009/091/001012	CTRI2009091001012	Dr. Gullapalli H.S., SVP II/11, Shreepuram, Kamineni Institute of Medical Sciences Campus, Narketpally-Nalgonda Andhra Pradesh India-508254
CTRI/2009/091/001015	CTRI2009091001015	Mundipharma Research Limited UK	Pharmaceutical industry-Global	Cambridge Science Park, Milton road, Cambridge CB40AB,UK
CTRI/2009/091/001016	CTRI2009091001016	Wockhardt Limited	Pharmaceutical industry-Indian	Wockhardt Limited, Wockhardt Towers, Bandra-Kurla Complex, Bandra (E), Mumbai 400051, India Tel: +912226596402(O) Fax: +912226523885
CTRI/2009/091/001017	CTRI2009091001017	Stem Cell Therapeutics Corp. Suite 1000, 1520-4th St. SW Calgary, Alberta, Canada T2R 1H5
CTRI/2009/091/001018	CTRI2009091001018	Indian Council of Medical Research
CTRI/2009/091/001020	CTRI2009091001020	Panacea Biotec Ltd	Pharmaceutical industry-Indian	B-1 Ext/G-3, Mohan Cooperative Industrial Estate, Mathura Road, New Delhi
CTRI/2009/091/001021	CTRI2009091001021	Cadila Healthcare Ltd	Pharmaceutical industry-Indian	Zydus Tower Satellite Cross Roads Ahmedabad GUJARAT 380015 India
CTRI/2009/091/001022	CTRI2009091001022	Cadila Healthcare Ltd	Pharmaceutical industry-Indian	Zydus Tower, Satellite Cross Roads Ahmadabad GUJARAT 380015 India
CTRI/2009/091/001023	CTRI2009091001023	Cadila Healthcare Ltd	Pharmaceutical industry-Indian	Zydus Tower, Satellite Cross Roads, Ahmedabad Ahmadabad GUJARAT 380015 India
CTRI/2009/091/001024	CTRI2009091001024	SanofiSynthelabo India Limited	Pharmaceutical industry-Global	54/A, Sir Mathuradas Vasanji Road, Andheri (E), Mumbai 400093
CTRI/2009/091/001025	CTRI2009091001025	Ajanta Pharma Limited	Pharmaceutical industry-Indian	Ajanta Pharma Ltd, Advent 43 AB/44CD, Charkop Industrial Estate,Kandivli (West) Mumbai MAHARASHTRA 400 067 India
CTRI/2009/091/001027	CTRI2009091001027	Alcon Research Ltd	Pharmaceutical industry-Global	6021 South FreewayFortWorthTexas USA
CTRI/2009/091/001030	CTRI2009091001030	J.B.Chemicals & Pharmaceuticals Ltd. Neelam center, B wing, 4th Floor Hind Cycle Road, Worli, Mumbai 400030, India
CTRI/2009/091/001036	CTRI2009091001036	Ipca Laboratories Limited	Pharmaceutical industry-Global	Plot no. 142 AB, Kandivli Industrial Estate, Kandivli(W), Mumbai-400067
CTRI/2009/091/001038	CTRI2009091001038	GlaxoSmithKline Biologicals	Pharmaceutical industry-Global	89, Rue de lInstitut 1330, Rixensart, Belgium.
CTRI/2009/091/001039	CTRI2009091001039	GlaxoSmithKline Biologicals	Pharmaceutical industry-Global	89, Rue de lInstitut 1330, Rixensart, Belgium.
CTRI/2009/091/001040	CTRI2009091001040	TargaceptInc	Pharmaceutical industry-Global	200 East First Street, Suite 300 Winston-Salem, NC 27101-4165, USA
CTRI/2009/091/001041	CTRI2009091001041	Swiss Garnier Life SciencesNo. 68A, Vembuli Amman koli St, Alandur, Chennai 600016 .Phone : 044-22329837, 22312892
CTRI/2009/091/001042	CTRI2009091001042	CD Pharma India Pvt Ltd	Pharmaceutical industry-Indian	C-1/53, First Floor Safdarjung Development Area New Delhi 110 016 Phone: +91-11-41759898 Fax: +91-11-41759894
CTRI/2009/091/001044	CTRI2009091001044	Amgen Technology Pvt Ltd	Other [Biotech Company]	A Wing, Level 4, Dynasty Business Park, A.K Road, Andheri (East) Mumbai | India
CTRI/2009/091/001045	CTRI2009091001045	Regeneron Pharmaceuticals Inc	Pharmaceutical industry-Global	.777 Old Saw Mill River RoadTarrytown, NY 10591
CTRI/2009/091/001048	CTRI2009091001048	Dr Reddys Laboratories Ltd Hyderabad India	Pharmaceutical industry-Indian	8-2-337, Road 3, Banjara Hills Hyderabad
CTRI/2013/07/003808	CTRI201307003808	safdarjung hospital	Government medical college	safdarjung hospital, new delhi - 110029
CTRI/2009/091/001051	CTRI2009091001051	Ajanta Pharma Ltd	Pharmaceutical industry-Indian	Ajanta Pharma Ltd, Advent 43 AB/44CD, Charkop Industrial Estate,Kandivli (West) Mumbai MAHARASHTRA 400 067 India
CTRI/2009/091/001052	CTRI2009091001052	Novartis Healthcare Pvt Ltd
CTRI/2009/091/001053	CTRI2009091001053	Ajanta Pharma Ltd	Pharmaceutical industry-Indian	Ajanta Pharma Ltd, Advent 43 AB/44CD, Charkop Industrial Estate,Kandivli (West) Mumbai MAHARASHTRA 400 067 India
CTRI/2009/091/001054	CTRI2009091001054	Meyer Organics Pvt Ltd Thane	Pharmaceutical industry-Indian	A 303 Road No 32 Wagle Industrial Estate Thane West
CTRI/2009/091/001055	CTRI2009091001055	Malaria in Pregnancy Consortium Liverpool School of Tropical Medicine Liverpool UK	Research institution	UK
CTRI/2009/091/001056	CTRI2009091001056	Sun Pharmaceutical Industries Ltd.
CTRI/2009/091/001058	CTRI2009091001058	Research society for the study of diabetes in India RSSDI	Research institution	Research society for the study of diabetes in India (RSSDI) Department of Medicine,Division of Endocrinology and Metabolism University College of Medical Sciences (UCMS); Dilshad Garden Delhi -110095
CTRI/2009/091/001059	CTRI2009091001059	Sintesi Research	Contract research organization	via Ripamonti 89 20141 Milano Italy
CTRI/2009/091/001060	CTRI2009091001060	Amgen Technology Pvt Ltd	Other [Biotech Company]	A Wing, Level 4, Dynasty Business Park, A.K Road, Andheri (East) Mumbai | India
CTRI/2009/091/001061	CTRI2009091001061	Sun Pharmaceutical Industries Ltd.
CTRI/2009/091/001066	CTRI2009091001066	Bhagwan Mahaveer Cancer Hospital Research Centre	Other [Government approved trust hospital]	Jawahar Lal Nehru Marg Malviya Nagar Jaipur 302017
CTRI/2009/091/001067	CTRI2009091001067	Intas Pharmaceuticals Limited	Pharmaceutical industry-Indian	2nd Floor Chinubhai Center Ashram Road Ahmedabad 380009
CTRI/2009/091/001069	CTRI2009091001069	SCHWARZ BIOSCIENCES, Inc. 8010 Arco Corporate Drive, Suite 100 Raleigh, NC 27617, USA
CTRI/2009/091/001071	CTRI2009091001071	India Medtronic Pvt Ltd	Other [Medical Device]	Solitaire Corporate Park, Building Number 12, 4th Floor, Andheri-Ghatkopar Link Road, Andheri (East), Mumbai - 400093
CTRI/2009/091/001072	CTRI2009091001072	India Medtronic Pvt Ltd	Other [Medical Device]	Solitaire Corporate Park, Building Number 12, 4th Floor, Andheri-Ghatkopar Link Road, Andheri (East) Mumbai 400093
CTRI/2009/091/001073	CTRI2009091001073	Glenmark Pharmaceuticals Ltd
CTRI/2009/091/001077	CTRI2009091001077	NIL
CTRI/2009/091/001078	CTRI2009091001078	NIL
CTRI/2009/091/001079	CTRI2009091001079	Glenmark Pharmaceuticals Ltd. Mumbai, India
CTRI/2009/091/001080	CTRI2009091001080	Shantha Biotechnics Limited, Hyderabad
CTRI/2009/091/001081	CTRI2009091001081	Boehringer Ingelheim Pharmaceuticals Inc	Pharmaceutical industry-Global	900 Ridgebury Road, Ridgefield, CT 06877, U.S.A.
CTRI/2009/091/001084	CTRI2009091001084	Dr Vidushi Mahajan
CTRI/2009/091/001085	CTRI2009091001085	Intas Pharmaceuticals Limited	Pharmaceutical industry-Indian	Intas Pharmaceuticals Ltd Chinubhai Center Ashram Road Ahmadabad
CTRI/2009/091/001086	CTRI2009091001086	Lupin Limited	Pharmaceutical industry-Indian	4Th Floor, Laxmi Tower, B Wing, Bandra Kurla Complex, Bandra East, Mumbai - 400051
CTRI/2009/091/001087	CTRI2009091001087	Intas Pharmaceuticals Limited	Pharmaceutical industry-Indian	2nd Floor Chinubhai Center Ashram Road Ahmedabad 380009
CTRI/2009/091/001088	CTRI2009091001088	Central TB Division Ministry of Health and Family Welfare Govt of India	Government funding agency	Room No 523 C wing Central TB Division Ministry of Health and Family welfare Govt of India
CTRI/2009/091/001093	CTRI2009091001093	All India Institute of Medical Sciences
CTRI/2009/091/001094	CTRI2009091001094	M/s. Ravenbhel Healthcare Pvt. Ltd.
CTRI/2018/02/012186	CTRI201802012186	Nil	Other [none applicable]	not applicable
CTRI/2009/091/001097	CTRI2009091001097	Nitta Gelatin India ltd CochinIndia	Pharmaceutical industry-Indian	M/s Nitta Gelatin India Limited Post Box No. 4262 50/1002, SBT Avenue Panampilly Nagar Cochin – 682036, INDIA
CTRI/2009/091/001098	CTRI2009091001098	Nitta Gelatin India Limited CochinIndia	Pharmaceutical industry-Indian	M/s Nitta Gelatin India Limited Post Box No. 4262 50/1002, SBT Avenue Panampilly Nagar Cochin – 682036, INDIA
CTRI/2010/091/000001	CTRI2010091000001	Intas Pharmaceuticals Ltd	Pharmaceutical industry-Indian	2nd floor, Chinubhai Centre, Ashram Road,Ahmedabad-380 009, Gujarat, India
CTRI/2013/10/004115	CTRI201310004115	Kirloskar Hospital	Private hospital/clinic	Bashir Bagh, Hyderabad, India
CTRI/2010/091/000003	CTRI2010091000003	NIL
CTRI/2010/091/000006	CTRI2010091000006	Cadila Healthcare Limited	Pharmaceutical industry-Indian	Zydus Tower, Satellite Cross Roads, Sarkhej-Gandhinagar Highway Ahmedabad – 380 015, Gujarat, INDIA.
CTRI/2010/091/000008	CTRI2010091000008	Serum Institute of India Limited	Pharmaceutical industry-Indian	212/2, Hadapsar, Pune - 28
CTRI/2010/091/000009	CTRI2010091000009	Hetero Labs Limited
CTRI/2010/091/000010	CTRI2010091000010	Regeneron Pharmaceuticals Inc	Pharmaceutical industry-Global	777 Old Saw Mill River RoadTarrytown, New York 10591, USA
CTRI/2011/07/001884	CTRI201107001884	Nil
CTRI/2010/091/000012	CTRI2010091000012	LG Life Sciences India Pvt Ltd	Pharmaceutical industry-Indian	LG House Plot No. 11 Sector-44 Gurgaon Haryana-122001 India
CTRI/2010/091/000014	CTRI2010091000014	SMIMS, Gangtok, Sikkim, India
CTRI/2010/091/000015	CTRI2010091000015	Dr. KH Reeta, Assistant professor Department of Pharmacology AIIMS, New Delhi-110029
CTRI/2010/091/000016	CTRI2010091000016	Bio Products Laboratory
CTRI/2010/091/000017	CTRI2010091000017	Lawson Health Research Institute	Research institution and hospital	370 South Street D219 NRLondon, Ontario Canada, N6A 4G5
CTRI/2010/091/000020	CTRI2010091000020	Sanofi Pasteur SA	Pharmaceutical industry-Global	2, avenue Pont Pasteur, F-69367 Lyon cedex 07, France
CTRI/2010/091/000022	CTRI2010091000022	Novo Nordisk AS	Pharmaceutical industry-Global	c/o Novo Nordisk India Private Ltd. Plot No.32, 47 - 50, EPIP Area, Whitefield, Bangalore - 560 066 India
CTRI/2010/091/000023	CTRI2010091000023	G C CHEMIE PHARMIE	Pharmaceutical industry-Indian	5/C, Shree Laxmi Industrial estate, New Link road, Andheri (West), Mumbai - 400053, India Ph:0091 22 2633 0365 Extn. 131 Fax:0091 22 2633 0506
CTRI/2010/091/000024	CTRI2010091000024	Novo Nordisk AS	Pharmaceutical industry-Global	c/oNovo Nordisk India Private Ltd. Plot No.32, 47 - 50, EPIP Area, Whitefield, Bangalore - 560 066 India
CTRI/2010/091/000025	CTRI2010091000025	AVEO Pharmaceuticals, Inc
CTRI/2010/091/000026	CTRI2010091000026	AVEO Pharmaceuticals, Inc
CTRI/2010/091/000028	CTRI2010091000028	Panacea Biotec Ltd	Pharmaceutical industry-Indian	B-1 Ext. / G-3, Mohan Coop Indl EstateMathura Road, New Delhi - 110044 India
CTRI/2010/091/000029	CTRI2010091000029	Panacea Biotec Limited	Pharmaceutical industry-Indian	B-1 Extn/G-3, Mohan Co-op. Ind. Estate, Mathura Road, New Delhi-110044 India
CTRI/2010/091/000030	CTRI2010091000030	Department of Biotechnology Govt of India New Delhi	Government funding agency	epartment of Biotechnology, Govt. of India, New Delhi
CTRI/2010/091/000031	CTRI2010091000031	Panacea Biotec Limited	Pharmaceutical industry-Indian	B-1 Extn/G-3, Mohan Co-op. Ind. Estate, Mathura Road, New Delhi-110044 India
CTRI/2010/091/000032	CTRI2010091000032	Panacea Biotec Limited	Pharmaceutical industry-Indian	B-1 Extn/G-3, Mohan Co-op. Ind. Estate, Mathura Road, New Delhi-110044 India
CTRI/2010/091/000034	CTRI2010091000034	Agennix Incorporated	Pharmaceutical industry-Global	Agennix Incorporated,Eight Greenway Plaza, Suite 910Houston, TX 77046 USAPhone: 713-552-1091Fax: 713-552-0795
CTRI/2010/091/000035	CTRI2010091000035	Smile Care Clinic Pvt. Ltd.
CTRI/2010/091/000037	CTRI2010091000037	Department of Biotechnology Ministry of Science and Technology	Government funding agency	6th-8th Floor, Block 2 CGO Complex, Lodhi Road New Delhi - 110 003.
CTRI/2011/09/001996	CTRI201109001996	Exotic Naturals	Research institution	203, Morya Landmark 1, Off. New Link Road, Andheri (West), Mumbai - 400053
CTRI/2010/091/000039	CTRI2010091000039	AIIMS intramural grant	Research institution and hospital	AIIMS, New Delhi
CTRI/2010/091/000040	CTRI2010091000040	ICMR	Government funding agency	ansari nagar, new delhi
CTRI/2010/091/000041	CTRI2010091000041	Dr GD Puri	Research institution and hospital	Professor, Department of Anaesthesia, PGIMER, Chandigarh-160012
CTRI/2010/091/000043	CTRI2010091000043	Sun Pharmaceutical Industries Ltd.
CTRI/2010/091/000044	CTRI2010091000044	Novo Nordisk AS	Pharmaceutical industry-Global	c/oNovo Nordisk India Private Ltd. Plot No.32, 47 - 50, EPIP Area, Whitefield, Bangalore - 560 066 India
CTRI/2010/091/000045	CTRI2010091000045	Dr Praveena Dhiman	Government funding agency	Govt. MultiSpeciality Hospital Sec 16 Chandigarh
CTRI/2010/091/000046	CTRI2010091000046	Takeda Global Research Development Center Europe Ltd	Pharmaceutical industry-Global	61 Aldwych, London WC2B 4AE
CTRI/2010/091/000052	CTRI2010091000052	Genzyme India Pvt. Ltd.
CTRI/2010/091/000053	CTRI2010091000053	Cadila Healthcare Ltd	Pharmaceutical industry-Indian	Zydus Tower Satellite Cross Roads Ahmedabad GUJARAT 380015 India
CTRI/2010/091/000054	CTRI2010091000054	Cadila Pharmaceuticals India Ltd. Cadila Corporate Campus', Sarkhej - Dholka Road, Bhat, Ahmedabad- 382210
CTRI/2010/091/000055	CTRI2010091000055	Cadila Healthcare Ltd	Pharmaceutical industry-Indian	Zydus Tower, Satellite Cross Roads Ahmadabad GUJARAT 380015 India
CTRI/2010/091/000056	CTRI2010091000056	SmithKline Beecham Corporation dbaGlaxo SmithKline South	Pharmaceutical industry-Global	Collegeville Road, P.O. Box 5089 College Ville, Pennsylvania 19426 USA
CTRI/2010/091/000059	CTRI2010091000059	Merck Limited	Pharmaceutical industry-Global	5th floor, A, Shivsagar estate, Dr. Annie Besant Road, Worli 18, Mumbai, Phone- 66609000
CTRI/2010/091/000063	CTRI2010091000063	Eisai LimitedEuropean Knowledge Centre	Pharmaceutical industry-Global	Mosquito Way,Hatfield, Hertfordshire, AL10 9SN,United Kingdom
CTRI/2010/091/000064	CTRI2010091000064	Reliance Life Sciences Pvt Ltd	Pharmaceutical industry-Indian	Dhirubhai Ambani Life Sciences Centre Plot R-282, TTC Area of MIDC Thane Belapur Road, Rabale, Navi Mumbai 400 701. India
CTRI/2010/091/000067	CTRI2010091000067	Novartis Healthcare Private Limited	Pharmaceutical industry-Global	Sandoz House, Shivsagar Estate Dr. Annie Besant Road Worli, Mumbai 400 018 INDIA
CTRI/2010/091/000068	CTRI2010091000068	COSMO Technologies Ltd	Pharmaceutical industry-Global	42-43 Amiens StreetDublin 1Ireland
CTRI/2010/091/000070	CTRI2010091000070	Orion Pharma	Pharmaceutical industry-Global	Orion Corporation, Orion Pharma P.O.Box 425 FI-20101 Turku, Finland.
CTRI/2010/091/000071	CTRI2010091000071	GlaxoSmithKline	Pharmaceutical industry-Global	GlaxoSmithKline Alternative Development Program 709 Swedeland Road King of Prussia, PA 19406-0939
CTRI/2010/091/000072	CTRI2010091000072	Ravenbhel Healthcare Pvt. Ltd,.
CTRI/2010/091/000073	CTRI2010091000073	Amarin Pharma Inc	Pharmaceutical industry-Global	Amarin Pharma Inc. Mystic Packer Building 12 Roosevelt Ave 3rd Floor, Mystic CT 06355 USA
CTRI/2010/091/000076	CTRI2010091000076	Troikaa Pharmaceuticals Limited	Pharmaceutical industry-Indian	Commerce house 1, bodakdev, ahmedabad
CTRI/2010/091/000077	CTRI2010091000077	Themis Medicare Limited	Pharmaceutical industry-Indian	11/12, Udyog Nagar, S. V. Road, Goregaon (West), Mumbai - 400 104
CTRI/2010/091/000078	CTRI2010091000078	Forest Research Institute Inc	Pharmaceutical industry-Global	Forest Research Institute, Inc. Harborside Financial Center, Plaza V Jersey City, NJ 07311
CTRI/2010/091/000080	CTRI2010091000080	Dr Neeraj Dhawan
CTRI/2010/091/000081	CTRI2010091000081	Glenmark Pharmaceuticals Ltd
CTRI/2010/091/000082	CTRI2010091000082	Serum Institute of India Limited SIIL	Pharmaceutical industry-Indian	212/2, Hadapsar, Pune - 28
CTRI/2012/12/003265	CTRI201212003265	nil
CTRI/2010/091/000087	CTRI2010091000087	Lyka Labs Limited	Pharmaceutical industry-Indian	R&D center, 216-219, Adarsh Industrial Estate, Andheri (E), Mumbai - 400093.
CTRI/2010/091/000089	CTRI2010091000089	Jagsonpal Pharmaceuticals Ltd	Pharmaceutical industry-Indian	T 210J Shahpur Jat, New Delhi 110049
CTRI/2010/091/000090	CTRI2010091000090	Nil
CTRI/2010/091/000092	CTRI2010091000092	Serum Institute of India Ltd	Pharmaceutical industry-Indian	212/2, Hadapsar, Pune - 28
CTRI/2010/091/000093	CTRI2010091000093	Serum Institute of India Ltd	Pharmaceutical industry-Indian	212/2, Hadapsar, Pune - 28
CTRI/2010/091/000094	CTRI2010091000094	CMCH, Vellore
CTRI/2010/091/000095	CTRI2010091000095	Cipla Ltd	Pharmaceutical industry-Indian	Bellasis Road, Mumbai Central, Mumbai 400 008. Phone:(022) 23082891 Fax:(022)23070013
CTRI/2010/091/000096	CTRI2010091000096	Troikaa Pharmaceuticals Limited	Pharmaceutical industry-Indian	Commerce House – 1, Satya Marg Opp. Rajvansh Apartment, Bodakdev Ahmedabad – 380 054.
CTRI/2010/091/000097	CTRI2010091000097	ORE Pharmaceuticals Ltd.
CTRI/2010/091/000098	CTRI2010091000098	Forest Research Institute Inc	Pharmaceutical industry-Global	Harborside Financial Center, Plaza VJersey City, NJ 07311 USA
CTRI/2010/091/000099	CTRI2010091000099	Troikaa Pharmaceuticals Limited	Pharmaceutical industry-Indian	Commerce House 1, bodkdev, Ahmedabad
CTRI/2010/091/000100	CTRI2010091000100	Torrent Pharmaceuticals Limited
CTRI/2010/091/000102	CTRI2010091000102	Bharat Biotech International Limited	Other [Biotech Industry, India]	Genome Valley, Shameerpet, Ranga Reddy (District), Hyderabad-500 078.
CTRI/2014/11/005186	CTRI201411005186	DST	Government funding agency	Department of Science and Technology, Technology Bhavan,New Mehrauli road New Delhi-110016
CTRI/2010/091/000106	CTRI2010091000106	NIL
CTRI/2010/091/000107	CTRI2010091000107	Cadila Healthcare Limited	Pharmaceutical industry-Indian	Cadila Healthcare Limited Zydus Cadila House, Plot No. 360, TPS 5, Dayaldas Road - Service Road CrossingVile Parle (E) Mumbai-400057, India
CTRI/2010/091/000108	CTRI2010091000108	Cadila Healthcare Limited	Pharmaceutical industry-Indian	Zydus Cadila House, 2nd Floor, Plot No. 360, TPS 5, Service Road Vile Parle (E) Mumbai-400057, India
CTRI/2010/091/000109	CTRI2010091000109	Intas Biopharmaceuticals Limited
CTRI/2010/091/000110	CTRI2010091000110	Novartis Healthcare Pvt Ltd	Pharmaceutical industry-Global	Medical Dept, Sandoz House, Shiv Sagar Estate, dr A. B. road, Worli Mumbai-400008
CTRI/2010/091/000112	CTRI2010091000112	Glenmark Pharmaceuticals Ltd
CTRI/2010/091/000114	CTRI2010091000114	Serdia Pharmaceuticals India Pvt Ltd	Pharmaceutical industry-Global	Serdia House, off Dr SS Rao Road , Parel , Mumbai -400012
CTRI/2010/091/000115	CTRI2010091000115	Intas Pharmaceuticals Limited	Pharmaceutical industry-Indian	2nd floor, Chinnubhai Centre, Ashram Road,Ahmedabad-380 009, Gujarat, India
CTRI/2013/02/003425	CTRI201302003425	RP Centre AIIMS	Research institution and hospital	RP Centre for Ophthalmic sciences, AIIMS, New Delhi
CTRI/2010/091/000120	CTRI2010091000120	Sun Pharmaceutical Industries Ltd.
CTRI/2010/091/000122	CTRI2010091000122	Vapi Care Pharma Pvt Ltd	Pharmaceutical industry-Indian	Plot No. 225/3, GIDC, Nr. Morarji Circle, Vapi- 396195. Gujarat, India
CTRI/2010/091/000125	CTRI2010091000125	Indian Council of Medical Research	Government funding agency	Ansari Nagar. New Delhi - 110029
CTRI/2010/091/000126	CTRI2010091000126	Ajanta Pharma Ltd	Pharmaceutical industry-Indian	Ajanta Pharma Ltd, Advent 43 AB/44CD, Charkop Industrial Estate, Kandivli (West) Mumbai MAHARASHTRA 400 067 India
CTRI/2010/091/000127	CTRI2010091000127	Themis Medicare Limited	Pharmaceutical industry-Indian	11/12, Udyog Nagar, S. V. Road, Goregaon (West), Mumbai - 400 104.
CTRI/2010/091/000132	CTRI2010091000132	Institut de Recherches Internationales Servier IRIS	Pharmaceutical industry-Global	50, Rue Carnot, 92284, Suresnes Cedex, Paris, France
CTRI/2010/091/000135	CTRI2010091000135	Biodeal Laboratories Pvt. Ltd 508, G.I.D.C Estate, Wadhwan City, Dist Surendranagar,Gujarat - 363035
CTRI/2010/091/000136	CTRI2010091000136	Intas Pharmaceuticals Ltd India	Pharmaceutical industry-Indian	Chinubhai Centre, Ashram Road, Off Nehru Bridge, Ahmedabad, Gujarat 380009
CTRI/2010/091/000140	CTRI2010091000140	Forest Research Institute	Pharmaceutical industry-Global	Harborside Financial Center, Plaza 5Jersey City, NJ, USA, 07311
CTRI/2010/091/000141	CTRI2010091000141	Ajanta Pharma Ltd	Pharmaceutical industry-Indian	Ajanta Pharma Ltd, Advent 43AB/44CD, Charkop Industrial Estate, Kandivli (West) Mumbai MAHARASHTRA 400067 India
CTRI/2010/091/000142	CTRI2010091000142	Unique Biotech Limited	Pharmaceutical industry-Indian	Plot No. 123, Phase-V, IDA, Jeedimetla, Hyderabad- 500 055
CTRI/2010/091/000144	CTRI2010091000144	Dr Falk Pharma GmbH	Pharmaceutical industry-Global	Leinenweberstr Freiburg Germany
CTRI/2010/091/000145	CTRI2010091000145	Novo Nordisk AS	Pharmaceutical industry-Global	c/oNovo Nordisk India Private Ltd. Plot No.32, 47 - 50, EPIP Area, Whitefield, Bangalore - 560 066 India
CTRI/2010/091/000147	CTRI2010091000147	M/s. Ravenbhel Healthcare Pvt. Ltd.
CTRI/2010/091/000148	CTRI2010091000148	M/s. Ravenbhel Healthcare Pvt. Ltd.
CTRI/2010/091/000149	CTRI2010091000149	Department of Biotechnology Ministry of Science & Technology Block No:2, 7th Floor, CGO Complex Lodi Road, New Delhi ? 110 003 INDIA
CTRI/2010/091/000150	CTRI2010091000150	Sant Parmanand Hospital
CTRI/2010/091/000151	CTRI2010091000151	Novartis Healthcare Private Limited	Pharmaceutical industry-Global	Sandoz House, 5th floor Shivsagar Estate Dr. Annie Besant Road Worli, Mumbai 400 018 INDIA
CTRI/2010/091/000152	CTRI2010091000152	Bharat Biotech International Limited	Other [Biopharmaceutical Company]	Genome Valley Shameerpet Hyderabad
CTRI/2010/091/000153	CTRI2010091000153	AstraZeneca AB	Pharmaceutical industry-Global	151 85 Sdertlje Sweden
CTRI/2010/091/000154	CTRI2010091000154	M/s. Akums Drugs & Pharmaceuticals Ltd.
CTRI/2012/05/002680	CTRI201205002680	Christian Medical College	Research institution and hospital	Bagayam Vellore 632002
CTRI/2010/091/000157	CTRI2010091000157	Sanofi Pasteur SA	Pharmaceutical industry-Global	2, avenue Pont Pasteur, F-69367 Lyon cedex 07, France
CTRI/2010/091/000158	CTRI2010091000158	Eisai Limited	Pharmaceutical industry-Indian	European Knowledge Centre Mosquito Way HatfieldHertfordshireAL10 9SN United Kingdom
CTRI/2010/091/000159	CTRI2010091000159	RMRIMS(ICMR).
CTRI/2010/091/000160	CTRI2010091000160	F HoffmannLa Roche Ltd	Pharmaceutical industry-Indian	Grenzacherstrasse 124, CH-4070 Basel, Switzerland
CTRI/2010/091/000161	CTRI2010091000161	Merck Specialities Pvt Limited 5th Floor , Shivsagar Estate Dr. Annie Besant Road Mumbai 400018
CTRI/2010/091/000162	CTRI2010091000162	Metabolex Inc
CTRI/2010/091/000163	CTRI2010091000163	Pfizer Limited	Pharmaceutical industry-Global	Pfizer Centre, Patel Estate, S. V. Road, Jogeshwari West, Mumbai 400 102, India
CTRI/2010/091/000164	CTRI2010091000164	Cadila Healthcare Limited	Pharmaceutical industry-Indian	Cadila Healthcare Limited, Zydus Cadila House, Plot No. 360, TPS 5, Dayaldas Road - Service Road Crossing, Vile Parle (E), Mumbai-400057,India
CTRI/2010/091/000165	CTRI2010091000165	Cadila Healthcare Limited	Pharmaceutical industry-Indian	Zydus Cadila House, TPS 5, Plot No. 360, Service Road, Vile Parle (E), Mumbai-400057
CTRI/2010/091/000166	CTRI2010091000166	Cadila Healthcare Limited	Pharmaceutical industry-Indian	Zydus Cadila House Plot No. 360, TPS 5, Service Road, Vile Parle(E) Mumbai Maharashtra 400 057 India
CTRI/2010/091/000167	CTRI2010091000167	Cadila Healthcare Limited	Pharmaceutical industry-Indian	Zydus Cadila House, Plot No. 360, TPS 5, Dayaldas Road - Service Road Crossing, Vile Parle (E), Mumbai-400057,India
CTRI/2010/091/000169	CTRI2010091000169	Lincoln Pharmaceuticals Ltd	Pharmaceutical industry-Indian	10, 12, 13 Trimul Estate, Nr. Khatraj chokadi, Khatraj-382721, Gujarat
CTRI/2010/091/000170	CTRI2010091000170	Merck Specialities Pvt Ltd 5th Floor Shiv Sagar Estate, Dr. Aniie Besant Road, Worli Mumbai 400018
CTRI/2010/091/000171	CTRI2010091000171	DrSMBhattacharya	Other [Personal endeavour]	flat-4. mohona 5, New Raipur Kolkata- 700084
CTRI/2015/10/006235	CTRI201510006235	ICMR	Research institution	ICMR, Ansari Nagar (East), New Delhi 110029
CTRI/2010/091/000173	CTRI2010091000173	SanofiSynthelabo India Limited	Pharmaceutical industry-Global	54/A, Sir Mathuradas Vasanji Road, Andheri (E), Mumbai 400093
CTRI/2010/091/000174	CTRI2010091000174	Venus Remedies Limited	Pharmaceutical industry-Indian	Hill Top Industrial EstateNear Jharmajri, E.P.I.P., Phase-I, (Extension) Village Bhatoli Kalan Baddi, Himachal PradeshPin code: 173 205, India
CTRI/2010/091/000175	CTRI2010091000175	Philips
CTRI/2010/091/000176	CTRI2010091000176	Intas Pharmaceuticals Limited	Pharmaceutical industry-Indian	2nd Floor Chinubhai Center Ashram Road Ahmedabad 380009
CTRI/2010/091/000177	CTRI2010091000177	Terry Fox Foundation	Other [Non-profit International Organisation for cancer research]	The Terry Fox Foundation Suite 303, 46167 Yale Road Chilliwack, BC V2P 2P2 Tel: (604) 701-0246 Fax: (604) 701-0247 e-mail: national@terryfoxrun.org
CTRI/2010/091/000178	CTRI2010091000178	Glenmark Pharmaceuticals Ltd.
CTRI/2010/091/000179	CTRI2010091000179	St Jude Medical Hong Kong Pvt Ltd	Other [Medical Device Industry- Global]	St. Jude Medical (HK) Ltd Suite 1608 16/F Exchange Tower 33 Wang Chiu Road Kowloon Bay Kowloon Hong Kong SAR
CTRI/2011/11/002169	CTRI201111002169	Post Graduate Institute of Medical Education and Research	Government medical college	Chandigarh
CTRI/2010/091/000181	CTRI2010091000181	Dr Reddys Laboratories Ltd India	Pharmaceutical industry-Indian	Bachupally,Quthubullapur Mandal, Survey No:42,45 and 46, RR Dist-500072 India
CTRI/2010/091/000182	CTRI2010091000182	Cadila Healthcare Ltd	Pharmaceutical industry-Indian	Zydus Tower Satellite Cross Roads Ahmedabad GUJARAT 380015 India
CTRI/2010/091/000188	CTRI2010091000188	Patanjali Ayurved Ltd. Address: Plot no. D-38, Hardwar industrial area,Hardwar -249 401
CTRI/2010/091/000189	CTRI2010091000189	Shantou MEBO Pharmaceutical Co, Ltd.,
CTRI/2010/091/000190	CTRI2010091000190	Terry Fox Fooundation	Other [Non-profit International Organisation for Cancer Research]	The Terry Fox Foundation Suite 303, 46167 Yale Road Chilliwack, BC V2P 2P2 Tel: (604) 701-0246 Fax: (604) 701-0247 e-mail: national@terryfoxrun.org
CTRI/2010/091/000194	CTRI2010091000194	DR.ARAVINDH.S.ANAND
CTRI/2010/091/000195	CTRI2010091000195	Dr Jagat Ram
CTRI/2010/091/000197	CTRI2010091000197	ALBERT DAVID LTD KOLKATA	Pharmaceutical industry-Indian	ALBERT DAVID LTD. 15 Chittaranjan Avenue,KOLKATA
CTRI/2010/091/000198	CTRI2010091000198	Ajanta Pharma Ltd	Pharmaceutical industry-Indian	Ajanta Pharma Ltd., Advent 43/44, ABCD, Charkop Industrial Estate, Kandivli (W) Mumbai MAHARASHTRA 400 067 India
CTRI/2010/091/000200	CTRI2010091000200	ISSAR Pharmaceuticals Pvt Ltd	Pharmaceutical industry-Indian	House No 8-2-334,Serene Chambers,3rd Floor,Road No 5,Avenue 7,Banjara Hills, Hyderabad
CTRI/2010/091/000201	CTRI2010091000201	Ischemix LLC	Pharmaceutical industry-Global	63 Great Road Maynard, MA 01754 Tel.: +1 978 897 5139 Fax: +1 978 897 4952
CTRI/2010/091/000203	CTRI2010091000203	Bharat Biotech International Limited	Other [Biopharmaceutical COmpany]	Genome Valley Shameerpet Hyderabad
CTRI/2010/091/000204	CTRI2010091000204	Bharat Biotech International Limited	Other [Biopharmaceutical Company]	Genome Valley Shameerpet Hyderabad
CTRI/2010/091/000208	CTRI2010091000208	ARCF
CTRI/2010/091/000212	CTRI2010091000212	GlaxoSmithKline Research and Development Limited	Pharmaceutical industry-Global	GlaxoSmithKline Research and Development Limited,980 Great West Road, Brentford, Middlesex TW8 9GS, United Kingdom
CTRI/2010/091/000213	CTRI2010091000213	Bharat Biotech International Limited	Other [Biotech Industry, India]	Genome Valley, Shameerpet, Hyderabad
CTRI/2010/091/000214	CTRI2010091000214	Bharat Biotech International Limited, Genome Valley, Shameerpet, Ranga Reddy (Distict), Hyderabad-500 078.
CTRI/2010/091/000220	CTRI2010091000220	Centre for Health Research and Development Society for Applied Studies	Research institution	45, Kalu Sarai, New Delhi 110016, India
CTRI/2010/091/000221	CTRI2010091000221	No sponsorship. This is part of MPH dissertation
CTRI/2010/091/000223	CTRI2010091000223	Aristo Pharmaceuticals pvt. ltd.
CTRI/2013/11/004125	CTRI201311004125	Christian Medical college	Private medical college	Christian Medical college, Vellore,India, 632004
CTRI/2010/091/000225	CTRI2010091000225	WHO/CONRAD
CTRI/2011/05/001708	CTRI201105001708	FaizalP Lecturer Dept of Medical Biochemistry School of Health Sciences Kannur University	Research institution	Lecturer, Dept of Medical Biochemistry, School of Health Sciences, Kannur University, Thalassery Campus, Palayad.P.O, Pin 670 661
CTRI/2010/091/000227	CTRI2010091000227	Indian Council of Medical Research	Government funding agency	V. Ramalingswami Bhawan,Ansari Nagar, New Delhi - 110029
CTRI/2010/091/000228	CTRI2010091000228	none
CTRI/2010/091/000230	CTRI2010091000230	Tactile Systems Technology 1331 Tyler Street NE, Suite 200 Minneapolis, MN 55413
CTRI/2010/091/000231	CTRI2010091000231	AIIMS	Research institution and hospital	AIIMS, New Delhi
CTRI/2010/091/000232	CTRI2010091000232	NIL
CTRI/2010/091/000233	CTRI2010091000233	SanofiSynthelabo India Limited	Pharmaceutical industry-Global	54/A, Sir Mathuradas Vasanji Road, Andheri (East) Mumbai â€“ 400 093 India
CTRI/2010/091/000234	CTRI2010091000234	Institute of Cellular Therapies Private Limited
CTRI/2010/091/000235	CTRI2010091000235	Daiichi Sankyo Pharma Development Daiichi Sankyo India Development	Pharmaceutical industry-Indian	India
CTRI/2010/091/000236	CTRI2010091000236	Department of Biotechnology	Government funding agency	Ministry of Science and Technology, Block No. 2, 6-8th Floor, CGO Complex, Lodhi Road, New Delhi-110003
CTRI/2010/091/000237	CTRI2010091000237	Cadila Healthcare Limited	Pharmaceutical industry-Indian	Zydus Cadila House Plot No 360 TPS 5 Service Road Vile Parle East Mumbai MAHARASHTRA 400057 India
CTRI/2010/091/000238	CTRI2010091000238	Cadila Healthcare Limited	Pharmaceutical industry-Indian	Cadila Healthcare Ltd. Satelite Road Ahmedabad, gujarat
CTRI/2010/091/000241	CTRI2010091000241	Bayer Schering Pharma AG
CTRI/2010/091/000242	CTRI2010091000242	USV Ltd B S D Marg, Govandi, Mumbai 400 088 Phone: (022) 2556 4048; Fax : (022) 2558 4025
CTRI/2010/091/000245	CTRI2010091000245	Ipca Laboratories Ltd	Pharmaceutical industry-Indian	142-AB, Kandivli Industrial Estate, Kandivli (W), Mumbai - 400067
CTRI/2010/091/000246	CTRI2010091000246	Crucell Switzerland AG Rehhagstr. 79 CH-3018 Berne Switzerland
CTRI/2010/091/000248	CTRI2010091000248	Ranbaxy Laboratories Ltd., Plot No.20, Sector 18, Gurgaon - 122015 , Haryana
CTRI/2010/091/000249	CTRI2010091000249	S.Rajeshwari
CTRI/2010/091/000250	CTRI2010091000250	Imperial College London	Research institution	Imperial Clinical Trials Unit (ICTU), 3rd Floor, International Centre for Circulatory Health (ICCH), National Heart & Lung Institute, Imperial College London, 59 North Wharf Road, London W2 1LA
CTRI/2012/07/002758	CTRI201207002758	Dr BR Ambedkar Institute Rotary Cancer Hospital	Research institution and hospital	All India Institute of Medical Sciences, Ansari Nagar, New Delhi Pin 110029
CTRI/2010/091/000254	CTRI2010091000254	Biogen Idec Inc	Pharmaceutical industry-Global	14 Cambridge Center Cambridge, MA 02142 USA
CTRI/2010/091/000255	CTRI2010091000255	AstraZeneca KK Osaka Japan	Pharmaceutical industry-Global	1-88, 1-chome, Ohyodo-naka, Kita-ku, Osaka 531-0076 Japan
CTRI/2010/091/000257	CTRI2010091000257	Allergan, Inc.
CTRI/2010/091/000258	CTRI2010091000258	Merck Sharp and Dohme	Pharmaceutical industry-Global	One Merck Drive P.O. Box 100 Whitehouse Station, NJ 08889-0100 USA
CTRI/2010/091/000260	CTRI2010091000260	Shantha Biotechnics Limited
CTRI/2010/091/000261	CTRI2010091000261	CCRAS, Deptt. Of AYUSH, Ministry of Health and Family Welfare, Govt. of India
CTRI/2010/091/000262	CTRI2010091000262	MediWound, Ltd. 42 Hayarkon Street North Industrial Area MediWound, Ltd. Yavne, Israel 81227 Tel: 972-8-9324010 Fax: 972-8-9324011
CTRI/2010/091/000263	CTRI2010091000263	aiims
CTRI/2010/091/000264	CTRI2010091000264	NIL
CTRI/2010/091/000270	CTRI2010091000270	ADVANCED NEUROSCIENCE ALLIES PRIVATE LIMITED
CTRI/2010/091/000275	CTRI2010091000275	Advinus Therapeutics Pvt Ltd	Contract research organization	21 & 22, Phase II, Peenya Industrial Area Bangalore 560 058, India
CTRI/2010/091/000276	CTRI2010091000276	Callisto Consulting	Other [Scientific Consultant]	34 Meadow ViewRolleston on DoveBurton on TrentUK DE13 9AN
CTRI/2010/091/000277	CTRI2010091000277	Amgen Technology Pvt Ltd	Other [Biotech Company]	A Wing, Level 4, Dynasty Business Park, A.K Road, Andheri (East) Mumbai | India | PIN : 400 059
CTRI/2010/091/000278	CTRI2010091000278	Nil	Other [Nil]	Nil
CTRI/2010/091/000279	CTRI2010091000279	Ajanta Pharma Ltd	Pharmaceutical industry-Indian	Ajanta Pharma Ltd, Advent 43AB/44CD, Charkop Industrial Estate, Kandivli (West) Mumbai MAHARASHTRA 400 067 India
CTRI/2010/091/000280	CTRI2010091000280	Ajanta Pharma Ltd	Pharmaceutical industry-Indian	Ajanta Pharma Ltd, Advent 43AB/44CD, Charkop Industrial Estate, Kandivli (West) Mumbai MAHARASHTRA 400 067 India.
CTRI/2010/091/000282	CTRI2010091000282	GlaxoSmithKline LLC	Pharmaceutical industry-Global	Octagon Research Solutions, Incorporated 585 East Swedesford Road Wayne, Pennsylvania 19087 US
CTRI/2010/091/000283	CTRI2010091000283	Sun Pharma Advanced Research Company Ltd	Pharmaceutical industry-Indian	17/B, Mahal Industrial Estate, Mahakali Caves Road, Andheri (e). Mumbai - 400093
CTRI/2010/091/000284	CTRI2010091000284	Novartis	Pharmaceutical industry-Global	Novartis Healthcare Private Limited 5th floor Shivsagar Estate Dr. Annie Besant Road Worli, Mumbai 400 018 INDIA
CTRI/2010/091/000285	CTRI2010091000285	Novartis Healthcare Private Limited	Pharmaceutical industry-Global	Sandoz House, 5th floor Shivsagar Estate Dr. Annie Besant Road Worli, Mumbai 400 018 INDIA
CTRI/2010/091/000288	CTRI2010091000288	Biogen Idec	Pharmaceutical industry-Global	Biogen Idec Innovation House70 Norden Road Maidenhead Berkshire SL4 6AY UK
CTRI/2011/07/001888	CTRI201107001888	Torrent Pharmaceuticals Ltd	Pharmaceutical industry-Indian	Torrent Pharmaceuticals Ltd, Torrent Research Centre Village: Bhat Gandhinagar - 382 428
CTRI/2010/091/000290	CTRI2010091000290	Sun Pharmaceutical Industries Ltd.
CTRI/2010/091/000293	CTRI2010091000293	Apex Laboratories Pvt Ltd	Pharmaceutical industry-Global	B-23, SIDCO Pharmaceutical Complex, Alathur- 603 110, Tirupporur.
CTRI/2010/091/000296	CTRI2010091000296	Sun Pharmaceutical Industries Ltd.
CTRI/2010/091/000298	CTRI2010091000298	Novartis
CTRI/2010/091/000299	CTRI2010091000299	ICMR
CTRI/2010/091/000300	CTRI2010091000300	Eli Lilly
CTRI/2010/091/000301	CTRI2010091000301	International Center for Genetic Engineering and Biotechnology MVDP	Research institution	Aruna Asaf Ali Road, New Delhi-110067,India The Capital Court,Transcend Business Centre Olof Palme Marg, New Delhi-110067 India
CTRI/2010/091/000302	CTRI2010091000302	Alcon research Ltd	Pharmaceutical industry-Global	2th Floor, Towercrest Plaza, No.3 West Maizidian Road, Chaoyang District,Beijing 100016, China
CTRI/2010/091/000303	CTRI2010091000303	Orion Pharma	Pharmaceutical industry-Global	Orion Corporation, Finland
CTRI/2010/091/000308	CTRI2010091000308	Alcon Research ltd	Pharmaceutical industry-Global	6021 South Freeway Fort Worth texas USA
CTRI/2010/091/000312	CTRI2010091000312	Taro Pharmaceuticals USA, Inc. 3 Skyline Drive Hawthorne, NY 10532 (914)345-9001
CTRI/2010/091/000314	CTRI2010091000314	Glenmark Pharmaceuticals Ltd., Glenmark House, HDO-Corporate Building, Wing-A, B.D. Sawant Marg, Chakala, Off Western Express Highway, Andheri (E) Mumbai 400099.
CTRI/2010/091/000317	CTRI2010091000317	Daiichi Sankyo Pharma Development	Pharmaceutical industry-Global	399 Thornall Street,Edison,New Jersey 08837,USA
CTRI/2010/091/000318	CTRI2010091000318	no external funding used Equipment in Deptt of Anesthesiology AIIMS used	Government medical college	Ansari nagar, New Delhi
CTRI/2010/091/000323	CTRI2010091000323	Investigator (Rajiv KArnik)
CTRI/2011/11/002109	CTRI201111002109	GlaxoSmithKline Pharmaceuticals LtdAddress AB Road Worli Mumbai	Pharmaceutical industry-Global	GlaxoSmithKline Pharmaceuticals Ltd. 252, Dr. A.B. Road, Worli, Mumbai - 400 030 India.
CTRI/2011/05/001747	CTRI201105001747	AIIMS	Research institution and hospital	ANSARI NAGAR
CTRI/2010/091/000328	CTRI2010091000328	Orion Pharma	Pharmaceutical industry-Global	Orion Corporation, Orion Pharma P.O. Box 425 FI-20101 Turku, Finland
CTRI/2010/091/000329	CTRI2010091000329	Ajanta Pharma Ltd	Pharmaceutical industry-Indian	Ajanta Pharma Ltd., Advent 43/44, ABCD, Charkop Industrial Estate, Kandivli (W) Mumbai MAHARASHTRA 400 067 India
CTRI/2010/091/000332	CTRI2010091000332	DR.SUDHINDRA MOHAN BHATTACHARYA
CTRI/2010/091/000335	CTRI2010091000335	CARDIOKINE	Pharmaceutical industry-Global	Cardiokine Biopharma, LLC 30 South 15th St., 15th Floor Philadelphia, PA 19102
CTRI/2012/06/002723	CTRI201206002723	AllMed International Pvt Ltd	Pharmaceutical industry-Indian	AllMed International Pvt. Ltd 506, 5th Floor, Plot No. 15, Manglam Palace, Sector - 3, Rohini, New Delhi- 110 085, India
CTRI/2010/091/000339	CTRI2010091000339	Christian Medical College Vellore	Private medical college	Christian Medical College, Vellore TN 632002
CTRI/2010/091/000340	CTRI2010091000340	nil
CTRI/2010/091/000341	CTRI2010091000341	Dr Sadbhavna Pandit	Research institution and hospital	Govt. Multi Speciality Hospital Sec 16 Chandigarh
CTRI/2010/091/000343	CTRI2010091000343	Astellas Pharma Inc	Pharmaceutical industry-Global	United States
CTRI/2010/091/000344	CTRI2010091000344	Biocon India Limited on behalf of YM Biosciences Inc., Ontario, Canada.
CTRI/2010/091/000348	CTRI2010091000348	Eli Lilly
CTRI/2010/091/000349	CTRI2010091000349	LG Life Sciences India Pvt Ltd	Pharmaceutical industry-Global	Plot no 11, Sector 44, Gurgaon 122001
CTRI/2010/091/000352	CTRI2010091000352	Vinita Das
CTRI/2010/091/000353	CTRI2010091000353	LG Life Sciences Ltd	Pharmaceutical industry-Global	20 Yoido-dong, Youngdungpo-gu.Seoul 150-721 Korea
CTRI/2010/091/000355	CTRI2010091000355	MANIPAL UNIVERSITY	Private medical college	manipal university
CTRI/2010/091/000356	CTRI2010091000356	Self funded	Government medical college	Department of Clinical Pharmacology, Seth GS Medical College & KEM Hospital, Mumbai
CTRI/2010/091/000357	CTRI2010091000357	NIL
CTRI/2010/091/000359	CTRI2010091000359	Dr Sunil k Singh
CTRI/2010/091/000360	CTRI2010091000360	Sandoz Inc	Pharmaceutical industry-Global	1 Health Plaza, East Hanover, NJ 07936-1080 USA
CTRI/2011/06/001783	CTRI201106001783	LLRM Medical College	Government medical college	LLRM Medical College Meerut (UP)
CTRI/2010/091/000363	CTRI2010091000363	Actavis MidAtlantic LLC	Pharmaceutical industry-Global	200, Elmora Avenue Elizabeth, NJ 07207
CTRI/2010/091/000364	CTRI2010091000364	LG Life Sciences	Pharmaceutical industry-Global	20 Yoido-dong, Youngdungpo-gu, Seoul, 150-721, Korea
CTRI/2010/091/000365	CTRI2010091000365	Nisarga Biotech PvtLtd	Pharmaceutical industry-Indian	275, Chandan Nagar, Adnl. MIDC, SATARA M.S.India
CTRI/2010/091/000366	CTRI2010091000366	Nil
CTRI/2010/091/000368	CTRI2010091000368	Nisarga Biotech Pvt Ltd	Pharmaceutical industry-Indian	275 Chandannagar Adnl MIDC SATARA MS India 415004
CTRI/2010/091/000369	CTRI2010091000369	HOLLT study project team	Research institution and hospital	Department of Epidemiology and Preventive Medicine Monash University,Alfred Hospital Melbourne 3004
CTRI/2010/091/000372	CTRI2010091000372	Bayer Schering Pharma,Berlin,Germany.
CTRI/2010/091/000373	CTRI2010091000373	Indian Council of Medical Research	Government funding agency	P.O. Box No. 4911 Ansari Nagar New Delhi - 110029 India
CTRI/2010/091/000376	CTRI2010091000376	Fermenta Biotech Limited	Pharmaceutical industry-Indian	DIL Complex, Ghodbunder Road, Majiwada, Thane (W) - 400 610 Maharashtra, India
CTRI/2010/091/000379	CTRI2010091000379	Novartis health care private limited
CTRI/2010/091/000381	CTRI2010091000381	ILYang Pharmaceutical Co Ltd South Korea	Pharmaceutical industry-Global	359, Bora � dong, Giheving � gal, Yongin � si, Gyeonggi � do, Korea
CTRI/2010/091/000382	CTRI2010091000382	SK Chemicals, 948-1, Daechi-2dong, Gangnam-gu, Seoul, 135-847, Korea
CTRI/2010/091/000383	CTRI2010091000383	Tarun Jeloka
CTRI/2010/091/000387	CTRI2010091000387	Tillotts Pharma AG	Pharmaceutical industry-Global	Baslerstrasse, 15 4310 Rheinfelden, Switzerland
CTRI/2010/091/000389	CTRI2010091000389	Adani Wilmar Ltd
CTRI/2010/091/000390	CTRI2010091000390	Pfizer Limited	Pharmaceutical industry-Global	Pfizer Centre, Patel Estate, S. V. Road, Jogeshwari West, Mumbai 400 102, India
CTRI/2010/091/000391	CTRI2010091000391	AMAG Pharmaceuticals Inc	Pharmaceutical industry-Global	100 Hayden Avenue Lexington, Massachusetts 02421
CTRI/2010/091/000394	CTRI2010091000394	Sericare RD	Other [Research and Development Center]	Division of Healthline Pvt. Ltd.IS21, KHB Industrial Area, Yelahanka New Town, Bangalore- 560106
CTRI/2010/091/000401	CTRI2010091000401	Actelion Pharmaceuticals Ltd, Gewerbestrasse16 / CH-4123 Allschwil, Switzerland
CTRI/2010/091/000402	CTRI2010091000402	Depatment of Anaesthesiology All India Institute of Medical Sciences	Research institution and hospital	Ansari Nagar, New Delhi -110029
CTRI/2010/091/000407	CTRI2010091000407	Merck Co Inc	Pharmaceutical industry-Global	One Merck DriveP O Box 100Whitehouse Station, NJ, 08889-0100USA
CTRI/2011/07/001853	CTRI201107001853	University College of Medical Sciences	Government medical college	Dilshad Garden, Delhi-110095
CTRI/2010/091/000410	CTRI2010091000410	Janssen Research Development LLC	Pharmaceutical industry-Global	Local address: Johnson & Johnson Ltd 30, Forjett Street, Mumbai 400036
CTRI/2010/091/000411	CTRI2010091000411	Medical &Research Center-Kasturba Health Society (MRC-KHS) 17, Khandubhai Desai Road, Vile Parle (West), Mumbai 400 056, Phone: 91 22 2615417 E-mail: mmrckhs@gmail.com
CTRI/2011/07/001864	CTRI201107001864	University College of Medical Sciences	Government medical college	Dilshad Garden, Delhi-110095
CTRI/2010/091/000415	CTRI2010091000415	Department of Biotechnology Government of India	Government funding agency	CGO Complex, Lodhi Road, New Delhi
CTRI/2010/091/000416	CTRI2010091000416	Medreich Steri Lab P Ltd
CTRI/2010/091/000417	CTRI2010091000417	Pharmacosmos AS	Pharmaceutical industry-Global	Pharmacosmos A/S, Roervangsvej 30, DK-4300 Holbaek
CTRI/2010/091/000418	CTRI2010091000418	Sh. Anand Shrivastava Chairman & MD, Maharishi Ayurveda Products Pvt. Ltd., A-14, M.C.I.E., Mathura Road, New Delhi ? 110 044. Phone : 011-26959401, 403.
CTRI/2010/091/000419	CTRI2010091000419	Troikaa Pharmaceuticals Limited	Pharmaceutical industry-Indian	Commerce House - I, Satya Marg, Bodakdev, Ahmedabad - 380054
CTRI/2010/091/000422	CTRI2010091000422	Intas Pharmaceuticals Limited	Pharmaceutical industry-Indian	Intas Pharmaceuticals Ltd Chinubhai Center Ashram Road Ahmadabad GUJARAT 380009 India
CTRI/2010/091/000423	CTRI2010091000423	Intas Pharmaceuticals Limited	Pharmaceutical industry-Indian	Intas Pharmaceuticals Ltd Chinubhai Center Ashram Road Ahmadabad
CTRI/2010/091/000424	CTRI2010091000424	Self funded
CTRI/2010/091/000425	CTRI2010091000425	Intas Pharmaceuticals Limited	Pharmaceutical industry-Indian	Intas Pharmaceuticals Ltd Chinubhai Center Ashram Road Ahmadabad GUJARAT 380009 India
CTRI/2010/091/000426	CTRI2010091000426	SR Ravikiran	Private medical college	Associate Professor Department of Pediatrics KMC, Mangalore
CTRI/2010/091/000427	CTRI2010091000427	Radiotherapy unit1 Christian Medical College Vellore
CTRI/2010/091/000428	CTRI2010091000428	Chriatian Medical College , Vellore
CTRI/2010/091/000429	CTRI2010091000429	The pharmaceutical company sponsoring this study is BristolMyers Squibb India	Pharmaceutical industry-Global	6th floor, Towers 1 Indiabulls Finance Centre Senapati Bapat Marg Elphinstone (W) Mumbai - 400013
CTRI/2010/091/000430	CTRI2010091000430	The pharmaceutical company sponsoring this study is BristolMyers SquibbAddress	Pharmaceutical industry-Global	6th floor Towers 1 Indiabulls Finance Centre Senapati Bapat Marg Elphinstone (W) Mumbai - 400013
CTRI/2010/091/000431	CTRI2010091000431	Ajanta Pharma Ltd	Pharmaceutical industry-Indian	Ajanta Pharma Ltd, Advent 43 AB/44CD, Charkop Industrial Estate, Kandivli (West) Mumbai MAHARASHTRA 400 067 India.
CTRI/2010/091/000432	CTRI2010091000432	ADVANCED NEURO-SCIENCE ALLIES PVT. LTD #560, Bhargavi, 9th "A" Main, Indiranagar, Bangalore-560 038 Karnataka (INDIA)
CTRI/2010/091/000433	CTRI2010091000433	Samsung Medical Centre	Research institution and hospital	Korea
CTRI/2010/091/000435	CTRI2010091000435	ADVANCED NEURO-SCIENCE ALLIES PVT. LTD #560, Bhargavi, 9th "A' Main, Indiranagar, Bangalore-560 038 Karnataka (INDIA)
CTRI/2010/091/000436	CTRI2010091000436	ADVANCED NEURO-SCIENCE ALLIES PVT. LTD #560, Bhargavi, 9th "A" Main, Indiranagar, Bangalore-560 038 Karnataka (INDIA)
CTRI/2010/091/000437	CTRI2010091000437	Ipca Laboratories Limited	Pharmaceutical industry-Indian	Ipca Laboratories Ltd, 142-AB, Kandivli Industrial Estate Kandivli (W), Mumbai-400067
CTRI/2010/091/000438	CTRI2010091000438	samir malhotra
CTRI/2010/091/000439	CTRI2010091000439	JB Chemicals Pvt Ltd., 4th Floor, B-wing, Neelam Centre, behind cycle road, worli, Mumbai 400030
CTRI/2010/091/000440	CTRI2010091000440	National Heart Lung and Blood Institute NHLBI under the National Institutes of Health NIH USA	Government funding agency	Building 31, Room 5A52 31 Center Drive MSC 2486 Bethesda, MD 20892
CTRI/2010/091/000441	CTRI2010091000441	National Cancer Centre Department of Medical Oncology Singapore	Research institution and hospital	National Cancer Centre 11 Hospital Drive Singapore 169610
CTRI/2010/091/000442	CTRI2010091000442	Department of Anaesthesiology	Research institution and hospital	All India Institute of Medical Sciences, Ansari Nagar, New Delhi - 110029
CTRI/2011/10/002077	CTRI201110002077	BLDE University	Other [University]	Solapur road, Bijapur
CTRI/2010/091/000444	CTRI2010091000444	Kemin Pharma	Pharmaceutical industry-Global	Kemin Pharma, A Division of Kemin Industries South Asia Pvt Ltd, The Trapezium, No. 39, Second Floor, Nelson Manickam Road Chennai TAMIL NADU 600029 India
CTRI/2010/091/000445	CTRI2010091000445	Ajanta Pharma Ltd	Pharmaceutical industry-Indian	Ajanta Pharma Ltd, Advent 43 AB/44CD, Charkop Industrial Estate,Kandivli (West) Mumbai MAHARASHTRA 400 067 India
CTRI/2010/091/000448	CTRI2010091000448	NIL, NIL
CTRI/2010/091/000451	CTRI2010091000451	Department of Biosciences and Bioengineering, Indian Institute of Technology (IIT), Powai, Mumbai- 400 076
CTRI/2014/08/004919	CTRI201408004919	None
CTRI/2010/091/000455	CTRI2010091000455	Hamdard National Foundation New Delhi	Pharmaceutical industry-Indian	Hamdard Building, 2 A 3, Asaf ali Road, New Delhi110002
CTRI/2010/091/000459	CTRI2010091000459	NIL
CTRI/2010/091/000460	CTRI2010091000460	Abbott Cardiovascular Systems Inc	Other [Medical Device Manufacturing Global]	3200 Lakeside Dr. Santa Clara, Ca. 95054 Clara, California 95054 USA Abbott Vascular International, BVBAPark LaneCulliganlaan 2B1831 Diegem Belgium
CTRI/2010/091/000467	CTRI2010091000467	Hetero Labs Limited
CTRI/2010/091/000473	CTRI2010091000473	Dr.MADDURY JYOTSNA, Associate professor, DEPARTMENT OF CARDIOLOGY, NIMS,PUNJAGUTTA, HYDERABAD,A.P,INDIA-500 082
CTRI/2010/091/000476	CTRI2010091000476	Investigator	Other [Investigator]	Manipal College of Nursing Manipal University Manipal
CTRI/2010/091/000479	CTRI2010091000479	Novartis Healthcare Pvt Ltd	Pharmaceutical industry-Global	Medical Dept., Sandoz House, Shiv Sagar Estate, Dr. Annie Besant Road, Worli, Mumbai 400018
CTRI/2010/091/000480	CTRI2010091000480	GlySure Ltd	Other [An innovative Medical Device Company based in Abingdon, United Kingdom]	Units 4-6, The Quadrant,Abingdon Science Park,Abingdon, Oxfordshire, OX14 3YS.United Kingdom.
CTRI/2010/091/000482	CTRI2010091000482	Glenmark Pharmaceuticals Ltd.
CTRI/2010/091/000483	CTRI2010091000483	Glenmark Pharmaceuticals Ltd.
CTRI/2010/091/000484	CTRI2010091000484	Ms Kilitch DrugsIndia Ltd	Pharmaceutical industry-Indian	37-41, Ujagar Industrial Estate, W. T. Patil Marg, Deonar, Mumbai-400088
CTRI/2010/091/000486	CTRI2010091000486	NovaRx Corporation	Pharmaceutical industry-Global	6828 Nancy Ridge Dr. Suite 100 San Diego, CA 92121 USA
CTRI/2010/091/000487	CTRI2010091000487	Emcure Pharmaceuticals Limited
CTRI/2010/091/000489	CTRI2010091000489	Dr. Maddury Jyotsna, Associate Professor of Cardiology, Department of Cardiology, NIMS, Panjagutta, Hyderabad, A.P., India-500 082
CTRI/2010/091/000490	CTRI2010091000490	InfaCare Pharmaceutical Corporation, 8 Neshaminy Interplex, Suite 221 Trevose, PA 19053-6944, USA
CTRI/2010/091/000491	CTRI2010091000491	Daiichi Sankyo Pharma Development 399 Thornall Street Edison, NJ USA
CTRI/2011/05/001727	CTRI201105001727	All India Institute of Medical Sciences	Research institution and hospital	Ansari Nagar, New Delhi
CTRI/2010/091/000494	CTRI2010091000494	Aristo Pharmaceuticals Pvt Ltd	Pharmaceutical industry-Indian	23 A Shah Industrial Estate, Off Veera Desai Rd, Andheri ( West), Mumbai - 400053
CTRI/2010/091/000495	CTRI2010091000495	Glenmark Pharmaceuticals Ltd., Glenmark House, HDO-Corporate Building, Wing-A, B.D. Sawant Marg, Chakala, Off Western Express Highway, Andheri (E) Mumbai 400099.
CTRI/2010/091/000496	CTRI2010091000496	Panacea Biotec Limited	Pharmaceutical industry-Indian	B-1 Extn/G-3, Mohan Co-op. Indl. Estate, Mathura Road, New Delhi-110044Ph.: +91-11-41678000, 41679000 Extn. 2510, 2522, 2561Fax: +91-11-41578085
CTRI/2010/091/000497	CTRI2010091000497	Alcon laboratoriesIndia Pvt Ltd	Pharmaceutical industry-Indian	Unit no 502, Tower D, RMZ Infinity Bangalore
CTRI/2010/091/000498	CTRI2010091000498	PANACEA BIOTEC LIMITED	Pharmaceutical industry-Indian	B-1 Extn/G-3, Mohan Co-op. Ind. Estate, Mathura Road, New Delhi-110044
CTRI/2010/091/000499	CTRI2010091000499	Department of endocrinology, SGPGIMS, Lucknow
CTRI/2010/091/000500	CTRI2010091000500	Phenomix Corporation	Pharmaceutical industry-Global	5930 Cornerstone Court West Suite 230 San Diego CA 92121
CTRI/2010/091/000502	CTRI2010091000502	Johnson Johnson	Pharmaceutical industry-Global	L.B.S Marg, Mulund (W), Mumbai 400080
CTRI/2010/091/000504	CTRI2010091000504	Themis Medicare Limited	Pharmaceutical industry-Indian	11/12, Udyog Nagar, S. V. Road, Goregaon (West), Mumbai - 400 104
CTRI/2010/091/000505	CTRI2010091000505	Dr.Maddury Jyotsna, Associate Professor of Cardiology, Department of Cardiology, NIMS, Panjagutta, Hyderabad, India-500 082.
CTRI/2010/091/000509	CTRI2010091000509	Cadila Healthcare Ltd	Pharmaceutical industry-Indian	Zydus Tower, Satellite Cross Roads, Ahmedabad, GUJARAT 380015 India
CTRI/2010/091/000511	CTRI2010091000511	Dr. Maddury Jyotsna, Associate Professor of Cardiology, Department of Cardiology, NIMS, Panjagutta, Hyderabad, A.P., India-500 082
CTRI/2011/10/002068	CTRI201110002068	Fulford India Ltd	Pharmaceutical industry-Indian	Fulfurd India Pvt Ltd,Mumbai,MA,INDIA
CTRI/2010/091/000513	CTRI2010091000513	SMS Medical college and Hospital Jaipur	Research institution	SMS Hospital,Allergy and Pulmonary lab,Dhanvantari,Jaipur,Rajasthan
CTRI/2010/091/000514	CTRI2010091000514	Emcure Pharmaceuticals Ltd Pune.
CTRI/2010/091/000516	CTRI2010091000516	The George Institute for international Health-India 839C, Road No:44A, Jubilee Hills, Hyderabad-500033 Andhra Pradesh- India
CTRI/2010/091/000517	CTRI2010091000517	M/S. Theon Pharmaceuticals Ltd.
CTRI/2010/091/000518	CTRI2010091000518	Ajanta Pharma Ltd	Pharmaceutical industry-Indian	Ajanta Pharma Ltd, Advent 43 AB/44CD, Charkop Industrial Estate, Kandivli (West) Mumbai MAHARASHTRA 400 067 India.
CTRI/2010/091/000519	CTRI2010091000519	Cadila Healthcare Limited	Pharmaceutical industry-Indian	Cadila Healthcare Limited Zydus Cadila House, 2nd Floor, Plot No. 360, TPS 5, Service Road Vile Parle (E) Mumbai-400057, India
CTRI/2010/091/000523	CTRI2010091000523	Alcon laboratoriesIndia Pvt Ltd	Pharmaceutical industry-Indian	Unit no 502 RMZ infinity Old madras road Bangalore
CTRI/2010/091/000524	CTRI2010091000524	M/S. Associated Biotech Ltd.
CTRI/2010/091/000525	CTRI2010091000525	All India Institute of Medical Sciences AIIMS	Research institution and hospital	Ansari Nagar New Delhi INDIA PIN CODE 110029
CTRI/2010/091/000526	CTRI2010091000526	M/s. MSN Laboratories Ltd.
CTRI/2010/091/000527	CTRI2010091000527	MaquetDatascope Corpn	Pharmaceutical industry-Global	1300, Mac-Arthur Blvd, Mahwah, NJ 07430, USA.
CTRI/2010/091/000528	CTRI2010091000528	Merck Co Inc	Pharmaceutical industry-Global	One Merck Drive P.O. Box 100 Whitehouse Station, NJ 08889-0100 USA
CTRI/2010/091/000531	CTRI2010091000531	aiims
CTRI/2010/091/000532	CTRI2010091000532	Alcon Research Ltd	Pharmaceutical industry-Global	6201 South FreewayFort Worth, Texas 76134-2099
CTRI/2010/091/000535	CTRI2010091000535	Astellas Pharma Inc	Pharmaceutical industry-Global	17-1, Hasune 3-chome, Itabashi-ku,Tokyo 174-8612, Japan
CTRI/2010/091/000539	CTRI2010091000539	Dr. Y K Gupta
CTRI/2010/091/000542	CTRI2010091000542	nil
CTRI/2011/06/001851	CTRI201106001851	Nil
CTRI/2010/091/000549	CTRI2010091000549	nil
CTRI/2010/091/000550	CTRI2010091000550	Maulana Azad Medical college	Government medical college	Bahadur shah zafar marg, Delhi
CTRI/2010/091/000551	CTRI2010091000551	Watson Laboratories Inc	Pharmaceutical industry-Global	Watson Laboratories, Inc., 311, Bonnie Circle, Corona, CA, USA 92880
CTRI/2010/091/000552	CTRI2010091000552	Amneal Pharmaceuticals	Pharmaceutical industry-Global	LLC85 Adams Avenue Hauppauge NY 11788 Telephone 6319520214 Fax 6316561006
CTRI/2010/091/000555	CTRI2010091000555	Tata Memorial Centre Intramural Fund	Research institution and hospital	Dr Ernest Borges Marg,Parel,Mumbai 400012
CTRI/2010/091/000556	CTRI2010091000556	Fax: 631-656-1006
CTRI/2011/05/001742	CTRI201105001742	Cardio BioSciences	Pharmaceutical industry-Global	Axisparc Business Centre Rue Edouard Belin, 12 B - 1435 Mont-Saint-Guibert Belgium
CTRI/2010/091/000562	CTRI2010091000562	Sun Pharmaceutical Industries Ltd.
CTRI/2010/091/000563	CTRI2010091000563	Ajanta Pharma Ltd	Pharmaceutical industry-Indian	Ajanta Pharma Ltd, Advent 43 AB/44CD, Charkop Industrial Estate,Kandivli (West) Mumbai MAHARASHTRA 400 067 India
CTRI/2010/091/000565	CTRI2010091000565	Department of Biotechnology New Delhi	Research institution and hospital	Government of India Ministry of Science & Technology block-2 7th floor CGO complex Lodhi Road, New Delhi 110003
CTRI/2010/091/000569	CTRI2010091000569	MsVHB Medisciences Ltd	Pharmaceutical industry-Indian	T-351, 5th Floor, Belapur Station Complex, CBD, Belapur, Navi Mumbai-400 614.
CTRI/2010/091/000571	CTRI2010091000571	Sun Pharmaceutical Industries Ltd.
CTRI/2010/091/000573	CTRI2010091000573	Nil
CTRI/2010/091/000574	CTRI2010091000574	Nil
CTRI/2010/091/000578	CTRI2010091000578	self
CTRI/2010/091/000580	CTRI2010091000580	Roche Products India Pvt Ltd	Pharmaceutical industry-Indian	Roche Products (India) Pvt. Ltd., 1503, 15th Floor, "The Capital", Bandra Kurla Complex, Bandra (East), Mumbai 400 051
CTRI/2010/091/000582	CTRI2010091000582	Fermenta Biotech Limited	Pharmaceutical industry-Indian	DIL Complex, Ghodbunder Road, Majiwada, Thane (West) - 400 610,Maharashtra, India. Tel: +91 22 6798 0888
CTRI/2010/091/000583	CTRI2010091000583	Tata Memorial Hosptial	Research institution and hospital	Tata Memorial Hospital Dr E Borges Road Parel, Mumbai
CTRI/2010/091/000584	CTRI2010091000584	Nil
CTRI/2010/091/000585	CTRI2010091000585	Central council for research in Unani medicine-CCRUM
CTRI/2010/091/000586	CTRI2010091000586	Ajanta Pharma Ltd	Pharmaceutical industry-Indian	Ajanta Pharma Ltd, Advent 43 AB/44CD, Charkop Industrial Estate, Kandivli (West) Mumbai MAHARASHTRA 400 067 India.
CTRI/2010/091/000588	CTRI2010091000588	Ajanta Pharma Ltd	Pharmaceutical industry-Indian	Ajanta Pharma Ltd, Advent 43 AB/44CD, Charkop Industrial Estate, Kandivli (West) Mumbai MAHARASHTRA 400 067 India.
CTRI/2010/091/000589	CTRI2010091000589	Ms Theon Pharmaceuticals Ltd	Pharmaceutical industry-Indian	Village - Saini majra, Nalagarh, Dist- Solan (H.P.), India
CTRI/2010/091/000590	CTRI2010091000590	Allergan, Inc.
CTRI/2010/091/000591	CTRI2010091000591	Panacea Biotec Limited	Pharmaceutical industry-Indian	Panacea Biotec Limited | B-1 Ext./G-3 | Mohan co-op. Ind. Estate | Mathura Road, ND-44
CTRI/2010/091/000593	CTRI2010091000593	Indian Council of Medical Research
CTRI/2010/091/000594	CTRI2010091000594	APMC college pf pharmaceutical education & Research, Himatnagar
CTRI/2010/091/000595	CTRI2010091000595	Johnson Johnson Pharmaceutical Research Development LLC	Pharmaceutical industry-Global	920 Route 202, P.O. Box 300 Raritan, NJ 08869, USA
CTRI/2010/091/000596	CTRI2010091000596	Instutute of Cellular Therapies Pvt. Ltd.
CTRI/2010/091/000598	CTRI2010091000598	LEO Pharma AS	Pharmaceutical industry-Global	LEO Pharma A/S, Industriparken 55, DK-2750,Ballerup, Denmark
CTRI/2010/091/000602	CTRI2010091000602	Glenmark Pharmaceuticals Ltd
CTRI/2010/091/000606	CTRI2010091000606	NIL
CTRI/2013/02/003351	CTRI201302003351	Sri Venkateshwara College of Pharmacy	Other [Private Pharmacy College]	86, Madhapur, Hitech city road Hyderabad ANDHRA PRADESH 500081 India
CTRI/2010/091/000608	CTRI2010091000608	South West Scientific Editing and Consulting / Kemin Foods 4703 N. City View Drive, Tucson AZ, 85749 USA
CTRI/2010/091/000609	CTRI2010091000609	Novartis India Ltd	Pharmaceutical industry-Global	Sandoz House, Shivsagar Estate, Dr A B Road. Worli, Mumbai
CTRI/2010/091/000610	CTRI2010091000610	Intas Pharmaceuticals Limited	Pharmaceutical industry-Indian	2nd floor, Chinnubhai Centre, Ashram Road,Ahmedabad-380 009, Gujarat, India
CTRI/2010/091/000612	CTRI2010091000612	Panacea Biotec Ltd New Delhi	Pharmaceutical industry-Indian	B-1 Ext/A-27, Mohan Cooperative Industrial Estate, Mathura Road, New Delhi
CTRI/2010/091/000616	CTRI2010091000616	Dr Aparanjit Paul	Private medical college	Department of Anesthesiology CMCH, Vellore
CTRI/2010/091/000617	CTRI2010091000617	SDM College of Dental Sciences Hosptial Dharwad	Research institution and hospital	SDM College of Dental Sciences & Hosptial, Dharwad
CTRI/2011/05/001736	CTRI201105001736	Johnson and Johnson Limited	Pharmaceutical industry-Global	Lal Bahdur Shastri Marg, Mulund West, Mumbai PIN-400080
CTRI/2010/091/000619	CTRI2010091000619	Pfizer Limited	Pharmaceutical industry-Global	Pfizer Centre, Patel Estate, S. V. Road, Jogeshwari West, Mumbai 400 102, India
CTRI/2010/091/000621	CTRI2010091000621	Amgen	Other [Biotech Company]	A Wing, Level 4, Dynasty Business Park, A.K Road, Andheri (East) Mumbai - 400059
CTRI/2011/06/001831	CTRI201106001831	Adocia	Other [Biotechnology industry]	115, avenue Lacassagne 69003 Lyon France Phone: +33 (0)4 72 61 06 10 Fax: +33 (0)4 72 36 39 67
CTRI/2010/091/000623	CTRI2010091000623	Novo Nordisk AS	Pharmaceutical industry-Global	Novo All2880 BagsvrdDENMARKTel: +45 4444 8888Fax: +45 4449 0555Corporate Communications: Novo Nordisk India Private LimitedPlot No. 32, 47-50,EPIP Area, Whitefield,Bangalore - 560 066. IndiaTelephone no. : +91 80 40303200Fax no. : +91 80 41123518
CTRI/2010/091/000624	CTRI2010091000624	Antisoma Research ltd Chiswick Park Building 5, 566 Chiswick High Road, London, W4 5YF United Kingdom
CTRI/2010/091/000626	CTRI2010091000626	Global Medical Education and research centre
CTRI/2010/091/000627	CTRI2010091000627	Biocon SA	Pharmaceutical industry-Indian	Case postale 901 Rue de l’Avenir 12 CH 2800 Delémont 1 Switzerland
CTRI/2010/091/000632	CTRI2010091000632	Merck Serono Merck Ltd	Pharmaceutical industry-Indian	Shiv Sagar Estate ADr. Annie Besant RoadWorli, Mumbai 400 018
CTRI/2011/09/002012	CTRI201109002012	Wockhardt Ltd	Pharmaceutical industry-Indian	Wockhardt Towers, Bandra Kurla Complex, Bandra - E, Mumbai - 400051
CTRI/2010/091/000637	CTRI2010091000637	Novartis Healthcare Pvt Limited	Pharmaceutical industry-Indian	Sandoz House, 5th floor, Shivsagar Estate, Dr. Annie Besant Rd, Worli, Mumbai-18.
CTRI/2010/091/000638	CTRI2010091000638	ICMR
CTRI/2010/091/000639	CTRI2010091000639	Indian Council Of Medical Research, New Delhi, India
CTRI/2012/02/002463	CTRI201202002463	Nizams Institute of Medical Sciences	Research institution and hospital	Panjagutta Hyderabad
CTRI/2010/091/000641	CTRI2010091000641	Eisai Limited	Pharmaceutical industry-Global	European Knowledge Centre Mosquito Way Hatfield HertfordshireAL10 9SN United Kingdom
CTRI/2010/091/000643	CTRI2010091000643	Global Medical education & Research Center
CTRI/2010/091/000644	CTRI2010091000644	Global Medical Education and Research Center
CTRI/2010/091/000645	CTRI2010091000645	Novartis Healthcare Pvt. Limited, Sandoz House, Shivsagar Estate, Dr. Annie Besant Road, Worli , Mumbai - 400018. Ph: +91 22 2498 8888, Fax: +91 22 2495 4112
CTRI/2011/10/002050	CTRI201110002050	Pfizer Limited	Pharmaceutical industry-Global	Pfizer Centre, Patel Estate, S. V. Road, Jogeshwari West, Mumbai 400 102, India
CTRI/2010/091/000649	CTRI2010091000649	Biological E Limited	Pharmaceutical industry-Indian	18/1&3, Azamabad, Hyderabad - 500020 A.P. India
CTRI/2010/091/000652	CTRI2010091000652	Dr Narendra Dedhia Parakh Hospital Ghatkopar(E) Mumbai - 400 077, Maharashtra
CTRI/2010/091/000656	CTRI2010091000656	DrKNSridhar SRI RESEARCH FOR TISSUE ENGINEERING	Private hospital/clinic	SRI RESEARCH FOR TISSUE ENGINEERING PRIVATE LIMITED# 215/2 4th Main Road Chamarajpet Bangalore
CTRI/2010/091/000657	CTRI2010091000657	India Medtronic Pvt Ltd	Other [Medical Device]	Solitaire Corporate Park, Building Number 12, 4th Floor, Andheri East
CTRI/2010/091/000658	CTRI2010091000658	dr.aditi chaudhuri.
CTRI/2010/091/000660	CTRI2010091000660	Emcure Pharmaceuticals Ltd, Pune
CTRI/2010/091/000661	CTRI2010091000661	Bharat Biotech International Limited	Other [Biotech Industry, India]	Genome Valley, Shameerpet, Hyderabad - 500 078. A.P. India.
CTRI/2010/091/000663	CTRI2010091000663	Sun Pharmaceutical Industries Ltd., ACME Plaza, Andheri Kurla Road (E), Mumbai - 400059. India.
CTRI/2010/091/000665	CTRI2010091000665	Novartis Healthcare Pvt Ltd	Pharmaceutical industry-Global	Medical Dept,Sandoz House, Shiv Sagar Estate,Dr.Annie Besant Rd, Worli Mumbai-400018
CTRI/2010/091/000666	CTRI2010091000666	Nil
CTRI/2010/091/000679	CTRI2010091000679	Novartis Healthcare Pvt Ltd	Pharmaceutical industry-Global	Medical Department, Sandoz House, Shiv Sagar Estate,Dr. Annie Besant Rd, Worli, Mumbai- 400018
CTRI/2010/091/000681	CTRI2010091000681	"Mylan Pharmaceuticals Inc. 781 Chestnut Ridge Road P.O. Box 4310 Morgantown, WV 26504-4310"
CTRI/2011/07/001922	CTRI201107001922	Bharat Serums and Vaccines Ltd	Pharmaceutical industry-Indian	1st Floor, Building No.1, Business Development Centre, Near Tatwagyan Vidyapeeth Ghodbunder Road, Thane (West)- 400610 Maharashtra
CTRI/2010/091/000683	CTRI2010091000683	Tibotec Pharmaceuticals EastGate Village EastGate Little Island CO Cork Ireland	Pharmaceutical industry-Global	Janssen R&D Ireland Turnhoutseweg 30 B-2340 Beerse Belgium
CTRI/2010/091/001025	CTRI2010091001025	LKMM Trust Research Grant Grant from SEARO-World Health Organization (SE/04/004182).
CTRI/2010/091/000684	CTRI2010091000684	Cadila Healthcare Limited Zydus Tower Satellite Cross Rd Ahmedabad - 380015, Gujarat
CTRI/2010/091/000685	CTRI2010091000685	Mr. Samir Shah New Vision Laser Centers (Rajkot) Pvt. Ltd. 203, Embassy Building, Jawahar Road, Opp. Jubilee Baug, Rajkot 360 001.Gujarat, India. Ph: (0281) 2240241, 2240239 Fax: (0281) 2240239
CTRI/2010/091/000686	CTRI2010091000686	Achaogen, Inc. 7000 Shoreline Court, Suite 372 South San Francisco, CA 94080, USA
CTRI/2010/091/001027	CTRI2010091001027	Pfizer Limited	Pharmaceutical industry-Global	The Capital, 1802/1901, Plot No. C-70, G Block, Bandra Kurla Complex, Bandra (East), Mumbai 400051, Maharashtra, India
CTRI/2010/091/001028	CTRI2010091001028	Macleods Pharmaceuticals Ltd G-2, Mahakali Caves Road, Shanti Nagar, Andheri-East, Mumbai-400059
CTRI/2010/091/001029	CTRI2010091001029	Novartis Healthcare Pvt Ltd	Pharmaceutical industry-Global	Medical Department, Sandoz House, Shiv Sagar Estate, Dr. Annie Besant Rd, Worli Mumbai-400018
CTRI/2010/091/001030	CTRI2010091001030	AIIMS	Government medical college	Ansari Nagar New Delhi 110029
CTRI/2010/091/001032	CTRI2010091001032	Themis Medicare Limited	Pharmaceutical industry-Indian	11/12, Udyog Nagar, S. V. Road, Goregaon (West), Mumbai - 400 104
CTRI/2011/06/001844	CTRI201106001844	SanofiSynthelabo India Limited	Pharmaceutical industry-Global	54/A Sir Mathuradas Vasanji Road Andheri East Mumbai 400093
CTRI/2010/091/001036	CTRI2010091001036	PGIMER	Other [Post Graduate Institute Under Government of India]	Sector-12 Chandigarh 160012
CTRI/2012/06/002742	CTRI201206002742	Cadila Pharmaceuticals Ltd Trasad Road Dholka District Ahmedabad Gujarat India	Pharmaceutical industry-Indian	1389 TRASAD ROAD, DHOLKA, Ahmadabad GUJARAT 387 810 India
CTRI/2010/091/001039	CTRI2010091001039	World congress HPB TERF Alka th Road SantacruzWest Mumbai	Research institution	World congress HPB TERF 22, Alka, 15th Road, Santacruz-West, Mumbai 400054
CTRI/2010/091/001040	CTRI2010091001040	Nil
CTRI/2010/091/001041	CTRI2010091001041	M/s. MSN Laboratories Ltd., Hyderabad
CTRI/2010/091/001043	CTRI2010091001043	Global Medical Education and Research Centre
CTRI/2010/091/001044	CTRI2010091001044	International Stemcell Services Limited 117, Venkateshwara Nagar, Jakkur, Bengaluru 560064
CTRI/2010/091/001046	CTRI2010091001046	Venus Remedies Limited	Pharmaceutical industry-Indian	Plot No- 51-52 Phase -I, Industrial Area Panchkula (Haryana)-134113 India
CTRI/2010/091/001048	CTRI2010091001048	International Stemcell Services Limited 117, Venkateshwara Nagar, Jakkur, Bengaluru 560064
CTRI/2010/091/001049	CTRI2010091001049	Pfizer Limited	Pharmaceutical industry-Global	Pfizer Centre, Patel Estate, S. V. Road, Jogeshwari West, Mumbai 400 102, India
CTRI/2014/09/005027	CTRI201409005027	Department of Biotechnology	Government funding agency	block 2, 6-8th floors CGO complex, Lodhi Road, New Delhi 110003
CTRI/2015/06/005859	CTRI201506005859	Department of Biotechnology Government of India	Government funding agency	India
CTRI/2010/091/001052	CTRI2010091001052	GE Healthcare Pvt Ltd	Pharmaceutical industry-Global	Vipul TechSquare 1st Floor Golf Course Road Sector 43 Gurgaon 122009 Haryana India
CTRI/2010/091/001054	CTRI2010091001054	nil
CTRI/2010/091/001055	CTRI2010091001055	Cadila Healthcare Ltd	Pharmaceutical industry-Indian	Cadila Healthcare Ltd. Zydus Tower, Satellite Cross Roads, Ahmedabad. GUJARAT 380015, India.
CTRI/2012/01/002346	CTRI201201002346	SanofiSynthelabo India Limited A Sir Mathuradas Vasanji Road Andheri E Mumbai	Pharmaceutical industry-Global	A 101 Business Square Sir Mathuradas Vasanji Marg Chakala Andheri E MUMBAI 400 093
CTRI/2010/091/001057	CTRI2010091001057	Zuventus Healthcare Ltd	Pharmaceutical industry-Indian	.5119 ?D? Wing, Oberoi Garden EstateChandivilli, Mumbai 400 072Tel: +91 (0) 22-30610000 / 28472823/24Fax: +91 (0) 22-28472828/29
CTRI/2010/091/001058	CTRI2010091001058	Ranbaxy Laboratories Ltd	Pharmaceutical industry-Indian	Plot No. 20, Sector 18, Gurgaon - 122015 , Haryana
CTRI/2012/09/003033	CTRI201209003033	Shreya Life Sciences Pvt Ltd	Pharmaceutical industry-Indian	SHREYA HOUSE 301/A Periera Hill Road, Andheri East, Mumbai 400099, India
CTRI/2010/091/001061	CTRI2010091001061	Nil
CTRI/2010/091/001063	CTRI2010091001063	Reliance Life Sciences Pvt Ltd	Pharmaceutical industry-Indian	Reliance Life Sciences Pvt. Ltd.,R-282, TTC Area of MIDC, Thane Belapur Road, Rabale. Mumbai MAHARASHTRA 400701 India R-282,Mumbai MAHARASHTRA 400701 India
CTRI/2011/05/001716	CTRI201105001716	CELSCI Corporation	Pharmaceutical industry-Global	8229 Boone Boulevard, Suite 802Vienna, Virginia 22182 U.S.A.
CTRI/2010/091/001068	CTRI2010091001068	Forest Research Institute Inc	Pharmaceutical industry-Global	Harborside Financial Center, Plaza V,Jersey City, NJ, USA, 07311
CTRI/2010/091/001069	CTRI2010091001069	All India Institute of Medical Sciences, Ansari Nagar, New Delhi, INDIA-110 029
CTRI/2013/03/003497	CTRI201303003497	Tata MemorialHospital	Research institution and hospital	Tata Memorial Hospital, Dr Ernest Borges Marg, Parel, Mumbai 400012
CTRI/2010/091/001072	CTRI2010091001072	Central Council for Research in Yoga Naturopathy	Government funding agency	Department of AYUSH, Ministry of Health and Family Welfare , Government of India
CTRI/2010/091/001073	CTRI2010091001073	Pfizer Limited	Pharmaceutical industry-Global	Pfizer Centre, Patel Estate, S. V. Road, Jogeshwari West, Mumbai 400 102, India
CTRI/2010/091/001074	CTRI2010091001074	Pfizer Limited	Pharmaceutical industry-Global	Pfizer Centre, Patel Estate, S. V. Road, Jogeshwari West, Mumbai 400 102, India
CTRI/2010/091/001076	CTRI2010091001076	Fluid Research Grant, Christian Medical College & Hospital, Vellore
CTRI/2010/091/001077	CTRI2010091001077	GlaxoSmithKline Pharmaceuticals Limited	Pharmaceutical industry-Global	Dr.Annie Besant Road,Worli, Mumbai 400030
CTRI/2010/091/001078	CTRI2010091001078	Themis Medicare Limited	Pharmaceutical industry-Indian	11/12, Udyog Nagar, S. V. Road, Goregaon (West), Mumbai - 400 104
CTRI/2010/091/001079	CTRI2010091001079	CCRYN	Government funding agency	New Delhi
CTRI/2010/091/001081	CTRI2010091001081	Sun Pharma Advanced Research Company Ltd	Pharmaceutical industry-Indian	17-B, Mahal Industrial Estate, Mahakali Caves Road, Andheri (E)
CTRI/2010/091/001086	CTRI2010091001086	Biological E Limited	Pharmaceutical industry-Indian	18/1&3, Azamabad,Hyderabad- 500020 A.P. India.
CTRI/2011/05/001757	CTRI201105001757	Myotec Therapeutics Ltd	Pharmaceutical industry-Global	6 Albert StreetCambridgeCB4 3BE
CTRI/2010/091/001089	CTRI2010091001089	Sun Pharmaceutical Industries Ltd. Acme Plaza, Andheri Kurla Road, Andheri East, Mumbai ? 400059. Maharashtra. India.
CTRI/2010/091/001090	CTRI2010091001090	Society for Essential Health Action and Training	Research institution	45,Kalu Sarai, New Delhi-110016
CTRI/2010/091/001091	CTRI2010091001091	Indian Council of Medical Research ICMR New Delhi	Government funding agency	Indian Council of Medical Research P.O. Box No. 4911 Ansari Nagar New Delhi - 110029 India
CTRI/2010/091/001092	CTRI2010091001092	M/S Jenburkt Pharmaceuticals Ltd.Nirmala Apartments, 93, Jayprakash Road, Andheri (West), Mumbai - 400 058. India.
CTRI/2010/091/001093	CTRI2010091001093	Biogen Idec
CTRI/2010/091/001094	CTRI2010091001094	Novartis Healthcare Private Limited Andhra Pradesh India	Pharmaceutical industry-Global	Building no 6 Raheja Mind Space, Hitech City Madhapur / Hyderabad / INDIA 500081
CTRI/2010/091/001095	CTRI2010091001095	Indian Council of Medical Research	Government funding agency	Indian Council of Medical Research, Ansari Nagar, New Delhi
CTRI/2010/091/001096	CTRI2010091001096	Bharat Serums and Vaccines Ltd
CTRI/2010/091/001097	CTRI2010091001097	Novo Nordisk AS	Pharmaceutical industry-Global	Novo Nordisk India Private Ltd. Plot No.32, 47 - 50, EPIP Area, Whitefield, Bangalore - 560 066 India
CTRI/2010/091/001098	CTRI2010091001098	Boehringer Ingelheim	Pharmaceutical industry-Global	Binger Str 173, 55216 Ingelheim, Germany
CTRI/2010/091/001102	CTRI2010091001102	Nil	Other [Nil]	Nil
CTRI/2010/091/001103	CTRI2010091001103	A.P.M.C College of Pharmaceutical Edu & Research Himmatnagar
CTRI/2010/091/001105	CTRI2010091001105	Dr. Himanshu Bansal
CTRI/2010/091/001106	CTRI2010091001106	Akums Drugs Pharmaceuticals Limited	Pharmaceutical industry-Indian	304 Mohan Place LSC Block C Saraswati Vihar Delhi 110034 India
CTRI/2010/091/001107	CTRI2010091001107	Micro Labs Limited	Pharmaceutical industry-Indian	No.27, Race Course Road, Bangalore - 560001
CTRI/2010/091/001114	CTRI2010091001114	Aethlon Medical, Inc. 8910 University Center Lane, Suite 660 San Diego, CA 92122
CTRI/2010/091/001115	CTRI2010091001115	Hemispherx Biopharma Inc	Pharmaceutical industry-Global	1617 JFK Boulevard One Penn Center Philadelphia, PA 19103
CTRI/2010/091/001116	CTRI2010091001116	Sun Pharma Advanced Research Company Ltd	Pharmaceutical industry-Indian	17/B, Mahal Industrial Estate, Mahakali Caves Road, Andheri-E, Mumbai-400093, Maharashtra, India.
CTRI/2012/04/002585	CTRI201204002585	All India Institute of Medical Sciences	Research institution and hospital	Ansari Nagar, Delhi 110029
CTRI/2010/091/001118	CTRI2010091001118	Cadila Healthcare Ltd	Pharmaceutical industry-Indian	Zydus Tower, Satellite Cross Roads, Ahmadabad, GUJARAT, 380015, India.
CTRI/2010/091/001119	CTRI2010091001119	Cadila Healthcare Ltd	Pharmaceutical industry-Indian	Zydus Tower Satellite Cross Roads Ahmadabad GUJARAT 380015 India
CTRI/2010/091/001121	CTRI2010091001121	Ajanta Pharma Ltd	Pharmaceutical industry-Indian	Ajanta Pharma Ltd., Advent, 43/44, ABCD, Charkop Industrial Estate, Kandivli (W) Mumbai MAHARASHTRA 400067 India
CTRI/2010/091/001122	CTRI2010091001122	Sun Pharma Advanced Research Company Ltd	Pharmaceutical industry-Indian	17/B, Mahal Industrial Estate,Mahakali Caves Road,Andheri ( E), Mumbai 400093.
CTRI/2012/12/003273	CTRI201212003273	National Institute of Malaria Research New Delhi	Research institution	sector 8 Dwarka
CTRI/2010/091/001176	CTRI2010091001176	Cambree Life Improvement Technologies Pvt Ltd	Other [Medical device company]	1st floor, Janardan Towers, Residency Rd, Bangalore- 560025.
CTRI/2012/02/002447	CTRI201202002447	Serum Institute of India Limited	Pharmaceutical industry-Indian	212-2, Off Soli Poonawalla Road, Hadapsar, Pune - 411028
CTRI/2010/091/001133	CTRI2010091001133	NIL
CTRI/2010/091/001135	CTRI2010091001135	Roche Products India Pvt Ltd	Pharmaceutical industry-Global	1503, 15th Floor, "The Capital" Bandra Kurla Complex, Bandra (East) Mumbai 400 051
CTRI/2010/091/001136	CTRI2010091001136	Ajanta Pharma Ltd	Pharmaceutical industry-Indian	Ajanta Pharma Ltd., Advent, 43/44, ABCD, Charkop Industrial Estate, Kandivli (W) Mumbai MAHARASHTRA 400 067 India
CTRI/2010/091/001138	CTRI2010091001138	Inventia Health Care Pvt Ltd	Pharmaceutical industry-Indian	505 VIP Plaza Veera Industrial Estate Link Road Andheri W Mumbai 400053
CTRI/2010/091/001144	CTRI2010091001144	Eisai Ltd	Pharmaceutical industry-Global	Eisai Ltd. Mosquito Way, Hatfield, Hertfordshire AL10 9SN, United Kingdom Eisai Inc., 300 Tice Boulevard, Woodcliff Lake, NJ 07677, USA
CTRI/2010/091/001145	CTRI2010091001145	GlaxoSmithKline Pharmaceuticals Ltd Dr Annie Besant Road Worli Mumbai India	Pharmaceutical industry-Global	Dr. Annie Besant Road, Worli, Mumbai 400030
CTRI/2010/091/001153	CTRI2010091001153	Ranbaxy Laboratories Ltd	Pharmaceutical industry-Global	MACR, Ranbaxy Research Laboratories, Ltd, Plot No. 77-B, Sector 18, IFFCO Road, Gurgaon - 122015 , Haryana
CTRI/2010/091/001154	CTRI2010091001154	Inventia Health Care Pvt. Ltd.
CTRI/2010/091/001161	CTRI2010091001161	Cipla Ltd	Pharmaceutical industry-Indian	Cipla Ltd, Bellasis Road, Mumbai Central, Mumbai, Phone 02223082891 Fax 02225787855
CTRI/2010/091/001164	CTRI2010091001164	No sponsorship	Other [PG Thesis ]	KLE BMK Ayurveda medical college Belgaum
CTRI/2010/091/001168	CTRI2010091001168	INYS-medical research society.Bangalore.Karnataka.
CTRI/2010/091/001169	CTRI2010091001169	INYS-medical research society.Bangalore.Karnataka.
CTRI/2010/091/001170	CTRI2010091001170	INYSmedical research societyBangaloreKarnataka	Research institution	Jindal Nagar Tumkur Road Bangalore
CTRI/2010/091/001171	CTRI2010091001171	INYSmedical research societyBangaloreKarnataka	Research institution	Jindal Nagar Tumkur Road Bangalore
CTRI/2010/091/001177	CTRI2010091001177	Merck Co Inc	Pharmaceutical industry-Global	One Merck Drive P O Box Whitehouse Station NJ USA
CTRI/2010/091/001178	CTRI2010091001178	Troikaa Pharmaceuticals Limited	Pharmaceutical industry-Indian	Commerce House 1, Opp.Rajvansh Apartment Satya Marg, Bodakdev Ahmedabad 380054
CTRI/2010/091/001179	CTRI2010091001179	Troikaa Pharmaceuticals Limited	Pharmaceutical industry-Indian	Commerce House - 1, Satya Marg, Bodakdev, Ahmedabad - 380054
CTRI/2010/091/001186	CTRI2010091001186	Sanofi India Limited	Pharmaceutical industry-Global	54/A, Sir Mathuradas Vasanji Marg,Chakala, Andheri (E), MUMBAI 400 093
CTRI/2015/06/005944	CTRI201506005944	Dr Reddys Laboratories Ltd	Pharmaceutical industry-Global	6-3-1192/1/1, White House, Block III, 5th floor, Kundanbagh,Begumpet, Hyderabad 5000016.
CTRI/2010/091/001190	CTRI2010091001190	None
CTRI/2010/091/006131	CTRI2010091006131	Dr. Georgi Abraham Madras Medical Mission 4-A, Dr. J. Jayalalitha Nagar, Mogappair, Chennai - 600 037 Telephone: +91-44- 26561801 ext: 2800
CTRI/2011/08/001972	CTRI201108001972	SCHWARZ BIOSCIENCES INCA Member of the UCB Group of Companies	Pharmaceutical industry-Global	Alfred-Nobel-Strae 10, 40789 Monheim, Germany,
CTRI/2011/07/001898	CTRI201107001898	SCHWARZ BIOSCIENCES INC A Member of the UCB Group of Companies	Pharmaceutical industry-Global	8010ArcoCorp.Drive, Suite 100,Raleigh, North Carolina 27617 USA,
CTRI/2010/091/006136	CTRI2010091006136	Bankura Sammilani Medical College Hospital	Government medical college	Bankura Sammilani Medical College & Hospital P.O.& Dist-Bankura Pin-722101
CTRI/2010/091/006138	CTRI2010091006138	Ipca Laboratories Ltd Mumbai	Pharmaceutical industry-Global	Plot no. 142 AB, Kandivli Industrial Estate, Kandivli(W), Mumbai-400067
CTRI/2011/091/000084	CTRI2011091000084	LOREAL RESEARCH	Research institution	Centre Charles Zviak Advanced Clinical Research Discovery Department 90, Rue Du Gnral Roguet 92583 CLICHY Cedex - FRANCE
CTRI/2011/091/000088	CTRI2011091000088	Sparsha Pharma International Private Limited, India Survey No. 354, Muppireddypally Village, Toopran Mandal, Medak Dist., A.P- 502334
CTRI/2011/11/002135	CTRI201111002135	Baxter India Pvt Ltd	Pharmaceutical industry-Global	Baxter (India) Private Limited 2nd Floor, Tower C, Building 8, DLF Cyber City, DLF Phase - II, Gurgaon, Haryana - 122002, INDIA
CTRI/2011/06/001813	CTRI201106001813	Glenmark Pharmaceuticals Ltd	Pharmaceutical industry-Indian	3rd floor, D wing, gundecha onclave, kherani road, sakinaka, andheri (E), mumbai- 400072
CTRI/2011/091/000093	CTRI2011091000093	DR V SESHIAH DIABETES RESEARCH INSTITUTE	Private hospital/clinic	729 P H ROAD, AMINJIKARAI, CHENNAI - 600 029, INDIA
CTRI/2011/091/000095	CTRI2011091000095	IIPH Delhi	Other [Academic and research organization]	Indian Institute of Public Health Delhi plot no.34 sector 44 Institutional Area
CTRI/2011/091/000099	CTRI2011091000099	Serum Institute of India Research Foundation Pune Hadapsar Pune	Pharmaceutical industry-Indian	212/2 Hadapsar, Pune
CTRI/2011/10/002084	CTRI201110002084	Pfizer Limited	Pharmaceutical industry-Global	Pfizer Centre, Patel Estate, S. V. Road, Jogeshwari West, Mumbai 400 102, India
CTRI/2011/03/001655	CTRI201103001655	Kyowa Hakko Kirin Co Ltd	Pharmaceutical industry-Global	1-6-1, Ohtemachi, Chiyoda-Ku Tokyo, 100-8185, Japan
CTRI/2011/05/001763	CTRI201105001763	Fluid Research Grants	Private medical college	Research Office, Christian Medical College, Vellore- 632002
CTRI/2018/02/012187	CTRI201802012187	Indian Council of Medical Research ICMR	Government funding agency	Ramalingaswami Bhavan Ansari Nagar New Delhi 110029
CTRI/2011/05/001741	CTRI201105001741	ITC RD Centre	Other [FMCG]	Peenya Industrial Area, I Phase, Peenya Bangalore- 560058 Karnataka, India
CTRI/2011/04/001689	CTRI201104001689	Cadila Healthcare Ltd	Pharmaceutical industry-Indian	Cadila Healthcare Ltd., Zydus Tower, Satellite Cross-roads, Ahmedabad - 380015, Gujarat, India.
CTRI/2012/06/002750	CTRI201206002750	AstraZeneca AB	Pharmaceutical industry-Global	S-151 85 Sodertalje, Sweden
CTRI/2011/04/001658	CTRI201104001658	Guidant Europe a Boston Scientific Company Europe	Pharmaceutical industry-Global	International CRM Clinical Research Department Green Square, Lambroekstraat 5D, 1831 Diegem, Belgium
CTRI/2011/03/001653	CTRI201103001653	Panacea Biotec Ltd	Pharmaceutical industry-Indian	B-1 Extn/G-3, Mohan Co-op. Industrial Estate, Mathura Road New Delhi
CTRI/2011/06/001777	CTRI201106001777	Pfizer Limited	Pharmaceutical industry-Global	Pfizer Centre, Patel Estate, S. V. Road, Jogeshwari West, Mumbai 400 102, India
CTRI/2011/03/001652	CTRI201103001652	Inventia Healthcare Pvt Ltd	Pharmaceutical industry-Indian	Inventia Healthcare Pvt. Ltd. A-131, Thevelek Compound, Road No.23, Wagle Estate, Thane(W)
CTRI/2011/07/001904	CTRI201107001904	Torrent Pharmaceuticals Limited	Pharmaceutical industry-Indian	Nr Kanoria Hospital, Village- Bhat, Dist. Gandhinagar, Pin: 382428, India Phone: +91-79-23969100
CTRI/2011/05/001752	CTRI201105001752	Novartis HealthCare Private Limited	Pharmaceutical industry-Global	Sandoz House, Dr. Annie Besant Road, Worli, Mumbai 400 018, INDIA
CTRI/2011/04/001659	CTRI201104001659	Sun Pharmaceutical Industries Ltd	Pharmaceutical industry-Indian	Acme Plaza, Andheri Kurla Road, Andheri East, Mumbai, 400059. Maharashtra, India.
CTRI/2011/07/001870	CTRI201107001870	Eli Lilly and Company	Pharmaceutical industry-Global	Indianapolis, IN USA 46285
CTRI/2011/04/001669	CTRI201104001669	Ferring Pharmaceuticals	Pharmaceutical industry-Global	Clinical Development Support, Ferring Pharmaceuticals, Clinical Research and Development Kay Fiskers Plads 11 2300 Copenhagen S, Denmark Telephone number: +45 88 33 88 34 DK0-Disclosure@ferring.com
CTRI/2011/04/001664	CTRI201104001664	Novartis Healthcare Private Limited	Pharmaceutical industry-Global	Sandoz House, Shiv Sagar Estate, Dr. Annie Besant Road, Worli, Mumbai – 400 018
CTRI/2011/05/001712	CTRI201105001712	Intas Pharmaceuticals Ltd	Pharmaceutical industry-Global	2nd Floor, Chinnubhai Centre, Ashram Road, Ahmedabad- 380-009, Gujarat, India. Tel: +91-79-2657 6655 Fax: +91-79-2657 8862
CTRI/2011/05/001711	CTRI201105001711	Piramal Life Sciences Limited	Pharmaceutical industry-Indian	Piramal Life Sciences Limited 1, Nirlon Complex, Off Western Express Highway Near NSE complex, Goregaon (E) Mumbai, Maharashtra 400063 India
CTRI/2011/11/002118	CTRI201111002118	Novartis Healthcare Pvt Ltd Vaccines Division	Pharmaceutical industry-Global	Sandoz House, Dr. Annie Besant Road, Mumbai,Maharastra-400018 India
CTRI/2011/10/002071	CTRI201110002071	Dr Anoop s	Other []	PG student department of periodontics P M S College of Dental science and Research golden hills vattapara trivandrum
CTRI/2011/07/001867	CTRI201107001867	Eli Lilly and Company	Pharmaceutical industry-Global	Indianapolis, IN, USA 46285
CTRI/2011/05/001707	CTRI201105001707	Christian Medical College	Private medical college	Office of Research Christian Medical College Vellore 632002 Tamil Nadu
CTRI/2011/08/001963	CTRI201108001963	Takeda Global Research Development Center Asia Pte Ltd	Pharmaceutical industry-Global	2 Shenton Way, #15-02 SGX Centre 1, Singapore 068804
CTRI/2011/12/002189	CTRI201112002189	Glenmark Pharmaceuticals Ltd	Pharmaceutical industry-Indian	Glenmark Pharmaceuticals Limited Gundecha Onclave D Wing 3rd and 4th floor Kherani road Sakinaka Andheri (East) Mumbai 400072.
CTRI/2011/07/001881	CTRI201107001881	Bayer Healthcare AG	Pharmaceutical industry-Global	Bayer Pharmaceuticals, Kolshet road, Thane - 400 607
CTRI/2011/04/001678	CTRI201104001678	D A ASIR JOHN SAMUEL	Research institution and hospital	Post Graduate Student, Department Of Physiotherapy, MCOAHS, Manipal University, Manipal - 576104
CTRI/2011/04/001671	CTRI201104001671	Deepthi VS	Other [Govt Dental College]	Department of Prosthodontics, Govt. Dental College, Thiruvananthapuram, Kerala - 695011
CTRI/2011/06/001785	CTRI201106001785	Department of Urology	Research institution and hospital	Christian Medical College, Vellore
CTRI/2011/07/001899	CTRI201107001899	PGIMER	Research institution and hospital	PGIMER, Sec 12. Chandigarh
CTRI/2011/04/001660	CTRI201104001660	K V G Medical College	Private medical college	Kurunjibagh Sullia Dakshinakannada Karnataka
CTRI/2011/07/001913	CTRI201107001913	Smith and Nephew	Pharmaceutical industry-Global	85 Waterloo Road North Ryde NSW 2113 Australia
CTRI/2011/06/001792	CTRI201106001792	Dr Shivarama Varambally	Research institution and hospital	Department of Psychiatry National Institute of Mental Health and Neurosciences Dharmaram College PO, Hosur Road, Bangalore - 560029
CTRI/2011/05/001733	CTRI201105001733	Cipla Ltd	Pharmaceutical industry-Indian	Bellasis Road, Mumbai Central, Mumbai, Phone: (022) 23082891 Fax: (022)25787855.
CTRI/2011/10/002049	CTRI201110002049	Walter Bushnell Pvt Ltd	Pharmaceutical industry-Indian	Apeejay Stya House,14 commercial complex, Masjid Moth, Greater Kailash 2, New Delhi-110048
CTRI/2011/12/002259	CTRI201112002259	IAPSM Ford Foundation Epidemiological grant	Other [Registered body of those dealing in Preventive and Social Medicine]	Secretary General Indian Association of Preventive & Social Medicine ( IAPSM) & Professor of Community Medicine, Centre for Community Medicine, All India Institute of Medical Sciences Ansari Nagar, New Delhi-110029. India
CTRI/2011/03/001651	CTRI201103001651	Atul Raut MD PhD	Pharmaceutical industry-Indian	Sun Pharma Advanced Research Company Ltd, 17-B Mahal Industrial Estate, Mahakali Caves Road, Andheri (E), Mumbai 400 093 India
CTRI/2011/04/001663	CTRI201104001663	Dr Anju Thomas	Other [Principal Investigator]	Dr. Anju Thomas, P.G Student, Dept. of Pedodontics Govt. Dental College, Thiruvananthapuram, Kerala. Pin 695011
CTRI/2011/04/001702	CTRI201104001702	Indian Council of Medical Research	Research institution	Indian Council of Medical Research V Ramalingaswami Bhawan Ansari Nagar New Delhi 110029 India
CTRI/2011/05/001755	CTRI201105001755	ICMR	Government funding agency	ANSARI NAGAR N DELHI
CTRI/2011/09/002030	CTRI201109002030	Ranbaxy Laboratories Ltd	Pharmaceutical industry-Indian	Medical Affairs & Clinical Research, Plot No.77-B, Sector-18, IFFCO Road, Udyog Vihar Industrial Area, Gurgaon
CTRI/2011/04/001674	CTRI201104001674	Onconova Therapeutics Inc	Pharmaceutical industry-Global	Onconova Therapeutics. Inc., 375 Pheasant Run, Newtown, PA 18940, United States. Contact No.: +1 -267-759-3680 Fax No.: +1 267-759-3681
CTRI/2011/04/001680	CTRI201104001680	Dr KVChidanda	Private medical college	Medical director K.V.G.Medical College Sullia
CTRI/2011/05/001768	CTRI201105001768	Dabur India Ltd	Pharmaceutical industry-Global	Dabur Research and Development Center Dabur India Ltd. Plot No. 22, Site IV Sahibabad -201010 Ghaziabad (UP) INDIA
CTRI/2011/03/001654	CTRI201103001654	INYSMRS	Research institution	Jindal Nagar Tumkur Road Bangalore 73
CTRI/2011/03/001656	CTRI201103001656	INYS Medical Research Society	Research institution	Jindal Nagar Tumkur Road Bangalore
CTRI/2011/04/001665	CTRI201104001665	Institute of Naturopathy and Yogic SciencesMedical Research SocietyINYSMRS	Research institution	Jindal Nagar Tumkur Road Bangalore-73
CTRI/2011/04/001662	CTRI201104001662	OPLON	Pharmaceutical industry-Global	OPLON- Pure Science B.V. - 1 Hamada St. Rehovot, Israel.
CTRI/2012/12/003232	CTRI201212003232	Lotus Clinical Research Academy	Contract research organization	No. 582, KCA Enclave, 8th Block, Koramangala Extension, Bangalore 560095
CTRI/2011/04/001679	CTRI201104001679	Glenmark Pharmaceuticals Lts	Pharmaceutical industry-Indian	Glenmark Pharmaceuticals Limited, Gundecha Onclave, D-Wing, 3rd Floor, Kherani Road, Sakinaka, Andheri (E) Mumbai 400072
CTRI/2011/04/001673	CTRI201104001673	Cipla Ltd	Pharmaceutical industry-Indian	Bellasis Road, Mumbai Central, Mumbai, Phone: (022) 23082891 Fax: (022)25787855.
CTRI/2011/12/002277	CTRI201112002277	Indian Council of Medical Research	Government funding agency	Ansari Nagar New Delhi 110029
CTRI/2011/04/001661	CTRI201104001661	Advinus Therapeutics Ltd	Pharmaceutical industry-Indian	21 & 22, Phase II, Peenya Industrial Area Bangalore 560 058, India Tel. No.: +91 80 2839 4959 Fax: +91 80 2839 4015
CTRI/2011/04/001670	CTRI201104001670	LOREAL	Other [Cosmetic Company]	LOREAL RIVER PLAZA 25-29, quai Aulagnier 92 665 ASNIERES SUR SEINE CEDEX France
CTRI/2011/04/001668	CTRI201104001668	Auven Therapeutics Development Switzerland SARL	Pharmaceutical industry-Global	Route de la Corniche, 3B, 1066 Epalinges, Switzerland
CTRI/2014/08/004853	CTRI201408004853	Institute of Postgraduate Medical Education and Research Kolkata	Government medical college	244, AJC Bose Road Kolkata 700020
CTRI/2011/06/001802	CTRI201106001802	DR PRABHAKAR	Government medical college	JUNIOR RESIDENT, DEPT OF RT, MEDICAL COLLEGE HOSPITAL, TRIVANDRAM
CTRI/2011/04/001676	CTRI201104001676	Aptevo Bio Therapeutics LLC	Pharmaceutical industry-Global	920 Cassat Road, Suite 100, Berwyn PA, USA
CTRI/2011/05/001719	CTRI201105001719	Intas Pharmaceuticals Limited	Pharmaceutical industry-Indian	2nd Floor, Chinubhai Center, Ashram Road, Ahmedabad – 380009. Phone: (079) 26576655; Fax: (079) 26578862
CTRI/2011/04/001677	CTRI201104001677	Dr S Thanikachalam	Research institution and hospital	Sri Ramachandra University, 1, Ramachandra nagar, Porur, Chennai - 600116, India
CTRI/2011/06/001798	CTRI201106001798	Baxter Innovations GmbH	Pharmaceutical industry-Global	Baxter Innovations GmbH Wagramer Strasse 17-19 1220 Vienna AUSTRIA
CTRI/2011/04/001697	CTRI201104001697	Surya Herbal Ltd	Pharmaceutical industry-Indian	C-33, Sector 59 NOIDA 201301, INDIA
CTRI/2011/04/001693	CTRI201104001693	CavinKare Pvt Ltd	Other [Manufacturers of hair care, skin care and personal care products]	No. 12, Poonamalle Road, Ekattuthangal, Chennai 600 032. Phone No. 91 - 44 - 2225 1011/12/13 Fax: 91 44 - 2225 0130
CTRI/2011/07/001889	CTRI201107001889	University of New South Wales	Other [University]	School of Public Health and Community Medicine Level 2, Samuels Building Kensington Campus Kensington Sydney NSW 2052
CTRI/2011/04/001701	CTRI201104001701	Central Council for Research in Ayurveda and Siddha CCRAS	Government funding agency	Central Council for Research in Ayurveda and Siddha (CCRAS)Department of AYUSHMinistry of Health and Family Welfare, Government of India612-65, Institutional Area, Opposite “D” Block, Janakpuri, New Delhi-110058
CTRI/2011/07/001871	CTRI201107001871	DEPT OF SCIENCE AND TECHNOLOGY	Government funding agency	DEPT OF SCIENCE AND TECHNOLOGY TECHNOLOGY BHAVAN NEW MEHRAULI ROAD NEW DELHI
CTRI/2011/04/001683	CTRI201104001683	Actavis Deutschland GmbH Co KG	Pharmaceutical industry-Global	Willy-Brandt-Allee 2, 81829 Mnchen Germany + 49 2173 1674 0
CTRI/2011/04/001691	CTRI201104001691	Cadila Healthcare Limited	Pharmaceutical industry-Indian	Sarkhej Bavla N.H. No.8A, Moraiya, Tal: Sanand, Dist: Ahmedabad 382 210, Gujarat, India.
CTRI/2011/04/001688	CTRI201104001688	Prince Aly Khan Hospital	Research institution and hospital	Prince Aly Khan Hospital, Aga Hall, Nesbit Road, Mazagaon, Mumbai-400 010
CTRI/2011/04/001685	CTRI201104001685	Aravind Eye Hospital	Research institution and hospital	Avinashi Road, Coimbatore, TN
CTRI/2011/08/001951	CTRI201108001951	Ganga Hospital	Research institution and hospital	313 Mettupalayam Road Coimbatore - 641043 Tamil Nadu, India
CTRI/2011/05/001729	CTRI201105001729	Natural Remedies Pvt Ltd	Pharmaceutical industry-Indian	Plot No. 5B, 19th K.M. Stone, Veerasandra Industrial Area, Hosur Road, Electronic City (Post) Bangalore – 560 100 India
CTRI/2011/05/001721	CTRI201105001721	Apex Laboratories Pvt Ltd	Pharmaceutical industry-Indian	Apex Laboratories Pvt. Ltd.SIDCO Garment Complex, III Floor, Guindy, Chennai, Tamil Nadu - 600 032
CTRI/2011/05/001764	CTRI201105001764	Zota Healthcare Ltd	Contract research organization	"ZOTA HOUSE", 2/896, Hira Modi Street, Sagrampura, Surat-395 002
CTRI/2011/05/001738	CTRI201105001738	Manipal University	Private medical college	Dept. of Physiotherapy, Manipal College of Allied Health Sciences, Manipal, Udupi 576104 Karnataka
CTRI/2011/06/001848	CTRI201106001848	Johnson and Johnson Vision Care Inc	Other [Medical Device Industry - Global]	7500 Centurion Parkway, Suite 100 Jacksonville, FL 32256, USA
CTRI/2011/06/001845	CTRI201106001845	Johnson and Johnson Vision Care Inc	Other [Medical Device Industry - Global]	Johnson and Johnson Vision Care Inc 7500 Centurion Parkway, Suite 100 Jacksonville, FL 32256, USA
CTRI/2011/07/001859	CTRI201107001859	BIAL Portela Ca SA	Pharmaceutical industry-Global	Av. Siderurgia Nacional 4745-457 S. Mamede do Coronado Portugal
CTRI/2011/12/002236	CTRI201112002236	GlaxoSmithKline Pharmaceuticals Ltd	Pharmaceutical industry-Global	GlaxoSmithKline Pharmaceuticals Ltd. 252, Dr. A.B. Road, Worli, Mumbai - 400 030
CTRI/2011/12/002302	CTRI201112002302	Envision Scientific Pvt Ltd	Pharmaceutical industry-Indian	Office 1-3 Silver Palm II Opposite Sneh Milan Garden Kadampalli Nanpura Surat 395001
CTRI/2011/06/001840	CTRI201106001840	Christian Medical College	Private medical college	Christian Medical College Ida Scudder Road Vellore Tamilnadu-632004
CTRI/2011/10/002036	CTRI201110002036	Dr Y K GUPTA	Other [Principal investigator]	Professor and Head, Department of Pharmacology, All India Institute of Medical Sciences, Ansari Nagar, New Delhi-110029.
CTRI/2011/10/002060	CTRI201110002060	Crucell Holland bv	Pharmaceutical industry-Global	Archimedesweg 4-6 2333 CN Leiden The Netherlands
CTRI/2011/12/002257	CTRI201112002257	GlaxoSmithKline Pharmaceuticals Ltd	Pharmaceutical industry-Global	GlaxoSmithKline Pharmaceuticals Ltd. 252, Dr. A.B. Road, Mumbai 400030. India.
CTRI/2013/03/003477	CTRI201303003477	Novartis Healthcare Pvt Ltd	Pharmaceutical industry-Global	Sandoz House, Dr A B Road, Shivsagar Estate, Worli, Mumbai-400018
CTRI/2011/07/001875	CTRI201107001875	Sami Labs Ltd	Other [Cosmecutical, neutraceutical company]	19/1 & 19/2, I main, II phase, peenya Industrial Area, Bangalore- 560058, Karnataka, India
CTRI/2011/06/001828	CTRI201106001828	Sree Chitra Tirunal Institute for Medical Sciences and Technology	Research institution and hospital	Trivandrum, Kerala
CTRI/2011/09/002011	CTRI201109002011	Deptt of Pediatrics	Government medical college	Deptt. of Pediatrics LALA LAJPAT RAI MEMORIAL MEDICAL COLLEGE, MEERUT
CTRI/2014/01/004350	CTRI201401004350	Bharat Biotech International Limited	Pharmaceutical industry-Indian	Bharat Biotech International Limited, Genome Valley, Shameerpet, Ranga Reddy (Distict), Hyderabad-500 078.
CTRI/2011/06/001830	CTRI201106001830	Fortis Escorts Heart institute and Research centre	Private hospital/clinic	Okhla Road, New Delhi-110025, India
CTRI/2011/07/001882	CTRI201107001882	Dr Bijo Paul	Government medical college	Junior Resident, Dept. Of Orthopaedics, Govt. Medical College, Trivandrum
CTRI/2011/10/002057	CTRI201110002057	Parul Saraf	Other [self]	Manipal college of Allied health sciences manipal university Madhav nagar,Karnataka-MANIPAL-576104
CTRI/2011/10/002044	CTRI201110002044	Noni BioTech Private Ltd	Pharmaceutical industry-Global	12,Rajiv Gandhi Road,Perungudi,Chennai, TamilNadu
CTRI/2011/06/001847	CTRI201106001847	Department Of Anaesthesiology and Pain managemenMax Super Speciality Hospital Saket New Delhi	Research institution and hospital	Max Super Speciality Hospital 2 press enclave road Saket New Delhi 1100017
CTRI/2012/03/002483	CTRI201203002483	Dr Reddys Laboratories Ltd	Pharmaceutical industry-Indian	6-3-1192/1/1, Block I 5th Floor, White House Kundanbagh, Begumpet Hyderabad, A.P. � 500016 Tel- 040-66022500 � 08
CTRI/2012/09/003015	CTRI201209003015	National Institute of mental health and Neurosciences	Research institution and hospital	NIMHANS Hosur Road, Bangalore
CTRI/2011/09/002000	CTRI201109002000	Zymtech Production AS	Pharmaceutical industry-Global	Zymtech Production AS N-2665 Lesja - Norway Cell Norway: +47 974 20 525 Cell Canada: +1 (514) 568 4750 Email: knut@zymtech.no Skype: konesse www.zymtech.no
CTRI/2011/07/001911	CTRI201107001911	Vital gNetics	Other [Biotechnology Company]	P. O. Box 1427 Sulphur Springs, Texas 75483 United States
CTRI/2011/07/001880	CTRI201107001880	Cadila Healthcare Ltd	Pharmaceutical industry-Indian	Sarkhej-Bavla N. H, No. 8A, Moraiya, Tal:Sanand,
CTRI/2011/11/002103	CTRI201111002103	Biogen Idec Ltd Innovation House Norden Road Maidenhead Berkshire United Kingdom SL AY	Pharmaceutical industry-Global	Innovation House 70 Norden Road Maidenhead, Berkshire United Kingdom SL6 4AY
CTRI/2011/08/001945	CTRI201108001945	MANIPAL UNIVERSITY	Private medical college	MANIPAL UNIVERSITY,Madhav Nagar, MANIPAL
CTRI/2011/07/001905	CTRI201107001905	Pfizer Limited	Pharmaceutical industry-Global	Pfizer Centre, Patel Estate, S. V. Road, Jogeshwari West, Mumbai 400 102, India
CTRI/2011/07/001890	CTRI201107001890	Procter and Gamble	Other [Fast Moving Consumer Goods Companies]	India 5th Floor, Neil Rao Towers Plot No. 118, Road No.3, EPIP Zone, KIADB Phase 1, Whitefield, Bangalore- 560066, Karnataka, India
CTRI/2011/07/001923	CTRI201107001923	APMC college of pharmaceutical education research	Research institution	Motipura, Himmatnagar-383001.
CTRI/2011/07/001925	CTRI201107001925	Manipal University	Research institution and hospital	Department of Physiotherapy MCOAHS, Manipal
CTRI/2011/07/001858	CTRI201107001858	Piramal Life Sciences Limited	Pharmaceutical industry-Indian	Piramal Life Sciences Limited 1, Nirlon Complex, Off Western Express Highway, Nr NSE Complex, Goregaon (E),Mumbai-400 063, Maharashtra, India
CTRI/2011/07/001893	CTRI201107001893	MCOAHS Manipal Unversity	Research institution and hospital	Associate dean,MCOAHS, Manipal Unversity, Manipal, Udupi district,Karnataka
CTRI/2013/07/003797	CTRI201307003797	Micro Labs Limited	Pharmaceutical industry-Indian	27, Race Course Road, Bangalore
CTRI/2011/07/001862	CTRI201107001862	Director	Research institution and hospital	Director PGIMER Chandigarh
CTRI/2011/12/002217	CTRI201112002217	Indian Council of Medical Research	Government funding agency	Centre for Promotion of Nutrition Research and Training with special focus on North-East, Tribal & Inaccessible population (Indian Council of Medical Research), ICMR Campus II, Tuberculosis Association of India Building, Ist Floor, 3 Red Cross Road, New Delhi-110001
CTRI/2011/07/001914	CTRI201107001914	Trutek Corp	Pharmaceutical industry-Global	281 East Main Street, Somerville, NJ 08876, USA.
CTRI/2011/09/002026	CTRI201109002026	Novartis Healthcare Pvt Ltd	Pharmaceutical industry-Global	Medical Dept, Sandoz House, Shiv Sagar Estate, Dr.A.B. road, Worli, Mumbai
CTRI/2011/09/001992	CTRI201109001992	Dr SK Sharma	Other [Dr S K Sharma]	Professor and Head Department of Medicine All India Institute of Medical Sciences New Delhi 110608 Phone: 011-2659-4415/3303
CTRI/2011/09/002022	CTRI201109002022	Royal Tropical Institute KIT	Research institution	KIT Development Policy and Practice, Leprosy Unit Wibautstraat 137, 1097DN Amsterdam, The Netherlands
CTRI/2011/12/002283	CTRI201112002283	Novo Nordisk India Private Ltd	Pharmaceutical industry-Global	Plot No.32, 47 - 50, EPIP Area, Whitefield, Bangalore - 560 066 India
CTRI/2011/09/002013	CTRI201109002013	lady hardinge medical college	Government medical college	lady hardinge medical college, shahid bhagat singh marg, new delhi
CTRI/2011/07/001863	CTRI201107001863	DR AMIT UPADHYAY	Other [SELF]	Lala Lajpat Rai Memorial Medical College ,DEPARTMENT OF PEDIATRICS , MEERUT
CTRI/2011/07/001894	CTRI201107001894	Indian Council Of Medial Research	Research institution	V.Ramalingaswami Bhawan, Ansari Nagar, Post Box 4911 New Delhi 110029
CTRI/2011/09/002023	CTRI201109002023	Royal Tropical Institute KIT	Research institution	Royal Tropical Institute KIT,KIT Development Policy and Practice, Leprosy Unit Wibautstraat 137, 1097DN Amsterdam, The Netherlands
CTRI/2011/10/002045	CTRI201110002045	Pallavi chalasani	Other [slef paying]	Department of Obstetrics and Gynecology KLE university Belgaum
CTRI/2011/11/002139	CTRI201111002139	Pradeep Kumar P	Government medical college	Department of Medical Gastroenterology,Government Medical College Hospital, Thiruvananthapuram
CTRI/2015/09/006157	CTRI201509006157	Otsuka Pharmaceutical Development Commercialization Inc	Pharmaceutical industry-Global	100 Overlook Drive, Princeton, NJ 08540
CTRI/2011/07/001878	CTRI201107001878	Intas Pharmaceuticals Ltd Ahmedabad	Pharmaceutical industry-Indian	2nd Floor, Chinubhai Center, Ashram Road, Ahmedabad- 380 009,Gujarat, India
CTRI/2011/07/001892	CTRI201107001892	LOREAL RESEARCH	Research institution	Centre Charles Zviak Advanced Clinical Research Discovery Department 90, rue du Gnral Roguet 92583 CLICHY Cedex - FRANCE
CTRI/2011/07/001902	CTRI201107001902	Department of Anaesthesia and Intensive care	Government medical college	Government Medical College and Hospital Sector 32 Chandigarh
CTRI/2011/08/001957	CTRI201108001957	Bharat Biotech International Ltd	Pharmaceutical industry-Indian	Bharat Biotech International Ltd Genome Valley, Shameerpet Mandal Hyderabad, Andhra Pradesh
CTRI/2011/08/001934	CTRI201108001934	Abbott Healthcare Products BV	Pharmaceutical industry-Global	C.J. van Houtenlaan 36 1381CP Weesp The Netherlands
CTRI/2011/07/001876	CTRI201107001876	Dr Vanita Ahuja	Government medical college	Assistant Professor Department of Anaesthesia and Intensive Care Government Medical College and Hospital Sector 32 Chandigarh
CTRI/2011/07/001912	CTRI201107001912	Laila Nutraceuticals	Research institution	Laila Nutraceuticals 40 15 14 Brindavan Colony Labbipet Vijayawada
CTRI/2011/12/002247	CTRI201112002247	Novartis Healthcare Pvt Ltd	Pharmaceutical industry-Global	Medical Dept, Sandoz House, Shiv Sagar Estate, dr A. B. road, Worli Mumbai
CTRI/2012/03/002490	CTRI201203002490	Prosper Channel Life Science India Pvt Ltd	Pharmaceutical industry-Indian	B 244 Sector 7 Palam Extension Dwarka New Delhi 110077 India
CTRI/2011/08/001943	CTRI201108001943	Onconova Therapeutics Inc	Pharmaceutical industry-Global	73 Route 31 North Pennington, NJ 08534, United States. Contact No.: 1-215-527-6919
CTRI/2011/11/002150	CTRI201111002150	Institute of Pulmocare Research	Research institution	Off address: CB-16, Salt Lake, Kolkata-700064.
CTRI/2013/03/003504	CTRI201303003504	Zuventus Healthcare Ltd	Pharmaceutical industry-Indian	office no 5119 5th floor D wing Oberoi garden estates Chandivali Andheri east Mumbai 400072 Maharashtra India
CTRI/2011/11/002159	CTRI201111002159	Jawaharlal Institue of Postgraduate Medical Education and Research JIPMER	Research institution and hospital	Gorimedu Pondicherry-605006
CTRI/2011/12/002206	CTRI201112002206	nil	Other [nil]	nil
CTRI/2015/11/006357	CTRI201511006357	st stephens hospital	Research institution and hospital	st. stephens hospital, tis hazari, delhi
CTRI/2011/08/001940	CTRI201108001940	Suryakumar Narayanasamy	Other []	5011, dept of Anaesthesiology & Intensive care, AIIMS, Ansari Nagar, New Delhi - 110029
CTRI/2011/08/001950	CTRI201108001950	STEMI India Charitable Trust	Other [Investigator initiated study]	STEMI India Charitable Trust Siteno. 204-205,gold wings,Poongothai nagar,Coimbatore-640014
CTRI/2011/10/002055	CTRI201110002055	Hetero Labs Ltd	Pharmaceutical industry-Indian	Hetero Corporate, Sanath Nager Industrial Estate hyderabd
CTRI/2011/07/001908	CTRI201107001908	AMRA Remedies	Pharmaceutical industry-Indian	AMRA Remedies, Titanic, 3rd Floor, Tex Centre, Off Saki Vihar Road, Chandivali, Andheri (E), Mumbai – 4000 72
CTRI/2011/09/001997	CTRI201109001997	ADVANCED PEDIATRIC CENTRE	Other [ALL FACILITY AND PROTOCOL AVAILABLE IN ADVANCED PEDIATRIC CENTRE]	PROF. SUNIT.C.SINGHI HEAD OF DEPARTMENT HEAD, PEDIATRIC EMERGENCY AND PICU DEPARTMENT OF PEDIATRICS A P C P G I M E R CHANDIGARH 160012
CTRI/2011/07/001901	CTRI201107001901	Department of Anaesthesia and Intensive care	Government medical college	Government Medical College and Hospital Sector32, Chandigarh
CTRI/2011/07/001910	CTRI201107001910	AMRA Remedies	Pharmaceutical industry-Indian	Titanic, 3rd Floor, Tex Centre, Off Saki Vihar Road, Chandivali, Andheri (E), Mumbai – 4000 72
CTRI/2011/08/001936	CTRI201108001936	Stempeutics Research Pvt Ltd	Research institution	Stempeutics Research Pvt Ltd Akshay Tech Park, No. 72 & 73, 2nd Floor, EPIP Zone, Phase I-Area, Whitefield, Bangalore - 560066, India
CTRI/2011/08/001976	CTRI201108001976	Pfizer Limited	Pharmaceutical industry-Global	Pfizer Centre, Patel Estate, S. V. Road, Jogeshwari West, Mumbai 400 102, India
CTRI/2011/09/002028	CTRI201109002028	Nathan naturalLLC	Pharmaceutical industry-Global	New york USA
CTRI/2011/11/002168	CTRI201111002168	Government medical college Thiruvananthapuram	Government medical college	Department of Anaesthesia, Government Medical College, Thiruvananthapuram.
CTRI/2013/04/003604	CTRI201304003604	National Rural Health Mission India	Government funding agency	State Health Society, NRHM, Directorate of public health and preventive medicine. Chennai 600 006
CTRI/2011/11/002133	CTRI201111002133	Ranbaxy Laboratories Limited	Pharmaceutical industry-Indian	Ranbaxy Laboratories Limited, Western Edge-1, Unit No. 201-204, 2nd Floor, Western Express Highway, Borivali (E), Mumbai – 400066. India
CTRI/2011/10/002051	CTRI201110002051	department of physiotherapy manipal college of allied health sciences	Private medical college	manipal college of allied health sciences,manipal university,manipal
CTRI/2011/11/002164	CTRI201111002164	MANIPAL COLLEGE OF ALLIED HEALTH SCIENCES	Private medical college	Deapartment of Physiotherapy Manipal College of Allied Health Sciences, Manipal University Manipal
CTRI/2011/12/002309	CTRI201112002309	Santen Incorporated	Pharmaceutical industry-Global	2100 Powell Street, 16th Floor Emeryville, CA 94608 United States of America 415-268-9100
CTRI/2011/07/001918	CTRI201107001918	National Institute of Health	Government funding agency	National Institute of Neurological Disorders and Stroke (NINDS) Office of the Director Building 31, Room 8A52 31 Center Drive MSC 2540, Bethesda, Maryland, UNITED STATES 20892-2540
CTRI/2011/12/002213	CTRI201112002213	Central Council for Research in Homoeopathy New Delhi	Research institution	Central Council for Research in Homoeopathy, New Delhi 61-65, Institutional Area, Opp. D-Block, Janakpuri, New Delhi-110058
CTRI/2011/12/002249	CTRI201112002249	Zydus Research Centre	Pharmaceutical industry-Indian	Survey No. 396/403,Sarkhej-Bavla N.H. No. 8A, Moraiya
CTRI/2012/07/002844	CTRI201207002844	MEDANTA THE MEDICITY	Private hospital/clinic	MEDANTA THE MEDICITY SECTOR-38 GURGAON HARYANA
CTRI/2011/09/002027	CTRI201109002027	Syenergy Environics Ltd	Other [Public Limited Company]	Syenergy Environics Ltd. 206, Palza 1 , South Extension Part 2, Masjid Moth New Delhi 110049
CTRI/2012/03/002497	CTRI201203002497	Sun Pharma Advanced Research Company Ltd	Pharmaceutical industry-Indian	Acme Plaza, Andheri East, Andheri -Kurla Road, Mumbai 400 059 (India)
CTRI/2011/10/002059	CTRI201110002059	The Director	Research institution and hospital	Institute of Post Graduate Teaching & Research In Ayurveda Gujarat Ayurved University JAMNAGAR- 361 008, Gujarat, India.
CTRI/2011/09/001998	CTRI201109001998	None	Other [Nil]	None
CTRI/2011/08/001978	CTRI201108001978	Dr InduPS	Other [Investigator spends. No external funding]	Associate Professor in Community Medicine, Govt Medical College, Trivandrum
CTRI/2011/09/001988	CTRI201109001988	Cipla Ltd	Pharmaceutical industry-Indian	Bellasis Road, Mumbai Central, Mumbai, Phone: (022) 23082891 Fax: (022)25787855.
CTRI/2013/09/004004	CTRI201309004004	Novartis Healthcare Private Limited	Pharmaceutical industry-Indian	Sandoz House, Shiv Sagar Estate, Dr. Annie Besant Road, Worli, Mumbai
CTRI/2011/09/002001	CTRI201109002001	The pharmaceutical company sponsoring this study is BristolMyers Squibb	Pharmaceutical industry-Global	Bristol Myers Squibb India Pvt. Ltd., 6th floor, Towers 1 & 2, The Indiabulls Finance Centre, S.B. Marg, Elphinstone (W), Mumbai - 4000013
CTRI/2011/09/002017	CTRI201109002017	Kanya Mukhopadhyay	Other []	neonatal unit department of pediatrics PGIMER
CTRI/2011/11/002112	CTRI201111002112	Remedia Therapeutics Pvt Ltd	Pharmaceutical industry-Indian	Office #1, 3rd Floor Karmali Glass Tower, Opp Traffic Cell S.V Road Panjim Goa 403001
CTRI/2012/01/002358	CTRI201201002358	Fluid Research Grant CMC Vellore	Private medical college	Christian Medical College Vellore 632004 India
CTRI/2011/10/002065	CTRI201110002065	AstraZeneca AB	Pharmaceutical industry-Global	S-151 85 Sodertalje, Sweden
CTRI/2011/11/002104	CTRI201111002104	Banner Pharmacaps	Pharmaceutical industry-Global	Banner Pharmacaps 4125 Premier Dr, High Point, NC 27265, United states of America Phone: 336-812-8700 Fax: 336-812-9091
CTRI/2011/12/002297	CTRI201112002297	PGIMER Chandigarh	Research institution	PGIMER, sector 12 chandigarh 160012, India
CTRI/2011/09/001984	CTRI201109001984	FirstString Research Inc	Pharmaceutical industry-Global	300 West Coleman Boulevard, Suite 203, Mount Pleasant, SC 29464
CTRI/2011/09/001985	CTRI201109001985	FirstString Research Inc	Pharmaceutical industry-Global	300 West Coleman Boulevard, Suite 203, Mount Pleasant, SC 29464
CTRI/2011/11/002107	CTRI201111002107	Stempeutics Research Pvt Ltd	Research institution	Stempeutics Research Pvt Ltd Akshay Tech Park, No. 72 & 73, 2nd Floor, EPIP Zone, Phase I-Area Whitefield, Bangalore - 560066 India
CTRI/2011/10/002088	CTRI201110002088	Biosensors Europe SA Morges Switzerland	Pharmaceutical industry-Global	Biosensors Europe S.A. Rue du Lausanne 29 1110 Morges Switzerland
CTRI/2012/04/002581	CTRI201204002581	Indian council of Medical research	Government medical college	Ansari nagar, New Delhi, pin code 110029
CTRI/2011/12/002187	CTRI201112002187	Jagadguru Shree Shivarathreeswara dental college and hospital	Research institution and hospital	Jagadguru Shree Shivarathreeswara dental college and hospital, bannimantap, mysore, karnataka
CTRI/2011/10/002062	CTRI201110002062	Institute for Post Graduate Teaching and Research in Ayurveda	Research institution and hospital	Gujarat Ayurved University Jamnagar 361008
CTRI/2011/10/002063	CTRI201110002063	JSS medical college and hospital	Private medical college	JSS medical college and hospital, Ramanuja road, mysore-4, Karnataka
CTRI/2011/09/002004	CTRI201109002004	FirstString Research Inc	Pharmaceutical industry-Global	475-A East Bay Steet Charleston, SC 29403
CTRI/2011/09/001990	CTRI201109001990	Glenmark Pharmaceuticals Ltd	Pharmaceutical industry-Indian	Glenmark Pharmaceuticals Ltd Glenmark Research Centre, Plot No. A-607, T.T.C. Industrial Area, MIDC, Mahape, Navi Mumbai, India- 400 709
CTRI/2012/05/002631	CTRI201205002631	Nitta Gelatin India Limited	Pharmaceutical industry-Indian	Post Box No 4262, 50/1002, SBT Avenue, Panampilly Nagar Cochin 682036 INDIA Fax: 91-484-2310568, 4099456 Tel: 2317805, 4099444
CTRI/2011/09/001993	CTRI201109001993	Glenmark Pharmaceuticals Ltd	Pharmaceutical industry-Indian	Glenmark Research Centre, Plot No. A-607, T.T.C. Industrial Area, MIDC, Mahape, Navi Mumbai, India- 400 709.
CTRI/2011/09/001986	CTRI201109001986	McMaster University	Private medical college	McMaster University 293 Wellington Street North, Suite 110 Ontario, CANADA L8L 8E7
CTRI/2014/03/004445	CTRI201403004445	Biomed Private Limited	Pharmaceutical industry-Indian	C-96, Bulandshahr Road Industrial Area,Ghaziabad, 201009, U.P., INDIA
CTRI/2011/10/002079	CTRI201110002079	Arijit Ghosh	Other [Investigators]	Dept of Pharmacology Nilratan Sircar Medical College, Kolkata-14
CTRI/2011/10/002072	CTRI201110002072	Merck Sharp Dohme	Pharmaceutical industry-Global	One Merck Drive P.O. Box 100 Whitehouse Station NJ 08889-0100 USA
CTRI/2012/07/002832	CTRI201207002832	CDRI Lucknow	Research institution and hospital	CDRI, Chattir Manzil, Lucknow
CTRI/2011/10/002089	CTRI201110002089	Nestle	Other [FMCG]	Nestle India Limited Nestle House Jacaranda Marg, M Block, DLF City, Phase II, Gurgaon - 122002 (Harayana)
CTRI/2011/09/002024	CTRI201109002024	Abbott Healthcare Pvt td	Pharmaceutical industry-Global	D-mart Building Goregaon Mulund Link Road Mulund(W) Mumbai 400080
CTRI/2011/09/001987	CTRI201109001987	Eli Lilly and Company	Pharmaceutical industry-Global	Corporate Center Indianapolis, IN 46285
CTRI/2012/10/003034	CTRI201210003034	Department of Sports Medicine and Physiotherapy	Other [University]	Guru Nanak Dev University Amritsar
CTRI/2011/12/002229	CTRI201112002229	Biogen Idec	Other [Biotech Company]	Innovation House 70 Norden Road Maidenhead Berkshire SL4 6AY
CTRI/2011/10/002047	CTRI201110002047	Intas Biopharmaceuticals Limited	Pharmaceutical industry-Indian	Plot No 423/P/A/GIDC, Sarkhej-Bavla Highway, Moraiya,Tal Sanand Ahmedabad-382210
CTRI/2011/12/002194	CTRI201112002194	lilavati hospital and research center	Private hospital/clinic	lilavati hospital, A 791, Bandra reclamation, Bandra west. Mumbai 400 052
CTRI/2011/09/001991	CTRI201109001991	Abbott Healthcare Pvt Ltd	Pharmaceutical industry-Global	D-Mart Building Goregaon Mulund Link Road Mulund(W) Mumbai - 400080
CTRI/2011/11/002101	CTRI201111002101	Postgraduate institute of Medical Education and Reasearch	Research institution and hospital	Newborn Unit, 3rd Floor, PGIMER, Chandigarh
CTRI/2012/01/002378	CTRI201201002378	Dr Praveen Kumar	Other [PGIMER]	Newborn unit,3 rd floor, Nehru hospital, PGIMER, Chandigarh
CTRI/2013/06/003741	CTRI201306003741	nil	Other [nil]	nil
CTRI/2011/09/002020	CTRI201109002020	Novartis Healthcare Pvt Ltd	Pharmaceutical industry-Global	Medical Dept, Sandoz House, Shiv Sagar Estate, dr A. B. road, Worli Mumbai
CTRI/2011/12/002230	CTRI201112002230	Indian Council of Medical Reaserch	Government funding agency	Indian Council of Medical Reaserch, Anasari Nagar, New Delhi
CTRI/2012/01/002379	CTRI201201002379	CSIR NewDelhi	Government funding agency	PUSA NewDelhi
CTRI/2011/10/002094	CTRI201110002094	JIPMER	Research institution and hospital	JIPMER Dhanavntri nagar Pondicherry-06
CTRI/2017/06/008879	CTRI201706008879	UGC Junior Research Fellowship	Government funding agency	University Grants Commission (UGC) Bahadur Shah Zafar Marg, New Delhi Pin:110 002 India
CTRI/2016/06/007030	CTRI201606007030	Dr Shivali Pandey	Government medical college	Lecturer, Department of Anaesthesiology M.L.B Medical College Jhansi
CTRI/2017/01/007727	CTRI201701007727	Boehringer Ingelheim	Pharmaceutical industry-Global	Boehringer Ingelheim India Pvt Ltd 1102 11 Floor Hallmark Business Plaza Gurunanak Hospital Road Bandra (E) Mumbai 400051
CTRI/2017/05/008551	CTRI201705008551	Dr Avinash J	Other [Self]	Department of Public Health Dentistry, Kalinga Institute of Dental Sciences, KIIT university, Patia, Bhubaneswar-751024
CTRI/2017/10/010028	CTRI201710010028	Stavya Spine Hospital and Research Institute	Research institution and hospital	Stavya Spine Hospital and Research Institute Nr Nagari Hospital Mithakhali Ellisbridge Ahmedabad
CTRI/2017/10/010241	CTRI201710010241	Dr Vikas Sohanlal Sharma	Other [Dr. Vikas Sohanlal Sharma]	Department of Pharmacology Government Medical College Nagpur
CTRI/2016/08/007220	CTRI201608007220	AIIMS	Research institution and hospital	All India Institute of Medical Sciences, Ansari Nagar, New Delhi
CTRI/2017/07/009055	CTRI201707009055	Jawaharlal Institute of Postgraduate Medical Education and Research	Research institution and hospital	Dhanvantri Nagar, Puduherry.605006
CTRI/2016/11/007510	CTRI201611007510	J S ayurveda college	Private medical college	J S Ayurveda college college road Nadiad
CTRI/2016/12/007601	CTRI201612007601	J S Ayurveda Mahavidyalaya	Private medical college	J S Ayurveda Mahavidyalaya college road nadiad 387001 gujarat
CTRI/2016/11/007505	CTRI201611007505	DEPARTMENT OF ANAESTHESIOLOGY	Government medical college	GOVERNMENT MEDICAL COLLEGE AND SIR TAKHTSINHJI HOSPITAL BHAVNAGAR GUJARAT
CTRI/2016/06/007061	CTRI201606007061	Sami Labs Limited	Other [Marketer & maufacturer of phytonutrients, ayurvedic, herbal extracts, probiotics etc.]	19/1 & 19/2, I Main, II Phase, Peenya Industrial Area, Bangalore, Karnataka.560058.
CTRI/2017/02/007841	CTRI201702007841	Novo Nordisk India Private Ltd	Pharmaceutical industry-Global	Plot No.32, 47 - 50, EPIP Area, Whitefield, Bangalore - 560 066 India
CTRI/2016/11/007448	CTRI201611007448	Indian Spinal Injuries Centre	Research institution and hospital	Sector C, Vasant Kunj, New Delhi-110070
CTRI/2017/08/009540	CTRI201708009540	Stavya Spine Hospital and Research Institute	Research institution and hospital	Stavya Spine Hospital and Research Institute Nr Nagari Hospital Mithakhali Ellisbridge Ahmedabad
CTRI/2016/09/007306	CTRI201609007306	Government Medical College Department of Pharmacology	Government medical college	Government Medical College and Sir Takhtasinhji General Hospital, Department of Anaesthesiology, Bhavnagar.
CTRI/2017/05/008487	CTRI201705008487	Sree Kumar E J	Other [Primary investigator]	59/10 Flat B SBI colony Adambakkam Chennai 600088
CTRI/2017/05/008485	CTRI201705008485	Sree Kumar E J	Other [Primary Investigator]	59/10 Flat B SBI colony Adambakkam Chennai 600088
CTRI/2017/10/010101	CTRI201710010101	Stavya Spine Hospital and Research Institute	Research institution and hospital	Stavya Spine Hospital & Research Institute, Nr.Nagari Hospital, Mithakhali, Ellisbridge, Ahmedabad-380006
CTRI/2017/10/010195	CTRI201710010195	Stavya Spine Hospital and Research Institute	Research institution and hospital	Stavya Spine Hospital and Research institute Nr Nagari Hospital Mithakhali Ellisbridge Ahmedabad
CTRI/2016/09/007252	CTRI201609007252	Tata Memorial Hospital	Research institution and hospital	Dr. E. Borges Road, Parel, Mumbai 400012
CTRI/2017/11/010613	CTRI201711010613	National Institute of Ayurveda	Research institution and hospital	National Institute of Ayurveda jaipur 302002
CTRI/2017/01/007649	CTRI201701007649	Newndra Innovations Pvt Ltd	Other [Private Limited Company]	1st Floor,KTR-8, Rohit Hospital Lane, Near Element Mall, DCM, Ajmer Road, Jaipur 302021, India
CTRI/2016/07/007065	CTRI201607007065	Prinston Pharmaceutical Inc	Pharmaceutical industry-Global	2002 Eastpark Blvd, Cranbury, NJ 08512, USA. Tel#: 001-609-655-1688 Fax#: 001-609-642-6927
CTRI/2017/04/008436	CTRI201704008436	None	Other [none]	NA
CTRI/2017/10/010150	CTRI201710010150	Central Council for Research in Ayurvedic Sciences CCRAS	Government funding agency	Ministry of AYUSH, Government of India 61-65, Institutional area, Opposite D Block, Janakpuri New Delhi 110058
CTRI/2017/09/009619	CTRI201709009619	Dr Mahesh Kate	Private medical college	4, Neurology Office, Department of Neurology, Christian Medical College and Hospital, Brown Road, Ludhiana 141008
CTRI/2016/08/007228	CTRI201608007228	Torrent Pharmaceuticals Ltd	Pharmaceutical industry-Indian	Torrent Pharmaceuticals Ltd, Research Center, Airport-Gandhinagar Highway, Dist: Gandhinagar, Bhat - 382 428 Gujarat, India
CTRI/2017/01/007640	CTRI201701007640	JS Ayurveda college	Private medical college	college road,Nadiad-387001 Gujarat
CTRI/2016/12/007528	CTRI201612007528	J S Ayurveda College	Private medical college	college road,Nadiad,Kheda,Gujrat 387001
CTRI/2016/12/007519	CTRI201612007519	Jawaharlal Nehru Medical College	Government medical college	Department of Pediatrics Aligarh Muslim University Aligarh
CTRI/2016/07/007092	CTRI201607007092	Newron Pharmaceuticals SpA	Pharmaceutical industry-Global	Via Ludovico Ariosto 21 20091 Bresso (Milano) Italy
CTRI/2016/08/007226	CTRI201608007226	Intas Pharmaceuticals Limited	Pharmaceutical industry-Indian	Intas Pharmaceuticals Ltd., Biopharma Division, Plot No. 423/P/A, Sarkhej-Bavla Highway, Moraiya, Tal:Sanand, Ahmedabad-382213 India
CTRI/2016/11/007467	CTRI201611007467	Dr G Aswath	Other [Self Support]	SRM Dental College and hospital Bharathi road Ramapuram Chennai
CTRI/2017/09/009919	CTRI201709009919	Syed Imran	Other [Self]	Assistant Professor Yenepoya University Deralakatte Managluru 575018
CTRI/2017/11/010424	CTRI201711010424	AIIMS	Research institution and hospital	DR BRAIRCH AIIMS,NEW DELHI
CTRI/2016/11/007489	CTRI201611007489	J S Ayurveda college	Private medical college	J S Ayurveda college, college road, Nadiad
CTRI/2017/10/009968	CTRI201710009968	Meril Life Sciences Pvt Ltd	Other [Medical Device Company]	Meril Life Sciences Pvt Ltd, Bilakhia House, Survey No. 135/139, Muktanand Marg, Chala, Vapi-396191, Gujarat, India
CTRI/2017/10/010067	CTRI201710010067	Central Institute of Psychiatry	Government medical college	Kanke Ranchi pin code 834006 Jharkhand
CTRI/2017/11/010444	CTRI201711010444	GMCH chandigarh	Government medical college	Government medical college and hospital sector 32 chandigarh
CTRI/2016/10/007366	CTRI201610007366	Lokmanya Tilak Municipal Medical College And General Hospital	Government medical college	Sion, Mumbai 400022
CTRI/2017/11/010520	CTRI201711010520	All India Institute of Medical Sciences AIIMS	Research institution and hospital	Ansari Nagar New Delhi 110029
CTRI/2017/11/010530	CTRI201711010530	Dr Rosamma George	Other [self]	# 75, Doctors quarters HIMS Campus Hassan
CTRI/2016/08/007225	CTRI201608007225	Pramukh Swami Medical College	Private medical college	Department of Pharmacology, Pramukhswami Medical College, Karamsad – 388325
CTRI/2018/02/011907	CTRI201802011907	Bangalore Baptist Hospital	Private hospital/clinic	Bangalore Baptist Hospital, Bellary road, Hebbal, Bangalore, Karnataka.
CTRI/2017/11/010598	CTRI201711010598	Sourav Mahajan	Other [Principal Investigator]	Department of Anaesthesiology, Lokmanya Tilak Municipal Medical college and general hospital, Sion, Mumbai.
CTRI/2017/02/007956	CTRI201702007956	Dr J Nisha	Other [Self]	No 25/32, Ganapathy Street, Arcot Road Lakshmi Nagar, Porur, Chennai - 600116
CTRI/2016/10/007396	CTRI201610007396	Dr M Kannan	Other [Individual - Ph. D. Study]	Siddha Central Research Institute Central council for Research in Siddha Ministry of AYUSH Govt of India Arumbakkam Chennai
CTRI/2017/11/010390	CTRI201711010390	AIIMS	Government medical college	AIIMS, NEW DELHI
CTRI/2018/01/011599	CTRI201801011599	PGIMER	Research institution and hospital	Post graduate institute of medical education and research, chandigarh,160012
CTRI/2017/07/009135	CTRI201707009135	j s ayurved mahavidhyalaya	Private medical college	Room no. 1 Kaychikitsha department, P D Patel Ayurveda Hospital, J S Ayurveda college, College road, Nadiad
CTRI/2017/08/009584	CTRI201708009584	Sri Dharmasthala Manjunatheshwara College of Ayurveda and Hospital	Private medical college	Sri Dharmasthala Manjunatheshwara College of Ayurveda and Hospital Hassan Karnataka
CTRI/2017/04/008301	CTRI201704008301	Lokmanya Tilak Municipal General HospitalMumbai	Government medical college	Lokmanya Tilak Municipal General Hospital,SION,Mumbai 400022
CTRI/2016/10/007403	CTRI201610007403	V R Medicare Pvt Ltd	Private hospital/clinic	Zen Multispecialty Hospital 151/3, Tushar, 3rd Floor, 14th Road, Chembur (W), Mumbai-400071
CTRI/2016/09/007230	CTRI201609007230	Reliance Life sciences Pvt Ltd	Pharmaceutical industry-Indian	Dhirubhai Ambani Life Sciences Centre Plot R-282, TTC Area of MIDC Thane Belapur Road, Rabale, Navi Mumbai 400 701. India
CTRI/2017/04/008382	CTRI201704008382	Jamia Hamdard	Other [Teaching institute and hospital]	Hamdard Nagar District: South New Delhi Pin-110062
CTRI/2018/02/011849	CTRI201802011849	jsayurved mahavidhyalaya	Private medical college	collage road,nadiad
CTRI/2017/07/009169	CTRI201707009169	Lokmanya Municipal Medical College and General Hospital	Other [nil]	Lokmanya Municipal Medical College and General Hospital Dr Babasaheb Ambedkar Road Sion West Mumbai 400022
CTRI/2016/08/007209	CTRI201608007209	PANACEA BIOTEC LIMITED	Pharmaceutical industry-Indian	B-1 Extn/ G-3, Mohan Co-op. Industrial Estate, Mathura Road, New Delhi – 110044, India
CTRI/2017/01/007623	CTRI201701007623	Akshaya Pandian	Other [PG STUDENT]	Sri Ramachandra University Porur Chennai
CTRI/2017/08/009534	CTRI201708009534	Department of anesthesia	Government medical college	Maulana azad medical college & lok nayak hospital new delhi
CTRI/2017/10/010167	CTRI201710010167	IPGMER Hospital Kolkata	Government medical college	244 AJC Bose Road Kolkata-700020
CTRI/2016/12/007564	CTRI201612007564	Jamsetji Tata Trust	Other [Trust]	Bombay House,24 Homi Mody Street Mumbai 400001
CTRI/2016/12/007608	CTRI201612007608	Chacha Nehru Bal Chikitsalya	Research institution and hospital	Geeta Colony, New Delhi
CTRI/2016/12/007609	CTRI201612007609	Chacha Nehru Bal Chikitsalya	Research institution and hospital	Geeta Colony, New Delhi
CTRI/2016/09/007327	CTRI201609007327	All India Institute of Medical SciencesDelhi	Government medical college	Ansari Nagar New Delhi-110029 India
CTRI/2016/11/007456	CTRI201611007456	Sami Labs Limited	Other [Marketer & manufacturer of phytonutrients, ayurvedic, herbal extracts, probiotics etc.]	19/1 & 19/2,I Main,II Phase,Peenya Industrial Area,Bangalore,Karnataka-560 058.
CTRI/2017/11/010409	CTRI201711010409	Interactive Research school for health Affairs	Research institution	Interactive Research school for health Affairs, Bharati Vidyapeeth Deemed University, Pune- 411043
CTRI/2016/08/007149	CTRI201608007149	Tata Memorial Centre	Research institution and hospital	Dr E Borges road Parel East Mumbai 400012
CTRI/2018/02/011850	CTRI201802011850	Rajiv Gandhi University Of Health Sciences	Government funding agency	Jayanagar 4th T Block Bangalore karnataka
CTRI/2017/05/008685	CTRI201705008685	Postgraduate Institute of Medical Education and Research Chandigarh	Research institution and hospital	Sector 12, Chandigarh, India
CTRI/2017/09/009953	CTRI201709009953	Dr Milanjeet Kaur	Other [self]	Room no. 1, department of oral medicine and radiology, Dr. D. Y. Patil Dental College & Hospital, Sant Tukaram Nagar, Pimpri,
CTRI/2016/10/007370	CTRI201610007370	Dr Sampurnanand Medical College	Government medical college	shastri nagar residency road Jodhpur (Rajasthan)-342003
CTRI/2017/11/010546	CTRI201711010546	Dr L H Hiranandani Hospital	Research institution and hospital	Hillside Avenue Hiranandani gardens Powai Mumbai
CTRI/2018/03/012304	CTRI201803012304	ITC Life Sciences Technology Centre	Other [FMCG (Fast Moving Consumer Goods)]	Peenya Industrial area, I Phase, Peenya Bangalore- 560058 Karnataka, India
CTRI/2017/01/007656	CTRI201701007656	AKSHAYA PANDIAN	Other [PG student]	FACULTY OF DENTAL SCIENCES SRI RAMACHANDRA UNIVERSITY PORUR CHENNAI
CTRI/2016/09/007302	CTRI201609007302	Tata Memorial Centre	Research institution and hospital	Dr E Borges Road Parel East Mumbai 400012
CTRI/2018/02/011944	CTRI201802011944	M S Ramaiah medical college and hospitals	Private medical college	m s r nagar msrit mathikere bangalore
CTRI/2017/04/008422	CTRI201704008422	Director PGIMER Chandigarh	Research institution and hospital	Post Graduate Institute of Medical Education & Research, Sector-12, Chandigarh-160012.
CTRI/2016/07/007100	CTRI201607007100	Axio Biosolutions Pvt Ltd	Other [Medical Device Industry]	99 Shangrila 100 Feet Hebatpur road Thaltej Ahmedabad - 380054 Gujarat, India
CTRI/2016/11/007513	CTRI201611007513	Probiotics International Ltd	Other [Manufacture of other food products]	Lopen Head, Somerset, TA13 5JH, UK
CTRI/2017/03/008132	CTRI201703008132	Clinfound Clinical Research Services PvtLtd	Contract research organization	Chennal Buildings Kumaramangalam PO Thodupuzha Idukki Kerala-685597
CTRI/2017/04/008405	CTRI201704008405	Manipal College of Nursing Manipal	Research institution	Manipal College of Nursing Manipal,Madhav Nagar,Manipal,Udupi District,Karnataka-576104
CTRI/2017/10/010137	CTRI201710010137	Cardiological Society of India Kerala Chapter	Other [Doctors organiation]	Kerala heart House, 2/280, Mampili Estate, Kundanoor, Marad PO, Kochi 682304
CTRI/2016/10/007410	CTRI201610007410	Bangur institute of nerosciences	Government medical college	Debendra Lal Khan Road,Bhowanipore, Kolkata-70020,West Bengal
CTRI/2017/12/010801	CTRI201712010801	Post graduate Institute of Medical Education and Research PGIMER Chandigarh	Research institution and hospital	Sector 12 CHANDIGARH
CTRI/2018/01/011161	CTRI201801011161	Surabhi priya	Government medical college	dept of anesthesia and critical care. vmmc and safdarjung hospital
CTRI/2016/08/007135	CTRI201608007135	Mohamed sathak trust	Research institution	Mohamed sathak AJ college of Physiotherapy, 144/1, NUNGAMBAKKAM HIGH ROAD, NUNGAMBAKKAM, CHENNAI.
CTRI/2017/03/008273	CTRI201703008273	Manipal College of Nursing Manipal	Research institution and hospital	Manipal University Madhav Nagar, Manipal, Udupi District, Karnataka - 576104 India
CTRI/2016/08/007153	CTRI201608007153	VITROBIO	Research institution	VITROBIO ZAC de Lavaur 63500 Issoire, France
CTRI/2016/09/007265	CTRI201609007265	VITROBIO	Research institution	VitroBio ZAC de Lavaur, RCS Clemont-Fd, Siren 394 63500 Issoire, France
CTRI/2017/08/009209	CTRI201708009209	All India Institute of Medical Sciences	Research institution and hospital	Research Section, 1st Floor, JLN Auditorium, All India Institute of Medical Sciences, New Delhi.
CTRI/2017/01/007639	CTRI201701007639	Sami Labs Limited	Other [Marketer & manufacturer of phytonutrients,ayurvedic,herbal extracts,probiotics etc.]	19/1 & 19/2,I Main,II Phase, Peenya Industrial Area,Bangalore,Karnataka-560058.
CTRI/2016/09/007240	CTRI201609007240	Dr Manish Gehani	Other [SELF]	Department of Biological Sciences, Birla Institute of Technology and Science, Pilani, Hyderabad Campus, Jawahar Nagar, Shameerpet Mandal, Hyderabad, Telangana 500078
CTRI/2017/03/008232	CTRI201703008232	Head of Department	Research institution and hospital	Dept of Plastic Surgery 2 Floor D Block NEHRU HOSPITAL PGIMER CHANDIGARH
CTRI/2017/08/009512	CTRI201708009512	Seth GS Medical College and KEM Hospital	Government medical college	Department of Pediatrics Mumbai - 12
CTRI/2017/08/009361	CTRI201708009361	Dr Lal Ravi Sahu	Other [Self]	Department of Pg studies in Panchakarma, SDM college of Ayurveda, BM road Thanniruhalla Hassan
CTRI/2016/11/007468	CTRI201611007468	Torrent Pharmaceuticals Ltd	Pharmaceutical industry-Indian	Torrent House, Off Ashram Road, Ahmedabad-380009, Gujarat, India
CTRI/2017/09/009624	CTRI201709009624	Dr L H Hiranadani Hospital	Private hospital/clinic	Dr L H Hiranadani Hospital Hillside Avenue Hiranandani Gardens Powai Mumbai-400076
CTRI/2016/10/007347	CTRI201610007347	AIIMS	Research institution and hospital	Dean, Academics All India Institute of Medical Sciences Ansari Nagar New Delhi 110029
CTRI/2017/10/010088	CTRI201710010088	Indira gandhi Institute of Medical Sciences	Government medical college	Sheikhpura, Patna-14, Bihar
CTRI/2017/03/008058	CTRI201703008058	Christian Medical College Vellore	Research institution and hospital	Research Office, Christian Medical College Bagayam Vellore
CTRI/2017/03/008026	CTRI201703008026	Ayothidoss pandithar hospital	Research institution and hospital	NATIONAL INSTITUTE OF SIDDHA, TAMBARAM SANATORIUM, CHENNAI-47
CTRI/2017/03/008170	CTRI201703008170	Vidya Herbs Pvt Ltd	Pharmaceutical industry-Global	#30, 33rd Main, 16th cross J.P. Nagar 6th Phase Bangalore- 560078
CTRI/2017/04/008295	CTRI201704008295	Vidya Herbs Pvt Ltd	Pharmaceutical industry-Global	#30, 33rd Main, 16th cross J.P. Nagar 6th Phase Bangalore- 560078
CTRI/2016/07/007096	CTRI201607007096	Intas Pharmaceuticals Ltd	Pharmaceutical industry-Indian	Plot no 423/P/A, Sarkhej-Bavla highway Village: Moraiya, Taluka: Sanand Ahmedabad 382213 Gujarat, India, Tel. No: 02717660100 Fax: 02717660105
CTRI/2017/06/008780	CTRI201706008780	VMMC and Safdarjung Hospital New Delhi	Government medical college	Room no 236 OPD Block Department of Pediatrics VMMC and Safdarjung Hospital, New Delhi 110029
CTRI/2016/11/007442	CTRI201611007442	Department of pharmacology	Government medical college	first floor, Government Medical College, Bhavnagar-364001 (Gujarat).
CTRI/2017/10/010255	CTRI201710010255	Sanjay Gandhi Postgraduate Institute of Medical Sciences	Research institution	Sanjay Gandhi Postgraduate Institute of Medical Sciences
CTRI/2016/10/007375	CTRI201610007375	Government Medical College Bhavnagar	Government medical college	Department of Pharmacology Government Medical College Behind ST Bus stand Jail Road Bhavnagar
CTRI/2017/03/008105	CTRI201703008105	Sree Kumar E J	Other [Self]	Department of Anesthesiology Sri Ramachandra University Porur Chennai - 600116
CTRI/2016/11/007437	CTRI201611007437	Sir Takhtsinhaji General Hospital and Government Medical College Bhavnagar	Government medical college	Department of Pharmacology, Government Medical College, Behind ST bus stand, Jail road, bhavnagar
CTRI/2017/07/009056	CTRI201707009056	Torrent Pharmaceuticals Ltd	Pharmaceutical industry-Indian	Torrent Pharmaceuticals Ltd Torrent House, Off Ashram Road, Ahmedabad-38009, Gujarat, India
CTRI/2018/01/011481	CTRI201801011481	MSRamaih Hospital	Private medical college	M.S.R. Nagar, MSRIT post, Bengaluru 560054
CTRI/2017/09/009756	CTRI201709009756	AIIMS Patna	Research institution and hospital	Phulwarisharif, Patna, Bihar
CTRI/2017/05/008650	CTRI201705008650	Chavali kavya yadav	Other [Self]	Post Graduate, Department Of Oral Medicine And Radiology, Drs.Sudha & Nageswara Rao Siddhartha Institute Of Dental Sciences, Chinaoutpali, Krishna District, Andhra Pradesh.
CTRI/2017/08/009552	CTRI201708009552	AIIMS	Research institution and hospital	Phulwarisharif, Patna
CTRI/2017/06/008843	CTRI201706008843	Wockhardt BioAg	Pharmaceutical industry-Global	Grafenauweg 6,CH-6300 ug
CTRI/2016/09/007290	CTRI201609007290	JSC Valenta Pharm	Pharmaceutical industry-Global	JSC Valenta Pharm Generala Dorokhova str. 18-2 Moscow 119530 Russia
CTRI/2017/02/007879	CTRI201702007879	GOVT AKHANDANAND AYURVED COLLEGE AND MANIBEN AYURVED HOSPITAL ASARVA AHMEDABAD	Government medical college	BHADRA,AHMEDABAD
CTRI/2017/05/008708	CTRI201705008708	VMMC Safdarjang Hospital	Government medical college	Department of anaesthesia and Intensive care Safdarjang Hospital New Delhi
CTRI/2017/04/008345	CTRI201704008345	ALL INDIA INSTITUTE OF MEDICAL SCIENCES	Research institution and hospital	DEPTT OF NEUROSURGERY, ROOM NO 720 CNC AIIMS ANSARINAGAR NEW DELHI 110029
CTRI/2016/11/007455	CTRI201611007455	Meril Life Sciences India Pvt Ltd	Other [Other [Medical Device]]	Meril Life Sciences India Pvt. Ltd. Bilakhia House, Survey No. 135/139, Muktanand Marg, Chala Vapi – 396191, Gujarat, India
CTRI/2017/04/008435	CTRI201704008435	Dr S Sarathkumar	Government medical college	Room No : 2 Division : Siddha Department :General Medicine Arignar Anna Government Hospital of Indian Medicine & Homeopathy, Arumbakkam, Chennai
CTRI/2016/10/007402	CTRI201610007402	Batra Hospital And Medical Research Centre	Research institution and hospital	1, Tughlakabad Institutional Area, MB Road, New Delhi
CTRI/2017/03/008017	CTRI201703008017	Sri Dharmasthala Manjunatheshwara College of Ayurveda and Hospital Hassan	Private medical college	BM Road, Thanniruhalla, Hassan, Karnataka, India
CTRI/2017/01/007653	CTRI201701007653	AIIMS	Research institution and hospital	ALL INDIA INSTITUTE OF MEDICAL SCIENCES, NEW DELHI-110029, INDIA
CTRI/2018/02/011753	CTRI201802011753	Dr C Swaminathan	Other [self financing]	15-178/10, NIS Complex First floor, Opp to Sree Mookamika institute of medical Science, Padanilam, Kulasekharam, Kanyakumari district, Tamil Nadu. pin - 629161
CTRI/2018/02/011872	CTRI201802011872	Sri Dharmasthala Manjunatheshwara College of Ayurveda and Hospital	Research institution and hospital	Sri Dharmasthala Manjunatheshwara College of Ayurveda and Hospital BM Road Thanniruhalla Hassan 573201 Karnataka India
CTRI/2017/01/007642	CTRI201701007642	Govt Akhandanand Ayurved College and Hospital Bhadra Ahmedabad	Government medical college	Govt Akhandanand Ayurved College and hospital Bhadra Ahmedabad 380001
CTRI/2016/07/007109	CTRI201607007109	Biological ELimited	Pharmaceutical industry-Indian	18/1&3,Azamabad,Hyderabad, Telangana, India 500020
CTRI/2016/07/007124	CTRI201607007124	Tata Memorial Hospital	Research institution and hospital	Dr Ernest Borges Marg Parel Mumbai 400012
CTRI/2016/11/007504	CTRI201611007504	Maharashtra Arogya Mandal	Private hospital/clinic	OPD NO 2 Kayachikitsa deparment Saneguruji Arogya kendra Maharashtara Arogya Mandal Malwadi Hadapsar Pune 411028
CTRI/2016/09/007289	CTRI201609007289	International Centre for Genetic Engineering and Biotechnology	Research institution	International Centre for Genetic Engineering and Biotechnology (ICGEB)campus Aruna Asaf Ali Marg, New Delhi-110 067 India
CTRI/2017/06/008938	CTRI201706008938	Ayothidas pandithar hospital	Research institution and hospital	National institute of siddha Tambram sanatorium Chennai
CTRI/2017/03/008053	CTRI201703008053	Ayothidhasar Pandithar Hospital	Research institution and hospital	National Institute Of Siddha Department Of Maruthuvam Tambaram Sanatorium Chennai 47
CTRI/2016/10/007373	CTRI201610007373	SDM AYURVEDA COLLEGE AND HOSPITAL KUTHPADY	Research institution and hospital	SDM AYURVEDA COLLEGE AND HOSPITAL KUTHPADY
CTRI/2016/08/007157	CTRI201608007157	CSIR Central Drug Research Institute	Research institution and hospital	Sector 10, Jankipuram Lucknow
CTRI/2017/04/008348	CTRI201704008348	VMMC Safdarjang Hospital	Government medical college	Department of Anaesthsia & Intensive care VMMC & Safdarjang Hospital New Delhi
CTRI/2016/11/007436	CTRI201611007436	AIIMS Patna	Research institution and hospital	AIIMS Patna, NH98, Phulwarisharif, Patna, Bihar-801505.
CTRI/2016/12/007543	CTRI201612007543	TOLMAR Inc	Pharmaceutical industry-Global	701 Centre Avenue Fort Collins, Colorado 80526, US Tel: 970-212-4500 Fax: 970-686-9557 www.tolmar.com
CTRI/2017/02/007890	CTRI201702007890	BIOTRONIK SE and Co KG	Other [Medical Device- International]	Center for Clinical research Woermannkehre 1, D-12359 Berlin
CTRI/2018/01/011435	CTRI201801011435	LTMMC LTMGH SION HOSPITAL	Government medical college	Dr Babasaheb Ambedkar road Sion West
CTRI/2017/05/008533	CTRI201705008533	Monica Rita Hendricks	Other [self funded]	principal investigator Monica Rita Hendricks,Assistant Professor, St.Johns College of Nursing, St.Johns National Academy of health sciences, Koramangala Banagalore 560034
CTRI/2017/08/009523	CTRI201708009523	Ganga Medical Centre and Hospital	Research institution and hospital	313, mettupalayam Road, Opp to Sai Baba Temple, Coimbatore- 641043
CTRI/2018/01/011155	CTRI201801011155	Intramural grant	Government medical college	Research cell. King Georges Medical University , chowk, Lucknow 226003
CTRI/2016/10/007409	CTRI201610007409	Hetero Labs Limited	Pharmaceutical industry-Global	Hetero Corporate, 7-2-A2, Industrial Estates, Sanath Nagar, Hyderabad- 500018, India Tel: 91-40-23704923/24/25; Fax: 91-40-23704926
CTRI/2017/01/007652	CTRI201701007652	ITC LIMITED ITC Life Sciences and Technology Centre	Other []	ITC LIMITED ITC Life Sciences and Technology Centre, No. 3, 1st Main Road, Peenya Industrial Area, I Phase Peenya, Bangalore – 560058, INDIA
CTRI/2016/11/007475	CTRI201611007475	Meril Life Sciences India Pvt Ltd	Other [Other [Medical Device]]	Meril Life Sciences Pvt. Ltd. Survey No.135/139, Bilakhia House, Muktanand Marg, Chala, Vapi – 396 191, Gujarat-India
CTRI/2016/11/007488	CTRI201611007488	Manipal University	Research institution and hospital	project diabetic foot care, department of physiotherapy, school of allied health sciences, Manipal University Manipal,Karnataka,India
CTRI/2017/08/009369	CTRI201708009369	Shri Ram Murti Institute of Medical Sciences Bhojipura Bareilly	Private medical college	Shri Ram Murti Institute of Medical Sciences Bhojipura Bareilly
CTRI/2017/05/008661	CTRI201705008661	AYOTHIDOSS PANDITHAR HOSPITAL	Research institution and hospital	NATIONAL INSTITUTE OF SIDDHA, TAMBARAM SANATORIUM, CHENNAI600047
CTRI/2016/11/007503	CTRI201611007503	Jawaharlal Institute of Postgraduate Medical Education And Research JIPMER	Government medical college	WCH Block,JIPMER,D.Nagar, Pondicherry-605006.
CTRI/2017/01/007669	CTRI201701007669	Central Council for Research in Homoeopathy New Delhi	Research institution	61-65, Institutional Area, opposite D-Block Janakpuri, New Delhi - 110058, India
CTRI/2017/12/010746	CTRI201712010746	All India Institute of Medical Sciences Jodhpur	Research institution and hospital	BASNI PHASE-2 JODHPUR-342005 RAJASTHAN
CTRI/2018/02/011786	CTRI201802011786	ITC Limited	Other [Indian Multinational]	Laboratoire Naturel - Consumer Interaction Centre M/s ITC Limited, Property No.18, Banaswadi Main Road, Maruthiseva Nagar (Ward No.59), Bangalore 560 005
CTRI/2017/10/010190	CTRI201710010190	Bangalore Baptist Hospital	Private hospital/clinic	Bellary road, Hebbal, Karnataka.
CTRI/2018/01/011576	CTRI201801011576	Not applicable	Other [Not applicable]	Not applicable
CTRI/2016/11/007426	CTRI201611007426	JIPMER Intramural fund	Research institution and hospital	JIPMER Dhanvantri Nagar Gorimedu Puducherry 605 006
CTRI/2017/10/010138	CTRI201710010138	Tata Memorial Centre	Government medical college	Dr. E Borges Road, Parel, Mumbai, Maharashtra 400012, India
CTRI/2017/06/008901	CTRI201706008901	MAM Sumatibhai Shah Ayurved College	Private hospital/clinic	OPD No 2 Ground Floor Kayachikitsa Department Sane Guruji Arogya Kendra MAM Sumatibhai Shah Ayurved College Malwadi Hadapsar Pune 411028
CTRI/2017/07/008960	CTRI201707008960	Nitte University	Research institution and hospital	6th Floor, University Enclave, Medical Sciences Complex, Deralakatte, Mangaluru,Karnataka- 575018
CTRI/2017/08/009213	CTRI201708009213	Nil	Research institution and hospital	Nil
CTRI/2016/09/007310	CTRI201609007310	Surya Childrens Hospital	Research institution and hospital	Surya Childrens Hospital Junctio of S V Road and Dattatraya Road Santacruz West Mumbai 400054
CTRI/2017/11/010614	CTRI201711010614	Manipal Uiversity	Research institution and hospital	Manipal, Karnataka
CTRI/2017/01/007676	CTRI201701007676	JAWAHARLAL INSTITUTE OF POSTGRADUATE MEDICAL EDUCATION RESEARCH	Government medical college	Dhanvantrinagar Pondicherry 605006
CTRI/2017/10/009959	CTRI201710009959	Terry Fox Tata Memorial Centre	Research institution and hospital	Tata Memorial Hospital, Dr. E. Borges Road, Parel, Mumbai, 400012, Maharashtra, India
CTRI/2017/07/009131	CTRI201707009131	Jamsetji Tata Trust	Other [Trust]	Bombay House,24 Homi Mody Street Mumbai 400001
CTRI/2017/05/008448	CTRI201705008448	Govt Siddha Medical College	Government medical college	Govt. siddha medical college, No.6, Anna arch road , NSK nagar, Arumbakkam, Chennai.
CTRI/2017/03/008160	CTRI201703008160	Dr P Parvathy	Other []	P G Scholar Department of Noi Naadal National Institute of Siddha Tambaram Sanatorium Chennai 600 047
CTRI/2017/05/008576	CTRI201705008576	Govt Siddha Medical College	Government medical college	No.6, Anna arch road, NSK Nagar, Arumbakkam, Chennai 106
CTRI/2016/11/007502	CTRI201611007502	ICMRapplying for funding	Government funding agency	Indian Council of Medical Research, Ansari Nagar, New Delhi-110029
CTRI/2016/11/007440	CTRI201611007440	Meril Life Sciences Pvt Ltd	Other [Medical Device]	Meril Life Sciences Pvt. Ltd. Survey No.135/139|Bilakhia House | Muktanand Marg | Chala |Vapi – 396 191|Gujarat | India
CTRI/2017/05/008575	CTRI201705008575	GOVT SIDDHA MEDICAL COLLEGE	Government medical college	DEPT OF POTHU MARUTHUVAM, GOVT SIDDHA MEDICAL COLLEGE, ARUMBAKKAM, CHENNAI
CTRI/2017/03/008248	CTRI201703008248	Dayanand Medical College and Hospital	Private medical college	Tagore Nagar Ludhiana-141001 (Punjab)
CTRI/2017/09/009780	CTRI201709009780	Self funded	Other []	Manipal, Karnataka-576104
CTRI/2017/11/010576	CTRI201711010576	All India Institute of Medical Sciences New Delhi	Government medical college	Ansari Nagar, New Delhi - 110029
CTRI/2016/11/007427	CTRI201611007427	NA	Other [NA]	NA
CTRI/2016/10/007384	CTRI201610007384	Bangur Institute of Neurosciences Kolkata	Research institution and hospital	Debendra Lal Khan Rd, S S K M Hospital, Bhowanipore, Kolkata, West Bengal 700020
CTRI/2017/02/007771	CTRI201702007771	Government Akhandanand Ayurved college and Hospital	Government medical college	Near bhadra court lal darwaja ahmedabad 380001
CTRI/2017/12/010827	CTRI201712010827	No	Research institution	NA
CTRI/2018/03/012609	CTRI201803012609	Fortis Hospital	Private hospital/clinic	Sector-62, Phase 8, Mohali, Punjab
CTRI/2017/10/010199	CTRI201710010199	The George Institute for Global Health	Other [University]	The George Institute for Global Health, INDIA, 301, Second floor, ANR centre, Road no 1, Banjara Hills, Hyderabad - 500034
CTRI/2016/08/007152	CTRI201608007152	Eugia Pharma Specialities Limited A JV of Aurobindo Pharma Limited Celon Laboratories Limited	Pharmaceutical industry-Indian	Sy No: 550,551& 552, Kolthur (Village), Shameerpet (Mandal), R.R.District, T.S. India, 500 078.
CTRI/2016/08/007158	CTRI201608007158	Spectrum Clinical Research Pvt Ltd	Contract research organization	401- Kshamalaya Building, 37, New Marine Lines, Mumbai - 400020
CTRI/2016/11/007423	CTRI201611007423	Apollo Hospitals Bilaspur Chhattisgarh India	Research institution and hospital	Seepat Road, Lingiadih Village, Bilaspur (C.G.) India
CTRI/2017/03/007998	CTRI201703007998	Apollo Hospitals Bilaspur	Research institution and hospital	Seepat road Lingiadih Village Bilaspur
CTRI/2016/08/007151	CTRI201608007151	APL Research Center	Pharmaceutical industry-Indian	APL Research Center Aurobindo Pharma Limited Survey No -313, Bachupally Village, Qutubullapur Mandal, Hyderabad -500 090, India,
CTRI/2016/09/007268	CTRI201609007268	AB Science	Pharmaceutical industry-Global	3 Avenue George V 75008 PARIS FRANCE
CTRI/2018/02/012037	CTRI201802012037	National institute of siddha	Research institution and hospital	National institute of siddha ayothidhass pandithar hospital tambaram sanatorium chennai 600047
CTRI/2017/08/009476	CTRI201708009476	Narani KK	Research institution and hospital	Sir Ganga Ram Hospital, Old Rajinder Nagar, New Delhi - 110060
CTRI/2016/12/007612	CTRI201612007612	St Jude Medical India Ltd	Other [Medical Device ]	No 1 11 250 A Matarani Sensation Begumpet Hyderabad 500016 India
CTRI/2016/11/007461	CTRI201611007461	Hetero Labs Limited	Pharmaceutical industry-Global	Hetero Corporate, 7-2-A2, Industrial Estates, Sanath Nagar, Hyderabad500018, India Tel: 914023704923/ 24/25; Fax: 914023704926
CTRI/2017/01/007741	CTRI201701007741	AIIMS Patna	Government medical college	Mini Hospital Building AIIMS, Phulwarisharif, Patna.
CTRI/2017/08/009496	CTRI201708009496	Dr Tarun Kumar AB	Other [Self]	dr Tarun kumar AB room no 10 Bapuji dental college and hospital davangere
CTRI/2017/05/008514	CTRI201705008514	Dept of ENTGovt medical college Bhavnagar	Government medical college	Dept of ENT (room number 147) Sir T Hospital Bhavnagar 346001
CTRI/2018/02/012200	CTRI201802012200	Dr Harshil Parikh	Other [self]	Dr. Harshil Parikh junior resident, Department of Periodontology,King Georges medical university, LUCKNOW.
CTRI/2017/08/009494	CTRI201708009494	NIL	Other [NIL]	NIL
CTRI/2016/08/007138	CTRI201608007138	Tata Memorial Hospital	Research institution and hospital	Dr. E. Borges Road, Parel. Mumbai. Pin: 400012
CTRI/2016/11/007450	CTRI201611007450	Dr Rajendra Prasad Centre for Ophthalmic Science	Research institution and hospital	Dr Rajendra Prasad Centre for Ophthalmic Sciences , AIIMS,New Delhi-110029
CTRI/2017/05/008525	CTRI201705008525	National Institute of Siddha	Research institution and hospital	Department of Noi Naadal National Institute of Siddha Tambaram Sanatorium Chennai 47
CTRI/2017/03/008257	CTRI201703008257	Lokmanya Tilak Municipal Medical College and General Hospital Sion	Government medical college	Dept. of Anesthesiology L.T.M.Medical College and L.T.M.G. Hospital, Sion, Mumbai 400 022.
CTRI/2018/02/011798	CTRI201802011798	National Institute of Siddha	Research institution and hospital	National Institute of Siddha AyoYhidass hospital tambaram sanatorium
CTRI/2016/12/007545	CTRI201612007545	Postgraduate Institute of Medical Education and Research	Research institution and hospital	Department of Radiotherapy, Nehru Hospital, B-Block, PGIMER, Sector-12, Chandigarh
CTRI/2018/02/012071	CTRI201802012071	National institute of siddha	Research institution and hospital	National institute of siddha Ayothidass hospital tambaram sanatorium
CTRI/2018/01/011113	CTRI201801011113	Nizams Institute of Medical Sciences	Research institution and hospital	Nizams institute of medical sciences, Punjagutta, Hyderabad, Telangana, 500082
CTRI/2017/09/009661	CTRI201709009661	DEEPTHI S	Other [nil]	NO 147A, 6TH CROSS, 9TH MAIN, NTI LAYOUT, VIDYARANYAPURA, BENGALURU
CTRI/2016/12/007611	CTRI201612007611	Sun Pharmaceutical Industries Limited	Pharmaceutical industry-Indian	Sun Pharmaceutical Industries Limited. Tandalja, Vadodara-390020 Phone No.: 91-265-2350789, 91-265-6615500 Fax:91-265-2354897
CTRI/2016/11/007452	CTRI201611007452	Wockhardt Ltd	Pharmaceutical industry-Indian	Wockhardt Towers, Bandra Kurla Complex, Bandra (East) Mumbai – 400051
CTRI/2017/05/008508	CTRI201705008508	JIPMER	Research institution and hospital	Dhanvantari Nagar P.O. Puducherry-605006
CTRI/2017/07/009017	CTRI201707009017	Center For Public Health Kinetics	Research institution	214-A Basement, Vinoba Puri, Lajpat Nagar-II, New Delhi
CTRI/2016/11/007447	CTRI201611007447	Dr Chaurasia Priya dayashankar	Other [Principal investigator]	room no. 9, JSS Dental College and hospital, JSS University, Bannimantap, Mysuru 570015
CTRI/2018/02/011807	CTRI201802011807	National institute of siddha	Research institution and hospital	National institute of siddha Tambaram sanatorium chennai600047
CTRI/2017/02/007915	CTRI201702007915	Dr ARathna	Other [SELF]	dept of anaesthesiology saveetha medical college chennai
CTRI/2017/03/008085	CTRI201703008085	Father Muller Homoeopathic Medical College	Other [Private Homoeopathic Medical College]	UniversityRoad,Deralakatte, Mangalore-575018 Karnataka
CTRI/2017/09/009723	CTRI201709009723	None	Government medical college	None
CTRI/2016/10/007399	CTRI201610007399	Vector Control Research Centre	Research institution	Indira Nagar Pondicherry 605006
CTRI/2017/01/007672	CTRI201701007672	Goverenment Medical College Bhavnagar	Government medical college	Goverenment Medical College, Bhavnagar, Behind ST Bus Stand, Jail Road, Bhavnagar
CTRI/2016/09/007264	CTRI201609007264	TMC Research and Administration Council	Research institution and hospital	Tata Memorial Hospital. IRB, 3rd floor, Main Building, Dr. E. Borges Road. Parel. Mumbai
CTRI/2017/11/010369	CTRI201711010369	BKRS PHARMA PVT LTD	Pharmaceutical industry-Indian	Office 421, 4th Floor, Tower-B, Spazedge Commercial Complex Sector-47, Sohna Road, Gurgaon-122002 (Haryana) India
CTRI/2016/11/007481	CTRI201611007481	Bharat Biotech International Limited	Pharmaceutical industry-Indian	Genome Valley Shameerpet Hyderabad
CTRI/2017/06/008923	CTRI201706008923	National Institute of Siddha	Research institution and hospital	National Institute of Siddha Tambaram Sanatorium Chennai600047
CTRI/2017/02/007845	CTRI201702007845	Govt Akhandanand Ayurveda Hospital and Smt Maniben Ayurvedic Hospital	Government medical college	OPD Shalakya tantra Govt Akhandanand Ayurveda Hospital,Bhadra and Maniben Ayurvedic Hospital, Asarva, Ahmedabad
CTRI/2016/11/007425	CTRI201611007425	Department of Pharmacology	Government medical college	Government Medical College, Behind S T Bus stand, Jail road, Bhavnagar-3364001
CTRI/2017/11/010388	CTRI201711010388	UNOSOURCE PHARMA LTD	Pharmaceutical industry-Indian	503/504, 5th floor, Hub town Solaris, N.S. Phadke Marg, Andheri (East), Mumbai- 400069, India
CTRI/2018/02/012205	CTRI201802012205	ITC Life Sciences Technology Centre	Other [[FMCG (Fast Moving Consumer Goods)]]	Peenya Industrial area, I Phase, Peenya, Bangalore- 560058 Karnataka, India
CTRI/2017/01/007745	CTRI201701007745	Dr Prof Rajendra Badwe	Research institution and hospital	Director, Tata Memorial Centre, Dr. Ernest Borrges road, Main Building, ground floor, Parel, Mumbai
CTRI/2016/10/007381	CTRI201610007381	Department of Pharmacology Government Medical College Bhavnagar	Government medical college	Behind S.T Bus stand, Jail Road, Bhavnagar-364001
CTRI/2016/10/007420	CTRI201610007420	Department of Pharmacology	Government medical college	Department of Pharmacology Government Medical College Jail road Bhavnagar 364001
CTRI/2017/01/007651	CTRI201701007651	Torrent Pharamceutical Ltd	Pharmaceutical industry-Indian	Torrent Pharamceutical Ltd, Research Centre, Village Bhat- 382428 Dist- Gandhinagar, Gujarat, India
CTRI/2017/03/008236	CTRI201703008236	Sri Balaji Arogya Vara Prasadini scheme	Research institution and hospital	Sri Venkateswara Institute of Medical Sciences Alipiri road Tirupati
CTRI/2017/08/009298	CTRI201708009298	State Ayurvedic College Lucknow	Government medical college	Room No- 204 Charak P.G.Hostel State Ayurvedic College Lucknow
CTRI/2016/11/007421	CTRI201611007421	Department of Pharmacology Government Medical College Bhavnagar	Government medical college	First Floor Government Medical College Near ST Bus stand Jail road Bhavnagar-364001 Gujarat
CTRI/2017/02/007831	CTRI201702007831	Consure Medical Private Limited	Other [Medical Device Manufacturer]	5L Shahpur Jat New Delhi, Delhi 110049 INDIA
CTRI/2016/09/007282	CTRI201609007282	L C Maneks Nursing Home and Polyclinic	Private hospital/clinic	Shivpuri Compound Parvati Palace Near Vodafone Store Chembur Mumbai 400071 Tel No 022 25225404 Mob 9820058913
CTRI/2017/02/007805	CTRI201702007805	Cipla BioTec Pvt Ltd	Pharmaceutical industry-Global	Plot No: L-147/B, Verna Industrial Estate Verna, Salcette – Goa 403 722
CTRI/2018/02/012199	CTRI201802012199	ITC LIMITED ITC Life Sciences and Technology Centre	Other [Multinational]	ITC Life Sciences and Technology Centre, No. 3, 1st Main Road, Peenya Industrial Area, I Phase Peenya, Bangalore – 560058, INDIA
CTRI/2016/09/007276	CTRI201609007276	Sankalp Dudeja	Other []	Newborn unit, 3rd floor, Nehru hospital, Department of Pediatrics, PGIMER-Chandigarh.
CTRI/2017/04/008341	CTRI201704008341	Mahatma Gandhi Memorial Government Hospital	Government medical college	Puthur, Thillai Nagar, Tiruchirappalli, Tamil Nadu 620017
CTRI/2017/08/009417	CTRI201708009417	AIIMS Patna	Government medical college	AIIMS Patna Phulwarisharif Bihar 801505
CTRI/2017/03/008068	CTRI201703008068	National institute of siddha	Research institution and hospital	OP Room Number 2 Department of Gunapadam Ayothidoss pandithar hospital National institute of siddha tambaram sanatorium chennai47
CTRI/2017/02/007806	CTRI201702007806	Shri sathya sai medical college	Private medical college	Tiruporur guduvanchery main road, ammapettai village,kancheepuram district
CTRI/2017/09/009727	CTRI201709009727	PROCEPT BioRobotics	Other [Medical Device Company - Global]	900 Island Drive, Suite 101 Redwood City, California, 94062, USA
CTRI/2017/02/007798	CTRI201702007798	Gilead Sciences Inc	Pharmaceutical industry-Global	Gilead Sciences, Inc. 333 Lakeside Drive Foster City, CA 94404 USA
CTRI/2017/10/010266	CTRI201710010266	DrTarun Kumar AB	Other [Self]	Room no 10, Bapuji implant center, Bapuji Dental College and Hospital, Davangere-577004
CTRI/2016/09/007232	CTRI201609007232	HKE SOCIETY S NIJALINGAPPA INSTITUTE OF DENTAL SCIENCES AND RESEARCH	Other [PRIVATE DENTAL COLLEGE]	HKE SOCIETY S NIJALINGAPPA INSTITUTE OF DENTAL SCIENCES AND RESEARCH SEDAM ROAD KALABURGI GULBARGA
CTRI/2016/12/007568	CTRI201612007568	Self supported	Other [No external funding will be required]	Department of Physiotherapy, School of Allied Health Sciences, Manipal University
CTRI/2017/10/010261	CTRI201710010261	Dr Rosamma George	Government medical college	Asst. Professor Department of dentistry HIMS Hassan
CTRI/2017/05/008552	CTRI201705008552	Sri Dharmasthala Manjunatheshwara College of Ayurveda and Hospital	Private medical college	Sri Dharmasthala Manjunatheshwara College of Ayurveda and Hospital BM Road Thanniruhalla Hassan 573201 Karnataka India
CTRI/2018/02/011837	CTRI201802011837	Postgraduate Institute of Medical Education and Research	Research institution and hospital	Sector12 Chandigarh Pin 160012 India
CTRI/2016/08/007216	CTRI201608007216	Novo Nordisk India Private Ltd	Pharmaceutical industry-Global	Plot No.32, 47 - 50, EPIP Area, Whitefield, Bangalore.
CTRI/2016/11/007435	CTRI201611007435	Organic India	Other [Herbal Supplement Manufacturer]	Organic India Private Limited – R&D 8th Floor, A Block, Mazumdar Shaw Cancer Centre Narayana Health City, Bommasandra Industrial Area Bangalore 560099, Karnataka State, INDIA
CTRI/2017/11/010374	CTRI201711010374	Vissco Aids Pvt Ltd	Other [mobility Aids manufacturer]	517, Tulsiani Chambers, Nariman Point, Mumbai – 400 021 022-4333 0300 /364 www.vissco.com
CTRI/2016/10/007360	CTRI201610007360	JIPMER	Research institution and hospital	The Director JIPMER PUDUCHERRY 605006
CTRI/2016/12/007544	CTRI201612007544	Mata Chanan Devi Hospital	Other [charitable trust]	C-1 block, Janakpuri Delhi 110058
CTRI/2017/02/007827	CTRI201702007827	Shri Sathya Sai medical college Research Institute	Private medical college	Ammapettai, Kancheepuram Dt. Pin-603108
CTRI/2018/02/011879	CTRI201802011879	NIL	Other []	NIL
CTRI/2016/11/007441	CTRI201611007441	Chaitanya Joshi	Other [Self funded]	Chintamani, Plot No.8,Venu Nagar, Kamat Wade, behind I.T.I., Nashik, maharshtra
CTRI/2017/02/007807	CTRI201702007807	Shri sathya sai medical college and research institute	Private medical college	Tiruporur Guduvanchery main road ammapettai village kancheepuram dist
CTRI/2016/10/007369	CTRI201610007369	Dhayaguruvasan	Other [Principal Investigator]	F3 Lotus apartment, 1st main road, Saradambal Nagar, Pondicherry, 605005.
CTRI/2017/09/009636	CTRI201709009636	Rakshathi Basavraju	Other [SELF]	Department of Psychiatry, National Institute of Mental Health and Neurosciences, Hosur road, Bengaluru- 560029
CTRI/2017/03/008156	CTRI201703008156	Diamond Jubilee Society Trust	Research institution	Old building 1st floor Seth G.S.Medical College and KEM hospital,Parel,Mumbai 400012
CTRI/2018/02/011659	CTRI201802011659	K F KAMMAR	Other [Self]	Principal Karnataka Institute of Medical Sciences, Vidya Nagar Hubli, Karnataka, India. PINCODE 580022 Mob No:9448435880
CTRI/2018/01/011392	CTRI201801011392	Not applicable	Other [Not applicable]	Not applicatble
CTRI/2016/11/007433	CTRI201611007433	Synokem Pharmaceuticals Ltd	Pharmaceutical industry-Indian	Synokem House, 114/486, Sunder nagar, Outer Ring Road, Pachim Vihar, New Delhi-87
CTRI/2017/06/008867	CTRI201706008867	Novartis Healthcare Pvt Ltd	Pharmaceutical industry-Global	Medical Dept, Sandoz House, Shiv Sagar Estate, Dr. Annie Besant Road, Worli, Mumbai- 400018
CTRI/2016/10/007357	CTRI201610007357	Tata Memorial Hospital	Research institution and hospital	Dr Ernest Borges Marg Parel Mumbai 400012
CTRI/2018/03/012308	CTRI201803012308	ITC Life Sciences Technology Centre	Other [FMCG (Fast Moving Consumer Goods)]	Peenya Industrial Area, I Phase, Peenya, Bangalore- 560058, Karnataka, India.
CTRI/2017/08/009299	CTRI201708009299	NIL	Other [NIL]	NIL
CTRI/2018/02/011889	CTRI201802011889	Endocrine Diabetic Foundation of India	Contract research organization	Room No.6, PC Block, Director Office Wings, AIIMS, ND-29
CTRI/2017/09/009612	CTRI201709009612	ENT Department GMC Bhavnagar	Government medical college	Sir T. Hospital Bhavnagar , Gujarat , India 364001
CTRI/2016/11/007422	CTRI201611007422	University College of Medical Sciences and GTB Hospital	Government medical college	University College of Medical Sciences and GTB Hospital Dilshad Garden Delhi
CTRI/2017/08/009431	CTRI201708009431	JIPMER	Government medical college	JIPMER, Gorimedu, Puducherry - 605006
CTRI/2017/04/008413	CTRI201704008413	Indian council of medical research	Government funding agency	P.O. Box NO. 4911 Ansari Nagar, New Delhi-110029
CTRI/2017/05/008447	CTRI201705008447	St Jude Medical India Ltd	Other [Medical Device ]	No 1 11 250 A Matarani Sensation Begumpet Hyderabad 500016 India
CTRI/2017/06/008789	CTRI201706008789	Population Health Research Institute	Research institution	HIP ATTACK Project Office Population Health Research Institute Hamilton General Hospital Campus DBCVSRI 237 Barton Street East Room C1 243 Hamilton Ontario Canada L8L 2X2
CTRI/2017/08/009585	CTRI201708009585	Dr sanjiv choudhary	Other [Acharya Vinoba Bhave Hospital]	Acharya Vinoba Bhave Hospital attached to Jawaharlal Nehru Medical College, DMIMS, Sawangi, Wardha,Maharashtra 442004
CTRI/2017/02/007797	CTRI201702007797	DrPElankani	Other [Self Sponsor]	Mugapair West, Chennai-600037
CTRI/2017/08/009486	CTRI201708009486	Dr Rajendra Prasad Government Medical College	Government medical college	Department of Anaesthesia Dr Rajendra Prasad Government Medical College Tanda Kangra Himachal Pradesh 176001
CTRI/2016/12/007563	CTRI201612007563	Jubilee Mission Medical College and Research Institute	Private medical college	East Fort, Thrissur, Kerala, 680005
CTRI/2016/10/007398	CTRI201610007398	Cadila healthcare Ltd	Pharmaceutical industry-Indian	Cadila healthcare Ltd Sarkhej – Bavla N.H. No. 8A Vill: Moraiya, Tal: Sanand Dist: Ahmedabad - 382210 Gujarat, India.
CTRI/2017/10/010011	CTRI201710010011	Nil	Other [Nil]	Nil
CTRI/2017/01/007740	CTRI201701007740	Department of Dermatology Venereology And Leprosy	Government medical college	Government Medical College & Sir Takhatsinhji General Hospital Bhavnagar 364001
CTRI/2017/02/007843	CTRI201702007843	Department of Skin and VD	Government medical college	115 Department of Skin and VD Sir T Hospital Jail Road Bhavnagar
CTRI/2017/03/008246	CTRI201703008246	Dr Pratim Sengupta	Other [Investigator Initiated ]	Belle Vue Clinic, 9, Dr. U.N. Brahmachari Street, Kolkata-700017 West Bengal, India
CTRI/2016/09/007231	CTRI201609007231	Cipla Ltd	Pharmaceutical industry-Global	LBS Marg, Vikhroli West, Mumbai-400083, Maharashtra
CTRI/2017/03/008100	CTRI201703008100	National Institute of Siddha	Research institution and hospital	Tambaram Sanatorium,Chennai-47
CTRI/2016/09/007299	CTRI201609007299	Nissar moopan	Other [individual]	junior resident,department of pediatrics,kmc manglore
CTRI/2017/05/008548	CTRI201705008548	Postgraduate institute of medical education and research	Research institution and hospital	Postgraduate institute of medical education and research, sector 12, CHANDIGARH
CTRI/2017/01/007713	CTRI201701007713	Divvi Anusha	Other [Dental College and Hospital]	Staff Quarters Room No:4 Meenakshi Ammal Dental College Alapakkam main road, Maduravoyal Chennai-600095
CTRI/2016/08/007227	CTRI201608007227	Tata Memorial Hospital	Research institution and hospital	Tata Memorial Hospital, Dept. of Transfusion Medicine, Service Block, 5th floor, Dr E Borges Road, Parel
CTRI/2017/07/008966	CTRI201707008966	self	Other [Research student]	National institute of siddha Tambaram sanatorium Chennai
CTRI/2017/08/009586	CTRI201708009586	Dr Raaakhi Tripathi	Other [SELF]	Department of Pharmacology and therapeutics,1st floor ,college building,Seth G.S.Medical College,KEM Hospital,Parel
CTRI/2017/08/009284	CTRI201708009284	St Johns Medical College Research Society	Research institution	St Johns Medical College Research Society,Bnagalore -560034. India
CTRI/2017/04/008412	CTRI201704008412	JPNA TRAUMA CENTRE AIIMS	Research institution and hospital	AIIMS ANSARI NAGAR New Delhi
CTRI/2016/11/007500	CTRI201611007500	AIIMS New Delhi	Government medical college	Department of Dermatology and Venereology,AIIMS, Ansari nagar (East), New Delhi, PIN- 110029
CTRI/2017/01/007749	CTRI201701007749	G B Pant Hospital GIPMER	Government medical college	Department of gastroenterology, G B Pant hospital, new delhi 110002
CTRI/2017/02/007897	CTRI201702007897	All India Institute of Medical Sciences Bhubaneswar Intramural grant	Government medical college	Bhubaneswar
CTRI/2016/11/007511	CTRI201611007511	Rehmat Clinic	Private hospital/clinic	Ground Floor, Rehmat Manzil Nr. TJSB, 62 K-Villa, Thane (W) 400 601 Maharashtra, India
CTRI/2017/01/007718	CTRI201701007718	Dept of Clinical Pharmacology	Government medical college	1st FLR New MS Building Dept of Clinical Pharmacology Seth GS Medical College and KEM Hospital Mumbai
CTRI/2017/08/009549	CTRI201708009549	Sir T HospitalGMC Bhavnagar	Government medical college	Sir T Hospital,jail road;Bhavnagar-364001.
CTRI/2016/11/007509	CTRI201611007509	Pharmazz India Private Limited	Pharmaceutical industry-Indian	H-6, Site-C, Surajpur Industrial Area, Greater Noida-201307, Uttar Pradesh, India
CTRI/2016/11/007491	CTRI201611007491	Sun Pharma Laboratories Limited	Pharmaceutical industry-Indian	Sun House, 201 B/1, Western Express Highway, Goregaon ( E),Mumbai 400 063
CTRI/2016/11/007439	CTRI201611007439	Sun Pharma Laboratories Limited	Pharmaceutical industry-Indian	Sun House, 201 B/1, Western Express Highway, Goregaon ( E),Mumbai 400 063
CTRI/2016/09/007251	CTRI201609007251	Global Health Private Limited	Private hospital/clinic	Medanta The Medicity Sector 38 Gurgaon
CTRI/2017/08/009557	CTRI201708009557	ITC Limited	Other [[Indian Multinational] ]	Laboratoire Naturel - Consumer Interaction Centre M/s ITC Limited, Property No.18, Banaswadi Main Road, Maruthiseva Nagar (Ward No.59), Bangalore 560 005
CTRI/2017/08/009556	CTRI201708009556	ITC Limited	Other [[Indian Multinational] ]	Laboratoire Naturel - Consumer Interaction Centre M/s ITC Limited, Property No.18, Banaswadi Main Road, Maruthiseva Nagar (Ward No.59), Bangalore 560 005
CTRI/2016/09/007305	CTRI201609007305	Seth GSMC and KEM Hospital	Government medical college	Seth G.S. Medical College and KEM Hospital, Acharya Donde Marg, Parel Mumbai
CTRI/2017/03/008177	CTRI201703008177	Government Akhandanand Ayurved Mahavidhyalay	Government medical college	OPD of Shalakyatantra Department Govt Akhandanand Ayurved college and hospital and Govt Maniben Ayurved Hospital Ahmdabad Gujarat
CTRI/2017/06/008946	CTRI201706008946	P Sharmila	Other []	National Institute of Siddha Tambaram sanatorium Chennai 47 Tamil Nadu
CTRI/2017/12/011024	CTRI201712011024	Sree Chitra Tirunal Institute for Medical Sciences and Technology	Research institution and hospital	Department of Anesthesiology Sree Chitra Tirunal Institute of Medical Sciences and Technology Trivandrum Kerala 695011
CTRI/2018/01/011508	CTRI201801011508	Science and Engineering Research Board SERB	Government funding agency	Science and Engineering Research Board (SERB) 5 & 5A, Lower Ground Floor, Vasant Square Mall, Sector-B, Pocket-5, Vasant Kunj, New Delhi, Delhi 110070
CTRI/2018/03/012494	CTRI201803012494	Lokmanya Tilak Municipal Medical College	Government medical college	College Building, 4th floor, Department of Anaesthesia Lokmanya Tilak Municipal Medical College, Sion Hospital, Mumbai-400022
CTRI/2017/09/009602	CTRI201709009602	Manipal University	Research institution and hospital	Department of Physiotherapy, School of allied health Sciences, Manipal-576104
CTRI/2017/02/007908	CTRI201702007908	ekta	Other [self]	National Institute of Nursing Education, Post graduate institute of medical science and research, Chandigarh
CTRI/2016/11/007487	CTRI201611007487	Abbott India Linited	Pharmaceutical industry-Global	Unit 3 4, Corporate business park Sion trombay road Chembur mumbai 400071
CTRI/2016/11/007446	CTRI201611007446	Jawaharlal Institute of Postgraduate medical education and ResearchJIPMERPondicherry	Research institution and hospital	JIPMER puducherry-605006,India
CTRI/2017/01/007708	CTRI201701007708	Government Akhandanand Ayurvedic college and Hospital Bhadra Ahmedabad Gujarat	Government medical college	room number 3 Opd Of Shalakyatantra department Government Akhandanand Ayurvedic College Bhadra and room number 23 post graduate section Maniben Ayurved Hospital Asarva Ahmedabad Gujarat 380001
CTRI/2017/03/008043	CTRI201703008043	Bharati Ayurved Hospital	Private medical college	Bharati Vidyapeeth Medical Foundations Ayurved college Dhankawadi Ktraj Pune
CTRI/2016/10/007401	CTRI201610007401	JIPMER Intramural fund	Research institution and hospital	Jawaharlal Institute of Postgraduate Medical Education and Research (JIPMER), Dhanvanthri Nagar, Puducherry-605006
CTRI/2017/08/009254	CTRI201708009254	Indian Association of Dermatologists Venereologists and Leprologists	Other [Indian Association of Dermatologists Venereologists and Leprologists]	Dr. Shyamanta Barua, Honorary Secretary General, Indian Association of Dermatologists, Venereologists & Leprologists, IADVL National Headquarters, 4772-73 Pvt No.,T-3 & T-4, 3rd Floor, 23 Bharat Ram Road, Darya Ganj, New Delhi-110002.
CTRI/2017/03/008197	CTRI201703008197	National Institute of Siddha	Research institution and hospital	National Institute of Siddha Tambaram sanatorium Chennai 47
CTRI/2016/10/007368	CTRI201610007368	NIL	Private medical college	NIL
CTRI/2017/02/007947	CTRI201702007947	Tata Trusts	Other [Trust]	Bombay House, 24, Homi Mody Street, Fort, Mumbai – 400001
CTRI/2017/03/008231	CTRI201703008231	King George Medical uNIVERSITY	Government medical college	Research Cell, KGMU, Lucknow
CTRI/2017/06/008831	CTRI201706008831	Ayothidoss Pandithar Hospital	Research institution and hospital	National Institute of Siddha, Tambaram, Sanatorium, Chennai
CTRI/2017/10/010100	CTRI201710010100	Government medical college and hospital sector chandigarh	Government medical college	Department of orthopaedics government medical college and hospital sector 32 chandigarh
CTRI/2017/01/007709	CTRI201701007709	Bosch India	Pharmaceutical industry-Global	123 Industrial Layout Hosur Road Koramangala Banglore 560095 India
CTRI/2017/01/007706	CTRI201701007706	Bharat Biotech International Limited	Pharmaceutical industry-Indian	Genome Valley Shameerpet Hyderabad
CTRI/2017/02/007901	CTRI201702007901	KING GEORGE MEDICAL UNIVERSITY LUCKNOWUP	Government medical college	Department of Physical medicine and rehabilitation, Physiotherapy Unit, King George medical university, Lucknow, UP, India
CTRI/2017/03/008027	CTRI201703008027	Bharati Ayurved Hospital	Private medical college	Bharati vidyapeeth Medical Foundation Ayurved College Dhankawadi Katraj Pune
CTRI/2017/06/008922	CTRI201706008922	Ayothidhasar Pandithar Hospital	Research institution and hospital	National institute of siddha tambaram sanatorium chennai
CTRI/2017/06/008785	CTRI201706008785	self	Research institution and hospital	Ayothidoss Pandithar hospital National Institute of Siddha Tambaram Sanatorium Chennai 47
CTRI/2017/03/008064	CTRI201703008064	NATIONAL INSTITUTE OF SIDDHA	Research institution and hospital	TAMBARAM SANATORIUM CHENNAI 47
CTRI/2017/09/009862	CTRI201709009862	VMMC and Safdarjung Hospital	Government medical college	VMMC and Safdarjung Hospital, New Delhi 110029 India
CTRI/2017/01/007655	CTRI201701007655	Max Super Speciality Hospital	Private hospital/clinic	Max Super Speciality Hospital 1, Press Enclave Road, Saket, New Delhi-110017
CTRI/2017/03/008018	CTRI201703008018	Bangur Institute of Neurology	Research institution and hospital	52/1A,Sambhu Nath Pandit Street, Bhawanipur, Kolkata
CTRI/2016/09/007309	CTRI201609007309	Cipla Ltd	Pharmaceutical industry-Indian	Cipla Ltd.,Cipla House, Peninsula Business Park, Ganpatrao Kadam Marg, Lower Parel, Mumbai
CTRI/2017/02/007933	CTRI201702007933	Govt Akhandanand Ayurveda College and Hospital Bhadra and Maniben Ayurveda Hospital Ahmedabad	Government medical college	OPD of Kayachikitsa Department, Govt. Akhandanand Ayurveda College and Hospital, Bhadra and Maniben Ayurveda Hospital,Behind Civil Hospital,Asarava Ahmedabad
CTRI/2017/02/007869	CTRI201702007869	Govt Akhandanand Ayurved college and hospital and Maniben Ayurved Hospital	Government medical college	O.P.D. of kayachikitsa department Govt. Akhandanand Ayurved college and hospital, Ahmedabad and Maniben Ayurved Hospital,Asarva Ahmedabad Gujarat 380001
CTRI/2017/03/008070	CTRI201703008070	Dr Mihir Sarkar	Other [investigator is the primary sponsor]	medical college kolkata. 88, college street. kol 700073
CTRI/2017/02/007870	CTRI201702007870	NATIONAL INSTITUTE OF SIDDHA	Research institution and hospital	NATIONAL INSTITUTE OF SIDDHA TAMBARAM SANATORIUM CHENNAI 47
CTRI/2017/10/009980	CTRI201710009980	All India Institute Of Medical Sciences	Research institution and hospital	CN Center Ansari Nagar New Delhi- 110029
CTRI/2017/02/007936	CTRI201702007936	Guru Gobind Singh Medical College and Hospital	Government medical college	Sadiq road,Faridkot.Punjab 151203.
CTRI/2017/03/008057	CTRI201703008057	Clinfound Clinical Research Services PvtLtd	Contract research organization	Chennal Buildings, Kumaramangalam PO, Thodupuzha,Idukki,Kerala - 685597
CTRI/2018/02/011744	CTRI201802011744	Purse II Grant	Research institution and hospital	Panjab university, sector 14, chandigarh
CTRI/2018/01/011582	CTRI201801011582	LOKMANYA TILAK MUNICIPAL MEDICAL COLLEGE	Government medical college	Lokmanya Tilak Municipal Medical College, SION, MUMBAI 400022
CTRI/2017/11/010722	CTRI201711010722	Postgraduate Institute of Medical Education anmd Research	Research institution and hospital	Postgraduate Institute of Medical Education and Research, Chandigarh 160012 India
CTRI/2016/11/007486	CTRI201611007486	All India Institute of Medical Sciences AIIMS	Government medical college	Basni Industrial area - Phase II, Jodhpur- 342005, Rajasthan
CTRI/2017/01/007712	CTRI201701007712	Department of Biotechnology New Delhi India	Government funding agency	Block-2,6th Floor, CGO Complex, Lodhi Road, New Delhi
CTRI/2017/01/007628	CTRI201701007628	Center For Public Health Kinetics	Research institution	214 A, Basement, Vinoba Puri, Lajpat Nagar-II, New Delhi-110024
CTRI/2017/11/010330	CTRI201711010330	Mudit Kumar	Other [Self sponserd]	JSS Dental college and hospital mysore
CTRI/2017/09/009618	CTRI201709009618	Chatarubhuj Pharmaceutical Co	Pharmaceutical industry-Indian	Plot no. 77 Sector 6-A, II-E, SIDCUL,Haridwar. Uttarakhand
CTRI/2017/06/008791	CTRI201706008791	Chatarubhuj Pharmaceutical Co	Pharmaceutical industry-Indian	Plot no. 77 Sector 6-A, II-E, SIDCUL,Haridwar. Uttarakhand
CTRI/2016/10/007335	CTRI201610007335	SETH GS MEDICAL COLLEGE AND KEM HOSPITAL	Government medical college	DEPARTMENT OF GENERAL SURGERY SECOND FLOOR OPD BUILDING ACHARYA DHONDE MARG PAREL MUMBAI 400012
CTRI/2017/03/008028	CTRI201703008028	Bharti Ayurved Hospital	Private medical college	Bharti Vidyapeeth medical foundation Ayurved college,Dhankawadi,Katraj,Pune
CTRI/2017/09/009843	CTRI201709009843	PGIMER	Research institution and hospital	sector 12, chandigarh
CTRI/2017/03/008086	CTRI201703008086	GOVT MEDICAL COLLEGE PATIALA	Government medical college	GOVT MEDICAL COLLEGE PATIALA PUNJAB 147001
CTRI/2017/01/007658	CTRI201701007658	Himalayan Institute of Medical Sciences	Private medical college	Swami Ram Nagar,Jollygrant, Dehradun
CTRI/2016/10/007345	CTRI201610007345	Glenmark Pharmaceuticals Ltd	Pharmaceutical industry-Indian	Glenmark Pharmaceuticals Ltd Glenmark House, B D Sawant Marg,Chakala, Andheri(East), Mumbai, India-400099
CTRI/2017/02/007794	CTRI201702007794	Sri Ramachandra University	Other [University]	Porur, Chennai, Tamil Nadu, India PIN – 600116
CTRI/2017/04/008336	CTRI201704008336	Spectrum Clinical Research Pvt Ltd	Contract research organization	401-Kshamalaya Building, 37, New Marine Lines, Mumbai-400020
CTRI/2017/08/009544	CTRI201708009544	Govt Medical College Aurangabad	Government medical college	Govt Medical College, Aurangabad
CTRI/2017/02/007819	CTRI201702007819	Self	Other [SELF]	Department Of Anesthesiology Armed Forces Medical College Sholapur Road Pune 411040
CTRI/2017/01/007641	CTRI201701007641	ITC LIMITED ITC Life Sciences and Technology Centre	Other [Multinational]	ITC Life Sciences and Technology Centre, No. 3, 1st Main Road, Peenya Industrial Area, I Phase Peenya, Bangalore – 560058, INDIA
CTRI/2017/04/008286	CTRI201704008286	Sami Labs Limited	Other [Marketer & manufactuer of phytonutrients,ayurvedic,herbal extracts,probiotics etc.]	19/1 & 19/2 I Main, II Phase, Peenya Industrial Area, Bangalore, Karnataka. 560 058.
CTRI/2017/01/007670	CTRI201701007670	Sami Labs Limited	Other [Marketer and manufacturer of phytonutrients,ayurvedic,herbal extracts,probiotics etc.]	19/1 & 19/2, I Main, II Phase, Peenya Industrial Area, Bangalore, Karnataka. 560 058.
CTRI/2017/09/009635	CTRI201709009635	Sri Devaraj Urs Academy of Higher Education and Research	Private medical college	Sri Devaraj Urs Academy of Higher Education and Research, Tamaka, Kolar563101
CTRI/2017/01/007743	CTRI201701007743	JIPMER Intramural fund	Research institution and hospital	JIPMER campus, Dhanvantari nagar, Puducherry-605006
CTRI/2017/02/007891	CTRI201702007891	PREETI DABADGHAO	Research institution and hospital	C BLOCK, DEPARTMENT OF ENDOCRINOLOGY, SGPGIMS, LUCKNOW
CTRI/2017/10/010026	CTRI201710010026	SANJAY GANDHI POSTGRADUATE MEDICAL SCIENCES	Research institution and hospital	DEPARTMENT OF ENDOCRINOLOGY, SGPGIMS, LUCKNOW
CTRI/2017/07/009176	CTRI201707009176	AIIMS Intramural Funding	Research institution	AIIMS, Ansari Nagar
CTRI/2018/03/012332	CTRI201803012332	Panjab university chandigarh	Research institution and hospital	Dr.Harvansh singh judge institute of dental sciences and hospital,panjab university, chandigarh
CTRI/2017/09/009796	CTRI201709009796	STEMI INDIA	Other [ Trust]	#204-205, Poongothai Nagar, Civil Aerodrome P.O, Coimbatore - 641 014.Tamilnadu,India
CTRI/2016/10/007365	CTRI201610007365	Organic India	Other [Herbal Supplement Manufacturer]	Organic India Private Limited – R&D 8th Floor, A Block, Mazumdar Shaw Cancer Centre Narayana Health City, Bommasandra Industrial Area Bangalore 560099, Karnataka State, INDIA
CTRI/2017/09/009917	CTRI201709009917	Dr Rajendra Prasad Government Medical College	Government medical college	Department of Anaesthesia Dr Rajendra Prasad Government Medical College Tanda Kangra Himachal Pradesh 176001
CTRI/2017/08/009472	CTRI201708009472	Self	Other [ ]	Department of Anaesthesiology, GSMC KEMH, Parel, Mumbai 400012, Maharshtra
CTRI/2016/10/007394	CTRI201610007394	JIPMER GOVERNMENT HOSPITAL	Research institution and hospital	DHANVANTRI NAGAR PUDUCHERRY
CTRI/2017/02/007971	CTRI201702007971	Govt Akhandanand Ayurved College Ahmedabad	Government medical college	Govt Akhandanand Ayurved College Bhadra Ahmedabad 380001
CTRI/2017/03/008196	CTRI201703008196	Sri Dharmasthala Manjunatheshwara College of Ayurveda and Hospital	Other [Ayurvedic college and hospital]	BM road Thanniruhalla Hassan 573201 Karnataka India
CTRI/2017/02/007859	CTRI201702007859	GOVT AKHANDANAND AYURVED COLLEGE AND HOSPITAL	Government medical college	OPD Of Shalakyatantra department Government Akhandanand Ayurvedic College Bhadra AND MANIBEN AYURVED HOSPITAL ASARVA Ahmedabad GUJARAT 380001
CTRI/2016/10/007407	CTRI201610007407	PGIMER	Research institution	Sector 12, chandigarh, 160012
CTRI/2017/04/008392	CTRI201704008392	All India Institute of Medical Sciences New Delhi	Government medical college	DEpartment of Pharmacology, Room no. 4012, All India Institute of Medical Sciences, New Delhi
CTRI/2017/07/008951	CTRI201707008951	MINISTRY OF AYUSH	Government funding agency	Ayush Bhawan B Block GPO Complex INA New Delhi 110 023
CTRI/2017/10/009997	CTRI201710009997	All India Institute of Medical Sciences New Delhi	Government medical college	All India Institute of Medical Sciences, New Delhi
CTRI/2017/06/008774	CTRI201706008774	Meril Healthcare Pvt Ltd	Other [Medical Device Company]	H1-H3, Meril Park Survey No. 135/2/B & 174/2 Muktanand Marg, Chala Vapi - 396191 Gujarat, India
CTRI/2017/05/008633	CTRI201705008633	Sri Dharmasthala Manjunatheshwara College of Ayurveda and Hospital Hassan	Research institution and hospital	B M Road Thanniruhalla Hassan
CTRI/2017/08/009302	CTRI201708009302	Sanjay Gandhi Post Graduate Institute of Medical Sciences	Other [No monetary support needed, only material support is required]	Sanjay Gandhi Post Graduate Institute of Meical Sciences, Raibareilly Road, Lucknow
CTRI/2018/02/012008	CTRI201802012008	RESEARCH SECTION AIIMS NEW DELHI	Research institution and hospital	ANSARI NAGAR NEW DELHI-110029
CTRI/2017/02/007818	CTRI201702007818	BIRAC BioIndustry Research Assistant Council	Government funding agency	1st Floor ,MTNL Building ,9 , CGO Complex, Lodhi Road, New Delhi-110003
CTRI/2017/06/008727	CTRI201706008727	Sri Dharmasthala Manjunatheshwara College of Ayurveda and Hospital	Research institution and hospital	B M Road Thanniruhalla Hassan Pin Code 573201 Karnataka
CTRI/2017/09/009690	CTRI201709009690	Kasturba medical college	Private medical college	Department of Psychiatry, Kasturba medical college, Manipal,Karnataka - 576104
CTRI/2017/09/009672	CTRI201709009672	Institute of Tropical Medicine	Research institution and hospital	Institute of Tropical Medicine Department of General Epidemiology and Disease Control Nationalestraat 155 B 2000 Antwerp Belgium
CTRI/2017/09/009714	CTRI201709009714	Bhardwaj Vasundhra Ajay	Other [self sponserd]	JSS Dental College, Mysuru
CTRI/2017/07/009171	CTRI201707009171	Department of Kayachikitsa	Government medical college	Department of Kayachikitsa, Faculty of Ayurveda, institute of Medical Sciences, Banaras Hindu University, Varanasi- 221005, Uttar Pradesh
CTRI/2017/03/008181	CTRI201703008181	Novartis Healthcare Pvt Ltd	Pharmaceutical industry-Global	Sandoz House, 5th floor Shivsagar Estate Dr. Annie Besant Road Worli, Mumbai 400 018 INDIA
CTRI/2016/11/007477	CTRI201611007477	Prosper channel Lifescience India Pvt Ltd	Other [Biological product company]	PROSPER CHANNEL LIFESCIENCE INDIA PVT LTD B 244 Ramphal Chowk, Sector 7 New Delhi-110077
CTRI/2017/10/010147	CTRI201710010147	Indian Council of Medical Research	Research institution	Ansari Nagar East, New Delhi, Delhi 110029
CTRI/2017/01/007688	CTRI201701007688	Tata Memorial Hospital Mumbai	Research institution and hospital	Dr E Borges Road Parel Mumbai 400012 Maharashtra INDIA
CTRI/2016/10/007400	CTRI201610007400	JSC Pharmasyntez	Pharmaceutical industry-Global	JSC Pharmasyntez, Russia Krasnoarmeyskaya 23, office 3, 664007, Irkutsk, Russia. Russia, 664007, ul. Krasnogvardeyskaya 23,3
CTRI/2017/08/009237	CTRI201708009237	ludhiana mediways	Private hospital/clinic	Ferozepur Road, Near Octroi Post, Ludhiana, Punjab 142027
CTRI/2017/10/010072	CTRI201710010072	Sanjay Gandhi Postgraduate Institute of Medical Sciences	Research institution and hospital	Raebarely Road, Lucknow,UttarPradesh. PIN- 226014
CTRI/2017/10/009986	CTRI201710009986	Department of Pediatric And Preventive Dentistry	Research institution and hospital	Maharishi Markandeshwar College of Dental sciences & research , Maharishi Markandeshwar University, MULLANA AMBALA
CTRI/2017/02/007896	CTRI201702007896	Access Devices	Pharmaceutical industry-Indian	28, 12th cross, Indira Nagar First Stage, Bangalore 560038
CTRI/2017/10/010187	CTRI201710010187	International Life Sciences Institute India	Other [Non-profitable Non-governmental Organization]	International Life Sciences Institute (India), G 7 Lajpat Nagar III New Delhi 110024
CTRI/2017/03/007997	CTRI201703007997	AIIMS Research Grant	Research institution and hospital	Department of Nephrology AIIMS Ansari Nagar New Delhi 110029
CTRI/2017/10/009981	CTRI201710009981	MINISTRY OF AYUSH	Government funding agency	Ministry of AYUSH, Ayush Bhawan, B Block, GPO Complex, INA, New Delhi - 110 023
CTRI/2017/05/008558	CTRI201705008558	National Institute of Siddha	Research institution and hospital	National Institute of Siddha Tambaram Sanatorium Chennai-47 Tamilnadu
CTRI/2017/03/008009	CTRI201703008009	Grand Challenges Canada	Other [International funding agency, Grand Challenges Canada]	MaRS Centre, South Tower, 101, College Street, Suite 406 Toronto, Ontario,Canada M5G 1L7
CTRI/2017/10/010080	CTRI201710010080	M M College of Dental Science and Hospital	Research institution and hospital	M.M College of Dental Science and Hospital M M University Mullana
CTRI/2017/09/009778	CTRI201709009778	Manipal University	Private medical college	Manipal University, Karnataka, India
CTRI/2017/10/010098	CTRI201710010098	Not applicable	Other [Not applicable]	Not applicable
CTRI/2017/09/009840	CTRI201709009840	JIPMER Intra mural fund	Research institution and hospital	JIPMER , Pondicherry
CTRI/2016/09/007315	CTRI201609007315	Tata Memorial Hospital	Research institution and hospital	Tata Memorial Hospital DR E Borges marg Parel Mumbai 400012
CTRI/2016/12/007589	CTRI201612007589	Mittal hospital and research centre	Private hospital/clinic	Pushkar road Ajmer, (Rajasthan)
CTRI/2017/09/009920	CTRI201709009920	Head and Neck Coperative Oncology Froup	Other [Cooperative Research Group Not for Profit]	Elamakkara , Kochi
CTRI/2017/07/009111	CTRI201707009111	Pharmaza Herbals Pvt Ltd	Pharmaceutical industry-Indian	Plot no -214, Borsad Tarapur road, Dharmaj, Near Dharmaj Cross Road, at Kaniya, Anand- 388430
CTRI/2016/09/007320	CTRI201609007320	Tata Memorial Hospital	Research institution and hospital	Tata Memorial Hospital, Dept. of Transfusion Medicine, Service Block, 5th floor, Dr E Borges Road, Parel
CTRI/2017/01/007682	CTRI201701007682	Himalayan Institute of Medical SciencesSwami Ram University	Private medical college	Swami Ram Nagar,Jollygrant,Dehradun
CTRI/2017/12/010747	CTRI201712010747	Dr Remya Warrier	Other [self]	Department of Periodontology, Manipal College of Dental Sciences, Manipal
CTRI/2017/09/009753	CTRI201709009753	Council of Scientific and Industrial Research	Research institution	CSIR Complex,Library Avenue, PUSA, New Delhi-110012
CTRI/2017/01/007622	CTRI201701007622	Vineeta	Other [phd research fellow ]	KLEs Dr Prabhakar kore hospital and MRC KLE University Belagavi
CTRI/2017/01/007736	CTRI201701007736	Meril EndoSurgery Pvt Ltd	Other [Medical Device]	Bilakhia House, Survey No. 135/139, Muktanand Marg, Chala Vapi – 396191, Gujarat, India.
CTRI/2017/05/008720	CTRI201705008720	AIIMS Jodhpur	Research institution and hospital	department of anaesthesiology and critical care
CTRI/2018/01/011570	CTRI201801011570	Janssen Research Development LLC	Pharmaceutical industry-Global	Janssen Asia Pacific, a division of Johnson and Johnson Pte Lmt No 2 International Business Park 07-01 Tower one Strategy Singapore 609930
CTRI/2017/07/008998	CTRI201707008998	Dr Sharmistha Gupta	Other [Self]	West Bengal State Council of Science & Technology,DEPARTMENT OF SCIENCE OF TECHNOLOGY GOVERNMENT OF WEST BENGAL VIGYAN CHETANA BHAVAN PLOT NO. 26/B. BLOCK DD. SECTOR - I SALT LAKE, KOLKATA - 64
CTRI/2016/11/007478	CTRI201611007478	Sandhu Products Inc	Pharmaceutical industry-Global	6052 Industrial Way, suite # H Livermore, CA 94551
CTRI/2017/10/010262	CTRI201710010262	Not applicable	Other [No sponsorship obtained]	Not applicable
CTRI/2018/02/012197	CTRI201802012197	Tejesh CA	Other [Investigator]	Department of Anaesthesiology MS Ramaiah Medical College and Hospitals Bangalore
CTRI/2017/09/009724	CTRI201709009724	ISNACC	Other [Professional association]	Indian Society of Neuroanesthesiology and Critical Care, Secretariart: Department of Neuroanaesthesia, Bengaluru
CTRI/2017/02/007930	CTRI201702007930	Yostra Labs Private Limited	Other [Medical Device Industry_Indian]	Yostra Labs Private Limited 200, 2nd Cross, 1st Block, Koramangala, Bangalore – 560034, India
CTRI/2017/07/009083	CTRI201707009083	JIPMER	Research institution and hospital	Gorimedu, Pondicherry -605006
CTRI/2017/07/009057	CTRI201707009057	Department of Anaesthesiology And Sir Takhatsinhji Hospital	Government medical college	Department Of Anaesthesiology, Government Medical College And Sir Takhatsinhji Hospital, Jail Road, Bhavnagar-364001 Gujarat
CTRI/2016/10/007376	CTRI201610007376	Organic India	Other [Herbal Supplement Manufacturer]	Organic India Private Limited – R&D 8th Floor, A Block, Mazumdar Shaw Cancer Centre Narayana Health City, Bommasandra Industrial Area Bangalore 560099, Karnataka State, INDIA
CTRI/2017/10/010063	CTRI201710010063	Jawaharlal Institute of Postgraduate Medical Education and Research	Research institution and hospital	Plastic Surgery Office, 4th Floor, Superspeciality Block, JIPMER, Puducherry
CTRI/2016/11/007434	CTRI201611007434	Shantha Biotechnics Pvt Ltd a Sanofi Company	Pharmaceutical industry-Indian	3rd and 4th Floor, Vasantha Chambers, #5-10-173, Fateh Maidan Road, Basheer Bagh, Hyderabad. 500004 Telangana India
CTRI/2017/09/009632	CTRI201709009632	kasturba medical college	Private medical college	Kasturba medical college and hospital,Madav Nagar, Manipal, Karnataka 576104
[truncated: 10,674 more rows]
