# Supplementary material for: An analysis of deficiencies in the data of interventional drug trials registered with Clinical Trials Registry - India
Source: Trials. 2019 Aug 28;20:535. doi: 10.1186/s13063-019-3592-0 (PMC6712861; doi:10.1186/s13063-019-3592-0)
Supplement: Supplementary file 3 — The SQLite database with details of 12,673 trial records from CTRI. (ZIP 20 mb) [file 13063_2019_3592_MOESM3_ESM.zip › BasicDetails.csv]

ctri_number	primarykey	status_of_reg	year_of_reg	last_modified_on	post_graduate_thesis	type_of_trial	type_of_study	study_design	public_title_of_study	scientific_title_of_study	secondary_id	identifier	source_of_monetary	countries_of_recruitment	regulatory_clearance_status	phase_of_trial	date_of_first_enrollment_india	date_of_study_completion_india	date_of_first_enrollment_global	date_of_study_completion_global	recruitment_status_of_trial_global	recruitment_status_of_trial_india	noofsites	noofethicalcommittees	final_enrollment_numbers_total	final_enrollment_numbers_india	total_sample_size	sample_size_from_india	method_of_generating_random_sequence	method_of_concealment	blinding_masking	primary_outcome_details	primary_outcome_timeline	secondary_outcome_details	secondary_outcome_timeline	brief_summary
CTRI/2007/091/000002	CTRI2007091000002	NA	2007	17/06/2014	No	Interventional	Dentistry	Randomized, Parallel Group Trial	A clinical investigation of the extrinsic stain removal efficacy of Colgate total advanced fresh tooth paste as compared to crest regular tooth paste.	A randomized double-blind parallel clinical trial to compare the stain removal efficacy of Colgate total advanced fresh tooth paste and crest regular tooth paste on extrinsic stains on the teeth.	NIL	NIL	S.D. M college of Dental Sciences and Hospital, Dharwad and Colgate Palmolive company	India	Not Applicable	Phase 3	Date Missing	Date Missing	04/11/2007	Date Missing	Not Applicable	Completed	1	1	""	""	"120"	"125"	Random Number Table	Pre-numbered or coded identical Containers	Participant, Investigator and Outcome Assessor Blinded	Initial stain scores of Lobene Stain Index after four and eight weeks stain score	0 week and 8weeks	stain scores of Lobene Stain Index after four and eight weeks	4 and 8 weeks	Study Title: Clinical investigation of the extrinsic stain removal efficacy of Colgate Total Advanced Fresh Toothpaste as compared to Crest Regular Toothpaste. Study Phase: III Name of Drug: Active Ingredients: 0.243% Sodium Fluoride (1100 ppm F ) Study Dosage: Twice a day Route of Administration: Oral - Topical Objective: The objective of this clinical study is to assess the extrinsic stain remo…
CTRI/2007/091/000003	CTRI2007091000003	NA	2007	22/01/2017	NA	Interventional	Ayurveda	Randomized, Parallel Group, Placebo Controlled Trial	A clinical trial to study safety and efficacy of 2 doses of SPHIRA compared to placebo in patients of psoriasis	Randomized, Double Blind, Placebo Controlled, Pilot Study To Evaluate The Safety And Efficacy of 2 doses of SPHIRA in subjects with Moderate to Severe Psoriasis	Other	SI0706	Nicholas Piramal Research Center	India	Not Applicable	Phase 2	16/08/2007	Date Missing	Date Missing	Date Missing	Not Applicable	Completed	4	4	""	""	"74"	"74"	Permuted block randomization, fixed	Centralized	Participant, Investigator, Outcome Assessor and Date-entry Operator Blinded	1.PASI score- change in PASI score at V4 (wk 12) compared to baseline 2.Physician’s Global Assessment (PGA)- Change in PGA at V2 (wk 4), V3 (wk 8) and V4 (wk12), early termination visit compared to baseline 3.Photograph of the target lesion	3 months	1.CRP level 2.Histopathological evaluation 3.Gene expression profile 4.Immunohistochemistry	3 months	SPHIRA is extract obtained from Herb Spheranthus Indicus. Ayurvedic Physicians have been using this herb since long for the treatment of inflmatory diseases. This study is randomized, double blind placebo controlled study evaluating eficacy and safety of 2 doses of SPHRA (1400 and 2800 mg) versus placebo in subjects suffering from moderate to severe psoriasis. A supplementary optional study (Prot…
CTRI/2007/091/000006	CTRI2007091000006	NA	2007	17/06/2014	No	Interventional	Dentistry	Randomized, Parallel Group, Active Controlled Trial	Assessment of the efficacy of Anchor Toothpaste in removal of plaque as compared to Regular Toothpaste (Colgate dental cream)	A randomnized double blinded parallel controlled clinical trial to compare the plaque removal efficacy of Anchor toothpaste as compared to regular toothpaste (Colgate dental cream among adult population in Dharwad	NIL	NIL	ANCHOR HEALTH AND BEAUTY CARE PRODUCTS , MUMBAI	India	Not Applicable	Phase 3	24/10/2007	Date Missing	24/10/2007	Date Missing	Not Applicable	Completed	1	1	""	""	"100"	"100"	Coin toss, Lottery, toss of dice, shuffling cards etc	Sequentially numbered, sealed, opaque envelopes	Participant and Outcome Assessor Blinded	Plaque status as assessed by Tureskey-Gilmore-Glickman modification of Quigley Hein Plaque Index	8 weeks	Any adverse effect on oral soft tissues	8 weeks	SUMMARY OF THE PROTOCOL Study Title: Assessment of the efficacy of Anchor Toothpaste in removal of plaque as compared to Regular Toothpaste (Colgate dental cream Study Phase: III Objective: Assessment of the efficacy of Anchor Toothpaste in removal of plaque as compared to Regular Toothpaste (Colgate dental cream) Patient Population: One hundred (100) healthy, adult, female and male subjects will…
CTRI/2007/091/000008	CTRI2007091000008	NA	2007	23/06/2014	NA	NA	NA	Randomized, Parallel Group, Placebo Controlled Trial	A clinical trial to study the effect of the addition of Vitamin D to conventional treatment in new pulmonary tuberculosis patients	A double blind, randomized, parallel, placebo control design study to determine the effect of addition of Vitamin D to conventional anti TB therapy	ClinicalTrials.gov	NCT00366470	Sponsored by Dalhousie University Internal Medicine Research Foundation, Halifax, Canada	India	Approved/Obtained	Phase 3	Date Missing	Date Missing	01/11/2009	Date Missing	Completed	Completed	4	4	""	""	"250"	""	Computer generated randomization	Pre-numbered or coded identical Containers	Participant, Investigator, Outcome Assessor and Date-entry Operator Blinded	Time to sputum culture conversion	8 weeks	Proportion of patients culture positive	8 weeks	The proposed study is a parallel, randomized, double-blinded, placebo-controlled clinical trial to quantify the change, if any, in microbiological outcome in TB patients treated with vitamin D in combination with standard DOTS therapy. It will take place in four CMC DOTS centres ,TB clinic at Bethestha hospital,Ambur,Scudder memorial hospital,Ranipet,Adukambarai ,GH,TB clinics all around ,Velore.…
CTRI/2007/091/000009	CTRI2007091000009	NA	2007	19/06/2014	No	Interventional	Dentistry	Randomized, Parallel Group, Active Controlled Trial	A clinical investigation of the efficacy of Anchor tooth paste on dental hypersensitivity as compared to Colgate tooth paste	A randomized double-blind parallel clinical trial to compare efficacy of Anchor tooth paste on dental hypersensitivity as compared to Colgate tooth paste.	NIL	NIL	S.D. M college of Dental Sciences and Hospital, Dharwad and Anchor Health and Beauty care pvt. Ltd.,	India	Not Applicable	Phase 3	06/02/2008	Date Missing	06/02/2008	Date Missing	Not Applicable	Completed	1	1	""	""	"80"	"80"	Coin toss, Lottery, toss of dice, shuffling cards etc	Sequentially numbered, sealed, opaque envelopes	Participant and Outcome Assessor Blinded	Dental hypersensitivity scores as assessed by tactile method and thermoelectric method at baseline, four weeks and eight weeks.	Baseline, 6 weeks and 12 weeks	Nil	Nil	Study Title: A clinical investigation of the efficacy of Anchor tooth paste on dental hypersensitivity as compared to Colgate tooth paste. Study Phase: III Name of Drug: Study Dosage: Twice a day Route of Administration: Oral - Topical Objective: The objective of this clinical study is to assess the efficacy of Anchor tooth paste on dental hypersensitivity as compared to Colgate tooth paste. Pati…
CTRI/2007/091/000012	CTRI2007091000012	NA	2007	NA	NA	NA	NA	Randomized, Parallel Group, Placebo Controlled Trial	A clinical trial to study the effect of N-acetyl cysteine (NAC)in patients with pulmonary tuberculosis	The role of N-acetyl cysteine in patients with newly detected sputum positive pulmonary tuberculosis, a double blind randomised control trial	NIL	NIL	Christian Medical College, FLUID Research grant, Vellore & Tuberculosis Control India - RNTCP.	India	Not Applicable	Phase 2/ Phase 3	Date Missing	Applicable only for Completed/Terminated trials	15/10/2007	Applicable only for Completed/Terminated trials	Open to Recruitment		1	1	"Applicable only for Completed/Terminated trials"	"Applicable only for Completed/Terminated trials"	"0"	""	Stratified block randomization	Pre-numbered or coded identical Containers	Participant, Investigator and Outcome Assessor Blinded	Sputum smear conversion rate	1 month after the start of treatment	Cure rate and relapse rate	2nd, 4th and 6th month after the start of treatment
CTRI/2007/091/000013	CTRI2007091000013	NA	2007	20/06/2014	No	Observational	Comparative Study	Randomized Factorial Trial	.A clinical trial to study the effects, (side effects and efficacy) of two combinations of chemotherapy drugs, (Paclitaxel, ifosfamide and Cisplatin) with (Paclitaxel, cisplatin and 5-FU) in patients with Locally Advanced Head and Neck Cancer	A Phase IIb RCT of Neoadjuvant chemotherapy comparing Paclitaxel, ifosfamide and Cisplatin with Paclitaxel, cisplatin and 5-FU in Patients with Locally Advanced Head and Neck (H&N) Cancer .	Protocol Number	ICON/H&N/0601	Indian Cooperative Oncology Network (ICON)	India	Not Applicable	Phase 2	07/09/2007	Date Missing	07/09/2007	Date Missing	Completed	Completed	6	1	""	""	"100"	"100"	Computer generated randomization	Centralized	Open Label	To evaluate and compare the toxicity of TIP and TCF regimens when used in locally advanced HNC in neoadjuvant setting.	To evaluate and compare the toxicity of TIP and TCF regimens when used in locally advanced HNC in neoadjuvant setting.	To assess the tumor response of TIP and TCF in this population of patients.	To assess the tumor response of TIP and TCF in this population of patients.
CTRI/2007/091/000015	CTRI2007091000015	NA	2007	03/09/2014	No	Interventional	DrugPreventive	Randomized, Parallel Group, Multiple Arm Trial	A clinical trial to evaluate the efficacy and safety of a combination of 5 cardiovascular drugs in subjects with one or more risk factors for cardiovascular diseases	The Indian Polycap study (TIPS); A randomized double-blind controlled trial of the efficacy and safety of POLYCAP versus its components in subjects with at least one additional cardio-vascular risk factor	ClinicalTrials.gov	NCT00443794	CADILA PHARMACEUTICALS INDIA LIMITED Cadila Corporate Campus, Sarkhej – Dholka Road, Bhat, Ahmedabad – 382 210, Gujarat, India	India	Approved/Obtained	Phase 2	22/06/2012	Applicable only for Completed/Terminated trials	Date Missing	Applicable only for Completed/Terminated trials	Not Applicable	Open to Recruitment	22	1	"Applicable only for Completed/Terminated trials"	"Applicable only for Completed/Terminated trials"	"2053"	"2053"	Computer generated randomization	Centralized	Participant, Investigator, Outcome Assessor and Date-entry Operator Blinded	The primary objective is, among subjects between 45 and 80 years of age and at least one additional CVD risk factor, to evaluate if the POLYCAP: 1] Is equivalent in reducing blood pressure when compared with its components containing three blood pressure lowering drugs used in combination 3] Is equivalent in modifying lipids when compared with the lipid lowering drug alone. 4] Is equivalent in re…	12 WEEKS	The secondary objective is to evaluate if the POLYCAP is superior to its components containing a single BP lowering drug or two BP lowering drugs	12 WEEKS	This study is a randomised double blind factorial clinical trial evaluating the combination of 5 cardiovascular drugs versus 8 combinations of the individual components. The objective is to understand the efficacy and the safety of combining various cardiovascular drugs in a polycap (polypill) for administering to a population with one or more risk factors for cardiovascular diseases. This study …
CTRI/2007/091/000016	CTRI2007091000016	NA	2007	04/05/2016	No	Interventional	DrugPreventive	Randomized, Parallel Group, Placebo Controlled Trial	A clinical trial to evaluate the effects of lipid modification with rosuvastatin and of blood pressure lowering with candesartan/hydrocholorothiazide(HCT) and their combination in a wide range of middle aged people who are at average risk of vascular events	A large, simple multicentre, international randomized placebo-controlled trial utilizing a 2 x 2 factorial design and evaluating cholesterol modification with rosuvastatin vs. placebo, blood pressure lowering with candesartan/HCT vs. placebo and combined treatment with rosuvastatin and candesartan/HCT vs. placebo on major vascular events Acronym: HOPE-3 (Heart Outcomes Prevention Evaluation	ClinicalTrials.gov	NCT00468923	Population Health Research Institute, McMaster University Hamilton General Hospital 237,Barton St	Argentina,Australia,Brazil,Canada,China,Colombia,CzechRepublic,Ecuador,Hungary,India,Israel,Malaysia,Netherlands,Philippines,RussianFederation,Slovakia,SouthAfrica,Sweden,Ukraine,UnitedKingdom	Approved/Obtained	Phase 3/ Phase 4	19/02/2009	Date Missing	01/09/2007	Date Missing	Completed	Completed	23	23	""	""	"10000"	""	Computer generated randomization	Centralized	Participant, Investigator, Outcome Assessor and Date-entry Operator Blinded	To evaluate the effects of lipid modification (LDL cholesterol lowering and HDL cholesterol raising) with rosuvastatin 10 mg daily on major CV events. To evaluate the effects of blood pressure lowering with combined candesartan 16 mg/HCT 12.5 mg daily on major CV events. To evaluate the impact of combined lipid modification with rosuvastatin 10 mg/day and blood pressure lowering with candesartan …	5 years	Total mortality CV mortality Coronary heart disease events Cerebrovascular disease events Heart failure Revascularization procedures Angina pectoris Progression of renal disease New diagnosis of diabetes	5 years	Heart disease and stroke are major causes of death and disability worldwide and are largely preventable. Cholesterol and blood pressure are major cardiovascular risk factors. Previous studies have shown that certain drugs can effectively and safely lower cholesterol and blood pressure and prevent heart attacks and strokes. Such studies have been conducted primarily in people who had already susta…
CTRI/2007/091/000017	CTRI2007091000017	NA	2007	NA	NA	NA	NA	Randomized, Parallel Group, Multiple Arm Trial	A clinical trial to compare and study the effect of a new experimental drug AMG 706 or Bevacizumab in combination with Paclitaxel and Carboplatin in patients with Advanced Non-Squamous Non-Small Cell Lung Cancer.	A Phase 2, Multicenter, Open Label, Randomized Trial of AMG 706 or Bevacizumab in Combination With Paclitaxel and Carboplatin for Advanced Non-Squamous Non-Small Cell Lung Cancer.	ClinicalTrials.gov	NCT00369070	Amgen Technology Pvt Ltd A Wing, Level 4, Dynasty Business Park, Andheri-Kurla Road, Andheri (Ea	India	Approved/Obtained	Phase 2	Date Missing	Applicable only for Completed/Terminated trials	15/10/2007	Applicable only for Completed/Terminated trials	Not Yet Recruiting		8	8	"Applicable only for Completed/Terminated trials"	"Applicable only for Completed/Terminated trials"	"180"	""	Stratified randomization	Centralized	Open Label	Objective Tumor Response Rate	Event Based	Duration of response	Event Based	The purpose of this study is to estimate the difference in objective response rates between each paclitaxel/carboplatin plus AMG 706 arm (Arm A and B) and paclitaxel/carboplatin plus bevacizumab arm (Arm C) in subjects with advanced non-squamous NSCLC. The study will be conducted at approximately 50 centres in the U.S.A, Hong Kong and India
CTRI/2007/091/000020	CTRI2007091000020	NA	2007	04/08/2014	Yes	Interventional	Drug	Randomized, Parallel Group, Placebo Controlled Trial	A randomized trial comparing adjunctive modafinil with placebo for clozapine related adverse effects in people with schizophrenia or schizoaffective disorder in remission.	Modafinil for clozapine related adverse effects in people with schizophrenia or schizoaffective disorders in remission: a randomized, placebo controlled trial	NIL	NIL	Fluid Research Fund, Christian Medical College, Vellore 632002 Prof. BV Moses Centre for Clinical Trials and EBM, CMC Vellore 632002 Sun Pharmaceutical Industries Ltd., Ahmedabad (for modafinil and placebo tablets only)	India	Not Applicable	Phase 4	15/10/2007	Applicable only for Completed/Terminated trials	Date Missing	Applicable only for Completed/Terminated trials	Not Yet Recruiting	Suspended	1	1	"Applicable only for Completed/Terminated trials"	"Applicable only for Completed/Terminated trials"	"60"	"60"	Permuted block randomization, variable	Pre-numbered or coded identical Containers	Participant, Investigator, Outcome Assessor and Date-entry Operator Blinded	Proportion without daytime sleepiness	2 weeks, 5 weeks, 9 weeks	Mean weight	9 weeks	NA
CTRI/2011/091/000021	CTRI2011091000021	NA	2011	NA	NA	NA	NA	Other	This is a Neoadjuvant Study of AC Followed by Ixabepilone or Paclitaxel in Early Stage Breast Cancer That is HER-2 Negative and Estrogen Receptors Negative	Randomized Phase II Biomarker Neoadjuvant Study of Sequential AC Followed by Ixabepilone Compared to Sequential AC Followed by Paclitaxel in Women With Early Stage Breast Cancer Not Overexpressing HER-2 and Estrogen Receptors	ClinicalTrials.gov	NCT00455533	The pharmaceutical company sponsoring this study is Bristol-Myers Squibb	India	Approved/Obtained	Phase 2	Date Missing	Applicable only for Completed/Terminated trials	06/11/2007	Applicable only for Completed/Terminated trials	Completed		8	8	"Applicable only for Completed/Terminated trials"	"Applicable only for Completed/Terminated trials"	"150"	""			Open Label	Estimate the pathologic complete response (pCR) rate in the two arms [Time Frame: at study completion] &#56256;&#56442; Estimate pCR rate in a biomarker predefined population [Time Frame: at study completion]		Estimate the sensitivity and specificity for each of the predictive models [Time Frame: at study completion] &#56256;&#56442; Explore other gene expression and protein expression that may be predictive of pCR in the two arms [Time Frame: at study completion] &#56256;&#56442; Estimate the clinical objective response rates in the two arms [Time Frame: at study completion] &#56256;&#56442; Determine…		The study will evaluate the effectiveness of ixabepilone when given after doxorubicin plus cyclophosphamide compared to standard treatment of paclitaxel given after doxorubicin plus cyclophosphamide in patients with early stage breast cancer. In addition the study will verify predefined biomarkers as well as discover new biomarkers that could identify patients who are more likely to respond to ix…
CTRI/2007/091/000022	CTRI2007091000022	NA	2007	26/09/2013	No	Interventional	Probiotic	Randomized, Parallel Group, Active Controlled Trial	A clinical trial to study the effects of a lactobacilli preparation in bacterial vaginosis, HIV infectivity and vaginal immunity in healthy women and in subjects with bacterial vaginosis	To evaluate the efficacy of a lactobacilli preparation on Bacterial vaginosis, HIV infectivity and vaginal immunity in healthy subjects and subjects with bacterial vaginosis	Protocol Number	CD-NIN-BV ver 9 dt. September 13, 2007	CD Pharma India Pvt. Ltd. C-1/53, First Floor, S.D.A New Delhi - 110016 Tel: +91-11-41759898	India	Approved/Obtained	Phase 3	15/10/2007	Date Missing	Date Missing	Date Missing	Not Applicable	Completed	1	1	""	""	"140"	"140"	Computer generated randomization	Sequentially numbered, sealed, opaque envelopes	Participant, Investigator, Outcome Assessor and Date-entry Operator Blinded	NA	NA	i. Sphingomyelinase and ceramide concentration in vaginal secretions from study subjects ii. Tolerability of the trial medication	8 days	The study is a randomized, double-blind placebo controlled single center trial to evaluate the efficacy of a lactobacilli preparation on Bacterial vaginosis, HIV infectivity and vaginal immunity in healthy subjects and subjects with bacterial vaginosis. The primary objective is to evaluate the efficacy of lactobacilli preparation (Florisia?) on bacterial vaginosis, HIV infectivity and vaginal imm…
CTRI/2007/091/000023	CTRI2007091000023	NA	2007	NA	NA	NA	NA	Randomized, Parallel Group, Active Controlled Trial	A Phase III Study of Dasatinib vs. Imatinib in Patients With Newly Diagnosed Chronic Phase CML	An Open-Label, Randomized, Multicenter Phase III Trial of Dasatinib (SPRYCEL) vs. Standard Dose Imatinib (400 mg) in the Treatment of Subjects With Newly Diagnosed Chronic Phase Philadelphia Chromosome Positive Chronic Myeloid Leukemia	ClinicalTrials.gov	NCT00481247	The pharmaceutical company sponsoring this study is Bristol-Myers Squibb	India	Approved/Obtained	Phase 3	Date Missing	Applicable only for Completed/Terminated trials	14/11/2007	Applicable only for Completed/Terminated trials	Completed		7	7	"Applicable only for Completed/Terminated trials"	"Applicable only for Completed/Terminated trials"	"0"	""			Open Label	Best confirmed Complete Cytogenetic Response [Time Frame: at 12 months]		Time in, duration and time to confirmed CCyR &#56256;&#56442; Time in duration and time to confimred CCyR [Time Frame: within 12 months]		The purpose of this clinical research study is to compare the rate of complete cytogenetic response of dasatinib to imatinib therapy at 12 months after randomization in newly diagnosed chronic phase Ph+ CML patients. The safety of this treatment will also be studied. The trial is part of a global trial and where currently recruitment is underway. It is estimated that 40 subjects will be recruited…
CTRI/2007/091/000024	CTRI2007091000024	NA	2007	05/08/2014	No	Interventional	Drug	Randomized, Parallel Group, Active Controlled Trial	Oral Direct Factor Xa Inhibitor Rivaroxaban in Patients With Acute Symptomatic Deep-Vein Thrombosis or Pulmonary Embolism	Oral direct factor Xa inhibitor rivaroxaban in patients with acute symptomatic deep-vein thrombosis or pulmonary embolism.	EudraCT	2006-004495-13	Bayer Healthcare AG	India	Approved/Obtained	Phase 3	22/03/2007	Date Missing	02/01/2007	Date Missing	Completed	Completed	6	6	""	""	"0"	"51"		Other	Outcome Assessor Blinded	Symptomatic recurrent VTE, occuring during the 3-, 6-, and 12-month study treatment periods	Time Frame: 3-, 6-, or 12-month study treatment period	Clinically relevant bleeding (i.e., major bleeding and clinically relevant non-major bleeding)	Time Frame: 3-, 6-, or 12-month study treatment period	This is a multicenter, randomized, open-label, assessor-blind, event-driven, non-inferiority program for efficacy with a study treatment duration of 3, 6 or 12 months in patients with confirmed acute symptomatic DVT without symptomatic PE (Einstein-DVT) or in patients with confirmed acute symptomatic PE with or without symptomatic DVT (Einstein-PE). Goal: To evaluate whether rivaroxaban is at lea…
CTRI/2007/091/000026	CTRI2007091000026	NA	2007	05/08/2014	No	Interventional	Drug	Randomized, Parallel Group, Active Controlled Trial	Once-daily Oral Direct Factor Xa Inhibitor Rivaroxaban in the Long-term Prevention of Recurrent Symptomatic Venous Thromboembolism in Patients With Symptomatic Deep-vein Thrombosis or Pulmonary Embolism. The Einstein-Extension Study	Once-daily oral direct factor Xa inhibitor rivaroxaban in the long-term prevention of recurrent symptomatic venous thromboembolism in patients with symptomatic deep-vein thrombosis or pulmonary embolism.The Einstein-Extension study.	EudraCT	2006-00 4494-96	Bayer HealthCare AG,D-51368 Leverkusen,Germany.	India	Approved/Obtained	Phase 3	28/02/2007	Date Missing	02/01/2007	Date Missing	Completed	Completed	6	6	""	""	"1300"	"19"			Participant, Investigator and Outcome Assessor Blinded	Symptomatic recurrent VTE, i.e., the composite of recurrent DVT or fatal or non-fatal PE	Time Frame: 6-, or 12-month study treatment period	Time-to-first major bleeding	Time Frame: 6-, or 12-month study treatment period	This is a multicenter, randomized, double-blind, placebo-controlled, event-driven, superiority study for efficacy. Patients with confirmed symptomatic DVT or PE who completed 6 or 12 months of treatment with rivaroxaban or VKA are eligible for this trial (Einstein-Extension study). Goal: To evaluate whether rivaroxaban is better than placebo in the long-term prevention of recurrent symptomatic ve…
CTRI/2007/091/000027	CTRI2007091000027	NA	2007	11/05/2013	Yes	Interventional	Drug	Randomized, Parallel Group, Placebo Controlled Trial	To study the effects of Zoledronic acid on bone mineral density in Osteoporotic chronic spinal cord injury patients.	A randodomized double blinded case controlled study of the effects of Zoledronic acid on bone mineral density in Osteoporotic chronic spinal cord injury patients	NIL	NIL	Christian Medical College, Vellore - Research Fund	India	Not Applicable	Phase 3	Date Missing	Date Missing	13/02/2008	Date Missing	Completed	Completed	1	1	""	""	"30"	"30"	Computer generated randomization	Pharmacy-controlled Randomization	Participant, Investigator and Outcome Assessor Blinded	Change in bone mineral density as measured by DEXA scan 12 months after administration of Zoledronic acid.	0 - at diagnosis of osteoporosis and 12months after drug administration	NIL	NIL	Objectives: To observe the long term effect of single dose zoledronic acid on bone mineral density (BMD) in South Indian persons with chronic spinal cord injury (SCI). Design: Randomized double-blind placebo-controlled parallel-group pilot trialSetting: Rehabilitation center of a tertiary care university teaching hospital Participants: Subjects with traumatic SCI (n=28), at least 1 year post trau…
CTRI/2007/091/000028	CTRI2007091000028	NA	2007	22/07/2014	No	Interventional	Biological	Randomized, Parallel Group, Placebo Controlled Trial	A double blind clinical trial to study the multiple dose effect of the study drug on safety, effectiveness and blood levels of the drug in patients with Ulcerative colitis who are non responsive to steroids.	A randomized, double blind, placeo controlled evaluation of the safety, efficacy and pharmacokinetics of multiple doses of Basiliximab with concomitant corticosteroids in steroid refractory Ulcerative colitis.	Protocol Number	BSX-001, Amendment 2, 21 Dec 2006	Cerimon Pharmaceuticals, Inc. 701 Gateway Boulevard, Suite 100 South San Francisco CA 94080	Belgium,CzechRepublic,India,Poland,RussianFederation,Slovakia,Ukraine,UnitedKingdom,UnitedStatesofAmerica	Approved/Obtained	Phase 2	01/04/2007	Date Missing	21/09/2007	Date Missing	Completed	Completed	14	14	""	""	"181"	"45"	Computer generated randomization	Pre-numbered or coded identical Containers	Participant, Investigator and Outcome Assessor Blinded	Clinical Remission	8th Week	NA	NA	This is a randomized, Double-Blind, Placebo-Controlled Evaluation of the Safety, Efficacy, and Pharmacokinetics of Multiple Doses of Basiliximab, with Concomitant Corticosteroids, in Steroid-Refractory Ulcerative Colitis.This study This study is presently planned as a global study that will include up to 60 investigational sites in as many as eight countries will randomize up to 135 subjects worl…
CTRI/2007/091/000029	CTRI2007091000029	NA	2007	03/07/2014	No	Interventional	Drug	Randomized, Parallel Group, Placebo Controlled Trial	ASPIRIN TO PREVENT RECURRENT VENOUS THROMBOEMBOLISM (ASPIRE)	A multi-centre, randomised, double-blind, placebo- controlled clinical trial examining the efficacy and safety of low-dose aspirin after initial anticoagulation to prevent recurrent venous thromboembolism	ANZCTR	ACTRN12605000004662	Clinical Trials Centre, University of Sydney, Australia. National Health and Medical Research Council Mallett street Campus MO 2 Level 5, Building F, 88 Mallett Street, Camperdown, University of Sydney, NSW 2050 Australia Ph 61295625000	Argentina,Australia,India,NewZealand,Singapore	Approved/Obtained	Phase 3	19/02/2009	Date Missing	01/05/2003	Date Missing	Completed	Completed	14	14	""	""	"400"	"124"	Computer generated randomization	Centralized	Participant, Investigator, Outcome Assessor and Date-entry Operator Blinded	The composite of objectively diagnosed symptomatic VTE or fatal PE	5 YEARS	The composite of symptomatic VTE, myocardial infarction, stroke, or cardiovascular death (all serious thrombotic vascual events).	5 years	Patients who develop venous thromboembolism (VTE) in the absence of a clinically identifiable cause (?unprovoked? VTE) remain at high risk of recurrence for many years after the acute event. Long-term treatment with an oral vitamin K antagonist (e.g., warfarin) is highly effective to prevent recurrent VTE but is inconvenient to use because of the need for close laboratory monitoring and is associ…
CTRI/2007/091/000031	CTRI2007091000031	NA	2007	07/11/2013	NA	Interventional	Drug	Randomized, Parallel Group, Active Controlled Trial	A clinical trial to study the effects of combination of two drugs, arterolane (RBx 11160) maleate and piperaquine phosphate given together and Coartem in patients with acute uncomplicated Plasmodium falciparum malaria.	A phase II, randomized, open label, multicentre study to assess the antimalarial efficacy and safety of arterolane (RBx 11160) maleate and piperaquine phosphate coadministration and Coartem in patients with acute uncomplicated Plasmodium falciparum malaria	Protocol Number	R1ARTP1072015	Department of Science and Technology, New Delhi-110016 Ranbaxy Laboratories Ltd. Plot No. 20, Sector 18 Udyog Vihar Industrial Area Gurgaon 122015 Hary	Bangladesh,India,Thailand	Approved/Obtained	Phase 2	Date Missing	Date Missing	14/11/2007	Date Missing	Completed	Completed	5	5	""	""	"240"	"146"	Permuted block randomization, variable	Not Applicable	Open Label	PCR corrected Adequate Clinical and Parasitological Response (ACPR)	on Day 28.	parasite clearance time	time from first dosing to time of first blood draw with complete parasite clearance (parasite clearance is defined as no parasites for 2 consecutive readings 6 hours apart with a confirmed negative reading 24 hours after the first negative slide)	This study is a randomized, open label, multicentre study to assess the antimalarial efficacy and safety of arterolane (RBx 11160) maleate and piperaquine phosphate coadministration and CoartemÂŽ in patients with acute uncomplicated Plasmodium falciparum malaria. The primary outcome measure will be PCR corrected Adequate Clinical and Parasitological Response (ACPR) on Day 28.
CTRI/2007/091/000032	CTRI2007091000032	NA	2007	NA	NA	NA	NA	Other	A study to see if colonoscopic decompression [a special tube fitted with camera which will be inserted through the anus ]can help you to reduce the abdominal high pressure	Intra abdominal hypertension and its effect on gastrointestinal mucosal pH; a randomized prospective clinical trial to study the role of colonoscopic decompression and its effect on Gastro intestinal mucosal pH and intra abdominal hypertension	NIL	NIL	To applied to DST	India	Not Applicable	Phase 2/ Phase 3	Date Missing	Applicable only for Completed/Terminated trials	01/01/2008	Applicable only for Completed/Terminated trials	Not Yet Recruiting		1	1	"Applicable only for Completed/Terminated trials"	"Applicable only for Completed/Terminated trials"	"80"	""	Computer generated randomization	On-site computer system	Outcome Assessor Blinded	1.Reduction in intra abdominal pressure 2.improvement in pulmonary parameters 3.changes in the mucosal Ph	The IAP will be an imediate effect and will be measured at 12 hour interval The respiratory parameters might take more than 24 hrs to settle	Improvement in the GI function	Might take 48 hrs	This study is a randomised controlled trial coparing the role of colonoscopy in reducing the IAP with standard treatment . patients who had under gone laprotomy for intraabdominal sepsis or trauma ,and patients with acute pancreatits will Intra abdominal pressure is measured by the intravesical method. The IAP should be measured in mmHg and measured at end expiration in the complete supine positi…
CTRI/2007/091/000033	CTRI2007091000033	NA	2007	07/08/2014	No	Interventional	DrugVaccine	Randomized, Parallel Group Trial	A study to evaluate the effect of immunoadjuvant therapy with Mycobacterium w and Docetaxel in Metastatic Hormone Refractory Prostate Cancer.	An Phase II, Open label,Randomized, Multicentric,Clinical Trial of Mycobacterium w in combination with Docetaxel versus Docetaxel in Metastatic Hormone Refractory Prostate Cancer	ClinicalTrials.gov	NCT00525408	Cadila Pharmaceuticals limited , Corporate Campus, Vill.Bhat, Ahmedabad-Dholka Road, Dist. Ahmedabad	India	Approved/Obtained	Phase 2	29/07/2007	Applicable only for Completed/Terminated trials	Date Missing	Applicable only for Completed/Terminated trials	Not Applicable	Other (Terminated)	28	28	"Applicable only for Completed/Terminated trials"	"Applicable only for Completed/Terminated trials"	"176"	"176"	Stratified block randomization	Pre-numbered or coded identical Containers	Open Label	1. Overall Survival	1. 12 months	1. Quality of Life 2. PSA levels 3. Tumor Response 4. Pain Score 5. Hematological Toxicity	1. 12 months 2. 12 months 3. 12 months 4. 12 months 5. 12 months	This study will be an open label, multicentric, randomized, comparative controlled clinical trial. Patients assigned to test arm will receive Inj. Cyclophosphamide 300 mgm/m2 on day one. This will be followed by injection of Mycobacterium w on next day. Seven days following immunization Docetaxel will be administered by intravenous infusion on day 1 of a 21 days cycle for 6 cycles. Mycobacterium …
CTRI/2007/091/000034	CTRI2007091000034	NA	2007	07/08/2014	No	Interventional	Vaccine	Randomized, Parallel Group, Active Controlled Trial	Bladder Cancer Study.	Open Label, Randomized, Multicentric, Comparative and Controlled Clinical Trial of Mw in Superficial transitional cell carcinoma to compare the efficacy and toxicity of Mw (intra-dermal) to Intravesical BCG in patients with newly diagnosed Superficial transitional cell carcinoma with high probability of recurrence.	ClinicalTrials.gov	NCT00694915	Cadila Pharmaceuticals Ltd 1389, Trasad Road, Dholka, Ahmedabad- 387810	India	Approved/Obtained	Phase 2	09/10/2008	Date Missing	Date Missing	Date Missing	Not Applicable	Completed	15	15	""	""	"122"	"122"	Computer generated randomization	Centralized	Open Label	1. Response Rate 2. Quality of life: 3. Time to Tumor Progression	24 Months	1. quality of life 2. time to tumor progression	24 months	This study is an Open Label, Randomized, Multicentric and Comparative Controlled Clinical Trial in patients with Newly diagonsed Superficial transitional cell carcinoma of Bladder; with high probability of recurrence; to compare the efficacy and toxicity of intra-dermal Mw to Intravesical BCG. One Hundred & twenty patients with superficial transitional cell carcinoma in stage Ta, T1 and TIS who h…
CTRI/2007/091/000037	CTRI2007091000037	NA	2007	22/02/2018	No	Interventional	DrugVaccine	Randomized, Parallel Group Trial	Clinical trial of Mycobacterium w in Combination with Paclitaxel and Cisplatin in Advanced non small cell lung cancer patients.	Open label, randomized multicentric clinical trial of Mycobacterium w in combination with Paclitaxel plus Cisplatin versus paclitxel and cisplatin in advanced Non Small Cell Lung Cancer.	Protocol Number	CR-60/7260 Version 1.2 Dated 25 June 2008	Cadila Pharmaceuticals ltd. Corporate Campus, Bhat.	India	Approved/Obtained	Phase 2	11/12/2008	Date Missing	Date Missing	Date Missing	Not Applicable	Completed	17	17	""	""	"221"	"221"	Computer generated randomization	Centralized	Open Label	1. To determine & compare the overall survival time of patients in the two arms. 2. To determine & compare the effect of this treatment on Quality of life in the two arms.	After study completion	1. To determine & compare the Response rate in the two arms. 2. To study & compare the (hematological) toxicity in the two arms.	After study completion	Study has completed and final report has been submitted to concerned agencies.
CTRI/2007/091/000038	CTRI2007091000038	NA	2007	21/07/2014	No	Observational	Follow Up Study	Single Arm Trial	The purpose of this study is to gather information about total knee replacement surgery using P.F.C Sigma RP-F device and collect a long-term clinical outcome data.	A Prospective, Non-Competitive Multi Centre Study to Evaluate the Clinical Performance of the DePuy Press Fit Condylar (P.F.C*) Sigma RP-F Knee (CT 01/53).	ClinicalTrials.gov	NCT00761410	Johnson & Johnson Ltd	India	Not Applicable	Phase 4	Date Missing	Applicable only for Completed/Terminated trials	08/10/2004	Applicable only for Completed/Terminated trials	Completed		1	1	"Applicable only for Completed/Terminated trials"	"Applicable only for Completed/Terminated trials"	"280"	"22"	Not Applicable	Not Applicable	Not Applicable	Demonstrate that 90% of patients have a functionally stable knee that can achieve post-operative range of motion of 125 degree or greater one year following their procedure.	functionally stable knee that can achieve post-operative range of motion of 125 degree or greater one year following their procedure	to investigate the survivorship of the P.F.C Sigma RP-F knee at 1,2,3,5,10,15 and 20 years	survivorship of the P.F.C Sigma RP-F knee at 1,2,3,5,10,15 and 20 years	This a prospective, non-comparative, Multi Centre Study to Evaluate the performance of the Depuy Press Fit Condylar(P.F.C.) Sigma RP-F knee.a total of 280 subjects wiil be studied in 1 group. A minimum of 10 and a maximum of 35 subjects will be recruited at each site.the primary primary objective of this study is to demonstrate the P.F.C Sigma RP-F knee accomodates functional stability and post-o…
CTRI/2007/091/000039	CTRI2007091000039	NA	2007	NA	NA	NA	NA	Randomized, Parallel Group, Active Controlled Trial	Phase II Study for Previously Untreated Subjects With Non Small Cell Lung Cancer (NSCLC) or Small Cell Lung Cancer (SCLC)	A Randomized, Double Blind, Parallel, Three Arm Trial Evaluating the Efficacy and Safety of Ipilimumab (BMS-734016) in Combination With Paclitaxel/Carboplatin Compared to Paclitaxel/Carboplatin Alone in Previously Untreated Subjects With Lung Cancer	ClinicalTrials.gov	NCT00527735	The Pharmaceutical Company Sponsoring This Study Is Bristol-Myers Squibb	India	Approved/Obtained	Phase 2	Date Missing	Applicable only for Completed/Terminated trials	11/04/2008	Applicable only for Completed/Terminated trials	Open to Recruitment		5	5	"Applicable only for Completed/Terminated trials"	"Applicable only for Completed/Terminated trials"	"0"	""			Participant, Investigator, Outcome Assessor and Date-entry Operator Blinded	Primary Outcome Measures: EORTC-QLQ-30 questionnaire [ Time Frame: completed at every visit ]	[ Time Frame: completed at every visit ]	Safety evaluations in all study arms	At defined timepoints per the protocol	The trial is part of a global trial. In India it is proposed to recruit 22 patients from Indian sites. Globally trial has started recruitment. In India it is expected to begin on 11 April 20008.
CTRI/2007/091/000040	CTRI2007091000040	NA	2007	06/08/2014	No	Interventional	Drug	Randomized, Parallel Group, Active Controlled Trial	Venous Thromboembolic Event (VTE) Prophylaxis in medically III Patient (Magellan)	MAGELLAN - Multicenter, rAndomized, Parallel Group Efficacy and Safety for the Prevention of VTE in Hospitalized Medically iLL Patients Comparing rivaroxabAN With Enoxaparin	EudraCT	EudraCT: 2007-004614-14	Bayer HealthCare AG, D-S1368 Leverkusen, Germany	India	Approved/Obtained	Phase 3	11/05/2008	Date Missing	12/01/2007	Date Missing	Completed	Completed	16	16	""	""	"10000"	"250"			Participant, Investigator and Outcome Assessor Blinded	Composite of VTE (DVT and/or PE) and Death	Time Frame: up to day 35	Individual components of the composite endpoint and other cardiovascular events.	Time Frame: 90 + 7 days	This study will evaluate if extended therapy with oral rivaroxaban can prevent blood clots in the leg and lung that can occur with patients hospitalized for acute medical illness, and compare these results with those of the standard enoxaparin dose and duration regimen. The safety of rivaroxaban will also be studied. (FPFV in India: 28 May 2008)
CTRI/2007/091/000042	CTRI2007091000042	NA	2007	01/08/2014	No	Interventional	Drug	Randomized, Parallel Group, Active Controlled Trial	Comparison of two NN1250 formulations versus insulin glargine, all in combination with metformin in subjects with type 2 diabetes	Safety and efficacy comparison of two NN1250 formulations and insulin glargine all in combination with metformin in insulin naive subjects with type 2 diabetes, measured by HbA1c after 16 weeks of treatment	ClinicalTrials.gov	NCT00611884	Novo Nordisk A/S C/oNovo Nordisk India Private Ltd. Plot No.32, 47 - 50, EPIP Area, Whitefield, Bangalore - 560 066 India	UnitedStatesofAmerica	Approved/Obtained	Phase 2	08/01/2008	Date Missing	08/01/2008	Date Missing	Completed	Completed	4	4	""	""	"342"	"144"	Not Applicable	On-site computer system	Open Label	HbA1c	After 16 weeks of treatment	1. Plasma glucose profiles For the duration of the trial 2. Incidence of hypoglycaemic episodes For the duration of the trial 3. Frequency and severity of adverse events For the duration of the trial 4. Laboratory safety parameters For the duration of the trial 5. Physical examination and vital signs For the duration of the trial	After 16 weeks of treatment	The aim of the trial is to compare two NN1250 formulations with each other and with insulin glargine, all in combination with metformin in insulin naive subjects with type 2 diabetes
CTRI/2007/091/000043	CTRI2007091000043	NA	2007	08/02/2013	No	Interventional	Drug	Randomized, Parallel Group, Placebo Controlled Trial	A study to determine the safety and activity of a novel oral agent, AV-951, in patients with kidney cancer To determine the safety and efficacy of AV-951 for the treatment in patients with Renal cell carcinoma.	A Phase 2, Placebo-Controlled, Randomized, Discontinuation Trial of AV-951 in Patients With Renal Cell Carcinoma	Protocol Number	AV-951-07-201	AVEO Pharmaceuticals Inc., 75 Sidney street, Cambridge, Massachusetts 02139, USA.	India	Approved/Obtained	Phase 2	Date Missing	Date Missing	31/12/2007	Date Missing	Open to Recruitment	Completed	5	5	""	""	"200"	"17"	Computer generated randomization	Pre-numbered or coded identical Containers	Participant, Investigator and Outcome Assessor Blinded	1.To determine the safety of AV-951 with this dose schedule 2.To determine objective response (CR + PR) rate at 16 weeks 3.To determine the percentage of randomly assigned patients remaining progression free at 12 weeks following random assignment to AV-951 or placebo (ie, 28 weeks after study entry).	1. Dec 09 2. Dec 08 3. March 09	1.Determine the progression free-survival after random assignment (randomized sub-set only) 2.Determine the overall progression-free survival (from start of treatment) 3.Characterize the pharmacokinetic (PK) and pharmacodynamic (PD) profiles of AV-951 in a subset of patients 4.Evaluate potential pharmacogenomic (PG) and metabolomic markers of AV-951 activity in surrogate tissues (potentially to i…	1. Dec 09 2. Dec 09 3. N/A for India 4. N/A for India	It is a global multicenter trial. Russia and Ukraine are the other participating countries apart from India. Approvals are already in place from all the concerned regulatory authorities including India. 200 patients with renal cell carcinoma are proposed to be enrolled in this study. Sponsor proposes to enroll approximately 75 patients from India. Status of the trial in India is not yet recruitin…
CTRI/2007/091/000044	CTRI2007091000044	NA	2007	NA	NA	NA	NA	Randomized, Parallel Group, Placebo Controlled Trial	SNX-1012-CLN2: A clinical trial to study the effect of a new drug SNX-1012 on mouth ulcers in Patients Receiving Cancer Treatment when compared to a placebo	SNX-1012-CLN2: A Phase 2, Randomized, Double-masked, Placebo-controlled Study to Evaluate the Efficacy of SNX-1012 in Reducing the Duration and Severity of Ulcerative Oral Mucositis in Patients Receiving Cytotoxic Chemotherapy for Breastor Lung Cancer	Other	IND No:62,271	Serenex Inc, 323 Foster street, Durham NC 277012139 USA	India	Approved/Obtained	Phase 2	Date Missing	Applicable only for Completed/Terminated trials	01/01/2007	Applicable only for Completed/Terminated trials	Completed		19	19	"Applicable only for Completed/Terminated trials"	"Applicable only for Completed/Terminated trials"	"0"	""	Computer generated randomization	Centralized	Participant, Investigator and Outcome Assessor Blinded	Duration of WHO Grades 2, 3, or 4 OM during CT Cycle 2 from the first day of OM WHO grade &#8805; 2 until Grade < 2 or resolution	CT cycle 2	NA	NA	This study is a multi-center,randomized,double-masked,placebo controlled, parallel study, comparing the safety and efficacy of SNX-1012 as compared to a placebo in reducing the duration of WHO grade 2,3 or 4 Oral Mucositis in cancer patients undergoing cytotoxic chemotherapy. The study is planned to be conducted in 30 centers in the US and 19 centers in India. The planned enrollment is 960 and fo…
CTRI/2007/091/000047	CTRI2007091000047	NA	2007	NA	NA	NA	NA	Randomized, Parallel Group, Multiple Arm Trial	A Clinical Trial to study the effects of three Physiotherapy Treatments- Jaw Muscle Exercise, Myofascial Release and Cognitive Behavioral Therapy in Temporomandibular Muscle Pain Patients	Effects of Masticatory Muscle Re-education, Cognitive Behavioral Therapy and Myofascial Release Techniques on Temporomandibular Joint Myofascial Pain Syndrome- A Randomized Controlled Trial.	NIL	NIL	None None	India	Not Applicable	N/A	Date Missing	Applicable only for Completed/Terminated trials	01/02/2008	Applicable only for Completed/Terminated trials	Completed		1	1	"Applicable only for Completed/Terminated trials"	"Applicable only for Completed/Terminated trials"	"0"	""	Random Number Table	Sequentially numbered, sealed, opaque envelopes	Outcome Assessor Blinded	Pain free range of jaw opening	Day one- pre treatment Day five- post five sessions of treatments	Jaw Pain and Function Questionnaire	Day one- pre treatment Day five- post five sessions of treatments	The study is a Outcome assessor Blinded, Paralle Group Randomized Controlled Trial to compare the three interventions- T-T-B-S exercise, myofascial release techniques and cognitive behavioral therapy in improving pain relief, jaw opening range of motion, pressure pain thresholds and Jaw Pain and Dysfunction scores for the management of myofascial temporomandibular pain syndrome (MFTMPS) patients,…
CTRI/2007/091/000048	CTRI2007091000048	NA	2007	10/10/2012	NA	NA	NA	Randomized, Parallel Group, Placebo Controlled Trial	A clinical trial to study the efficacy of aromatase inhibitors as an ovulation inducing drug in clomiphene resistant cases.	Aromatase inhibitors in clomiphene resistant women:A randomised double blind placebo controlled trial.	NIL	NIL	NIL	India	Not Applicable	Phase 4	Date Missing	Date Missing	10/11/2007	Date Missing	Completed	Completed	1	1	""	""	"36"	""	Computer generated randomization	Pharmacy-controlled Randomization	Participant, Investigator and Outcome Assessor Blinded	Ovulation	12months	1.Clinical pregnancy 2.Endometrial thickness 3.Trilaminar pattern	12months	This is a randomized double blind controlled trial studying the efficacy of aromatase inhibitors as an ovulation induction agent in clomiphene resistant women(N=34).study will be conducted over a period of 12months and primary outcome will be ovulation.secondary outcome will be clinical pregnancy, endometrial thickness and trilaminar appearence.
CTRI/2008/091/000001	CTRI2008091000001	NA	2008	13/04/2013	No	Interventional	Drug	Randomized, Parallel Group, Placebo Controlled Trial	ALiskiren Trial In Type 2 diabetes Using cardiorenal Disease Endpoints	A randomized, double-blind, placebo-controlled, parallelgroup study to determine whether, in patients with type 2 diabetes at high risk for cardiovascular and renal events, aliskiren, on top of conventional treatment, reduces cardiovascular and renal morbidity and mortality	ClinicalTrials.gov	NCT00549757	Novartis Pharma AG, Postfach, CH-4002 Basel, SWITZERLAND	Argentina,Austria,Belgium,Brazil,Canada,China,Colombia,CzechRepublic,Denmark,Finland,France,Germany,Greece,Guatemala,Hungary,India,Italy,Japan,Lithuania,Netherlands,Peru,Portugal,Singapore,Slovakia,SouthAfrica,Spain,Switzerland,Taiwan,Thailand,Turkey,UnitedKingdom,UnitedStatesofAmerica,Venezuela(BolivarianRepublicof)	Approved/Obtained	Phase 3	01/05/2008	Date Missing	10/10/2007	Date Missing	Completed	Completed	20	20	""	""	"8606"	"476"	Computer generated randomization	Centralized	Participant, Investigator, Outcome Assessor and Date-entry Operator Blinded	NA	NA	NA	NA	The purpose of this study is to determine whether, in patients with type 2 diabetes and pre-existing disease of the heart and the circulatory system and/or the kidney, aliskiren at a target dose of 300 mg once daily (compared to placebo), on top of conventional treatment, reduces death and disease caused by the heart, the circulatory system and the kidney. AMENDMENT 4 RATIONALE (MARCH 2012) : Pro…
CTRI/2012/05/002696	CTRI201205002696	NA	2012	22/05/2012	No	Interventional	Drug	Single Arm Trial	Uniform treatment regimen for all types of leprosy patients	Uniform Multi Drug Therapy regimen for all leprosy patients	NIL	NIL	WHO/TDR	China,India	Not Applicable	Phase 3	06/10/2003	Date Missing	17/11/2003	Date Missing	Not Applicable	Completed	6	5	""	""	"3500"	"3000"	Not Applicable	Not Applicable	Open Label	NA	NA	To assess acceptability, safety and compliance of UMDT	At the end of treatment completion	This study is an open trial to evaluate under routine programme conditions, six-months’ uniform MDT for all PB and MB leprosy patients and closely monitor treatment response in terms of relapse rate not exceeding the maximum acceptable cumulative level of 8% at the end of eight years. The study is conducted as a multi-centric study. Six sites are in India and two sites are located in China.
CTRI/2008/091/000003	CTRI2008091000003	NA	2008	NA	NA	NA	NA	Randomized, Parallel Group, Active Controlled Trial	A randomized controlled trial to study the effect of intravenous hydration on the course of labor	A randomized controlled trial to study the effect of intravenous hydration on the course of labor	NIL	NIL	Christian Medical College and Hospital,Vellore	India	Not Applicable	Phase 3	Date Missing	Applicable only for Completed/Terminated trials	08/08/2007	Applicable only for Completed/Terminated trials	Open to Recruitment		1	1	"Applicable only for Completed/Terminated trials"	"Applicable only for Completed/Terminated trials"	"180"	""	Stratified block randomization	An Open list of random numbers	Participant, Investigator and Outcome Assessor Blinded	Total duration of labour in minutes Frequency of prolonged labour - > 12 hours Incidence of LSCS due to failure to progress Frequency of oxytocin administration for augmentation Incidence of operative vaginal delivery	6 months	Maternal and neonatal complications - Chorioamnionitis - Endometritis - Wound infection - PPH - Pulmonary oedema - NICU admissions and sepsis	6 months	This study is a randomized,double blind,parallel group,active cotrolled trial to study the effect of intravenous hydration on the course of labor.There will be 3 groups receiving IV Ringer125ml/hr,250ml/hr and oral hydration respectively.Each group will have 60 patients and the study is conducted at C.M.C.Hospital,Vellore,India over 6 months.The primary outcomes will include total duration of lab…
CTRI/2008/091/000004	CTRI2008091000004	NA	2008	11/02/2013	No	Interventional	Drug	Single Arm Trial	A clinical trial to study the safety and efficacy of a new compound P276-00 in the treatment of multiple myeloma	An Open Label, Multicenter Phase I/II Study To Evaluate Safety and Efficacy of P276-00 in Subjects with Relapsed and/or Relapsed/Refractory Multiple Myeloma	Protocol Number	P276-00/15/07	Piramal Life Sciencex,Nirlon Complex, off Western Express Highway, Goregaon (E), Mumb	India	Approved/Obtained	Phase 1/ Phase 2	02/02/2008	Date Missing	18/01/2008	Date Missing	Not Applicable	Completed	7	7	""	""	"26"	"26"	Not Applicable	Not Applicable	Not Applicable	Determination of maximaum tolerated dose of P276-00 Characterization of dose limiting and other toxicities of P276-00	end of the study	To determine pharmacokinetics of P276-00 To evaluate clinical response of P276-00 To perform exploratory analysis of serum and molecular markers associated with use of and/or response to P276-00 in MM	end of the study	This is an opel label phase I/II study in patients with relapsed and/or refractory multiple myeloma. Patients will be enrolled in cohorts of 3 each. Initial cohort will receive P276-00 at lowest dose of 50 mg/m2/day for 5 days per 21-day cycle. If the dose is well tolerated in the first cycle, then dose escalation will be performed for the next cohort. There will be no intra-patient dose escalati…
CTRI/2008/091/000006	CTRI2008091000006	NA	2008	NA	NA	NA	NA	Randomized, Parallel Group, Active Controlled Trial	To study The Effect of Manual Therapy and Nerve Mobilisation which are two physiotherapy methods in treating patients with Cervical Radiculopathy	The Effect of Manual Therapy and Nerve Mobilisation in Managing Cervical Radiculopathy ? A Single Blinded Randomized Controlled Clinical Trial	NIL	NIL	Material Support: Shree Ghantakaran mahavir Physiotherapy College Godhra Material support: Paraplegia Hospital, Civil Hospital Campus, Ahmedabad.	India	Not Applicable	N/A	Date Missing	Applicable only for Completed/Terminated trials	01/01/2009	Applicable only for Completed/Terminated trials	Not Yet Recruiting		2	2	"Applicable only for Completed/Terminated trials"	"Applicable only for Completed/Terminated trials"	"0"	""	Computer generated randomization	Sequentially numbered, sealed, opaque envelopes	Participant Blinded	(1)Pain measured by the Numerical Pain Rating Scale (NPRS) in Gujarati. (2)Range of Motion using the Universal 180 degree metal goniometer (3)Functional Disability Outcome using the Neck Disability Index (NDI) (4) Rate of change using the Global Rate of change scale (GROC)	Measurements taken on the 1st,7th and 14th day of study	NIL	NIL	This study is a randomized single blind study that will be conducted in two centers. The main objective of the study is to find the effect of maitland's manual therapy and Nerve mobilisation which are two methods of treatment frequently used in physiotherapy against a control group which would be receiving Conventional physiotherapy.The duration of the study would be one year
CTRI/2008/091/000007	CTRI2008091000007	NA	2008	25/02/2013	No	Interventional	Drug	Randomized, Parallel Group, Active Controlled Trial	A clinical trial to study the effect of Docetaxel when added to standard treatment (Cisplatin and 5-FluroUracil) in Nasopharyngeal Carcinoma in children and adolescents.	International randomized study to evaluate the addition of docetaxel to the combination of cisplatin-5-fluorouracil (TCF) vs. cisplatin-5-fluorouracil (CF) in the induction treatment of nasopharyngeal carcinoma (NPC) in children and adolescents.	Protocol Number	EFC10339	Group sanofi-aventis, Aventis house, 54/A, Sir Mathuradas Vasanji Road, Andheri (E), Mumbai 400093,	India,Indonesia,Morocco,SouthAfrica,Thailand,Turkey	Approved/Obtained	Phase 2	22/04/2007	Date Missing	01/10/2007	Date Missing	Completed	Completed	5	5	""	""	"72"	"5"	Computer generated randomization	Centralized	Open Label	Primary end point: Complete response (CR) rate following the Induction treatment and prior to the radiation treatment.	2 years	Secondary end points: 1. Overall safety and efficacy of docetaxel in combination with CF. 2. Overall response on completion of Radiotherapy treatment. 3. Role of EBV and the predictive value of the determination of EBV-DNA in peripheral blood. 4. Overall survival comparison between arms.	3 years	Trial will be conducted in 16 countries all over the world The Indian target - 6 patients. Indian status - 5 patients randomized.
CTRI/2008/091/000008	CTRI2008091000008	NA	2008	NA	NA	NA	NA	Randomized, Parallel Group, Active Controlled Trial	AP23573-07-302: A clinical trial to determine the safety and efficacy of an anti-cancer drug AP23573 when given as maintenace therapy in patients with having soft-tissue or Bone cancer after they have received planned therapy	AP23573-07-302: A Pivotal Trial to Determine the Efficacy and Safety of AP23573 when Administered as Maintenance Therapy to Patients with Metastatic Soft-Tissue or Bone Sarcomas	Protocol Number	AP23573-07-302	Ariad Pharmaceuticals, 26 Landsdowne Street, Cambridge, MA	India	Approved/Obtained	Phase 3	Date Missing	Applicable only for Completed/Terminated trials	01/09/2007	Applicable only for Completed/Terminated trials	Completed		11	12	"Applicable only for Completed/Terminated trials"	"Applicable only for Completed/Terminated trials"	"650"	""	Stratified randomization	Centralized	Participant, Investigator and Outcome Assessor Blinded	Progression-free Survival	12 months	Overall survival, antitumor response, change in cancer-related symptoms, safety, and tolerability	42 months	The proposed study is a phase III multi-centre, randomized, double-blind study. It is being conducted at multiple sites across Africa, Asia, Australia, North America, Europe and South America.In India, the study is proposed to be conducted at twelve (12) research sites (hospitals) to recruit approximately 60 patients. The purpose of this study is to determine whether maintenance therapy with oral…
CTRI/2008/091/000009	CTRI2008091000009	NA	2008	NA	NA	NA	NA	Randomized, Parallel Group, Active Controlled Trial	To study the effect of lactate based vs acetate based maintenance fluid on the acid-base and biochemical status of the patient undergoing major abdominal surgery.	Prospective Randomised-double blind- controlled clinical trial to study the effect of lactate based vs acetate based maintenance fluid on the acid-base status of patients undergoing major abdominal surgery	NIL	NIL	christain medical college and hospital, vellore.	India	Approved/Obtained	Phase 1/ Phase 2	Date Missing	Applicable only for Completed/Terminated trials	22/01/2008	Applicable only for Completed/Terminated trials	Open to Recruitment		1	1	"Applicable only for Completed/Terminated trials"	"Applicable only for Completed/Terminated trials"	"100"	""	Computer generated randomization	Pre-numbered or coded identical Containers	Participant, Investigator, Outcome Assessor and Date-entry Operator Blinded	The change in the electrolyte, bicarbonate and pH between the preoperative and postoperative values will be compared between the two groups..	post operative	1- Post operative ventilation. 2- Correction of acidosis correction. 3- Correction of electrolyte imbalance	post operative	100 ASA grade 1 or 2 , patient scheduled to undergo upper abdominal surgery will be enrolled and randomly allocated to one of the 2 groups . The intraoperative maintainance fluid will be administered as follows, Group I - Plasmalyte A @ 4-5 ml/kg/hr intraoperatively. Group II- Ringer lactate @ 4-5ml/kg/hr intraoperatively. The anesthetic technique will be standardised in all patients. Anesthesia …
CTRI/2008/091/000010	CTRI2008091000010	NA	2008	NA	NA	NA	NA	Randomized, Parallel Group, Multiple Arm Trial	A clinical trial to study the existence of reduced nerve mobility in old age individuals, comparing diabetic and non-diabetic subjects and to study the effects of nerve mobilization (a physiotherapy treatment method)	Prevalence of Adverse Neural Tension in Geriatric Population With and Without Diabetes Mellitus- Study of Responses Elicited During Neurodynamic Testing and Effects of Neural Mobilization	NIL	NIL	In process application for ICMR Grant	India	Not Applicable	N/A	Date Missing	Applicable only for Completed/Terminated trials	01/02/2008	Applicable only for Completed/Terminated trials	Not Yet Recruiting		1	1	"Applicable only for Completed/Terminated trials"	"Applicable only for Completed/Terminated trials"	"200"	""	Stratified block randomization	Sequentially numbered, sealed, opaque envelopes	Outcome Assessor Blinded	Perceived Quality of Life measured using World Health Organization Quality of Life (WHOQOL- BREF) Instrument	Three timepoints: Pre- intervention, post 5 days intervention and post 6 weeks intervention on follow-up	Pain on modified Visual Analogue Scale	Three timepoints: Pre- intervention, post 5 days intervention and post 6 weeks intervention on follow-up	The study involves two parts, The first involves assessment of reduced nerve mobility in geriatric subjects (recruited by incidental sampling) using neurodynamic tests for the upper limb and lower limb nerves. The comparison of subjects with and without type-II diabetes mellitus for the reduced nerve mobility will be done. Homogenous group of positive tested nerve will then be obtained for each o…
CTRI/2008/091/000013	CTRI2008091000013	NA	2008	NA	NA	NA	NA	Other	This lung cancer study is to investigate if adding vandetanib (ZD 6474) to Alimta (pemetrexed) is more effective than Alimta (pemetrexed) alone in Patients with Locally Advanced or Metastatic (stage IIIB or IV) Non-Small Cell Lung Cancer (NSCLC) after Failure of 1st Line Anti-cancer Therapy	A Phase III, Randomized, Double-blinded, Parallel Group, Multi-centre, Study to Assess the Efficacy and Safety of ZD6474 (ZACTIMAâ˘) in Combination with Pemetrexed (Alimta®) versus Pemetrexed alone in Patients with Locally Advanced or Metastatic (stage IIIB or IV) Non-Small Cell Lung Cancer (NSCLC) after Failure of 1st Line Anti-cancer Therapy Acronym ZEAL 36	EudraCT	2006-003695-35	AstraZeneca ABSweden	India	Approved/Obtained	Phase 3	Date Missing	Applicable only for Completed/Terminated trials	31/01/2008	Applicable only for Completed/Terminated trials	Completed		2	2	"Applicable only for Completed/Terminated trials"	"Applicable only for Completed/Terminated trials"	"510"	""	Computer generated randomization	Centralized	Participant, Investigator, Outcome Assessor and Date-entry Operator Blinded	The primary objective of this study is to demonstrate an improvement in PFS as assessed by RECIST criteria, for the combination of ZD6474 plus pemetrexed (Alimta) compared with pemetrexed plus placebo in patients with locally advanced or metastatic NSCLC after failure of 1st line anti-cancer therapy (not including an adjuvant regimen).		Secondary outcome variables: &#8722; Overall survival &#8722; Objective Response Rate, Disease control Rate and Duration of Response &#8722; Disease-related symptoms as measured by the Lung Cancer Symptom Scale (LCSS) &#8722; Time to deterioration of disease-related symptoms(TDS) as measured by the LCSS		Non-small cell lung cancer (NSCLC) can be treated with drugs that kill tumour cells, stop them from dividing, or stop the growth of the blood supply that cancers need to grow and spread. Clinical research has shown that drugs that inhibit vascular endothelial growth factor receptor (VEGFR) or epidermal growth factor receptor (EGFR) signalling can increase overall survival in patients with advance…
CTRI/2008/091/000014	CTRI2008091000014	NA	2008	22/10/2013	No	Interventional	Drug	Randomized, Parallel Group, Active Controlled Trial	Effect of liraglutide or glimepiride added to metformin on blood glucose control in subjects with type 2 diabetes	Effect of liraglutide or glimepiride added to metformin on glycaemic control in subjects with type 2 diabetes	ClinicalTrials.gov	NCT00614120	Novo Nordisk A/S	China,DemocraticPeople'sRepublicofKorea,India	Approved/Obtained	Phase 3	02/01/2008	Date Missing	02/01/2008	Date Missing	Completed	Completed	25	25	""	""	"896"	"283"	Other	Other	Not Applicable	HbA1c	16 weeks of treatment	1. Body weight For the duration of the trial 2. Fasting blood glucose For the duration of the trial 3. 7-point plasma glucose profiles (self-measured) For the duration of the trial 4. Beta-cell function and lipid profile For the duration of the trial 5. Hyperglycaemic episodes and adverse events For the duration of the trial	16 weeks	The trial is designed to compare the effect on glycaemic control of liraglutide or glimepiride added to metformin in subjects with type 2 diabetes.The study is completed globally and in India.
CTRI/2008/091/000015	CTRI2008091000015	NA	2008	22/02/2013	No	Interventional	Physiotherapy (Not Including YOGA)	Randomized, Parallel Group, Active Controlled Trial	A clinical trial to study the effects of shoe modifications and the surface modifications on the hemolysis in the runners	A randomized control trial to study the effect of foot strike hemolysis on runners while running on various surfaces with shoe modifications	NIL	NIL	Department of sports medicine and Physiotherapy Guru Nanak Dev University Amritsar Punjab	India	Not Applicable	N/A	15/03/2008	Date Missing	15/03/2008	Date Missing	Completed	Completed	1	1	""	""	"70"	"70"	Coin toss, Lottery, toss of dice, shuffling cards etc	Other	Not Applicable	Unconjucated bilirubin, LDH, Serum ferritin, hemoglobin conc %	Before and 15 min after running and cycling trials	NIL	NIL	This study is a randomized control trial to study the effect of foot strike hemolysis in runners while running on various surfaces with shoe modifications. Totally 70 long distance runners would be recruited and will be divided in to one control and six experimental groups with ten subjects in each group. The standardized running protocol will resume a day after initial testing in which Each athl…
CTRI/2008/091/000016	CTRI2008091000016	NA	2008	NA	NA	NA	NA	Randomized, Parallel Group, Placebo Controlled Trial	Phase III Randomized Trial of Maintenance Pegylated Liposomal Doxorubicin (PLD) / Carboplatin versus without in Patients with Advanced Ovarian Cancer	Phase III Randomized Trial of Maintenance Pegylated Liposomal Doxorubicin (PLD) / Carboplatin versus without in Patients with Advanced Ovarian Cancer	ANZCTR	ACTRN012607000329460	TTY Biopharm Company Limited	India	Approved/Obtained	Phase 3	Date Missing	Applicable only for Completed/Terminated trials	01/06/2008	Applicable only for Completed/Terminated trials	Open to Recruitment		1	1	"Applicable only for Completed/Terminated trials"	"Applicable only for Completed/Terminated trials"	"0"	""	Computer generated randomization	Centralized	Open Label	To determine progression free survival of Pegylated Liposomal Doxorubicin (PLD) / Carboplatin or without in patients with advanced ovarian cancer	48 months since randomisation	&#61548; To assess and compare Quality-of-Life in each arm &#61548; To determine the overall survival (OS) in each arm &#61548; To assess the safety profiles	48 Months since randomisation	This is a randomized openlabel parallel group clinical trial. This will be done in Taiwan, HongKong and India. It is targeting to recruit 290 evaluable subjects from all the couuntries. For India there will be one centre and the target recruitment will be 10 subjects. Patients with advanced ovarian cancer who have been treated with surgery and 6 cycles of Paclitaxel/Carboplatin chemotherapy will …
CTRI/2008/091/000017	CTRI2008091000017	NA	2008	03/04/2013	No	Interventional	DrugOther (Specify)[Sorafenib 200mg/Matching placebo Tablets ]	Randomized, Parallel Group, Placebo Controlled Trial	A study to determine the safety and activity of Sorafenib in patients with locally recurrent or metastatic breast cancer	A Double-Blind, Randomized Phase 2b Study Evaluating the Efficacy and Safety of Sorafenib Compared to Placebo when Administered in Combination with Paclitaxel in Patients with Locally Recurrent or Metastatic Breast Cancer	ClinicalTrials.gov	NCT00499525	Onyx Pharmaceuticals, Inc., (“Onyx”), USA 2100 Powell Street Emeryville, CA 94608	India	Approved/Obtained	Phase 2	05/05/2008	Date Missing	10/03/2008	Date Missing	Completed	Completed	20	20	""	""	"220"	"170"	Stratified randomization	Centralized	Participant, Investigator, Outcome Assessor and Date-entry Operator Blinded	To compare progression free survival (PFS) in patients with sorafenib and paclitaxel versus patients treated with placebo and paclitaxel as a first-line therapy for locally recurrent or metastatic breast cancer	Events projected to occur November 2008	1. To compare the objective response rate, duration of response, time to progression, and survival of patients treated with sorafenib and paclitaxel versus placebo and paclitaxel. 2. To compare the safety of patients treated with sorafenib and paclitaxel versus placebo and paclitaxel	Overall survival events projected to occur August 2010	It is a global multicenter trial. USA is the only other participating country other than India. Approvals are already in place from the concerned regulatory authorities including India. The study was filed under US IND. The US FDA after reviewing the IND submitted for this study concluded that the trial meets all the requirements for the exemptions from the IND regulations. Approval from US FDA w…
CTRI/2008/091/000018	CTRI2008091000018	NA	2008	17/09/2012	No	Interventional	Drug	Other	A clinical trial to study the safety and efficacy of a new drug biotinylated idraparinux (SSR126517E) as compared to another drug warfarin in the prevention of stroke and systemic thromboembolic events in patients with atrial fibrillation	A multicenter, randomized, double-blind, assessor-blind, non-inferiority study comparing the efficacy and safety of once-weekly subcutaneous biotinylated idraparinux (SSR126517E) with adjusted-dose warfarin in the prevention of stroke and systemic thromboembolic events in patients with atrial fibrillation	Protocol Number	EFC10295	Sanofi-Synthelabo (India) Limited 54/A, Sir Mathuradas Vasanji Road, Andheri (E), Mumbai 400093	Argentina,Australia,Austria,Belarus,Brazil,Bulgaria,Canada,Chile,Colombia,CostaRica,Croatia,CzechRepublic,Denmark,Egypt,Estonia,Finland,France,Greece,Guatemala,India,Indonesia,Israel,Italy,Lithuania,Malaysia,Mexico,Morocco,Netherlands,NewZealand,Norway,Other,Panama,Peru,Poland,Portugal,RepublicofKorea,RussianFederation,Slovakia,SouthAfrica,Spain,Sweden,Taiwan,Thailand,Turkey,Ukraine,UnitedStateso…	Approved/Obtained	Phase 3	13/02/2008	Applicable only for Completed/Terminated trials	14/12/2007	Applicable only for Completed/Terminated trials	Other (Terminated)	Other (Terminated)	1	1	"Applicable only for Completed/Terminated trials"	"Applicable only for Completed/Terminated trials"	"9600"	"94"	Computer generated randomization	Centralized	Participant, Investigator, Outcome Assessor and Date-entry Operator Blinded	composite of all strokes or non central nervous system (CNS) systemic embolic events (SE)	End of study	separate components of the primary study outcome	end of study	Trial will be conducted in 48 countries all over the world The Indian target - 94 patients Indian status - No patients randomized till date Planned date of first enrolment - 28th Feb 2008 A total of 3773 patients were randomized globally. In India, study was initiated at 18 study centers; and 72 patients were enrolled at these centers. This study has been prematurily terminated.
CTRI/2008/091/000020	CTRI2008091000020	NA	2008	20/02/2013	No	Interventional	Dentistry	Randomized, Parallel Group, Active Controlled Trial	Clinical investigation of the effect of anchor toothpaste as compared to regular toothpaste on plaque and gingival status.	A randomnized double blinded parallel controlled clinical trial to compare the plaque removal efficacy and gingival health of Anchor toothpaste as compared to regular toothpaste (Colgate dental cream among adult population in Dharwad	NIL	NIL	ANCHOR HEALTH AND BEAUTY CARE PRODUCTS , MUMBAI	India	Not Applicable	Phase 3	22/02/2008	Date Missing	22/02/2008	Date Missing	Open to Recruitment	Completed	1	1	""	""	"80"	"80"	Coin toss, Lottery, toss of dice, shuffling cards etc	Sequentially numbered, sealed, opaque envelopes	Participant, Investigator and Outcome Assessor Blinded	plaque status as assessed by Tureskey-Gilmore-Glickman modification of Quigley Hein Plaque Index	Baseline, 2 weeks and 4 weeks	Gingival status will be assessed by Loe and Sileness Index	Baseline, 2 weeks and 4 weeks	SUMMARY OF THE PROTOCOL Study Title: Assessment of the efficacy of Anchor Toothpaste in removal of plaque and gingival status as compared to Regular Toothpaste (Colgate dental cream Study Phase: III The objective of this clinical trial is to assess the efficacy of Anchor Toothpaste on plaque and gingival status as compared to Regular Toothpaste (Colgate dental cream/ Pepsodent) Patient Population…
CTRI/2008/091/000021	CTRI2008091000021	NA	2008	NA	NA	NA	NA	Other	Siddha medicine for HIV	Efficacy and safety evaluation of a Siddha medicine HIVS-2004 for HIV/AIDS	NIL	NIL	Department of Science and Technology Vedic Drugs Pvt. Ltd., Bangalore, India	India	Not Applicable	Phase 1/ Phase 2	Date Missing	Applicable only for Completed/Terminated trials	16/12/2006	Applicable only for Completed/Terminated trials	Completed		1	1	"Applicable only for Completed/Terminated trials"	"Applicable only for Completed/Terminated trials"	"0"	""	Other	Not Applicable	Investigator Blinded	HAART: Rapid reduction in viral load Stabilization of or improved CD4 count	3 to 6 months and there after	NIL	NIL	This study is an open-label, single site, investigator-blinded, active-controlled trial evaluating the efficacy of a Siddha medicine, one of the Indian systems of medicines, as an effective intervention strategy for HIV/AIDS. The medicine, HIVS 2004, a unique herbal extract and mineral combination of more than 40 individual ingredients, lacking any heavy metal, is administered orally to 30 HIV-1 …
CTRI/2008/091/000024	CTRI2008091000024	NA	2008	06/02/2013	No	Interventional	Drug	Randomized, Parallel Group, Active Controlled Trial	A clinical trial to study the effectiveness and safety of 3- and 4-month regimens as compared to the standard 6-month regimen for the treatment of infectious pulmonary tuberculosis patients	RANDOMISED CLINICAL TRIAL TO STUDY THE EFFICACY AND TOLERABILITY OF 3- AND 4-MONTH REGIMENS CONTAINING MOXIFLOXACIN IN THE TREATMENT OF PATIENTS WITH SPUTUM SMEAR AND CULTURE POSITIVE PULMONARY TUBERCULOSIS	NIL	NIL	Indian Council of Medical Research	India	Approved/Obtained	Phase 3	Date Missing	Applicable only for Completed/Terminated trials	30/05/2007	Applicable only for Completed/Terminated trials	Open to Recruitment	Open to Recruitment	2	1	"Applicable only for Completed/Terminated trials"	"Applicable only for Completed/Terminated trials"	"1650"	"1650"	Stratified block randomization	Sequentially numbered, sealed, opaque envelopes	Open Label	Relapse rates in those with a favourable or doubtful bacteriological response at the end of treatment.	24 months after completion of treatment	a) Sputum culture conversion at 2 months of treatment, b) Bacteriological response at end of treatment: c) Adverse reactions to anti-TB drugs	a) Sputum culture conversion at 2 months of treatment will be assessed at 5 months from start of treatment. d) Bacteriological response at end of treatment will be assessed at 6 to 9 months depending on the regimen. c) Adverse reactions to anti-TB drugs will be monitored throughout the treatment phase, 3 to 6 months depending on the regimen	Shortening the duration of TB treatment is a research priority. The main aim of this study is to shorten the duration of TB treatment to 3 or 4 months compared to the standard treatment duration of 6 months, by strengthening the standard 4-drug TB regimen by the addition of moxifloxacin. Moxifloxacin has been shown to have potent bactericidal and sterilising activities against Mycobacterium tuber…
CTRI/2011/091/000025	CTRI2011091000025	NA	2011	01/04/2013	No	Interventional	Drug	Randomized, Parallel Group, Placebo Controlled Trial	A clinical trial to study the effect of chemotherapy (FOLFIRI) with or without Sunitinib Malate in patients with metastatic cancer of colon/rectum.	A Multicenter, Randomized, Double-Blind, Phase 3 study of Sunitinib in Metastatic Colorectal Cancer Patients Receiving Irinotecan, 5-Fluorouracil and Leucovorin (FOLFIRI) as First Line Treatment.	ClinicalTrials.gov	NCT00457691	Pfizer LImited,Patel Estate, Off S. V. Road, Jogeshwari West, Mumbai 400 102, Maharashtra, India;	Argentina,Australia,Austria,Belgium,BosniaandHerzegovina,Brazil,Bulgaria,Canada,Chile,Colombia,Cyprus,CzechRepublic,Germany,HongKong,Hungary,India,Ireland,Mexico,Norway,Poland,Portugal,RepublicofKorea,Romania,RussianFederation,Serbia,Singapore,Slovakia,SouthAfrica,Spain,Sweden,Taiwan,Thailand,Ukraine,UnitedKingdom	Approved/Obtained	Phase 3	Date Missing	Date Missing	22/12/2007	Date Missing	Other (Terminated)	Completed	6	6	""	""	"720"	""	Computer generated randomization	Centralized	Participant, Investigator and Outcome Assessor Blinded	NA	NA	NA	NA	The purpose of the study is to evaluate the safety and efficacy of FOLFIRI (Irinotecan, Leucovorin and 5 Fluorouracil) chemotherapy when combined with sunitinib or FOLFIRI chemotherapy without adding sunitinib as the first line treatment of patients with metastatic colorectal cancer. The independent Data Monitoring Committee (DMC) met to review the progress of Study A6181122 on 25 June 2009, and …
CTRI/2008/091/000027	CTRI2008091000027	NA	2008	19/04/2011	NA	NA	NA	Randomized, Parallel Group, Placebo Controlled Trial	To determine the effect of instillation of lignocaine down the endotracheal tube in attenuating airway and circulatory response to extubation	Instillation of lignocaine down the endotracheal tube to attenuate extubation response	NIL	NIL	Christian Medical College & Hospital, Vellore,Fluid Research Grant.	India	Not Applicable	Phase 4	04/03/2008	Applicable only for Completed/Terminated trials	04/03/2008	Applicable only for Completed/Terminated trials	Completed		1	1	"Applicable only for Completed/Terminated trials"	"Applicable only for Completed/Terminated trials"	"114"	""	Computer generated randomization	Pharmacy-controlled Randomization	Participant, Investigator and Outcome Assessor Blinded	cough at extubation		hemodynamics at extubation, time taken for extubation, post op sore throat.		This study is a randomized, double blind, parallel group trial which will be done in 114 patients undergoing craniotomies with skull pins to evaluate the efficacy of lignocaine in attenuating airway and circulatory response to extubation when administered through the endotracheal tube.This study will be done in the department of anaesthesia in CMCH,Vellore,Tamil Nadu .The primary outcome will be …
CTRI/2008/091/000028	CTRI2008091000028	NA	2008	25/01/2013	No	Interventional	Drug	Randomized, Parallel Group, Placebo Controlled Trial	A double blind clinical trial comparing the study drug and placebo as second line therapy for treatment of Locally Advanced or Metastatic Non Small Cell Lung Cancer (NSCLC)?.	A multinational, randomized, double-blind study comparing aflibercept versus placebo in patients treated with second-line docetaxel after failure of one platinum based therapy for locally advanced or metastatic non-small-cell lung cancer (NSCLC)	Protocol Number	EFC10261	Sanofi Synthelabo (India) Limited	DemocraticPeople'sRepublicofKorea,India,Indonesia	Approved/Obtained	Phase 3	29/03/2008	Date Missing	19/09/2007	Date Missing	Completed	Completed	4	4	""	""	"900"	"23"	Computer generated randomization	Pre-numbered or coded identical Containers	Participant, Investigator, Outcome Assessor and Date-entry Operator Blinded	To demonstrate overall survival (OS) improvement for aflibercept + docetaxel compared to docetaxel + placebo as second line treatment for patients with locally advanced or metastatic nonsmall cell lung cancer (NSCLC).	Clinical examination will be performed every 3 weeks before each treatment cycle during the treatment period and then overall survival will be evaluated by collecting status information at 2 month intervals until death or the study cut-off date, whichever comes first	NA	NA	Trial will be conducted in 24 countries all over the world The Indian target - 40 patients Indian status - No patients randomized till date Planned date of first enrolment - 10th Apr 2008 India randomised 23 patients in the study. Randomisation ended on 5th February 2010.
CTRI/2008/091/000029	CTRI2008091000029	NA	2008	NA	NA	NA	NA	Single Arm Trial	A study to assess the effect of two chemotherapy drugs (paclitaxel and Cisplatin) along with radiation in treating cancer of the uterine cervix	Phase II study of Concurrent Chemoirradiation with weekly Paclitaxel and Cisplatin in the treatment of Carcinoma of the Cervix	Protocol Number	CMC RT I CX-07-01	Dr. Reddyâ€™s Laboratories Ltd 7-1-27, Ameerpet Hyderabad 500016 India	India	Not Applicable	Phase 2	Date Missing	Applicable only for Completed/Terminated trials	24/03/2008	Applicable only for Completed/Terminated trials	Completed		1	1	"Applicable only for Completed/Terminated trials"	"Applicable only for Completed/Terminated trials"	"25"	""	Not Applicable	Not Applicable	Not Applicable	To assess the early response of tumor and toxicity to concurrent chemoirradiation with Paclitaxel and Cisplatin assessed at the end of External Radiotherapy and at 6 weeks after completing treatment.	At the end of Radiation and six weeks after completion Chemoradiation	To assess the survival rates and delayed toxicity of this regimen	At the end of 2 years and 5 years	This is a phase II non randomized trial to assess the early response rate and toxicity of concurrent chemo irradiation with weekly doses of Inj. Cisplatin 30 mg/m2 and Inj. Paclitaxel 40 mg/m2 in the treatment of locally advanced carcinoma cervix in 25 patients. Chemotherapy will be started on day 1 of RT and given weekly for 4 weeks. Patient is examined weekly to assess toxicity. Toxicity will b…
CTRI/2008/091/000031	CTRI2008091000031	NA	2008	03/10/2013	No	Interventional	Drug	Randomized, Parallel Group, Placebo Controlled Trial	A trial in type 2 diabetes comparing NN9535 to placebo and liraglutide	A dose finding trial establishing efficacy and safety of NN9535 in comparison with placebo and liraglutide in type 2 diabetes	ClinicalTrials.gov	NCT00696657	Novo Nordisk A/S	Australia,Bulgaria,Finland,Germany,Hungary,India,Italy,Serbia,SouthAfrica,Spain,Switzerland,Turkey,UnitedKingdom	Approved/Obtained	Phase 2	12/09/2008	Date Missing	12/09/2008	Date Missing	Completed	Completed	4	4	""	""	"507"	"75"	Computer generated randomization	Centralized	Double Blind Double Dummy	HbA1c	12 Weeks	NA	NA	Subjects participating in this trial will be randomised to treatment with NN9535, placebo or liraglutide. Key efficacy parameter is HbA1c and the treatment duration is 12 weeks.
CTRI/2008/091/000034	CTRI2008091000034	NA	2008	28/11/2013	No	Interventional	Physiotherapy (Not Including YOGA)	Randomized, Parallel Group, Active Controlled Trial	“Comparison of Body Weight Support Treadmill Training Versus Body Weight Support Overground training for Locomotion in Patients with Traumatic Asia Grade C Tetraplegia”	Single blinded randomly allocated comparative study to compare the efficacy of body weight supported treadmill training with body weight supported over ground training in patients with ASIA grade C tetraplegia.	NIL	NIL	Christian medical college,Vellore.	India	Not Applicable	N/A	30/04/2008	Applicable only for Completed/Terminated trials	Date Missing	Applicable only for Completed/Terminated trials	Open to Recruitment		1	1	"Applicable only for Completed/Terminated trials"	"Applicable only for Completed/Terminated trials"	"40"	"40"	Permuted block randomization, fixed	Sequentially numbered, sealed, opaque envelopes	Outcome Assessor Blinded	1) Walking Index for Spinal Cord Injury (WISCI)	8 Weeks	Lower Extremity Muscle Score (LEMS)	8 Weeks	This is a Single blinded randomly allocated comparative study to compare the efficacy of body weight supported treadmill training with body weight supported over ground training in patients with ASIA grade C tetraplegia.The body weight will be supported through the chest harness. The weight relieved of the ground will differ from 40% to 0% as per the progression of the treatment. Group A patients…
CTRI/2008/091/000035	CTRI2008091000035	NA	2008	05/03/2013	No	Interventional	Drug	Other	Safety and efficacy of biphasic human insulin compared to EX1000 in type 2 diabetes.	Assessment of safety and efficacy of biphasic human insulin IU 100 to EX1000 on glycaemic control in subjects with type 2 diabetes.	Protocol Number	EX 1000 1919	Novo Nordisk A/S	India,SouthAfrica,UnitedArabEmirates	Approved/Obtained	Phase 2	07/08/2008	Date Missing	23/06/2008	Date Missing	Completed	Completed	15	13	""	""	"480"	"180"	Other	Other	Open Label	HbA1c	8 weeks of treatment	1. HbA1c For the duration of the trial 2. Fructosamine For the duration of the trial 3. FPG For the duration of the trial 4. 4-point SMPG profiles For the duration of the trial 5. Incidence of hypoglycaemic episodes For the duration of the trial	24 Weeks	This trial aims for a comparison of blood glucose control of biphasic human insulin 100 IU/mL and EX1000
CTRI/2008/091/000036	CTRI2008091000036	NA	2008	23/02/2013	No	Interventional	Drug	Other	Larotaxel + Cisplatin Versus Gemcitabine + Cisplatin in First Line Treatment of Locally Advanced/Metastatic Urothelial Tract or Bladder Cancer (CILAB)	Randomized Study of LAROTAXEL + Cisplatin (LC) vs. Gemcitabine + Cisplatin (GC) in the First Line Treatment of Locally Advanced/Metastatic Urothelial Tract or Bladder Cancer	Protocol Number	EFC6668	Sanofi Synthelabo (India) Limited	France,India,Poland,Romania,RussianFederation,UnitedStatesofAmerica	Approved/Obtained	Phase 3	09/01/2008	Applicable only for Completed/Terminated trials	18/02/2008	Applicable only for Completed/Terminated trials	Other (Terminated)	Other (Terminated)	6	6	"Applicable only for Completed/Terminated trials"	"Applicable only for Completed/Terminated trials"	"900"	"13"	Computer generated randomization	Centralized	Open Label	To compare overall survival (OS) of patients administered larotaxel in combination with cisplatin vs. gemcitabine in combination with cisplatin for the treatment of locally advanced /metastatic urothelial tract or bladder cancer	The primary efficacy endpoint is the Overall Survival (OS) that is defined as the time from the date of randomization to death with all cause.	To compare Progression Free Survival (PFS), Objective Response Rate (ORR), time to definitive deterioration of PS, Duration of Response (DR), and time to definitive 5% weight loss of larotaxel in combination with cisplatin vs. gemcitabine combined with cisplatin. To assess the safety and tolerability of larotaxel in combination with cisplatin and gemcitabine with cisplatin	Secondary efficacy endpoints are PFS, ORR, time to infinitive deterioration of PS, DR, and time to definitive 5% weight loss.	Trial will be conducted in 21 countries all over the world. From India 13 patients were enrolled in the study.
CTRI/2008/091/000040	CTRI2008091000040	NA	2008	23/02/2013	No	Interventional	Drug	Randomized, Parallel Group, Active Controlled Trial	A Glycemic Control Evaluation of Glimepiride versus Rimonabant on Top of Metformin in Type 2 Diabetes	A Randomized, Double-Blind, Parallel-Group, Multicenter, Multinational Study to Assess Glycemic Control with Rimonabant in Comparison with Glimepiride over 1 Year in Overweight/Obese Type 2 Diabetic Patients Not Adequately Controlled with Metformin	Protocol Number	EFC10007	Sanofi-Synthelabo (India)Ltd	DemocraticPeople'sRepublicofKorea,India	Approved/Obtained	Phase 3	30/03/2007	Date Missing	16/03/2007	Date Missing	Completed	Completed	2	2	""	""	"500"	"50"	Computer generated randomization	Centralized	Participant, Investigator, Outcome Assessor and Date-entry Operator Blinded	Change in Glycemic measure HbA1c	baseline to 52 weeks (1 year	Absolute change in body weight	from baseline to 1 year and relative change in HDL-Cholesterol from baseline to 1 year	The primary objective is to demonstrate, after 52 weeks of treatment, the non-inferiority of rimonabant 20 mg od versus glimepiride od in reducing HbA1c in overweight/obese patients with type 2 diabetes not adequately controlled with metformin at a stable dose (âĽ 1500 mg/day) for at least 3 months. The main secondary objectives are to assess the effect of rimonabant in comparison with glimepiri…
CTRI/2008/091/000042	CTRI2008091000042	NA	2008	15/02/2013	No	Interventional	Drug	Other	Aflibercept Compared to Placebo in Term of Efficacy in Patients Treated With Gemcitabine for Metastatic Pancreatic Cancer	A Multinational, Randomized, Double-Blind Study, Comparing the Efficacy of Aflibercept Once Every 2 Weeks versus Placebo in Patients Treated with Gemcitabine for Metastatic Pancreatic Cancer	Protocol Number	EFC10547	Sanofi-Synthelabo (India) Limited 54/A, Sir Mathuradas Vasanji Road, Andheri (E), Mumbai 400093	Belgium,Canada,Germany,India	Approved/Obtained	Phase 3	18/09/2008	Applicable only for Completed/Terminated trials	03/12/2007	Applicable only for Completed/Terminated trials	Other (Terminated)	Other (Terminated)	5	5	"Applicable only for Completed/Terminated trials"	"Applicable only for Completed/Terminated trials"	"630"	"25"	Computer generated randomization	Centralized	Participant, Investigator, Outcome Assessor and Date-entry Operator Blinded	Overall Survival (OS)	From the first randomization until the end of study data cutoff date (approximately 2 years)	Secondary objectives include response to treatment, progression free survival, safety, documentation of potential immunogenicity of aflibercept and, in selected centers the pharmacokinetics of aflibercept.	From the first randomization until the end of study data cutoff date (approximately 2 years)	Trial will be conducted in 24 countries all over the world The Indian target - 25 patients Indian status - No patients randomized till date Planned date of first enrolment - April 2008
CTRI/2008/091/000043	CTRI2008091000043	NA	2008	NA	NA	NA	NA	Non-randomized, Placebo Controlled Trial	Effect of Praneem polyherbal formulations against Infection of HPV in Uterine cervix.	“Study on the efficacy of Praneem Cream, Praneem Polyherbal tablets on HPV infection of the Cervix-uteri: A Pilot study.”	NIL	NIL	Indian Council of Medical Research, Ansari Nagar, New Delhi- 110 029	India	Approved/Obtained	Phase 2	Date Missing	Applicable only for Completed/Terminated trials	28/05/2002	Applicable only for Completed/Terminated trials	Completed		1	1	"Applicable only for Completed/Terminated trials"	"Applicable only for Completed/Terminated trials"	"20"	""	Not Applicable	Not Applicable	Open Label	Disappearance of reduction of HPV DNA Disappearance of lesions on visual inspection, Disappearance of lesions on colposcopic examination.	Time-points: 30 days	Disappearance of lesions on cytology. Disappearance of lesions on colposcopic examination. Time-points: 30 days	Time-points: 30 days	This study is a two arm, open label trial of Praneem Tablets to evaluate the efficacy of Praneem Tablets on reducing or clearing the HPV type 16 and HPV 18 infection in patients with or without LSIL.
CTRI/2008/091/000045	CTRI2008091000045	NA	2008	NA	NA	NA	NA	Randomized, Parallel Group, Active Controlled Trial	To compare two advanced high-precision radiotherapy techniques in head and neck cancers.	Phase II study of 3-Dimensional conformal Radiotherapy (3D-CRT) vs. Intensity Modulated Radiotherapy (IMRT) for Squamous Cell Carcinoma of the Head and Neck (HNSCC)	Other	Tata Memorial Centre Institutional Review Board (IRB) Project Number:229	Siemens Ltd, USA	India	Not Applicable	Phase 2	Date Missing	Applicable only for Completed/Terminated trials	07/12/2005	Applicable only for Completed/Terminated trials	Completed		1	1	"Applicable only for Completed/Terminated trials"	"Applicable only for Completed/Terminated trials"	"60"	""	Stratified randomization	Centralized	Open Label	Acute Salivary Gland Toxicity (>= Gr.2) as per the RTOG toxicity criteria.	3 months	Local control & Loco-Regional control Disease-Free Survival & Overall Survival	5 years	This study is a randomized parallel group, single centre trial comparing the major salivary gland sparing and the adequacy of coverage of target volume in 3D Conformal Radiation Therapy (3D-CRT) and Intensity Modulated Radiation Therapy (IMRT) in 60 patients with Squamous Cell Carcinoma of the Head & Neck (HNSCC). The primary outcome measure will be Acute Salivary Gland Toxicity as per the RTOG t…
CTRI/2008/091/000046	CTRI2008091000046	NA	2008	10/11/2014	No	Interventional	Stem Cell Therapy	Randomized, Parallel Group, Active Controlled Trial	Stem cells therapy for patients with acute ischemic stroke.	Intravenous autologous bone marrow derived stem cells therapy for patients with acute ischemic stroke: A multi-institutional project.	NIL	NIL	Department of Biotechnology, Ministry of Science and Technology, Government of India Department of Biotechnology, Ministry of Science and Technology, Government of India. [Delete]	India	Not Applicable	Phase 2	Date Missing	Applicable only for Completed/Terminated trials	31/01/2009	Applicable only for Completed/Terminated trials	Completed		5	5	"Applicable only for Completed/Terminated trials"	"Applicable only for Completed/Terminated trials"	"120"	""	Permuted block randomization, variable	Centralized	Outcome Assessor Blinded	Difference between the two groups in the Modified Barthel index score	At 180 (-7 to + 28 days) days post-randomisation	NIHSS score	At 180 (-7 to + 28 Days) Days and 365 (-7 to +28 Days) Days post-randomisation	The project is a multi-centric initiative to study the safety, feasibility and efficacy of using intravenous autologous bone marrow mononuclear cells (BMMC) in patients with acute ischaemic stroke. This phase of study is visualized as phase 2 study and will aim to determine the dose response gradient of stem cell therapy and to explore if there is favorable risk to benefit ratio for stem cell the…
CTRI/2008/091/000047	CTRI2008091000047	NA	2008	NA	NA	NA	NA	Randomized, Parallel Group, Multiple Arm Trial	A clinical trial to study the effects of 2 Ayurvedic formulations, containing Ashwagandha, Brahmi and Amalaki on the physical and emotional well-being of elderly subjects.	A Proof of Concept prospective, double-blind, placebo controlled, comparative, randomized, parallel group, multi-centric clinical study to evaluate short-term effect of PHP-Ageing on the physical and emotional well-being of elderly subjects.	Protocol Number	PHP/CSIR/2006/4	Council of Scientific & Industrial Research, New Delhi	India	Not Applicable	Phase 2	Date Missing	Applicable only for Completed/Terminated trials	01/05/2008	Applicable only for Completed/Terminated trials	Not Yet Recruiting		4	4	"Applicable only for Completed/Terminated trials"	"Applicable only for Completed/Terminated trials"	"180"	""	Computer generated randomization	Pre-numbered or coded identical Containers	Participant, Investigator, Outcome Assessor and Date-entry Operator Blinded	The primary outcome measures will be 10% improvement in the QOL score over and above that obtained in the group receiving placebo, 10% improvement in the symptom score over and above that obtained in the group receiving placebo and less than 10% difference in adverse events (including laboratory variables) between placebo and active treatment groups.		Not Applicable		This study is double-blind, placebo controlled, comparative, randomized, parallel group, multi-centric clinical trial to evaluate short-term effect of PHP-Ageing i.e., formulation containing hydro-alcoholic extracts of the roots of Withania somnifera (150 mg) and fruits of Phyllanthus emblica (200 mg) in comparison with Placebo (500mg) & formulation containing Hydro-alcoholic extract of Withania …
CTRI/2008/091/000049	CTRI2008091000049	NA	2008	15/11/2012	No	Interventional	ProbioticPreventive	Randomized, Parallel Group, Placebo Controlled Trial	A clinical trial to study whether probiotics vsl#3 can prevent the occurrence of neonatal sepsis in low birth weight infants during 0-2 months of life.	Effect of Probiotics VSL#3 on prevention of sepsis in LBW infants during 0-2 month period: A Randomized Controlled trial	NIL	NIL	Indian Council of Medical Research	India	Approved/Obtained	Phase 2/ Phase 3	19/01/2009	Date Missing	Date Missing	Date Missing	Not Applicable	Completed	2	2	""	""	"1340"	"1340"	Stratified block randomization	Sequentially numbered, sealed, opaque envelopes	Participant, Investigator, Outcome Assessor and Date-entry Operator Blinded	incidence of clinically suspected sepsis.	during 0-2 months of life	Overall morbidity, gut colonization pattern of probiotic strains, side effects of probiotics supplementation	during 0-2 months of life	This study is a randomized, double blind, multi-centre trial evaluating the effect of Probiotics VSL#3 supplementation on prevention of neonatal sepsis in LBW infants 0-2 months. The trial will be conducted at two centers in India- Mahatma Gandhi Institute of Medical Sciences, Wardha and Safdarjung Hospital, Delhi. It is a facility- linked community study, enrolling the infants in the hospital an…
CTRI/2014/10/005135	CTRI201410005135	NA	2014	20/10/2014	No	Interventional	Preventive	Randomized, Parallel Group Trial	comparison of daily and weekly iron effect during pregnancy	Estimation of oxidative stress in pregnant women on daily versus weekly iron supplementation (An ICMR Task Force Study)	Other	5/7/165/06-RHN	Indian council of Medical Research, New delhi	India	Not Applicable	Phase 4	30/03/2009	Date Missing	Date Missing	Date Missing	Not Applicable	Completed	1	1	""	""	"650"	"650"	Computer generated randomization	Sequentially numbered, sealed, opaque envelopes	Participant, Investigator, Outcome Assessor and Date-entry Operator Blinded	oxidative stress status in plasma of pregnant women taking oral iron in daily versus weekly doses for anemia prevention	At three point of time tests were conducted. Oxidative stress, micro nutrient and diet were assessed at the time of enrollment 14-16 weeks of primi pregnancy, after 3 months of supplementation and third time at 6 weeks post delivery	effect of pregnancy on oxidative stress, relationship of oxidative stress with birth outcome and effect of daily versus weekly iron on side effects, acceptability and mode of delivery	At 3 point of time, blood samples and information were sought from study participants, at baseline (14-16 weeks pregnancy, thirst trimester, 6 weeks post delivery	This randomized controlled clinical trial at a tertiary level hospital, recruited primi para women in 2 phases in their first trimester and supplemented oral iron in two schedules. One is 100 mg elemental iron daily and another is 200 mg elemental iron weekly. Detailed dietary history, oxidative stress parameters and micro-nutrients were tested to estimate the oxidative stress in normal pregnant …
CTRI/2008/091/000052	CTRI2008091000052	NA	2008	NA	NA	NA	NA	Randomized, Parallel Group, Placebo Controlled Trial	A clinical trial to study the effects of Ayurvedic formulation containing Ashwagandha and Guduchi in improving the quality of life in patients of breast cancer receiving chemotherapy as treatment	A Proof of Concept prospective, double-blind, placebo-controlled, randomized clinical trial to assess the effects of PHP- Cancer in improving quality of life in patients receiving chemotherapy for treatment of breast cancer	Protocol Number	PHP/CSIR/2006/3	Council of Scientific & Industrial Research, New Delhi	India	Not Applicable	Phase 2	Date Missing	Applicable only for Completed/Terminated trials	01/05/2008	Applicable only for Completed/Terminated trials	Not Yet Recruiting		3	3	"Applicable only for Completed/Terminated trials"	"Applicable only for Completed/Terminated trials"	"60"	""	Computer generated randomization	Pre-numbered or coded identical Containers	Participant, Investigator, Outcome Assessor and Date-entry Operator Blinded	The primary outcome measures will be 20% improvement in the QOL score over and above that obtained in the group receiving placebo and less than 10% difference in adverse events (including laboratory variables) between placebo and active treatment groups.		Not Applicable		This study is a Proof of Concept, prospective, double-blind, placebo-controlled, randomized clinical trial to assess the effects of PHP- Cancer i.e. a formulation containing Withania sominfera (hydro-alcoholic extract of root, 150 mg) and Tinospora cordifolia (hydro-alcoholic extract, 200mg) in comparison with Placebo (500 mg tablet containing starch) in the improving quality of life in patients …
CTRI/2008/091/000053	CTRI2008091000053	NA	2008	NA	NA	NA	NA	Randomized, Parallel Group, Placebo Controlled Trial	A clinical trial to study activity and safety of Ayurvedic formulation containing Ashwagadha and Haridra in patients freshly diagnosed with Type 2 Diabetes mellitus	A Proof of Concept prospective, double blind, placebo controlled randomised, multicentric study to evaluate the activity and safety of PHP Diabetes in patients freshly diagnosed with Type 2 Diabetes mellitus	Protocol Number	PHP/CSIR/2006/1	Council of Scientific & Industrial Research, New Delhi	India	Not Applicable	Phase 2	Date Missing	Applicable only for Completed/Terminated trials	01/05/2008	Applicable only for Completed/Terminated trials	Not Yet Recruiting		4	4	"Applicable only for Completed/Terminated trials"	"Applicable only for Completed/Terminated trials"	"60"	""	Computer generated randomization	Pre-numbered or coded identical Containers	Participant, Investigator, Outcome Assessor and Date-entry Operator Blinded	The primary outcome measures will be reduction in HbA1c levels by 0.5% as compared to basal values, reduction in blood sugar (fasting and/or post-prandial) and lipid levels by more than 25% in the group receiving PHP-Diabetes as compared to placebo at the end of three months treatment, improvement in the signs & symptoms score by more than 10% in the group receiving PHP-Diabetes as compared to pl…		The secondary outcome will be improvement in insulin sensitivity as determined by indices of Insulin sensitivity.		This study is a Proof of Concept prospective, double blind, placebo controlled randomised, multi¬centric study to evaluate the activity and safety of PHP Diabetes a formulation containing Withania somnifera (hydroalcoholic extract of root, 150mg) and Curcuma longa (hydroalcoholic extract of root bark, 250mg) in comparison with the Placebo (500 mg tablet containing starch) in patients freshly diag…
CTRI/2008/091/000054	CTRI2008091000054	NA	2008	05/02/2013	NA	NA	NA	Randomized, Parallel Group, Placebo Controlled Trial	A clinical trial to study safety and activity of Ayurvedic formulation containing Ashwagandha and Haridra in patients with Type 2 Diabetes mellitus receiving oral anti-diabetic agents	A Proof of Concept prospective, double blind, placebo controlled, randomized, multi-centric study to evaluate the safety and activity of PHP-Diabetes in patients with Type 2 Diabetes mellitus receiving oral anti-diabetic agents	Protocol Number	PHP/CSIR/2006/2	Council of Scientific & Industrial Research, New Delhi	India	Not Applicable	Phase 2	Date Missing	Applicable only for Completed/Terminated trials	01/05/2008	Applicable only for Completed/Terminated trials	Not Yet Recruiting		4	4	"Applicable only for Completed/Terminated trials"	"Applicable only for Completed/Terminated trials"	"60"	"60"	Computer generated randomization	Pre-numbered or coded identical Containers	Participant, Investigator, Outcome Assessor and Date-entry Operator Blinded	The primary outcome measures will be reduction in HbA1c levels by 0.5% as compared to basal values, reduction in blood sugar (fasting and/or post-prandial) and lipid levels by more than 25% in the group receiving PHP-Diabetes as compared to placebo at the end of three months treatment, less than 10% difference in adverse events (including laboratory variables) between placebo and active treatment…		The secondary outcome will be improvement in insulin sensitivity as determined by indices of Insulin sensitivity		This study is a Proof of Concept prospective, double blind, placebo controlled, randomized, multi¬centric study to evaluate the safety and activity of PHP-Diabetes i.e. containing Withania somnifera (hydroalcoholic extract of root, 150mg) and Curcuma longa (hydroalcoholic extract of root bark, 250mg) in comparison with the Placebo (500 mg tablet containing starch) in patients with Type 2 Diabetes…
CTRI/2008/091/000056	CTRI2008091000056	NA	2008	20/02/2013	NA	Interventional	Surgical/Anesthesia	Single Arm Trial	Effect of no head shaving in Neurosurgery on the risk of wound infection	Head Shaving in Neurosurgery ? Implications on Surgical Site Infection and Cosmesis ? a feasibility study	Other	Tata Memorial Center, Institutional Review Board (IRB); Project No. 408	Intra mural (TMC funded)	India	Not Applicable	N/A	Date Missing	Date Missing	26/05/2008	Date Missing	Completed	Completed	1	1	""	""	"80"	"80"	Not Applicable	Not Applicable	Open Label	Pre- operative colonization of operative site. Incidence of wound infection Cosmetic outcomes		Need for prolonged antibiotics / additional procedure Need for prolonged hospital stay.		All the subjects in this study would be undergoing a cranial procedure for various indications. The procedures would be performed as per routine neurosurgical practice with the necessary preoperative and post operative care required. The only difference would be that they would not undergo head shaving which is routine. Their wound complication rates would be then assessed as well as the cosmetic…
CTRI/2008/091/000057	CTRI2008091000057	NA	2008	14/03/2013	No	Interventional	Drug	Randomized, Parallel Group, Placebo Controlled Trial	A clinical trial to study whether zinc decreases the frequency of disease relapses in patients with frequently relapsing nephrotic syndrome	Randomized, double blind, placebo controlled trial to examine the effectiveness of zinc supplementation in reducing relapse rates in patients with frequently relapsing nephrotic syndrome	NIL	NIL	AIIMS	India	Not Applicable	Phase 3	01/08/2008	Date Missing	01/08/2008	Date Missing	Completed	Completed	1	1	""	""	"114"	"114"	Computer generated randomization	Sequentially numbered, sealed, opaque envelopes	Participant, Investigator and Outcome Assessor Blinded	the rate of relapses in the two groups	one year	NA	NA	this study is a randomized, double blind, parallel group placebo controlled trial to examine the effectiveness of zinc supplementation at 20 mg daily for one year in reducing relapse rates in 57 patients with frequently relapsing nephrotic syndrome. the study will be conducted at one centre in India. the primary outcome measure will be rate of relapses at one year. the secondary outcome measures …
CTRI/2008/091/000058	CTRI2008091000058	NA	2008	16/02/2013	Yes	Interventional	Surgical/Anesthesia	Randomized, Parallel Group, Multiple Arm Trial	A Clinical Study to compare three surgical techniques to reduce seroma formation (a main complication ) after surgery for breast cancer	REDUCING SEROMA FORMATION AFTER AXILLARY LYMPH NODE DISSECTION: A COMPARATIVE STUDY OF THREE METHODS	ANZCTR	ACTRN12608000271303	PGIMER,Chandigarh	India	Not Applicable	N/A	Date Missing	Applicable only for Completed/Terminated trials	01/07/2007	Applicable only for Completed/Terminated trials	Completed		1	1	"Applicable only for Completed/Terminated trials"	"Applicable only for Completed/Terminated trials"	"0"	""	Permuted block randomization, fixed	An Open list of random numbers	Open Label	Incidence in seroma formation		total volume of seromas, the number of aspirations required, the frequencies of aspirations, number of days of drain insitu, daily and total volume of drain output, drain output at the time removal of drain removal		The study is a Prospective Randomized Controlled single centre Trial which include a minimum of 120 patients and will compare the efficacy of external compression dressing and suture flap fixation of dead space, with the standard method of using only closed suction drains in reducing seroma formation, in patients undergoing axillary lymph node dissection for breast cancer in PGIMER, Chandigarh du…
CTRI/2008/091/000060	CTRI2008091000060	NA	2008	NA	NA	NA	NA	Randomized, Parallel Group, Active Controlled Trial	A clinical trial to study the safety and efficacy of combination drug, vancomycin and ceftriaxone compared to vancomycin in mild to severe bacterial infections	“An Open Labelled, Double Arm, Randomized, Multicentric, Prospective And Comparative, Phase-III Trial To Evaluate The Safety And Efficacy Of Fixed Dose Combination Of Ceftriaxone And Vancomycin Injection Vs. Vancomycin Injection In Subjects With Various Bacterial Infections.”	NIL	NIL	Venus Remedies Limited 51-52, Industrial Area, Phase 1, Panchkula, 134112 Haryana	India	Approved/Obtained	Phase 3	Date Missing	Applicable only for Completed/Terminated trials	08/04/2008	Applicable only for Completed/Terminated trials	Open to Recruitment		5	5	"Applicable only for Completed/Terminated trials"	"Applicable only for Completed/Terminated trials"	"200"	""	Computer generated randomization	Not Applicable	Not Applicable	compare the efficacy of a 3.0g FDC of Ceftriaxone and Vancomycin Injection Vs. 1.0g Vancomycin Injection in subjects with Mild to Severe Bacterial infections.		evaluate the safety of the test and comparative product		This is a open-labeled,double arm, randomized,multi-centric, trial TO EVALUATE THE SAFETY AND EFFICACY OF FIXED DOSE COMBINATION OF CEFTRIAXONE AND VANCOMYCIN INJECTION Vs. VANCOMYCIN INJECTION IN SUBJECTS WITH VARIOUS BACTERIAL INFECTIONS with 200 patients for 6 months that will be conducted in five centres in India.
CTRI/2008/091/000061	CTRI2008091000061	NA	2008	NA	NA	NA	NA	Other	To assess the efficacy of Radiofrequency Ablation (RFA) and Percutaneous acetic acid (PAI)for the management of small hepatocellular carcinoma (HCC) in patients of cirrhosis of liver and whether PAI is equally effective as RFA.	Randomized control trial (RCT) of Radiofrequency Ablation (RFA) and Percutaneous acetic acid (PAI) for the Treatment of Hepatocellular Carcinoma in Patients of Cirrhosis	Other	Protocol ID ICMR- D.O No.5/8/7/26/99-ECD-1	Partly funded by Indian Council of Medical Research, New Delhi for Advance Centre for Liver Disease	India	Not Applicable	Phase 3	Date Missing	Applicable only for Completed/Terminated trials	13/04/2001	Applicable only for Completed/Terminated trials	Open to Recruitment		1	1	"Applicable only for Completed/Terminated trials"	"Applicable only for Completed/Terminated trials"	"74"	""	Stratified randomization	An Open list of random numbers	Open Label	NA	NA	NA	NA	This is randomized, open label, parallel group, controlled study comparing whether PAI is equally effective as RFA in the management of small hepatocellular carcinoma (HCC) in patients of cirrhosis of liver.
CTRI/2008/091/000062	CTRI2008091000062	NA	2008	20/02/2013	No	Interventional	Physiotherapy (Not Including YOGA)	Randomized, Parallel Group, Active Controlled Trial	A clinical trial to study the effects of emergency physiotherapy in persons with a breathing difficulty as a result of an exacerbation of chronic obstructive pulmonary disease	ON-CALL PHYSIOTHERAPY IN ACUTE COPD EXACERBATIONS IN A RURAL HOSPITAL: A SINGLE BLIND RANDOMISED CONTROL TRIAL	NIL	NIL	Nil	India	Not Applicable	N/A	01/11/2007	Date Missing	01/11/2007	Date Missing	Completed	Completed	1	1	""	""	"0"	"38"	Computer generated randomization	Sequentially numbered, sealed, opaque envelopes	Participant Blinded	Borgs dyspnea grading	Admission,discharge and follow up	Six minute walk test	discharge and follow up	A single blind randomised placebo controlled trial is to be conducted to assess the efficacy of an on-call physiotherapy program in the management of acute exacerbations of COPD in a rural hospital. Primary and secondary outcome measures, except the six minute walk test, will be assessed at admission. The patient will be randomly assigned to either the placebo group, where the patient will receiv…
CTRI/2008/091/000063	CTRI2008091000063	NA	2008	NA	NA	NA	NA	Randomized, Parallel Group, Active Controlled Trial	A Controlled Equivalence Trial Comparing SGPF (Ayurvedic/Herbal) to Celecoxib and Glucosamine in Symptomatic OA Knees (NMITLI)	A Phase III equivalence drug trial for evaluation of efficacy and safety of SGPF ‘C’ (an oral standardized herbal preparation) and SGPF ‘C’ plus (with Guggul) in patients with symptomatic Osteoarthritis Knees: A randomized, double blind comparison with Oral Celecoxib and Glucosamine.	Protocol Number	NMITLI OA STAGE III/1	CSIR, GOI	India	Not Applicable	Phase 3	Date Missing	Applicable only for Completed/Terminated trials	12/01/2006	Applicable only for Completed/Terminated trials	Completed		3	3	"Applicable only for Completed/Terminated trials"	"Applicable only for Completed/Terminated trials"	"440"	""	Permuted block randomization, fixed	Pre-numbered or coded identical Containers	Participant, Investigator, Outcome Assessor and Date-entry Operator Blinded	i) PainVAS (Visual Analog Scale) on walking ii) WOMAC (Western Ontario Macmasters's Osteoarthritis Index for Knee-Indian CRD, Pune version of questionnaire) pain component (5 questions) iii) WOMAC difficulty (17 questions)	Baseline, Week 2, Week 4, Week8, Week 12, Week 16, Week 20 and Week24.	NA	NA	The five year ‘NMITLI arthritis project’ was begun in 2002 to primarily identify and validate effective and safe Ayurveda derived herbal medicines for global use in treatment of symptomatic osteoarthritis (OA) of the knees. NMITLI (New Millennium Indian Technology Leadership Initiative) is a program of Council of Scientific & Industrial Research, Ministry of Science and Technology, Government of …
CTRI/2008/091/000066	CTRI2008091000066	NA	2008	21/06/2011	NA	NA	NA	Randomized, Parallel Group, Placebo Controlled Trial	Role of Zinc in Severe Pneumonia: A Randomized Controlled Trial	Efficacy of Oral Zinc Supplementation in Severe Pneumonia: A Double-blind Randomized Placebo Controlled Trial.	NIL	NIL	This study is funded by B P Koirala Institute of Health Sciences,Drugs will be provided by Deurali-	Nepal	Not Applicable	Phase 3	Date Missing	Applicable only for Completed/Terminated trials	18/08/2008	Applicable only for Completed/Terminated trials	Completed	Not Applicable	1	1	"Applicable only for Completed/Terminated trials"	"Applicable only for Completed/Terminated trials"	"272"	""	Computer generated randomization	Pharmacy-controlled Randomization	Participant, Investigator and Outcome Assessor Blinded	Duration of hospitalization	Time (In hours) from the day of enrolment until the day of discharge from hospital	Time to complete recovery from pneumonia	Enrolment till Normalization of Respiratory Rate (RR)	Zinc is reported to prevent and treat pneumonia. It might act in the acute phase response to host body’s immune response to infection helping to boost the body’s immune response through a defense cascade. The present study will be randomized, placebo controlled trial which will be carried out in hospitalized children (aged between 2 months to 5 years) suffering from severe pneumonia to evaluate w…
CTRI/2011/07/001860	CTRI201107001860	NA	2011	04/07/2011	No	Interventional	Drug	Randomized, Parallel Group, Active Controlled Trial	To compare low cost treatment regimen with standard treatment in patients with hepatorenal syndrome	A randomized controlled trial of terlipressin and albumin versus albumin, low dose dopamine and frusemide in hepatorenal syndrome	NIL	-	AIIMS, Ansari nagar New Delhi 110029	India	Not Applicable	N/A	26/10/2005	Date Missing	Date Missing	Date Missing	Not Applicable	Completed	1	1	""	""	"80"	"80"	Stratified randomization	An Open list of random numbers	Open Label	1) Proportion of patients with improvement in urine output, serum creatinine and PRA by 50% 2) Survival among the two treatment regimes	1) day 5 and 15 between two treatment groups 2) day 7, 14, 4 weeks, 12 weeks, 24 weeks	1)Recurrence of HRS requiring hospitalization 2) Side effect of therapy 3) Cost of therapy	1) 6 months	This study is randomized controlled trial comparing the efficacy of Terlipressin and albumin with albumin, low dose dopamine, frusemide in patients with cirrhosis and hepatorenal syndrome.The primary outcome measures will be improvemnt in renal parameters on day 5 and 15 and survival on day 7, 15, 4th week, 12 week and 24 weeks.The secondary outcomes will be recurrence of HRS needing hospitalizat…
CTRI/2011/091/000069	CTRI2011091000069	NA	2011	NA	NA	NA	NA	Randomized, Parallel Group, Placebo Controlled Trial	A Study of 2 Doses of MAP0010 and Placebo in Asthmatic Children	A Randomized, Double Blind, Placebo Controlled, Parallel Group, Study Investigating the Safety and Efficacy Over 12 Weeks Treatment Period of MAP0010 in Asthmatic Infants and Children 12 Months to 8 Years of Age	ClinicalTrials.gov	NCT00569192	Map Pharmaceuticals, Inc.	India	Approved/Obtained	Phase 3	Date Missing	Applicable only for Completed/Terminated trials	19/01/2008	Applicable only for Completed/Terminated trials	Open to Recruitment		11	1	"Applicable only for Completed/Terminated trials"	"Applicable only for Completed/Terminated trials"	"360"	""			Participant, Investigator and Outcome Assessor Blinded	To measure the change from baseline in nighttime and daytime composite symptom scores.	Time Frame: Prospective	To evaluate the change in clinic FEV1 from baseline.	Time Frame: Prospective	The purpose of this study is to examine the safety and efficacy of two doses of MAP0010 versus placebo in asthmatic infants and children, 12 months to 8 years of age, over a 12-week treatment period. This trial is ongoing in the United States and is listed on Clinicaltrials.gov (ID noted in Secondary ID section above).
CTRI/2008/091/000070	CTRI2008091000070	NA	2008	NA	NA	NA	NA	Single Arm Trial	A clinical trial to assess the frequency of "low sugar" in the mother with elevated sugars (during pregnancy) using insulin aspart.	An open-label, prospective study to observe the incidence of hypoglycemia with insulin aspart in pregnant women with any degree of hyperglycemia. HIP - INDIA study i.e. Hyperglycemia In Pregnancy- India study.	NIL	NIL	NONE	India	Not Applicable	Phase 4	Date Missing	Applicable only for Completed/Terminated trials	08/05/2008	Applicable only for Completed/Terminated trials	Completed		1	1	"Applicable only for Completed/Terminated trials"	"Applicable only for Completed/Terminated trials"	"200"	""	Not Applicable	Not Applicable	Not Applicable	TO ASSESS THE FREQUENCY OF HYPOGLYCEMIA WITH INSULIN ASPART	THROUGHOUT PREGNANCY FROM DATE OF INITIATION OF INSULIN ASPART	TO ASSESS THE FREQUENCY OF MACROSOMIA (> 3.5 KG BODY WEIGHT) IN PREGNANT DIABETIC WOMENW ITH WELL CONTROLLED SUGARS TO LOOK AT THE USG BASED GROWTH CENTILE WITH SPECIFIC REGARDS TO THE ABDOMINAL CIRCUMFERENCE AND TO LOOK AT THE CORELATION BETWEEN GOOD GLYCEMIC CONTROL AND OUTCOMES. TO ASSESS THE FREQUENCY OF FETAL COMPLICATIONS E.G. NEONATAL HYPOGLYCEMIA, DEVELOPMENT OF CONGENITAL ANOMALIES IN WO…	THROUGHOUT PREGNANCY FROM DATE OF INITIATION OF INSULIN ASPART	THE STUDY LOOKS AT THE INCIDENCE OF HYPOGLYCEMIA IN WOMEN TREATED WITH INSULIN ASPART IN PREGNANCY. SECONDARY OUTCOMES WILL LOOK AT THE INCIDENCE OF MACROSMIA, GOOD NEONATAL OUTCOMES. INSULIN ASPART IS INITIATED IN WOMEN FAIL TO ACHIEVE GOOD GLYCEMIC CONTROL WITH DIET THERAPY.
CTRI/2008/091/000071	CTRI2008091000071	NA	2008	23/02/2013	No	Interventional	Drug	Randomized, Parallel Group, Placebo Controlled Trial	A clinical trial to study the efficacy and safety of AVE0010 in patients with type 2 diabetes not treated with antidiabetic agents	A randomized, double-blind, placebo-controlled, parallel-group, multicenter 12-week study assessing the efficacy and safety of AVE0010 in patients with type 2 diabetes not treated with antidiabetic agents	Protocol Number	EFC6018	Sanofi Synthelabo. 54/A, Sir Mathuradas Vasanji Road Andheri(E), Mumbai-400093, India.	Belgium,India,Israel,Japan,Mexico,Poland,RepublicofKorea,Romania,RussianFederation,Tunisia,UnitedStatesofAmerica	Approved/Obtained	Phase 3	14/05/2008	Date Missing	14/05/2008	Date Missing	Completed	Completed	4	4	""	""	"361"	"28"	Computer generated randomization	Centralized	Participant, Investigator, Outcome Assessor and Date-entry Operator Blinded	Absolute change from baseline in HbA1c	12 Weeks	Change from baseline in body weight	12 Weeks	Trial was conducted in 15 countries all over the world. A total of 28 patients were randomised from India. Data base for the study has been locked on world wide basis.
CTRI/2008/091/000072	CTRI2008091000072	NA	2008	26/09/2012	NA	NA	NA	Randomized, Parallel Group, Active Controlled Trial	A study to compare light-emitting diode and compact fluorescent light sources for treatment of jaundice in newborn infants	Light-Emitting Diode (LED) Phototherapy versus Compact Fluorescent Light (CFL) Phototherapy for Neonatal Hyperbilirubinemia- A Multi-Centric Randomized Controlled Trial	NIL	NIL	Nil	India	Not Applicable	Phase 3/ Phase 4	Date Missing	Applicable only for Completed/Terminated trials	01/11/2007	Applicable only for Completed/Terminated trials	Completed		4	4	"Applicable only for Completed/Terminated trials"	"Applicable only for Completed/Terminated trials"	"240"	""	Permuted block randomization, fixed	Sequentially numbered, sealed, opaque envelopes	Open Label	Duration of phototherapy (hours)	At discharge from hospital	Need of exchange transfusion	At discharge from hospital	Objective: To evaluate whether light-emitting diode (LED) phototherapy is as efficacious as compact fluorescent tube (CFT) phototherapy for the treatment of nonhemolytic jaundice in healthy term and late pretermneonates.Study design: Multi-centre open-label randomizedcontrolled trial.Setting: Four tertiary care neonatal units. Subjects:Healthy term and late preterm neonates with nonhemolytic jaun…
CTRI/2008/091/000074	CTRI2008091000074	NA	2008	14/06/2016	No	Interventional	ProbioticOther (Specify)[Liver Disease]	Randomized, Parallel Group, Multiple Arm Trial	Role of VSL#3 in patients with nonalcoholic fatty liver disease	Small intestine bacterial overgrowth and role of probiotic, VSL#3 in patients with nonalcoholic fatty liver disease	Protocol Number	NAFLD-VSL#3- version 1	CD Pharma India Pvt. Ltd. C-1/53, First Floor SDA, New Delhi-110016 Tel:0091-11-41759898	India	Approved/Obtained	Phase 2/ Phase 3	Date Missing	Date Missing	01/04/2008	Date Missing	Not Applicable	Completed	2	2	""	""	"60"	"60"	Computer generated randomization	Sequentially numbered, sealed, opaque envelopes	Participant, Investigator and Outcome Assessor Blinded	1. To study if small intestine bacterial overgrowth occurs in non diabetic patients with nonalcoholic fatty liver disease. 2. To study the role of probiotic VSL#3, antibiotic norfloxacin and placebo in achieving biochemical and histological response in patients with nonalcoholic fatty liver disease.	1 year treatment period	1. To study intestinal transit time in non diabetic patients with nonalcoholic fatty liver disease. 2. To study the role of various cytokines, adipokines and endotoxemia and their relation with insulin resistance in patients with nonalcoholic fatty liver disease.	1 year treatment period	This will be a two centre (PGI, Chandigarh and AIIMS, New Delhi) double blind placebo controlled study done in two phases. The study will be spanned over three years with patient recruitment done for first two years. Thirty non-diabetic patients of nonalcoholic fatty liver disease (NAFLD), attending the liver clinic at Post Graduate Institute of Medical education and Research, Chandigarh will be …
CTRI/2008/091/000076	CTRI2008091000076	NA	2008	25/02/2013	No	Interventional	Probiotic	Randomized, Parallel Group, Placebo Controlled Trial	A PROBIOTIC PREPARATION, VSL#3, FOR THE TREATMENT OF MILD TO MODERATELY ACTIVE ULCERATIVE COLITIS	A DOUBLE-BLIND, RANDOMIZED, PLACEBO-CONTROLLED TRIAL OF A PROBIOTIC PREPARATION, VSL#3, FOR THE TREATMENT OF MILD TO MODERATELY ACTIVE ULCERATIVE COLITIS	Protocol Number	VSL-UC-02	CD Pharma India Pvt. Ltd.	India	Approved/Obtained	Phase 3	15/06/2005	Date Missing	Date Missing	Date Missing	Not Applicable	Completed	3	3	""	""	"150"	"150"	Computer generated randomization	Sequentially numbered, sealed, opaque envelopes	Participant, Investigator and Outcome Assessor Blinded	NA	NA	NA	NA	Its a double blind, randomised, placebo controlled trial to assess the safety and efficacy of a probiotic preparation VSL#3 for the treatment of mild to moderate active ulcerative colitis (treated for 12 weeks). Approximately 160 patients with mild to moderately active ulcerative colitis will be entered into this study from 3 centers in India. The primary endpoint is an improvement in activity of…
CTRI/2008/091/000077	CTRI2008091000077	NA	2008	05/02/2013	No	Interventional	Probiotic	Randomized, Parallel Group, Placebo Controlled Trial	Use of VSL#3 (a new high concentration probiotic mixture) in the treatment of Rotavirus Diarrhea	Use of VSL#3 (a new high concentration probiotic mixture) in the treatment of childhood diarrhea with specific reference to Rotavirus Diarrhea	Protocol Number	VSL-ROT-001	CD Pharma India Pvt. Ltd., C-1/53, First Floor, SDA, New Delhi-16, Tel-011-41759898	India	Approved/Obtained	Phase 3	07/06/2005	Date Missing	Date Missing	Date Missing	Not Applicable	Completed	1	1	""	""	"230"	"230"	Computer generated randomization	Sequentially numbered, sealed, opaque envelopes	Participant, Investigator and Outcome Assessor Blinded	a) Number of stools per day b) Total duration of the diarrhoea expressed in hours (diarrhoea ends at the first soft stool or the last liquid stool)	4 days	a) Quantity and duration (in hours) of IV rehydrating therapy b) Quantity and duration (in hours) of oral rehydrating therapy c) Total number of days of hospitalisation	4 days	This is a randomised, double blind, placebo controlled study to study the safety, tolerability and efficacy of VSL#3 (a new high concentration probiotic mixture) in the treatment of childhood diarrhea with specific reference to Rotavirus Diarrhea. 224 patients were recruited for the study. The dosage of the study is based on the weight of the patient and is administered for 4 days. The primary en…
CTRI/2008/091/000078	CTRI2008091000078	NA	2008	05/02/2013	No	Interventional	Probiotic	Randomized, Crossover Trial	VSL#3 Vs placebo in pediatric patients with Irritable Bowel Syndrome	A randomized, double-blind, placebo-controlled, cross-over study to evaluate the efficacy of VSL#3 Vs placebo in pediatric patients with Irritable Bowel Syndrome	Protocol Number	VSL#3-IBS-Ped-01	CD Pharma India Pvt. Ltd. C-1/53, First Floor S.D.A., New Delhi-110016 Tel: 0091-11-41759898	India	Approved/Obtained	Phase 3	23/08/2005	Date Missing	Date Missing	Date Missing	Not Applicable	Completed	1	1	""	""	"15"	"15"	Computer generated randomization	Sequentially numbered, sealed, opaque envelopes	Participant, Investigator and Outcome Assessor Blinded	Global relief from symptoms of IBS. This parameter will be evaluated utilizing the Subject’s Global Assessment of Relief for Children (SGARC), at baseline and at all subsequent visits. The primary efficacy endpoint will be the proportions IBS global improvement scale responders at week 6. Subject’s Global Assessment of Relief for Children with IBS (SGARC)* The child/caregiver will be asked to ans…	6 weeks	Abdominal pain/discomfort; number of daily stools; consistency of daily stools; abdominal bloating/gassiness (for subjects 12-18 years of age). 1) Functional Disability Inventory (FDI) – A surrogate marker for QoL Parent and child forms (Form 2A and 2B) of this validated instrument will be completed at day 1, day 57, day 71, and day 113 of the trial. In addition the parent will document daily whe…	Data obtained and analysed for all through the study and comparing the cross-over details	This is a double blind, placebo controlled cross-over study to assess the safety, efficacy and tolerability of VSL#3 in patients with IBS. The trial was conducted in 4 centers in total, 1 center in India and 4 centers in Italy. Total duration for each patient: 16 weeks (2-week screening phase + 6-week double-blind + 2-week âwash-outâ + 6 week double-blind cross-over). The efficacy of IBS vs. …
CTRI/2008/091/000079	CTRI2008091000079	NA	2008	05/02/2013	No	Interventional	Probiotic	Randomized, Parallel Group, Multiple Arm Trial	Role of a probiotic, VSL#3, in the prevention of spontaneous bacterial peritonitis	Role of a synbiotic/ probiotic (VSL#3) in the prevention of spontaneous bacterial peritonitis in cirrhotic Patients	ClinicalTrials.gov	NCT00678613	Material support (DRUG, PLACEBO and NORFLOXACIN capsules)by CD Pharma India Pvt. Ltd., C-1/53, First Floor, Safdarjung Development Area, New Delhi-110016	India	Approved/Obtained	Phase 2/ Phase 3	15/07/2007	Applicable only for Completed/Terminated trials	Date Missing	Applicable only for Completed/Terminated trials	Not Applicable	Open to Recruitment	1	1	"Applicable only for Completed/Terminated trials"	"Applicable only for Completed/Terminated trials"	"250"	"250"	Computer generated randomization	Sequentially numbered, sealed, opaque envelopes	Participant, Investigator and Outcome Assessor Blinded	1. No. of SBP episodes in one year 2. Time for development of an episode of SBP in 1 year 3. Time to mortality (Survival time) 4. Mortality	1 year	1. Histology (if available, not mandatory for all patients) 2. Liver Enzymes 3. Hepatic encephalopathy 4. Variceal bleeding 5. Renal status	1 year	This is a randomised, placebo controlled trial to study the role of a synbiotic/ probiotic (VSL#3) in the prevention of spontaneous bacterial peritonitis in cirrhotic Patients. About 180 patients in primary prophylaxis group will be randomly allocated to receive either VSL#3 or placebo, while approx 80 patients in secondary prophylaxis group will be randomized to either VSL#3 arm or norfloxacin a…
CTRI/2008/091/000080	CTRI2008091000080	NA	2008	NA	NA	NA	NA	Randomized, Crossover Trial	Role of homoeopathic medicines on immunity in leprosy	Role of homoeopathic medicines in up-regulation of host immunity using leprosy disease model	NIL	NIL	Deaprtment of AYUSH, Ministry of Health & Family Welfare, Government of India.	India	Not Applicable	N/A	Date Missing	Applicable only for Completed/Terminated trials	22/10/2007	Applicable only for Completed/Terminated trials	Open to Recruitment		1	1	"Applicable only for Completed/Terminated trials"	"Applicable only for Completed/Terminated trials"	"180"	""	Coin toss, Lottery, toss of dice, shuffling cards etc	Centralized	Participant, Investigator and Outcome Assessor Blinded	In vitro assays of interleukins (IFNy, TNFa,IL-4, IL-10 ) in the peripheral blood , 10. Estimation of interlieukins like IFNy, TNFa IL2, IL4, IL10 of M. leprae antigen stimulated PBMC at different stages	two years	Complete regain of sensation,regain of normal skin colour, regain of normalcy from psychological depression	Three years	This study is a randomized, double blind, parallel group clinical trial comparing the effect of Multi drug theray and a homoeopathic medicine,Mercurius Solubilis in 200 potency on interleukins will be conducted on 180 proven cases patients of leprosy. The interleukins will be measured in pre and post treatment. The interleukins like IFNy, TNF&#945;, IL2, IL10 considered to be important to establi…
CTRI/2008/091/000081	CTRI2008091000081	NA	2008	NA	NA	NA	NA	Randomized, Parallel Group, Placebo Controlled Trial	A Biomarker Identification Trial of Tarceva (Erlotinib) in Patients With Advanced Pancreatic Cancer	A Randomized, Double Blind Study of Biomarkers Predictive of Improvement in Progression Free Survival in Patients With Advanced Pancreatic Cancer Treated With Tarceva.	ClinicalTrials.gov	NCT00674973	Hoffmann-La Roche	India	Awaited	Phase 2	Date Missing	Applicable only for Completed/Terminated trials	25/09/2008	Applicable only for Completed/Terminated trials	Not Yet Recruiting		9	9	"Applicable only for Completed/Terminated trials"	"Applicable only for Completed/Terminated trials"	"200"	""	Adaptive randomization, such as minimization	Centralized	Participant, Investigator, Outcome Assessor and Date-entry Operator Blinded	EGFR expression and gene copy number, HER2, HER3 expression and k-RAS mutation status in tumor tissue, EGFR ligands in serum	At screening	Response rate, disease control rate and overall survival	Event driven	This study is designed to identify biomarkers which may predict improvement in progression free survival from treatment with Tarceva, in patients with advanced pancreatic cancer who failed one prior regimen of standard chemotherapy or who are deemed unsuitable for chemotherapy. It will also assess the efficacy and safety of Tarceva in this patient population. Patients will be randomized to receiv…
CTRI/2008/091/000082	CTRI2008091000082	NA	2008	NA	NA	NA	NA	Randomized, Parallel Group, Placebo Controlled Trial	A clinical trial to study the effects of newer anti histamines in patients with bronchial asthma	Effect of Second Generation Antihistamines on Pulmonary Function in Bronchial Asthma: A Double Blind Randomized Controlled Clinical Trial	NIL	NIL	JIPMER, Pondicherry, India 605006.	India	Not Applicable	Phase 4	Date Missing	Applicable only for Completed/Terminated trials	09/06/2008	Applicable only for Completed/Terminated trials	Open to Recruitment		1	1	"Applicable only for Completed/Terminated trials"	"Applicable only for Completed/Terminated trials"	"160"	""	Computer generated randomization	Pre-numbered or coded identical Containers	Participant and Outcome Assessor Blinded	1. Forced Expiratory Volume in one second (FEV1) 2. Forced vital capacity (FVC) 3. Oxygen saturation	At 2/4 hours post dose on day 1, at end of 2 weeks and at end of 4 weeks	NA	NA	The present study proposes to evaluate the effects of the second generation H1-antihistamines on pulmonary function when given as an add-on therapy in moderate to severe persistent bronchial asthma patients. We also plan to evaluate the effects of these newer H1-antihistamines on psychomotor function. The outcome measures will be evaluated on day one post dose, at end of 2 weeks and at end of 4 w…
CTRI/2008/091/000086	CTRI2008091000086	NA	2008	26/09/2013	No	Interventional	DrugProbiotic	Randomized, Crossover Trial	EFFECT OF VSL#3 IN PATIENTS WITH MICROSCOPIC COLITIS	A RANDOMIZED, OPEN LABELLED, CONTROLLED TRIAL OF A PROBIOTIC PREPARATION, VSL#3, FOR ASSESSING CLINICAL AND HISTOLOGICAL RESPONSE IN PATIENTS WITH MICROSCOPIC COLITIS	NIL	NIL	CD Pharma India Pvt. Ltd., C-1/53, First Floor, SDA, New Delhi-110016, Tel.: 0091-11-41759898	India	Approved/Obtained	Phase 2/ Phase 3	Date Missing	Date Missing	06/03/2006	Date Missing	Not Applicable	Completed	1	1	""	""	"30"	"30"	Computer generated randomization	Not Applicable	Not Applicable	Clinical Remission defined as more than 50% reduction in stool frequency or stool weight. Clinical response defined as significant reduction in stool frequency or stool weight	8 and 18 wks	Diarrheal Rate, Stool consistency, Abdominal pain, mucus, well being, Histopathology, immunihistochemical iNOS staining	8 and 18 wks	This is an open label trial to compare the clinical and histological improvement in patients with microscopic colitis on VSL#3 Vs Mesalamine. The duration of treatment will be 8 weeks. Then, thereafter a wash-out period of 2 weeks, patients taking mesalamine will be given VSL#3 for 8 weeks. The patients who were in VSL#3 treatment arm will be off medication and followed up for the next 10 weeks a…
CTRI/2008/091/000087	CTRI2008091000087	NA	2008	05/08/2013	No	Interventional	Drug	Randomized, Parallel Group, Active Controlled Trial	Vascular Endothelial Growth Factor (VEGF) Trap-Eye: Investigation of Efficacy and Safety in Wet Age-Related Macular Degeneration (AMD) (VIEW 2)	A randomized, double masked, active controlled, phase 3 study of the efficacy, safety, and tolerability of repeated doses of intravitreal VEGF Trap-Eye in subjects with neovascular age-related macular degeneration (AMD)	EudraCT	2007-000583-25	Bayer Schering Pharma AG	India	Approved/Obtained	Phase 2/ Phase 3	Date Missing	Applicable only for Completed/Terminated trials	04/01/2008	Applicable only for Completed/Terminated trials	Completed		15	13	"Applicable only for Completed/Terminated trials"	"Applicable only for Completed/Terminated trials"	"0"	""		Centralized	Participant, Investigator and Outcome Assessor Blinded	The proportion of subjects who maintain vision at Week 52, where a subject is classified as maintaining vision if the subject has lost fewer than 15 letters on the ETDRS chart compared to baseline (ie, prevention of moderate vision loss)	52 Weeks	Mean change from baseline in CNV area at Week 52 [ Time Frame: week 52	52 Weeks	This study is a phase III, double-masked, randomized, study of the efficacy and safety of VEGF Trap-Eye in patients with neovascular age-related macular degeneration. Approximately 1200 patients will be randomized in Europe, Asia, Japan, Australia and South America. (FPFV in India: 25.05.2008)
CTRI/2008/091/000089	CTRI2008091000089	NA	2008	NA	NA	NA	NA	Randomized, Parallel Group, Placebo Controlled Trial	“To study the Immunomodulatory effects of Withania somnifera (ASHWAGANDHA) in patients of pulmonary tuberculosis”	A proof of concept prospective, randomized parallel open clinical study to evaluate the effect of PHP-TB in patients of Pulmonary Tuberculosis.	Protocol Number	PHP/GMC-IIIM/2007	Government Medical College, Jammu and Council of Scientific & Industrial Research	India	Not Applicable	Phase 2	Date Missing	Applicable only for Completed/Terminated trials	01/05/2008	Applicable only for Completed/Terminated trials	Open to Recruitment		1	1	"Applicable only for Completed/Terminated trials"	"Applicable only for Completed/Terminated trials"	"120"	""	Random Number Table	Pre-numbered or coded identical Containers	Open Label	The patients will be evaluated for various parameters like weight gain, improved QOL , sputum for AFB , X-ray chest ,Elisa for TNF - &#945; and IL-1&#946; and flow cytometry for various immune parameters like IFN-&#910;, IL-2, CD3+, CD4+, CD8+.	8 weeks onwards	Not Applicable	Not Applicable	The present prospective open randomized parallel study will be conducted in the post graduate department of pharmacology and therapeutics in collaboration with the department of chest diseases, Govt. Medical College Jammu and Indian Institute of Integrative Medicine (CSIR), Jammu The study will be done to evaluate the effect of PHP-TB i.e. formulation containing hydro-alcoholic extracts of the ro…
CTRI/2008/091/000090	CTRI2008091000090	NA	2008	NA	NA	NA	NA	Randomized, Parallel Group, Placebo Controlled Trial	A Clinical Trial to study the efficacy & safety of Colebrookea Oppositifolia (Aceteoside) in acute hepatitis patients.	A double blind, placebo controlled comparative, randomized study to evaluate efficacy & Safety of Colebrookea Oppositifolia (Aceteoside) in acute hepatitis A/B Patients.	Other	Protocol I.D. – RLH – AC	Council of Scientific & Industrial Research	India	Not Applicable	Phase 2	Date Missing	Applicable only for Completed/Terminated trials	15/07/2008	Applicable only for Completed/Terminated trials	Not Yet Recruiting		1	1	"Applicable only for Completed/Terminated trials"	"Applicable only for Completed/Terminated trials"	"200"	""	Computer generated randomization	Pre-numbered or coded identical Containers	Participant, Investigator, Outcome Assessor and Date-entry Operator Blinded	The primary outcome measures will be improvement in liver function tests, immunological test and liver ultrasound imaging as compared to base line using appropriate statistical test.	6 weeks onwards	Not Applicable	Not Applicable	This study is double blind placebo controlled, randomized clinical trial to evaluate the efficacy & safety of Colebrookea Oppostitifolia (Aceteoside) in acute hepatitis patients A/B. Acetoside is aqueous Extract obtained from the dried & powdered aerial parts of the Colebrookea Plant. Patients meeting inclusion criteria will be randomized & divided in two groups, one group will receive Acteoside …
CTRI/2008/091/000095	CTRI2008091000095	NA	2008	25/02/2013	No	Interventional	Drug	Randomized, Parallel Group, Multiple Arm Trial	A clinical study on the clearance of human papilloma virus (HPV) infection in uterine cervix by ?Basant? (a polyherbal cream) and curcumin soft gelatin capsule in females infected with HPV.	A phase II, randomized, multicentric, placebo controlled study on the clearance of human papilloma virus (HPV) infection in uterine cervix by Basant (a polyherbal cream) and curcumin soft gelatin capsule in females infected with HPV	NIL	DBT/BCH-06	Department of Biotechnology Ministry of Science and Technology Govt. of India, Delhi	India	Approved/Obtained	Phase 2	11/09/2007	Date Missing	Date Missing	Date Missing	Not Applicable	Completed	3	3	""	""	"280"	"280"	Stratified block randomization	Centralized	Participant Blinded	Elimination of HPV from cervical cells of subjects. Subjects will be followed for tolerance and adverse effects, if any through questioning and clinical examination	based on molecular detection of HPV after 30 applications of the treatment.	NA	NA	The present study will be carried out in 280 women enrolled on the basis of clinical examination, cytology, histo-pathology and presence of HPV as determined and quantified by molecular techniques. Subjects will be equally divided in four arms( 70 subjects in each arm) of the study. Each arm will receive treatment for intravaginal, topical application as below- Arm- 1: Basant cream (5ml) Arm - 2:…
CTRI/2012/02/002394	CTRI201202002394	NA	2012	06/08/2012	No	Interventional	Drug	Randomized, Parallel Group, Active Controlled Trial	A study to compare the effects of treatment with mycophenolate mofetil to levamisole in preventing disease recurrences (relapses) in children who show frequent relapses of nephrotic syndrome , a kidney disease characterized by protein losses in the urine	Randomized controlled trial to compare the efficacy and safety of mycophenolate mofetil versus levamisole in children with frequently relapsing nephrotic syndrome	NIL	NIL	Indian Council of Medical Research, Ansari Nagar, New Delhi	India	Approved/Obtained	Phase 3	31/01/2012	Applicable only for Completed/Terminated trials	Date Missing	Applicable only for Completed/Terminated trials	Not Applicable	Open to Recruitment	1	1	"Applicable only for Completed/Terminated trials"	"Applicable only for Completed/Terminated trials"	"132"	"132"	Stratified block randomization	Sequentially numbered, sealed, opaque envelopes	Open Label	Frequency of relapses	During 12 months	Time to first relapse	Within one year	We propose to compare, in a randomized controlled trial, the efficacy of MMF with levamisole in patients with FRNS and SDNS. If therapy with MMF is found more efficacious than levamisole, it shall enable clarity of recommendations on therapy of relapsing nephrotic syndrome. If the two are comparable in efficacy, either agent may be offered, with parents being counseled regarding the relative effi…
CTRI/2008/091/000099	CTRI2008091000099	NA	2008	10/03/2013	Yes	Interventional	Drug	Randomized, Parallel Group, Placebo Controlled Trial	A clinical trial to study the effect of atorvastatin on pancreatic beta-cell function & insulin resistence in patients with type 2 diabetes mellitus	A randomized double-blind placebo-controlled prospective evaluation of the effect of atorvastatin on pancreatic beta-cell function and insulin resistance in type-2 diabetes mellitus patients: A pilot study	NIL	NIL	Department of Pharmacology, AIIMS, New Delhi.	India	Not Applicable	Phase 4	11/07/2008	Date Missing	11/07/2008	Date Missing	Completed	Completed	1	1	""	""	"42"	"42"	Computer generated randomization	Pre-numbered or coded identical Containers	Participant, Investigator and Outcome Assessor Blinded	Change in HOMA2 IR and HOMA2 %beta	Baseline and at 12 weeks	Change in oxidative stress markers in type 2 diabetes mellitus patients receiving atorvastatin	Baseline and at 12 weeks	This study is a randomized, double blind, parallel group study to evaluate the the effect of atorvastatin 10 mg on insulin sensitivity and pancreatic beta-cell function for the duration of 12 weeks in 42 patients with diabetes mellitus type 2 that will be conducted by Department of Pharmacology and Department of Endocrinology & Metabolism, AIIMS, New Delhi. The primary outcome will be change in p…
CTRI/2008/091/000100	CTRI2008091000100	NA	2008	04/10/2013	No	Interventional	Vaccine	Single Arm Trial	A clinical study to assess protection against Rubella and also to assess the safety and immunogenicity of rubella vaccine in teenaged girls in Maharashtra	Serosurvey to assess Rubella IgG antibodies in teenaged girls in Maharashtra and to assess immunogenicity and reactogenicity of Rubella vaccine (R-Vac).	Protocol Number	Rubella/MH/2008	Serum Institute Of India Research Foundation	India	Not Applicable	Phase 4	15/07/2008	Date Missing	Date Missing	Date Missing	Not Applicable	Completed	1	1	""	""	"1200"	"1200"	Not Applicable	Not Applicable	Not Applicable	Serosurveillance of IgG Rubella antibodies in teenaged girls.	Antibody level assessment done at pre-vaccination.	Immunogenicity and reactogenicity assessment of Rubella vaccine.	Immunogenicity assessment at pre-vaccination and six weeks post-vaccination. Reactogenicity assessment upto six weeks post-vaccination.	This study was conducted by KEM Hospital and Research Centre (KEMHRC), Pune in 1200 adolescent girls aged 12-15 years. The study was approved by KEMHRC ethical committee and conducted in 12 districts of Maharashtra and included both rural and urban areas under each district. The objective of the study was to assess the sero-status of Rubella antibodies in this age group and also to assess the saf…
CTRI/2008/091/000105	CTRI2008091000105	NA	2008	NA	NA	NA	NA	Randomized, Parallel Group, Active Controlled Trial	Clinical trial on Hepatitis C	A multicentric study of interferon - ribavirin combination therapy and interferon - glycyrrizin combination therapy in the management of chronic hepatitis C	Other	IRIS ID 2001-0132	Indian Council Of MedicalResearch	India	Approved/Obtained	Phase 3	Date Missing	Applicable only for Completed/Terminated trials	01/04/2002	Applicable only for Completed/Terminated trials	Completed		12	12	"Applicable only for Completed/Terminated trials"	"Applicable only for Completed/Terminated trials"	"125"	""	Permuted block randomization, fixed	Centralized	Participant, Investigator and Outcome Assessor Blinded	Biochemical Response: AL T Sustained response: Normal from the end of Rx till the end of follow-up (F.U.) Partial response: Normal during Rx or at the end of Rx and gets elevated (1.5 times normal) during F.U. Break through response: Normal during Rx but gets elevated before end of Rx. No response: Fails to normalize during Rx.	As above	NIL	NIL	This study is a Multi-centric randomized controlled trial comparing two treatment regimens [Interferon a 2b 3MU/d and Ribavirin 1000mg/d (I+R) vs. Interferon a2b 3 MU/d and Glycyrrhizin 250mg (I+G)] in CH-C. Viral, host characteristics and therapeutic responses were assessed.The study was carried out in twelve centres in India andperiod was February 2002 to May 2005. One hundred and thirty one pa…
CTRI/2008/091/000111	CTRI2008091000111	NA	2008	24/02/2013	NA	Interventional	Vaccine	Randomized, Parallel Group, Placebo Controlled Trial	Cancer Vaccine Study for Unresectable Stage III Non-Small Cell Lung Cancer	A Multi-Center Phase III Randomized, Double-Blind Placebo-Controlled Study of the Cancer Vaccine Stimuvax (L-BLP25 or BLP25 Liposome Vaccine) in Non-Small Cell Lung Cancer (NSCLC) Subjects With Unresectable Stage III Disease. Acronym START - Stimulating Targeted Antigenic Responses To NSCLC	ANZCTR	ACTRN12607000173493	Merck KGaA, Darmstadt, Germany	DemocraticPeople'sRepublicofKorea,India	Approved/Obtained	Phase 3	Date Missing	Applicable only for Completed/Terminated trials	22/02/2007	Applicable only for Completed/Terminated trials	Not Applicable	Not Applicable	6	6	"Applicable only for Completed/Terminated trials"	"Applicable only for Completed/Terminated trials"	"1303"	""	Other	On-site computer system	Participant, Investigator and Outcome Assessor Blinded	NA	NA	NA	NA	Clinical Research in Non-Small Cell Lung Cancer (NSCLC) START - Stimulating Targeted Antigenic Responses to NSCLC. The START Study with Stimuvax® (BLP25 liposome vaccine or L-BLP25) Vaccine. It is A Multi-Center Phase III Randomized, Double-Blind Placebo-Controlled Study of the Cancer Vaccine Stimuvax® The first pat ient enrolled in the study was on 22nd February 2007 Inclusion Criteria: ? Histol…
CTRI/2008/091/000112	CTRI2008091000112	NA	2008	11/03/2013	No	Interventional	Nutraceutical	Randomized, Parallel Group, Placebo Controlled Trial	Effect of high dose vitamin B1 on early stage kidney disease in type 2 diabetes	A randomised, double-blind, placebo-controlled study to assess if high dose thiamine therapy of type diabetic patients with microalbuminuria decreases the urinary excretion of albumin Acronym: THIAMA	NIL	NIL	Higher Education Commission, Pakistan Warwick Medical School, University of warwick	Pakistan	Not Applicable	Phase 1/ Phase 2	Date Missing	Applicable only for Completed/Terminated trials	01/10/2006	Applicable only for Completed/Terminated trials	Completed	Not Applicable	1	1	"Applicable only for Completed/Terminated trials"	"Applicable only for Completed/Terminated trials"	"40"	"0"	Random Number Table	Centralized	Participant, Investigator, Outcome Assessor and Date-entry Operator Blinded	Urinary excertion of albumin (24 h collection)	Baseline; after 1, 2 and 3 months therapy; and after 1 and 2 months washout.	Plasma cholesterol and triglycerides	Baseline; after 1, 2 and 3 months therapy; and after 1 and 2 months washout.	The aim of this study is to assess if high dose thiamine therapy of type 2 diabetic patients with microalbuminuria decreases the urinary excretion of albumin. This study plans to undertake investigation on the relationships between the levels of thiamine, activities of thiamine-dependent enzymes and the secondary affects, which such conditions generate in diabetes mellitus type 2. It is planned t…
CTRI/2008/091/000113	CTRI2008091000113	NA	2008	22/10/2014	NA	Interventional	Drug	Randomized, Parallel Group, Placebo Controlled Trial	A clinical study on the prevention of oral Premalignant lesions by Curcumin.	A Multi center, Phase II, Randomized, Double –Blind, Placebo Controlled, Chemoprevention Study to Determine the Clinical Efficacy and Safety of Curcumin in Oral Premalignant Lesions.	Protocol Number	DBT/CCP-OPL-06	Department of Biotechnology, Ministry of Science and Technology Govt. of India, Delhi Department of Biotechnology, Ministry of Science and Technology Govt. of India, New Delhi	India	Approved/Obtained	Phase 2	21/07/2007	Date Missing	21/06/2007	Date Missing	Not Applicable	Completed	3	3	""	""	"223"	"223"	Computer generated randomization	Centralized	Participant, Investigator and Outcome Assessor Blinded	The percentage of patients with Final Complete Response (CR) or Final Partial Response (PR)assessed both on clinical response and histological response	based on the evaluation at 6 months	Correlations among the biomarkers and between the biomarkers and response rate will be evaluated	Repeated measurements of biomarkers over the time from baseline to 6, 12 months post-treatment will be analyzed	An estimated 202 subjects with oral premalignant lesions will be enrolled over 12 month’s period. All subjects will be required to meet study eligibility criteria and sign informed consent. After initial biopsy, subjects will be randomized to either curcumin 3.6g/day bid or placebo bid for six months. At the end of six months of treatment the lesion will be measured for the primary assessment of …
CTRI/2008/091/000115	CTRI2008091000115	NA	2008	18/09/2012	Yes	Interventional	Drug	Randomized, Parallel Group, Active Controlled Trial	A clinical trail to study the efficacy and safety of two dose regimens of misoprostol for labor induction	Labour induction with intravaginal misprostol; comparision of 25 micrograms vs 50 micrograms	NIL	NIL	Kasturba medical College, Manipal	India	Not Applicable	Phase 3	02/10/2004	Date Missing	02/10/2004	Date Missing	Not Applicable	Completed	1	1	""	""	"100"	"100"	Permuted block randomization, fixed	Sequentially numbered, sealed, opaque envelopes	Open Label	vaginal delivery within 24 hours of induction with misoprostol	A primary outcome measure is the interval from the first dose of misoprostol to vaginal delivery.	Change in the Bishop score Time interval from induction to onset of adequate uterine contractions Number of women delivering within 12 hours of induction Mode of delivery,spontaneous vaginal, instrumental delivery or Cesarean section and indications for the same Number of doses of misoprostol used Oxytocin augmentation Incidence of adverse effects: hyperstimulaton, fetal heart rate abnormalities.…	Maternal and neonatal outcome	This was a prospective randomized controlled trial to compare the safety and efficacy of multidosing of 25 micrograms of misoprostol (every 6 hourly up to maximum of 3 doses) versus single dose of 50 micrograms of misoprostol vaginally for cervical ripening and labor induction.A primary outcome measure is the interval from the first dose of misoprostol to vaginal delivery.Secondary outcome includ…
CTRI/2008/091/000117	CTRI2008091000117	NA	2008	14/09/2011	No	Interventional	Probiotic	Randomized, Parallel Group, Placebo Controlled Trial	A clinical trial to study the efficacy of probiotic Lactobacillus brevis lozenges in preventing radiation and chemotherapy induced oral mucositis in head and neck cancer patients.	A randomized double blind study of efficacy of Lactobacillus brevis CD2 lozenges in preventing radiation and chemotherapy induced oral mucositis in head and neck cancer.	NIL	NIL	CD Pharma India Pvt. Ltd. C 1/53, Ist floor, SDA, New Delhi-110016, Tel.01141759898, Fax. 0114175989	India	Approved/Obtained	Phase 3	Date Missing	Date Missing	05/01/2007	Date Missing	Completed	Completed	1	1	""	""	"200"	"200"	Computer generated randomization	Sequentially numbered, sealed, opaque envelopes	Participant, Investigator and Outcome Assessor Blinded	1.Determine the incidence of grade III and IV mucositis in patients with head and neck cancer undergoing chemotherapy and/or radiotherapy [National Cancer Institute Common Toxicity Criteria (NCICTC) for Oral mucositis grading] 2.Percentage of patients able to complete the treatment	Every week continued till end of RT and CT	1.Determine the incidence of Grade I and II mucositis in patients with head and neck cancer undergoing chemotherapy and/or radiotherapy (NCICT for Oral mucositis grading) 2.Time period for healing of chemotherapy and/or radiotherapy induced oral mucositis. 3.Quality of life (QoL) in test and control group (FACT H & N version 4) 4.Tolerance to the treatment regimen. 5.Weight loss.	Every week continued till end of RT and CT	This study is a randomized, double blind, parallel group, single-centre trial to study the efficacy of the probiotic Lactobacillus CD2 Lozenges in preventing radiation and chemotherapy induced oral mucositis in head and cancer patients;conducted in 200 patients in a sinle centre (IRCH, AIIMS) in New Delhi, India.Primary endpoints are to determine the incidence of Grade I and II mucositis in patie…
CTRI/2008/091/000118	CTRI2008091000118	NA	2008	NA	NA	NA	NA	Randomized, Parallel Group, Active Controlled Trial	A study to compare the administration of Magnesium Sulphate by the Intramuscular route and the Intravenous route via a special Springfusor pump and to compare the efficacy and side effects of the same.	Treatment approaches for pre eclampsia in low resource settinga	NIL	NIL	Gynuity Health Projects 15 East 26th Street, Suite 1617 New York, NY 10010 USA	India	Not Applicable	Phase 3	Date Missing	Applicable only for Completed/Terminated trials	01/09/2008	Applicable only for Completed/Terminated trials	Not Yet Recruiting		2	2	"Applicable only for Completed/Terminated trials"	"Applicable only for Completed/Terminated trials"	"300"	""	Computer generated randomization	Sequentially numbered, sealed, opaque envelopes	Open Label	NA	NA	NA		Magnesium sulphate is the drug of choice for prevention and treating convulsions in severe pre eclampsia and eclampsia1, 2 and though it has been demonstrated to be a safe and effective drug, concerns about the safety of the drug remain. Magnesium sulfate is administered parenterally by IM or IV routes. The IV regimen achieves more stable serum levels of magnesium but requires the use of an infus…
CTRI/2008/091/000119	CTRI2008091000119	NA	2008	NA	NA	NA	NA	Randomized, Parallel Group, Active Controlled Trial	A clinical trial to study the effect of Standard dose and low dose of Magnesium sulphate in treatment of eclampsia	Low dose magnesium sulphate regimen for management of eclampsia - a randomized controlled trial (An ICMR Tsak Force Study)	Other	IRIS No 2006-0651 A to J dated 10/8/07	Indian Council of Medical Research, Ansari Nagar, New Delhi - 110029 India	India	Approved/Obtained	Phase 3	Date Missing	Applicable only for Completed/Terminated trials	02/08/2007	Applicable only for Completed/Terminated trials	Open to Recruitment		10	10	"Applicable only for Completed/Terminated trials"	"Applicable only for Completed/Terminated trials"	"1400"	""	Computer generated randomization	Sequentially numbered, sealed, opaque envelopes	Open Label	Primary outcome : rate of recurrent convulsions in the two groups	Till discharge from hospital or death	NA	NA	This is a multicentric, open label, randomized controlled trial to compare the effect of a lower dose regimen of magnesium sulphate (20.5 gm) as compared to the standard regimen (39 gm) in the management of eclampsia patients. Ten participating sites will enroll a total of 1400 women with Cardiac Biochemistry Laboratory at All India Institute of Medical Sciences, New Delhi as the central Laborato…
CTRI/2008/091/000121	CTRI2008091000121	NA	2008	NA	NA	NA	NA	Other	FIXATION PREFERENCE TO ASSESS VISION OF STRABISMIC CHILDREN.	Evaluation of CSM (Central, Steady, Maintained) fixation Grading for Predicting Inter-eye Visual Acuity Difference to Diagnose and Treat Amblyopia in Strabismic Patients.	NIL	NIL	NIL	India	Not Applicable	N/A	Date Missing	Applicable only for Completed/Terminated trials	31/03/2007	Applicable only for Completed/Terminated trials	Open to Recruitment		1	1	"Applicable only for Completed/Terminated trials"	"Applicable only for Completed/Terminated trials"	"100"	""	Not Applicable	Other	Investigator Blinded	INTER EYE VISUAL ACUITY DIFFERENCE	IMMEDIATE (CROSS SECTION STUDY)	NONE		This prospective masked observational cohort study would be performed in the department of Pediatric Ophthalmology and Strabismus of a tertiary teaching eye hospital. An optometrist would record the best-corrected distance visual acuity on a 6 meter Snellen?s chart. A masked, fellowship trained, Pediatric Ophthalmologist would then perform a detailed ophthalmic examination including the evaluatio…
CTRI/2008/091/000122	CTRI2008091000122	NA	2008	NA	NA	NA	NA	Other	PSYCHOLOGICAL, SOCIAL AMD EMOTIONAL CONSEQUENCIES OF SQUINT - COMPARISON OF URBAN INDIAN POPULATION WITH RURAL INDIAN POPULATION.	Comparison of psycho-social impact of childhood strabismus on the families from rural and urban India.	NIL	NIL	NIL	India	Not Applicable	N/A	Date Missing	Applicable only for Completed/Terminated trials	01/01/2008	Applicable only for Completed/Terminated trials	Open to Recruitment		1	1	"Applicable only for Completed/Terminated trials"	"Applicable only for Completed/Terminated trials"	"100"	""	Not Applicable	Other	Not Applicable	QUALITY OF LIFE INSTRUMENT (QUESTIONNAIRE)	CORSS SECTIONAL STUDY	NIL		This prospective, interventional study will include a cohort of strabismic patients from rural area (Group 1) and urban area (Group 2). Patients in group 1 would undergo free eye surgeries on the basis of their low socioeconomic status, rural location of their residence and child studying in a state run school. The education officers of their respective Zillah Parishad would do the identification…
CTRI/2011/091/000123	CTRI2011091000123	NA	2011	NA	NA	NA	NA	Other	The Effects of Strabismus and Its Correction on The Perception of the Personality Traits of the Adults with the Strabismus.	The Effects of Strabismus and Its Correction on The Perception of the Personality Traits of the Adults with the Strabismus.	NIL	NIL	NIL	India	Not Applicable	N/A	Date Missing	Applicable only for Completed/Terminated trials	04/04/2008	Applicable only for Completed/Terminated trials	Open to Recruitment		1	1	"Applicable only for Completed/Terminated trials"	"Applicable only for Completed/Terminated trials"	"40"	""	Not Applicable	Not Applicable	Participant Blinded	PERSONALITY TRAITS (EG HONESTY, CONFIDENCE, LEADERSHIP ETC)	CROSS SECTIONAL	NIL	NIL	This prospective, cohort study included ten orthotropic volunteers aged 21 years studying in the school of optometry whose face photographs were taken in primary position, right gaze, left gaze and up gaze. These photographs were then digitally combined and altered to produce single picture of the same subject with an esotropia and exotropia (of 50°) and hyperdeviation (of 20°) in the right eye. …
CTRI/2008/091/000128	CTRI2008091000128	NA	2008	08/08/2011	NA	NA	NA	Single Arm Trial	Study of Bavituximab plus Paclitaxel and Carboplatin in patients with Non small Cell Lung Cancer.	A Phase II Safety and Efficacy Study of Bavituximab Plus Paclitaxel and Carboplatin in Patients with Previously Untreated Locally Advanced or Metastatic Non-Small-Cell Lung Cancer.	ClinicalTrials.gov	NCT00687817	Peregrine Pharmaceuticals, Inc 14272 Franklin Avenue, Suite 100, Tustin, CA, USA 92780	India	Approved/Obtained	Phase 2	Date Missing	Date Missing	26/06/2008	Date Missing	Completed	Completed	6	6	""	""	"49"	""	Not Applicable	Not Applicable	Not Applicable	To determine the overall response rate (complete response +partial response) to a combination of Bavituximab plus Carboplatin and Paclitaxel in patients with previously untreated locally advanced or metastatic non-small cell lung cancer	To determine the overall response rate at Cycle 3 Day 1, Cycle 5 Day 1, and every 2 months after treatment during follow-up until disease progression	Time to tumor progression, duration of response, overall survival, Safety as determined by the type, frequency, severity and relationship of adverse events to study drugs.	Time from start of treatment to tumor progression measured at Cycle 3 Day 1, Cycle 5 Day 1, and every 2 months after treatment during follow-up until disease progression	To determine the overall response rate (complete response + partial response) to a combination of Bavituximab plus Carboplatin and Paclitaxel in patients with previously untreated locally advanced or metastatic non small cell lung cancer. This study has been closed for all study related activities including the protocol specified survival follow-up have been completed.
CTRI/2008/091/000131	CTRI2008091000131	NA	2008	16/07/2013	No	Interventional	Drug	Randomized, Parallel Group, Placebo Controlled Trial	Evaluation of the efficacy of curcumin in the management of advanced cancer cervix.	A prospective , randomized , double-blind , placebo-controlled, multicentric, phase III study of the efficacy of curcumin in the management of advanced cancer cervix.	Other	DBT_090407	Department of Biotechnology, Block-2, CGO Complex , Lodhi Road, New Delhi 110003	India	Approved/Obtained	Phase 3	Date Missing	Applicable only for Completed/Terminated trials	24/10/2007	Applicable only for Completed/Terminated trials	Not Applicable	Other (Terminated)	2	2	"Applicable only for Completed/Terminated trials"	"Applicable only for Completed/Terminated trials"	"750"	"750"	Permuted block randomization, fixed	Pre-numbered or coded identical Containers	Participant, Investigator and Outcome Assessor Blinded	To determine the efficacy of curcumin (at a daily dose of 4 g/day for 42?49 days), along with standard radiotherapy and chemotherapy, in improving the 5-year disease-free survival rate (from 40% to 50%) in patients with advanced cervical cancer (Stages IIB, IIIA and IIIB).	5yrs	1.In Vivo study :To determine whether treatment with study drug affects the expression of HPV, and PCNA and p16 INK 4a levels in exfoliated cervical cells of patients with advanced cervical cancer. 2.In vitro study To study the effect of curcumin as a chemoadjuvant for cisplatin in cervical cancer cell lines on proliferation and apoptosis-related genes. The effects of curcumin on molecular target…	5yrs	Title : A prospective, randomized, double-blind, placebo-controlled, multicentric, phase III study of the efficacy of curcumin in the management of advanced cancer cervix Short Title : Evaluation of the efficacy of curcumin in the management of advanced cancer cervix Protocol Number : DBT_090407 Phase: Phase III Methodology: Prospective, randomized, placebo-controlled, double-blind study Study Du…
CTRI/2008/091/000135	CTRI2008091000135	NA	2008	NA	NA	NA	NA	Randomized, Parallel Group, Active Controlled Trial	Nasal vs. venous lorazepam for control of acute seizures in children	Intra-nasal vs. intra-venous lorazepam for control of acute seizures in children: Prospective open labeled randomized equivalence trial	ClinicalTrials.gov	NCT00735527	All India Institute of Medical Sciences Ansari Nagar, New Delhi	India	Approved/Obtained	Phase 3	Date Missing	Applicable only for Completed/Terminated trials	15/06/2008	Applicable only for Completed/Terminated trials	Open to Recruitment		1	1	"Applicable only for Completed/Terminated trials"	"Applicable only for Completed/Terminated trials"	"140"	""	Random Number Table	Sequentially numbered, sealed, opaque envelopes	Open Label	Cessation of all clinical seizure activity within 10 min of drug administration	10 min	Persistent cessation of seizure activity for 1 hr	1 hour	Status epilepticus (SE) is a common pediatric emergency which requires rapid termination of seizures. Early and effective treatment is essential to prevent the morbidity and mortality associated with prolonged convulsive SE. Lorazepam, administered by intravenous (IV) route is the standard of care as first line therapy for control of seizures in SE. We intend to compare efficacy and adverse effec…
CTRI/2008/091/000148	CTRI2008091000148	NA	2008	30/10/2012	NA	Interventional	Drug	Other	To Evaluate the Efficacy, Safety, Tolerability, and to identify the Best Dose of Atacicept for the treatment of patients having recently experienced a flare of Systemic Lupus Erythematosus (SLE)	A Randomised, Double-Blind, Placebo Controlled, Multicentre Prospective Dose-Finding Phase II/III Study With Atacicept Given Subcutaneously to Subjects Having Recently Experienced a Flare of Systemic Lupus Erythematosus (SLE)	EudraCT	2007-003698-13	Merck Serono International A branch of Laboratories Serono SA An affiliate of Merck KGaA, Darmstadt, Germany 9 Chemin des Mines 1211 Geneva, Switzerland	India	Approved/Obtained	Phase 2/ Phase 3	Date Missing	Applicable only for Completed/Terminated trials	18/09/2008	Applicable only for Completed/Terminated trials	Not Applicable	Not Applicable	5	5	"Applicable only for Completed/Terminated trials"	"Applicable only for Completed/Terminated trials"	"510"	""	Computer generated randomization	Sequentially numbered, sealed, opaque envelopes	Participant, Investigator and Outcome Assessor Blinded	Proportion of patients experiencing a new flare as defined by a BILAG score of A or B	52 week treatment period	Time to first new flare	From the date ofrandomization	A randomized double blind, placebo controlled, multicenter prospective dose finding phase II/III study with atacicept given subcutaneously to subjects having recently experienced a flare of systemic lupus erythematosus. The main primary efficacy outcome will be the proportion of subjects experiencing a new flare (as defined by BILAG score of A and B) during the 52 week of treatment period followi…
CTRI/2008/091/000152	CTRI2008091000152	NA	2008	16/02/2013	No	Interventional	Drug	Randomized, Parallel Group, Active Controlled Trial	A clinical trial to study the efficacy of PERIOGEN (rhPDGF-beta-TCP) in comparison to beta TCP in patients with dental defects.	Study on the efficacy and safety of PERIOGEN (rhPDGF-beta-TCP) in the treatment of periodontal bone defect - A double-blind, controlled, randomized, parallel multi-centre study	ClinicalTrials.gov	NCT00496847	Virchow Biotech Private Limited	India	Approved/Obtained	Phase 3	24/11/2007	Date Missing	24/11/2007	Date Missing	Completed	Completed	3	3	""	""	"50"	"50"	Computer generated randomization	Centralized	Participant, Investigator and Outcome Assessor Blinded	Area under curve (AUC) of clinical attachment level (CAL) gain (0-24 weeks); 2. Extent of linear bone growth (LBG) and percentage of bone fill (%BF) at 6 months.	1. AUC from 0 to 24 weeks 2. LBG at 6 months	1. Changes in CAL gain, probing depth and gingival recession at 3 and 6 months; 2.Incidence of adverse events	1. CAL gain, probing depth and gingival recession at 3 and 6 months 2. During the entire study period of 6 months	This is a double-blind, controlled, randomised, parallel, multi-centre study. Sixty eligible patients with periodontal defect will randomly receive either beta-TCP implantation (control group) or PERIOGEN implantation, containing beta-TCP and rhPDGF (drug group). The specified primary and secondary end points related to efficacy and safety will be assessed during 6 months study period.
CTRI/2008/091/000154	CTRI2008091000154	NA	2008	NA	NA	NA	NA	Randomized, Parallel Group, Active Controlled Trial	Study to assess efficacy & safety of doxofylline 400 mg twice daily versus doxofylline 800 mg ER once daily in the treatment of chronic obstructive pulmonary disease.	A open-labelled, prospective, randomized, two-arm, parallel group 4-week clinical study to assess efficacy & safety of doxophylline extended release 800 mg OD vs doxophylline 400 mg BD in the treatment of patients with chronic obstructive pulmonary disease.	Protocol Number	2008/10/001	German Remedies Division, Cadila Healthcare Limited	India	Not Applicable	Phase 4	Date Missing	Applicable only for Completed/Terminated trials	01/05/2009	Applicable only for Completed/Terminated trials	Completed		1	1	"Applicable only for Completed/Terminated trials"	"Applicable only for Completed/Terminated trials"	"0"	""	Permuted block randomization, fixed	Not Applicable	Open Label	Effect on FEV1 Effect on symptoms control Effect on quality of life	4-weeks	Safety of sustained release formulation Physician & Patients? Global assessment of efficacy & tolerability	4-weeks	This study is a open-labelled, prospective, randomized, two-arm, parallel group 4-week clinical study to assess efficacy & safety of doxophylline extended release 800 mg OD vs doxophylline 400 mg BD in the treatment of patients with chronic obstructive pulmonary disease. The study is expected to be completed in 100 patients suffering from stable chronic obstructive pulmonary disease. Doxofylline …
CTRI/2008/091/000157	CTRI2008091000157	NA	2008	NA	NA	NA	NA	Other	A clinical trail to study the effect of injection anti D administered during pregnancy for Rh negative mothers	Efficacy of antenatal anti-D prophylaxis for Rh negative mothers	NIL	NIL	Kasturba medical College, Manipal	India	Not Applicable	Phase 3	Date Missing	Applicable only for Completed/Terminated trials	01/12/2008	Applicable only for Completed/Terminated trials	Not Yet Recruiting		1	1	"Applicable only for Completed/Terminated trials"	"Applicable only for Completed/Terminated trials"	"100"	""	Permuted block randomization, fixed	Sequentially numbered, sealed, opaque envelopes	Open Label	Incidence of immunization during pregnancy at term, at delivery, on second postnatal day and at 6 months.	six months after deliver	Incidence of neonatal hyperbilirubinaemia, need for exchange transfusion, and need for phototherapy.	6 months following delivery	This is a prospective open labeled randomized controlled trial to assess the efficacy of antenatal administration of anti-D immunoglobulin to Rh negative unsensitized women. The primary outcome measure is to assess the incidence of immunization t term, at delivery, on second postnatal day and at 6 months. Secondary outcome variables were incidence of neonatal hyperbilirubinaemia, exchange transfu…
CTRI/2009/091/000159	CTRI2009091000159	NA	2009	08/07/2013	NA	Interventional	Drug	Single Arm Trial	A clinical trial to study the efficacy and safety of a new drug P276-00 in treatment of recurrent and/or advanced head and neck cancer	An open label, multicenter Phase II study to evaluate efficacy and safety of P276-00 in Indian subjects with recurrent, metastatic or unresectable locally advanced squamous cell carcinoma of head and neck	ClinicalTrials.gov	NCT00824343	piramal Life Sciences Limited Mumbai	India	Approved/Obtained	Phase 2	29/08/2008	Date Missing	Date Missing	Date Missing	Not Applicable	Completed	7	6	""	""	"54"	"54"	Not Applicable	Not Applicable	Not Applicable	Response rate	Tumor measurements to be undertaken at baseline and at the end of every 2 cycles. Response evaluation to be performed on the basis of RECIST criteria	Duration of response Progression free survival (PFS) Time to progression (TTP) PFS at one year Overall survival (OS) at one year	Tumor measurements at the end of every cycle. Follow up for survival status every 4 weeks after discontinuation of protocol treatment till one year of cycle 1 day 1	This is a single arm phase II trial to study the efficacy and safety of a Cdk inhibitor P276-00 in the treatment of squamous cell carcinoma of head and neck. Patients with recurrent or metastatic disease that is unresectable and incurable by radiation will be enrolled. Patients with incurable and unresectable locally advanced disease that has been demonstrated to be refractory to at least one reg…
CTRI/2008/091/000160	CTRI2008091000160	NA	2008	NA	NA	NA	NA	Randomized, Parallel Group, Active Controlled Trial	A clinical trial to study the effect of two drugs for induction of labor: low dose misoprostol and dinoprostone	A RANDOMISED CONTROLLED TRIAL COMPARING LOW DOSE VAGINAL MISOPROSTOL AND DINOPROSTONE GEL FOR LABOUR INDUCTION	NIL	NIL	Dr TMA Pai Rotary Hospital, Karkala, 574 104, India	India	Not Applicable	Phase 3	Date Missing	Applicable only for Completed/Terminated trials	03/01/2006	Applicable only for Completed/Terminated trials	Completed		1	1	"Applicable only for Completed/Terminated trials"	"Applicable only for Completed/Terminated trials"	"320"	""	Permuted block randomization, fixed	Sequentially numbered, sealed, opaque envelopes	Open Label	Induction-to-vaginal delivery interval	within 24 hours	1. requirements for oxytocin 2. mode of delivery 3. number of women delivering <24 hours 4. incidence of uterine contraction abnormalities 5. incidence of abnormal cardiotocograph 6. Apgar scores 7. meconium staining liquor 8. admission to neonatal intensive care units 9. Maternal side effects 10. Maternal satisfaction	parameters will be recorded after delivery. maternal satisfaction will be recorded after 24 hours of delivery	This study is a randomized parallel group active controlled trial to compare the safety and efficacy of low dose ( 25 micrograms) of misoprostol versus dinoprostone gel every 6 hourly up to maximum of 3 doses in 24 hours for cervical ripening and labor induction. Primary outcome measure is the induction to vaginal delivery interval. Secondary outcome variables includes various intrapartum materna…
CTRI/2008/091/000169	CTRI2008091000169	NA	2008	21/12/2011	NA	NA	NA	Randomized, Parallel Group, Multiple Arm Trial	A clinical study to assess the effects of two drugs, atorvastatin and pioglitazone in patients of high blood pressure or angina, but without diabetes	Effects of Atorvastatin and Pioglitazone on Endothelial Dysfunction in non-diabetic patients with hypertension or stable angina	NIL	NIL	All India Institute of Medical Sciences Ansari Nagar New Delhi	India	Not Applicable	N/A	Date Missing	Date Missing	01/10/2007	Date Missing	Not Applicable	Completed	2	1	""	""	"0"	""	Computer generated randomization	Other	Open Label	Clinical and Biochemical markers of endothelial dysfunction	0 and 12 weeks(Before and after intervention)	Comparison of side effects between the 3 study arms	2 weekly telephonic history during the 12 week treatment period.	This study is a randomized, open label, parallel group, multiple arm trial to compare the effects of atorvastatin and pioglitazone on endothelial dysfunction in non-diabetic patients with hypertension and/ or stable angina. Patients satisfying the inclusion and exclusion criteria, after taking written informed consent will be randomly assigned to the following three groups: Group1: Patients will …
CTRI/2008/091/000170	CTRI2008091000170	NA	2008	23/09/2013	NA	NA	NA	Single Arm Trial	This multicenter, prospective, observational registry will evaluate the safety and performance of the CYPHER SELECT Sirolimus-eluting Coronary Stent, and of all future generation of commercially approved Cordis Sirolimus-eluting Stents (SES), in routine clinical practice.	The e-SELECT Registry a MULTICENTER POST-MARKET SURVEILLANCE "A multicenter prospective observational registry of the CYPHER SELECT Sirolimus- eluting Coronary Stent and of all future generation of commercially approved Cordis Sirolimus- eluting Stents."	ClinicalTrials.gov	NCT00438919	JNJ	India	Not Applicable	Phase 4	Date Missing	Date Missing	01/05/2006	Date Missing	Completed	Completed	10	10	""	""	"0"	""	Not Applicable	Not Applicable	Not Applicable	acute, sub-acute and late stent thrombosis; Major Adverse Cardiac Events (MACE)	Time Frame: 1, 6, 12, 24 and 36 months	Additional analyses will be performed in patient sub-populations, such as diabetes, in-stent restenosis (ISR), acute myocardial infarction (AMI) and multivessel coronary disease.	Subjects will be followed at 1, 6, 12, 24 and 36 months	The e-SELECT study is closed as of December 1, 2009.The duration of e-SELECT follow up has been revised as defined in the protocol to conclude at 12 months.
CTRI/2008/091/000176	CTRI2008091000176	NA	2008	23/02/2013	No	Interventional	Drug	Randomized, Parallel Group, Placebo Controlled Trial	A clinical study to evaluate the effects of GLP-1 agonist AVE0010 in paTients with type 2 diabetes mellitus for Glycemic cOntrol and sAfety evaLuation, on top of Sulfonylurea	A randomized, double-blind, placebo-controlled, 2-arm parallel-group, multicenter 24-week study followed by an extension assessing the efficacy and safety of AVE0010 on top of a sulfonylurea in patients with type 2 diabetes not adequately controlled with sulfonylurea.	Protocol Number	EFC6015	Sanofi Synthelabo. 54/A, Sir Mathuradas Vasanji Road Andheri(E), Mumbai-400093, India.	Bulgaria,CzechRepublic,Egypt,Germany,India,Israel,Japan,Netherlands,RepublicofKorea,Romania,RussianFederation,Taiwan,Thailand,Tunisia,Turkey,UnitedStatesofAmerica	Approved/Obtained	Phase 3	25/07/2008	Date Missing	25/07/2008	Date Missing	Completed	Completed	9	9	""	""	"855"	"100"	Computer generated randomization	Centralized	Participant, Investigator, Outcome Assessor and Date-entry Operator Blinded	Absolute change from baseline in HbA1c	Time Frame: 24 weeks	(1)Change from baseline in body weight. (2)Change from baseline in fasting plasma glucose (3)Change from baseline in 2-hours post-prandial plasma glucose, glucagon, insulin, pro-insulin, C-peptide	(1) Time Frame: 24 weeks. (2) Time Frame: 24 weeks (3) Time Frame: 24 weeks , Respectiveli	The purpose of this study is to evaluate the benefits and risks of AVE0010 in association with sulfonylurea without or with metformin in comparison to placebo, over a period of 24 weeks of treatment, followed by an extension. The primary objective is to assess the effects of AVE0010 on glycemic control in terms of glycosylated hemoglobin A1c (HbA1c) reduction at 24 weeks. Secondary objectives are…
CTRI/2008/091/000179	CTRI2008091000179	NA	2008	04/10/2013	No	Observational	Case Control Study	Non-randomized, Multiple Arm Trial	Evidence of Good Glycemic control in Conceptions through Assisted Reproduction Technology [EGG CART Study]	A Prospective, Monocentric, Open labelled, Multiple arm study on the influence of strict periconception glycemic control in women with various degrees of glucose intolerance in the setting of conceptions through Assisted Reproduction Technology	NIL	NIL	Lifescan Inc [Supply of free Glucometers, test strips and part-funding]	India	Not Applicable	N/A	30/04/2009	Date Missing	30/04/2009	Date Missing	Not Applicable	Completed	1	1	""	""	"300"	"300"	Not Applicable	Not Applicable	Not Applicable	Adverse pregnancy outcomes (congenital abnormalities, Neonatal Hypoglycemia, LGA, SGA, Spontaneous abortions, Stillbirth, neonatal death) in diabetic and prediabetic women	Neonatal Hypoglycemia - From birth to 48 hours. All other outcomes at the time of delivery	Conception rate	10 weeks from the date of embryo transfer [excludes biochemical pregnancy]	This is a prospective, observation, single centre, comparative study on the effect of tight periconception glycemic control in pregestational diabetic and prediabetic women Vs normoglycemic women undergoing In Vitro Fertilization on their pregnancy outcomes. This study will recruit a total number of 300 subjects [categorized by a preconception OGTT], out of which 100 will belong to the euglycemic…
CTRI/2008/091/000180	CTRI2008091000180	NA	2008	23/02/2013	No	Interventional	Drug	Randomized, Parallel Group, Placebo Controlled Trial	GLP-1 Agonist AVE0010 in Patients With Type 2 Diabetes for Glycemic Control and Safety Evaluation, on Top of Basal Insulin	A randomized, double-blind, placebo-controlled, 2-arm parallel-group, multicenter study with a 24-week main treatment period and an extention assessing the efficacy and safety of AVE0010 in patients with Type 2 diabetes insufficiently controlled with basal insulin.	ClinicalTrials.gov	NCT00715624	Sanofi Synthelabo. 54/A, Sir Mathuradas Vasanji Road Andheri(E), Mumbai-400093, India.	Brazil,Canada,Chile,Egypt,France,Germany,India,Italy,Mexico,RepublicofKorea,RussianFederation,Turkey,UnitedKingdom,UnitedStatesofAmerica	Approved/Obtained	Phase 3	29/07/2008	Date Missing	08/07/2008	Date Missing	Completed	Completed	8	8	""	""	"496"	"60"	Computer generated randomization	Centralized	Outcome Assessor Blinded	Absolute change from baseline in HbA1c	24 weeks	Change from baseline in body weight	24 weeks	The purpose of this study is to evaluate the benefits and risks of AVE0010 in association with basal insulin with or without metformin in comparison to placebo, over a period of 24 weeks of treatment, followed by an extension. The primary objective is to assess the effects of AVE0010 on glycemic control in terms of HbA1c reduction at 24 weeks. The secondary objectives are to assess the effects of…
CTRI/2008/091/000182	CTRI2008091000182	NA	2008	26/09/2012	NA	NA	NA	Randomized, Parallel Group, Active Controlled Trial	A study to evaluate how effective it is to add Sufentanil to Propofol in intravenous anaesthesia for patients undergoing laparoscopic cholecystectomy	A Comparison of Total Intravenous Anaesthesia using Propofol infusion with or without Sufentanil in laparoscopic cholecystectomies	NIL	NIL	Department of Anaesthesiology, Global Hospitals, Lakdi-ka-pool, Hyderabad- 500004, A.P., India	India	Not Applicable	Phase 4	Date Missing	Applicable only for Completed/Terminated trials	26/06/2006	Applicable only for Completed/Terminated trials	Completed		1	1	"Applicable only for Completed/Terminated trials"	"Applicable only for Completed/Terminated trials"	"60"	""	Random Number Table	Sequentially numbered, sealed, opaque envelopes	Participant, Investigator and Outcome Assessor Blinded	Perioperative haemodynamic parameters: Heart rate, systolic blood pressure and diastolic blood pressure	During the peri-operative period at different time intervals: pre-induction or baseline, postinduction 1 minute, postinduction 3 minutes, postinduction 5 minutes, Intraoperative 15 minutes, Intraoperative 30 minutes, Intraoperative 45 minutes, Intraoperative 60 minutes, Intraoperative 75 minutes, Intraoperative 90 minutes, Intraoperative 105 minutes, Post-extubation 1 minute, Post-extubation 5 mi…	NIL	NIL	This study is a randomised double blind study that evaluates the effectiveness of different concentrations of Sufentanil mixed in Propofol infusion in total intravenous anaesthesia (TIVA) for laparoscopic cholecystectomy. The objectives are to compare and evaluate perioperative haemodynamic parameters, recovery times and postoperative analgesia among 60 adult patients divided into three groups of…
CTRI/2008/091/000183	CTRI2008091000183	NA	2008	NA	NA	NA	NA	Single Arm Trial	Usefulness of homoeopathic medicines in the management of Leptospirosis.	Usefulness of homoeopathic medicines in the management of Leptospirosis: A pilot study	NIL	NIL	CCRH through Dept. of AYUSH, Delhi.		Not Applicable	N/A	Date Missing	Applicable only for Completed/Terminated trials	15/10/2008	Applicable only for Completed/Terminated trials	Not Yet Recruiting		1	1	"Applicable only for Completed/Terminated trials"	"Applicable only for Completed/Terminated trials"	"0"	""	Not Applicable	Not Applicable	Open Label	To evaluate usefulness of homoeopathic medicines in the management of leptospirosis.	7 days	To evaluate usefulness of homoeopathic medicines in preventing late sequel of leptospirosis in cases treated homoeopathically	7 days	this study is a open label trail to see the usefullness of homoeoapthic medicines in the treatment of leptospirosis presenting with symptoms of fever and headache of less than 48 hours duration. the study will be conducted at Clinical ZResearch Unit , Port Bliar under central Council for Research in Homoeoapthy in collaboration with ICMR, Port Blair. the primary outcome will be to evaluate the us…
CTRI/2008/091/000185	CTRI2008091000185	NA	2008	NA	NA	NA	NA	Randomized, Parallel Group, Multiple Arm Trial	A clinical trial to test the efficacy of Adefovir alone, and in combination with lamivudine /glycyrrhizin in decompensated liver disease due to hepatitis B.	A multicentric randomised controlled clinical trial of lamivudine,lamivudine plus adefovir and glycyrrhizin plus adefovir in HBV related decompensated cirrhosis	Other	IRIS NO. 2004-0548A to G	Indian council of medical research	India	Approved/Obtained	Phase 3	Date Missing	Applicable only for Completed/Terminated trials	01/07/2007	Applicable only for Completed/Terminated trials	Open to Recruitment		8	8	"Applicable only for Completed/Terminated trials"	"Applicable only for Completed/Terminated trials"	"300"	""	Stratified block randomization	Sequentially numbered, sealed, opaque envelopes	Open Label	Improvement in CTP at the end of treatment. End of treatment response would be considered successful if CTP improvement at the end of treatment improves by 2 score (successful end of treatment response or SETR). Failure of therapy ? If at the end of treatment CTP does not improve.	All above parameters at the end of treatment	Clinical response Frequency of death in each treatment group. Frequency of HCC in each treatment group Frequency of complications (Variceal bleed, SBP, HRS) in each group. Virological response End of treatment response: assessed by demonstrating HBeAg seroconversion in e +ve cases or at least 1 log reduction in HBV DNA load in e ?ve cases at the end of treatment. Failure of virological response: …	at the end of treatment	This is a multicentric, randomized, open labeled trial to assess the efficacy of Adefovir, Adefovir + Lamivudine and Adefovir + Glycyrrhizin in patients with HBV related decompensated cirrhosis liver, by way of clinical, biochemical and virological outcome. A total of 300 cases of decompensated cirrhosis would be studied and divided equally amongst the 3 treatment groups from the 7 centres. There…
CTRI/2008/091/000186	CTRI2008091000186	NA	2008	NA	NA	NA	NA	Randomized, Parallel Group, Placebo Controlled Trial	A Multicenter, Randomized, Double-Blind, Placebo-Controlled, Parallel Group, Phase 3 Trial to Evaluate the Safety and Efficacy of Dapagliflozin in Combination With Thiazolidinedione Therapy in Subjects With Type 2 Diabetes Who Have Inadequate Glycemic Control on Thiazolidinedione Therapy Alone	A Multicenter, Randomized, Double-Blind, Placebo-Controlled, Parallel Group, Phase 3 Trial to Evaluate the Safety and Efficacy of Dapagliflozin in Combination With Thiazolidinedione Therapy in Subjects With Type 2 Diabetes Who Have Inadequate Glycemic Control on Thiazolidinedione Therapy Alone	Other	MB102-030	The pharmaceutical company sponsoring this study is Bristol-Myers Squibb.	India	Approved/Obtained	Phase 3	Date Missing	Applicable only for Completed/Terminated trials	17/02/2009	Applicable only for Completed/Terminated trials	Completed		3	3	"Applicable only for Completed/Terminated trials"	"Applicable only for Completed/Terminated trials"	"417"	""	Computer generated randomization	Centralized	Participant, Investigator, Outcome Assessor and Date-entry Operator Blinded	Change from baseline in hemoglobin A1C [ Time Frame: at Wk 24 ] [ Designated as safety issue: No ]		Change from baseline in total body weight; 120 min post challenge plasma glucose as response to OGTT; FPG; waist circumference; & total body weight in subjects with baseline BMI &#8805; 27 kg/m2 [ Time Frame: at Wk 24 ] [ Designated as safety issue: No ] Proportion of subjects achieving a therapeutic glycemic response, defined as AIC<7.0% [ Time Frame: at Wk 24 ] [ Designated as safety issue: No ]		Number of patients proposed to be recruited from India are 48.
CTRI/2008/091/000187	CTRI2008091000187	NA	2008	NA	NA	NA	NA	Randomized, Parallel Group, Active Controlled Trial	To study The Effect of Manual Therapy and Nerve Mobilisation which are two physiotherapy methods in treating patients with Cervical Radiculopathy- A pilot Study	The Effect of Manual Therapy and Nerve Mobilisation in Managing Cervical Radiculopathy ? A Single Blinded Randomized Controlled Clinical Trial-Pilot Study	NIL	NIL	Material Support Shree Ghantakaran Mahavir Physiotherapy College and Rehabilitation Research Center, Godhra	India	Not Applicable	N/A	Date Missing	Applicable only for Completed/Terminated trials	15/10/2008	Applicable only for Completed/Terminated trials	Completed		1	1	"Applicable only for Completed/Terminated trials"	"Applicable only for Completed/Terminated trials"	"0"	""	Computer generated randomization	Sequentially numbered, sealed, opaque envelopes	Participant Blinded	(1)Pain measured by the Numerical Pain Rating Scale (NPRS) in Gujarati. (2)Range of Motion using the Universal 180 degree metal goniometer (3)Functional Disability Outcome using the Neck Disability Index (NDI) (4) Rate of change using the Global Rate of change scale (GROC)	Measurements taken on the 1st,7th and 14th day of study	NIL	NIL	This study is a pilot study being done to calculate the sample size and at the same time find the feasibility for a larger study with a large sample size. The study is a randomized single blind study. The main objective of the study is to find the effect of Maitland's manual therapy and Nerve mobilisation which are two methods of treatment frequently used in physiotherapy against a control group …
CTRI/2013/10/004108	CTRI201310004108	NA	2013	23/05/2013	No	Observational	Follow Up Study	Other	IN hoSpital ProspectIve stRoke rEgistry - A large multicentric prospective study to determine etiologies, clinical practice patterns and outcomes of strokes in INDIA	A large multicentric prospective study to determine etiologies, clinical practice patterns and outcomes of strokes in India.	Protocol Number	Version 1.0 dated 23rd Aug 2008	NIH USA United Health Group	India	Not Applicable	N/A	21/02/2009	Date Missing	Date Missing	Date Missing	Not Applicable	Completed	58	58	""	""	"10500"	"10500"	Not Applicable	Not Applicable	Not Applicable	Characteristics of stroke patients presenting to participating hospitals in India Outcomes of stroke in hospital, 3 months and 6 months	6 months	Nil	Nil	The primary objectives are 1. To determine the etiologies of stroke in different hospital settings in India. 2. To determine (and monitor) clinical outcomes (death and disability) for all stroke, and within stroke subtypes. 3. To determine clinical practice patterns for acute care, secondary prevention and stroke rehabilitation in India (and their relationship with clinical outcomes). 4. To compa…
CTRI/2008/091/000190	CTRI2008091000190	NA	2008	11/03/2013	No	Interventional	Drug	Randomized, Parallel Group, Multiple Arm Trial	A Study to Compare the Efficacy, Safety and Tolerability of Selomax With Its Individual Components	A Five-Arm, Randomised, Open Label, Multi-Centre, Prospective Study to Compare the Efficacy, Safety and Tolerability of Metoprolol XL Plus Amlodipine Combination (Selomax TM) With Metoprolol XL and Amlodipine as Individual Components in Management of Hypertension in Indian Patients. (MARS)	ClinicalTrials.gov	NCT00819104	AstraZeneca, Bangalore	India	Approved/Obtained	Phase 4	07/11/2008	Date Missing	17/11/2008	Date Missing	Not Applicable	Completed	8	9	""	""	"402"	"402"	Computer generated randomization	Centralized	Open Label	Change in BP with Selomax? 50/5 at the end of the randomisation treatment period.	Time Frame: 8 weeks	Change in BP (SBP,DBP & mean BP) with SelomaxTM 25/2.5 at the end of the randomisation period	Time Frame: 8 weeks	This is a randomised, open-label; parallel group, multicentric study comparing the efficacy and safety of fixed-dose-combinations of Metoprolol XL plus Amlodipine with individual components of the combination. SelomaxTM50/5 will also be compared with SelomaxTM 25/2.5 in lowering of BP (SBP and DBP) in Indian patients with essential hypertension.Male and female patients of essential hypertension a…
CTRI/2008/091/000191	CTRI2008091000191	NA	2008	NA	NA	NA	NA	Randomized, Parallel Group, Placebo Controlled Trial	Pilot Study Targeting Normal Glucose in Patients with Acute Myocardial Infarction through appropriate use of insulin therapy.	REsearching Coronary REduction by Appropriately Targeting Euglycemia ( Pilot Study): An International Multicentre Randomized Controlled Trial of Intensive Insulin Therapy Targeting Normoglycemia In Acute Myocardial Infarction: the RECREATE (REsearching Coronary REduction by Appropriately Targeting Euglycemia) Pilot Study	ClinicalTrials.gov	NCT00640991	Population Health Research Institute	India	Approved/Obtained	Phase 3	Date Missing	Applicable only for Completed/Terminated trials	01/04/2008	Applicable only for Completed/Terminated trials	Completed		17	14	"Applicable only for Completed/Terminated trials"	"Applicable only for Completed/Terminated trials"	"500"	""	Computer generated randomization	Centralized	Open Label	The 24-hour difference in mean glucose between the two study groups	24 hours	the difference in mean glucose level achieved between study groups;	7 days or hospital discharge (whichever is first)	This pilot study will be a multicentre, randomized, open-label, controlled trial. The trial will be conducted in Canada, Argentina and India. At least 500 patients presenting with AMI with ST-segment elevation or new left bundle branch block (LBBB), and a capillary blood glucose level on presentation &#8805; 8.0 mmol/L (144 mg/dL), will be randomized in a 1:1 fashion via a 24-hour central system …
CTRI/2008/091/000192	CTRI2008091000192	NA	2008	NA	NA	NA	NA	Randomized, Parallel Group, Multiple Arm Trial	A randomized interventional trial to test the effectiveness of service delivery models of vision rehabilitation (a) Home based service delivery (b) Center based service delivery (c) Home and center based service delivery (d) Center based service delivery supplemented by home visits	A comprehensive model for vision rehabilitation at the district level	NIL	NIL	Vision CRC and University of Newsouth Wales, Sydney, Australlia	India	Not Applicable	N/A	Date Missing	Applicable only for Completed/Terminated trials	04/10/2006	Applicable only for Completed/Terminated trials	Completed		1	1	"Applicable only for Completed/Terminated trials"	"Applicable only for Completed/Terminated trials"	"436"	""	Computer generated randomization	Sequentially numbered, sealed, opaque envelopes	Participant, Investigator and Outcome Assessor Blinded	a) Quality of life addressing patients? feelings about their visual disability and the impact of blindness on their lives - Using modified WHO-QOL Scale b) Adjustment to visual loss - Adaptation to Vision Loss (AVL) - scale c) Impact of Vision Impairment for Children (CERA IVI_C) ver1.2 (b) Impact of Vision Impairment Profile for elderly (IVI) ?CERA d)Subjective and objective assessment of the ab…		Presenting visual acuity		This study is a randomized interventinal trail testing the effectiveness of rehabilitation intervention in four models (i.e) Centre, community, Centre and Community, community with non-intervention. A total of 436 subjects recruited for the study. The primary outcome measures will be change in quality of life, adjustment to vision loss, impact of vision loss and ability to perform daily task post…
CTRI/2008/091/000193	CTRI2008091000193	NA	2008	19/09/2012	NA	NA	NA	Randomized, Parallel Group, Placebo Controlled Trial	An invivo study to evaluate the role of curcumin in oral pre-malignant lesions and gingivo-buccal cancers	An invivo study to evaluate the role of curcumin in oral pre-malignant lesions and gingivo-buccal cancers	Other	CCS-DBT-P104	Dept. of Biotechnology, Ministry of Science & Technology, Govt. of India	India	Approved/Obtained	Phase 2	20/06/2007	Applicable only for Completed/Terminated trials	Date Missing	Applicable only for Completed/Terminated trials	Not Applicable	Other (Terminated)	1	1	"Applicable only for Completed/Terminated trials"	"Applicable only for Completed/Terminated trials"	"90"	""	Permuted block randomization, fixed	Other	Open Label	1. To determine modulation of biologic endpoints (COX-2, PGE-2, Ki67, p53, bcl2 and antiphospho-NFkB p65) in both premalignant lesions and invasive cancers 2. To evaluate the pharmacokinetics and bioavailability of the topical (lozenge) and oral form of curcumin 3. To evaluate the clinical response in these patients	Baseline, Day 15 and Day 28	Nil	Nil	This trial intended to establish the superiority and compliance of lozenge form over the oral form of curcumin in oral cavity cancers and to establish the modulation of proven biomarkers in premalignant lesions and oral cancers with curcumin. By doing so the trial will establish the chemopreventive and treatment strategy in oral submucous fibrosis (SMF), which is a significant problem with no est…
CTRI/2008/091/000194	CTRI2008091000194	NA	2008	19/09/2012	NA	NA	NA	Single Arm Trial	Phase II Trial of Curcumin in Advanced Head and Neck Cancer Treatment	Phase II Trial of Curcumin in Advanced Head and Neck Cancer Treatment	Other	CCS-DBT-P103	Dept. of Biotechnology, Ministry of Science & Technology, Government of India	India	Approved/Obtained	Phase 2	13/08/2007	Date Missing	Date Missing	Date Missing	Not Applicable	Completed	1	1	""	""	"40"	""	Not Applicable	Not Applicable	Open Label	1. To establish the chemotherapeutic role of Curcumin in advanced head and neck cancers 2. To establish supportive role (enhancement of quality of life) in advanced head and neck cancer 3. To establish the modulation of proven biomarkers in advanced head and neck cancers with Curcumin	Baseline, 1st, 2nd, 4th, 6th & 8th week of treatment. Subsequently Quality of life assessment every two months until six month of treatment	Nil	Nil	This trial is intended to establish the chemotherapeutic & supportive role of Curcumin in advanced head and neck cancers. It also aim to establish the modulation of proven biomarkers in advanced head and neck cancers with Curcumin.
CTRI/2008/091/000195	CTRI2008091000195	NA	2008	19/09/2012	NA	NA	NA	Randomized, Parallel Group, Placebo Controlled Trial	Phase II/III Randomized Placebo Controlled Clinical Trial of Curcumin in Resectable Stage III and IV Squamous Head and Neck Cancers (Oral cancers)	Phase II/III Randomized Placebo Controlled Clinical Trial of Curcumin in Resectable Stage III and IV Squamous Head and Neck Cancers (Oral cancers)	Other	CCS-DBT-P102	Dept. of Biotechnology, Ministry of Science & Technology, Government of India	India	Approved/Obtained	Phase 2/ Phase 3	19/04/2007	Date Missing	Date Missing	Date Missing	Not Applicable	Completed	1	1	""	""	"160"	""	Permuted block randomization, fixed	Pharmacy-controlled Randomization	Participant, Investigator and Outcome Assessor Blinded	To determine the efficacy of curcumin in subjects with histologically proven resectable stage III and IV squamous cancers of the head and neck (to monitor the rate of failure / recurrences) following standard treatment	Baseline, 24 hrs, 7 days & 6 months for estimation of curcumin. For rate of failure/recurrence: every 2 months for 6 months and thereafter every 2 months till recurrence or upto 2 years.	To evaluate curcumin induced modulation of biomarkers -COX-2/PGE2 -IL-6	Baseline, 24 hrs, 7 days & 6 months	This trial is intended to determine the efficacy of curcumin in subjects with histologically proven resectable stage III and IV squamous cancers of the head and neck (to monitor the rate of failure / recurrences) following standard treatment. It also aims to evaluate curcumin induced modulation of biomarkers (COX-2, PGE2 & IL-6).
CTRI/2008/091/000197	CTRI2008091000197	NA	2008	27/11/2012	No	Interventional	Drug	Randomized, Parallel Group, Placebo Controlled Trial	A clinical trial to study the effects of TC-5214 2 - 8 mg drug in combination with Citalopram in Major Depressive Disorder patients.	A Multi-Center, Double Blind, Randomized, Placebo-Controlled, Parallel Group, Flexible Dose Titration, Add-On Study of TC-5214 2 - 8 mg in the Treatment of Major Depressive Disorder with Subjects who are Partial Responders or Non-Responders to Citalopram Therapy	ClinicalTrials.gov	NCT00692445	Targacept 200 East First Street, Suite 300 Winston-Salem, NC 27101-4165	India,UnitedStatesofAmerica	Approved/Obtained	Phase 2	01/09/2008	Date Missing	25/06/2008	Date Missing	Completed	Completed	21	21	""	""	"270"	"251"	Computer generated randomization	Centralized	Participant, Investigator, Outcome Assessor and Date-entry Operator Blinded	HAMD-17 score	8 Weeks	QIDS-SR	8 weeks	This is a multi-centre, double blind, randomized, placebo-controlled, parallel group, flexible dose titration, add-on study. The primary objective is to determine, by comparison to placebo, whether orally administered TC-5214-23, in the free base dose range of 2 to 8 mg is an effective treatment when added to citalopram therapy, in subjects with major depressive disorder (MDD) and who are partial…
CTRI/2008/091/000198	CTRI2008091000198	NA	2008	NA	NA	NA	NA	Cluster Randomized Trial	A community based cluster randomized trial evaluating efficacy of an HIV stigma reduction intervention where people living with HIV and their friends (PLWHAF) would work hand in hand with local performing artists	Art and testimonial: A Unique Community Based Approach to Reduce HIV/AIDS Stigma in villages of West Bengal	NIL	NIL	South Asia Region HIV/AIDS Stigma and Discrimination Development Marketplace (World Bank)	India	Not Applicable	N/A	Date Missing	Applicable only for Completed/Terminated trials	21/10/2008	Applicable only for Completed/Terminated trials	Completed		1	1	"Applicable only for Completed/Terminated trials"	"Applicable only for Completed/Terminated trials"	"400"	""	Coin toss, Lottery, toss of dice, shuffling cards etc	Sequentially numbered, sealed, opaque envelopes	Outcome Assessor Blinded	1) Proportion of respondents who are afraid of contracting HIV through non-invasive and casual contact, 2) Proportion with negative attitudes (shame, blame, judgment) and 3) Proportion reporting ease of disclosure of one's own HIV sttaus and seeking care	Baseline assessment at the beginning followed by first follow up during 8th and 9th month and final assessment at the end of the project during 16th through 18th Month.	1) Knowledge of HIV/AIDS and 2) Impact on the person/s living with HIV 3) Non-discriminatory practice related draft in Schools	While the secondary outcome no.1 will be measured thrice- at the beginning, at the middle and at the end of the 18 month project, the secondary outcome no.2 will be measured twice- at the beginning and at the end and the secondary outcome no.3 will be measured twice- at the middle and at the end of the project.	This study is a cluster randomized community based trial comparing the efficacy of the ongoing media based based health campaign against the designed HIV stigma reduction intervention where people living with HIV and their friends will work hand in hand with the local perfoming artists . The community based events organized by them will comprise, cultural events focussing on different aspects of …
CTRI/2008/091/000201	CTRI2008091000201	NA	2008	03/09/2014	NA	Interventional	Drug	Randomized, Parallel Group, Active Controlled Trial	Vildagliptin Compared to Gliclazide in Combination With Metformin in Patients With Type 2 Diabetes	A multicenter, double-blind, randomized, active controlled study to compare the effect of 52 weeks treatment with LAF237 50 mg bid to gliclazide up to 320 mg daily as add-on therapy in patients with type 2 diabetes inadequately controlled with metformin monotherapy.	Protocol Number	CLAF237A2338	Novartis Pharma AG, Basel, Switzerland	India	Approved/Obtained	Phase 3	Date Missing	Date Missing	24/01/2005	Date Missing	Completed	Completed	8	8	""	""	"800"	"75"	Computer generated randomization	Centralized	Participant, Investigator and Outcome Assessor Blinded	? Change from baseline in HbA1c at 52 weeks	52 weeks	? Adverse event profile after 52 weeks of treatment	52 weeks of treatment	Number of patients randomised from India was 75. Many people with type 2 diabetes cannot maintain target blood glucose levels when taking a single oral drug. The purpose of this study is to assess the safety and effectiveness of vildagliptin, an unapproved drug, compared to that of gliclazide in lowering overall blood glucose levels when added to metformin in people with type 2 diabetes not at ta…
CTRI/2008/091/000203	CTRI2008091000203	NA	2008	07/08/2014	No	Interventional	Other (Specify)[Medical Device]	Other	South Asian Systolic Heart Failure Registry (SASHFR) : Registry to understand benefits of implantable device therapy known as cardiac resynchronization therapy (CRT) on patients with heart failure	SASHFR (South Asian Systolic Heart Failure Registry) : A multi-center, nonrandomized, prospective study to collect data pertaining to the demographic and cardiovascular profiles, management strategies and clinical outcomes of HF patients.	NIL	NIL	India Medtronic Pvt ltd Solitaire Corporate Park, Building Number 12, 4th Floor, Andheri-Ghatkopar Link Road, Andheri East - 400093	India	Not Applicable	Phase 4	13/10/2008	Date Missing	13/10/2008	Date Missing	Completed	Completed	12	14	""	""	"502"	"502"	Not Applicable	Not Applicable	Not Applicable	1. To characterize the long term outcomes (clinical composite score as improved, unchanged or worsened) of patients who meet CRT implant guidelines and (a) receive CRT implant or (b) do not receive the CRT implant. 2. To characterize health care utilization (based on hospitalization days) of indicated patients receiving CRT and not receiving CRT. 3. To determine the overall performance and change…	from enrollment to 24 months	Secondary Objectives: 1. To determine the demographics of HF patients in the registry. 2. To characterize the profile of patients with a positive response to CRT 3. To determine the percentage of HF patients who meet CRT implant guidelines after 3 months of optimal medical therapy post-enrollment within the group of patients who had not been on optimal medical therapy for at least 3 months prior …	from enrollments to 24 months	Medtronic is doing research on the benefits of CRT-P and CRT-D systems on patients with heart failure in a registry called the “South Asian Systolic Heart Failure Registry”. The Registry will include patients who are diagnosed with heart failure and who are likely to be prescribed a CRT system as part of their treatment. If prescribed a CRT-P or CRT-D system, it will be the discretion of the pati…
CTRI/2008/091/000204	CTRI2008091000204	NA	2008	21/11/2012	No	Observational	Observational	Other	PANARM HF : A clinical registry to understand the disease profiles of patients who suffer from cardiac arrhythmias and/or heart failure and to understand the diagnosis and treatment pathway of these patients	PANARM HF -A prospective, multi-center, non-interventional to collect (at the referring physician stage), data pertaining to the demographic, cardiovascular and disease etiology profiles of patients who have symptomatic cardiac arrhythmias &/or left ventricular dysfunction with or without symptoms of heart failure.	Other	Panarrhythmia and Heart Failure Registry	India Medtronic Pvt Ltd	India	Not Applicable	Post Marketing Surveillance	30/10/2008	Date Missing	30/10/2008	Date Missing	Completed	Completed	8	1	""	""	"2000"	"2000"	Not Applicable	Not Applicable	Not Applicable	To understand the patient enrollment patterns, patient referral patterns and patient interventional therapy prescription patterns for the study population and sub-groups To understand the demographic & symptom profile of the study population and sub-groups To understand the cardiac arrhythmia and heart failure patterns and cardiovascular system parameter profile of the study population and sub-gr…	At enrollment	Not applicable	Not applicable	The Study is observational, intended to reflect and record clinical practice without subjecting the patient to any actions or rules of conduct, beyond those normally associated with history taking, physical examination and routine investigations.
CTRI/2008/091/000206	CTRI2008091000206	NA	2008	NA	NA	NA	NA	Single Arm Trial	A clinical study to evaluate effect of surgery for control of Type2 diabetes in overweight individuals	A clinical trial of surgical treatment of Type2 Diabetes in non morbidly obese patients.	NIL	NIL	Self	India	Not Applicable	N/A	Date Missing	Applicable only for Completed/Terminated trials	03/10/2008	Applicable only for Completed/Terminated trials	Open to Recruitment		1	1	"Applicable only for Completed/Terminated trials"	"Applicable only for Completed/Terminated trials"	"100"	""	Not Applicable	Not Applicable	Not Applicable	Reduction or Stoppage of anti-diabetic medication	3 months & 6 months	Glycemic Control with HbA1C < 6.5	6 months & 12 months	This study is a single arm trial to evaluate efficacy of sleeve gastrectomy with ileal transposition surgery on control of type 2 diabetes mellitus. The study will be conducted at Bombay Hospital, Mumbai in 100 patients. Primary outcome will be to assess reduction/stoppage of anti-diabetic medication in 3 months - 6 months. Secondary outcome will measure glycosylated hemoglobin A1C levels <6.5 at…
CTRI/2008/091/000208	CTRI2008091000208	NA	2008	05/03/2013	NA	Interventional	Drug	Randomized, Parallel Group, Placebo Controlled Trial	To determine the clinical effectiveness and safety of a local application of Inj Reptilase in patients with bleeding of respiratory and upper digestive tract	An open label, randomized placebo controlled study evaluating the efficacy and safety of a topical application of inj Reptilase in patients with upper aero digestive tract hemorrhage.	NIL	NIL	Troikaa Pharmaceuticals Limited	India	Not Applicable	Phase 4	23/10/2008	Date Missing	Date Missing	Date Missing	Not Applicable	Completed	1	1	""	""	"60"	"60"	Random Number Table	An Open list of random numbers	Open Label	Time to onset of haemostasis	10 minutes following application	No. of patients needing additional management to arrest bleeding	10 minutes	Reptilase, a haemocoagulase is a mixture of purified enzymes isolated from the venom of a South American viper, called Bothrops atrox. Haemocoagulase has two different enzymatic activities, which promote blood coagulation. One of these accelerates the conversion of prothrombin to thrombin (thromboplastin like enzymes), while the other one causes a direct transformation of fibrinogen to fibrin mon…
CTRI/2008/091/000209	CTRI2008091000209	NA	2008	NA	NA	NA	NA	Single Arm Trial	A clinical study to compare two techniques of CSF culture to diagnose neonatal meningitis	A STUDY OF COMPARISON BETWEEN TWO METHODS OF CSF CULTURE IN NEONATES WITH NEONATAL SEPSIS (BACS)	NIL	NIL	Ms. Biomerieuixe, North Region, New Delhi, have provided the culture bottles for the study.	India	Not Applicable	Phase 2	Date Missing	Applicable only for Completed/Terminated trials	10/11/2008	Applicable only for Completed/Terminated trials	Completed		1	1	"Applicable only for Completed/Terminated trials"	"Applicable only for Completed/Terminated trials"	"0"	""	Not Applicable	Not Applicable	Not Applicable	CSF culture positivity	seven days from the time of inoculation of CSF	Association between sepsis screen parameters and CSF culture positivity Association between blood and CSF culture positivity Association between cytology and CSF culture positivity To compare the time to positivity of culture between two methods Complications of meningitis Seizures Neurological deficits Abnormal neurological examination Post meningitic hydrocephalous Abnormalities on neuroimaging	During hospital stay	This study is a single centre trial comparing two methods of CSF culture in neonates suspected to ahve sepsis and/or meningitis. one ml of CSF will be cultured by two methods i.e. by routine culture and by Bact/ALERT method and the the bacterial yield would be compared. other outcomes include the time to positivity, corelation between cytological and biochemical parameters and culture results and…
CTRI/2008/091/000212	CTRI2008091000212	NA	2008	NA	NA	NA	NA	Randomized, Parallel Group, Active Controlled Trial	A study to evaluate the damage to a nerve close to the upper part of the thyroid [external laryngeal nerve] by two different surgical techniques during thyroidetcomy operations	Prospective single blinded -randomized study to evaluate the injury rate of the external laryngeal nerve in thyroid operations using two surgical technique.	NIL	NIL	Institution	India	Not Applicable	Phase 3	Date Missing	Applicable only for Completed/Terminated trials	19/07/2008	Applicable only for Completed/Terminated trials	Open to Recruitment		1	1	"Applicable only for Completed/Terminated trials"	"Applicable only for Completed/Terminated trials"	"80"	""	Computer generated randomization	On-site computer system	Outcome Assessor Blinded	a) To analyze vocal function before and after thyroidetcomy for patients with normal preoperative voice using standard multidimensional voice assessment protocol. b) To assess whether the incidence of vocal dysfunction varies with two surgical techniques.	10 days and 3 months following surgey	To assess whether the incidence of Hypocalcaemia can be influenced by the two techniques	On the day one of the surgery and 7th day	This is a randomized prospective single blinded two-arm study among patients scheduled to undergo primary thyroid surgery to see the influence of two standard surgical techniques in limiting the rate of external laryngeal nerve injury Patients who meet the inclusion criteria and who give consent for the study will be included in the study. All patients with normal voice will undergo preoperative …
CTRI/2008/091/000213	CTRI2008091000213	NA	2008	16/12/2011	NA	NA	NA	Other	XIENCE V India: XIENCE V Everolimus Eluting Coronary Stent System (EECSS) India Post-Marketing Registry	XIENCE V Everolimus Eluting Coronary Stent System (EECSS) India Post-Marketing Registry	Protocol Number	7-378 v. 3.2 7.2.08	Abbott Vascular	India	Approved/Obtained	Phase 4	Date Missing	Date Missing	03/06/2008	Date Missing	Completed	Completed	18	18	""	""	"1000"	""	Not Applicable	Not Applicable	Open Label	Composite rate of cardiac death and any myocardial infarction.	1 year	Composite rate of cardiac death and any MI (Q-wave and non Q-wave)	30, 180 days and at 2, 3, 4 and 5 years	XIENCE V India is a prospective, open-label, multi-center, observational, single-arm registry to evaluate XIENCE V EECSS continued safety and effectiveness during commercial use in real world settings.
CTRI/2008/091/000215	CTRI2008091000215	NA	2008	30/01/2012	No	Interventional	Drug	Randomized, Parallel Group, Active Controlled Trial	A clinical trial to study the effect and safety of intravenous cyclophosphamide and tacrolimus in children with steroid resistant nephrotic syndrome	A prospective , randomized controlled trial comparing the efficacy of intravenous cyclophosphamide and alternate day prednisolone versus tacrolimus and alternate day prednisolone for induction of remission in patients with steroid resistant nephrotic syndrome	NIL	NIL	Approved for funding by Indian Council of Medical Research Drugs being used are provided free of cost by the respective drug company No monetary support.	India	Not Applicable	Phase 4	11/03/2008	Applicable only for Completed/Terminated trials	11/03/2008	Applicable only for Completed/Terminated trials	Not Yet Recruiting	Not Yet Recruiting	3	1	"Applicable only for Completed/Terminated trials"	"Applicable only for Completed/Terminated trials"	"130"	"130"	Stratified block randomization	Sequentially numbered, sealed, opaque envelopes	Open Label	Rate of remission (complete or partial) at six months in patients receiving intravenous cyclophosphamide and alternate day prednisolone versus those receiving tacrolimus and alternate day prednisolone.	6 months	Proportion in sustained remission and with steroid sensitive relapses at one-year follow up Frequency and type of side effects in both the groups during one year follow up Number of life- threatening infection associated events in both the groups	12 months	This study is a randomized, controlled trial comparing the efficacy of intravenous cyclophosphamide and alternate day prednisolone versus tacrolimus and alternate day prednisolone for induction of remission in patients with steroid resistant nephrotic syndrome. The primary outcome shall be rate of remission (complete or partial) at six months. Secondary outcomes shall be the proportion of patient…
CTRI/2008/091/000216	CTRI2008091000216	NA	2008	26/10/2012	No	Interventional	Drug	Randomized, Parallel Group, Active Controlled Trial	To compare the effectiveness and safety of Inj Diclofenac 75mg/ml given intradeltoid with Injection Diclofenac 75mg/3ml given intragluteal in the management of postoperative pain.	A randomised comparative study evaluating the efficacy and tolerability of injection Diclofenac sodium 75mg/1ml given intradeltoid with injection Diclofenac sodium 75mg/3ml given intragluteal in the management of post operative pain.	NIL	NIL	Troikaa Pharmaceuticals Limited	India	Not Applicable	Phase 4	16/12/2007	Date Missing	Date Missing	Date Missing	Not Applicable	Completed	5	5	""	""	"250"	"250"	Computer generated randomization	An Open list of random numbers	Open Label	Intensity of post operative pain as assessed by visual analogue scale (VAS)	At the end of 1, 4, 8 and 12 hours as compared to basal after each dose.	Global efficacy by patients and investigator.	End of Study (After 48 hrs)	Non steroidal anti inflammatory drugs are alternatives to opioids as sole analgesic after minor surgery or as adjuvant to opioid analgesics following major surgery. One of the most commonly used NSAID for postoperative pain is diclofenac. Currently injection diclofenac is available as a 3 ml formulation and needs to be given deep intra-muscular usually intra-gluteal. A new formulation of injectio…
CTRI/2012/02/002443	CTRI201202002443	NA	2012	23/02/2012	No	Interventional	Drug	Randomized, Parallel Group, Placebo Controlled Trial	The aim of the trial is to evaluate the effect of somatropin (human growth hormone) on survival (primary end-point; "time to death" and health related quality of life in adult patients on long standing haemodialysis.	Outcome Trial Evaluating the Efficacy and Safety of Norditropin in Adult Patients on Chronic Haemodialysis. A Randomised, Double-blind, Parallel group, Placebo controlled, Multi-centre trial.	Other	2006-004702-56	Novo Nordisk A/S Novo Nordisk A/S Novo Nordisk India Private Ltd. Plot No.32, 47 - 50, EPIP Area, Whitefield, Bangalore - 560 066 India	Argentina,Brazil,Canada,Denmark,France,Germany,Hungary,Israel,Italy,Poland,Portugal,RussianFederation,SouthAfrica,Spain,Sweden,Turkey,UnitedKingdom,UnitedStatesofAmerica	Approved/Obtained	Phase 3	Date Missing	Applicable only for Completed/Terminated trials	23/07/2007	Applicable only for Completed/Terminated trials	Other (Terminated)	Other (Terminated)	5	4	"Applicable only for Completed/Terminated trials"	"Applicable only for Completed/Terminated trials"	"715"	"60"	Computer generated randomization	On-site computer system	Investigator Blinded	Mortality - Time to All-cause Death	week 0 and study termination	Morbidity - Number of Hospitalisations, in Addition to Normal Dialysis Procedures	week 0 and study termination	The aim of the trial is to evaluate the effect of somatropin (human growth hormone) on survival (primary end-point; "time to death" and health related quality of life in adult patients on chronic haemodialysis. Number of patients to be enrolled for treatment in India was supposed to be 60, date of enrollment was planned to occur on 01 Aug 2007 Trial ID: NN1630-1453 Trial status:Terminated ,Reason…
CTRI/2008/091/000218	CTRI2008091000218	NA	2008	NA	NA	NA	NA	Randomized, Parallel Group, Placebo Controlled Trial	use of progesterone in prevention of preterm labour	RANDOMISED TRIAL OF NATURAL PROGESTERONE IN PREVENTION OF PRETERM BIRTH IN HIGH RISK WOMEN.	NIL	NIL	Maulana Azad Medical College, New Delhi	India	Not Applicable	N/A	Date Missing	Applicable only for Completed/Terminated trials	02/10/2005	Applicable only for Completed/Terminated trials	Completed		1	1	"Applicable only for Completed/Terminated trials"	"Applicable only for Completed/Terminated trials"	"81"	""	Random Number Table	Sequentially numbered, sealed, opaque envelopes	Participant and Outcome Assessor Blinded	delivery more than or equal to 37 weeks of gestation.	delivery	nil	nil	Abstract Objective: To study the efficacy of natural micronized progesterone in prevention of preterm labour in women at high risk for preterm delivery. Design:Prospective randomised double blind placebo controlled study. Setting: Tertiary centre. Population: Women attending routine antenatal outpatient department. Sample size: With 80% power of the test and level of significance 0.05 (p value), …
CTRI/2008/091/000223	CTRI2008091000223	NA	2008	NA	NA	NA	NA	Randomized, Parallel Group, Active Controlled Trial	A clinical trial to study the effect of ketogenic diet in refractory childhood epilepsy between 6 months and 5 yrs of age	A randomized open label comparative study of efficacy and tolerability of 4:1 versus 2.5:1 ratio ketogenic diet in refractory child hood epilepsy in children between 6months and 5 yrs.	NIL	NIL	NIL	India	Not Applicable	N/A	Date Missing	Applicable only for Completed/Terminated trials	01/05/2008	Applicable only for Completed/Terminated trials	Completed		1	1	"Applicable only for Completed/Terminated trials"	"Applicable only for Completed/Terminated trials"	"30"	""	Computer generated randomization	Sequentially numbered, sealed, opaque envelopes	Open Label	SEIZURE FREQUENCY	TOLERABILITY	TOLERABILITY	SIDE EFFECTS,	20-25% OF CHILD HOOD EPILEPSIES ARE REFRACTORY OG ANTIEPLIEPTIC DRUGS.THIS STUDY IS CONDUCTED TO COMPARE TO EFFICACY AND TOLERABILITY OF 2 DIFFERENT RATIOS OF KETOGENIC DIET IN INDIN CHILDRENS.
CTRI/2008/091/000225	CTRI2008091000225	NA	2008	NA	NA	NA	NA	Other	Comparision heart rate variability in children wtih refractory epilepsy,normal children and well controlled epilepsy	comparative crossectional study of Heart Rate Variability in refractory childhood epilepsy and well controlled epilepsy	NIL	NIL	ALL INDIA INSTITUTE OF MEDICAL SCIENCE,NEW DELHI	India	Not Applicable	N/A	Date Missing	Applicable only for Completed/Terminated trials	05/11/2008	Applicable only for Completed/Terminated trials	Completed		1	1	"Applicable only for Completed/Terminated trials"	"Applicable only for Completed/Terminated trials"	"60"	""	Not Applicable	Not Applicable	Not Applicable	heart rate variability-		frequency of seizures,antiepileptic drugs correlations		this study is comparative crossectional study of HRV in well controlled versus refractory childhood epilepsy.the primary outcome measures are to find out any difference between two and able to sudden unexpected deaths in refractory childhood epilepsy
CTRI/2008/091/000226	CTRI2008091000226	NA	2008	NA	NA	NA	NA	Randomized, Parallel Group, Active Controlled Trial	A clinical study to compare effects and safety Of recombinant Insulin Glargine manufactured by Biocon Ltd Compared to marketed Glargine (Lantus) In patients of Type 1 Diabetes Mellitus.	Open Label, Randomized, Multicentric Study To Establish Safety And Efficacy Of Recombinant Insulin Glargine Manufactured By Biocon Ltd Compared To LantusTM In Type 1 Diabetes Mellitus Patients.	Other	CLG031/BIO012/DM/GLA/2007	Biocon Limited 20th K M Hosur road, Electronic city, Bangalore 560100	India	Approved/Obtained	Phase 3	Date Missing	Applicable only for Completed/Terminated trials	11/03/2008	Applicable only for Completed/Terminated trials	Completed		15	15	"Applicable only for Completed/Terminated trials"	"Applicable only for Completed/Terminated trials"	"0"	""	Random Number Table	Centralized	Not Applicable	Mean Changes in HbA1c from baseline to the end of study after treatment with Recombinant Insulin Glargine manufactured by Biocon Ltd or LantusTM	8 and 12 Weeks	. Changes in Fasting Plasma Glucose ? Change in Self-monitored 7-point blood glucose profile ? Changes in total daily insulin dose ? Changes in Body weight ? Proportion of patients reaching glycemic target ? Mean HbA1C achieved in each arm . Incidence and severity of hypoglycemic events ? Incidence of Adverse events and Serious Adverse Events ? Fundoscopic changes from baseline to end of study ? …	2, 4, 8 and 12 weeks	The purpose of this study is to compare effectiveness of recombinant Insulin glargine manufactured by Biocon Ltd in comparison with marketed Insulin glargine, LantusTM and safety of recombinant insulin glargine manufactured by Biocon Ltd. The results of this study will demonstrate the above said objectives and help the sponsor Biocon Ltd to market Insulin glargine as blood-glucose-lowering agent …
CTRI/2008/091/000227	CTRI2008091000227	NA	2008	NA	NA	NA	NA	Randomized, Parallel Group, Placebo Controlled Trial	Folic Acid Supplementation in Phenytoin Induced Gingival Overgrowth (PIGO)	Effect of Low Dose Oral Folic Acid Supplementation on Phenytoin Induced Gingival Overgrowth: A Randomized Double Blind Controlled Trial.	ClinicalTrials.gov	NCT00781196	All India Institute of Medical Sciences, New Delhi, India.	India	Not Applicable	Phase 3	Date Missing	Applicable only for Completed/Terminated trials	01/05/2008	Applicable only for Completed/Terminated trials	Open to Recruitment		1	1	"Applicable only for Completed/Terminated trials"	"Applicable only for Completed/Terminated trials"	"120"	""	Random Number Table	Pre-numbered or coded identical Containers	Participant, Investigator and Outcome Assessor Blinded	Occurrence of any grade of overgrowth in 2 groups after 6 mo of phenytoin therapy	6 mo	Occurrence of grade > 2 hyperplasia at the end of 6 mo	6 mo	Phenytoin, a common anti-seizure drug, leads to cosmetically unacceptable side effect of gingival overgrowth in a significant number of patients. There is some evidence of therapeutic effect of folic acid in cases of established phenytoin induced gingival overgrowth. In this study, the aim is to study the prospective preventive effect of low dose oral folic acid supplementation on phenytoin induc…
CTRI/2008/091/000228	CTRI2008091000228	NA	2008	NA	NA	NA	NA	Randomized, Parallel Group, Placebo Controlled Trial	Valproate in spinal muscular atrophy	Randomized placebo controlled trial of valproate in children with spinal muscular atrophy	NIL	NIL	All india institute of medical sciences	India	Not Applicable	Phase 3	Date Missing	Applicable only for Completed/Terminated trials	01/12/2008	Applicable only for Completed/Terminated trials	Not Yet Recruiting		1	1	"Applicable only for Completed/Terminated trials"	"Applicable only for Completed/Terminated trials"	"80"	""	Permuted block randomization, fixed	Centralized	Participant, Investigator and Outcome Assessor Blinded	change in muscle power	52 weeks	improvement on functional measure	52 weeks	spinal muscular atrophy is a degenerative disease of motor neurons resulting from mutations in SMN1 gene. valproate, acting as histone deacetylase inhibitor stimulates SMN2 gene transcription and/ or restores splicing pattern. This study aims to assess its efficacy and safety in children with SMA types II & III.
CTRI/2008/091/000229	CTRI2008091000229	NA	2008	NA	NA	NA	NA	Randomized, Parallel Group, Placebo Controlled Trial	A clinical trial to study the effect of drug on IQ and behavioral problem in Children with Fragile X Syndrome	A Randomized, Double-Blind, Placebo-Controlled Study of Donepezil on Cognitive Function and Behaviour in Children with Fragile X Syndrome	NIL	NIL	All India Institute of Medical Sciences, New Delhi	India	Not Applicable	Phase 2/ Phase 3	Date Missing	Applicable only for Completed/Terminated trials	20/08/2008	Applicable only for Completed/Terminated trials	Completed		1	1	"Applicable only for Completed/Terminated trials"	"Applicable only for Completed/Terminated trials"	"0"	""	Computer generated randomization	Pharmacy-controlled Randomization	Participant, Investigator, Outcome Assessor and Date-entry Operator Blinded	Intelligence Quotient by Kulshreshta adaptation of the Stanford - Binet Test	Baseline & 12 week	Childhood Autism Rating Scale	Baseline, 12 Week	The study is a randomized, double blind, parallel group trial evaluating effect of Donepezil on cognitive function and behavior over 12 weeks period. The primary outcome measure will be change in Stanford-Binet intelligence scale from baseline to 12 weeks.
CTRI/2008/091/000230	CTRI2008091000230	NA	2008	22/09/2011	NA	NA	NA	Other	To study behavior problems in children and adolescents with epilepsy: prevalence and risk factors.	Behavior problems in children and adolescents with epilepsy: prevalence and risk factors: A hospital based cross sectional study.	NIL	NIL	NIL	India	Not Applicable	N/A	Date Missing	Date Missing	20/10/2008	Date Missing	Completed	Completed	1	1	""	""	"88"	""	Not Applicable	Not Applicable	Not Applicable	Prevalence of behavior problems using child behavior check list.	cross-sectional analytic study	1. To assess relation of behavioral problems with specific epilepsy related factors. 2. To assess type of behavior disorder using DSM IV-TR.		This study is cross-sectional analytical study to estimate prevalence of behavior problems in 6-16 years old children and adolescents (IQ >= 70) with epilepsy of more than six month duration, residing in and around Delhi using child behavior checklist. This will be conducted in AIIMS, Delhi. Primary outcome will be prevalence of behavior problems using child behavior check list. Secondary outcome…
CTRI/2008/091/000231	CTRI2008091000231	NA	2008	07/03/2013	NA	NA	NA	Other	To see the effect of modified form of constraint induced movement therapy on involved upper extremity function in spastic cerebral palsy children with asymmetric motor impairment.	efficacy of modified constraint induced movement therapy for spastic cerebral palsy children with asymmetric motor impairment	NIL	NIL	NIL	India	Not Applicable	N/A	Date Missing	Date Missing	20/03/2008	Date Missing	Completed	Completed	1	1	""	""	"28"	"28"	Computer generated randomization	Other	Outcome Assessor Blinded	1. To examine the efficacy of four week modified constraint induced movement therapy on involved upper extremity function in 3-8 year old spastic cerebral palsy children with asymmetric motor impairment as measured by Quality of upper extremity skill test and Nine hole peg board test. 2. To see whether improvement is sustained eight week post therapy or not.	At four week and twelve week.	To assess parent's perception of improvement in upper extremity function after four week of therapy and eight week follow up, using parent questionnaire.	At four week and twelve week.	Purpose: The objective of this randomized single blind (outcome assessor) controlled trial was to evaluate the efficacy of four weeks of modified constraint induced movement therapy (mCIMT) in improving upper limb function in 3-8 years old children with hemiplegic cerebral palsy. Methods: Thirty one children were randomly assigned to receive the mCIMT (N=16) with conventional therapy or conventio…
CTRI/2008/091/000232	CTRI2008091000232	NA	2008	NA	NA	NA	NA	Randomized, Parallel Group, Active Controlled Trial	Efficacy of Stem cell in improving the functioning of heart in heart attack patients	Efficacy of Stem cell in improvement of left ventricular function in patients with acute Myocardial Infarction	Other	DBT 001	Department of Biotechnology, New Delhi	India	Not Applicable	Phase 3	Date Missing	Applicable only for Completed/Terminated trials	11/07/2007	Applicable only for Completed/Terminated trials	Open to Recruitment		5	5	"Applicable only for Completed/Terminated trials"	"Applicable only for Completed/Terminated trials"	"250"	""	Computer generated randomization	Sequentially numbered, sealed, opaque envelopes	Open Label	The primary outcome is the improvement in Left Ventricular Ejection Factor (LVEF) measured by Multi Gated Acquisition (MUGA) Scan.	6 months	1. Proportion dying in both groups during the 6 months follow-up 2. Proportion requiring hospitalization for treatment of chest pain, heart failure or arrhythmias during the 6 months follow up period. 3. Safety of the intervention evaluated for a period of 6 months	6 months	Patients aged 30-65 years presenting with the first acute anterior wall myocardial infarction and need to undergo coronary angiogram between 1 week to 3 weeks will be enrolled. The primary outcome will be LVEF measured by MUGA done by the nuclear medical investigator. Secondary outcomes are the proportion dying in both groups and proportion requiring hospitalization during the 6 months follow up …
CTRI/2008/091/000233	CTRI2008091000233	NA	2008	NA	NA	NA	NA	Other	A clinical trial to study the effects of nebulised hypertonic saline in bronchiolitis	Nebulised Hypertonic Saline Compared with Epinephrine in Bronchiolitis using CUSUM: A Novel Statistical Tool for Continuous Monitoring of New Therapy	NIL	NIL	Nil	India	Not Applicable	Phase 4	Date Missing	Applicable only for Completed/Terminated trials	21/11/2008	Applicable only for Completed/Terminated trials	Completed		1	1	"Applicable only for Completed/Terminated trials"	"Applicable only for Completed/Terminated trials"	"0"	""	Not Applicable	Not Applicable	Not Applicable	1) Respiratory distress score 2) Length of hospital stay		Nil	Nil	During bronchiolitis, nebulised epinephrine is not useful in terms of duration of hospitalization according to a Cochrane meta analysis. However Cochrane showed immediate benefit & for this reason, it was the standard treatment at St. Stephen's Hospital before the introduction of this study. Hypertonic Saline in a small randomised controlled trial has been shown to reduce length of hospital stay.…
CTRI/2008/091/000234	CTRI2008091000234	NA	2008	08/03/2013	Yes	Interventional	Drug	Randomized, Parallel Group, Active Controlled Trial	Early Surfactant Therapy to prevent need for ventilation for preterm infants(gestation <34weeks)on Bubble CPAP.	Randomized controlled trial of Early rescue versus Late rescue surfactant therapy in moderately preterm neonates receiving nasal Continuous Positive Airway Pressure (CPAP) for Respiratory Distress Syndrome.	NIL	NIL	Nil	India	Not Applicable	Phase 3	Date Missing	Date Missing	16/04/2008	Date Missing	Completed	Completed	1	1	""	""	"144"	"144"	Stratified randomization	Sequentially numbered, sealed, opaque envelopes	Open Label	The need for mechanical ventilation. Indication for ventilation will be PEEP requirement > 7cms and FiO2 requirement > 70%, Severe Apnea defined as >4 episodes per hour or need for bag and mask ventilation > 2 times per hour.	During the first 7 days of life	The incidence of pneumothorax, pulmonary hemorrhage, patent ductus arteriosus (PDA) and necrotizing enterocolitis (NEC). Chronic Lung Disease, Duration of Oxygen Requirement and Duration of Hospitalization		This study is Randomized, Open Labelled, Parallel group Single center trial. This study evalautes whether, for moderately preterm infants on BUbble CPAP, giving early surfactant(Curosurf 100mg/kg)within 2 hours of life compared with late rescue (surfactant given after 2 hours and if FiO2 >50%)decreases the need for ventilation by 10%.
CTRI/2008/091/000236	CTRI2008091000236	NA	2008	30/10/2012	NA	Interventional	Drug	Single Arm Trial	A Phase I Study Of Selective Cyclin Dependent Kinase Inhibitor P1446A-05 In Subjects With Advanced Refractory Malignancies	An Open Label, Multicenter Phase I Study Of Selective Cyclin Dependent Kinase Inhibitor P1446A-05 In Subjects With Advanced Refractory Malignancies	Protocol Number	P1446A-05/19/08	Piramal Life Sciences Limited, Mumbai	India	Approved/Obtained	Phase 1	Date Missing	Date Missing	27/01/2009	Date Missing	Completed	Completed	5	5	""	""	"0"	""	Not Applicable	Not Applicable	Open Label	To determine the maximum tolerated dose (MTD) and dose limiting toxicities (DLT) of P1446A-05 in subjects with advanced refractory malignancies	End of the study	1. To evaluate safety and tolerability of P1446A-05 in the study population 2. To determine pharmacokinetics (PK) of P1446A-05 in the study population 3. To evaluate efficacy of P1446A-05 in the study population 4. To perform exploratory analysis of biomarkers associated with use of P1446A-05 in the study population	End of the study	This is a phase I open label study to evaluate safety and efficacy of P1446A-05 in subjects with advanced refractory malignancies. Subjects of solid tumors or hematologic malignancies will be included. This is a dose escalation study following an accelerated titration design as described in protocol. It is expected that around 50 subjects would be enrolled in the study.Safety assessment will be c…
CTRI/2012/02/002462	CTRI201202002462	NA	2012	22/02/2012	No	Interventional	Drug	Randomized, Parallel Group, Placebo Controlled Trial	A clinical trial to study the effectiveness of low dose antibiotic treatment and placebo for prevention of urinary infection in children with vesicoureteric reflux	Antibiotic Prophylaxis in the Management of Vesicoureteric Reflux: A Randomized Double-Blind Placebo Controlled Trial	NIL	NIL	ICMR	India	Not Applicable	Phase 4	09/12/2006	Applicable only for Completed/Terminated trials	Date Missing	Applicable only for Completed/Terminated trials	Not Applicable	Open to Recruitment	1	1	"Applicable only for Completed/Terminated trials"	"Applicable only for Completed/Terminated trials"	"192"	"192"	Stratified block randomization	Pre-numbered or coded identical Containers	Participant, Investigator, Outcome Assessor and Date-entry Operator Blinded	1.Number of episodes of urinary tract infection 2.2. Treatment failure Patients developing more than 2 episodes of UTI in 6 months during the follow-up will be considered as treatment failures.	1.From baseline(0) to 1 year 2.From baseline(0) to 6 months	1.Asymptomatic bactriuria 2.Side effects 3.Compliance	Every month from baseline(0) to 1year	This is a randomized, double blind,placebo controlled umicentric trial to study the benefits of antibiotic prophlaxis over placebo in patients with vesicouretric reflux.
CTRI/2008/091/000245	CTRI2008091000245	NA	2008	NA	NA	NA	NA	Randomized, Parallel Group, Active Controlled Trial	Daily corticosteroids to prevent infection associated relapses in patients with frequently relapsing nephrotic syndrome	Daily corticosteroids to prevent infection associated relapses in patients with frequently relapsing nephrotic syndrome	NIL	NIL	ICMR Project number I-482	India	Not Applicable	N/A	Date Missing	Applicable only for Completed/Terminated trials	11/11/2006	Applicable only for Completed/Terminated trials	Completed		1	1	"Applicable only for Completed/Terminated trials"	"Applicable only for Completed/Terminated trials"	"100"	""	Permuted block randomization, fixed	Sequentially numbered, sealed, opaque envelopes	Open Label	Relapse rates (episodes/patient per year) will be compared in both groups, in the six months prior and during one-year follow up.	12 months	cumulative dose of prednisolone administered (mg/kg per day) will be compared 6-months prior and during the period of the study in the two groups. The frequencies of intercurrent infections shall be determined.	12 months	This study is a randomized controlled trial to examine whether daily administration of maintenance prednisolone during intercurrent infections, reduces relapse rates in subjects with frequently relapsing nephrotic syndrome.
CTRI/2008/091/000247	CTRI2008091000247	NA	2008	NA	NA	NA	NA	Randomized, Parallel Group, Active Controlled Trial	Comparative evaluation of acteoside and silymarin as hepatoprotective agents in acute hepatitis patients.	COMPARATIVE EVALUATION OF ACTEOSIDE AND SILYMARIN AS HEPATOPROTECTIVE AGENTS IN ACUTE HEPATITIS PATIENTS-A RANDOMIZED PROSPECTIVE OPEN FRAME STUDY	Protocol Number	AC/GMC-IIIM/2008	Government Medical College, Jammu & Council of Scientific & Industrial Research	India	Not Applicable	Phase 2	Date Missing	Applicable only for Completed/Terminated trials	15/12/2008	Applicable only for Completed/Terminated trials	Not Yet Recruiting		1	1	"Applicable only for Completed/Terminated trials"	"Applicable only for Completed/Terminated trials"	"60"	""	Computer generated randomization	Pre-numbered or coded identical Containers	Open Label	The patients will be evaluated for various parameters like general well being, hepatic size change, improvement in liver function tests serological markers and antioxidant parameters compared to baseline using appropriate statistical test	0 day,2,4,8 and 12 weeks	Not Applicable	Not Applicable	The present prospective open label randomized parallel group active controlled study will be conducted in the Post Graduate Department of Pharmacology and Therapeutics in collaboration with the Post Graduate Department of Medicine Govt. Medical College Jammu and Indian Institute of Integrative Medicine (CSIR) Jammu. The study will be done to evaluate and compare the hepatoprotetive activity of ac…
CTRI/2008/091/000248	CTRI2008091000248	NA	2008	06/03/2013	No	Interventional	Drug	Randomized, Parallel Group, Active Controlled Trial	To compare the efficacy and safety of a new formulation of telmisartan with the currently available formulation in the management of patients with type 2 diabetes and hypertension	A Randomized, Two Arm, Open Label, Comparative, single centre study to evaluate efficacy and safety of 2 formulations of telmisartan in patients with type 2 diabetes and hypertension	NIL	NIL	Troikaa Pharmaceuticals Limited	India	Not Applicable	Phase 4	30/09/2008	Date Missing	Date Missing	Date Missing	Not Applicable	Completed	1	1	""	""	"0"	"70"	Computer generated randomization	An Open list of random numbers	Open Label	Change in SBP & DBP as compared to baseline	At the end of week 2,4 & 8	Percentage of patients with blood pressure controlled	At the end of week 4	This study is a randomized open label study designed to compare the efficacy of blood pressure reduction of 2 formulations of telmisartan in Indian diabetic hypertensive patients over 8 weeks.
CTRI/2008/091/000249	CTRI2008091000249	NA	2008	NA	NA	NA	NA	Randomized, Parallel Group, Active Controlled Trial	To see whether by applying a pressure bandage in the arm can reduce the incidence of swelling of the arm in the side in patients who undergoes surgery for carcinoma breast	To study the influence of prophylactic application of the class 2 upper limb stockings in carcinoma breast patients in reducing the incidence of Breast cancer related lymph edema [BCRL]	NIL	NIL	siguvaris INdia ltd	India	Not Applicable	Phase 3	Date Missing	Applicable only for Completed/Terminated trials	05/03/2008	Applicable only for Completed/Terminated trials	Open to Recruitment		1	1	"Applicable only for Completed/Terminated trials"	"Applicable only for Completed/Terminated trials"	"80"	""	Computer generated randomization	On-site computer system	Outcome Assessor Blinded	Percentage of reduction in arm volume in the study group will be analyzed which will indirectly give the reduction in the incidence of lymph edema.	on the 10 th post operative day and three months follw up	Incidence of lymph edema	at the end of one year	The incidence of Breast carcinoma related lymphedema [BCRL]is around 10 to 20 % and the incidence among Indian population is unknown. The lymphatic obstruction is been proposed as the main cause of the development of the lymph edema .But Venous hypertension is a coexisting feature of lymphoedema. Kim et al showed venous insufficiency in all 41 patients in their series with lymphoedema. All patien…
CTRI/2008/091/000250	CTRI2008091000250	NA	2008	13/03/2013	Yes	Observational	Follow Up Study	Single Arm Trial	OPTIMIZATION OF MYCOPHENOLIC ACID TREATMENT IN RENAL TRANSPLANT RECIPIENTS	PLASMA LEVEL MONITORING OF MYCOPHENOLIC ACID IN RENAL TRANSPLANT RECIPIENTS	NIL	NIL	Department of Pharmacology, AIIMS, NEW DELHI	India	Not Applicable	Phase 4	05/10/2008	Date Missing	05/10/2008	Date Missing	Completed	Completed	1	1	""	""	"25"	"25"	Not Applicable	Not Applicable	Participant and Outcome Assessor Blinded	Primary outcome	The primary endpoint was to correlate mycophenolic acid area under the concentration-time curve with acute graft dysfunction episodes and adverse drug events.	Secondary outcome	Additional analyses were done on the correlation of mycophenolic acid area under the concentration-time curve with patient reported outcomes, concomitant tacrolimus dosing, age, sex, MPA formulations.	Background: Use of mycophenolic acid (MPA) in renal transplant recipients is increasing. Though it is known to cause dose and/or concentration related gastrointestinal and haematological side effects, there is no optimal dosing regimen. The aim of the present study was to estimate plasma level of MPA and to correlate it with clinical outcomes. Methods: In this 3 month single center prospective lo…
CTRI/2008/091/000251	CTRI2008091000251	NA	2008	18/09/2012	NA	NA	NA	Randomized, Parallel Group, Placebo Controlled Trial	A clinical trial to study the effect of nitroglycerine patch in improving the fluid in the womb of mothers with reduced fluid in the womb.	Effect of transdermal nitroglycerine on liquor amount in oligohydramnios. A randomized placebo controlled trial	NIL	NIL	Kasturba Medical College, Manipal	India	Not Applicable	Phase 2/ Phase 3	Date Missing	Applicable only for Completed/Terminated trials	09/05/2007	Applicable only for Completed/Terminated trials	Open to Recruitment		1	1	"Applicable only for Completed/Terminated trials"	"Applicable only for Completed/Terminated trials"	"200"	""	Permuted block randomization, fixed	Sequentially numbered, sealed, opaque envelopes	Outcome Assessor Blinded	Increase in amniotic fluid index of more than 8.	till delivery	Number of patches required to increase the AFI treatment delivery interval Route of delivery Increase in AFI among high risk or low risk pregnancies Intrapartum non reassuring cardiotocograph and meconium staining of liquor Fetal outcome: APGAR and NICU admissions	untill delivery	This is a randomized placebo controlled trial to evaluate the efficacy and safety of transdermal nitroglycerine on amount of liquor in cases of oligohydramnios. The primary outcome measure is increase in amniotic fluid index to more than 8. Secondary outcome measures will be number of patches required to increase the AFI, treatment delivery interval, route of delivery, increase in AFI among high …
CTRI/2008/091/000254	CTRI2008091000254	NA	2008	12/12/2012	NA	Interventional	Drug	Randomized, Parallel Group, Placebo Controlled Trial	A clinical study to study the effects of the drug TZP-101 in patients with severe gastroparesis (delayed gastric emptying)due to Diabetes Mellitus	A Multicenter, Randomized, Double-Blind, Placebo-Controlled,Dose-Ranging Study to Assess the Efficacy and Safety of TZP-101 when Administered as a 30 Minute I.V. Infusion to Subjects with Severe Gastroparesis due to Diabetes Mellitus	ClinicalTrials.gov	NCT00612014	Tranzyme, Inc. 4819 Emperor Blvd. Suite 400 Durham, NC 27703, USA	Denmark,India,Norway,Sweden,UnitedKingdom,UnitedStatesofAmerica	Approved/Obtained	Phase 2	Date Missing	Applicable only for Completed/Terminated trials	21/10/2005	Applicable only for Completed/Terminated trials	Other (Terminated)	Other (Terminated)	1	1	"Applicable only for Completed/Terminated trials"	"Applicable only for Completed/Terminated trials"	"78"	"0"	Adaptive randomization, such as minimization	On-site computer system	Participant, Investigator and Outcome Assessor Blinded	Change from baseline in the mean Gastroparesis Cardinal Symptom Index score (24 hour recall version) across the four days of dosing. Baseline is the average of the scores collected across the 4 days just prior to admission for dosing.	Time Frame: after 4 dosing days	Cumulative Gastroparesis Symptoms Assessment (GSA) score after each dosing event and after all dosing events	Time Frame: every 30 minutes for 4 hours	This is a multicenter, randomized, double-Blind, placebo-Controlled, parallel group, dose-Ranging study to assess the efficacy and safety of TZP-101 in subjects with severe gastroparesis due to diabetes mellitus. TZP-101 will be administered as a 40/80/160/320/600 micrograms/kg, 30 Minute I.V. Infusion once daily for 4 days. Upto 100 patients (The sample size will be determined by adaptive random…
CTRI/2008/091/000255	CTRI2008091000255	NA	2008	NA	NA	NA	NA	Randomized, Parallel Group, Placebo Controlled Trial	A clinical trial to study the effect of Saccharomyces boulardii in acute childhood diarrhoea	"Efficacy and safety of Saccharomyces boulardii in acute childhood diarrhoea:adouble blinded randomised controlled trial ".	NIL	NIL	self	India	Not Applicable	Phase 3/ Phase 4	Date Missing	Applicable only for Completed/Terminated trials	23/06/2008	Applicable only for Completed/Terminated trials	Open to Recruitment		1	1	"Applicable only for Completed/Terminated trials"	"Applicable only for Completed/Terminated trials"	"200"	""	Stratified block randomization	Pre-numbered or coded identical Containers	Participant and Outcome Assessor Blinded	duration of diarrhoea	3 consecutive semi-formed stool or no stool in last 12 hours	rehydration time ,ORS consumed,frequency of vomiting and diarrhoea,adverse drug reaction to S.boulardii	3 consecutive semiformed stool or no stool in last 12 hours	this is an ongoing double blinded randomized controlled clinical trial to see the efficacy and safety of Saccharomyces boulardii(250 mg BD for 3days or till recovery whichever is earlier) in acute childhood diarrhoea.it is being conducted at pediatric ward ,jnmc,amu,aligarh ,india.primary outcome variable is duration of diarrhoea .The secondary outcome variable are rehydration time,frequency of l…
CTRI/2008/091/000256	CTRI2008091000256	NA	2008	20/11/2015	No	Interventional	Drug	Randomized, Parallel Group, Placebo Controlled Trial	A clinical trial to study the tolerability and safety of ZYT1, an investigational drug in human volunteers	A randomized, double blind placebo control phase 1 clinical study to evaluate the safety, tolerability and pharmacokinetics of ZYT1, a selective TR beta agonist following oral administrations in healthy volunteers	Protocol Number	ZYT1/1001 Ver. 04,dated 20th April 2012	Zydus research Center, Cadila Healthcare Limited, Ahmedabad	India	Approved/Obtained	Phase 1	06/02/2010	Applicable only for Completed/Terminated trials	Date Missing	Applicable only for Completed/Terminated trials	Not Applicable	Other (Terminated)	1	1	"Applicable only for Completed/Terminated trials"	"Applicable only for Completed/Terminated trials"	"8"	"8"	Computer generated randomization	Sequentially numbered, sealed, opaque envelopes	Participant and Investigator Blinded	To evaluate- 1.Safety and tolerability of ZYT1. 2.Pharmacokinetics (PK) of ZYT1 after single and multiple oral dose administrations in healthy adult male volunteers. 3.Pharmacodynamic (PD) effect, if captured, in multiple dose study. 4.Effect of food on pharmacokinetics in male volunteers. 5.Gender effects: Pharmacokinetics and safety parameters in female volunteers at pre-selected single dose wi…	1.FOR PLAN I, III, IV: Blood Sampling for PK analysis-Pre-dose, 0.5, 1, 2, 3, 4, 6, 8, 10, 12, 24, 48, 72 and 120 hrs post dose. 2.FOR PLAN II: Pharmacodynamic assessment-Pre-dose on Day 01, 05 and 10 Blood Sampling for PK analysis- ?Day 1, 5, 9: pre-dose, 0.5hr, 1hr, 2hrs, 3hrs, 4hrs, 6hrs, 8hrs, 12hrs of dosing ?Day 2 to 13: predose ?Day 14: pre-dose, 0.5hr, 1hr, 2hrs, 3hrs, 4hrs, 6hrs, 8hrs, 1…	NIL	NIL	This is a randomized, double blind placebo control phase 1 clinical study to evaluate the safety, tolerability and pharmacokinetics of ZYT1, a selective TR beta agonist following oral administrations in healthy volunteers. The primary objectives of this study is to evaluate- 1.Safety and tolerability of ZYT1. 2.Pharmacokinetics (PK) of ZYT1 after single and multiple oral dose administrations in h…
CTRI/2008/091/000257	CTRI2008091000257	NA	2008	25/03/2013	No	Interventional	Biological	Single Arm Trial	A clinical trial to study the effects of epoetin in patients with chronic renal failure	A Multicentric, prospective, phase III clinical study to evaluate the efficacy and safety of Zydus Recombinant Human Epoetin Alpha (r-HuEPO) in maintaining haemoglobin level in Chronic Renal Failure (CRF).	Protocol Number	EPO.08.001.01.1.PROT + 2 amendments	Cadila Healthcare Ltd.	India	Approved/Obtained	Phase 3	24/11/2008	Date Missing	Date Missing	Date Missing	Not Applicable	Completed	4	4	""	""	"80"	"80"	Not Applicable	Not Applicable	Open Label	Change in hemoglobin level from baseline	6 weeks	Change in hematocrit levels from baseline	upto 6 weeks	This study is multicentric open label prospective efficacy and safety trial to evaluate r-HuEPO (Epoetin) developed by Cadila Healthcare Limited in maintenance of hemoglobin level in chronic renal failure. A primary criterion of efficacy is change in hemoglobin level from the baseline. A secondary efficacy criterion is change in the hematocrit level from the baseline.
CTRI/2011/10/002096	CTRI201110002096	NA	2011	28/10/2011	Yes	Interventional	Yoga & Naturopathy	Randomized, Parallel Group, Active Controlled Trial	The Effects of Yoga in Prevention of Pregnancy Complications in pregnant women who have high chance of developing them.	The effect of yoga interventions in prevention of pregnancy complications in high risk pregnancies - A randomized controlled obstetric Doppler trial	NIL	NIL	DEPARTMENT OF AYUSH Ministry of Health and Family Welfare	India	Not Applicable	N/A	01/02/2010	Date Missing	Date Missing	Date Missing	Not Applicable	Completed	1	1	""	""	"54"	"54"	Computer generated randomization	Sequentially numbered, sealed, opaque envelopes	Outcome Assessor Blinded	Maternal Blood Pressure Protein in urine, Platelet count, blood uric acid, Doppler parameters, stress instruments, and Blood markers: TNF-alpha;, IL-6, IL-10, sFlt-1, E-selectin, endoglin, and adiponectin	12th week, 20th week, and 28th week gestation	Measure of stress: Objectively: Heart Rate Variability (HRV) and subjectively: Perceived Stress Scale (PSS)	13th week, 20th week, 28th week gestation	Objectives: Previous studies have shown yoga to be effective in improving outcomes in normal pregnancies. This randomized controlled single-blinded trial investigated its effects on the outcomes of high-risk pregnancies. Methods: 68 high-risk pregnant women were randomized into two groups: yoga and control. The yoga group (n=30) received standard care plus one hour of meditative yoga sessions, th…
CTRI/2008/091/000262	CTRI2008091000262	NA	2008	01/03/2013	NA	Interventional	BiologicalStem Cell Therapy	Randomized, Parallel Group, Placebo Controlled Trial	A Clinical Study of NTx-265: human chorionic gonadotropin (hCG) and epoetin alfa (EPO) in acute ischemic stroke patients	A Phase IIb prospective, randomized, double-blind, placebo controlled study of NTxTM-265: human chorionic gonadotropin (hCG) and epoetin alfa (EPO) in acute ischemic stroke patients (REGENESIS)	ClinicalTrials.gov	NCT00663416	Stem Cell Therapeutics Corp. Suite 1000, 1520-4th St. SW Calgary, Alberta, Canada T2R 1H5	India	Approved/Obtained	Phase 2	Date Missing	Applicable only for Completed/Terminated trials	15/12/2008	Applicable only for Completed/Terminated trials	Other (Terminated)		10	10	"Applicable only for Completed/Terminated trials"	"Applicable only for Completed/Terminated trials"	"0"	"90"	Stratified randomization	Centralized	Participant, Investigator and Outcome Assessor Blinded	Modified Rankin Score (mRS) NIHSS response	Day 90	NIHSS mRS Barthel Index Action Research Arm Test Gait Velocity Test Boston Naming Test Line Cancellation Test Trails A & B Test	Day 90	The proposed study is a phase IIb, multi-center, randomized, double-blind placebo controlled study. It is being conducted at multiple sites in Canada, USA and India. In India, the study is proposed to be conducted at ten (10) investigative sites to recruit approximately 60 patients. The purpose of this study is to determine the safety and efficacy of the NTx- 265 (Human Chorionic Gonadotropin and…
CTRI/2008/091/000264	CTRI2008091000264	NA	2008	NA	NA	NA	NA	Randomized, Parallel Group, Placebo Controlled Trial	To find out whether low dose of Ketamine can provide effective and safe analgesia during labour.	To evaluate the efficacy of low dose Ketamine in providing analgesia during labour.	NIL	NIL	Christian Medical college, Vellore	India	Not Applicable	Phase 2	Date Missing	Applicable only for Completed/Terminated trials	01/12/2008	Applicable only for Completed/Terminated trials	Open to Recruitment		1	1	"Applicable only for Completed/Terminated trials"	"Applicable only for Completed/Terminated trials"	"70"	""	Computer generated randomization	Sequentially numbered, sealed, opaque envelopes	Participant, Investigator and Outcome Assessor Blinded	To evaluate the efficacy of low dose ketamine in providing obstetric analgesia	10 point visual analogue scale	To observe if this regimen has any side effects on the mother, the progress of labor and the fetus	Mother- progress of labor,haemodynamic parameters, sedation, hallucinations and sleep disturbances. Baby- APGAR score at 1 and 5 minutes,the cord blood pH	The study is a double-blind, randomized controlled trial which will initially be conducted in the labour room of CMC hospital, Vellore. Full term, pregnant women expected to have normal vaginal delivery, with no antenatal risk factors will be included in the study. The procedure will be explained to the patient and a written consent obtained, following which they would be allotted randomly into t…
CTRI/2008/091/000265	CTRI2008091000265	NA	2008	NA	NA	NA	NA	Randomized, Parallel Group, Active Controlled Trial	A clinical trial to compare two drugs, R-Sibutramine and Sibutramine, in the management of obesity	A comparative clinical trial of R-Sibutramine versus racemate Sibutramine in the management of obesity	Protocol Number	EPL/R-SIBU/2008/01	Emcure Pharmaceuticals Ltd., Pune	India	Approved/Obtained	Phase 3	Date Missing	Applicable only for Completed/Terminated trials	16/07/2009	Applicable only for Completed/Terminated trials	Completed		11	11	"Applicable only for Completed/Terminated trials"	"Applicable only for Completed/Terminated trials"	"0"	""	Computer generated randomization	Sequentially numbered, sealed, opaque envelopes	Participant, Investigator and Outcome Assessor Blinded	Decrease in body weight and body mass index Decrease in waist circumference and waist:hip ratio	0,1,2,3,4,5,6 months	Decrease in appetite Increase in satiety	0,1,2,3,4,5,6 months	This is a double blind, randomized, multi-center, phase III clinical trial conducted to evaluate the efficacy and safety of R-Sibutramine and compare with that of racemate Sibutramine in the management of obesity. A total of 400 patients will be enrolled in the study. All patients will receive either R-Sibutramine (4.19 mg and 6.28 mg capsules) or racemate Sibutramine (8.37 mg and 12.55 mg capsul…
CTRI/2008/091/000268	CTRI2008091000268	NA	2008	26/09/2013	No	Interventional	ProbioticPreventive	Randomized, Parallel Group, Placebo Controlled Trial	Probiotic preparation, VSL#3 as a support pharmaceutical therapy in cirrhotic patients for the treatment of minimal hepatic encephalopathy (MHE)	Supplementation with a probiotic preparation, VSL#3 as a support pharmaceutical therapy in cirrhotic patients for the treatment of minimal hepatic encephalopathy (MHE). A double-blind, randomized, placebo controlled study.	Protocol Number	MHE-VSL#3- version 2 – Dated 09-Apr-08	CD Pharma India Pvt. Ltd., C-1/53, First Floor, SDA, New Delhi-110016, Tel.:+91-11-41759898	India	Approved/Obtained	Phase 2/ Phase 3	01/08/2009	Date Missing	Date Missing	Date Missing	Not Applicable	Completed	1	1	""	""	"0"	"72"	Computer generated randomization	Sequentially numbered, sealed, opaque envelopes	Participant, Investigator, Outcome Assessor and Date-entry Operator Blinded	The primary outcome is the evaluation of the beneficial effects of supplementation with VSL#3 in cirrhotic patients assessed by a reduction in MHE prevalence and improvement in cognitive functions assessed by psychometric hepatic encephalopathy score (PHES).	16 weeks	Assessment of the beneficial effects of food supplementation with the probiotic preparation VSL#3 on: ? Improvement in health related quality of life (HR-QOL) (SF-36 score) ? Prevention of major complications of cirrhosis (overt encephalopathy, variceal bleeding, spontaneous bacterial peritonitis, and hepatopulmonary syndrome) ? Liver function ? Renal functions ? Improvement in hypoxia ? Blood am…	16 weeks and 20 weeks	This is a randomized, double-blind, placebo controlled trial to study supplementation with a probiotic preparation, VSL#3® as a support pharmaceutical therapy in cirrhotic patients for the treatment of minimal hepatic encephalopathy (MHE). The study Period is for24 months from the beginning (recruitment: 18 months; VSL#3® supplementation or placebo: 16 weeks). The study population for screening w…
CTRI/2011/091/000269	CTRI2011091000269	NA	2011	NA	NA	NA	NA	Randomized, Parallel Group, Active Controlled Trial	closure of abdomen after operation to prevent complication	REINFORCED TENSION LINE SUTURE CLOSURE AFTER MEDIAN LAPAROTOMY IN EMERGENCY SURGERY	NIL	NIL	nil	India	Not Applicable	N/A	Date Missing	Applicable only for Completed/Terminated trials	01/07/2008	Applicable only for Completed/Terminated trials	Open to Recruitment		1	1	"Applicable only for Completed/Terminated trials"	"Applicable only for Completed/Terminated trials"	"168"	""	Not Applicable	Not Applicable	Not Applicable	incidence of burst abdomen	in post operative period	incisional hernia	2 years	REINFORCED TENSION LINE SUTURE CLOSURE AFTER MEDIAN LAPAROTOMY IN EMERGENCY SURGERY ABSTRACT BACKGROUND: Median laparotomy is frequently done emergency surgery in cases of intraabdominal pathologies. Closure of the incision is usually done by continuous suturing by mass closure. In cases of emergency operation usually the intraabdominal milieu is contaminated leading to gut edema and hence an inc…
CTRI/2008/091/000276	CTRI2008091000276	NA	2008	19/03/2013	No	Interventional	Drug	Randomized, Parallel Group, Placebo Controlled Trial	A clinical trial to study the blood sugar lowering effects and safety of oral insulin in patients with type 2 Diabetes Mellitus.	A Multicenter, Randomized, Double-Blind, Placebo Control Study of IN-105 tablets [oral insulin] in Patients with Type 2 Diabetes Mellitus who have inadequate Glycemic Control on Optimal doses of Extended Release Metformin Tablets.	Protocol Number	IN105-CT3-004-08 (1.01; 16 Feb 2009)	Biocon Limited	India	Approved/Obtained	Phase 3	13/04/2009	Date Missing	Date Missing	Date Missing	Not Applicable	Completed	16	16	""	""	"264"	"264"	Computer generated randomization	Centralized	Participant, Investigator, Outcome Assessor and Date-entry Operator Blinded	Change in HbA1c from baseline to week 24.	from randomization (V3) to week 24.	1.Change in HbAIC from baseline to week 14	See under Outcome	The study was planned to assess the safety and efficacy of post prandial oral insulin on diabetes control in patients with T2DM. significant difference in mean1 hour post standard test meal postprandialglucose at 14 and 24 weeks was noted. C-peptide levels at 1 hour and at 2 hours after standard test meal sghowed significant differences. The study did not show difference in HbAIC. there were no s…
CTRI/2008/091/000277	CTRI2008091000277	NA	2008	26/02/2013	No	Interventional	Drug	Randomized, Parallel Group, Placebo Controlled Trial	A Multinational Randomized Double Blind, Placebo-controlled study to evaluate the efficacy and safety of AVE5026 in the prevention of Venous Thromembolism(VTE) in cancer patients at high risk for VTE and who are undergoing chemotherapy	A Multinational Randomized Double Blind, Placebo-controlled study to evaluate the efficacy and safety of AVE5026 in the prevention of Venous Thromembolism(VTE) in cancer patients at high risk for VTE and who are undergoing chemotherapy	Protocol Number	EFC6521	Sanofi Synthelabo. 54/A, Sir Mathuradas Vasanji Road Andheri(E), Mumbai-400093, India.	India,Indonesia	Approved/Obtained	Phase 3	14/10/2008	Date Missing	04/06/2008	Date Missing	Completed	Completed	2	2	""	""	"3200"	"316"	Computer generated randomization	Centralized	Outcome Assessor Blinded	The primary efficacy endpoint is the time-to-first occurrence of any component of the composite endpoint of the following documented outcome results, confirmed by a blinded Adjudication Committee, occurring from randomization up to 3 calendar days after last study drug injection: - Any symptomatic DVT of the lower limbs - Any symptomatic DVT of the upper limbs (including CVC-related thrombosis) -…	7 Months	Other efficacy outcomes include each component of the primary efficacy endpoint, from randomization up to 3 calendar days after last study drug and the initiation of curative anticoagulant or thrombolytic treatment by the investigator after local VTE assessment.	7 months	Trial will be conducted in 46 countries all over the world.
CTRI/2008/091/000279	CTRI2008091000279	NA	2008	21/09/2012	No	Observational	Follow Up Study	Randomized, Parallel Group, Placebo Controlled Trial	A Randomised Double Blind Placebo Controlled Clinical Trial of Centchroman (Saheli) in breast pain and nodularity (Benign Breast Disorders)	A Randomised Double Blind Placebo Controlled Clinical Trial of Centchroman (Saheli) in breast pain and nodularity (Benign Breast Disorders)	NIL	NIL	Indian Council of Medical Research, New Delhi	India	Approved/Obtained	Phase 3	20/12/2008	Date Missing	20/12/2008	Date Missing	Completed	Completed	1	1	""	""	"140"	"140"	Random Number Table	Pre-numbered or coded identical Containers	Participant, Investigator and Outcome Assessor Blinded	Improvement as assessed by daily breast pain chart and linear analogue scale will be the main outcome factor. Success will be defined as 50% reduction in the mean breast nodularity and pain score.	The clinical examination will be done at 1, 2, 3 months while still on the drug or placebo and 4, 6 months after stopping the drug or placebo	Nil	The clinical examination will be done at 1, 2, 3 months while still on the drug or placebo and 4, 6 months after stopping the drug or placeboNone	With the social, economical, educational and information evolution increasing number of women solicit medical opinion for simple pain and nodularity in breasts. There is a considerable morbidity amongst women in India on account of breast pain and nodularity. Pain is usually the most common complaint in a breast clinic followed by a lump with or without pain.1 Approximately 30% of women seen at s…
CTRI/2008/091/000280	CTRI2008091000280	NA	2008	28/02/2013	No	Interventional	Drug	Randomized, Parallel Group, Multiple Arm Trial	To compare the efficacy and safety of the combined application of topical diltiazem and lignocaine gel as compared to either drugs alone in the management of anal fissures	A double blind comparative randomized study evaluating the efficacy and safety of combined application of topical diltiazem and lignocaine as compared to topical dilitazem and lignocaine alone in the management of anal fissures	NIL	NIL	Troikaa Pharmaceuticals Limited	India	Not Applicable	Phase 4	05/12/2008	Date Missing	05/12/2008	Date Missing	Completed	Completed	1	1	""	""	"75"	"75"	Computer generated randomization	Pre-numbered or coded identical Containers	Participant, Investigator and Outcome Assessor Blinded	Reduction in symptoms of pain, itching and bleeding recorded on a visual analogue score	At baseline and at the end of 2, 4, 6 weeks of therapy	Healing of the anal fissure assessed clinically	At the end of week 6 (end of study)	Topical Diltiazem has been reported to be effective in the management of anal fissures including fissures not healing with nitrates. Lidocaine is a local anesthetic that has been used to relive pain associated with anal fissures. Literature reveals that a combination of minoxidil & lignocaine helped in faster healing of anal fissures and produced better symptomatic relief as compared to either ag…
CTRI/2008/091/000283	CTRI2008091000283	NA	2008	28/02/2013	No	Interventional	Drug	Randomized, Parallel Group, Active Controlled Trial	To evaluate the efficacy and safety of Injection Reptilase in the prophylaxis of bleeding in patients undergoing major abdominal/ pelvic surgeries	An Open Label, Comparative, multi centre study to evaluate efficacy and safety of Injection reptilase in the prophylaxis of blood loss during intra-abdominal/ pelvic surgery	NIL	NIL	Troikaa Pharmaceuticals Limited	India	Not Applicable	Phase 4	09/07/2008	Date Missing	Date Missing	Date Missing	Not Applicable	Completed	2	2	""	""	"100"	"100"	Computer generated randomization	An Open list of random numbers	Open Label	Intra-operative blood loss (ml )	At the end of surgery	Need for transfusion	At the end of study	Reptilase is the isolated, purified enzyme complex haemocoagulase which is a powerful haemocoagulant. It promotes and accelerates the physiological processes of haemostasis. Haemocoagulase shortens the bleeding and clotting time, by promoting coagulation at bleeding sites and reduces blood loss. The aim of the present study is to evaluate the efficacy and safety of Injection Reptilase in the prop…
CTRI/2008/091/000285	CTRI2008091000285	NA	2008	NA	NA	NA	NA	Randomized, Parallel Group, Active Controlled Trial	A clinical trial to study the advantage of using concentrated autologous platelets along with a bioactive composite in the treatment of periodontal defects	Clinical Evaluation of Bioactive Composite (Chitra-HABG) along with Concentrated Autologous Platelets in the Treatment of Periodontal Defects	NIL	NIL	Internal (from Institutions involved in the study)	India	Not Applicable	Phase 1/ Phase 2	Date Missing	Applicable only for Completed/Terminated trials	06/01/2009	Applicable only for Completed/Terminated trials	Not Yet Recruiting		1	1	"Applicable only for Completed/Terminated trials"	"Applicable only for Completed/Terminated trials"	"40"	""	Random Number Table	Case Record Numbers	Participant Blinded	Soft tissue parameters 1.Probing pocket depth. 2. Gingival margin level 3. Clinical attachment level	Immediate Pre-operative, 1 month, 3 months, 6 months, 9 months and 12 months	Digital IOPA radiograpgh	Immediate Pre-operative, 1 month, 3 months, 6 months, 9 months and 12 months	The proposed study is on the efficacy of surgical grafting of periodontal defects when autologous platelet concentate is used along with a bioactive composite graft. A total of 40 subjects, who voluntarily consent to participate, will be recruited. There will be 2 treatment groups (as below), wherein each group will have 20 treatment sites and 20 control sites. In the first group, graft material …
CTRI/2008/091/000286	CTRI2008091000286	NA	2008	27/02/2013	No	Interventional	DrugAyurveda	Single Arm Trial	Vijayasar for diabetes mellitus	Extended multicentric trial of Vijayasar (Pterocarpus marsupium) in the management of Type 2 Diabetes Mellitus.	NIL	NIL	Indian Council of Medical Reasearch New Delhi	India	Not Applicable	Phase 3	01/07/2002	Date Missing	Date Missing	Date Missing	Not Applicable	Completed	4	4	""	""	"600"	"600"	Not Applicable	Not Applicable	Not Applicable	Fasting and post prandial plasma glucose HBA1C	Baseline at the end of one day run in period; once in two weeks up to 8th week and once in 4 weeks up to 20th week. Once in four weeks follow ups up to 28th week.	Cholesterol; Triglyceriods; HDL; ALT; AST; & urine albumin. Adverse events; drug compliance; dietary compliance.	Adverse events; dietary compliance up to 28th weeks. Drug compliance at 4th, 8th ,12th , 20th & 24th week.	This will be a multicentric flexible dose open trial. The trial is being carried out at 4 centres in India. The trial was started in July 2002 at New Delhi and subsequently at the other three centres by October 2002. 512 cases were admitted against a target of 600 patients by July 2004. The outcome is termed as successful if fasting blood glucose < 127mg% and post prandial < 201 mg%. The long ter…
CTRI/2008/091/000291	CTRI2008091000291	NA	2008	12/06/2013	No	Interventional	Yoga & Naturopathy	Randomized, Parallel Group, Active Controlled Trial	A clinical trial to evaluate the efficacy of yoga based lifestyle program on women with poly cycstic ovarian syndrome	Efficacy of a yoga based lifestyle program on poly cystic ovarian syndrome. A randomized control trial.	NIL	NIL	Ministry of Health and Family Welfare, Department of AYUSH, New Delhi SVYASA University, Bangalore	India	Not Applicable	Phase 2	Date Missing	Date Missing	21/10/2009	Date Missing	Completed	Completed	1	1	""	""	"100"	"100"	Coin toss, Lottery, toss of dice, shuffling cards etc	Not Applicable	Participant and Outcome Assessor Blinded	Body Mass Index	before and after 3 months	Leutinizing Hormone vs Follicle Stimulating Hormone ratio	before and after 3 months	This is the first randomized, parallel group, wait listed, clinical trial of yoga for PCOS. It applies a novel approach (yoga) to a present day extremely prevalent and serious problem (PCOS). Yoga would be provided one hour per day for five days a week for three months to the study group and the active control group would receive un-monitored dietary suggestions through the course of the study. t…
CTRI/2008/091/000292	CTRI2008091000292	NA	2008	15/03/2013	No	Interventional	DrugVaccine	Randomized, Parallel Group, Active Controlled Trial	A clinical trial to optimize the dose level and evaluate the safety and efficacy potential of drug Mycobacterium w. in Sepsis	Randomized, Double bind, Two arm, Multicentric, Comparative Controlled ,Prospective Clinical trial of Mycobacterium w in combination with satandard therapy versus standard therapy alone in sepsis due to gram(-)ve infections.	Protocol Number	70/1192	Cadila Pharmaceutical Limited	India	Approved/Obtained	Phase 2	10/03/2009	Date Missing	Date Missing	Date Missing	Not Applicable	Completed	1	1	""	""	"72"	"72"	Computer generated randomization	Sequentially numbered, sealed, opaque envelopes	Participant, Investigator and Outcome Assessor Blinded	To determine the mortality at different dose levels in comparision to standard therapy.	28 days	Effects on organ function	28 days	This study is a randomized double blind, two arms, multicentric, comparative controlled prospective clinical trial of mycobacterium w in combination with standard therapy versus standard therapy alone in sepsis due to gram (-) infections for six month (28 days in each groups) in 72 patients (devide into three groups) that will be conducted in three centers. The primary outcome to determine the 28…
CTRI/2008/091/000293	CTRI2008091000293	NA	2008	12/06/2013	No	Interventional	Yoga & Naturopathy	Randomized, Parallel Group, Active Controlled Trial	This multi-centered randomized control trial aims to evaluate how lifestyle modification through yoga can influence Type 2 Diabetes	Effect of Yoga based lifestyle intervention in preventive diabetology and cardiology - a randomized controlled study	NIL	NIL	Department of AYUSH, Ministry of Health and Family Welfare, Govt of India	India	Not Applicable	Phase 2/ Phase 3	Date Missing	Applicable only for Completed/Terminated trials	10/04/2003	Applicable only for Completed/Terminated trials	Completed		1	1	"Applicable only for Completed/Terminated trials"	"Applicable only for Completed/Terminated trials"	"300"	"300"	Computer generated randomization	An Open list of random numbers	Open Label	Serum FBS, Serum PPBS, Serum lipid profile, HBAlc	0 and 12 months	Medication Scores	0 and 12 months	This study is a randomized, two arm trial comparing the Yoga based life style change program with physical exercise based life style change program for a period of one year conducted at various venues at Bangalore on 300 patients with type-two diabetes.
CTRI/2008/091/000295	CTRI2008091000295	NA	2008	22/10/2012	No	Interventional	Drug	Randomized, Parallel Group, Multiple Arm Trial	A clinical trial to study the safety and effectiveness of a monoclonal antibody in combination with methotrexate in patients with active rheumatoid arthritis	A Randomized, Open label, Four Arms Parallel Study to Evaluate the Safety and Efficacy of anti-CD6 monoclonal antibody (T1h mAb) in Combination With Methotrexate in Patients With Active Rheumatoid Arthritis	NIL	CLG007/BIO004/RA/CD6/2006	Biocon Limited, 20th KM Hosur Road Electronics City Bangalore 560100	India	Approved/Obtained	Phase 2	22/11/2007	Date Missing	Date Missing	Date Missing	Not Applicable	Completed	10	10	""	""	"70"	"70"	Computer generated randomization	Not Applicable	Open Label	Safety and tolerability	Defined under outcomes	Secondary: ACR 20 response at six months. More than or equal to 50% and 70% improvement in the ACR response Changes in disease activity assessed using the DAS 28 core at 6 months Change in physical function assessed on change from aseline in the HAQ Disability Index at 6 months Change in the health-related quality of life assessed by the F-36 at 6 months Reduction in ESR and CRP	Defined under outcomes
CTRI/2008/091/000296	CTRI2008091000296	NA	2008	25/10/2012	No	Interventional	DrugBiological	Randomized, Parallel Group, Multiple Arm Trial	A clinical trial to study the safety and efficacy of a monoclonal antibody in patients with active psoriasis	A Phase II Study to Evaluate the Safety and Efficacy of anti-CD6 monoclonal antibody (T1h mAb) in Patients with Active Psoriasis.	NIL	T1hAb-CT1-001-07	Biocon Limited, 20th KM Hosur Road Electronics City Bangalore 560100	India	Approved/Obtained	Phase 2	31/05/2008	Date Missing	Date Missing	Date Missing	Not Applicable	Completed	8	8	""	""	"0"	""	Computer generated randomization	Not Applicable	Participant and Outcome Assessor Blinded	Safety and tolerability at 8 weeks Pharmacokinetic analysis of T1h mAb	Described under outcome names	Improvement in PASI 50, PASI 75 and PASI 90 scores at 8 weeks, and 12 weeks Improvement in PGA (Physician?s Global Psoriasis Assessment) scores at 8 and 12 weeks Improvement in Psoriasis Severity Scale (PSS) at 8 and 12 weeks. Change in the health-related quality of life assessed by the SF-36 at 8 and 12 weeks Change in health related quality of life assessed by the DLQI (Dermatology Life Quality…	Described under Outcomes section
CTRI/2008/091/000298	CTRI2008091000298	NA	2008	21/02/2013	Yes	Interventional	Physiotherapy (Not Including YOGA)	Randomized, Parallel Group, Placebo Controlled Trial	Cardiac rehabilitation and quality of life in congestive heart failure	The effects of exercise based cardiac rehabilitation on quality of life in congestive heart failure	NIL	NIL	nil	India	Not Applicable	N/A	Date Missing	Date Missing	01/05/2009	Date Missing	Completed	Completed	1	1	""	""	"28"	"28"	Permuted block randomization, fixed	Sequentially numbered, sealed, opaque envelopes	Open Label	SF-36	Admission, discharge and 8 weeks follow up	Minnesota Living With Heart Failure Questioannaire	Admission, discharge and 8 weeks follow up	This study is a randomized control trial to test the efficacy of a supervised phase-1 cardiac rehabilitation program followed by a 6 week structured home program on quality of life in patients with congestive heart failure (CHF). All patients admitted with class II-IV NYHA functional classification of CHF will be included. Random allocation through concealed allotment using block randomization wi…
CTRI/2008/091/000299	CTRI2008091000299	NA	2008	03/07/2013	NA	BA/BE	NA	Randomized, Parallel Group, Placebo Controlled Trial	A phase I clinical trial to study the safety and tolerability of a new compound RBx 10017609 in healthy volunteers	A Single-Blind, Randomized, Placebo Controlled, Rising Single Dose, Safety, Tolerability, Pharmacokinetic Study and Open-label Food Effect Study of RBx 10017609 in Healthy Adult Male Human Volunteers	NIL	NIL	Ranbaxy Laboratories Ltd. Plot No. 20, Sector 18	India	Approved/Obtained	Phase 1	Date Missing	Date Missing	22/12/2008	Date Missing	Not Applicable	Completed	1	1	""	""	"76"	""	Computer generated randomization	Pharmacy-controlled Randomization	Participant Blinded	Safety and tolerability assessed on the basis of AEs, vital signs (BP, pulse rate, respiratory rate, and body temperature), ECG and clinical laboratory results after single dose administration of RBx 10017609	admission, pre dose, 1, 2, 4, 6, 8, 10, 12, 24, 30, 36, 48, 60 and 72 hrs post-dose	Pharmacokinetic parameters In plasma for parent and metabolite: Cmax, Tmax, AUC0-t, AUC0-&#8734;, T1/2. In plasma for parent: CL/F and Vd/F. In urine: Total parent drug excreted unchanged (X0) and total demethylated metabolite excreted in urine, renal clearance (CLR) of the parent. Pharmacodynamic parameters Total MMP and MMP-9 activity inhibition in plasma and saliva.	pre-dose, 0.5, 1, 2, 3, 4, 5, 6, 8, 12, 24, 36, 48 hrs post-dose for drug estimation. Sample points can be extended to 72, 96 and 120 hrs	This study is a single-blind, randomized, placebo controlled, rising single dose, safety, tolerability, pharmacokinetic study and open-label food effect study of RBx 10017609 in healthy adult male human volunteers. The primary outcome is to determine the safety and tolerability of rising single oral dose of RBx 10017609 in healthy adult, male, human volunteers. The secondary outcomes are to deter…
CTRI/2008/091/000301	CTRI2008091000301	NA	2008	26/02/2013	No	Interventional	Drug	Randomized, Parallel Group, Active Controlled Trial	A clinical trial comparing the Intra ocular pressure lowering eficacy of Travoprost / Brinzolamide Fixed Combination vs TRAVATAN and vs AZOPT in Patients with open Angle Glaucoma or Ocular Hypertension	A Three-Month, Multicenter, Double-Masked Study Comparing the Safety and Efficacy of the Fixed Combination Travoprost / Brinzolamide Eye Drops, Suspension vs TRAVATAN vs AZOPT in Patients with Open-Angle Glaucoma or Ocular Hypertension	Protocol Number	C-07-63	Alcon research Ltd Fort Worth USA	Australia,India	Approved/Obtained	Phase 3	Date Missing	Applicable only for Completed/Terminated trials	10/10/2008	Applicable only for Completed/Terminated trials	Other (Terminated)	Other (Terminated)	5	5	"Applicable only for Completed/Terminated trials"	"Applicable only for Completed/Terminated trials"	"50"	"50"	Computer generated randomization	Centralized	Participant, Investigator and Outcome Assessor Blinded	Mean IOP	at the 9:00, 11:00 and 16:00 time points at Week 12	Mean diurnal IOP at Week 12	Mean diurnalresults pooled across the 9:00, 11:00 and 16:00 time points will be performed.	The primary objective of this study is to compare the IOP lowering efficacy of morning or evening instillations of Travoprost / Brinzolamide, versus TRAVATAN dosed in the evening, versus AZOPT dosed in the morning and in the evening, in patients with open-angle glaucoma or ocular hypertension. 100 patients across 5 sites will participate from India ,the enrollment in India is expected to begin by…
CTRI/2008/091/000302	CTRI2008091000302	NA	2008	01/03/2013	No	Interventional	Drug	Randomized, Parallel Group, Active Controlled Trial	A clinical trial to study and compare the effects two dry powder inhaler devices,test and reference, containing salmeterol 25mcg and fluticasone propionate 250mcg with salmeterol 50mcg and fluticasone propionate 500mcg in patients with asthma.	Efficacy and safety evaluation of a dry powder inhaler containing Salmeterol 25 mcg /Fluticasone Propionate 250 mcg in subjects with asthma: A randomized, open label, comparative, active controlled, parallel groups, and multi-centric study.	Protocol Number	CLR-08_07	Sun Pharmaceuticals PVT Ltd., 17-B, Mahal Industrial Estate, Mahakali Caves road, Andheri (E), Mumbai 400093.	India	Approved/Obtained	Phase 3	Date Missing	Date Missing	05/01/2009	Date Missing	Completed	Completed	10	10	""	""	"100"	"100"	Computer generated randomization	Not Applicable	Not Applicable	Average change from baseline to end of study (4-week treatment period) in morning PEFR.	Prospective	Average change from baseline to end of study (4-week treatment period) in pre-dose FEV1;	Prospective	Tiral will be conducted only in India. The purpose of this study is to study and compare the effects two dry powder inhaler devices,test and reference, containing salmeterol 25mcg and fluticasone propionate 250mcg with salmeterol 50mcg and fluticasone propionate 500mcg in 100 patients with asthma.
CTRI/2008/091/000303	CTRI2008091000303	NA	2008	NA	NA	NA	NA	Randomized, Parallel Group, Active Controlled Trial	A TRIAL OF SPONTANEOUS BREATHING TO DETERMINE THE READINESS FOR EXTUBATION IN VENTILATED NEW BORNS-PILOT STUDY	RCT OF SBT (SPONTANEOUS BREATHING TRIAL) IN VENTILATED NEWBORNS TO EVALUATE REINTUBATION AND VENTILATION DURATION-PILOT STUDY.	NIL	NIL	St. Stephens Hospital. Tis Hazari, Delhi	India	Not Applicable	Phase 2	Date Missing	Applicable only for Completed/Terminated trials	21/02/2009	Applicable only for Completed/Terminated trials	Not Yet Recruiting		1	1	"Applicable only for Completed/Terminated trials"	"Applicable only for Completed/Terminated trials"	"30"	""	Stratified block randomization	Not Applicable	Not Applicable	To study Spontaneous Breathing Trials in a Randomized Controlled Trial to see: Need for reintubation ( Extubation failure).	72 hrs.	1). Duration of Ventilation 2). Duration of hospitalisation.	10 days.	The decision to extubate is usually based on clinical assessment. This is subjective and upto 40% of extubated infants require reinsertion of their ET tube. The capacity of intensive care unit (ICU) practitioners to clinically predict extubation outcome is limited, and studies have reported a range of success at predicting extubation failure. Extubation failure, defined as the need for reinstitut…
CTRI/2008/091/000304	CTRI2008091000304	NA	2008	NA	NA	NA	NA	Randomized, Crossover Trial	Bioavailability of BMS-original molecule	Bioavailability of BMS-582949 Following Oral Administration of a 200 mg BMS-751324 (Pro-drug of BMS-582949) Tablet Relative to 2x100 mg BMS-751324 Capsules and to a 100 mg BMS-582949 Tablet, and the Effect of a High Fat Meal on the Bioavailability of BMS-582949 Following Oral Administration of a 200 mg BMS-751324 Tablet in Healthy Subjects	Protocol Number	IM 122003	The Pharmaceutical Company Sponsoring This Study Is Bristol-Myers Squibb	India	Approved/Obtained	Phase 1	Date Missing	Applicable only for Completed/Terminated trials	26/12/2008	Applicable only for Completed/Terminated trials	Completed		1	1	"Applicable only for Completed/Terminated trials"	"Applicable only for Completed/Terminated trials"	"0"	""	Computer generated randomization	Sequentially numbered, sealed, opaque envelopes	Open Label	To assess the bioavailability of a high dose of BMS-pro-drug (of original molecule) tablet relative to half BID dosing of BMS-pro-drug (of original molecule) drug capsules.	Four periods	To assess the pharmacokinetics (PK) of BMS original molecule when BMS-pro-drug (of original molecule)tablet and BMS-original molecule tablet are administered. ? To assess the effect of a high fat meal (HFM) on the PK		The purpose of this study is to assess bioavailability of BMS molecule in healthy subjects.
CTRI/2008/091/000305	CTRI2008091000305	NA	2008	28/02/2013	No	Interventional	Drug	Randomized, Parallel Group, Active Controlled Trial	To determine the effectiveness and safety of a local application of inj Reptilase in comparison with Inj Ethamsylate in the management of patients with nasal bleeds, spontaneous, post-operative or post biopsy.	An open label randomized study evaluating the efficacy and safety of a topical application of Inj Reptilase Vs Inj Ethamsylate in the management of epistaxis.	NIL	NIL	Troikaa Pharmaceuticals Limited	India	Not Applicable	Phase 4	Date Missing	Applicable only for Completed/Terminated trials	16/04/2008	Applicable only for Completed/Terminated trials	Completed		1	1	"Applicable only for Completed/Terminated trials"	"Applicable only for Completed/Terminated trials"	"60"	"60"	Computer generated randomization	An Open list of random numbers	Open Label	The time to onset of haemostasis	10 minutes following application	Number of patients needing additional therapy to arrest bleeding	At the end of 10 minutes following topical application	Reptilase, a haemocoagulase is a mixture of purified enzymes isolated from the venom of a South American viper, called Bothrops atrox. It accelerates the conversion of prothrombin to thrombin (thromboplastin like enzymes), and also causes a direct transformation of fibrinogen to fibrin monomer, which can be converted by thrombin into fibrin clot (thrombin like enzymes). Thus, haemocoagulase short…
CTRI/2008/091/000306	CTRI2008091000306	NA	2008	03/05/2013	No	Interventional	Drug	Randomized, Crossover Trial	A clinical trial comparing bronchodilator effects of two drugs,Tiotropium Bromide and Formoterol Fumarate each over 24 hours in subjects with Asthma.	A Randomized, double-blind, crossover, non-inferiority study comparing bronchodilator effects of single dose of 18 mcgg of Tiotropium Bromide and two doses of 12 mcg of Formoterol Fumarate each over 24 hours in subjects with moderate to severe asthma.	Other	CRF/30/OT	Cipla Ltd, Mumbai Central, Mumbai 400008, India (Sponsor)	India	Approved/Obtained	Phase 3	Date Missing	Applicable only for Completed/Terminated trials	22/07/2008	Applicable only for Completed/Terminated trials	Completed		1	1	"Applicable only for Completed/Terminated trials"	"Applicable only for Completed/Terminated trials"	"30"	"30"	Computer generated randomization	Pre-numbered or coded identical Containers	Participant, Investigator and Outcome Assessor Blinded	Change in FEV1 values from baseline as measured by area under the curve over a period of 24 hours	24 hours	Mean difference in maximum FEV1, FVC Time of onset of response, Time to maximum response, Duration of response for each treatment arm, Trough FEV1 and FVC values	Over a period of 24 hours	A Randomized, double-blind, crossover, non-inferiority study comparing bronchodilator effects of single dose of 18 mcg of Tiotropium Bromide and two doses of 12 mcg of Formoterol Fumarate each over 24 hours in subjects with moderate-to-severe asthma. The primary outcome measure will be mean difference in AUC FEV1 (0-24) between Tiotropium Bromide 18mcg once daily vs. Formoterol Fumarate twice dai…
CTRI/2008/091/000309	CTRI2008091000309	NA	2008	NA	NA	NA	NA	Single Arm Trial	A study to assess the safety and efficacy of Fondaparinux in unstable angina and non-ST elevation myocardial infarction compared to historical controls treated with Enoxaparin.	A prospective, single arm, open trial to assess the safety and efficacy of Fondaparinux in patients with unstable angina and non-ST elevation myocardial infarction compared to historical controls treated with Enoxaparin.	NIL	NIL	Fluid Research Fund, Christian Medical College, Vellore.	India	Not Applicable	Phase 3	Date Missing	Applicable only for Completed/Terminated trials	19/01/2009	Applicable only for Completed/Terminated trials	Not Yet Recruiting		1	1	"Applicable only for Completed/Terminated trials"	"Applicable only for Completed/Terminated trials"	"40"	""	Not Applicable	Not Applicable	Not Applicable	The primary efficacy outcome: A composite outcome measure comprising of Death/ nonfatal myocardial infarction/ refractory angina Primary safety outcome: major/minor bleeding or stroke	At 1 month	Death, nonfatal myocardial infarction, refractory angina, stroke or major or minor bleeding at 1 week and rate of revascularization within 1week and within 1 month.	1 week and 1 month	This study is a prospective interventional study to test the hypotheses that in the acute treatment of patients with unstable angina/ myocardial infarction without ST elevation, fondaparinux is safe and effective in preventing death, myocardial infarction or refractory ischemia. Previous studies (OASIS) showed that fondaparinux and enoxaparin have similar short term efficacy, fondaparinux substan…
CTRI/2009/091/000002	CTRI2009091000002	NA	2009	NA	NA	NA	NA	Other	Comparison of two strategies to reduce the pain associated with intravenous administration of rocuronium.	Comparison of two strategies to reduce the pain associated with intravenous administration of rocuronium.	NIL	NIL	Santokba Durlabhji Memorial Hospital Cum Medical Research Institute, Jaipur, Rajasthan, India	India	Not Applicable	Phase 4	Date Missing	Applicable only for Completed/Terminated trials	09/01/2009	Applicable only for Completed/Terminated trials	Open to Recruitment		1	1	"Applicable only for Completed/Terminated trials"	"Applicable only for Completed/Terminated trials"	"120"	""	Coin toss, Lottery, toss of dice, shuffling cards etc	Not Applicable	Participant, Investigator and Outcome Assessor Blinded	pain on injection of sub-paralyzing dose of rocuronium	immediately after injection.	withdrawl movement after injection of paralyzing dose of rocuronium	immediately after induction of anesthesia with thiopentone sodium	Pain during induction of anesthesia is distressing and increases stress and anxiety among patients just before surgery. Rocuronium is a steroidal muscle relaxant with an intermediate duration and a rapid onset of action. It causes pain on injection. With a subparalyzing dose, 50-100% of patients report discomfort. Even after induction of anesthesia with propofol or sodium thiopental, rocuronium c…
CTRI/2009/091/000006	CTRI2009091000006	NA	2009	NA	NA	NA	NA	Randomized, Parallel Group, Placebo Controlled Trial	A clinical trial to study the efficacy of probiotic Lactobacillus brevis lozenges in patients with chronic periodontitis	A randomized, double blind, placebo controlled study of efficacy of Lactobacillus CD2 lozenges in patients with chronic periodontitis	NIL	NIL	CD Pharma India Pvt. Ltd. C 1/53, Ist floor, SDA, New Delhi-110016, Tel.01141759898, Fax. 0114175989	India	Approved/Obtained	Phase 2/ Phase 3	Date Missing	Applicable only for Completed/Terminated trials	14/02/2007	Applicable only for Completed/Terminated trials	Completed		1	1	"Applicable only for Completed/Terminated trials"	"Applicable only for Completed/Terminated trials"	"150"	""	Computer generated randomization	Sequentially numbered, sealed, opaque envelopes	Participant, Investigator and Outcome Assessor Blinded	1.Reduction in Community Periodontal Index (CPI) 2.Reduction in Sulcus bleeding Index (SBI) 3.Reduction in Plaque Index (PI) 4.Reduction in Gingival Index (GI) 5.Cessation of pus formation. 6.Improvement in clinical photograph at the time of recruitment and at the end of the study. 7.Reduction of clinically detectable plaque to a level compatible with periodontal health.	1.Reduction in Community Periodontal Index (CPI) 2.Reduction in Sulcus bleeding Index (SBI) 3.Reduction in Plaque Index (PI) 4.Reduction in Gingival Index (GI) 5.Cessation of pus formation. 7.Reduction of clinically detectable plaque to a level compatible with periodontal health. Timepoint- At baseline, after 4 weeks and end of the study (Total study Duration-8 weeks) 6.Improvement in clinical ph…	1.Comparison of the levels of Matrixmetalloproteinases (MMPs), Nitric oxide Synthase (NOS) activity, IgA antibodies, Prostaglandin E2 (PGE2), cytokines levels (IL-1, IL-6, IL-8, TNF-&#945;, IFN-&#947;) in saliva and crevicular fluid samples 2.Comparison of Quality of life (QoL) in test and control group	1. Comparison of the levels of Matrixmetalloproteinases (MMPs), Nitric oxide Synthase (NOS) activity, IgA antibodies, Prostaglandin E2 (PGE2), cytokines levels (IL-1, IL-6, IL-8, TNF-&#945;, IFN-&#947;) in saliva and crevicular fluid samples Timepoint- At baseline, and end of the study (after 8 weeks) 2.Comparison of Quality of life (QoL) in test and control group Timepoint-At baseline, after 4 w…	This study is a randomized, double blind, parallel group, single-centre trial to study the efficacy of the probiotic Lactobacillus CD2 Lozenges (INERSAN) in chronic periodontitis patients.The primary endpoints are reduction in Community Periodontal Index (CPI), Reduction in Sulcus bleeding Index (SBI),Reduction in Plaque Index (PI),Reduction in Gingival Index (GI),Cessation of pus formatioImprove…
CTRI/2009/091/000007	CTRI2009091000007	NA	2009	08/05/2013	No	Interventional	Nutraceutical	Randomized, Parallel Group, Active Controlled Trial	A clinical trial to study the effect of ready-to-use therapeutic food in the treatment of childhood malnutrition	Community-based cluster randomized trial of Ready-to-use therapeutic food in malnourished children <5 years of age	NIL	NIL	Department of GI Sciences internal funds and Fogarty International Clinical Research Grant	India	Not Applicable	Phase 3	Date Missing	Date Missing	21/01/2008	Date Missing	Completed	Completed	1	1	""	""	"120"	"120"	Computer generated randomization	An Open list of random numbers	Outcome Assessor Blinded	Increase in weight for age	3 months	Improvement in micronutrient status	3 months	This study attempted to evaluate any change in nutritional status (as evaluated by anthropometric and biochemical criteria) and intestinal function (by means of the serum Xylose test) following administration of a ready-to-use therapeutic food to malnourished children between 18 and 60 months of age for 3 months. This study also attempted to evaluate the relationship between maternal education, a…
CTRI/2009/091/000008	CTRI2009091000008	NA	2009	NA	NA	NA	NA	Randomized, Parallel Group, Placebo Controlled Trial	Pretreatment with Misoprostol before vacuum aspiration versus MVA: Double blind RCT- A pilot study	Pretreatment with Misoprostol before vacuum aspiration versus MVA: Double blind RCT- A pilot study	NIL	NIL	Ministry of health & family Welfare,Delhi	India	Not Applicable	Phase 3/ Phase 4	Date Missing	Applicable only for Completed/Terminated trials	19/02/2007	Applicable only for Completed/Terminated trials	Open to Recruitment		1	1	"Applicable only for Completed/Terminated trials"	"Applicable only for Completed/Terminated trials"	"480"	""	Computer generated randomization	Sequentially numbered, sealed, opaque envelopes	Participant, Investigator, Outcome Assessor and Date-entry Operator Blinded	Primary outcome:complete abortion.The composite variable of all complications combined is the other main outcome variable of the study.	7-14 Days after VA/MVA	The proportion of subjects will specific complications, cervical tear with or without suture, suspected or confirmed uterine perforation, severe haemorrhage, anaesthesia complications, incomplete evacuation requiring re-evacuations and infections complications requiring antibiotic treatment	7-14 days after VA/MVA	PROJECT SUMMARY Justification and proposed research We propose to evaluate if preoperative treatment with misoprostol 400mcg administered vaginally before manual vacuum aspiration can reduce complications of surgical first trimester abortion Induced surgical first trimester abortion is one of the most common surgical procedures in the world. There are two options for pregnancy termination in earl…
CTRI/2009/091/000009	CTRI2009091000009	NA	2009	NA	NA	NA	NA	Single Arm Trial	A clinical trial to study the effects of probiotic formulation with zinc enriched yeast in children with diarrhoea.	A phase III, open label, non-randomised study to assess safety and efficacy of probiotic formulation with zinc enriched yeast in children with acute diarrhoea.	Protocol Number	AP/AARPL/04/08-PZ	Aristo Pharmaceuticals Pvt. Ltd.	India	Approved/Obtained	Phase 3	Date Missing	Applicable only for Completed/Terminated trials	05/01/2009	Applicable only for Completed/Terminated trials	Completed		1	1	"Applicable only for Completed/Terminated trials"	"Applicable only for Completed/Terminated trials"	"0"	""			Participant, Investigator, Outcome Assessor and Date-entry Operator Blinded	Reduction in duration of diarrhoea. Improvement in daily number and consistency of stool.	10-14 days	Safe and tolerable treatment	10 - 14 days
CTRI/2009/091/000010	CTRI2009091000010	NA	2009	NA	NA	NA	NA	Randomized, Parallel Group, Placebo Controlled Trial	A clinical trial to study the effect of vitamin A supplementation in babies with birth weight from 750 grams to 1250 grams	A randomized controlled trial of vitamin A supplementation in babies with birth weight from 750 to 1250 grams	NIL	NIL	Dept of pediatrics, PGIMER, Chandigarh	India	Not Applicable	Phase 2	Date Missing	Applicable only for Completed/Terminated trials	01/09/2007	Applicable only for Completed/Terminated trials	Completed		1	1	"Applicable only for Completed/Terminated trials"	"Applicable only for Completed/Terminated trials"	"120"	""	Permuted block randomization, variable	Pre-numbered or coded identical Containers	Participant, Investigator, Outcome Assessor and Date-entry Operator Blinded	proportion of infants with vitamin A deficiency (plasma retinol <200 mcg/L)	study day 28	Proportion of infants with plasma retinol <200 mcg/L at study day 14 Proportion of infants with relative Retinol binding protein response >10% Duration of oxygen administration Duration of ventilation Rates of Bronchopulmonary dysplasia Rates of Sepsis, Intraventricular hemorrhage Mortality	study day 28	This study is a randomized double blinded placebo controlled trial evaluating the effectiveness of a modified vitamin A supplementation regimen (5,000 IU alternate days IM till establishment of adequate enteral feeds followed by 10,000 IU oral once daily for a total of 28 days)in reducing vitamin A deficiency in infants with birth weight between 750 to 1250 grams conducted in a tertiary care neon…
CTRI/2009/091/000011	CTRI2009091000011	NA	2009	NA	NA	NA	NA	Randomized, Parallel Group, Active Controlled Trial	A Clinical Trial to study the Efficacy and Safety of Two Exercise Regimes, Core Stability Exercises and Conventional Physiotherapy Exercises in Prevention of Recurrent Low Back Pain.	A Randomized Controlled Trial to Study the Effects of Core Stability Exercises and Conventional Physiotherapy regimes in Prevention of Recurrent Low Back Pain	NIL	NIL	Srinivas College of Physiotherapy and Research Center A Shamarao Foundation Mangalore	India	Not Applicable	Phase 3	Date Missing	Applicable only for Completed/Terminated trials	20/02/2009	Applicable only for Completed/Terminated trials	Completed		1	1	"Applicable only for Completed/Terminated trials"	"Applicable only for Completed/Terminated trials"	"0"	""	Random Number Table	Pre-numbered or coded identical Containers	Participant and Outcome Assessor Blinded	Recurrence rate frequency at each week. EMG Latency of Rectus abdominius and Erector Spinae muscles. EMG Amplitude (RMS) of RA and ES muscles. COP excursion on Force Plate. Chronic Pain Questionnaire (CPQ). Rolland Morris Disability Index Questionnaire (RMDQ)	Recurrence rate at each week. EMG latency and amplitude of Rectus abdominius and Erector Spinae Muscle at 6th week COP excursion values at 6th week on Force plate. CPQ and RMDQ at 6th week	Short Form 36 Questionnaire (SF-36) Fear Avoidance Belief Questionnaire (FABQ)	SF-36 and FABQ at 6th Week.	This study is randomized, blind, active parallel group controlled trial comparing the efficacy of core stability exercises(Group I) and conventional physiotherapy regimes (Group II) on recurrence of low back pain in back pain subjects. The subjects are Sequentially randomized and given intervention from the day of consent are obtained. The study is conducted at Research Center (Movement Analysis …
CTRI/2009/091/000012	CTRI2009091000012	NA	2009	04/10/2013	No	Interventional	Ayurveda	Randomized, Parallel Group, Multiple Arm Trial	A clinical trial to study the effects of 2 herbal products as dietary supplements for Male Sexual Health	A triple blind, randomized, double dummy, prospective placebo controlled dose determination study to investigate the safety and efficacy of E-MA-H and E-MA-HP capsules as a dietary supplement for Male Sexual Health.	NIL	NIL	Self	India	Not Applicable	Phase 2	Date Missing	Applicable only for Completed/Terminated trials	23/01/2009	Applicable only for Completed/Terminated trials	Completed		6	6	"Applicable only for Completed/Terminated trials"	"Applicable only for Completed/Terminated trials"	"0"	""	Stratified block randomization	Pre-numbered or coded identical Containers	Participant, Investigator, Outcome Assessor and Date-entry Operator Blinded	1) International Index for Erectile function(subscale A) 2) International Index for Erectile function(subscale B) 3)Index for Premature Ejaculation	Screening (D-7/-15), Day 1, Day 7, Day 15, Day 30, Day 45 & Day 60.	1) Total score of International Index for Erectile function (scoreA + scoreB) 2) Serum Testosterone 3) Erectile dysfunction inventory for treatment satisfaction questionnaire (male & female version). 4) Global assessment by the investigator.	1) Screening (Day-7/Day-15), Day 1, Day 7, Day 15, Day 30, Day 45 & Day 60. 2) Screening (Day-7/Day-15), Day 30 & Day 60. 3) Day 30 & Day 60. 4) Day 60.	Triple blind, randomized, double dummy, prospective placebo controlled, dose determination study to investigate the safety and efficacy of E-MA-H and E-MA-HP capsules as dietary supplements for Male Sexual Health. About 156 males with Male Sexual Dysfunction (MSD) between 21-60 years of age will be enrolled in the study to get 120 completed subjects. Recruitment of subjects will be done through t…
CTRI/2009/091/000013	CTRI2009091000013	NA	2009	NA	NA	NA	NA	Other	AR1108888 : FondaparinUx Trial with UFH during Revascularization in Acute Coronary Syndromes (FUTURA/OASIS 8)	FondaparinUx Trial with UFH during Revascularization in AR1108888: Acute Coronary Syndromes (FUTURA) A prospective study evaluating the safety of two regimens of adjunctive intravenous UFH during PCI in high risk patients with UA/NSTEMI initially treated with subcutaneous fondaparinux and referred for early coronary angiography (OASIS 8)	Other	AR1108888	GlaxoSmithKline Pharmaceuticals Limited	DemocraticPeople'sRepublicofKorea,India	Approved/Obtained	Phase 3/ Phase 4	Date Missing	Applicable only for Completed/Terminated trials	08/02/2009	Applicable only for Completed/Terminated trials	Completed		14	14	"Applicable only for Completed/Terminated trials"	"Applicable only for Completed/Terminated trials"	"4000"	""			Participant, Investigator, Outcome Assessor and Date-entry Operator Blinded	Composite of major bleeding, minor bleeding or major vascular access site complications	Time Frame: Time of randomisation up to 48 hours post PCI procedure	Major bleeding, minor bleeding assessed separately	Time Frame: Over the course of the study	Subjects presenting at hospital with suspected UA or NSTEMI and who are likely to undergo angiography (ideally within 72 hours) will be assessed for eligibility and consented. Suitable subjects will be enrolled and commence treatment with open-label fondaparinux, 2.5 mg, s.c., once daily. Following angiography subjects indicated for PCI and meeting the additional requirements for randomisation wi…
CTRI/2009/091/000015	CTRI2009091000015	NA	2009	04/03/2013	Yes	Interventional	Drug	Randomized, Parallel Group, Multiple Arm Trial	To study role of two different chemotherapy regimen and best supportive care in advance not surgically fit gall bladder cancer patient.	a randomizedcontrolled trial comparing:best supportive care versus 5 -FU plus folinic acid versus gemcitabine plus oxaliplatin in unresectable gall bladder cancer.	NIL	NIL	AIIMS hospital /self/employee	India	Not Applicable	Phase 3	Date Missing	Date Missing	25/08/2006	Date Missing	Completed	Completed	1	1	""	""	"81"	"81"	Computer generated randomization	An Open list of random numbers	Open Label	To compare overall survival between best supportive care versus 5- FU plus folinic acid versus gemcitabine plus oxaliplatin in unresectable gall bladder cancer.	2 1/2 yrs	To compare progresion free survival between best supportive care versus 5- FU plus folinic acid versus gemcitabine plus oxaliplatin in unresectable gall bladder cancer. To compare toxicities of chemotherapy arms.	2 1/2 yrs
CTRI/2009/091/000016	CTRI2009091000016	NA	2009	06/02/2015	NA	NA	NA	Randomized, Parallel Group, Placebo Controlled Trial	A clinical trial to study the safety and efficacy of ALD518 in patients with non-small cell lung cancer-related fatigue and cachexia.	A phase II study to determine the safety, efficacy, and pharmacokinetics of multiple intravenous doses of ald518 80 mg, 160 mg, and 320 mg versus placebo administered to patients with non-small cell lung cancer-related fatigue and cachexia.	NIL	NIL	Alder Biopharmaceuticals, Inc. 11804 North Creek Parkway South, Bothell, WA 98011 USA	India	Approved/Obtained	Phase 2	Date Missing	Applicable only for Completed/Terminated trials	22/01/2009	Applicable only for Completed/Terminated trials	Completed		13	13	"Applicable only for Completed/Terminated trials"	"Applicable only for Completed/Terminated trials"	"0"	""	Computer generated randomization	Centralized	Participant, Investigator, Outcome Assessor and Date-entry Operator Blinded	Primary endpoint is change in safety as follows: 1. Incidence and severity of AEs and SAEs during the study 2. Changes in vital signs and 12-lead ECG during the study 3. Changes in physical examination during the study 4. Changes in laboratory assessments (serum chemistry, hematology, and urinalysis) during the study.	Day-1, week-2, week-4, week-8, week-16, week-20, week-24	1. Time to symptomatic progression (Functional Assessment of Chronic Illness Therapy-Fatigue; FACIT-F), at Weeks 12 and 24 Secondary efficacy endpoints are: 2. Changes from baseline in FACIT-F, at each visit 3. Changes from baseline in Functional Assessment of Anorexia/Cachexia Therapy (FAACT), at each visit 4. Changes from baseline in Functional Assessment of Cancer Therapy-Lung (FACT-L), at eac…	day-1, week-2, week-4, week-8, week-12, week-16, week-20, week-24	This is a phase II study to determine the safety, efficacy, and pharmacokinetics of multiple intravenous doses of ald518 80 mg, 160 mg, and 320 mg versus placebo administered to patients with non-small cell lung cancer-related fatigue and cachexia. This will be carried out in countries like Russia, Georgia, Australia, New Zealand, Romania, Poland, Serbia, Canada and India, In India it will be don…
CTRI/2009/091/000017	CTRI2009091000017	NA	2009	NA	NA	NA	NA	Randomized, Parallel Group, Placebo Controlled Trial	Role of sildenafil in secondary pulmonary hypertension due to chronic obstructive pulmonary disease.	Role of sildenafil in secondary pulmonary artery hypertension due to chronic obstructive pulmonary disease	NIL	NIL	material support by cipla pharmaceutical- sildenafil 20 mg tablets and identical placebo	India	Not Applicable	Phase 2/ Phase 3	Date Missing	Applicable only for Completed/Terminated trials	27/08/2007	Applicable only for Completed/Terminated trials	Completed		1	1	"Applicable only for Completed/Terminated trials"	"Applicable only for Completed/Terminated trials"	"40"	""	Computer generated randomization	Pre-numbered or coded identical Containers	Participant and Outcome Assessor Blinded	distance covered in six minute walk test	at baseline, after 4 weeks and after 12 weeks	NYHA class of dyspnoea sense of well being pulmonary artery pressure	at baseline, after 4 weeks and after 12 weeks	thirty seven patients were included in the study and thirty three completed the study. sildenafil showed significant improvement distnce covered in six minute walk test, NYHA class of dyspnoea, sense of well being and reduced pulmonary artery pressure as compared to placebo. The study has been send to an indexed journal for consideration.
CTRI/2009/091/000020	CTRI2009091000020	NA	2009	NA	NA	NA	NA	Randomized, Parallel Group, Active Controlled Trial	Comparing non-fixation of mesh to mesh fixation in laparoscopic inguinal hernia repair	Comparing non-fixation of mesh to mesh fixation in laparoscopic total extraperitoneal inguinal hernia repair under spinal anesthesia- A randomized Controlled Trial	NIL	NIL	NIL	India	Approved/Obtained	N/A	Date Missing	Applicable only for Completed/Terminated trials	01/08/2008	Applicable only for Completed/Terminated trials	Completed		1	1	"Applicable only for Completed/Terminated trials"	"Applicable only for Completed/Terminated trials"	"100"	""	Coin toss, Lottery, toss of dice, shuffling cards etc	Pre-numbered or coded identical Containers	Participant and Outcome Assessor Blinded	Recurrence rate	6 months	Pain	Post operative-6 hours, 24 hours, 1 week	Hernia repair is one of the most common surgery performed all over the world. The same is true about India. With more than a billion population, the number of hernia patients in our country perhaps run in millions. The laparoscopic repair is increasingly becoming popular in India. Decreased post operative pain and lesser morbidity are the main advantages of Total Extra Peritoneal Repair (TEP) ove…
CTRI/2009/091/000021	CTRI2009091000021	NA	2009	NA	NA	NA	NA	Other	A clinical trial to study the safety and efficacy of herbal medicine URAL- BPH in the treatment of Benign Prostate Hyperplasia.	A multicentre, open label, clinical trial to study the efficacy and safety of URAL- BPH in the treatment of Benign Prostate Hyperplasia.	NIL	NIL	VASU HEALTHCARE PVT. LTD. 967/4, G. I. D. C. Makarpura, Vadodara-390 010, Gujarat, India.	India	Not Applicable	Phase 2	Date Missing	Applicable only for Completed/Terminated trials	25/10/2008	Applicable only for Completed/Terminated trials	Completed		2	2	"Applicable only for Completed/Terminated trials"	"Applicable only for Completed/Terminated trials"	"0"	""	Not Applicable	Not Applicable	Not Applicable	1. IPSS (International Prostate Symptom Score)	12 months	1. DRE (Digital Rectal Examination). 2. Prostate volume (by DRE). 3. Urine flow. 4. Bladder residual volume. 5. IIEF (International Index of Erectile Function) 6. QOL ( Quality of Life). 7. Voiding Dairy. 8. Serum Creatinine and other safety assessment (AE/SAE/Lab investigation)	12 months	1. This study is A multicentre, open label, clinical trial to study the efficacy and safety of herbal medicine URAL-BPH for 12 months in 30 patients with Benign Prostate Hyperplasia that will be conducted in two center in India. The primary outcome measures will be lower IPSS (International Prostate Symptom Score) and the secondary outcome will be DRE ( Digital Rectal Examination0, Prostate Volum…
CTRI/2009/091/000022	CTRI2009091000022	NA	2009	15/03/2013	No	Interventional	Drug	Randomized, Parallel Group, Placebo Controlled Trial	Efficacy and Safety of Drotrecogin Alfa (Activated) in Adult Patients with Septic Shock	A Randomized, Double-blind, Placebo-controlled, Multicenter, Phase 3 Study of Drotrecogin Alfa (Activated) Administered as a Continuous 96-hr Infusion to Adult Patients With Septic Shock Acronym: PROWESS-SHOCK	Protocol Number	F1K-MC-EVDP	Eli Lilly and Company	India	Approved/Obtained	Phase 3	Date Missing	Date Missing	20/03/2008	Date Missing	Completed	Completed	15	15	""	""	"1696"	"100"	Computer generated randomization	Centralized	Participant, Investigator, Outcome Assessor and Date-entry Operator Blinded	28-day all- cause mortality	28 days	Cardiovascular Sequential Organ Failure (SOFA)	days 1-7, day 14, and day 28	The purpose of this placebo-controlled study is to determine if drotrecogin alfa (activated) treatment provides significant mortality reduction improvement in patients with septic shock compared with placebo treatment in patients receiving the current standard of care for septic shock. This study will also assess the effectiveness of drotrecogin alfa (activated) in reducing 28-day mortality in pa…
CTRI/2009/091/000023	CTRI2009091000023	NA	2009	16/03/2013	No	Interventional	Drug	Randomized, Parallel Group, Placebo Controlled Trial	A Clinical Trial to demonstrate clinical superiority of Retapamulin ointment, 1%, over placebo in patients with secondarily-infected traumatic lesions, which includes secondarily-infected lacerations, abrasions and sutured wounds	A Randomized, Double-Blind, Multicenter, Placebo-controlled, Phase III Superiority Study to Assess the Safety and Efficacy of Topical Retapamulin Ointment, 1%, versus Placebo Ointment Applied Twice Daily for 5 Days in the Treatment of Adult and Pediatric Subjects with Secondarily-Infected Traumatic Lesions Acronym: SCRAPE	ClinicalTrials.gov	NCT00684177	GlaxoSmithKline	Argentina,Brazil,India,SouthAfrica,UnitedStatesofAmerica	Approved/Obtained	Phase 3	01/06/2009	Date Missing	21/05/2008	Date Missing	Completed	Completed	6	6	""	""	"357"	"42"	Computer generated randomization	Pre-numbered or coded identical Containers	Participant, Investigator, Outcome Assessor and Date-entry Operator Blinded	Clinical response at follow-up (Day 12-14) in the intent-to-treat clinical population.	follow-up (Day 12-14)	Clinical response at end of therapy (Day 7-9), Microbiological response at follow-up, Microbiological response at end of therapy, and Therapeutic response at follow-up	end of therapy (Day 7-9)	The purpose of Study TOC110977 is to demonstrate clinical superiority of Retapamulin ointment, 1%, over placebo in patients with secondarily-infected traumatic lesions, which includes secondarily-infected lacerations, abrasions and sutured wounds. Subjects 2 months of age and older will be treated with topical retapamulin or placebo ointment twice daily for 5 days. The primary endpoint of this st…
CTRI/2009/091/000024	CTRI2009091000024	NA	2009	NA	NA	NA	NA	Randomized, Crossover Trial	A clinical trial to compare the side effects of two drugs, cetirizine and levocetirizine, in normal human subjects.	Effects of second-generation antihistamines on cognitive and psychomotor function in healthy subjects: A double-blind, crossover, placebo-controlled study.	NIL	NIL	Investigator sponsored trial.	India	Not Applicable	Phase 4	Date Missing	Applicable only for Completed/Terminated trials	02/04/2009	Applicable only for Completed/Terminated trials	Open to Recruitment		1	1	"Applicable only for Completed/Terminated trials"	"Applicable only for Completed/Terminated trials"	"0"	""	Computer generated randomization	Other	Participant and Outcome Assessor Blinded	1. Psychometrics using a computerized psychomotor testing instrument, consisting of a battery of tests. The tests are as follows: &#61607; Finger tapping test &#61607; Simple reaction time &#61607; Choice reaction time &#61607; Choice discrimination test &#61607; Digit picture substitution test &#61607; Digit symbol substitution test &#61607; Digit letter substitution test &#61607; Card sorting t…	Pretreatment baseline measurements of the above parameters will be done. Following administration of the drug, subjects will be required to perform a series of tests of cognitive function and psychomotor performance at 1, 3, 6 and 12 hours post dose. A washout period of 7 days will be given between the administrations of drugs. Subjective evaluation of sedation will be done using LARS.	NIL	NIL	Subjects will be recruited in the study after obtaining a written informed consent. After screening the subjects will be familiarized with the use of the computerized psychomotor function testing instrument. Pretreatment baseline measurements of the above parameters will be done. Following administration of the drug, subjects will be required to perform a series of tests of cognitive function and…
CTRI/2009/091/000026	CTRI2009091000026	NA	2009	22/11/2013	No	Interventional	Drug	Randomized, Parallel Group, Multiple Arm Trial	An extension study to establish long term safety of dabigatran in patients with atrial fibrillation, and to evaluate the effect of knowledge translation intervention on patient outcomes.	Long term multi-center extension of dabigatran treatment in patients with atrial fibrillation who completed the RE-LY trial and a cluster randomised trial to assess the effect of a knowledge translation intervention on patient outcomes.	Other	1160.71	Boehringer Ingelheim Korea Ltd.,Korea	Canada,India,RepublicofKorea	Approved/Obtained	Phase 3	21/01/2009	Date Missing	16/12/2008	Date Missing	Completed	Completed	12	12	""	""	"261"	"41"	Computer generated randomization	Centralized	Open Label	Knowledge translation: Primary endpoints: Vascular death, stroke, myocardial infarction, non- non-CNS systemic embolism, major bleeding and hospitalization for heart failure.	Maximum 28 months	Secondary endpoints: Stroke (including hemorrhagic), non-CNS systemic embolism, pulmonary embolism, acute MI, DVT, and all deaths (includes deaths from bleeding)	Maximum 28 months	This study is to establish the long term safety of dabigatran etexilate and to assess the effect of a knowledge translation intervention on the prognosis, cardiovascular risk profile and quality of care in patients with atrial fibrillation (AF). A total of 261 patients are proposed to be to be recruited from India.
CTRI/2009/091/000027	CTRI2009091000027	NA	2009	NA	NA	NA	NA	Single Arm Trial	A post marketing study to study the pharmacokinetic parameters of Factor VIII in patients with Haemophilia A	An Open, Prospective, Non-comparative, Multicenter Study to Estimate the recovery after a single infusion of Human Factor VIII Factocel 250 I.U. in patients of Haemophilia A	NIL	NIL	NIL	India	Not Applicable	Phase 4	Date Missing	Applicable only for Completed/Terminated trials	20/03/2009	Applicable only for Completed/Terminated trials	Completed		3	3	"Applicable only for Completed/Terminated trials"	"Applicable only for Completed/Terminated trials"	"0"	""	Not Applicable	Not Applicable	Not Applicable	To determine the in-vivo recovery of the Factocel VIII 250 I.U. in patients with moderate to severe Haemophilia A	NA	NIL	NIL	It will be a prospective, open label, multi-center post marketing study for estimating mainly the in vivo recovery of Factocel VIII 250 I.U. after a single infusion in patients suffering from moderate to severe Haemophilia A (defined as &#8804; 5% of normal factor VIII). An informed consent will be taken from the patient prior to enrolment of patient in the study.
CTRI/2009/091/000030	CTRI2009091000030	NA	2009	22/10/2011	NA	NA	NA	Randomized, Parallel Group, Active Controlled Trial	A clinical trial to study use of fetal scalp stimulation test in management of fetal distress during labour	RANDOMISED TRIAL OF INTERMITTENT AUSCULTATION WITH OR WITHOUT FETAL SCALP STIMULATION TEST IN THE MANAGEMENT OF NON REASSURING FETAL HEART RATE DURING LABOR	NIL	NIL	Maulana Azad Medical College, New Delhi	India	Not Applicable	N/A	Date Missing	Date Missing	23/04/2008	Date Missing	Completed	Completed	1	1	""	""	"200"	""	Computer generated randomization	Sequentially numbered, sealed, opaque envelopes	Not Applicable	1. Umbilical artery pH and base deficit at birth. 2. Neonatal morbidity in terms of a. Apgar score <5 & 7 at min. 1 and 5 b. Nursery admissions c. Hypoxic ischemic encephalopathy 3. Caesarean section rate for fetal distress.		1. Overall (all causes)operative delivery rates. 2. Operative delivery rates for fetal distress. 3. Neonatal mortality. 4. Maternal morbidity like fever.		Fetal heart abnormality is the commonest indicator of non reassuring fetal status. FHR abnormality has high sensitivity but low specificity causing increase in intervention rates. Thus, to reduce the false positive rates a additional test is recommended before intervention is decided. These include fetal scalp blood sampling, pulse oximetry, fetal ECG and intra-partum bio-physiological test like …
CTRI/2009/091/000031	CTRI2009091000031	NA	2009	NA	NA	NA	NA	Other	A clinical trial to study the effect of two drugs metformin and spironolactone in polycystic ovarian syndrome	Comparison of efficacy of metformin and spironolactone in the management of polycystic ovarian syndrome	Other	I-465( Ref No. 58/11/2001- BMS)	ICMR funded project I-465( Ref No. 58/11/2001- BMS)	India	Not Applicable	Phase 3	Date Missing	Applicable only for Completed/Terminated trials	01/05/2006	Applicable only for Completed/Terminated trials	Completed		1	1	"Applicable only for Completed/Terminated trials"	"Applicable only for Completed/Terminated trials"	"100"	""	Computer generated randomization	Not Applicable	Open Label	Improvement in hirsuitism score and menstrual cycles	0 and 6 months	Change in body weight, androgens, glycemic status and insulin levels.	0 and 6 months	This is a randomized open label study comparing the safety and efficacy of metformin and spironolactone in patients with PCOS . About 100 patients referred to AIIMS Endocrinology Department will be recruited for the study. The primary outcomes that would be measured would include improvement in hirsuitism score and menstrual cycles . Secondary outcome measures would be body weight, androgens, gly…
CTRI/2009/091/000032	CTRI2009091000032	NA	2009	24/02/2013	No	Interventional	Drug	Other	This is an open - label, non-randomised, multicenter phase II study evaluating FOLFIRI plus cetuximab or FOLFOX plus cetuximab as first-line therapy of patients with KRAS wild type metastatic colorectal cancer.	An Asia Pacific non-randomized, open-label phase II study evaluating the safety and efficacy of FOLFIRI plus cetuximab (Erbitux) or FOLFOX plus cetuximab as first-line therapy in subjects with KRAS wild-type metastatic Colorectal cancer (APEC-Study)	Protocol Number	EMR 62202 - 505	Merck KGaA Darmstadt, Germany	India,Indonesia,Thailand	Approved/Obtained	Phase 2	Date Missing	Applicable only for Completed/Terminated trials	04/02/2009	Applicable only for Completed/Terminated trials	Open to Recruitment		5	5	"Applicable only for Completed/Terminated trials"	"Applicable only for Completed/Terminated trials"	"260"	"50"	Not Applicable	Not Applicable	Not Applicable	Response Rate	Every 8 weeks during study participation	Progression-free survival Overal survival safety	Entire study participation	This is an open-label, non-randomized, multicenter phase II study evaluating FOLFIRI plus cetuximab or FOLFOX plus cetuximab as first-line therapy of patients with KRAS wild-type metastatic colorectal cancer. Only subjects with KRAS wild-type tumors are eligible. Treatment will be continued until progressive disease or unacceptable adverse events occur. Regular safety assessments and all adverse …
CTRI/2009/091/000035	CTRI2009091000035	NA	2009	12/09/2014	NA	NA	NA	Randomized, Parallel Group, Multiple Arm Trial	Study to Evaluate the Efficacy and Safety of Combination Aliskiren/Amlodipine in Patients Not Adequately Responding to Aliskiren Alone	A Randomized, Eight-Week Double-Blind, Parallel-Group, Multicenter Study to Evaluate the Efficacy and Safety of the Combination of Aliskiren / Amlodipine (300/5 mg and 300/10 mg) in Comparison With Aliskiren 300 mg in Patients With Essential Hypertension Not Adequately Responsive to Aliskiren 300 mg Monotherapy	Protocol Number	CSPA100A2303	Novartis Pharma AG CHBS, WSJ-158.3.37.3 Novartis Pharma AG CH-4056 Basel Switzerland Phone: +41	India	Approved/Obtained	Phase 3	Date Missing	Applicable only for Completed/Terminated trials	08/12/2008	Applicable only for Completed/Terminated trials	Open to Recruitment		14	14	"Applicable only for Completed/Terminated trials"	"Applicable only for Completed/Terminated trials"	"726"	""	Computer generated randomization	Centralized	Participant, Investigator and Outcome Assessor Blinded	? Vital signs at every visit	12 weeks	? Vital signs at every visit	12 weeks	Number of patients proposed to participate from India is 110.
CTRI/2009/091/000038	CTRI2009091000038	NA	2009	NA	NA	NA	NA	Randomized, Parallel Group, Placebo Controlled Trial	A clinical trial to evaluate the safety and efficacy of MBX-102/JNJ-39659100 in patients with Type 2 Diabetes Mellitus with Inadequate Glycemic Control on Metformin Monotherapy	A Phase 2, Multicenter, Randomized, Double-Blind, Placebo-and Active Comparator Controlled study to evaluate the Safety and Efficacy of MBX-102/JNJ-39659100 in patients with Type 2 Diabetes Mellitus with Inadequate Glycemic Control On Metformin Monotherapy	ClinicalTrials.gov	NCT00814372	Metabolex Inc	India	Approved/Obtained	Phase 2	Date Missing	Applicable only for Completed/Terminated trials	28/01/2009	Applicable only for Completed/Terminated trials	Other (Terminated)		25	26	"Applicable only for Completed/Terminated trials"	"Applicable only for Completed/Terminated trials"	"0"	""	Stratified randomization	Other	Participant, Investigator and Outcome Assessor Blinded	Change in HbA1c from baseline and compared to placebo	2 years	Change in fasting plasma glucose (FPG) from baseline and vs. placebo &#61623;Change in serum triglycerides and cholesterol (total, HDL, LDL) from baseline and vs. placebo &#61623;Change in serum uric acid from baseline and vs. placebo &#61623;Changes in glycemic parameters (HbA1c and FPG) compared to that of Actos	2 years	This is a Phase 2, Multicenter, Randomized, Double-Blind, Placebo-and Active Comparator Controlled study to evaluate the Safety and Efficacy of MBX-102/JNJ-39659100 in patients with Type 2 Diabetes Mellitus with Inadequate Glycemic Control On Metformin Monotherapy. The study is being conducted in US and India. 228 subjects have been approved to randomize from India in the study.
CTRI/2009/091/000039	CTRI2009091000039	NA	2009	26/02/2013	No	Interventional	Drug	Randomized, Parallel Group, Active Controlled Trial	A clinical trial to study the efficacy ,safety and tolerability of halometasone + fusidic acid in comparison with betamethasone + neomycin sulphate in the treatment of infected eczematous dermatititis.	RANDOMIZED OPEN-LABEL COMPARATIVE MULTI-CENTRE TRIAL FOR EVALUATION OF EFFICACY, SAFETY AND TOLERABILITY OF HALOMETASONE 0.05% W/W & FUSIDIC ACID 2% TOPICAL CREAM VERSUS BETAMETHASONE VALERATE 0.12% W/W & NEOMYCIN SULPHATE 0.5% W/W TOPICAL CREAM IN THE TREATMENT OF ACUTE OR CHRONIC INFECTED ECZEMATOUS DERMATOSIS	NIL	HALO-FUS/DRL/2007	Dr Reddys Laboratories Ltd ,Ameerpet ,Hyderabad-500016	India	Approved/Obtained	Phase 3	30/10/2012	Date Missing	30/03/2009	Date Missing	Not Applicable	Completed	6	6	""	""	"150"	"150"	Computer generated randomization	Pre-numbered or coded identical Containers	Open Label	Improvement in the EASI Score (Eczema Area and Severity Index score) at all visits. Reduction of bacterial counts of infected lesion (assessed on Day 0 before initiating treatment, on Day 10 and at EOT	Screening and at each visit	1.Improvement in severity of pruritis 2.Reduction in eczema severity grade as assessed on IGA scale	At each follow up visit	The objective of this study is to do a comparative efficacy and tolerability of Halometasone + fusidic acid combination versus betamethasone + neomycin combination in patients suffering from acute and chronic infected eczematous dermatosis . The study was conducted in 6 centers in India after obtaining DCGI and Ethics Committee approval . The treatment duration for acute cases was 20 days and 30 …
CTRI/2009/091/000040	CTRI2009091000040	NA	2009	08/10/2012	NA	NA	NA	Randomized, Parallel Group, Placebo Controlled Trial	A clinical study of zinc supplementation in children with fast breathing and breathing difficulty	Zinc Supplementation in Acute Lower Respiratory Tract Infection in Children: A Randomized Trial	NIL	NIL	Nil	India	Not Applicable	N/A	Date Missing	Applicable only for Completed/Terminated trials	13/04/2007	Applicable only for Completed/Terminated trials	Completed		1	1	"Applicable only for Completed/Terminated trials"	"Applicable only for Completed/Terminated trials"	"0"	""	Random Number Table	Pharmacy-controlled Randomization	Participant, Investigator, Outcome Assessor and Date-entry Operator Blinded	Time to be asymptomatic	defined as resolution of all four of the following: respiratory distress, tachypnoea, hypoxia in room air and systemic danger signs	Duration of hospital stay	measured at discharge from hospital	This study is randomized, blinded study for evaluating the effect of zinc supplementation on duration of illness in children aged 2-24 months with severe acute lower respiratory tract infection. Primary outcome is time to be asymptomatic which is defined as resolution of all four of the following: respiratory distress, tachypnoea, hypoxia in room air and systemic danger signs
CTRI/2009/091/000041	CTRI2009091000041	NA	2009	NA	NA	NA	NA	Randomized, Parallel Group, Placebo Controlled Trial	A study to determine whether closure of Patent ductus arteriosus with indomethacin on the basis of size in the first 24 hrs of life in preterm babies between 28-32 weeks having respiratory difficulty is required or not.	A Randomized Controlled Trial comparing Indomethacin vs. No treatment for PDA on the basis of Size in the first 24 hrs of life in Preterm babies between 28 to 32 weeks gestation requiring Assisted Ventilation	NIL	NIL	NIL	India	Not Applicable	Phase 4	Date Missing	Applicable only for Completed/Terminated trials	03/03/2007	Applicable only for Completed/Terminated trials	Completed		1	1	"Applicable only for Completed/Terminated trials"	"Applicable only for Completed/Terminated trials"	"0"	""	Computer generated randomization	Sequentially numbered, sealed, opaque envelopes	Open Label	Closure of PDA at 7 days of life	7 days	Duration of assisted ventilation Hemodynamically significant PDA at 3 days of age Pulmonary hemorrhage Intraventricular haemorrhage Duration of oxygen dependence Duration of hospital stay Sepsis Side effects related to indomethacin	3 days Nursery stay	This study is a randomized controlled trial comparing indomethacin vs no treatment for PDA on the basis of size in first 24 hrs of life in preterm ventilated babies requiring ventilatory support. this study is being conducted in a tertiary level NICU of Sir Ganga Ram Hospital in New Delhi. the primary outcome measure will be PDA closure at 7 days of age. The secondary outcome measures will includ…
CTRI/2009/091/000043	CTRI2009091000043	NA	2009	30/11/2013	No	Interventional	Drug	Randomized, Parallel Group, Placebo Controlled Trial	A Phase II clinical trial to study the effects of TRC4186, an investigational new drug in patients with stable heart failure associated with HbA1C ≥ 6.0% or type 2 diabetes mellitus receiving oral anti-diabetic drug with or without insulin.	Safety and Efficacy of TRC4186 in the treatment of stable heart failure associated with HbA1C ≥ 6.0% or type 2 Diabetes receiving oral hypoglycaemic therapy (with or without additional insulin) as an add-on to conventional treatment for heart failure.	EudraCT	2008-006237-27	Torrent Pharmaceutical. Ltd. Torrent House, Off Ashram Road, Ahmedabad-380009 India	India	Approved/Obtained	Phase 2	17/11/2009	Date Missing	17/11/2009	Date Missing	Completed	Completed	23	29	""	""	"300"	"260"	Computer generated randomization	Centralized	Participant, Investigator, Outcome Assessor and Date-entry Operator Blinded	Primary Efficasy End points: 1. Oxygen Uptake Efficiency Slope (OUES). 2. Physical Dimension of Minnesota Living with Heart Failure Questionnaire (MLHFQ).	At Screening, Baseline, Week 24 and Week 48.	1. NT-proBNP levels. 2. Peak VO2. 3. NYHA classification. 4. Significant & persistent change in diuretic dosage, anytime during the therapy persistence: 2 weeks dose changes : loop diuretics - &#8805; 40 mg furosemide and &#8805; 1 mg bumetanide, toresemide &#8805; 10 mg or change from thiazides to loop diuretics or combination of thiazides and loop diuretic. 5. Impedance Cardiography (ICG) param…	At Screening, Baseline, Week 2, 4, 12, 24, 36 and 48.	This study was a randomized, double blind, parallel group, multi-centre trial to evaluate the safety and efficacy of TRC4186 in subjects with stable heart failure due to impaired glucose tolerance. This trial was conducted in India, The Netherlands, UK, Serbia and Russia.
CTRI/2009/091/000044	CTRI2009091000044	NA	2009	NA	NA	NA	NA	Randomized, Parallel Group, Active Controlled Trial	A Phase III, Multicenter, Randomized, Open Label, Active Controlled, Parallel Group Study To Compare The Safety And Efficacy Of Acyclovir 1200 mg -Sustained Release With Acyclovir 800 mg- Immediate Release In Immunocompetent Patients With Uncomplicated Herpes Zoster.	A Phase III, Multicenter, Randomized, Open Label, Active Controlled, Parallel Group Study To Compare The Safety And Efficacy Of Acyclovir 1200 mg -Sustained Release With Acyclovir 800 mg- Immediate Release In Immunocompetent Patients With Uncomplicated Herpes Zoster.	NIL	NIL	FDC Limited,142-148, S.V.Road, Jogeshwari (W), Mumbai - 400102, Maharashtra, India	India	Approved/Obtained	Phase 3	Date Missing	Applicable only for Completed/Terminated trials	23/12/2008	Applicable only for Completed/Terminated trials	Completed		9	9	"Applicable only for Completed/Terminated trials"	"Applicable only for Completed/Terminated trials"	"0"	""	Computer generated randomization	An Open list of random numbers	Open Label	Proportion of patients who reached healing of 100% lesions	Day 8, 15, 22 and 29 after initiation the treatment	Reduction in severity of the zoster associated acute pain	Day 4, 8, 15, 22 and 29 after initiation of the treatment	This is a prospective, randomized, open label, active controlled, parallel group study to investigate efficacy and safety of Acyclovir 1200 mg SR TDS for 7 days compared to Acyclovir 800 mg IR five times a day for 7 days in 100 immunocompetent patients with uncomplicated herpes zoster that will be conducted in 9 different centres across India. The Primary outcome measure will be proportion of pat…
CTRI/2009/091/000045	CTRI2009091000045	NA	2009	15/03/2013	NA	Interventional	Drug	Randomized, Parallel Group Trial	A Phase III, Randomized, Open-Label, Parallel-Group, Dose-Ranging Clinical Trial to Study the Safety and Efficacy of MK-0954/Losartan Potassium in Pediatric Patients With Hypertension	A Phase III, Randomized, Open-Label, Parallel-Group, Dose-Ranging Clinical Trial to Study the Safety and Efficacy of MK-0954/Losartan Potassium in Pediatric Patients With Hypertension	Protocol Number	MK0954-337-01	Merck Sharp & Dohme Corp., a subsidiary of Merck & Co., Inc. One Merck Drive, P.O. Box 100, Whitehouse Station, NJ, 08889-0100, U.S.A.	Argentina,Brazil,Chile,Colombia,Guatemala,Hungary,India,Lithuania,Norway,Philippines,Romania,Spain,UnitedKingdom,UnitedStatesofAmerica	Approved/Obtained	Phase 3	12/08/2009	Date Missing	02/03/2009	Date Missing	Completed	Completed	1	1	""	""	"100"	"22"	Computer generated randomization	Centralized	Open Label	To investigate the safety and tolerability of losartan in hypersensitive children ages 6 months to 6 years	After 12 weeks of treatment	To define a dose-response relationship for losartan in hypersensitive children ages 6 months to 6 years	After 21 day treatment period	The number of patients proposed to be enrolled from India is 22 patients Short description of the primary purpose of the protocol, including a brief statement of the study hypothesis. ? SUMMARY OF RATIONALE: Hypertension is a significant pediatric health issue, as it is an important risk factor for cardiovascular morbidity and mortality. It occurs in 1 to 10% of children and adolescents and in th…
CTRI/2013/02/003343	CTRI201302003343	NA	2013	30/12/2014	No	Interventional	Drug	Randomized, Parallel Group, Placebo Controlled Trial	LUME-Lung 1: BIBF 1120 Plus Docetaxel as Compared to Placebo Plus Docetaxel in 2nd Line Non Small Cell Lung Cancer	Multicentre, randomised, double-blind, Phase III trial to investigate the efficacy and safety of oral BIBF 1120 plus standard docetaxel therapy compared to placebo plus standard docetaxel therapy in patients with stage IIIB/IV or recurrent non small cell lung cancer after failure of first line chemotherapy.	Protocol Number	1199.13	Boehringer Ingelheim	Austria,Belarus,Belgium,Bulgaria,China,Croatia,CzechRepublic,Denmark,France,Georgia,Germany,Greece,India,Israel,Italy,Lithuania,Poland,Portugal,Romania,RussianFederation,Slovakia,SouthAfrica,Spain,Switzerland,Ukraine,UnitedKingdom	Approved/Obtained	Phase 3	23/04/2009	Date Missing	23/12/2008	Date Missing	Open to Recruitment	Completed	21	21	""	""	"1300"	"112"	Computer generated randomization	Other	Participant, Investigator, Outcome Assessor and Date-entry Operator Blinded	progression free survival	6 months	overall survival, tumour response, quality of life, safety, pharmacokinetics	12 months	The present double-blind placebo-controlled trial will investigate whether continuous therapy with BIBF 1120 in addition to docetaxel standard therapy will add clinical benefit to this patient population by prolonging median progression free survival, median overall survival and/or increasing the tumour response rate. A secondary aim is to obtain safety information as well as information on quali…
CTRI/2009/091/000047	CTRI2009091000047	NA	2009	21/08/2013	No	Interventional	Drug	Randomized, Parallel Group, Active Controlled Trial	A Safety and Efficacy Trial Evaluating the Use of Apixaban in the Treatment of Symptomatic Deep Vein Thrombosis and Pulmonary Embolism	A Safety and Efficacy Trial Evaluating the Use of Apixaban in the Treatment of Symptomatic Deep Vein Thrombosis and Pulmonary Embolism	Protocol Number	CV 185056	This trial is being sponsored by Bristol-Myers Squibb.	India	Approved/Obtained	Phase 3	01/09/2009	Date Missing	01/03/2009	Date Missing	Completed	Completed	14	12	""	""	"2408"	"405"	Other	Other	Participant, Investigator and Outcome Assessor Blinded	Venous thromboembolic recurrence or death [ Time Frame: upon occurrence during study treatment ] [ Designated as safety issue: Yes ]	6 months	Bleeding [ Time Frame: upon occurrence during study treatment ] [ Designated as safety issue: Yes ]	6	The purpose of this study is to evaluate the effects of an investigational blood thinner, apixaban, in preventing venous thromboembolic (VTE) recurrence or death in patients with deep vein thrombosis (DVT) or pulmonary embolism (PE. India is part of this global trial. Globally and in India recruitment has started.
CTRI/2011/12/002313	CTRI201112002313	NA	2011	21/04/2015	No	Interventional	Drug	Randomized, Parallel Group, Active Controlled Trial	A clinical trial to study and compare the effects of two once a daily eye drops in patients with open angle Glaucoma and ocular hypertension.	Comparison of the efficacy and safety of Latanoprost 0.005% (Xalatan Reference) and Latanoprost 0.005% (Sun Pharma Advanced Research Company Ltd) administered once daily in open angle glaucoma and ocular hypertension.	Protocol Number	CLR_08_01 Version 01 9 July 2008	NIL	India	Approved/Obtained	Phase 3	15/02/2009	Date Missing	Date Missing	Date Missing	Not Applicable	Completed	9	9	""	""	"100"	"100"	Computer generated randomization	Not Applicable	Not Applicable	IOP at each visit	week 1, week 2, week 4	Investigator clinical global impression of change	week 2 & week 4	Tiral will be conducted only in India. Aim of this study is compare efficacy and safety of test and reference prostaglandin analogue in patients with open angle glaucoma and ocular hypertension.
CTRI/2009/091/000050	CTRI2009091000050	NA	2009	21/08/2013	No	Interventional	Drug	Randomized, Parallel Group, Active Controlled Trial	Efficacy and Safety Study of Apixaban for Extended Treatment of Deep Vein Thrombosis or Pulmonary Embolism	A Safety and Efficacy Trial Evaluating the Use of Apixaban for the Extended Treatment of Deep Vein Thrombosis and Pulmonary Embolism	Protocol Number	CV 185057	Bristol-Myers Squibb	India	Approved/Obtained	Phase 3	Date Missing	Date Missing	23/03/2009	Date Missing	Completed	Completed	15	10	""	""	"0"	""	Computer generated randomization		Participant, Investigator and Outcome Assessor Blinded	Venous Thromboembolic Recurrence or Death [ Time Frame: upon occurrence during study treatment ] [ Designated as safety issue: Yes ]		Bleeding [ Time Frame: upon occurrence during study treatment ] [ Designated as safety issue: Yes ]		The purpose is to evaluate the effects of an investigational blood thinner, apixaban, in preventing venous thromboembolic (VTE) recurrence or death in patients who have completed their intended treatment for deep vein thrombosis (DVT) or pulmonary embolism (PE) India is part of this global trial. Globally recruitment has started, however patients are yet to be recruited from India Estimated no. o…
CTRI/2009/091/000051	CTRI2009091000051	NA	2009	NA	NA	NA	NA	Randomized, Parallel Group, Placebo Controlled Trial	IAVI P001: A Phase I trial where the volunteers are randomly allocated in a blinded manner to 2 groups to receive either TBC-M4, a multigenic MVA HIV Vaccine or ADVAX, a multigenic DNA HIV Vaccine followed by TBC-M4, a multigenic MVA HIV Vaccine or placebo to evaluate the Safety and Immunogenicity of TBC-M4 or ADVAX followed by TBC-M4.	IAVI P001: A Phase I Double-Blind, Placebo-Controlled, Randomized Trial to Evaluate the Safety and Immunogenicity of TBC-M4, a multigenic MVA HIV Vaccine vs ADVAX, a multigenic DNA HIV Vaccine followed by TBC-M4, a multigenic MVA HIV Vaccine	Other	IAVI P001	International AIDS Vaccine Initiative (IAVI)	India	Approved/Obtained	Phase 1	Date Missing	Applicable only for Completed/Terminated trials	01/04/2009	Applicable only for Completed/Terminated trials	Completed		2	2	"Applicable only for Completed/Terminated trials"	"Applicable only for Completed/Terminated trials"	"32"	""	Computer generated randomization	Sequentially numbered, sealed, opaque envelopes	Participant, Investigator and Outcome Assessor Blinded	To evaluate the safety of intramuscularly administered ADVAX DNA HIV vaccine, followed by TBC-M4 a, compared with TBC-M4 administered intramuscularly	ADVAX DNA HIV vaccine at time 0 and 1 month, followed by TBC-M4 at months 3 and 6, compared with TBC-M4 administered intramuscularly at 0, 1, and 6 months	To evaluate the immunogenicity of intramuscularly administered ADVAX DNA HIV vaccine, followed by TBC-M4 , compared with TBC-M4 .	ADVAX DNA HIV vaccine at time 0 and 1 month, followed by TBC-M4 at months 3 and 6, compared with TBC-M4 administered intramuscularly at 0, 1, and 6 months.	To evaluate the safety of ADVAX administered intramuscularly at time 0 and 1 month, followed by TBC-M4 administered intramuscularly at months 3 and 6, compared with TBC-M4 administered intramuscularly at 0, 1, and 6 months. To evaluate the immunogenicity of ADVAX administered intramuscularly at time 0 and 1 month, followed by TBC-M4 administered intramuscularly at months 3 and 6, compared with TB…
CTRI/2009/091/000052	CTRI2009091000052	NA	2009	19/03/2013	No	Observational	Follow Up Study	Randomized, Parallel Group Trial	The Second Intensive Blood Pressure Reduction in Acute Cerebral Haemorrhage Trial.	An International Randomised Controlled Trial to Establish the Effects of Early Intensive Blood Pressure Lowering in Patients With Intracerebral Haemorrhage	ANZCTR	ACTRN12608000362392	The National Health and medical research Council (NHMRC) of Australia	Argentina,Australia,Austria,Belgium,Brazil,Chile,China,Finland,France,Germany,HongKong,India,Italy,Netherlands,Norway,Pakistan,Portugal,Spain,Switzerland,UnitedKingdom,UnitedStatesofAmerica	Approved/Obtained	Phase 3	11/08/2010	Date Missing	01/10/2008	Date Missing	Completed	Completed	13	14	""	""	"2839"	"97"	Computer generated randomization	Centralized	Outcome Assessor Blinded	Measure: A composite of death or dependency, with dependency being defined by a score of 3 to 5 on the modified Rankin Scale (mRS)	Time Frame: 90 days	To assess the effect of the treatment on the primary outcome in a subgroup of patients who receive treatment within 4 hours of ICH onset. Other secondary outcomes 1.Mortality, Dependency(measured by mRS)& HRQoL (measured by the EuroQuol5D) at Day 28&90 4.Recurrent stroke 5.Acute myocardial infarction (or sudden death) from a cardiovascular cause 6.Need for permanent residential care 7.Duration of…	1.Mortality at 28 days and 90 days 2.Dependency (measured by mRS) at 28 days and 90 days 3.HRQoL (measured by the EuroQuol 5D) at 28 days and 90 days. 4.Recurrent stroke after 24 hours of the initial ICH. 5.Acute myocardial infarction (or sudden death) from a cardiovascular cause, according to standard definitions. 6.Need for permanent residential care 7.Duration of initial hospital stay	600 patients wiil be recruited in India into the study. The recruitment has began in August 2010..Patients will be randomised to either intensive blood pressure lowering or current guideline based management. As the trial is an assessment of blood pressure (BP) management policies, there is some flexibility in the use of particular BP lowering agents to achieve BP targets. Intravenous treatment p…
CTRI/2009/091/000053	CTRI2009091000053	NA	2009	02/01/2013	NA	NA	NA	Other	Study of effectiveness of the modified Atkins diet in refractory childhood epilepsy	Evaluation Of The Efficacy Of The Modified Atkins Diet In Children With Refractory Epilepsy: A Randomized Controlled Trial.	ClinicalTrials.gov	NCT00836836	All India Institute of Medical sciences	India	Not Applicable	Phase 2/ Phase 3	Date Missing	Date Missing	01/03/2009	Date Missing	Completed	Completed	1	1	""	""	"96"	""	Computer generated randomization		Participant, Investigator, Outcome Assessor and Date-entry Operator Blinded	Change in seizure frequency at 3 months in the two groups: the modified Atkins diet group, and the control group.	3 months	Tolerability and the adverse effects of the modified Atkins diet.	3 months	This study is a randomized open label trial to assess the efficacy of the modified Atkins diet in children with refractory epilepsy, that will be conducted at the All India Institute of medical Sciemces. The primary outcome measure will be the reduction in seizure frequency at 3 months. The secondary outcome measure will be the tolerabilty of the diet, and any side effects of the diet, which will…
CTRI/2009/091/000055	CTRI2009091000055	NA	2009	12/08/2013	No	Interventional	DrugVaccine	Randomized, Parallel Group, Active Controlled Trial	A clinical trial to study the effect of two drugs- Mycobacterium w vaccine and imiquimod in patients with genital warts	A comparative study of effectiveness of immunotherapy with intralesional injection of killed Mycobacterium w vaccine and imiquimod cream in clinical resolution and reduction of viral load: A randomized trial	NIL	NIL	Department of Biotechnology, Govt. of India	India	Approved/Obtained	Phase 2/ Phase 3	27/01/2009	Date Missing	27/01/2009	Date Missing	Completed	Completed	1	1	""	""	"110"	"110"	Computer generated randomization	Pre-numbered or coded identical Containers	Participant, Investigator, Outcome Assessor and Date-entry Operator Blinded	Complete remission of anogenital warts.	16 weeks	change in HPV viral load, response to treatment defined as >75% reduction in size and Sustained clearance rate	16 weeks, 16 weeks, and 28 weeks, respectively	External anogenital warts (EGWs) are a manifestation of genital Human Papillomavirus (HPV) infection, which is transmitted primarily through sexual route. 110 with external anogenital warts, randomized by simple randomization into 2 groups- one will receive Intralesional Inj. vehicle, and imiquimod cream and the other will receive Intralesional Inj. Mw and Vehicle cream in a double blind fashion.…
CTRI/2009/091/000056	CTRI2009091000056	NA	2009	18/12/2012	NA	NA	NA	Randomized, Crossover Trial	A clinical trial to compare the combination of Lornoxicam and Paracetamol with Lornoxicam alone in relieving pain and other symptoms.	A comparative clinical trial for the evaluation of the efficacy and safety of FDC of Lornoxicam (4 mg) and Paracetamol (500 mg)with Lornoxicam (4 mg) alone for short term treatment of mild to moderate pain associated with extra articular inflammation	NIL	NIL	Aristo pharmaceuticals pvt ltd	India	Approved/Obtained	Phase 3	Date Missing	Applicable only for Completed/Terminated trials	27/02/2009	Applicable only for Completed/Terminated trials	Completed		3	3	"Applicable only for Completed/Terminated trials"	"Applicable only for Completed/Terminated trials"	"201"	""			Participant and Outcome Assessor Blinded	Efficacy and safety of combination	5 days	Tolerability and safety of the product		This study was comparative evaluation of a fixed dose combination of Lornoxicam & Paracetamol in short term management of mild to moderate pain in patients with extra-articular inflammation. The results shows that the combination gives better relief from pain, mobility restrictions and tenderness compared to Lornoxicam alone.
CTRI/2009/091/000057	CTRI2009091000057	NA	2009	15/03/2013	NA	Interventional	Drug	Other	A Clinical study to evaluate the effect of Combretastatin A-4 Phosphate in Combination With Paclitaxel and Carboplatin in Comparison With Paclitaxel and Carboplatin in Anaplastic Thyroid Carcinoma patients.	A Multicenter, Open-Label, Randomized, Phase II/III Study to Evaluate the Safety and Efficacy of Combretastatin A-4 Phosphate in Combination With Paclitaxel and Carboplatin in Comparison With Paclitaxel and Carboplatin Against Anaplastic Thyroid Carcinoma	ClinicalTrials.gov	NCT00507429	Oxigene Inc USA	India	Approved/Obtained	Phase 2/ Phase 3	Date Missing	Applicable only for Completed/Terminated trials	15/08/2007	Applicable only for Completed/Terminated trials	Other (Terminated)	Other (Terminated)	8	8	"Applicable only for Completed/Terminated trials"	"Applicable only for Completed/Terminated trials"	"180"	"60"	Stratified block randomization		Open Label	Primary outcome: To compare the antineoplastic efficacy of CA4P +paclitaxel+carboplatin versus paclitaxel+carboplatin against ATC by measuring overall survival	One year	Secondary outcome: To evaluate the safety and tolerability of the triple combination of CA4P+paclitaxel+carboplatin To assess specified objective events: tracheostomies, PEG tube placements, and weight loss To determine percentage of one year survival To determine the clinical benefit, as measured by Progression Free Survival (PFS)	one year	This is a multicenter, open-label, 2:1 randomized, study of CA4P administered in combination with paclitaxel and carboplatin compared with paclitaxel and carboplatin administered alone. Approximately 180 subjects will be recruited from approximately 50 multinational sites of which up to an estimated 17 sites will be located in the United States. It is estimated that overall subject accrual will o…
CTRI/2009/091/000058	CTRI2009091000058	NA	2009	04/07/2014	No	Interventional	Drug	Randomized, Parallel Group, Active Controlled Trial	Comparing the treatments of Two Different Lipid preparations of Amphotericin B for the treatment of Kala Azar	A Prospective, Multicentric, Randomized, Two Arm, Open Label Phase III Study To Assess Efficacy And Safety Of Infusion Of AmphomulÂŽ (Amphotericin B Emulsion) As Compared To AmBisome In Patients Of Visceral Leishmaniasis (Kala Azar)	Protocol Number	BSV-AMBE-III-KA-0908	Bharat Serums & Vaccines Limited	India	Approved/Obtained	Phase 3	Date Missing	Applicable only for Completed/Terminated trials	15/07/2009	Applicable only for Completed/Terminated trials	Completed		4	4	"Applicable only for Completed/Terminated trials"	"Applicable only for Completed/Terminated trials"	"0"	""	Permuted block randomization, fixed	Centralized	Open Label	1. Initial cure (splenic aspirate score 0) 2. Clinical improvement after study drug administration o Absence of fever; and >1 out of following: ? Increase in hemoglobin concentration by >10% compared to baseline ? Any weight gain compared to the baseline visit ? Decrease in spleen size by >33% from baseline	1. Day 30 or Day 45 2. Day 30	? Incidence of DLTs. ? Incidence of IRTs ? Incidence of nephrotoxicity and hepatotoxicity ? Number of AEs and SAEs ? Laboratory values for different parameters	6 months	The study is a prospective, randomized, open-label, multicentric Phase III clinical study of Amphotericin B lipid emulsion. The main aim of the Phase III study will be to demonstrate that low cost, infusion of Amphomul® 15 mg/kg/day is safe and well tolerated in the treatment of Visceral Leishmaniasis (Kala azar) as compared to AmBisome. The primary end point of the study will be Initial Cure wit…
CTRI/2009/091/000059	CTRI2009091000059	NA	2009	NA	NA	NA	NA	Randomized, Parallel Group, Active Controlled Trial	A clinical trial to study the effects of two modalities of intravenous furosemide injection, continuous infusion and intermittent injections, in the management of edema (swelling) in children with nephrotic syndrome	COMPARATIVE EFFICACY OF FUROSEMIDE BY CONTINUOUS INTRAVENOUS INFUSION VERSUS INTERMITTENT BOLUS ADMINISTRATION IN NEPHROTIC CHILDREN WITH MODERATE TO SEVERE EDEMA	NIL	NIL	1.Jawaharlal Nehru Medical College, AMU,Aligarh 2. Indian Council of Medical Research, New Delhi	India	Not Applicable	Phase 3	Date Missing	Applicable only for Completed/Terminated trials	01/08/2007	Applicable only for Completed/Terminated trials	Completed		1	1	"Applicable only for Completed/Terminated trials"	"Applicable only for Completed/Terminated trials"	"26"	""	Computer generated randomization	Sequentially numbered, sealed, opaque envelopes	Open Label	Change in total urinary output	During the intervention	Percentage weight loss ,Change in Osmolal clearance, Change in free water clearance,Total urinary sodium and potassium,Urinary sodium and potassium ,Fractional excretion of sodium ,Serum sodium and potassium ,Complications of treatment [Delete]	During the intervention	This study is a randomiized, controlled trial to compare the efficacy and safety of an equivalent dose of intravenous furosemide by continuous infusion versus intermittent bolus injections in children with nephrotic syndrome. The primary outcome measure will be change in total urinary output during the period of the intervention. The secondary outcome variables will be percentage weight loss, cha…
CTRI/2009/091/000061	CTRI2009091000061	NA	2009	07/05/2013	No	Interventional	Drug	Randomized, Parallel Group, Placebo Controlled Trial	A Phase III, randomized, double-blind, placebo-controlled, multi-center clinical trial of oral cladribine in subjects with a first clinical event at high risk of converting to MS	A Phase III, randomized, double-blind, placebo-controlled, multi-center clinical trial of oral cladribine in subjects with a first clinical event at high risk of converting to MS.	Protocol Number	28821	Merck Serono - SA	Argentina,Austria,Belgium,BosniaandHerzegovina,Bulgaria,Canada,Chile,Croatia,CzechRepublic,Estonia,Finland,France,Georgia,Germany,Greece,India,Italy,Lebanon,Mexico,Norway,Poland,Portugal,RepublicofKorea,Romania,SaudiArabia,Serbia,Singapore,Spain,Sweden,Taiwan,Thailand,TheformerYugoslavRepublicofMacedonia,Turkey,UnitedArabEmirates,UnitedKingdom,UnitedStatesofAmerica	Approved/Obtained	Phase 3	12/08/2009	Date Missing	29/04/2009	Date Missing	Completed	Completed	11	9	""	""	"642"	"71"	Computer generated randomization	Centralized	Participant, Investigator and Outcome Assessor Blinded	The single primary endpoint for the overall study, which will be determined during the Initial Treatment Period, is time to conversion to MS (from randomization), according to the revised McDonald criteria (2005)	2 years	Time to conversion to clinically definite MS (from randomization), according to the Poser Criteria, defined by either a 2nd attack or a sustained increase (1.5 points) in the EDSS score which will be determined during the initial treatment period	2 years	This study is a randomized, double blind, placebo controlled multi centre trial. From India we plan to evaluate 71 patients from 11 sites. first patient from India was enrolled on 12 Aug 2009.
CTRI/2009/091/000066	CTRI2009091000066	NA	2009	03/10/2014	No	Interventional	Drug	Randomized, Parallel Group, Placebo Controlled Trial	Efficacy and Safety of Indacaterol in Adults (40 Years and Above) With Chronic Obstructive Pulmonary Disease (COPD)	A Phase III, 26-Week Multi-Center Randomized Double-Blind, Placebo-Controlled, Parallel-Group Study to Assess the Efficacy, Safety and Tolerability of Indacaterol (150 and 300 g o.d.) in Patients With Chronic Obstructive Pulmonary Disease (COPD)	Protocol Number	CQAB149B2333	Novartis Pharma AG CHBS, WSJ-158.3.37.3 Novartis Pharma AG CH-4056 BAsel Switzerland Phone: +41	India	Approved/Obtained	Phase 3	Date Missing	Applicable only for Completed/Terminated trials	12/01/2009	Applicable only for Completed/Terminated trials	Open to Recruitment		2	2	"Applicable only for Completed/Terminated trials"	"Applicable only for Completed/Terminated trials"	"558"	"30"	Computer generated randomization	Centralized	Participant and Outcome Assessor Blinded	Forced expiratory volume in 1 second (FEV1) at approximately 23.5 hours after inhalation of indacaterol [ Time Frame: After 12 weeks of treatment ] [ Designated as safety issue: No ]		Long term safety, including adverse events [ Time Frame: During 26 weeks of treatment ] [ Designated as safety issue: Yes ]		The number of patients proposed to be recruited from India is 30.
CTRI/2009/091/000068	CTRI2009091000068	NA	2009	NA	NA	NA	NA	Randomized, Parallel Group, Placebo Controlled Trial	"The effectiveness of a behavioral change communication model in promoting physical activity among females with typeII Diabetes mellitus"	"The effectiveness of a behavioral change communication model in promoting physical activity among females with typeII Diabetes mellitus"	ClinicalTrials.gov	NCT00690326	NIL Noource/(S) Of Monetary Or Material Support	India	Not Applicable	Phase 2/ Phase 3	Date Missing	Applicable only for Completed/Terminated trials	26/05/2006	Applicable only for Completed/Terminated trials	Completed		1	1	"Applicable only for Completed/Terminated trials"	"Applicable only for Completed/Terminated trials"	"86"	""	Computer generated randomization	Centralized	Outcome Assessor Blinded	percentage increase of physical activity measured in MET,minutes/week and also in calorie expenditure from initial level	initial visit,2nd month,3rd month,4th month	% increase in HbA1C after the intervention period of 4 months	At the beginning of intervention&at the end of intervention period	this study is a block randomised,physician blind,out come acesser blind,placebo controlled trialto study the effectiveness of a behavioral change communication to promote physical activity among female diabetic patients attending a Diabetic clinic OP at a tertiary care hospitalPhysical activity was measured using culturally adapted international physical activity questionnaire.International Physi…
CTRI/2009/091/000070	CTRI2009091000070	NA	2009	NA	NA	NA	NA	Randomized, Parallel Group, Active Controlled Trial	A clinical trial to study the effect of oral carbohydrate drink on outcome after colorectal operations	The effect of preoperative carbohydrate loading in major colorectal resections: a randomized controlled trial	NIL	NIL	FLUID RESEARCH GRANT	India	Not Applicable	Phase 2/ Phase 3	Date Missing	Applicable only for Completed/Terminated trials	01/05/2007	Applicable only for Completed/Terminated trials	Open to Recruitment		1	1	"Applicable only for Completed/Terminated trials"	"Applicable only for Completed/Terminated trials"	"32"	""	Computer generated randomization	Sequentially numbered, sealed, opaque envelopes	Participant, Investigator, Outcome Assessor and Date-entry Operator Blinded	DURATION OF HOSPITAL STAY	UPTO DISCHARGE	MUSCLE POWER BOWEL FUNCTION COMPLICATION	UPTO DISCHARGE	This study is a randomized double blinded trial to identify the clinical benefit of preoperative oral carbohydrate loading before major colorectal resection. The primary endpoint is duration of post operative hospital stay. The secondary end pionts are assessment of muscle power, return of bowel function and complications
CTRI/2009/091/000071	CTRI2009091000071	NA	2009	NA	NA	NA	NA	Randomized, Parallel Group, Active Controlled Trial	A clinical trial to study the effects of two forms of reconstruction, uncut roux-en-y gastrojejunostomy and standard roux-en-y gastrojejunostomy following partial gastrectomy or palliative bypass in patients with cancer of stomach	A randomised trial comparing short-term outcomes of "Uncut" Roux-en-Y gastrojejunostomy and standard Roux-en-Y gastrojejunostomy following partial gastrectomy/palliative bypass for gastric adenocarcinoma	NIL	NIL	Fluid Research Grant from Christian Medical College, Vellore, India.	India	Not Applicable	Phase 3	Date Missing	Applicable only for Completed/Terminated trials	30/05/2008	Applicable only for Completed/Terminated trials	Open to Recruitment		1	1	"Applicable only for Completed/Terminated trials"	"Applicable only for Completed/Terminated trials"	"68"	""	Computer generated randomization	Sequentially numbered, sealed, opaque envelopes	Open Label	1. Gastric emptying time by nuclear gastric emptying scan. 2. Time taken to institute solid diet	Gastric emptying time on the 15th postoperative day	1. Mortality rate. 2. Overall morbidity rate. 3. Time taken to discontinue nasogastric intubation. 4. Viscik grading pre- and post-operatively. 5. Post-operative hospital stay. 6. Any reoperation.	Immediate postoperative period during the hospital stay	This study is a randomised control trail comparing the effects of 2 forms of reconstruction after partial gastrectomy for gastric cancer viz, uncut Roux-en-Y gastrojejunostomy and standard Roux-en-Y gastrojejunostomy. The study will be conducted at Christian Medical College, Vellore. Sixty-eight patients who fulfill the inclusion and exclusion criteria will be enrolled for the study. The primary …
CTRI/2009/091/000072	CTRI2009091000072	NA	2009	NA	NA	NA	NA	Randomized, Parallel Group, Placebo Controlled Trial	A clinical trial to evaluate the instillation of lignocaine during laparoscopc tubal ligation as a pain relief measure during and after surgery	PAIN RELIEF IN LAPAROSCOPIC TUBAL LIGATION USING INTRAPERITONEAL LIGNOCAINE: A DOUBLE BLIND RANDOMIZED CONTROLLED TRIAL	NIL	NIL	Kasturba Medical College Thesis grant of Rs 10,000	India	Not Applicable	Phase 3	Date Missing	Applicable only for Completed/Terminated trials	01/10/2004	Applicable only for Completed/Terminated trials	Completed		1	1	"Applicable only for Completed/Terminated trials"	"Applicable only for Completed/Terminated trials"	"200"	""	Permuted block randomization, fixed	Pharmacy-controlled Randomization	Participant, Investigator and Outcome Assessor Blinded	Pain score was measured using visual analogue scale (VAS)	Pain score measured intra operatively during manipulation of tubes and Falope ring application and post operatively at 0.5 hours, one hour and three hours.	Post operative nausea, vomiting and any symptoms of lignocaine toxicity were also recorded	6 hours	This is a double-blind, randomized placebo controlled trial of intraoperative and post operative pain relief during laparoscopic tubal ligation.Two hundred women scheduled for laparoscopic sterilization under local anesthesia and sedation were recruied. Instillation of 20 ml of 1% lignocaine intraperitoneally onto the fallopian tubes in test group and controlgroup reveived equal volume of isotoni…
CTRI/2009/091/000073	CTRI2009091000073	NA	2009	13/03/2013	No	Interventional	Drug	Randomized, Parallel Group, Active Controlled Trial	To compare the efficacy and safety of low-dose versus standard-dose Filgrastim in chemotherapy induced Neutropenia.	A randomized open labeled parallel group phase III study of low-dose versus standard-dose granulocyte colony stimulating factor prophylaxis in pediatric cancer patients receiving myelosuppressive chemotherapy.	NIL	NIL	Terry fox foundation.	India	Not Applicable	Phase 3	Date Missing	Date Missing	21/03/2008	Date Missing	Not Applicable	Completed	1	1	""	""	"172"	"172"	Permuted block randomization, fixed	Centralized	Open Label	To compare the duration of grade IV neutropenia between the two arms.	2 years (At the end of study)	The secondary efficacy endpoints would include comparative incidence of grade IV neutropenia, depth of Neutrophil nadir (mean + sd), total number of antibiotic and hospital days, total number of days of G-CSF total dose of G-CSF and relative safety as measured by reports of adverse events and changes in laboratory values between two arms.	2 years (At the end of study)	This study is a randomized, open labeled, parallel group phase III study to compare the efficacy, safety and cost effectiveness of low-dose non-glycosylated G-CSF (2.5 µg/kg/day) in 172 chemotherapy-induced neutropenia patients visiting Tata Memorial Centre, Mumbai, India. The primary objective being the comparison of efficacy, safety of low-dose versus standard-dose non-glycosylated G-CSF prophy…
CTRI/2009/091/000075	CTRI2009091000075	NA	2009	24/02/2013	No	Interventional	DrugSurgical/Anesthesia	Randomized, Parallel Group, Active Controlled Trial	A clinical trial to compare the effects of Misoprostol(per rectal) and Oxytocin(intravenous infusion)in reducing blood loss in women undergoing caesarean section.	A randomised double- blind well controlled clinical trial to compare the efficacy and safety of rectally administered Misoprostol and Intravenous Oxytocin infusion in preventing intraoperative and postpartum blood loss in women undergoing caesarean section.	NIL	NIL	Chittaranjan ollege of obstetrics,Gynecology& child Health.37,S.P.Mukherjee Road,Kolkata-26	India	Not Applicable	N/A	01/12/2007	Date Missing	Date Missing	Date Missing	Not Applicable	Completed	1	1	""	""	"0"	"200"	Computer generated randomization	Sequentially numbered, sealed, opaque envelopes	Participant, Investigator and Outcome Assessor Blinded	blood loss during operation and 8 hours postpartum and change in the hemoglobin 24 hours after delivery.	Blood loss:during operation and upto 8 hours postpartum. Hb :predelivery and 24 hours after delivery.	need for additional uterotonic, incidence of side effects and complications, need for blood transfusion and cost of oxytocic.	Upto 24 hours postpartum.	This is a randomised ,double -blind, parallel group trial comparing the widely used intravenous Oxytocin infusion and rectally adminstered Misoprostol in low risk women undergoing caesarean section with a primary outcome measure of assessing the intraoperative and postpartum blood loss over next 8 hours and change in Hb%.Secondary outcome measures ,additional oxytocic requirement,need for blood t…
CTRI/2009/091/000078	CTRI2009091000078	NA	2009	11/04/2013	NA	NA	NA	Randomized, Parallel Group, Placebo Controlled Trial	A clinical trial to study the effects of Ralfinamide in patients with chronic neuropathic low back pain.	EFFICACY AND SAFETY OF TWO FIXED DOSES (160 OR 320 MG/DAY) OF RALFINAMIDE IN PATIENTS WITH CHRONIC NEUROPATHIC LOW BACK PAIN. A MULTICENTER, DOUBLE-BLIND, RANDOMISED, PLACEBO-CONTROLLED 12-WEEK STUDY WITH LONG-TERM EXTENSION.	Other	NW-1029/01-08	Newron Pharmaceuticals S.p.A.	India	Approved/Obtained	Phase 3	Date Missing	Date Missing	01/03/2009	Date Missing	Completed	Completed	21	21	""	""	"0"	""	Computer generated randomization	Centralized	Participant, Investigator, Outcome Assessor and Date-entry Operator Blinded	The efficacy of ralfinamide will be based on the mean change from baseline to Week 12 or endpoint (in case of premature termination) on the 11-point Likert categorical scale (daily pain assessment).	The efficacy of ralfinamide will be based on the mean change from baseline to Week 12 or endpoint (in case of premature termination) on the 11-point Likert categorical scale (daily pain assessment).	? ?Responder? rates, based on the proportion of patients experiencing a 30% or a 50% improvement from baseline to endpoint in mean pain rating on the 11-point Likert scale (daily pain assessment), ? Change from baseline in the subject?s perception of of the impact of pain on sleep and activity (11-point Likert scales), ? Change from baseline in the Visual Analogue Scale (VAS; 100-mm), as rated by…	? ?Responder? rates, based on the proportion of patients experiencing a 30% or a 50% improvement from baseline to endpoint in mean pain rating on the 11-point Likert scale (daily pain assessment), ? Change from baseline in the subject?s perception of of the impact of pain on sleep and activity (11-point Likert scales), ? Change from baseline in the Visual Analogue Scale (VAS; 100-mm), as rated by…
CTRI/2009/091/000082	CTRI2009091000082	NA	2009	23/09/2014	No	Interventional	Drug	Randomized, Parallel Group, Active Controlled Trial	Safety and Efficacy of Indacaterol Once Daily Versus Salmeterol Twice Daily in Chronic Obstructive Pulmonary Disease (COPD) (INSIST)	A 12 Week Treatment, Multi-Center, Randomized, Parallel Group, Double Blind, Double Dummy Study to Assess the Superiority of Indacaterol (150 g o.d.) Via a SDDPI in Patients With Moderate to Severe COPD, Using Salmeterol (50 g b.i.d.) as an Active Comparator Delivered Via a DISKUS Inhaler	Protocol Number	CQAB149B2349	Novartis Pharma AG CHBS, WSJ-158.3.37.3, Novartis Pharma AG CH - 4056, Basel, Switzerland	India	Approved/Obtained	Phase 3	Date Missing	Date Missing	15/01/2009	Date Missing	Completed	Completed	9	9	""	""	"1084"	"200"	Computer generated randomization	Centralized	Participant, Investigator and Outcome Assessor Blinded	12 hr Area Under the Curve (AUC) forced expiratory volume in 1 second (FEV1) [ Time Frame: 12 weeks ] [ Designated as safety issue: No ]		Change from baseline to 24 hr post-dose of (trough) forced expiratory volume in 1 second (FEV1) [ Time Frame: 12 weeks ] [ Designated as safety issue: No ]		Number of patients to be recruited from India is 140.
CTRI/2009/091/000084	CTRI2009091000084	NA	2009	10/09/2014	NA	NA	NA	Randomized, Parallel Group, Active Controlled Trial	A clinical study to estimate the safety, tolerability and efficacy of two medications for treatment of complicated intraabdominal infections in adults.	A prospective, multicenter, double-blind, randomized, comparative study to estimate the safety, tolerability and efficacy of NXL104/ceftazidime plus metronidazole vs. meropenem in the treatment of complicated intra-abdominal infections (cIAI) in hospitalized adults.	Other	101307	Novexel SA Parc Biocitech 102, Avenue Gaston Roussel 93230 Romanville France	India	Approved/Obtained	Phase 2	Date Missing	Date Missing	02/03/2009	Date Missing	Completed	Completed	10	10	""	""	"0"	""	Computer generated randomization	Centralized	Participant, Investigator, Outcome Assessor and Date-entry Operator Blinded	Safety and Effficacy	The primary safety variable will be the incidence of adverse experiences. The primary analysis variable for efficacy will be the clinical outcome at the early follow-up, Test of Cure (TOC) Visit, performed 2 weeks post-therapy in the microbiologically evaluable population. The stratified Mantel Haenszel test, accounting for baseline disease severity (Apache II score <=10 vs >10 and <25), will be …	Efficacy	The secondary analysis variables for efficacy will include, (i) The clinical response in baseline microbiologically evaluable patients with cIAI at the end of IV therapy and at the late follow-up 4 to 6 weeks post-therapy. (ii)The clinical response in clinically evaluable patients with cIAI at the end of IV therapy, at the Test of Cure visit, and at the late follow-up 4 to 6 weeks post-therapy. (…	This is a prospective, multicenter, double-blind, randomized, two arm, parallel group (1:1) study to estimate the efficacy, safety, and tolerability of NXL104/ceftazidime plus metronidazole vs. meropenem in the treatment of adults with cIAI. cIAI are those requiring surgical intervention and which extend beyond the hollow viscus into the peritoneal space. The minimum duration of therapy is 5 days…
CTRI/2009/091/000085	CTRI2009091000085	NA	2009	16/07/2014	No	Interventional	Drug	Randomized, Parallel Group, Placebo Controlled Trial	Comparison of Brivanib and Best Supportive Care to Placebo for Treatment of Liver Cancer for Those Subjects Who Have Failed Sorafenib Treatment	A Randomized, Double-Blind, Multi-Center Phase III Study of Brivanib Plus Best Supportive Care (BSC) Versus Placebo Plus BSC in Subjects With Advanced Hepatocellular Carcinoma (HCC) Who Have Failed or Are Intolerant to Sorafenib	Protocol Number	CA182-034	The pharmaceutical company sponsoring this study is Bristol-Myers Squibb	India	Approved/Obtained	Phase 3	Date Missing	Applicable only for Completed/Terminated trials	01/06/2009	Applicable only for Completed/Terminated trials	Open to Recruitment		4	4	"Applicable only for Completed/Terminated trials"	"Applicable only for Completed/Terminated trials"	"340"	"6"	Computer generated randomization	Pre-numbered or coded identical Containers	Participant, Investigator and Outcome Assessor Blinded	Primary Outcome Measures: Compare overall survival of subjects with advanced HCC who have progressed on/after or are intolerant to sorafenib and receive brivanib plus best supportive care (BSC) to those receiving placebo plus BSC [ Designated as safety issue: No ]	[ Time Frame: CT/MRI every six weeks until progression or death ]	Secondary Outcome Measures: Compare time to progression (TTP) (Investigator assessed using modified WHO criteria) [ Designated as safety issue: No ] Compare investigator assessed objective response rate (ORR) and disease control rate (DCR) using modified WHO criteria [ Designated as safety issue: No ] Assess duration of response, duration of disease control and time to response [ Designated as sa…	Secondary Outcome Measures: Compare time to progression (TTP) [Time Frame: 23 months ] Compare investigator assessed objective response rate (ORR) and disease control rate (DCR) using modified WHO criteria [ Time Frame: 23 months ] Assess duration of response, duration of disease control and time to response [ Time Frame: 6 weeks ] Assess safety profile of brivanib [ Time Frame: 23 months ] [ Des…	The purpose of this study is to determine if brivanib is an effective treatment for liver cancer in patients who have failed or could not take sorafenib The trial is part of a global trial and where currently recruitment will shortly begin and recruitment is yet to start in the Indian arm of the study". It is estimated that total of 20 patients will be recruited from Indian sites. For India - rec…
CTRI/2009/091/000086	CTRI2009091000086	NA	2009	19/04/2013	No	PMS	Biological	Randomized Factorial Trial	To evaluate the efficacy and cost effectiveness of Two Treatment regimens for treating women requiring Invitro Fertilisation	A Prospective, Multicentric, Randomized, Comparative, Open Label, Parallel Group Phase IV Study To Evaluate The Efficacy, Safety And Cost Effectiveness Of Minimal Stimulation Protocol Compared To Standard Stimulation Protocol For In vitro Fertilization In Indian Population	Protocol Number	BSV r-hFSH IV 1108	Bharat Serums and Vaccines Limited	India	Not Applicable	Phase 4	Date Missing	Applicable only for Completed/Terminated trials	20/08/2009	Applicable only for Completed/Terminated trials	Completed		24	24	"Applicable only for Completed/Terminated trials"	"Applicable only for Completed/Terminated trials"	"210"	""	Computer generated randomization	Centralized	Open Label	1. Mean percentage of grade 1 oocytes retrieved 2. Mean percentage of fertilization rate	4 weeks	1. Mean total dose in IU required to achieve follicle size &#8805;18 mm in diameter (from the day of r-hFSH administration to the Day of Human Chorionic Gonadotropin [HCG] administration) 2. Percentage of Clinical Pregnancy rate 3. Number of mature and immature oocytes 4. Ratio of mature and immature oocytes 5. Number of grade I embryos 6. Percentage of Chemical Pregnancy rate 7. Mean days of sti…	4 weeks	This study is a randomised open label multi-centre trial to compare the efficacy and safety of the Minimal stimulation protocol vis-a-vis the standard protocol for artificial reproduction (using ICSI) with rFSH (Foligraf), manufactured by Bharat Serums and Vaccines Ltd. The study is being conducted at 24 centres in India. Thr primary outcome is number of grade 1 oocytes and mean percentage of fer…
CTRI/2009/091/000088	CTRI2009091000088	NA	2009	24/07/2015	No	Interventional	Drug	Randomized, Parallel Group, Placebo Controlled Trial	A clinical trial to determine the efficacy and safety of BG00012 in patients with relapsing remitting multiple sclerosis.	A Randomized, Multicenter, Double-Blind, Placebo-Controlled, Dose-Comparison Study to Determine the Efficacy and Safety of BG00012 in Subjects With Relapsing-Remitting Multiple Sclerosis.	Protocol Number	109MS301	Biogen Idec	India	Approved/Obtained	Phase 3	Date Missing	Date Missing	01/03/2007	Date Missing	Completed	Completed	23	22	""	""	"1011"	"71"	Stratified block randomization	Centralized	Participant, Investigator and Outcome Assessor Blinded	To determine if BG00012 is effective in reducing the proportion of relapsing subjects at 2 years.	2 years	To determine if BG00012 decreases the number of brain lesions and slows time to progression. To determine the safety and tolerability of BG00012, and the effect it may have on tests and evaluations used to assess MS.	2 years	This study is a randomized, multicenter, double blind, placebo controlled, dose comparison study that will be conducted in North America, Europe and rest of world. The primary objective of this study is to determine whether BG00012, is effective in reducing the proportion of relapsing subjects at 2 years. The countries participating are United States, Australia, Austria, Belgium, Republic of Srpk…
CTRI/2009/091/000090	CTRI2009091000090	NA	2009	NA	NA	NA	NA	Randomized, Parallel Group, Placebo Controlled Trial	Effect of LY450139 on the Long Term Progression of Alzheimer's Disease	Effect of gamma-Secretase Inhibition on the Progression of Alzheimer's Disease: LY450139 Versus Placebo	Other	H6L-MC-LFAN	Eli Lilly	India	Approved/Obtained	Phase 3	Date Missing	Applicable only for Completed/Terminated trials	27/03/2008	Applicable only for Completed/Terminated trials	Completed		10	10	"Applicable only for Completed/Terminated trials"	"Applicable only for Completed/Terminated trials"	"0"	""			Participant, Investigator, Outcome Assessor and Date-entry Operator Blinded	Rate of cognitive and functional decline in Alzheimer's disease over time.	Throughout the study	A chemical marker of AD in the blood which may be lowered by LY450139.	Throughout the study	Alzheimer's disease (AD) is a fatal degenerative disease of the brain for which there is no cure. AD causes brain cells to die. AD is thought to be caused by an excess of A-Beta amyloid, a sticky protein in the brain that forms amyloid plaques. At autopsy, AD patients are required to have these amyloid plaques in the brain in order to have a definitive diagnosis of AD. Inhibiting the enzyme gamma…
CTRI/2009/091/000091	CTRI2009091000091	NA	2009	NA	NA	NA	NA	Randomized, Parallel Group, Placebo Controlled Trial	A Study for Patients With Type 2 Diabetes Mellitus	A 12-Week,Double-Blind, Placebo-Controlled Trial of LY2428757 in Patients With Type 2 Diabetes Mellitus	Protocol Number	I1I-MC-GECD	Eli Lilly	India	Approved/Obtained	Phase 2	Date Missing	Applicable only for Completed/Terminated trials	08/12/2008	Applicable only for Completed/Terminated trials	Completed		6	6	"Applicable only for Completed/Terminated trials"	"Applicable only for Completed/Terminated trials"	"0"	""			Participant, Investigator, Outcome Assessor and Date-entry Operator Blinded	Change in Hemoglobin A1c (A1c) from baseline to endpoint	12 weeks	Change of appetite and satiety	12 weeks	A multicenter, multinational, randomized,double-blind, placebo-controlled study in patients with Type 2 Diabetes Mellitus (T2DM). Patients with inadequate glycemic control using diet and exercise alone, or in combination with metformin, will be enrolled. The primary objective of this study is to test the hypothesis that LY2428757 given to patients with T2DM inadequately controlled with diet and e…
CTRI/2009/091/000093	CTRI2009091000093	NA	2009	26/02/2013	No	Interventional	Drug	Randomized, Parallel Group, Placebo Controlled Trial	A Clinical Trial to Assess The Effects of a Drug, BG9928, given intravenously, in Subjects With Acute Decompensated Heart Failure (ADHF) and Reduced Kidney Function	A Randomized, Double-Blind, Placebo-Controlled, Parallel-Group Study to Assess The Effects of Intravenous BG9928 on Body Weight in Subjects with Acute Decompensated Heart Failure and Renal Insufficiency	Protocol Number	160HF301	Biogen Idec Limited, UK	India	Approved/Obtained	Phase 3	Date Missing	Applicable only for Completed/Terminated trials	18/08/2008	Applicable only for Completed/Terminated trials	Other (Terminated)	Other (Terminated)	11	11	"Applicable only for Completed/Terminated trials"	"Applicable only for Completed/Terminated trials"	"600"	"45"	Stratified randomization	Centralized	Participant, Investigator, Outcome Assessor and Date-entry Operator Blinded	Body weight (loss)	24 hours	Worsening renal function (up to day 5), days of hospital free survival (30 days), dyspnea symptom score (6 and 24 hours), subject global cliniccal assessment (24 hours), physician global clinical assessment (24 hours), edema score (24 hours and day 5), concomitant medications for heart failure, length of hospital stay, cardiovascular and all cause mortality up to 180 days, clinical and laboratory…	24 hours, daily from day 2 to 7 (if still hospitalised), day 30, 60, 90, 120 and 180	420 patients have been randomized (as of 03 Aug 2009) globally of which India contributed 16 patients. Recruitment was halted on 03.Aug.2009 on the recommendation of Data Safety Monitoring Board and on 18.Aug.2009 Biogen Idec decided to permanently halt enrollment. The DCGI and sites Ethics Committees have also been notified. Study has 96 patients randomized (as of 10th March 2009) in the US, Bul…
CTRI/2009/091/000094	CTRI2009091000094	NA	2009	NA	NA	NA	NA	Non-randomized, Active Controlled Trial	A clinical trial to study in AIDS patients the effects of add on Homoeopathic therapy with anti retro viral therapy in comparision of anti retro viral therapy.	'Comparative study on HIV/AIDS with anti retro viral and add on Homoeopathic drugs.'	NIL	NIL	Central Council for Research in Homoeopathy	India	Not Applicable	Phase 1	Date Missing	Applicable only for Completed/Terminated trials	30/04/2008	Applicable only for Completed/Terminated trials	Open to Recruitment		1	1	"Applicable only for Completed/Terminated trials"	"Applicable only for Completed/Terminated trials"	"0"	""	Not Applicable	Case Record Numbers	Not Applicable	Any change in Clinical conditions	2-4 weeks	1. Change in Clinical conditions. 2. Changes in Lab. parameters as under, a)Haematological. Hb,TLC.DLC,ESR.etc b)Bio-Chemical-Bil,Bl.urea,SGOT/SGPT. c)Immunological-Absolute CD4 count. d) Virological-No. of RNA copies.	Clinical-Every month. Lab. parameters- Six months.	ART is an established line of treatment for AIDS patients which acts by suppression of Virus RNA but produces several side effects including Drug resistance.Homoeopathic medicines are well known to act by stimulation of immune system to help in fighting against disease causative organisms. It also helps in reducing side effects and Drug resistance of allopathic drugs. The object of this trial is …
CTRI/2009/091/000096	CTRI2009091000096	NA	2009	26/02/2013	No	Interventional	Drug	Randomized, Parallel Group, Multiple Arm Trial	A clinical trial to study the effects of Maxigesic (paracetamol 500mg + ibuprofen 150 mg) with the other 3 treatment groups (paracetamol 500 mg; low dose ibuprofen 150 mg; high dose ibuprofen 300mg) in patients who have painful osteoarthritis of the knee.	Maxi-Analgesic OA Study: Double-blind, Randomized, Parallel Group Comparison of the Effects of Paracetamol and Ibuprofen Combined (Maxigesic) with Paracetamol, Low and High Dose Ibuprofen on Patients with Pain from Osteoarthritis of the Knee	Protocol Number	AFT-MX-4	By Sponsor of the study AFT Pharmaceuticals, New Zealand	India	Approved/Obtained	Phase 2	04/05/2009	Date Missing	Date Missing	Date Missing	Not Applicable	Completed	1	1	""	""	"32"	"32"	Computer generated randomization	Sequentially numbered, sealed, opaque envelopes	Participant, Investigator and Outcome Assessor Blinded	To compare the analgesic efficacy and clinical safety of Maxigesic (paracetamol 500mg + ibuprofen 150 mg) with the other 3 treatment groups (paracetamol; low dose ibuprofen; high dose ibuprofen) in patients who have painful osteoarthritis of the knee.	4 weeks of treatment for the 4 treatment groups	to assess the feasibility of conducting a phase III OA study and derive data for a power calculation to estimate the sample size required for such a study.	4 weeks of treatment during the double blind phase with the 4 treatment groups	Prospective, randomized, parallel group, double blind, design with an open continuation phase. Blinded study medication will be administered for 4 weeks. After completion of the double-blind phase, all patients will continue treatment with paracetamol 500mg + ibuprofen 150mg (Maxigesic), for 52 weeks in open phase treatment period. The WOMAC visual analogue 0-100mm scale for knee joint OA pain (0…
CTRI/2009/091/000097	CTRI2009091000097	NA	2009	NA	NA	NA	NA	Randomized, Parallel Group, Active Controlled Trial	?Single dose diclofenac suppository versus oral diclofenac for post operative pain relief after surgery for fistula in ano: A Randomized control trial?	A prospective, single blinded randomised control trial comparing postoperative pain relief using visual analogue scale between the two groups of adults receiving single dose 100mg diclofenac suppository and oral diclofenac 50 mg 8th hourly in cases undergoing surgery for fistula in ano in day care	NIL	NIL	DEPARMENT OF SURGERY-V, CMC VELLORE	India	Not Applicable	Phase 4	Date Missing	Applicable only for Completed/Terminated trials	01/03/2009	Applicable only for Completed/Terminated trials	Open to Recruitment		1	1	"Applicable only for Completed/Terminated trials"	"Applicable only for Completed/Terminated trials"	"100"	""	Computer generated randomization	Sequentially numbered, sealed, opaque envelopes	Investigator Blinded	To review analgesic efficiency of diclofenac suppository compared to oral diclofenac immediate post operative period in day care fistula in ano surgery by visual analogue scale and rescue analgesia	1 year	Nil	Nil	A prospective, single blinded randomised control trial comparing postoperative pain relief using visual analogue scale between the two groups of adults receiving single dose 100mg diclofenac suppository and oral diclofenac 50 mg 8th hourly in cases undergoing surgery for fistula in ano in day care. Primary outcome would be to review analgesic efficiency of diclofenac suppository compared to oral …
CTRI/2009/091/000098	CTRI2009091000098	NA	2009	24/04/2012	NA	Interventional	DrugBiological	Randomized, Parallel Group, Active Controlled Trial	A clinical trial to study safety and efficacy of two drugs Insugen R and Insugen N with Actrapid and Insulatard in Patients with Type 1 Diabetes Mellitus.	A Randomized, Active Controlled, Parallel Group, Multi-Center, Two Stage, Open Label, Study Comparing Safety and Immunogenicity of Insugen R and Insugen N with Actrapid and Insulatard in Patients with Type 1 Diabetes Mellitus	Protocol Number	INSUGCT300408	NIL	India	Approved/Obtained	Phase 3	Date Missing	Applicable only for Completed/Terminated trials	12/06/2009	Applicable only for Completed/Terminated trials	Other (Terminated)		8	8	"Applicable only for Completed/Terminated trials"	"Applicable only for Completed/Terminated trials"	"274"	""	Computer generated randomization	Centralized	Open Label	Change in mean anti-insulin antibody % binding and mean antibody titer for Non Comparative Phase	baseline to end of Week 48	Mean daily insulin doses for Non-comparative phase	baseline to end of Week 48	This Study is a A Randomized, Active Controlled, Parallel Group, Multi-Center, Two Stage, Open Label, Study Comparing Safety and Immunogenicity of Insugen® R and Insugen® N with Actrapid® and Insulatard® in Patients with Type 1 Diabetes Mellitus for approximately 24 months in 274 patients that is conduceted in India (8 sites), Ukraine (15 Sites) & Russia (7 Sites).54 patients will be enrolled in …
[truncated: 12,411 more rows]
