# Supplementary material for: An analysis of deficiencies in the data of interventional drug trials registered with Clinical Trials Registry - India
Source: Trials. 2019 Aug 28;20:535. doi: 10.1186/s13063-019-3592-0 (PMC6712861; doi:10.1186/s13063-019-3592-0)
Supplement: Supplementary file 3 — The SQLite database with details of 12,673 trial records from CTRI. (ZIP 20 mb) [file 13063_2019_3592_MOESM3_ESM.zip › ContactPublicQuery.csv]

ctri_number	primarykey	name	designation	email	fax	phone	address	city	state	pin	country	affiliation
CTRI/2007/091/000002	CTRI2007091000002	Dr C Bhasker Rao		baskerrao@hotmail.com	8362467612	8362467676	SDM College of dental sciences &amp; hospital	Dharwad	KARNATAKA	580009	India
CTRI/2007/091/000003	CTRI2007091000003	Dr Himanshu Parikh		hsparikh@nicholaspiramal.co.in		912230818600	1, Nirlon Complex, off western express highway	Mumbai	MAHARASHTRA	400063	India
CTRI/2007/091/000006	CTRI2007091000006	Dr K V V Prasad		kakarlap@hotmail.com	0836-2467612	0836-2468142	SDM College of Dental Sciences &amp; Hospital	Dharwad	KARNATAKA	580009	India
CTRI/2007/091/000008	CTRI2007091000008	DrDilip Mathai		dilipmathai@yahoo.com	4162211991	4162282804	Infectious Diseases Training and Research Centre	Vellore	TAMIL NADU	632 004	India
CTRI/2007/091/000009	CTRI2007091000009	Dr K V V Prasad		kakarlap@hotmail.com	8362467612	8362468142	SDM College of Dental Sciences &amp; Hospital	Dharwad	KARNATAKA	580 009	India
CTRI/2007/091/000012	CTRI2007091000012	Dr. Dhanasekar. K.R		dhanasekar.kr@gmail.com		0416-2284237	Department of Pharmacology	Vellore	TAMIL NADU	632002	India
CTRI/2007/091/000013	CTRI2007091000013	Dr Khurshid Mistry	Manager	khurshid.mistry@oncologyindia.org	2224176980	2224176980	ICON Trust, c/o Indian Cancer Society, 74 Jer bai wadia Rd, Bhoiwada, Parel, mumbai-400012	Mumbai	MAHARASHTRA	400012	India	ICON Trust & ARO
CTRI/2007/091/000015	CTRI2007091000015	Dr Alben Sigamani	Associate Professor	alben@sjri.res.in	802533382	8025523416	St. Johns Medical College and Research InstituteSarjapur RoadKoramangala	Bangalore	KARNATAKA	560034	India	Dept of Pharmacology, SJMC and Division of Clinical Research and Training, SJRI
CTRI/2007/091/000016	CTRI2007091000016	Dr Alben Sigamani	Associate professor of Pharmacology	alben@sjri.res.in	080-25633382	080-25526382	Division of Clinical trials, St. Johns Medical &amp; research Institute, Koramangala	Bangalore	KARNATAKA	560 034	India	Division of Clinical Trials
CTRI/2007/091/000017	CTRI2007091000017	Sagar Patil		psagar@amgen.com	2240309141	2240309351	A Wing, Level 4, Dynasty Business Park, A.K Road, Andheri (East)	Mumbai	MAHARASHTRA	400059	India
CTRI/2007/091/000020	CTRI2007091000020	Sebind Kumar	Post-graduate Registrar	sebind@cmcvellore.ac.in	4162261632	4162284520	Department of Psychiatry	Vellore	TAMIL NADU	632002	India	Christian Medical College, Vellore
CTRI/2011/091/000021	CTRI2011091000021	Dr Manishkumar D Shah		manishkumar.shah@bms.com	912266614378	912266534245	Bristol-Myers Squibb India Pvt Ltd	Mumbai	MAHARASHTRA	400018	India
CTRI/2007/091/000022	CTRI2007091000022	Dr Hemaltha R	Scientist E/ Dy. Director	hemalatha_nin@yahoo.co.in	4027019074	9246283362	Head-Dept. of Microbiology and Immunology, National Institute of Nutrition (ICMR),Jamai Osmania (PO)	Hyderabad	ANDHRA PRADESH	500007	India	National Institute of Nutrition, ICMR
CTRI/2007/091/000023	CTRI2007091000023	Dr Manishkumar D Shah		manishkumar.shah@bms.com	912266614378	912266534245	Bristol-Myers Squibb India Pvt Ltd	Mumbai	MAHARASHTRA	400018	India
CTRI/2007/091/000024	CTRI2007091000024	Dr Ashish Gawde	Country Medical Director	ashish.gawde@bayer.com	2225455007	2225311201	Bayer Pharmaceuticals Private Limited	Thane	MAHARASHTRA	400607	India
CTRI/2007/091/000026	CTRI2007091000026	Dr Ashish Gawde	Country Medical Director India	ashish.gawde@bayer.com	2225455007	2225311201	Bayer Pharmaceuticals Private Limited	Thane	MAHARASHTRA	400607	India
CTRI/2007/091/000027	CTRI2007091000027	Dr. Shiela Mary Varghese		drshielavarghese@yahoo.co.in		919994453379	Department of Physical Medicine and Rehabilitation	Vellore	TAMIL NADU	632004	India
CTRI/2007/091/000028	CTRI2007091000028	Dr Anand Eswaraiah	Head- CDMB & CDRA	anand.eswaraiah@clinigeneintl.com	8028082685	8028082755	Clinigene International Ltd., Clinigene House, Tower 1, Semicon Park, Phase IIElectronics City, Hosur Road, Bangalore	Bangalore	KARNATAKA	560100	India	Clinigene International Ltd.
CTRI/2007/091/000029	CTRI2007091000029	Dr Alben Sigamani	Associate professor of Pharmacology	alben@sjri.res.in	8025633382	8025523416	Division of Clinical trials, St. Johns Medical &amp; research Institute, KoramangalaBangaloreKARNATAKA560 034India	Bangalore	KARNATAKA	560034	India	Division of Clinical Trials
CTRI/2007/091/000031	CTRI2007091000031	Mr AS Krishna	Global Head-Corporate communications	as.krishna@ranbaxy.com		91-124-4135141	Ranbaxy Laboratories Ltd.,	Gurgaon	HARYANA	122001	India
CTRI/2007/091/000032	CTRI2007091000032	Ben selvan		benz@cmcvellore.ac.in	4162232035	4162282079	department of surgery	Vellore	TAMIL NADU	632004	India
CTRI/2007/091/000033	CTRI2007091000033	Dr Deepak Sawhney	Head BA/BE & CR	deepak.sawhney@cadilapharma.co.in	912714221848	912714221481	1389,Trasad Rd, Dholka	Ahmadabad	GUJARAT	387810	India	Cadila Pharmaceuticals Ltd
CTRI/2007/091/000034	CTRI2007091000034	Dr Deepak Sawhney	Head BA/BE & CR	deepak.sawhney@cadilapharma.co.in	2714220315	2714221481	1389, Trasad Road, Dholka	Ahmadabad	GUJARAT	387810	India	Cadila Pharmaceuticals Limited
CTRI/2007/091/000037	CTRI2007091000037	Dr Bhaumik Mody	Manager	bhaumik.mody@cadilapharma.co.in	02714-221848	02714-221481	1389, Trasad Road, Dholka	Ahmadabad	GUJARAT	387810	India	Cadila pharmaceuticals ltd
CTRI/2007/091/000038	CTRI2007091000038	Anil Nayak.		anayak1@its.jnj.com		022.66646464..732		Mumbai	MAHARASHTRA	400 036	India
CTRI/2007/091/000039	CTRI2007091000039	Dr Manishkumar D		manishkumar.shah@bms.com	912266614378	912266534245	Bristol-Myers Squibb India Pvt Ltd	Mumbai	MAHARASHTRA	400018	India
CTRI/2007/091/000040	CTRI2007091000040	Dr Ashish Gawde	Country Medical Director	ashish.gawde@bayer.com	2225455007	2225311201	Bayer Pharmaceuticals Private Limited	Thane	MAHARASHTRA	400607	India
CTRI/2007/091/000042	CTRI2007091000042	Mr Avik Kumar Ghosh	Senior Clinical Operations Manager	avkg@novonordisk.com	918041119026	918030713446	Plot No. 32, 47-50,	Bangalore	KARNATAKA	560066	India	Novo Nordisk India Private Ltd.
CTRI/2007/091/000043	CTRI2007091000043	Ms Jamila Joseph	Head Clinical Research Services	Jamila.Joseph@ril.com	9102267678299	919867610890	Reliance Life Sciences Pvt. Ltd. Dhirubhai Ambani Life SciencesCenter R-282, TTC Area of MIDC,DALC, Thane ,Belapur Road,RabaleMumbaiMAHARASHTRA400701India	Mumbai	MAHARASHTRA	400701	India	Reliance Life Sciences Pvt. Ltd.
CTRI/2007/091/000044	CTRI2007091000044	Mr. Bharat Doshi		doshi.bharat@kendle.com	+ 91 124 453 63 01	+91-124-4536333	Unit 002, Ground Floor,	Gurgaon	HARYANA	122001	India
CTRI/2007/091/000047	CTRI2007091000047	Senthil Kumar Paramasivam		mptmanip@yahoo.com		9845183137	Asst professor of Physiotherapy,	Bangalore	KARNATAKA	575001	India
CTRI/2007/091/000048	CTRI2007091000048	Dr Mohan S Kamath		rmu@cmcvellore.ac.in	9104162232103	9104162283301	Reproductive medicine unit, CMCH, Ida scudder road	Vellore	TAMIL NADU	632004	India
CTRI/2008/091/000001	CTRI2008091000001	Akshatha Shetty	Clinical Study Manager	akshatha.shetty@novartis.com	9122494112	912224958585	Novartis Healthcare Private LimitedSandoz House, 5th floor, Shivsagar EstateDr. Annie Besant Road, Worli, Mumbai 400 018INDIA	Mumbai	MAHARASHTRA	Mumbai 400 018	India	Clinical Study Manager
CTRI/2012/05/002696	CTRI201205002696	Dr Sanjay Mehendale	Director	directorne@dataone.in	4426820464	4426136204	National Institute of Epidemiology (NIE),Indian Council of Medical Research (ICMR), R127, TNHB, Ayapakkam	Chennai	TAMIL NADU	600077	India	National Institute of Epidemiology
CTRI/2008/091/000003	CTRI2008091000003	Dr.Kavitha Abraham		alphakavi@hotmail.com		4162282314	Department of Obstetrics &amp; Gynaecology,Christian Medical College and Hospital	Vellore	TAMIL NADU	632004	India
CTRI/2008/091/000004	CTRI2008091000004	Dr Sanjeev C Hegde	General Manager- Clinical Development	sanjeev.hegde@piramal.com		2230275011	Piramal Healthcare Limited9th Floor, R-Tech Park, Nirlon Complex,Off. Western Express Highway,Goregaon East,Mumbai, Maharashtra 400 063India	Mumbai	MAHARASHTRA	400063	India
CTRI/2008/091/000006	CTRI2008091000006	S.Srikesavan Sabapathy		srik7s@rediffmail.com	02672-265276	02672-265039	Shree Ghantakaran Mahavir Physiotherapy College and Rehabilitation Center,	Not Applicable	N/A	389001	India
CTRI/2008/091/000007	CTRI2008091000007	Mrs Gayatri Jaiswal	Sr Clinical Project Leader	Gayatri.Jaiswal@sanofi.com	22307078434	2230707806	Aventis house, 54/A, Sir Mathuradas Vasanji Road	Mumbai	MAHARASHTRA	400093	India	Sanofi Synthelabo India Limited
CTRI/2008/091/000008	CTRI2008091000008	Mr. Bharat Doshi		doshi.bharat@kendle.com	79 40213601	79 40213600	Director	Ahmadabad	GUJARAT	300 051	India
CTRI/2008/091/000009	CTRI2008091000009	Dr. Pankaj. Arvind. Vanjare		cmch95pankaj@rediffmail.com		4162282105	c/o dept of anesthesia,Christain Medical College and hospital	Vellore	TAMIL NADU	632004	India
CTRI/2008/091/000010	CTRI2008091000010	P. Senthil Kumar		mptmanip@yahoo.com		919845183137	Asst professor of Physiotherapy,	Bangalore	KARNATAKA	575001	India
CTRI/2008/091/000013	CTRI2008091000013	Joher Raniwalla		joher.raniwalla@astrazeneca.com	8023622052	8023622021	AstraZeneca	Bangalore	KARNATAKA	560024	India
CTRI/2008/091/000014	CTRI2008091000014	Mr Avik Kumar Gosh	Senior Clinical Operations Manager	avkg@novonordisk.com	918041119026	918040303200	Novo Nordisk India Private Limited,	Bangalore	KARNATAKA	560066	India	Novo Nordisk India Private Ltd
CTRI/2008/091/000015	CTRI2008091000015	Kamal Janakiraman		kamalsgmpc@gmail.com		9327110607	Assistant professor, Shree Ghantakaran Mahavir Physiotherapy College	Not Applicable	N/A	389001	India
CTRI/2008/091/000016	CTRI2008091000016	Dr Alben Sigamani		alben@phcr.res.in	8025633382	8025523416	Division of Clinical Trials, St John's Research Institute	Bangalore	KARNATAKA	560034	India
CTRI/2008/091/000017	CTRI2008091000017	Ms Jamila Joseph	Head Clinical Research Services	Jamila.Joseph@ril.com	912267678299	919867610890	Thane-Belapur Road, Rabale, Mumbai, Maharashtra - 400701, India	Mumbai	MAHARASHTRA	400701	India	Reliance Life Sciences Pvt. Ltd.
CTRI/2008/091/000018	CTRI2008091000018	Salini James	Sr Clinical Project Leader	salini.james@sanofi.com	912230707844	912230707820	A-101 Business Square, Sir Mathuradas Vasanji Marg,Chakala, Andheri East, MUMBAI-400 093 – INDIA	Mumbai	MAHARASHTRA	400093	India	Sanofi Synthelabo India Limited
CTRI/2008/091/000020	CTRI2008091000020	Dr K V V Prasad		kakarlap@hotmail.com	0836-2467612	0836-2468142	SDM College of Dental Sciences &amp; Hospital	Dharwad	KARNATAKA	580009	India
CTRI/2008/091/000021	CTRI2008091000021	Ms. Sanghamitra Iyengar		si@samraksha.org	80 26604561	80 26604563	Samraksha, No.11, Srinivasam, Bull Temple	Bangalore	KARNATAKA	560018	India
CTRI/2008/091/000024	CTRI2008091000024	Mrs. Nirupa Charles				4428369513	Tuberculosis Research Centre	Chennai	TAMIL NADU	600031	India
CTRI/2011/091/000025	CTRI2011091000025	Swapnali Raut	Compliance Oversight Lead	Swapnali.raut@pfizer.com	91-22-26525993	91-9821415224	Pfizer Limited, Patel Estate, Off S. V. Road, Jogeshwari West, Mumbai, MAHARASHTRA, 400 102, India	Mumbai	MAHARASHTRA	400102	India	Representing Pfizer Limited
CTRI/2008/091/000027	CTRI2008091000027	Smitha Elizabeth George, Georgene Singh		smitha_george@cmcvellore.ac.in,georgenesikka@gmail.com.		0416-2282105	Department of Anaesthesia,C.M.C.H, Vellore.	Vellore	TAMIL NADU	632004	India
CTRI/2008/091/000028	CTRI2008091000028	Gayatri Jaiswal	Sr Clinical Project Leader	Gayatri.jaiswal@sanofi.com		2230707806	54/A.Sir Mathuradas Vasanji Road	Mumbai	MAHARASHTRA	400093	India	Sanofi Synthelabo (I) Ltd
CTRI/2008/091/000029	CTRI2008091000029	Dr. P.N. Viswanathan		rt@cmcvellore.ac.in	0416 2232035	0416 2283145	Radiation Oncology Unit - I	Vellore	TAMIL NADU	632004	India
CTRI/2008/091/000031	CTRI2008091000031	Mr Avik Kumar Ghosh	Senior Clinical Operations Manager	avkg@novonordisk.com	918041119026	918030713446	Plot no 32, 47-50,	Bangalore	KARNATAKA	560066	India	Novo Nordisk India Private Ltd.
CTRI/2008/091/000034	CTRI2008091000034	Senthil Velkumar.T		sentheel@gmail.com		4162284578	Tutor Grade IV,Mary Verghese Institute of Rehabilitation,PMR Department,Bagayam.	Vellore	TAMIL NADU	632002	India
CTRI/2008/091/000035	CTRI2008091000035	Mr Avik Kumar Ghosh	Senior Clinical Operations Manager	avkg@novonordisk.com	918041119026	918030713446	Novo Nordisk India Private Ltd.	Bangalore	KARNATAKA	560 066	India
CTRI/2008/091/000036	CTRI2008091000036	Gayatri Jaiswal	Sr Clinical Project Leader	Gayatri.jaiswal@sanofi-aventis.com	2230707843	2230707806	54/A.Sir Mathuradas Vasanji Road	Mumbai	MAHARASHTRA	400093	India	Sanofi Synthelabo India Limited
CTRI/2008/091/000040	CTRI2008091000040	Dr Chirag Trivedi	Associate Director	chirag.trivedi@sanofi.com		2230707821	Sanofi-Synthelabo(India)Ltd	Mumbai	MAHARASHTRA	400 093	India	Sanofi-Synthelabo (India) Limited
CTRI/2008/091/000042	CTRI2008091000042	Salini James	Sr Clinical Project Leader	salini.james@sanofi.com		912230707820	54/A, Sir Mathuradas Vasanji Rd.	Mumbai	MAHARASHTRA	400093	India	Sanofi-Synthelabo (India) Limited
CTRI/2008/091/000043	CTRI2008091000043	Dr. Bhudev C. Das		bcdas48@hotmail.com	91-120-2579473	91-120-2579471/72	Institute of Cytology &amp; Preventive Oncology (ICMR)	Not Applicable	N/A	201301	India
CTRI/2008/091/000045	CTRI2008091000045	Dr. Tejpal Gupta		tgupta@actrec.gov.in	91-22-27405061	91-22-27405057	Dept. of Radiation Oncology, Tata Memorial Centre (TMC)	Mumbai	MAHARASHTRA	410210	India
CTRI/2008/091/000046	CTRI2008091000046	Kameshwar Prasad		drkameshwarprasad@yahoo.co.in	011-26588979	011-26588979	Department of Neurology, Room No- 704, C.N Centre, Department of Neurology, AIIMS,	New Delhi	DELHI	110029	India
CTRI/2008/091/000047	CTRI2008091000047	Dr. Shilpa Gaikwad		csir.phpproject@gmail.com	022-23050347	022-23014713	Study Coordinator,	Mumbai	MAHARASHTRA	400 008	India
CTRI/2008/091/000049	CTRI2008091000049	Dr Anju Sinha	Scientist D, Division of Reproductive and Child Health	apradhandr@gmail.com	011-26588755	011-26589493	Division of Reproductive and Child Health, ICMR, New Delhi	New Delhi	DELHI	110029	India
CTRI/2014/10/005135	CTRI201410005135	Dr Neeta Kumar	Scientist C	neeta@icmr.org.in	1126588755	9313195247	Div. Of RCH, Room 214, first floor, ICMR, New Delhi	New Delhi	DELHI	110029	India	ICMR
CTRI/2008/091/000052	CTRI2008091000052	Dr. Shilpa Gaikwad		csir.phpproject@gmail.com	022-23050347	022-23014713	Study Coordinator,	Mumbai	MAHARASHTRA	400 008	India
CTRI/2008/091/000053	CTRI2008091000053	Dr. Shilpa Gaikwad		csir.phpproject@gmail.com	022-23050347	022-23014713	Study Coordinator,	Mumbai	MAHARASHTRA	400 008	India
CTRI/2008/091/000054	CTRI2008091000054	Dr. Shilpa Gaikwad		csir.phpproject@gmail.com	022-23050347	022-23014713	Study Coordinator,	Mumbai	MAHARASHTRA	400 008	India
CTRI/2008/091/000056	CTRI2008091000056	Dr. Aliasgar Moiyadi, Asst Prof, Neurosurgery		aliasgar.moyadi@gmail.com	91-22-27405061	91-22-27405469	Dept of Surgical Oncology,	Mumbai	MAHARASHTRA	410210	India
CTRI/2008/091/000057	CTRI2008091000057	Dr Arvind Bagga		arvindbagga@hotmail.com		1126593472	Professor, Department of Pediatrics,	New Delhi	DELHI	110029	India
CTRI/2008/091/000058	CTRI2008091000058	Dr. K.S.RAJKUMAR		drksrajkumar@gmail.com			L 172 NDH	Chandigarh	CHANDIGARH	160012	India
CTRI/2008/091/000060	CTRI2008091000060	Mahesh Mudgal		maheshmudgal@nexuscro.com		9958007941	Flat No: 90, Pocket A	New Delhi	DELHI	110075	India
CTRI/2008/091/000061	CTRI2008091000061	Subrat Acharya		subratacharya2004@yahoo.com	011-26589130	011-26594934	Department of Gastroenterology	New Delhi	DELHI	110029	India
CTRI/2008/091/000062	CTRI2008091000062	Abraham Samuel Babu		abrahambabu@gmail.com		0494-2602415	Department of Rehabilitation	Malappuram	KERALA	676108	India
CTRI/2008/091/000063	CTRI2008091000063	DR ARVIND CHOPRA		crdp@vsnl.net	91-20-26334756	91-20-26332973	CENTER FOR RHEUMATIC DISEASES	Pune	MAHARASHTRA	411 001	India
CTRI/2008/091/000066	CTRI2008091000066	Dr. Gauri Shankar Shah		gaurishankarshah@hotmail.com		00977-25-9842025460	Associate Professor, Department of Paediatrics and Adolescent Medicine	Not Applicable	N/A	52071	Nepal
CTRI/2011/07/001860	CTRI201107001860	S K Acharya		subratacharya2004@yahoo.com	1126589130	1126594934	Department of gastroenterology	New Delhi	DELHI	110029	India
CTRI/2011/091/000069	CTRI2011091000069	Mohit Trivedi		mtrivedi@ncr-india.com	022-25004588	022-250004573/74	401, Nirup Clinical Research India Pvt. Ltd, Hill View Industrial Estate	Not Applicable	N/A	40008	India
CTRI/2008/091/000070	CTRI2008091000070	MRS VRINDA DEEPAK		drmcdeepak@yahoo.co.uk		044-26289798	MADHAV DIABETES CENTRE	Chennai	TAMIL NADU	600040	India
CTRI/2008/091/000071	CTRI2008091000071	Vaishali Kanade	Sr Clinical Project Leader	vaishali.kanade@sanofi-aventis.com		2230707823	Sanofi Synthelabo, 54/A, Sir Mathuradas Vasanji Road, Andheri(East), Mumbai-400093	Mumbai	MAHARASHTRA	400093	India	Sanofi-Synthelabo (India) Limited
CTRI/2008/091/000072	CTRI2008091000072	Ashok Deorari		ashokdeorari_56@hotmail.com	1126588663	1126593619	All India Institute of Medical Sciences	New Delhi	DELHI	110029	India
CTRI/2008/091/000074	CTRI2008091000074	Dr S K Acharya	Prof. and Head	subratacharya2004@yahoo.com		9868397200	Dept. of Gastroenterology and HNU, AIIMS	New Delhi	DELHI	110029	India	AIIMS
CTRI/2008/091/000076	CTRI2008091000076	Dr Rakesh Tandon	Sr. Consultant	rakesh_tandon@hotmail.com		9811081338	Dept. of Gastroenterology, Pushpawati Singhania Research Institute (PSRI)	New Delhi	DELHI	110017	India	PSRI
CTRI/2008/091/000077	CTRI2008091000077	Prof A P Dubey	Professor and Head	apdubey52@rediffmail.com		9818995950	Dept. of Pediatrics	New Delhi	DELHI	110001	India	Maulana Azad Medical College
CTRI/2008/091/000078	CTRI2008091000078	Dr Sarath Gopalan	Sr. Consultant	crnssindia@gmail.com		9810129965	Indraprastha Apollo Hospital, Sarita Vihar, Mathura Road	New Delhi	DELHI	110076	India	Indraprastha Apollo Hospital
CTRI/2008/091/000079	CTRI2008091000079	Dr S K Acharya	Professor & head	subratacharya2004@yahoo.com		9868397200	Dept. of Gastroenterology and HNU	New Delhi	DELHI	110029	India	AIIMS
CTRI/2008/091/000080	CTRI2008091000080	Dr.Tuhin Chakraborty		drtuhinchakraborty@gmail.com		033 23344950	EE - 178, AG - 04	Kolkata	WEST BENGAL	700 091	India
CTRI/2008/091/000081	CTRI2008091000081	Dr. Anil Kukreja		anil.kukreja@roche.com		912224941414	Roche Scientific Company (India) Pvt.Ltd., "The View", 2nd Floor	Mumbai	MAHARASHTRA	400 018	India
CTRI/2008/091/000082	CTRI2008091000082	Dr. Shahid Akhtar Md		satyamveshi@gmail.com	(0413) 2272067	(0413) 2272380 extn 3302	Department of Pharmacology	Pondicherry	PONDICHERRY	605006	India
CTRI/2008/091/000086	CTRI2008091000086	Dr. Vineet Ahuja		vins_ahuja@hotmail.com		9312437081	Dept. of Gastroenterology and HNU	New Delhi	DELHI	110029	India
CTRI/2008/091/000087	CTRI2008091000087	Dr. Manish Garg		manish.garg@bayer.com	2225455080	2225311448	Bayer Pharmaceuticals Private Limited	Thane	MAHARASHTRA	400607	India
CTRI/2008/091/000089	CTRI2008091000089	Dr. Inshad Ali Khan		inshad@yahoo.com	0191-2569333	9419134373	Scientist, Indian Institute of Integrative Medicine	Jammu	JAMMU &amp; KASHMIR	180001	India
CTRI/2008/091/000090	CTRI2008091000090	DR. K. A. Suri		kasuri.iiim@gmail.com	0191-2569333	9419131836	Scientist, NPC Division, Indian Institute of Integrative Medicine	Jammu	JAMMU &amp; KASHMIR	180001	India
CTRI/2008/091/000095	CTRI2008091000095	Rakesh Naranbhai Dhadania	Project Manager	rakesh.dadhania@ecronacunova.com	080-66915719	080-66915757	Manipal AcuNova Limited,	Bangalore	KARNATAKA	560 066	India
CTRI/2012/02/002394	CTRI201202002394	Arvind Bagga	Professor	arvindbagga@hotmail.com	91-11-26588480	91-11-26593472	3053, Department of Pediatrics, Teaching Block, All India Institute of Medical Sciences, Ansari Nagar, New Delhi	New Delhi	DELHI	110029	India	All India Institute of Medical Sciences
CTRI/2008/091/000099	CTRI2008091000099	Dr. Aman Goyal		draman81@gmail.com		011-26593684	Junior Resident, Department of Pharmacology	New Delhi	DELHI	110029	India
CTRI/2008/091/000100	CTRI2008091000100	Dr V S Padbidri	Director, Research	kemvnr@vsnl.net	2026125603	2066037336	KEM Hospital Research Centre	Pune	MAHARASHTRA	411011	India	KEM Hospital Research Centre, Pune
CTRI/2008/091/000105	CTRI2008091000105	Dr. Dipali Mukherjee		dipalimukherji@hotmail.com		26589699	Division of Epidemiology and communicable diseases	New Delhi	DELHI	110029	India
CTRI/2008/091/000111	CTRI2008091000111	Dr Khokan Debnath		khokan.debnath@merckgrouo.com	022-24936046	022-66609003	A Shiv saagar estate	Mumbai	MAHARASHTRA	400018	India
CTRI/2008/091/000112	CTRI2008091000112	Dr Naila Rabbani		N.Rabbani@warwick.ac.uk	442476968594	442476968593	Clinical Sciences Research Institute			CV22DX	Other
CTRI/2008/091/000113	CTRI2008091000113	Rakesh Naranbhai Dadhania		rakesh.dadhania@ecronacunova.com	080-66915719	080-66915700	Project Manager	Bangalore	KARNATAKA	560066	India
CTRI/2008/091/000115	CTRI2008091000115	Manjunath A P		manjunath.ap@manipal.edu	918202570061	918202922211	Dr A P Manjunath, Associate professor, Dept of Obstetrics &amp; Gynecology, Kasturbe Medical College	Udupi	KARNATAKA	576 104	India
CTRI/2008/091/000117	CTRI2008091000117	Dr. Atul Sharma		atul1@hotmail.com	011 26588663	9818548149	Dr. Atul Sharma, Associate Professor,Room No.239, Department of Medical Oncology, IRCH, All India Institute of Medical Sciences, New Delhi-110029	New Delhi	DELHI	110029	India
CTRI/2008/091/000118	CTRI2008091000118	Annie Regi		annieregi@cmcvellore.ac.in	4162232035	4162283399	Professor and Head, Dept of OG Unit III,Christian Medical College and Hospital, Vellore-632004	Vellore	TAMIL NADU	632004	India
CTRI/2008/091/000119	CTRI2008091000119	Dr Shalini Singh		shalinisingh_icmr@yahoo.co.in	+91-11-26588755	+91-11-26589493	Division of RHN, Indian Council of Medical Research,	New Delhi	DELHI	110029	India
CTRI/2008/091/000121	CTRI2008091000121	DR MIHIR KOTHARI		drmihirkothari@jyotirmay.com		91-22-25067173	JYOTIRMAY EYE CLINIC, 205 GANATRA ESTATE,	Thane	MAHARASHTRA	400601	India
CTRI/2008/091/000122	CTRI2008091000122	DR MIHIR KOTHARI		drmihirkothari@jyotirmay.com		91-22-25478081	JYOTIRMAY EYE CLINIC, 205 GANATRA ESTATE, POKHRAN ROAD 1	Thane	MAHARASHTRA	400601	India
CTRI/2011/091/000123	CTRI2011091000123	DR MIHIR KOTHARI		drmihirkothari@jyotirmay.com		91-22-25478081	JYOTIRMAY EYE CLINIC, 205 GANATRA ESTATE, POKHRAN RD 1	Thane	MAHARASHTRA	400601	India
CTRI/2008/091/000128	CTRI2008091000128	Dr. Smita Deshmukh		smita.deshmukh@clinigeneintl.com	8028522989	+91 80 28082705	Clinigene International Ltd	Bangalore	KARNATAKA	560 100	India
CTRI/2008/091/000131	CTRI2008091000131	Dr Sunesh Kumar Jain		suneshkumar@hotmail.com	+91-11-26588641	+91-11-26594592	3rd Floor , Department of Obs &amp; Gynaecology , Teaching Block, AIIMS , Ansari Nagar	New Delhi	DELHI	110029	India
CTRI/2008/091/000135	CTRI2008091000135	Ravindra Arya		ravindra.arya4@gmail.com		9717578673	Division of Pediatric Neurology, Dept of Pediatrics	New Delhi	DELHI	110029	India
CTRI/2008/091/000148	CTRI2008091000148	Bindya Cariappa		bcariappa@clintec.com	8041745566	8041501444	ClinTec International Pvt Ltd	Bangalore	KARNATAKA	560025	India
CTRI/2008/091/000152	CTRI2008091000152	Dr Hemanth		hemanth@virchows.com	4023800925	4023800924	Virchow Biotech Pvt Ltd, Flat No.: 101 &amp; 102, Ram?s Enclave, Erragadda,	Hyderabad	ANDHRA PRADESH	500 018	India
CTRI/2008/091/000154	CTRI2008091000154	Rahul Rathod		rahulrathod@zyduscadila.com		2224811700	German Remedies, A Shivsagar Estate, Dr. A. B. Rd.	Mumbai	MAHARASHTRA	400018	India
CTRI/2008/091/000157	CTRI2008091000157	Dr Girija S		girijamanjunath@yahoo.co.in	0820 2570061	9449281272	Assistant Professor	Not Applicable	N/A	576 104	India
CTRI/2009/091/000159	CTRI2009091000159	Dr Sanjeev C Hegde		sanjeev.hegde@piramal.com		912230275011	9th Floor, R-Tech Park, Nirlon Complex,Off. Western Express Highway,Goregaon East,Mumbai, Maharashtra 400 063India	Mumbai	MAHARASHTRA	400063	India
CTRI/2008/091/000160	CTRI2008091000160	Dr A P Manjunath		manjunath.ap@manipal.edu	0820 2570061	0820 2922211	Associate Professor, Dept of Obstetrics &amp; Gynecology	Not Applicable	N/A	576 104	India
CTRI/2008/091/000169	CTRI2008091000169	Dr. Sandeep Seth		drsandeepseth@hotmail.com	011 26588641	011 26594970	All India Institute of Medical Sciences	New Delhi	DELHI	110029	India
CTRI/2008/091/000170	CTRI2008091000170	Anil Nayak		anayak1@its.jnj.com		022.66646464.732	30,Forjett Street,Mumbai-400 036	Mumbai	MAHARASHTRA	400 036	India
CTRI/2008/091/000176	CTRI2008091000176	Ms Vaishali Kanade	Sr Clinical Project Leader	vaishali.kanade@sanofi-aventis.com		2230707823	54/A, Sir Mathuradas Vasanji Road	Mumbai	MAHARASHTRA	400093	India	Sanofi-Synthelabo (India) Limited
CTRI/2008/091/000179	CTRI2008091000179	Dr.S.Nallaperumal		swamydiabetes@gmail.com	4424614465	4428363513	Prashanth Hospital	Chennai	TAMIL NADU	600028	India
CTRI/2008/091/000180	CTRI2008091000180	Ms Vaishali Kanade	Sr Clinical Project Leader	vaishali.kanade@sanofi.com		2230707823	54/A, Sir Mathuradas Vasanji Road, Chakala	Mumbai	MAHARASHTRA	400 093	India	Sanofi-Synthelabo (India) Limited
CTRI/2008/091/000182	CTRI2008091000182	Borra Sreelakshmi		sree.borra@gmail.com			215, Department of Anaesthesiology	Hyderabad	ANDHRA PRADESH	500004	India
CTRI/2008/091/000183	CTRI2008091000183	Dr. M.D.John		NIL	03192-232141	03192-233073	Clinical Research Unit, Port Blair	Port Blair	ANDAMAN AND NICOBAR	744101	India
CTRI/2008/091/000185	CTRI2008091000185	Dr. Deepali Mukherji		dipalimukherji@hotmail.com		011-26589699	Indian Council of Medical Research	New Delhi	DELHI	110029	India
CTRI/2008/091/000186	CTRI2008091000186	Dr.Manishkumar Shah		manishkumar.shah@bms.com	022-66614378	022-66534245	Bristol-Myers Squibb India Private Limited, A Block, 1st Floor,	Mumbai	MAHARASHTRA	400018	India
CTRI/2008/091/000187	CTRI2008091000187	Jenab Petant		zainabsgmpc@yahoo.com	2672265276	2672265039	Shree Ghantakaran Mahavir Physiotherapy College and Rehabilitation Research Center,	Not Applicable	N/A	389001	India
CTRI/2013/10/004108	CTRI201310004108	Dr Alben Sigamani	Trial Manager	alben@sjri.res.in	8025633382	8025523416	Division of Clinical Trials,St.Johns Research Institute	Bangalore	KARNATAKA	560034	India	Division of Clinical Trials
CTRI/2008/091/000190	CTRI2008091000190	Dr Padmini Devi		p_nidhin@hotmail.com	8025633382	8022065045	Department of Pharmacology, St.Johns Medical College	Bangalore	KARNATAKA	560034	India
CTRI/2008/091/000191	CTRI2008091000191	Dr Alben Sigamani		alben@sjri.res.in	8025633382	8025523416	Division of Clincal Trials, St. John's Research Institute	Bangalore	KARNATAKA	560034	India
CTRI/2008/091/000192	CTRI2008091000192	Beula Christy		beula@lvpei.org	4023548271	4030612822	L.V.Prasad Eye Institutute	Hyderabad	ANDHRA PRADESH	500 034	India
CTRI/2008/091/000193	CTRI2008091000193	Dr. Anul D'Cruz		adcruz@vsnl.com	022-24146937	022- 24177000	Tata Memorial Hospital	Mumbai	MAHARASHTRA	400 012	India
CTRI/2008/091/000194	CTRI2008091000194	Dr. Sunil K Saini		drsunilsaini@yahoo.com	0135-2412008	0135-2412081	Himalayan Institute of Medical Sciences	Dehradun	UTTARANCHAL	248140	India
CTRI/2008/091/000195	CTRI2008091000195	Dr. Alok Thakar		drathakar@gmail.com	011-26588663	011-26593492	All India Institute of Medical Sciences	New Delhi	DELHI	110029	India
CTRI/2008/091/000197	CTRI2008091000197	Capt A Venkat Rao	Director Operations	rao.ancha@qedpharma.com	91-4023304917	91-4023304916	QED Pharmaceutical Services, Pvt. Ltd., Plot No. 8-2-684/4/16, Road No.12, Anand Banjara Lane, Banjara Hills	Hyderabad	ANDHRA PRADESH	500034	India	QED Pharmaceutical Services, Pvt. Ltd.
CTRI/2008/091/000198	CTRI2008091000198	Dr GB Nair		gbnair_2000@yahoo.com	3323705066	3323633373	NICED (ICMR) P-33 CIT Road, Scheme- XM	Kolkata	WEST BENGAL	700010	India
CTRI/2008/091/000201	CTRI2008091000201	Dr. Kamala Rai		kamala.rai@novartis.com	022-24954112	022-24958533	Novartis Healthcare Pvt. Ltd., Medical Department, Sandoz House	Mumbai	MAHARASHTRA	400018	India
CTRI/2008/091/000203	CTRI2008091000203	Rajesh Radhakrishnan		rajesh.radhakrishnan@medtronic.com		912233074700	Solitaire Corporate Park, Building Number 12, 4th Floor, Andheri Ghatkopar Link Road, Andheri (East)	Mumbai	MAHARASHTRA	400 093	India
CTRI/2008/091/000204	CTRI2008091000204	Rajesh Radhakrishnan		rajesh.radhakrishnan@medtronic.com		912233074700	Soliatire Corporate Park, Building Number 12, 4th Floor, Andheri Ghatkopar Link Road, Andheri (East)	Mumbai	MAHARASHTRA	400 093	India
CTRI/2008/091/000206	CTRI2008091000206	Dr Madhu Goel		obesity-care@hotmail.com		022 9323599309	Levioza Clinic, Pushpanjali Building|S V Road, Santacruz(W), |Mumbai|MAHARASHTRA	Mumbai	MAHARASHTRA	Levioza Clinic, Pushpanjali Building|S V Road, Santacruz(W), |Mumbai|MAHARASHTRA	India
CTRI/2008/091/000208	CTRI2008091000208	Dr Vijaya Jaiswal		Vijayajaiswal@troikaapharma.com	079-26856246	079-26856242	Troikaa Pharmaceuticals Limited	Ahmadabad	GUJARAT	380054	India
CTRI/2008/091/000209	CTRI2008091000209	Anil Batra		drbatra77@gmail.com	1125861002	1142251738	Department of Neonatology, Sir Ganga Ram Hospital	New Delhi	DELHI	110060	India
CTRI/2008/091/000212	CTRI2008091000212	Ben Selvan.C.K		drckben@yahoo.com		91-0416-2282079	Department of Surgery, Christian Medical College	Vellore	TAMIL NADU	632004	India
CTRI/2008/091/000213	CTRI2008091000213	Sumati Randeo		sumati.randeo@av.abbott.com	+91-11- 40530199	+91-11-40530121	Office Floor, Crowne Plaza Surya	New Delhi	DELHI	110025	India
CTRI/2008/091/000215	CTRI2008091000215	Prof Arvind Bagga		arvindbagga@hotmail.com	011-26588480	011-26593472	Room Number 3053	Not Applicable	N/A	110029	India
CTRI/2008/091/000216	CTRI2008091000216	Dr Vijaya Jaiswal		vijayajaiswal@troikaapharma.com	079-26856246	079-26856242	Troikaa Pharmaceuticals Limited	Ahmadabad	GUJARAT	380 054	India
CTRI/2012/02/002443	CTRI201202002443	Avik Kumar Ghosh	Senior Clinical Operations Manager	avkg@novonordisk.com	918041119026	918030713446	Novo Nordisk India Private Ltd.	Bangalore	KARNATAKA	560 066	India	Novonordisk India Private Limited
CTRI/2008/091/000218	CTRI2008091000218	Dr. Asmita Muthal Rathore		asmitapraveen@vsnl.net		9968604345	Department of Obstetrics and Gynecology|Maulana Azad Medical College|New Delhi|DELHI	New Delhi	DELHI	NA	India
CTRI/2008/091/000223	CTRI2008091000223	DR.K.N.VYKUNTA RAJU		drknvraju@yahoo.co.in		9868095738	AIIMS HOSTEL	New Delhi	DELHI	110029	India
CTRI/2008/091/000225	CTRI2008091000225	DR.K.N.VykuntaRaju		drknvraju@yahoo.co.in		9868095738	AIIMS GENTS HOSTEL NO 7,ROOM NO 60,	New Delhi	DELHI	110029	India
CTRI/2008/091/000226	CTRI2008091000226	Manish Verma		manish.verma@biocon.com	91-80-27832623	8028082342	Biocon Limited, 20th K M Hosur road	Bangalore	KARNATAKA	560100	India
CTRI/2008/091/000227	CTRI2008091000227	Ravindra Arya		ravindra.arya4@gmail.com		9717578673	Division of Pediatric Neurology, Dept of Pediatrics	New Delhi	DELHI	110029	India
CTRI/2008/091/000228	CTRI2008091000228	sheffali gulati		sheffaligulati@gmail.com		9868397532	associate professor, child neurology division, dept of pediatrics	New Delhi	DELHI	110029	India
CTRI/2008/091/000229	CTRI2008091000229	Dr Jitendra Kumar Sahu		jsh2003@gmail.com		9810648079	Department of pediatrics, AIIMS	New Delhi	DELHI	110029	India
CTRI/2008/091/000230	CTRI2008091000230	Dr. Anita Choudhary		dr.choudhary.anita@gmail.com		919968159287	Department of Pediatrics	New Delhi	DELHI	110029	India
CTRI/2008/091/000231	CTRI2008091000231	Dr. Anita Choudhary		dr.choudhary.anita@gmail.com		919968159287	Department of Pediatrics	New Delhi	DELHI	110029	India
CTRI/2008/091/000232	CTRI2008091000232	Dr. Alka Sharma		alka@dbt.nic.in		011 -24363699	Department of Biotechnology,	New Delhi	DELHI	NA	India
CTRI/2008/091/000233	CTRI2008091000233	Dr. J M Puliyel		puliyel@gmail.com	Nil	119868035091	HOD, Department of Pediatrics, St. Stephen's Hospital, Tis Hazari, Delhi	New Delhi	DELHI	110054	India
CTRI/2008/091/000234	CTRI2008091000234	srinvas murki		srinivas_murki2001@yahoo.com	4024753482	4024756997	Fernandez Hospital	Hyderabad	ANDHRA PRADESH	500001	India
CTRI/2008/091/000236	CTRI2008091000236	Dr.Himanshu Parikh		himanshu.parikh@piramal.com	+91 22 3081 8703 / 8252	(022)3081 8600	Vice President- Clinical Research (R &amp; D), Piramal Life Sciences Limited,	Mumbai	MAHARASHTRA	4000063	India
CTRI/2012/02/002462	CTRI201202002462	Dr Pankaj Hari	AdditionalProfessor	pankajhari@hotmail.com	011-26588480	011-26594858	Room no 3061 third floor teaching block Dept of Pediatrics(Nephrology)AIIMSSoth Delhi	New Delhi	DELHI	110029	India	AIIMS
CTRI/2008/091/000245	CTRI2008091000245	Dr. Arvind Bagga		arvindbagga@hotmail.com	011-26588480	011-26593472	Room Number 3053	New Delhi	DELHI	110029	India
CTRI/2008/091/000247	CTRI2008091000247	Dr. J. P. Singh		doctor_jaipal@yahoo.co.in	0191-2569333	9419182504	Associate Professor, Post Graduate Department of Medicine	Jammu	JAMMU &amp; KASHMIR	180 001	India
CTRI/2008/091/000248	CTRI2008091000248	Dr Vijaya Jaiswal		vijayajaiswal@troikaapharma.com	079-26856246	079-26856242	Troikaa Pharmaceuticals Limited	Ahmadabad	GUJARAT	380 054	India
CTRI/2008/091/000249	CTRI2008091000249	Ben Selvan.C.K		drckben@yahoo.com	0416-2232103	91-04162282079	christian medical college	Vellore	TAMIL NADU	632004	India
CTRI/2008/091/000250	CTRI2008091000250	Professor Y K Gupta		yk.ykgupta@gmail.com		011-26593282	Department of Pharmacology	New Delhi	DELHI	110029	India
CTRI/2008/091/000251	CTRI2008091000251	Dr Sanjay Kuamr KR		gowdasan@yahoo.co.in	08258 235085	+91 09845913140	Assistant Professor	Not Applicable	N/A	576 104	India
CTRI/2008/091/000254	CTRI2008091000254	Capt A Venkat Rao Retd	Director Operations	rao.ancha@qedpharma.com	91-40-23304917	91-40-23302723	Director Operations, QED Pharmaceutical Services Pvt. Ltd., Plot No.8-2-684/4/16, Road No 12, Banjara Hills	Hyderabad	ANDHRA PRADESH	500034	India	QED Pharmaceutical Services Pvt. Ltd.
CTRI/2008/091/000255	CTRI2008091000255	dr.seema alam		seema_alam@hotmail.com		9359527775	reader,dept. of pediatric	Aligarh	UTTAR PRADESH	202002	India
CTRI/2008/091/000256	CTRI2008091000256	DrRHJani	Sr. Vice President	rhjani@zyduscadila.com	91-22-26151735	91-22-26186052	Clinical R&amp;D,	Mumbai	MAHARASHTRA	400057	India	Cadila Healthcare Limited
CTRI/2008/091/000257	CTRI2008091000257	Dr R H Jani	Sr. Vice President	rhjani@zyduscadila.com	91-22-26151735	91-22-26186057	Zydus Cadila HousePlot No. 360, TPS 5, Service Road, Vile Parle (E)	Mumbai	MAHARASHTRA	400 057	India	Cadila Healthcare Limited
CTRI/2011/10/002096	CTRI201110002096	Abbas Rakhshani	Co-Investigator, Senior Research Fellow	abbas616@gmail.com		04542-245022	19, Eknath Bhavan	Bangalore	KARNATAKA	560 019	India	SVYASA University
CTRI/2008/091/000262	CTRI2008091000262	Mr. Arulprakash		arul@sristek.com	+91-40-66683777	+91-40-66743124	Sristek, Plot No.33, Sai Enclave	Hyderabad	ANDHRA PRADESH	500034	India
CTRI/2008/091/000264	CTRI2008091000264	Dr. Sam Joel		samcmc2002@hotmail.com		0416 2282105	Dept of Anaesthesia	Vellore	TAMIL NADU	632004	India
CTRI/2008/091/000265	CTRI2008091000265	Dr. Sandeep Sonawane		Sandeep.Sonawane@emcure.co.in	020-39821019	2039821000	Medical Department, Emcure Pharmaceuticals Ltd	Pune	MAHARASHTRA	411057	India
CTRI/2008/091/000268	CTRI2008091000268	R K Dhiman	Professor	rkpsdhiman@hotmail.com	0172-2744401	9914209337	Dept. of Hepatology, PGIMER	Chandigarh	CHANDIGARH	160012	India	PGIMER, Chandigarh
CTRI/2011/091/000269	CTRI2011091000269	dr akhilesh kr agarwal		akhil2u@rediffmail.com		9836235759	C/o Mr ratan pd agarwal shree market station road	Gonda	UTTAR PRADESH	271002	India
CTRI/2008/091/000276	CTRI2008091000276	Dr Sarika S Deodhar	Associate Scientific Manager II (Clinical Development)	Sarika.deodhar@biocon.com	8028085000	8028085318	Biocon Research Limited – SEZ Unit,Plot No 2 and 3, Phase IV-BIA,Bommasandra-Jigani Link Road,Bangalore, India	Bangalore	KARNATAKA	560 099	India
CTRI/2008/091/000277	CTRI2008091000277	Malar Selvaraj	Regional Project Manager	Malar.Selvaraj@iconplc.com	914443902801	914443902972	Icon clinical research	Not Applicable	N/A	600096	India
CTRI/2008/091/000279	CTRI2008091000279	Prof Sandeep Kumar		k_sandeep@hotmail.com	5222257674	5222257388	Department of Surgery	Lucknow	UTTAR PRADESH	226003	India
CTRI/2008/091/000280	CTRI2008091000280	Dr Vijaya Jaiswal	Vice President	Vijayajaiswal@troikaapharma.com	079-26856246	079-26856242	Troikaa Pharmaceuticals Limited	Ahmadabad	GUJARAT	380 054	India	Vice president
CTRI/2008/091/000283	CTRI2008091000283	Dr Vijaya Jaiswal		Vijayajaiswal@troikaapharma.com	7926856246		Troikaa Pharmaceuticals Limited	Ahmadabad	GUJARAT	380 054	India
CTRI/2008/091/000285	CTRI2008091000285	Dr. Harikrishna Varma P.R.		varma@sctimst.ac.in		(0471) 2520220	Scientist-in-Charge, Bioceramics Lab	Not Applicable	N/A	695012	India
CTRI/2008/091/000286	CTRI2008091000286	Dr V Selvaraj		vselvaraj14@gmail.com	4426820464	4427453234	Scientist B, National Institute of Epidemiology,	Chennai	TAMIL NADU	600 077	India
CTRI/2008/091/000291	CTRI2008091000291	Nidhi Choudhary		nidhiyoga@gmail.com	8026608645	8026612669	#19, EKNATH BHAVAN, Gavipuram Circle	Bangalore	KARNATAKA	560019	India
CTRI/2008/091/000292	CTRI2008091000292	Dr Sanjay Jain		sanjayvanita@yahoo.com	911722744401	911722756677	Prof of Internal Medicine	Chandigarh	CHANDIGARH	160012	India
CTRI/2008/091/000293	CTRI2008091000293	Dr R Nagaratna		rnagaratna@gmail.com	8026608645	9342554703	#19, EKNATH BHAVAN, Gavipuram Circle	Bangalore	KARNATAKA	560019	India
CTRI/2008/091/000295	CTRI2008091000295	Abhijit Sharma	Associate Manager – Research & Development (Clinical)	Abhijit.Sharma@biocon.com	8028085000	8028085316	Biocon Limited, 20th KM Hosur Road, Electronics City	Bangalore	KARNATAKA	560100	India
CTRI/2008/091/000296	CTRI2008091000296	Abhijit Sharma	Senior Scientist-Research & Development (Clinical)	abhijit.sharma@biocon.com	8028085000	8028085316	Biocon Limited, 20th KM Hosur Road, Electronics City	Bangalore	KARNATAKA	560100	India
CTRI/2008/091/000298	CTRI2008091000298	Abraham Samuel Babu		abrahambabu@gmail.com			Department of physiotherapy|MCOAHS|Not Applicable|N/A	Department of physiotherapy|MCOAHS|Not Applicable|N/A	NA	NA	India
CTRI/2008/091/000299	CTRI2008091000299	Mr. Raghu Kochar		raghu.kochar@ranbaxy.com		91-124-4135141	Director-Corporate Communications, Ranbaxy Laboratories Ltd.,	Gurgaon	HARYANA	122001	India
CTRI/2008/091/000301	CTRI2008091000301	Dr Salman Anzer	Regional Manager	Salman.Anzer@Alconlabs.com	8040064600	8040064647	Alcon Labs ltd Unit no 002 5th Floor	Bangalore	KARNATAKA	560016	India	Alconlabs
CTRI/2008/091/000302	CTRI2008091000302	Dr. Shravanti Bhowmik		shravanti.bhowmik@sunpharma.com	2266455685	2266455645	Sun Pharma Advanced Research Company Ltd.	Mumbai	MAHARASHTRA	400093	India
CTRI/2008/091/000303	CTRI2008091000303	Jacob M Puliyel		puliyel@gmail.com		9868035091	HOD ( Paeds)	New Delhi	DELHI	110054	India
CTRI/2008/091/000304	CTRI2008091000304	Dr Manishkumar D Shah		manishkumar.shah@bms.com	+91-22-66614378	+91-22-66534245	Bristol-Myers Squibb India Pvt Ltd	Mumbai	MAHARASHTRA	400018	India
CTRI/2008/091/000305	CTRI2008091000305	Dr Vijaya Jaiswal		Vijayajaiswal@troikaapharma.com	7926856246	7926856242	Troikaa Pharmaceuticals Limited	Ahmadabad	GUJARAT	380054	India
CTRI/2008/091/000306	CTRI2008091000306	Dr Sneha Limaye		snehalimaye@crfindia.com	020-27035371	020-27035371	Chest Research Foundation	Pune	MAHARASHTRA	411014	India
CTRI/2008/091/000309	CTRI2008091000309	Leena Thomas		leenarichie@gmail.com		4162282698	PG registrar in cardiology	Vellore	TAMIL NADU	632004	India
CTRI/2009/091/000002	CTRI2009091000002	Dr. Ashish jain		drashishjain07@rediffmail.com		1412708307	Santokba Durlabhji Memorial Hospital Cum Medical Research Institute	Jaipur	RAJASTHAN	302015	India
CTRI/2009/091/000006	CTRI2009091000006	Dr. Ajoy Roychoudhury		ajoyroy@hotmail.com	011-26589303	9891007749, 011-26589303	Dr. Ajoy Roychoudhury, Room No.111,Center for Dental Education and Research	New Delhi	DELHI	110029	India
CTRI/2009/091/000007	CTRI2009091000007	Azara Sneha Singh		azarasingh@yahoo.com	4162282486	4162282052	Christian Medical College	Vellore	TAMIL NADU	632002	India
CTRI/2009/091/000008	CTRI2009091000008	Dr Rohini Sehgal		sehgalrohini@yahoo.co.in		011 -26546603	B-4/125 safdarjung enclave	New Delhi	DELHI	110029	India
CTRI/2009/091/000009	CTRI2009091000009	Dr. Manish Maladkar		scientific@aristopharma.org	2226734792	2226739999	Aristo Pharmaceuticals Pvt. Ltd. 23 A shah industrial estate	Mumbai	MAHARASHTRA	400053	India
CTRI/2009/091/000010	CTRI2009091000010	Giridhar S		giridharsethu@hotmail.com		9915287228	Neonatal division, Dept of Pediatrics	Chandigarh	CHANDIGARH	160012	India
CTRI/2009/091/000011	CTRI2009091000011	M.RAMPRASAD		principalscpt@hotmail.com	0824-2426766	0824-2429139	Movement Analysis Lab, Physiotherapy Research Center Affiliated to RGUHS,Bangalore	Bangalore	KARNATAKA	575001	India
CTRI/2009/091/000012	CTRI2009091000012	Dr. Mugdha Kulkarni		nprd@exoticnatural.com	2266941179	022-42172306	203, Morya Landmark 1, Off. New Link Road, Andheri (west), Mumbai-400053	Mumbai	MAHARASHTRA	400053	India
CTRI/2009/091/000013	CTRI2009091000013	Harish V.S		harish.v.s@gsk.com	+91-80-41117755	+91-80-41118855	GlaxoSmithKline Pharmaceuticals Ltd.	Bangalore	KARNATAKA	560 052	India
CTRI/2009/091/000015	CTRI2009091000015	dr atul sharma		atul1@hotmail.com	1126589490	1126589490	room no 229 2nd floor	New Delhi	DELHI	110029	India
CTRI/2009/091/000016	CTRI2009091000016	Vivek Sood		Vivek.sood@veedacr.com	022-30033000	022-30033130	Veeda Clinical Research Pvt Ltd	Mumbai	MAHARASHTRA	400 093	India
CTRI/2009/091/000017	CTRI2009091000017	dr virendra singh		drvirendrasingh@yahoo.com		o141-2281414	c-93	Jaipur	RAJASTHAN	302016	India
CTRI/2009/091/000020	CTRI2009091000020	Dr Pankaj Garg		drgargpankaj@yahoo.com		9501011000	1139	Panchkula	HARYANA	134112	India
CTRI/2009/091/000021	CTRI2009091000021	Mr. Bharat Shukla		bshukla@paceclinserve.com	91 022 40022022	91 022 22821095	12 B, Nirmal, Nariman Point	Mumbai	MAHARASHTRA	400021	India
CTRI/2009/091/000022	CTRI2009091000022	DrAnil Seth		seth_anil@lilly.com	0124-4753013	0124-4753099	Eli Lilly and Company (India) Pvt. Ltd.	Gurgaon	HARYANA	122001	India
CTRI/2009/091/000023	CTRI2009091000023	DrMKRamesh		drmkramesh@gmail.com	8026702386	9845168911	Victoria Hospital,Dept of Surgery,Room No 140, Ground floor	Bangalore	KARNATAKA	560 002	India
CTRI/2009/091/000024	CTRI2009091000024	Dr. Shahid Akhtar		satyamveshi@gmail.com	(0413) 2272067	(0413) 2272381 ext 3302	Junior Resident, Department of Pharmacology,	Pondicherry	PONDICHERRY	605006	India
CTRI/2009/091/000026	CTRI2009091000026	Suchela Srivatsa	Director â€“ Clinical Operations	suchela.srivatsa@quintiles.com	91-22-56774343	91-9820712114	301-A-1, Leela Business ParkMV Road, Andheri East, Mumbai 400059	Mumbai	MAHARASHTRA	400059	India	Quintiles Research (India) Pvt. Ltd.
CTRI/2009/091/000027	CTRI2009091000027	Dr Vimal Sanghavi		communication@os-india.com		7966074100	Oncology Services India Ltd	Ahmadebad	GUJARAT	NA	India
CTRI/2009/091/000030	CTRI2009091000030	Asmita Muthal Rathore		asmitapraveen@vsnl.net		1128531848	217 / DG III, Vikaspuri	New Delhi	DELHI	110018	India
CTRI/2009/091/000031	CTRI2009091000031	Prof. AC Ammini		aca433@yahoo.com	1126589162	1126593645	Head and Prof., Deptt Endocrinology and Metabolism, AIIMS, Delhi	New Delhi	DELHI	110029	India
CTRI/2009/091/000032	CTRI2009091000032	Shyamal Sawant		shyamal.sawant@merck.co.in	+91-22-66609701	+91-22-66609710	Unit 21 &amp; 22, 2nd floor, Lloyd's Center, Appasaheb Marathe Marg, Prabhadevi.	Mumbai	MAHARASHTRA	400 025	India
CTRI/2009/091/000035	CTRI2009091000035	Dr. Kamala Rai		kamala.rai@novartis.com		022-24958533	Novartis Healthcare Pvt Limited, Pharmaceutical Sector, Sandoz House,	Mumbai	MAHARASHTRA	400018	India
CTRI/2009/091/000038	CTRI2009091000038	Rashmi Purohit		rashmi.purohit@pharm-olam.com	080-41105520	080-40302222	# 217, 19th Main, 4th Cross	Bangalore	KARNATAKA	560095	India
CTRI/2009/091/000039	CTRI2009091000039	DrShilpi Dhawan		shilpid@drreddys.com	040-49002070	040-49002470	Dr Reddys Laboratories Ltd	Hyderabad	ANDHRA PRADESH	500034	India
CTRI/2009/091/000040	CTRI2009091000040	Deepak Chawla		drdeepakchawla@hotmail.com	0172-2609360	0172-2665253-60-2503	Department of Pediatrics	Chandigarh	CHANDIGARH	160030	India
CTRI/2009/091/000041	CTRI2009091000041	Satish saluja		ssaluja@vsnl.com		911142251738	Department of Neonatology	New Delhi	DELHI	110060	India
CTRI/2009/091/000043	CTRI2009091000043	Dr. Ambrish K Srivastava		ambrishsrivastava@torrentpharma.com	079-23969135	079-23969100	Torrent Research Centre	Gandhinagar	GUJARAT	382428	India
CTRI/2009/091/000044	CTRI2009091000044	Dr. Vivek Bhosale		drvivek@fdcindia.com	(022)26786393	(022)26780652	142-148, S.V. Road, Jogeshwari(W)	Mumbai	MAHARASHTRA	400102	India
CTRI/2009/091/000045	CTRI2009091000045	Dr Anand Prakash Dubey	Head of Department & Professor	apdubey52@rediffmail.com	011-23234845	011-23236031	Department of Pediatrics, Maulana Azad Medical College	New Delhi	DELHI	110 002	India	Department of Pediatrics,Maulana Azad Medical College & Associated Lok Nayak Hospital,New Delhi 02
CTRI/2013/02/003343	CTRI201302003343	Dr. Hemant Malhotra		drmalhotrahemant@gmail.com	0141-2622899 / 5105589	0141-2573233	Birla Cancer Centre	Jaipur	RAJASTHAN	302 004	India
CTRI/2009/091/000047	CTRI2009091000047	Dr Manish Mistry		manish.mistry@bms.com	66103739	66288710	Bristol-Myers Squibb India Pvt Ltd	Mumbai	MAHARASHTRA	4000013	India
CTRI/2011/12/002313	CTRI201112002313	Dr. Shravanti Bhowmik		shravanti.bhowmik@sunpharma.com	2266455685	2266455645	Sun Pharma Advanced Research Company Ltd.	Mumbai	MAHARASHTRA	400093	India
CTRI/2009/091/000050	CTRI2009091000050	Dr Vinod Mattoo	Medical Director	vinod.mattoo@bms.com	2266103739	2266288630	Bristol-Myers Squibb India Pvt Ltd	Mumbai	MAHARASHTRA	4000013	India	Bristol-Myers Squibb
CTRI/2009/091/000051	CTRI2009091000051	Sanjay Mehendale (NARI), V.D. Ramanathan (TRC)		smehendale@nariindia.org, vdrnathan@yahoo.com	+ 91 20 2712 1071 (NARI), + 91 44 2836 9721(TRC)	+ 91 20 2712 1342 (NARI), + 91 44 2836 9650 (TRC)	NARI, Plot # 73, Block G, MIDC Bhosari, Pune	Pune	MAHARASHTRA	411 026 (Pune), 600 031(Chennai)	India
CTRI/2009/091/000052	CTRI2009091000052	KMallikarjuna	Clinical research associate	k.mallikarjuna@georgeclinical.com	040-23541980	040-23558091	839C,Road no 44A, Jubilee Hills	Hyderabad	ANDHRA PRADESH	500033	India
CTRI/2009/091/000053	CTRI2009091000053	Dr Suvasini Sharma		suvasinisharma@rediffmail.com		9910234344	A-103, mahindra Apartments	New Delhi	DELHI	110018	India
CTRI/2009/091/000055	CTRI2009091000055	Dr. Somesh Gupta		someshgupta@hotmail.com	1126588641	1126546626	Department of Dermatology &amp; Venereology	New Delhi	DELHI	110029	India
CTRI/2009/091/000056	CTRI2009091000056	Dr. Manish Maladkar		scientific@aristopharma.org	2226734792	2226739999	Aristo Pharmaceuticals Pvt Ltd	Mumbai	MAHARASHTRA	400053	India
CTRI/2009/091/000057	CTRI2009091000057	Rajesh Gaikwad		rajesh.gaikwad@diagnosearch.com	2266754090	2267776357	DiagnoSearch Life Sciences Pvt. Ltd.	Thane	MAHARASHTRA	400 604	India	Project Manager
CTRI/2009/091/000058	CTRI2009091000058	Taref Kanthawala	General Manager - Clinical Research	taref.kanthawala@bharatserums.com			Bharat Serums and Vaccines Ltd,17th floor, Hoechst House, Nariman Point	Mumbai	MAHARASHTRA	400021	India	Bharat Serums and Vaccines Ltd.
CTRI/2009/091/000059	CTRI2009091000059	Dr. Kamran Afzal		drkafzal@hotmail.com	nil	5712721182	Department of Pediatrics, faculty of medicine,	Aligarh	UTTAR PRADESH	202002	India
CTRI/2009/091/000061	CTRI2009091000061	Dr Khokan K Debnath		khokan.debnath@merck.co.in	022-24936046	022-66609003	Merck Ltd India	Mumbai	MAHARASHTRA	400 018	India
CTRI/2009/091/000066	CTRI2009091000066	Dr. Kamala Rai		kamala.rai@novartis.com	022-24954112	022-24958533	Novartis Healthcare Pvt Ltd., Pharmaceuticals Division, Sandoz House	Mumbai	MAHARASHTRA	400018	India
CTRI/2009/091/000068	CTRI2009091000068	Dr.Ramdas Pisharody		ramdaspisharody@gmail.com		9847064842	Prof&amp;HOD,Dept.Nephrology,	Thiruvananthapuram	KERALA	695011	India
CTRI/2009/091/000070	CTRI2009091000070	BENJAMIN PERAKATH		benjamin@cmcvellore.ac.in	4162232035	4162282085	Surgery Unit 5 CMC Hospital	Vellore	TAMIL NADU	632004	India
CTRI/2009/091/000071	CTRI2009091000071	DR.GEORGE MATHEW		gmathewcmc@yahoo.com	4162232035	4162282079	Surgery Unit III, Christian Medical College Hospital	Vellore	TAMIL NADU	632004	India
CTRI/2009/091/000072	CTRI2009091000072	Sreekumarn Nair		sree.nair@manipal.edu	0820 257 0061	0820 2922407	Professor and Head Dept of statistics	Not Applicable	N/A	576 104	India
CTRI/2009/091/000073	CTRI2009091000073	Dr. Brijesh Arora		brijesharora@rediffmail.com	022-24146937	022- 24177220	Dept. of Medical Oncology	Mumbai	MAHARASHTRA	400012	India
CTRI/2009/091/000075	CTRI2009091000075	DrPicklu Chaudhuri		picklu.chaudhuri@gmail.com		3325797827	Shyamvihar,Bl-2,Fl2C	Kolkata	WEST BENGAL	700059	India
CTRI/2009/091/000078	CTRI2009091000078	Dr Rakesh Chugh		rchugh@clinirx.com	1244104203	1244559600	CliniRx Research Pvt Ltd, Plot No. 521, Phase III, Udyog Vihar	Gurgaon	HARYANA	122016	India
CTRI/2009/091/000082	CTRI2009091000082	Dr. Kamala Rai		kamala.rai@novartis.com	24954112	022 24958533	Novartis Healthcare Private Limited, Medical Department, Sandoz House	Mumbai	MAHARASHTRA	400 018	India
CTRI/2009/091/000084	CTRI2009091000084	Sunil Garg		sgarg@incresearch.com	0124-4642401	0124-4642400	INC GVKBIO Pvt Ltd,	Gurgaon	HARYANA	122002	India
CTRI/2009/091/000085	CTRI2009091000085	Ms Shivkumar Subashri		shivkumar.subashri@bms.com		2266534245	Bristol-Myers Squibb India Pvt. Ltd,Shivsagar Estate,	Mumbai	MAHARASHTRA	400018	India
CTRI/2009/091/000086	CTRI2009091000086	Dr. Sadhana Desai		skdesai38@gmail.com	022-23802604	022-23805845	IVF &amp; Infertility Clinic, 12, Spring Filed, 1st floor,	Mumbai	MAHARASHTRA	400007	India
CTRI/2009/091/000088	CTRI2009091000088	Mandeep Kaushal		mandeep.kaushal@biogenidec.com	0124-4572333	0124-4572351	Biogen Idec Biotech India Pvt. Ltd.	Gurgaon	HARYANA	122002	India
CTRI/2009/091/000090	CTRI2009091000090	Anil Seth		sethan@lilly.com	111244753012	111242823099	Plot #92, Sector 32	Gurgaon	HARYANA	122001	India
CTRI/2009/091/000091	CTRI2009091000091	Anil Seth		sethan@lilly.com	111244753012	111242823099	Plot #92, Sector 32	Gurgaon	HARYANA	122001	India
CTRI/2009/091/000093	CTRI2009091000093	Ms Suneela Thatte, Executive Director Clinical Operations		suneela.thatte@quintiles.com	22667743343	2266774242	Quintiles, 301-A-1, Leela Business Park	Mumbai	MAHARASHTRA	400059	India
CTRI/2009/091/000094	CTRI2009091000094	Dr. Vikram Singh		vsinghdr@yahoo.co.in	011-28521060	011-28521651	Dy. Director,CCRH	New Delhi	DELHI	110 058	India
CTRI/2009/091/000096	CTRI2009091000096	Mr Piyush Pandya		piyush@synchronresearch.com	91-79-26853415	7926840427	Synchron Research Services Pvt Ltd3rd floor The Chambers BodakdevS.G. Highway	Ahmadabad	GUJARAT	380054	India
CTRI/2009/091/000097	CTRI2009091000097	KALAI SELVAN.B.N		kalai@cmcvellore.ac.in	nil	4162282082	DNB surgery registar, 303, SURGERY OFFICE OPD BLOCK	Vellore	TAMIL NADU	632004	India
CTRI/2009/091/000098	CTRI2009091000098	Manish Verma		manish.verma@biocon.com		080 2808 2342	20th KM, Electronics City, Hosur Road,	Bangalore	KARNATAKA	560 100	India
CTRI/2009/091/000099	CTRI2009091000099	Dr.Aliya Shakeel		medical@vediclifesciences.com	022-66941179	022-42172300	118-B, Morya House , Off Link Road , Andheri (W)	Mumbai	MAHARASHTRA	400053	India
CTRI/2009/091/000100	CTRI2009091000100	Dr.Manishkumar Shah		manishkumar.shah@bms.com	022-66614378	022-66534245	Bristol-Myers Squibb India Pvt Ltd, A Block, 1st floor	Mumbai	MAHARASHTRA	400018	India
CTRI/2009/091/000101	CTRI2009091000101	Dr Nilanjan Saha	Sponsor Representative	nilanjan.saha@ranbaxy.com	911242342018	911244194340	Department of Medical Affairs and Clinical Research, Ranbaxy Laboratories Ltd R&amp;D IV 77B Sector 18	Gurgaon	HARYANA	122015	India
CTRI/2009/091/000104	CTRI2009091000104	Manjari Saxena		info@mittalhospital.com	--	0145 2603600	Mittal hospital	Ajmer	RAJASTHAN	305001	India
CTRI/2009/091/000105	CTRI2009091000105	Anil Seth		sethan@lilly.com		124-2823099	Plot # 92, Sector 32,	Gurgaon	HARYANA	122001	India
CTRI/2009/091/000108	CTRI2009091000108	Dr Vijaya Jaiswal		vijayajaiswal@troikaapharma.com	7926856246		Troikaa Pharmaceuticals Limited	Ahmadabad	GUJARAT	380054	India
CTRI/2009/091/000109	CTRI2009091000109	Dr Susheel Kapoor		susheel.kapoor@yahoo.com	912027035371	919820749239	Chest Research Foundation, Marigold	Pune	MAHARASHTRA	411014	India
CTRI/2009/091/000110	CTRI2009091000110	Ritika Bajaj		ritika.bajaj@biogenidec.com	+91 124 4572333	+91 124 457 2300	Biogen Idec Biotech India Pvt. Ltd.	Gurgaon	HARYANA	122002	India
CTRI/2009/091/000111	CTRI2009091000111	Dr Ravindra Mittal		r.mittal@zyduscadila.com	7926862362	7926868211	Cadila Healthcare Ltd.	Ahmadabad	GUJARAT	380015	India
CTRI/2009/091/000112	CTRI2009091000112	Dr. Akhilesh Sharma		akhileshs@glenmarkpharma.com	91-22-40189990	91-22-40189999	Glenmark Pharmaceuticals Ltd	Mumbai	MAHARASHTRA	400099	India
CTRI/2009/091/000113	CTRI2009091000113	Anil Seth		sethan@lilly.com	111244753012	111242823099	Plot #92, Sector 32,	Gurgaon	HARYANA	122011	India
CTRI/2009/091/000114	CTRI2009091000114	Dr Sudhir Surwade		Sudhir.Surwade@emcure.co.in	020-39821019	020-39821000	Emcure Pharmaceuticals Ltd., Phase I, MIDC, Hinjwadi	Pune	MAHARASHTRA	411057	India
CTRI/2009/091/000115	CTRI2009091000115	Dr Sanjeev Hegde	General Manager- Clinical Development	sanjeev.hegde@piramal.com		2230275011	Piramal Enterprises LimitedR-Tech Park, Romell Group, Nirlon Complex, Off. Western Express Highway, Goregaon (East)Mumbai, Maharashtra 400 063India	Mumbai	MAHARASHTRA	400 063	India
CTRI/2009/091/000116	CTRI2009091000116	Arvind Bagga		arvindbagga@hotmail.com	011-26588480	011-26593472	Professor of Pediatrics, Room No. 3053,	New Delhi	DELHI	110029	India
CTRI/2009/091/000117	CTRI2009091000117	Mandeep Kaushal		mandeep.kaushal@biogenidec.com	0124-4572333	0124-4572351	Biogen Idec Biotech India Pvt. Ltd.	Gurgaon	HARYANA	122002	India
CTRI/2009/091/000118	CTRI2009091000118	Swashraya Shah		swashraya_shah@merck.com	0124-4375564	0124-4647300	MSD Pharmaceuticals Pvt Ltd	Gurgaon	HARYANA	122002	India
CTRI/2009/091/000119	CTRI2009091000119	Jayesh Mahajan		j.mahajan@medpace.com	2267868009	2267863000	Medpace Clinical Research India Pvt. Ltd.	Mumbai	MAHARASHTRA	400708	India
CTRI/2009/091/000121	CTRI2009091000121	Dr.Manishkumar Shah		manishkumar.shah@bms.com	022-66614378	022-66534245	Bristol-Myers Squibb India Private Limited, A Block, 1st Floor, Shivsagar Estate	Mumbai	MAHARASHTRA	400 018	India
CTRI/2009/091/000123	CTRI2009091000123	Mr Rajendra Talele		rajendra.talele@siroclinpharm.com	022- 2584 8275	022-2584 8000	SIRO Clinpharm Pvt. Ltd.	Thane	MAHARASHTRA	400 607	India
CTRI/2009/091/000125	CTRI2009091000125	Suchela Srivatsa	Director – Clinical Operations	suchela.srivatsa@quintiles.com	91-22-56774343	91-9820712114	301-A-1, Leela Business ParkMV Road, Andheri East, Mumbai 400059	Mumbai	MAHARASHTRA	400059	India	Quintiles Research (India) Pvt. Ltd.
CTRI/2009/091/000126	CTRI2009091000126	Dr. Kamala Rai		kamala.rai@novartis.com	24954112	022-24958533	Novartis Healthcare Private Limited, Medical Department, Sandoz House	Mumbai	MAHARASHTRA	400018	India
CTRI/2009/091/000128	CTRI2009091000128	Suchela Srivatsa	Director â€“ Clinical Operations	suchela.srivatsa@quintiles.com	91-22-56774343	91-9820712114	301-A-1, Leela Business ParkMV Road, Andheri East, Mumbai 400059	Mumbai	MAHARASHTRA	400059	India	Quintiles Research (India) Pvt. Ltd.
CTRI/2009/091/000129	CTRI2009091000129	Dr Onkar Swami		Onkar.Swami@emcure.co.in	2039821019	2039821000	Emcure Pharmaceuticals Ltd. Phase I, MIDC, Hinjwadi	Pune	MAHARASHTRA	411057	India
CTRI/2009/091/000132	CTRI2009091000132	Satyapriya Maharana	Assistant Professor	trisatyapriya@rediffmail.com	8026608645	080-26612669	19, EKNATH BHAVAN	Bangalore	KARNATAKA	560019	India	Division of Life Sciences, SVYASA Yoga University
CTRI/2009/091/000134	CTRI2009091000134	Murugananthan K		murugananthan.k@novartis.com		022-24958545	Novartis Healthcare Private Limited, Pharmaceuticals Division, Sandoz House	Mumbai	MAHARASHTRA	400018	India
CTRI/2009/091/000135	CTRI2009091000135	Suchela Srivatsa	Director â€“ Clinical Operations	suchela.srivatsa@quintiles.com	91-22-56774343	91-9820712114	301-A-1, Leela Business ParkMV Road, Andheri East, Mumbai 400059	Mumbai	MAHARASHTRA	400059	India	Quintiles Research India Pvt. Ltd.
CTRI/2009/091/000137	CTRI2009091000137	Neerja Bhatla	Professor	neerjabhatla@rediffmail.com	1126588663	1126594991	Room No. 3101, 3rd floor, Teaching Block, AIIMS,Ansari Nagar, New Delhi	New Delhi	DELHI	110029	India	Department of Obstetrics & Gynaecology
CTRI/2009/091/000138	CTRI2009091000138	Suchela Srivatsa	Director â€“ Clinical Operations	suchela.srivatsa@quintiles.com	91-22-56774343	91-9820712114	301-A-1, Leela Business ParkMV Road, Andheri East, Mumbai 400059	Mumbai	MAHARASHTRA	400 059	India	Quintiles Research (India) Pvt. Ltd
CTRI/2009/091/000139	CTRI2009091000139	Suneela Thatte		Suneela.thatte@quintiles.com	022 66774343	022 66774242	Executive Director Clinical Operations, Quintiles Research (India) Pvt. Ltd., 301-A-1 Leela Business Park;	Mumbai	MAHARASHTRA	400059	India
CTRI/2009/091/000140	CTRI2009091000140	Anirban Roychowdhury	Head Clinical Research India	anirban.roychowdhury@merck.com	91-124-4375561	91-124-4647300	6th Floor, Vatika Towers - B, Golf Course RoadSector 54,GurgaonHARYANA122002India	Gurgaon	HARYANA	122002	India	MSD Pharmaceuticals Pvt Ltd
CTRI/2009/091/000141	CTRI2009091000141	Suchela Srivatsa	Director – Clinical Operations	suchela.srivatsa@quintiles.com	91-22-56774343	91-9820712114	301-A-1, Leela Business ParkMV Road, Andheri East, Mumbai 400059	Mumbai	MAHARASHTRA	400059	India	Quintiles Research India Pvt. Ltd.
CTRI/2009/091/000142	CTRI2009091000142	Anjolie Chhabra		anjolie5@hotmail.com	911126588641	911125220616	House no. 13, Road 61,West Punjabi Bagh	New Delhi	DELHI	110026	India	All India Institute of Medical Sciences
CTRI/2011/12/002221	CTRI201112002221	DrRHJani	Sr V P	rhjani@zyduscadila.com	022-26151735	022-26186052	Zydus Cadila House, 2nd floor, Plot No.360,T.P.S. 5, Service road, Vile Parle (East),	Mumbai	MAHARASHTRA	400057	India	Cadila Healthcare Limited
CTRI/2009/091/000145	CTRI2009091000145	Anirban Roychowdhury	Head Clinical Research India	anirban.roychowdhury@merck.com	91-124-4375561	0124-4647300	6th Floor, Vatika Towers - B, Golf Course RoadSector 54,HARYANA122002India	Gurgaon	HARYANA	122002	India	MSD Pharmaceuticals Pvt Ltd
CTRI/2009/091/000146	CTRI2009091000146	Anirban Roychowdhury	Head Clinical Research India	anirban.roychowdhury@merck.com	91-124-4375561	91-124-4647300	6th Floor, Vatika Towers - B, Golf Course RoadSector 54,GurgaonHARYANA122002India	Gurgaon	HARYANA	122002	India	MSD Pharmaceuticals Pvt Ltd
CTRI/2009/091/000147	CTRI2009091000147	Suchela Srivatsa	Director – Clinical Operations	suchela.srivatsa@quintiles.com	91-22-56774343	91-9820712114	301-A-1, Leela Business ParkMV Road, Andheri East, Mumbai 400059	Mumbai	MAHARASHTRA	400059	India	Quintiles Research (India) Pvt. Ltd.
CTRI/2009/091/000148	CTRI2009091000148	MurugananthanK	Head of Clinical Development	murugananthan.k@novartis.com	24954112	022-24958545	Novartis Healthcare Private Ltd., Sandoz House, 5th Flr	Mumbai	MAHARASHTRA	400018	India
CTRI/2009/091/000149	CTRI2009091000149	Ashish Virkar	Clinical Operation Manager	avirkar@amgen.com	2267869138	2267869303	Dynasty Business Park, A wing, Level 4, Andheri Kurla Road, Andheri East	Mumbai	MAHARASHTRA	400059	India
CTRI/2009/091/000150	CTRI2009091000150	Dr Divya Madhu		mail2divyamadhu@yahoo.co.in		4712450446	Post graduate student, Dept of Anaesthesia.	Not Applicable	N/A	695008	India
CTRI/2012/02/002431	CTRI201202002431	Harsha Kadri	Local Trial Manager	hkadri1@its.jnj.com			Johnson and Johnson LBS MargMulund West Mumbai	Mumbai	MAHARASHTRA	400080	India	Johnson & Johnson ltd.
CTRI/2009/091/000154	CTRI2009091000154	Anirban Roychowdhury	Head Clinical Research India	anirban.roychowdhury@merck.com	91-124-4375561	91-124-4647300	6th Floor, Vatika Towers - B, Golf Course RoadSector 54,GurgaonHARYANA122002India	Gurgaon	HARYANA	122002	India	MSD Pharmaceuticals Pvt Ltd
CTRI/2009/091/000160	CTRI2009091000160	Jayesh Mahajan	Clinical Trial Manager	j.mahajan@medpace.com	912241270900	912241283900	Medpace Clinical Research India Pvt. Ltd.	Mumbai	MAHARASHTRA	400708	India	Medpace Clinical Research India Pvt. Ltd.
CTRI/2009/091/000161	CTRI2009091000161	Mr Avik Kumar Ghosh	Senior Clinical Operations Manager	avkg@novonordisk.com	918041119026	918030713446	Plot no 37 , 47 -50	Bangalore	KARNATAKA	560066	India	Novo Nordisk India Private Limited,
CTRI/2009/091/000162	CTRI2009091000162	Dr Ravindra Mittal	Medical Advisor & Head - Regulatory Affairs	r.mittal@zyduscadila.com	7926862362	7926868211	Cadila Healthcare Ltd	Ahmadabad	GUJARAT	380015	India
CTRI/2011/04/001694	CTRI201104001694	Dr Amit Kubavat	Sr. Manager - Clinical & Regulatory Affairs	amitkubavat@zyduscadila.com	079-26862362	079-26868812	Cadila Healthcare Ltd., Zydus Tower, Satellite Cross Roads, Ahmedabad - 380015	Ahmadabad	GUJARAT	380015	India
CTRI/2009/091/000168	CTRI2009091000168	Dr A K AMITAVA		akamitava@gmail.com		9412066037	Department of Ophthalmology,Gandhi Eye Hospital	Aligarh	UTTAR PRADESH	202002	India
CTRI/2009/091/000171	CTRI2009091000171	Abby Abraham		abby.abraham@iconplc.com	080-41535656	080-40394000	ICON Clinical Research India Pvt. Ltd	Bangalore	KARNATAKA	560046	India
CTRI/2009/091/000172	CTRI2009091000172	Dr Sudheer Balaraju	Head - Clinical Operations	sudheer.balaraju@ecronacunova.com	918066915719	918066915700	Manipal AcuNova Ltd., Mobius Towers, SJR-i-Park	Bangalore	KARNATAKA	560066	India
CTRI/2009/091/000173	CTRI2009091000173	Mr. Raghu Kochar		raghu.kochar@ranbaxy.com		91-124-4135141	Director-Corporate Communications, Ranbaxy Laboratories Ltd.,	Gurgaon	HARYANA	122001	India
CTRI/2009/091/000174	CTRI2009091000174	Dr.Manishkumar Shah		manishkumar.shah@bms.com	022-66614378	022-66534245	Bristol-Myers Squibb India Private Limited,A Block, 1st Floor,Shivsagar Estate	Mumbai	MAHARASHTRA	400 018	India
CTRI/2009/091/000175	CTRI2009091000175	Ms. Shashwati Pramanik		shashwati.pramanik@bms.com		2266288630	Bristol-Myers Squibb India Pvt. Ltd, 7th Floor, Peninsula Towers B,	Mumbai	MAHARASHTRA	400013	India
CTRI/2009/091/000176	CTRI2009091000176	Dr Sudheer Balaraju	Head – Clinical Operations	sudheer.balaraju@ecronacunova.com	080-66915719	080-66915700	Manipal AcuNova Ltd., Mobius Towers, SJR-i-Park	Bangalore	KARNATAKA	560066	India
CTRI/2009/091/000177	CTRI2009091000177	Dr Rajat Hazra	Project Manager	rhazra@clinirx.com		9910102227	CliniRx Research Pvt Ltd, 4th Floor, Suite No 402, TQM Business Centre, SCO-55, City Centre, Sector 29	Gurgaon	HARYANA	122016	India
CTRI/2009/091/000179	CTRI2009091000179	Dr Sundeep Salvi	Director	ssalvi@crfindia.com	020-27035371	9921211000	Chest Research Foundation, Marigold Premises, Survey No.15, Vadgaon Sheri, Kalyani Nagar	Pune	MAHARASHTRA	411 014	India	Chest Research Foundation
CTRI/2009/091/000180	CTRI2009091000180	Ataali Shaikh		shaikh.ataali@kendle.com	911244536301	1244536321	Unit 002, Ground Floor, Tower C	Gurgaon	HARYANA	122001	India
CTRI/2009/091/000181	CTRI2009091000181	Dr Khurshid Mistry		kjmicon@gmail.com	+91 22 24176980	+91 22 24176980	ICON c/o Indian Cancer Society	Mumbai	MAHARASHTRA	400012	India
CTRI/2009/091/000182	CTRI2009091000182	Swapnali Raut	Compliance Oversight Lead	Swapnali.raut@pfizer.com	022-66932212	91-9821415224	Pfizer Limited, Patel Estate, Off S. V. Road, Jogeshwari West, Mumbai, MAHARASHTRA, 400 102, India	Mumbai	MAHARASHTRA	400102	India	Representing Pfizer Limited
CTRI/2009/091/000183	CTRI2009091000183	Swapnali Raut	Compliance Oversight Lead	Swapnali.raut@pfizer.com	91-22-26525993	91-9821415224	Pfizer Limited, Patel Estate, Off S. V. Road, Jogeshwari West, Mumbai, MAHARASHTRA, 400 102, India	Mumbai	MAHARASHTRA	400 102	India	Representing Pfizer Limited
CTRI/2009/091/000184	CTRI2009091000184	Swapnali Raut	Compliance Oversight Lead	Swapnali.raut@pfizer.com	91-22-26525993	91-9821415224	Pfizer Limited, Patel Estate, Off S. V. Road, Jogeshwari West, Mumbai, MAHARASHTRA, 400 102, India	Mumbai	MAHARASHTRA	400102	India	Representing Pfizer Limited
CTRI/2009/091/000187	CTRI2009091000187	K Murugananthan	Head Clinical Development	murugananthan.k@novartis.com	2224958112	2224958554	Novartis Healthcare Private Ltd., Sandoz House, 5th floor,	Mumbai	MAHARASHTRA	400 018	India	Novartis Health care Pvt Ltd
CTRI/2009/091/000190	CTRI2009091000190	Dr Rajendra H Jani	Senior Vice President, Clinical R&D	rhjani@zyduscadila.com	912226151735	912226186057	Zydus Cadila House	Mumbai	MAHARASHTRA	400057	India	Cadial Healthcare Limited
CTRI/2009/091/000193	CTRI2009091000193	Denzil Benjamin		denzil.benjamin@iconplc.com	91-80-41535656	91-80-40394001	ICON Clinical Research , No.56/4, Sharadha Towers, Unit II 2 nd floor Nandidurg Road	Bangalore	KARNATAKA	560046	India
CTRI/2009/091/000194	CTRI2009091000194	Dr. Kamala Rai		kamala.rai@novartis.com	022 - 24954112	022 - 24958533	Novartis India Limited, Sandoz House, 5th Floor,Medical Dept.,	Mumbai	MAHARASHTRA	400 018	India
CTRI/2009/091/000195	CTRI2009091000195	Dr Ritika Bajaj	Clinical Reseach Country Head	ritika.bajaj@biogenidec.com	1244572333	9717004620	Biogen Idec Biotech India Pvt Ltd	Gurgaon	HARYANA	122001	India	Biogen Idec Biotech India Pvt. Ltd.
CTRI/2009/091/000196	CTRI2009091000196	Dr Avanti Biniwale	Neurologist	avantibiniwale@yahoo.co.uk	-	020-25679558	Biniwale Clinic852/1, Dinkar Baug Apartment,Bhandarkar Institute road,Pune	Pune	MAHARASHTRA	444004	India	Biniwale Clinic
CTRI/2009/091/000197	CTRI2009091000197	Murugananthan K	Head-Clinical Development	murugananthan.k@novartis.com		2224958545	Novartis Healthcare Private Limited, Medical Dept., Sandoz House,	Mumbai	MAHARASHTRA	400 018	India	murugananthan.k@novartis.com
CTRI/2009/091/000198	CTRI2009091000198	Murugananthan K	Head-Clinical Development	murugananthan.k@novartis.com		2224958545	Novartis Healthcare Private Limited, Medical Department, Sandoz House,	Mumbai	MAHARASHTRA	400018	India	Novartis Healthcare Private Limited,
CTRI/2009/091/000200	CTRI2009091000200	Dr Aaditya Udupa		draaditya.udupa@gmail.com		9823333793	Dept of Pharmacology	Pune	MAHARASHTRA	411001	India
CTRI/2009/091/000201	CTRI2009091000201	Dr Ashish Gawde	Country Medical Director India	ashish.gawde@bayer.com	2225455007	2225311201	Bayer Pharmaceuticals Private Limited	Thane	MAHARASHTRA	400607	India
CTRI/2009/091/000204	CTRI2009091000204	DrGVenkat Ramana		clinical@natcopharma.co.in	4023545298	4023547532	NATCO Pharma Limited, Road 2, Banjara Hills	Hyderabad	ANDHRA PRADESH	500033	India
CTRI/2009/091/000207	CTRI2009091000207	Partha Chatterjee	Head - Clinical Research and CTSM	partha.chatterjee@siroclinpharm.com	2225848275	2225848000	SIRO Clinpharm Pvt. Ltd.	Thane	MAHARASHTRA	400 610	India
CTRI/2009/091/000208	CTRI2009091000208	Mr. Piyush Pandya		piyush@synchronresearch.com	079 26853415	079 26840427, 26840348, 26853419	Synchron research Services Pvt. Ltd.,	Ahmadabad	GUJARAT	380054	India
CTRI/2009/091/000210	CTRI2009091000210	Anil Seth		sethan@lilly.com	111244753012	111242823099	Plot #92, Sector 32,	Gurgaon	HARYANA	122011	India
CTRI/2009/091/000211	CTRI2009091000211	Prof S K Sarin	Director, Prof. and Head	shivsarin@gmail.com	1123219710	1123232013	Dept. of Gastroenterology	New Delhi	DELHI	110002	India	GB Pant Hospital
CTRI/2009/091/000212	CTRI2009091000212	Dr Vijaya Jaiswal	vice president	vijayajaiswal@troikaapharma.com	079-26856246	079-26856242	Troikaa Pharmaceuticals Limited	Ahmadabad	GUJARAT	380 054	India	Troikaa Pharmaceuticals Limited
CTRI/2009/091/000213	CTRI2009091000213	Dr Aliasgar Moiyadi		aliasgar.moiyadi@gmail.com	2227405061	2227405076	Tata Memorial Centre	Mumbai	MAHARASHTRA	410210	India
CTRI/2009/091/000214	CTRI2009091000214	Dr Sanjeev C Hegde	General Manager- Clinical Development	sanjeev.hegde@piramal.com		2230275245	Piramal Healthcare Limited9th Floor, R-Tech Park, Nirlon Complex,Off. Western Express Highway,Goregaon East,Mumbai, Maharashtra 400 063India	Mumbai	MAHARASHTRA	400063	India
CTRI/2009/091/000215	CTRI2009091000215	Dr Pramod Niphadkar	Director	dr_niphadkar@vsnl.net	022-24183232	022-24105656	Asthma Allergy Centre,Hindu Colony Lane no 1, Plot no 66,Dadar (E)	Mumbai	MAHARASHTRA	400014	India	Asthma Allergy Centre
CTRI/2009/091/000216	CTRI2009091000216	KMurugananthan		murugananthan.k@novartis.com	2224954112	2224958533	Novartis Healthcare Private Limited, Medical Department, Sandoz House	Mumbai	MAHARASHTRA	400 018	India
CTRI/2009/091/000217	CTRI2009091000217	Ms Ranju Sharma	Senior Manager and Country Head, Clinical Operations	ranju.sharma@astrazeneca.com	91-80-23622052	91-80-67748518	AstraZeneca Pharma India Ltd.,"Avishkar", off Bellary Road, Hebbal	Bangalore	KARNATAKA	560024	India
CTRI/2009/091/000218	CTRI2009091000218	Anirban Roychowdhury	Head Clinical Research India	anirban.roychowdhury@merck.com	91-124-4375561	91-124-4647300	6th Floor, Vatika Towers - B, Golf Course RoadSector 54,GurgaonHARYANA122002India	Gurgaon	HARYANA	122002	India	MSD Pharmaceuticals Pvt Ltd
CTRI/2009/091/000219	CTRI2009091000219	Dr S K Mishra	VP - Clinical Research & Medical Services,	shivakant.mishra@fresenius-kabi.com	0124-3325123	0124-4885146	Fresenius-Kabi Oncology Ltd, Echelon Institutional Area, Plot No 11, Sector 32	Gurgaon	HARYANA	122001	India
CTRI/2009/091/000220	CTRI2009091000220	Chirumamilla Kavitha		ch_kavitha8k@yahoo.co.uk		4066833368	Apt 501, Anand Heights	Hyderabad	ANDHRA PRADESH	500004	India
CTRI/2009/091/000226	CTRI2009091000226	Viveka P. Jyotsna		vivekapjyotsna@yahoo.com		26593237	Dept. of Endocrinology, AIIMS, New Delhi	New Delhi	DELHI	110029	India
CTRI/2009/091/000232	CTRI2009091000232	Mr Suneela Thatte		suneela.thatte@quintiles.com	2266774343	2266774242	Quintiles Research (India) Pvt. Ltd.301-A-1 Leela Business Park	Mumbai	MAHARASHTRA	400059	India
CTRI/2009/091/000240	CTRI2009091000240	Ramesh Jagannathan	Doctor-Medical Advisor	ramesh.jagannathan@astrazeneca.com	918023622052	918067748515	AstraZeneca Pharma India Ltd.	Bangalore	KARNATAKA	560024	India	Head Office and South Zone Office
CTRI/2009/091/000243	CTRI2009091000243	Dr. Dilip Pawar		dpawar@akelapharma.com	+ 91 22 40551115	+ 91 22 40551111	Akela Clinical Research Pvt Ltd	Mumbai	MAHARASHTRA	400059	India
CTRI/2009/091/000244	CTRI2009091000244	Dr. Dilip Pawar		dpawar@akelapharma.com	+ 91 22 40551115	+ 91 22 40551111	Akela Clinical Research Pvt. Ltd	Mumbai	MAHARASHTRA	400059	India
CTRI/2009/091/000249	CTRI2009091000249	Ramkrishnan Sundaram		ramkrishnan.sundaram@bms.com	022-6610 3739/79	022-66288-630	Peninsula Towers ?A?, 7th Floor	Mumbai	MAHARASHTRA	400 013	India
CTRI/2009/091/000250	CTRI2009091000250	Benjamin Perakath		sur5@cmcvellore.ac.in		0416-2282085	Professor, Department of General Surgery Unit 5	Vellore	TAMIL NADU	632004	India
CTRI/2009/091/000251	CTRI2009091000251	Dr Sandeep Sonawane		Sandeep.Sonawane@emcure.co.in	020-39821019	020-39821000	Manager- Medical, Emcure Pharmaceuticals Ltd	Pune	MAHARASHTRA	411057	India
CTRI/2009/091/000252	CTRI2009091000252	Dr Niteen Karnik	Professor of Medicine	drndkarnik@hotmail.com	022-24112871	022-24136051	Department of Medicine,Seth G. S. Medical College &amp; KEM Hospital, Parel	Mumbai	MAHARASHTRA	400012	India	Seth G. S. Medical College & KEM Hospital
CTRI/2009/091/000258	CTRI2009091000258	Dr Salil Bhargava	Professor of Pulmonary medicine	bhargavasalil@hotmail.com	0731-2711623	0731-2711611	Surabhi; 76, Dhar Kothi, Residency Area, Behind Saint Rapheals School, Gyanpushp Research Centre for Chest &amp; Allergy Diseases	Indore	MADHYA PRADESH	452 001	India	Gyanpushp Research Centre for Chest & Allergy Diseases
CTRI/2009/091/000260	CTRI2009091000260	Muruganananthan K	Head Clinical Development	murugananthan.k@novartis.com	2224954112	2224958533	Novartis Healthcare Pvt. Ltd., Medical Department, Sandoz House	Mumbai	MAHARASHTRA	400 018	India
CTRI/2009/091/000262	CTRI2009091000262	Dr Shravanti Bhowmik	Senior general manager	shravanti.bhowmik@sparcmail.com	200-66455685	022-66455645	17/B, Mhal industrial estate, Mahakali caves road, Andheri east, Mumbai	Mumbai	MAHARASHTRA	400093	India	Sun Pharma Advanced Reserach Company Ltd.
CTRI/2009/091/000264	CTRI2009091000264	Nishat Fatima	R A	nishatbiotech@gmail.com		9560933912	B2 49	New Delhi	DELHI	110045	India	PGIMER Dr RML Hospital
CTRI/2009/091/000266	CTRI2009091000266	Dr. Nilesh Patel		nileshp@dmricro.com	2227642748	2227642747	Drug Monitoring Research Institute. R-374, TTC, MIDC	Mumbai	MAHARASHTRA	400701	India
CTRI/2009/091/000269	CTRI2009091000269	Dr Naveen Kumar		naveenkbr@drreddys	040-66511536	040-30783246	Dr Reddy's Laboratories Ltd	Hyderabad	ANDHRA PRADESH	500016	India
CTRI/2009/091/000274	CTRI2009091000274	Dr Onkar C. Swami		Onkar.Swami@emcure.co.in	2039821019	2039821000	Manager - Medical Services, Emcure Pharmaceuticals Ltd, Phase I Rajiv Gandhi IT park, Hinjwadi	Pune	MAHARASHTRA	411057	India
CTRI/2009/091/000276	CTRI2009091000276	MsShivkumar Subashri	Hub Unit Director	subashri.shivkumar@bms.com		912266534245	Bristol Myers Squibb India Pvt Ltd The Indiabulls Finance Centre	Mumbai	MAHARASHTRA	400013	India
CTRI/2009/091/000277	CTRI2009091000277	Murugananthan K	Head-Clinical Development	murugananthan.k@novartis.com	91224954112	2224958545	Novartis Healthcare Private Limited, Medical Department,Sandoz House,Shiv Sagar Estate,Dr. Annie Besant Road,Worli, Mumbai	Mumbai	MAHARASHTRA	400 018	India	Novartis Health Care Pvt Ltd
CTRI/2009/091/000279	CTRI2009091000279	Swapnali Raut	Compliance Oversight Lead	Swapnali.raut@pfizer.com	91-22-26525993	91-9821415224	Pfizer Limited, Patel Estate, Off S. V. Road, Jogeshwari West, Mumbai, MAHARASHTRA, 400 102, India	Mumbai	MAHARASHTRA	400102	India	Representing Pfizer Limited
CTRI/2009/091/000281	CTRI2009091000281	Swapnali Raut	Compliance Oversight Lead	Swapnali.raut@pfizer.com	91-22-26525993	91-9821415224	Pfizer Limited, Patel Estate, Off S. V. Road, Jogeshwari West, Mumbai, MAHARASHTRA, 400 102, India	Mumbai	MAHARASHTRA	400102	India	Representing Pfizer Limited
CTRI/2009/091/000282	CTRI2009091000282	Dr. Sureshkumar Kamireddy		suresh_kumar.kamireddy@novartis.com	040 67671300	040 67672944	Raheja IT park	Hyderabad	ANDHRA PRADESH	500081	India
CTRI/2009/091/000283	CTRI2009091000283	Dr Hemanth Nandigala	Executive Director (Comm)	hemanth@virchows.com	91-40-23119486	91-40-23119481	Virchow Biotech Pvt Ltd	Hyderabad	ANDHRA PRADESH	500 081	India	Virchow Biotech Pvt Ltd
CTRI/2009/091/000285	CTRI2009091000285	Shirley Telles		pyp.research@gmail.com	1334244805	1334240008	Patanjali Yogpeeth, Maharishi Dayananda Gram, Delhi- Haridwar Highway	Not Applicable	N/A	249402	India
CTRI/2009/091/000287	CTRI2009091000287	Rajesh Karan		rajesh.karan@novartis.com	040 67671300	040 67672945	Raheja IT park, Mindspace	Hyderabad	ANDHRA PRADESH	500081	India
CTRI/2009/091/000288	CTRI2009091000288	Suneela Thatte		suneela.thatte@quintiles.com	022 66774343	022 66774242	Executive Director Clinical Operations, Quintiles Research (India) Private Limited	Mumbai	MAHARASHTRA	400059	India
CTRI/2009/091/000289	CTRI2009091000289	Suneela Thatte		suneela.thatte@quintiles.com	022 66774343	022 66774242	Quintiles Research (India) Pvt. Ltd., 301-A-1 Leela Business Park	Mumbai	MAHARASHTRA	400059	India
CTRI/2009/091/000290	CTRI2009091000290	Sujata Das		sujatadas@lvpei.org	(0674) 3987130	(0674) 3987999	L V Prasad Eye Institute	Not Applicable	N/A	751024	India
CTRI/2009/091/000291	CTRI2009091000291	Anirban Roychowdhury	Head Clinical Research India	anirban.roychowdhury@merck.com	91-124-4375561	91-124-4647300	6th Floor, Vatika Towers - B, Golf Course RoadSector 54,GurgaonHARYANA122002India	Gurgaon	HARYANA	122002	India	Head Clinical Research India
CTRI/2009/091/000293	CTRI2009091000293	Dr Vimal Sanghavi		communication@os-india.com	7966074101	7966074100	Oncology Services India Ltd	Ahmadabad	GUJARAT	380015	India
CTRI/2009/091/000295	CTRI2009091000295	Dr Prashant Pandya	DGM - Clinical Operations	Prashant.Pandya@relbio.com	912267678299	912267678236	Reliance Clinical Research Services	Mumbai	MAHARASHTRA	400701	India	Reliance Life Sciences Pvt. Ltd.
CTRI/2009/091/000297	CTRI2009091000297	Dr Chandrashekhar Bollmall		chandrashekharb@glenmarkpharma.com	91-22-40189990	91-22-40189999	Glenmark Pharmaceuticals Ltd	Mumbai	MAHARASHTRA	400099	India
CTRI/2009/091/000298	CTRI2009091000298	Sumeela Nair	Lead Data Manager	amcpm@emmes.com	8041480550	8041262300	EMMES Services Pvt. Ltd., Unit#3, The Mayfair, 316, 100 Feet Road, Indiranagar	Bangalore	KARNATAKA	560008	India	The EMMES Corporation
CTRI/2011/091/000299	CTRI2011091000299	Dr Prashant Pandya	DGM - Clinical Operations	Prashant.Pandya@relbio.com	912240678299	912240678236	Reliance Clinical Research Services (RCRS), DALC, R-282, TTC Area of MIDC,	Mumbai	MAHARASHTRA	400 701	India	Reliance Life Sciences Pvt. Ltd.
CTRI/2009/091/000300	CTRI2009091000300	Chandrashekhar S Bolmall		chandrashekharb@glenmarkpharma.com	91-22-40189990	91-22-40189999	Medical Services Department, Glenmark Pharmaceuticals Ltd	Mumbai	MAHARASHTRA	400099	India
CTRI/2012/12/003234	CTRI201212003234	Mrs Devi	Secretary	bioengg@cmcvellore.ac.in		914162285098	Department of BioengineeringChristian Medical College, Above College X-Ray,Rehabilitation Institute Campus,Bagayam	Vellore	TAMIL NADU	632002	India	Christian Medical College Vellore
CTRI/2009/091/000302	CTRI2009091000302	Abby Abraham		abby.abraham@iconplc.com	91-80-41535656	91-80-40394016	ICON Clinical Research Pvt Ltd	Bangalore	KARNATAKA	560046	India
CTRI/2009/091/000306	CTRI2009091000306	Abraham Samuel Babu		abrahambabu@gmail.com			CSI MIssion Hospital	Malappuram	KERALA	676108	India
CTRI/2009/091/000309	CTRI2009091000309	PROF. RAKESH SHUKLA		rakeshshukla_rakesh@rediffmail.com	5222257090	5222257090	DEPARTMENT OF NEUROLOGY	Lucknow	UTTAR PRADESH	226003	India
CTRI/2009/091/000311	CTRI2009091000311	Charlotte Rodrigues	Manager Corporate Communication	CRodrig8@ITS.JNJ.COM		2266646464	Johnson and Johnson Ltd. 30,Forjett Street,Mumbai-400036	Mumbai	MAHARASHTRA	400036	India
CTRI/2009/091/000315	CTRI2009091000315	Mr Nitin Chandurkar	General Manager	nitin.chandurkar@ipca.com	228686954	2261112318	Ipca Laboratories Ltd. 48, International house, Kandivli Industrial Estate, Kandivli(W)	Mumbai	MAHARASHTRA	400067	India	Ipca Laboratories Ltd.
CTRI/2009/091/000316	CTRI2009091000316	Dr Praveen Shetty	Manager	praveenshetty@lambda-cro.com	917940202022	917940202098	LAMBDA THERAPEUTIC RESEARCH LTD. Plot No. 38, Near Silver Oak Club, S. G. Highway, Gota	Ahmadabad	GUJARAT	380061	India	Lambda Therapeutic Research Ltd
CTRI/2009/091/000318	CTRI2009091000318	Dr. Bhawna Sharma		bsharma@dndi.org	1123731634	1123731635	ICMR, IInd Campus, R No. 3, First Floor	New Delhi	DELHI	110001	India
CTRI/2009/091/000319	CTRI2009091000319	Arati Patil	Ms	arati.patil@diagnosearch.com	91-22-66971900	91-22-67776300	DiagnoSearch Life SCiences Pvt. Ltd	Not Applicable	N/A	400 076	India
CTRI/2009/091/000320	CTRI2009091000320	Murugananthan K	Head-Clinical Development	murugananthan.k@novartis.com		2224958545	Novartis Healthcare Private Limited, Medical Department,Sandoz House,Shiv Sagar Estate,Dr. Annie Besant Road,Worli, Mumbai	Mumbai	MAHARASHTRA	400 018	India	Novartis healthcare Private Limited
CTRI/2009/091/000322	CTRI2009091000322	Mr Mandar Vaidya		mandar.vaidya@diagnosearch.com	022-66754090	022-67776300	DiagnoSearch Life Sciences Pvt. Ltd.	Thane	MAHARASHTRA	400 604	India
CTRI/2009/091/000325	CTRI2009091000325	Dr. Aliya Shakeel		medical@vediclifesciences.com	022-66941179	022-42172300	118-B, Morya House , Off Link Road , Andheri (W)	Mumbai	MAHARASHTRA	400053	India
CTRI/2009/091/000327	CTRI2009091000327	Dr. Rajesh Ranjan		dr.ranjan@aurigaresearch.com	+91-11-45032722	+91-11-45072314	Kirti Nagar	New Delhi	DELHI	110015	India
CTRI/2009/091/000328	CTRI2009091000328	Seema Damakale		clinical@vediclifesciences.com	022-66941169	022-42172327	118, Morya House, Off. New Link Road, Andheri (West)	Mumbai	MAHARASHTRA	400053	India
CTRI/2009/091/000330	CTRI2009091000330	Dr Falgun Indravadan Vyas	Resident	drfalgunvyas@yahoo.com	-	9879288413	Department of Pharmacology	Ahmadabad	GUJARAT	380006	India	Smt NHL Municipal Medical college
CTRI/2009/091/000332	CTRI2009091000332	Prafulla Bhad		prafulla.bhad@novartis.com		4067672491	Novartis Healthcare Pvt. Ltd.,	Hyderabad	ANDHRA PRADESH	500 081	India
CTRI/2009/091/000335	CTRI2009091000335	Murugananthan K	Head-Clinical Development	murugananthan.k@novartis.com		2224958545	Novartis Healthcare Private Limited, Medical Department,Sandoz House,Shiv Sagar Estate,Dr. Annie Besant Road,Worli, Mumbai	Mumbai	MAHARASHTRA	400 018	India	Novartis Healthcare Private Limited
CTRI/2009/091/000336	CTRI2009091000336	Suchela Srivatsa	Director – Clinical Operations	suchela.srivatsa@quintiles.com	91-22-56774343	91-9820712114	301-A-1, Leela Business ParkMV Road, Andheri East, Mumbai 400059	Mumbai	MAHARASHTRA	400059	India	Quintiles Research India Pvt. Ltd.
CTRI/2009/091/000339	CTRI2009091000339	pradipkumar saha		pradiplekha@yahoo.co.in		1722645262	Dept of Obstetrics and Gynaecology ,govt Medical College and Hospital	Chandigarh	CHANDIGARH	160030	India
CTRI/2009/091/000345	CTRI2009091000345	Arun Sundriyal	Associate Director - Clinical Management	Arun.Sundriyal@ppdi.com	911244739999	911244739903	PPD Pharmaceutical Development India Pvt. Ltd., Vatika City Point,11th Floor,Sector 25, Mehrauli Gurgaon Road,	Gurgaon	HARYANA	110002	India	PPD Pharmaceutical Development India Pvt Ltd.
CTRI/2009/091/000346	CTRI2009091000346	Shikha Nayar		shikhanayar@yahoo.co.in			Department of Physiology, All India Institute of Medical Sciences, Ansari Nagar, New Delhi-110029.(Earlier contact person changed)	New Delhi	DELHI	110029	India
CTRI/2009/091/000347	CTRI2009091000347	Dr Ashok Thakkar	Sr. Clinical Trial Manager	asthakkar@sahmed.com	91-261-3060607	91-261-3060606	Sahajanand Medical Technologies Pvt. Ltd., Sahajanand Estate, Wakhariawadi,Near Dabholi Char Rasta, Ved Road	Surat	GUJARAT	395004	India
CTRI/2009/091/000348	CTRI2009091000348	Swapnali Raut	Compliance Oversight Lead	Swapnali.raut@pfizer.com	91-22-26525993	91-9821415224	Pfizer Limited, Patel Estate, Off S. V. Road, Jogeshwari West, Mumbai, MAHARASHTRA, 400 102, India	Mumbai	MAHARASHTRA	400 102	India	Representing Pfizer Limited
CTRI/2009/091/000350	CTRI2009091000350	Dr. SC Mahapatra		scmahapatra@gmail.com	26598861	1126593559	Professor, Department of Physiology	New Delhi	DELHI	110029	India
CTRI/2009/091/000353	CTRI2009091000353	RNV Narendra Kumar		narendrakumarrnv@gmail.com	4023310076	4027952277	Department of cardiology	Hyderabad	ANDHRA PRADESH	500082	India
CTRI/2009/091/000354	CTRI2009091000354	Dr Atul Sharma MD DM		atul1@hotmail.com	011 26589490	9818548149	Associate Professor Medical Oncology,Dr BRA IRCH	New Delhi	DELHI	110 029	India
CTRI/2009/091/000355	CTRI2009091000355	Dr.Alok Chaturvedi		alokchaturvedi@lupinpharma.com	NIL	91-22-66402021	Laxmi Towers, B wing, 4th floor,	Mumbai	MAHARASHTRA	400051	India
CTRI/2009/091/000356	CTRI2009091000356	Dr Sanjay Maroo	Sr. GM	sanjaymaroo@troikaapharma.com	079-26856246	079-26856242	Troikaa Pharmaceuticals Limited	Ahmadabad	GUJARAT	380 054	India	Troikaa Pharmaceuticals Limited
CTRI/2009/091/000360	CTRI2009091000360	Therapeutic Area Head		clinicaltrials@allergan.com		91 80 40389500	Clinical Research Director	Bangalore	KARNATAKA	560 027	India
CTRI/2009/091/000361	CTRI2009091000361	Dr Chandrashekhar Bolmall		chandrashekharb@glenmarkpharma.com	91-22-40189990	91-22-40189999	Glenmark Pharmaceuticals Ltd.	Mumbai	MAHARASHTRA	400099	India
CTRI/2009/091/000362	CTRI2009091000362	Swapnali Raut	Compliance Oversight Lead	Swapnali.raut@pfizer.com	91-22-26525993	91-9821415224	Wyeth Pharmaceuticals India Private Limited (a subsidiary of Pfizer Inc.) , 6th Floor, Platina, Plot No C-59, G Block, Bandra-Kurla Complex, Bandra (E), Mumbai 400098.	Mumbai	MAHARASHTRA	400098	India	Representing Wyeth Pharmaceuticals India Private Limited (a subsidiary of Pfizer Inc.)
CTRI/2011/10/002052	CTRI201110002052	Dr Jaya Gupta	Assistant Director	jgupta21@gmail.com	1128521651	1128521651	CCRH, 61-65, institutional area, janak puri, new delhi-58	New Delhi	DELHI	110058	India	central council for research in homoeopathy
CTRI/2011/10/002048	CTRI201110002048	Dr Jaya Gupta	Assistant Director	jgupta21@gmail.com	1128521060	9818281733	central council for research in homoeopathy,61-65, institutional area, janak puri, new delhi	New Delhi	DELHI	110058	India	central council for research in homoeopathy
CTRI/2009/091/000368	CTRI2009091000368	Dr Prasad Kulkarni		drpsk@seruminstitute.com	2026993945	2026602384	Serum Institute of India Ltd	Pune	MAHARASHTRA	411028	India
CTRI/2011/09/001994	CTRI201109001994	Dr. Jaya Gupta		jgupta21@gmail.com	1128521651	9818281733	CCRH, 61-65, institutional area,	New Delhi	DELHI	110058	India
CTRI/2009/091/000370	CTRI2009091000370	DRSUDHINDRA MOHAN BHATTACHARYA	Consultant.dept. Of obstetrics and gynaecology.S.C.Das memorial medical and research center	drsudhindra54@gmail.com		033-24836330	52, jodhpur park	Kolkata	WEST BENGAL	700068	India
CTRI/2009/091/000371	CTRI2009091000371	Dr.Rekha		dr.rekha@karlegroup.com	8023376302	8023372986	ETI Karle Clinical, #72, Industrial suburb, Ward no.10, near Ullas Theatre	Bangalore	KARNATAKA	560022	India
CTRI/2009/091/000375	CTRI2009091000375	Dr Hitt Sharma	Deputy Medical Director	drhjs@seruminstitute.com	2026998146	2026602451	Serum Institute Of India Ltd 212/2, Hadapsar, Pune	Pune	MAHARASHTRA	411028	India	Serum Institute of India Ltd.
CTRI/2009/091/000377	CTRI2009091000377	Dr Rakesh Chugh	GM Clinical Operations	rchugh@wockhardtin.com	022-26523885	022-26534444	Wockhardt Ltd	Mumbai	MAHARASHTRA	400051	India	Wockhardt Ltd
CTRI/2009/091/000382	CTRI2009091000382	Dr Pramod Kabra, MD [overall Trial Coordinator ]		KabraPramod@PRAIntl.com	2266171001	2266171020	Pharmaceutical Research Associate,402, Business Square	Mumbai	MAHARASHTRA	400093	India
CTRI/2009/091/000385	CTRI2009091000385	Swapnali Raut	Compliance Oversight Lead	Swapnali.raut@pfizer.com	91-22-26525993	91-9821415224	Pfizer Limited, Patel Estate, Off S. V. Road, Jogeshwari West, Mumbai, MAHARASHTRA, 400 102, India	Mumbai	MAHARASHTRA	400102	India	Representing Pfizer Limited
CTRI/2009/091/000386	CTRI2009091000386	Kedar Nayak	Area Manager_In-Country Clinical Operations	kedar.n.nayak@gsk.com	022-24947415	022-24959508	GlaxoSmithKline Pharmaceuticals Ltd	Mumbai	MAHARASHTRA	400 030	India	GlaxoSmithKline Pharmaceuticals Ltd
CTRI/2009/091/000387	CTRI2009091000387	Swapnali Raut	Compliance Oversight Lead	Swapnali.raut@pfizer.com	022-26525993	91-9821415224	Pfizer Limited, Patel Estate, Off S. V. Road, Jogeshwari West, Mumbai, MAHARASHTRA, 400 102, India	Mumbai	MAHARASHTRA	400102	India	Representing Pfizer Limited
CTRI/2009/091/000388	CTRI2009091000388	DR BHAGWAT K GUNALE		Bhagwat.Gunale@emcure.co.in	2039821019	02039821000 - 2544	Marketing Division, Emcure Pharmaceuticals Limited	Pune	MAHARASHTRA	411057	India
CTRI/2011/10/002070	CTRI201110002070	Dr. Jaya Gupta		jgupta21@gmail.com	1128521651	9818281733	CCRH, D Block	New Delhi	DELHI	110058	India
CTRI/2009/091/000392	CTRI2009091000392	DRSUDHINDRA MOHAN BHATTACHARYA	Consultant; Dept. of Obstetrics and Gynaecology	drsudhindra54@gmail.com	033-24836330	033-24836330	S.C.Das Memorial Medical and Research Center.52, Jodhpur Park	Kolkata	WEST BENGAL	700068	India	CONSULTANT OBSTETRICIAN & GYNAECOLOGIST; S.C.DAS MEMORIAL MEDICAL & RESEARCH CENTER. KOLKATA
CTRI/2009/091/000394	CTRI2009091000394	Dr Deepali Mittal	Deputy General Manager	deepali.mittal@lglsi.com			LG Life Sciences India Pvt Ltd.	Gurgaon	HARYANA	122001	India	Project Leader
CTRI/2009/091/000395	CTRI2009091000395	Suchela Srivatsa	Director â€“ Clinical Operations	suchela.srivatsa@quintiles.com	91-22-56774343	91-9820712114	301-A-1, Leela Business ParkMV Road, Andheri East, Mumbai 400059	Mumbai	MAHARASHTRA	400059	India	Quintiles Research India Pvt. Ltd.
CTRI/2009/091/000398	CTRI2009091000398	Mr. Abby Abraham		abby.abraham@iconplc.com	080 41535656	080 40394016	Sharadha Towers (Unit II) No.56/4,	Bangalore	KARNATAKA	560046	India
CTRI/2009/091/000399	CTRI2009091000399	Dr Sachin naik	Medical And Safety Expert	Sachin.Naik@Cipla.com		2225716459	Cipla Ltd R and D 4th floor Vikhroli west	Mumbai	MAHARASHTRA	400 083	India	Cipla Ltd India
CTRI/2009/091/000400	CTRI2009091000400	Amit Nasa	Project Leader	amit.nasa@ranbaxy.com	0124-4107000	0124-4016858	Ranbaxy Laboratories Ltd.	Gurgaon	HARYANA	122015	India	Employee
CTRI/2009/091/000402	CTRI2009091000402	Dr Aditi Parekh	Associate Director-Clinical Operations	aditi.parekh@roche.com	2233941054	2233941414	Roche Products (India) Pvt. Ltd.	Mumbai	MAHARASHTRA	400 051	India	Roche Products (India) Pvt. Ltd.
CTRI/2009/091/000405	CTRI2009091000405	Swapnali Raut	Compliance Oversight Lead	Swapnali.raut@pfizer.com	91-22-26525993	91-9821415224	Pfizer Limited, Patel Estate, Off S. V. Road, Jogeshwari West, Mumbai, MAHARASHTRA, 400 102, India	Mumbai	MAHARASHTRA	400102	India	Representing Pfizer Limited
CTRI/2009/091/000407	CTRI2009091000407	Dr Ashok Thakkar	Sr. Clinical Trial Manager	asthakkar@sahmed.com	91-261-3060607	91-261-3060606	Sahajanand Medical Technologies Pvt. Ltd., Sahajanand Estate, Wakhariawadi, Near Dabholi Char Rasta, Ved Road	Surat	GUJARAT	395004	India
CTRI/2009/091/000409	CTRI2009091000409	Dr Ashok Thakkar	Sr. Clinical Trial Manager	asthakkar@sahmed.com	91-261-3060607	91-261-3060606	Sahajanand Medical Technologies Pvt. Ltd., Sahajanand Estate, Wakhariawadi,Near Dabholi Char Rasta, Ved Road	Surat	GUJARAT	395004	India
CTRI/2009/091/000410	CTRI2009091000410	K Mallikarjuna	Sr. Clinical Research Associate	mkunigari@georgeclinical.com	8022263646	91-9959777109	George Clinical India Pvt Ltd333 Nova Miller, 4th Floor, Thimmaiah RoadVasanth Nagar Bangalore - 560 052 Karnataka India	Bangalore	KARNATAKA	560052	India	Sr. Clinical Research Associate
CTRI/2009/091/000412	CTRI2009091000412	Jayesh Mahajan Clinical Trial Manager		j.mahajan@medpace.com	2267868009	2267863000	Medpace Clinical Research India Pvt. Ltd., Reliable Plaza, Ground Floor, Plot K-10	Mumbai	MAHARASHTRA	400708	India	Medpace
CTRI/2009/091/000413	CTRI2009091000413	Dr Yashesh Mehta	Director Clinical Operations	ymehta@inventivinternational.com	91-22-67083481	91-22-67083480	517, Corporate Center, Nirmal Lifestyles	Mumbai	MAHARASHTRA	400080	India	Inventiv International
CTRI/2009/091/000415	CTRI2009091000415	Rajesh Radhakrishnan	Director - Clinical Studies & Education	rajesh.radhakrishnan@medtronic.com	2233074704	022-33074700	Solitaire Corporate Park,Building Number 12, 4th Floor, Andheri East	Mumbai	MAHARASHTRA	400093	India	India Medtronic Pvt Ltd
CTRI/2009/091/000416	CTRI2009091000416	Rajesh Radhakrishnan	Director - Clinical Studies, South Asia	rajesh.radhakrishnan@medtronic.com		912233074700	Soliatire Corporate Park, Building Number 12, 4th Floor, Andheri-Ghatkopar Link Road, Andheri (East)	Mumbai	MAHARASHTRA	400093	India	India Medtronic Pvt Ltd
CTRI/2009/091/000420	CTRI2009091000420	Rajesh Radhakrishnan	Director - Clinical Studies & Education	rajesh.radhakrishnan@medtronic.com		2233074704	Soliatire Corporate Park, Building Number 12, 4th Floor, Andheri East	Mumbai	MAHARASHTRA	400093	India	NA
CTRI/2009/091/000422	CTRI2009091000422	Swapnali Raut	Director-Compliance Oversight	Swapnali.raut@pfizer.com	91-22-26525993	91-9821415224	Pfizer Limited, Patel Estate, Off S. V. Road, Jogeshwari West, Mumbai, MAHARASHTRA, 400 102, India	Mumbai	MAHARASHTRA	400102	India	Representing Pfizer Limited
CTRI/2009/091/000423	CTRI2009091000423	Dr Aditi Parekh	Associate Director-Clinical Operations	aditi.parekh@roche.com	022-24949500	022-24941414	Roche Products (India) Pvt. Ltd.	Mumbai	MAHARASHTRA	400018	India	Roche Products (India) Pvt. Ltd.
CTRI/2009/091/000424	CTRI2009091000424	Swapnali Raut	Director-Compliance Oversight	Swapnali.raut@pfizer.com	91-22-26525993	91-9821415224	Wyeth Pharmaceuticals India Private Limited (a subsidiary of Pfizer Inc.) , 6th Floor, Platina, Plot No C-59, G Block, Bandra-Kurla Complex, Bandra (E), Mumbai 400098.	Mumbai	MAHARASHTRA	400098	India	Representing Wyeth Pharmaceuticals India Private Limited (a subsidiary of Pfizer Inc.)
CTRI/2009/091/000425	CTRI2009091000425	Rajesh Radhakrishnan	Director - Clinical Studies, South Asia	rajesh.radhakrishnan@medtronic.com		912233074700	Solitaire Corporate Park Building number 12, 4th floor, Andheri-Ghatkopar Link Road, Andheri (East)	Mumbai	MAHARASHTRA	400093	India	India Medtronic Pvt Ltd
CTRI/2009/091/000426	CTRI2009091000426	Dr Ashok Thakkar	Sr. Clinical Trial Manager	asthakkar@sahmed.com	91-261-3060607	91-261-3060606	Sahajanand Medical Technologies Pvt. Ltd., Sahajanand Estate, Wakhariawadi,Near Dabholi Char Rasta, Ved Road	Surat	GUJARAT	395004	India
CTRI/2009/091/000428	CTRI2009091000428	Vishwas D. Sangle		vishwass@glenmark-generics.com	+91-22-27680321	+91-22- 27611721/22	Glenmark Generics Ltd.,Clinical Research Unit,	Mumbai	MAHARASHTRA	400705	India
CTRI/2009/091/000429	CTRI2009091000429	Dr Alok Chaturvedi		alokchaturvedi@lupinpharma.com	022-66402207	022-66402222	Laxmi Towers,C wing,4th Floor	Mumbai	MAHARASHTRA	400051	India
CTRI/2009/091/000432	CTRI2009091000432	Jiji Abhraham	Coordinator Clinical Research and Regulatory	Jijy.abraham@stempeutics.com	91-80-39992402	91-80-39992412	Stempeutics Research Pvt LtdAkshay Tech Park,	Bangalore	KARNATAKA	560066	India	Stempeutics Research Pvt Ltd
CTRI/2009/091/000434	CTRI2009091000434	Nitin Chandurkar	General Manager	nitin.chandurkar@ipca.com	022-28686954	022-61112318	Clinical Research &amp; Development	Mumbai	MAHARASHTRA	400067	India	Ipca Laboratories Ltd.,Mumbai
CTRI/2009/091/000435	CTRI2009091000435	Jiji Abhraham	Study Coordinator	Jijy.abraham@stempeutics.com	91-80-39992402	91-80-39992412	Stempeutics Research Pvt. Ltd.	Bangalore	KARNATAKA	560066	India	Stempeutics Research Pvt. Ltd.
CTRI/2009/091/000436	CTRI2009091000436	Jiji Abhraham	Study Coordinator	jijy.abraham@stempeutics.com	91-80-39992402	91-80-39992412	Stempeutics Research Pvt. Ltd.	Bangalore	KARNATAKA	560066	India	Stempeutics Research Pvt. Ltd.
CTRI/2009/091/000437	CTRI2009091000437	Jijy Abraham	Study Coordinator	jijy.abraham@stempeutics.com	91-80-39992402	91-80-39992412	Stempeutics Research Pvt. Ltd.	Bangalore	KARNATAKA	560066	India	Stempeutics Research Pvt. Ltd.
CTRI/2009/091/000440	CTRI2009091000440	Rajesh Radhakrishnan	Director - Clinical Studies, South Asia	rajesh.radhakrishnan@medtronic.com		912233074700	Solitaire Corporate Park, Building Number 12, 4th Floor, Andheri-Ghatkopar Link Road, Andheri (East)	Mumbai	MAHARASHTRA	400 093	India	India Medtronic Pvt Ltd
CTRI/2009/091/000441	CTRI2009091000441	Mr Rajesh CN	Project Manager	rajeshcn@lambda-cro.com	7940202022	7940202020	Clinical Trial Management - Lambda Therapeutic Research Ltd.	Ahmadabad	GUJARAT	380061	India	Lambda Therapeutic Research Ltd.
CTRI/2009/091/000443	CTRI2009091000443	Vipul Halbe	Clinical Team Leader	vipul.s.halbe@gsk.com	91-22-24947415	91-22-24959587	GlaxoSmithKline Pharmaceuticals Limited	Mumbai	MAHARASHTRA	400030	India	GlaxoSmithKline Pharmaceuticals Limited
CTRI/2009/091/000450	CTRI2009091000450	Mr. Abby Abraham		abby.abraham@iconplc.com	+91 80 4153 5656	+91 80 4039 4016	ICON Clinical Research India Pvt Ltd, Sharadha Towers (unit-II)	Bangalore	KARNATAKA	560046	India
CTRI/2009/091/000452	CTRI2009091000452	Dr Aditi Parekh	Associate Director-Clinical Operations	aditi.parekh@roche.com	912224949500	912224941414	Roche Products (India) Pvt. Ltd.	Mumbai	MAHARASHTRA	400018	India	Roche Products (India) Pvt. Ltd.
CTRI/2009/091/000455	CTRI2009091000455	Dr. Anil Kukreja		anil.kukreja@roche.com	+91 22 24949500	+91 22 24941414	Roche Products (India) Pvt. Ltd.	Mumbai	MAHARASHTRA	400 018	India
CTRI/2009/091/000456	CTRI2009091000456	Mr Shekhar Gupta	Chief Operating Officer	shekhar.gupta@d2lpharma.com	8041534831	8041534831	D2L Pharma Research Solutions 1615, 5th Main, E Block, AECS Layout, Kundalahalli, Bangalore	Bangalore	KARNATAKA	560037	India	D2L Pharma Research Solutions
CTRI/2009/091/000457	CTRI2009091000457	Anirban Roychowdhury	Head Clinical Research India	anirban.roychowdhury@merck.com	91-124-4375561	91-124-4647300	6th Floor, Vatika Towers - B, Golf Course RoadSector 54,HARYANA122002India	Gurgaon	HARYANA	122002	India	MSD Pharmaceuticals Pvt Ltd
CTRI/2009/091/000459	CTRI2009091000459	Murugananthan K	Head-Clinical Development	murugananthan.k@novartis.com		2224958585	Novartis Healthcare Private Limited, Medical Department,Sandoz House,Shiv Sagar Estate,Dr. Annie Besant Road,Worli, Mumbai	Mumbai	MAHARASHTRA	400 018	India
CTRI/2009/091/000460	CTRI2009091000460	Dr Josemund Menezes		Josemund.Menezes@sanofi-aventis.com	022-28370936	022-28278024	54/A, Sir Mathuradas Vasanji Road	Mumbai	MAHARASHTRA	400093	India
CTRI/2009/091/000462	CTRI2009091000462	Mr Avik Kumar Ghosh	Senior Clinical Operations Manager	avkg@novonordisk.com	918041119026	918030713446	Plot No.32, 47 - 50,EPIP Area,	Bangalore	KARNATAKA	560066	India	Novo Nordisk India Private Ltd.
CTRI/2009/091/000465	CTRI2009091000465	Dr Prasad Kulkarni	Medical Director	drpsk@seruminstitute.com	91-20-26993945	91-20-26602384	Dept of Clinical TrialsSerum Institute of India Ltd.212/2 Hadapsar Pune	Pune	MAHARASHTRA	411028	India	Serum Institute of India Ltd.
CTRI/2009/091/000468	CTRI2009091000468	Arulprakash. R		arul@sristek.com	+91-40-66683777	+91-40-66743124	Sristek, Plot No.33, Sai Enclave	Hyderabad	ANDHRA PRADESH	500034	India
CTRI/2009/091/000473	CTRI2009091000473	Monika Obrah		monika.obrah@ranbaxy.com	911244016855	911244194200	Project Leader, MACR, Ranbaxy Research Laboratories, Ltd	Gurgaon	HARYANA	122015	India
CTRI/2009/091/000476	CTRI2009091000476	Narendran Gopalan		gopalannaren@yahoo.co.in	044-28362528	044-28369500	Tuberculosis Research Centre	Chennai	TAMIL NADU	600 031	India
CTRI/2009/091/000477	CTRI2009091000477	Kedar Nayak	Area Manager_In-Country Clinical Operations	kedar.n.nayak@gsk.com	912224947415	912224959508	GlaxoSmithKline Pharmaceuticals Limited	Mumbai	MAHARASHTRA	400030	India	GlaxoSmithKline Pharmaceuticals Limited
CTRI/2009/091/000478	CTRI2009091000478	Kedar Nayak	Area Manager_In-Country Clinical Operations	kedar.n.nayak@gsk.com	022-24947415	022-24959508	GlaxoSmithKline Pharmaceuticals Ltd	Mumbai	MAHARASHTRA	400 030	India	GlaxoSmithKline Pharmaceuticals Limited
CTRI/2009/091/000479	CTRI2009091000479	Famida Khan	Principal Scientist	Famida.Khan@biocon.com	8028085323	8028085319	Plot 2 and 3 Phase IV	Bangalore	KARNATAKA	560100	India	Biocon Research Limited
CTRI/2009/091/000481	CTRI2009091000481	T. Anitha		anitha@tricell.in		4442040100	# 366, Mudichur Road, west Tambaram	Chennai	TAMIL NADU	600045	India
CTRI/2009/091/000483	CTRI2009091000483	Mr Kedar Nayak	Area Manager_In-Country Clinical Operations	kedar.n.nayak@gsk.com	912224947415	912224959508	GlaxoSmithKline Pharmaceuticals Limited	Mumbai	MAHARASHTRA	400 030	India	GlaxoSmithKline Pharmaceuticals Limited
CTRI/2009/091/000484	CTRI2009091000484	Arun Sundriyal	Associate Director Clinical Management	Arun.Sundriyal@ppdi.com	911244739999	911244739903	PPD Pharmaceutical Development India Pvt. Ltd., Vatika City Point,11th Floor,Sector 25, Mehrauli Gurgaon Road, India	Gurgaon	HARYANA	122002	India
CTRI/2009/091/000485	CTRI2009091000485	Arun Sundriyal	Associate Director Clinical Management	Arun.Sundriyal@ppdi.com	911244739999	911244739903	PPD Pharmaceutical Development India Pvt. Ltd., Vatika City Point,11th Floor,Sector 25, Mehrauli Gurgaon Road,	Gurgaon	HARYANA	122002	India
CTRI/2009/091/000486	CTRI2009091000486	Kedar Nayak	Clinical Research Manager	kedar.n.nayak@gsk.com	912224947415	912224959508	GlaxoSmithKline Pharmaceuticals Ltd.	Mumbai	MAHARASHTRA	400030	India	GlaxoSmithKline Pharmaceuticals Limited
CTRI/2009/091/000490	CTRI2009091000490	Dr Bill Brashier, Dr Susheel Kapoor		bbrashier@crfindia.com	+91-020-27035371	+91-020-27035361	Chest Research Foundation	Pune	MAHARASHTRA	411014	India
CTRI/2009/091/000491	CTRI2009091000491	Dr Murtuza Bughediwala	Compliance Oversight Lead	Murtuza.S.Bughediwala@pfizer.com	91-22-26525993	91-9821525055	Pfizer Limited, Patel Estate, Off S. V. Road, Jogeshwari West, Mumbai, MAHARASHTRA, 400 102, India	Mumbai	MAHARASHTRA	400098	India	Representing Pfizer Limited
CTRI/2009/091/000492	CTRI2009091000492	Dr Siddangouda Patil		Siddangouda.patil@clinigeneintl.com	8028082722	8028082818	Clinigene International Limited, Clinigene House,Tower I, Semicon Park, Electronic City, Phase II, Hosur Road, Bangalore	Bangalore	KARNATAKA	560 100	India
CTRI/2009/091/000493	CTRI2009091000493	Sucharita S		sucharita@sjri.res.in	25501088	080 22065060	Associate professor, Department of Physiology, St John's Medical College	Bangalore	KARNATAKA	560034	India
CTRI/2009/091/000495	CTRI2009091000495	Niranjan Kulkarni	Clinical Team Leader	niranjan.g.kulkarni@gsk.com	91-22-24947415	91-22-24959363	GlaxoSmithKline Pharmaceuticals Ltd.	Mumbai	MAHARASHTRA	400 030	India
CTRI/2009/091/000497	CTRI2009091000497	Harish V.S		harish.v.s@gsk.com	+91 80 41117755	+91 80 41118855	GlaxoSmithKline Pharmaceuticals Ltd	Bangalore	KARNATAKA	560 052	India
CTRI/2009/091/000498	CTRI2009091000498	Kedar Nayak	Area Manager_In-Country Clinical Operations	kedar.n.nayak@gsk.com	912224947415	912224959508	GlaxoSmithKline Pharmaceuticals Limited	Mumbai	MAHARASHTRA	400 030	India	GlaxoSmithKline Pharmaceuticals Limited
CTRI/2009/091/000499	CTRI2009091000499	Dr Siddhi Dalvi	Senior CRA	siddhi.s.dalvi@gsk.com	912224947415	912224959393	GlaxoSmithKline Pharmaceuticals Limited	Mumbai	MAHARASHTRA	400 030	India	GlaxoSmithKline Pharmaceuticals Limited
CTRI/2009/091/000500	CTRI2009091000500	Kedar Nayak	Clinical Research Manager	kedar.n.nayak@gsk.com	91-22-24947415	91-22-24959508	GlaxoSmithKline Pharmaceuticals Ltd.	Mumbai	MAHARASHTRA	400 030	India	GlaxoSmithKline Pharmaceuticals Limited
CTRI/2009/091/000501	CTRI2009091000501	Mandar Vaidya		mandar.vaidya@diagnosearch.com	022-66754090	022-67776300	DiagnoSearch life Sciences Pvt. Ltd.	Mumbai	MAHARASHTRA	400 604	India
CTRI/2009/091/000506	CTRI2009091000506	Dr Manish Mistry	Medical Director	manish.mistry@novartis.com	2224954112	2224958303	Novartis India Limited	Mumbai	MAHARASHTRA	400018	India
CTRI/2009/091/000507	CTRI2009091000507	Jeroze Dalal		jeroze.j.dalal@gsk.com	912224947415	2224959395	GlaxoSmithKline Pharmaceuticals Ltd.	Mumbai	MAHARASHTRA	400 030	India
CTRI/2009/091/000508	CTRI2009091000508	Jeroze Dalal		jeroze.j.dalal@gsk.com	912224947415	912224959395	GlaxoSmithKline Pharmaceuticals Ltd.	Mumbai	MAHARASHTRA	400 030	India
CTRI/2009/091/000509	CTRI2009091000509	Dr.Pramod Reddy		pramodgaddam@gmail.com		4040222300	Fernandez Hospital, 4-1-1230, Bogulkunta	Hyderabad	ANDHRA PRADESH	500001	India
CTRI/2009/091/000511	CTRI2009091000511	DrSrikanthTripathy	scientist F	stripathy@nariindia.org	91-20-27121071	91-20-27121343	National AIDS Research Institute, 73 G Block, MIDC, Bhosari,Pune	Pune	MAHARASHTRA	411026	India
CTRI/2011/08/001941	CTRI201108001941	Dr. Manish Garg		manish.garg@bayer.com	022-25455080	022-25311448	Bayer Pharmaceuticals Private Limited	Thane	MAHARASHTRA	400607	India
CTRI/2009/091/000513	CTRI2009091000513	Dr Chandra Viswanathan	Senior Vice President	chandra.viswanathan@ril.com	2240678099	2240678352	Reliance Life Sciences Pvt. Ltd. Dhirubhai Ambani Life Sciences Centre, Plot R-282 TTC Area of MIDC, Rabale	Thane	MAHARASHTRA	400701	India	Reliance Life Sciences Pvt.Ltd
CTRI/2009/091/000514	CTRI2009091000514	Dr. chanda kulkarni		drchandakulkarni@gmail.com	080 : 25520777	080 : 22065045	Prof.&amp; Head of division of clinical pharmacology	Bangalore	KARNATAKA	560034	India
CTRI/2009/091/000516	CTRI2009091000516	Kedar N.Nayak		kedar.n.nayak@gsk.com	+91 22 24947415	+91 22 24959365	GlaxoSmithKline Pharmaceuticals Ltd.	Mumbai	MAHARASHTRA	400 030	India
CTRI/2009/091/000518	CTRI2009091000518	Dr. Pankaj Jha		pankajjha@lambda-cro.com	+91-79-40202021	+91-79-40202481	Lambda Therapeutic Research Ltd.,	Ahmadabad	GUJARAT	380061	India
CTRI/2009/091/000519	CTRI2009091000519	Dr Siddhi Dalvi	Senior CRA	siddhi.s.dalvi@gsk.com	912224947415	912224959393	GlaxoSmithKline Pharmaceuticals Limited	Mumbai	MAHARASHTRA	400 030	India	GlaxoSmithKline Pharmaceuticals Limited
CTRI/2009/091/000521	CTRI2009091000521	Dr. T. Gupta		tejpalgupta@rediffmail.com	912227405061	912227405057	Assistant Radiation Oncologist ?E?	Not Applicable	N/A	410210	India
CTRI/2009/091/000522	CTRI2009091000522	Shilpa Patkar		shilpa.v.patkar@gsk.com	91-2224947415	91-2224959392	GlaxoSmithkline Pharmaceuticals Ltd.	Mumbai	MAHARASHTRA	400 030	India
CTRI/2009/091/000524	CTRI2009091000524	Siddharth G.Parulkar		siddharth.g.parulkar@gsk.com	+91 2224947415	+91 2224959396	GlaxoSmithKline Pharmaceuticals Ltd.	Mumbai	MAHARASHTRA	400 030	India
CTRI/2009/091/000525	CTRI2009091000525	S Ramakrishnan		ramakgmc@rediffmail.com		1126181232	Asst Professor	New Delhi	DELHI	110029	India
CTRI/2009/091/000527	CTRI2009091000527	DrRHJani	Sr. Vice President	rhjani@zyduscadila.com	91-22-26151735	91-22-26186057	Zydus Cadila House	Mumbai	MAHARASHTRA	400057	India
CTRI/2009/091/000528	CTRI2009091000528	Dr Salman Anzer	Regional Manager	salman.anzer@alconlabs.com	80400644600	8040064647	Alcon Laboratories, RMZ Infinity, Tower D,	Bangalore	KARNATAKA	560016	India	Alcon Labs Pvt Ltd
CTRI/2009/091/000531	CTRI2009091000531	Dr Nilanjan Saha	Vice President	nilanjan.saha@ranbaxy.com		91-124-4194340	Ranbaxy Laboratories Limited.R&amp;D IV, Plot No. 77-B, Sector 18, IFFCO Road,Udyog Vihar Industrial Area	Gurgaon	HARYANA	122015	India
CTRI/2009/091/000532	CTRI2009091000532	K.Kodanda Rami Reddy		kkr@sugenlife.com		9490491276	#4/86	Not Applicable	N/A	517 505	India
CTRI/2009/091/000533	CTRI2009091000533	DrRHJani	Sr. Vice President	rhjani@zyduscadila.com	91-22-26151735	91-22-26186057	Zydus Cadila HousePlot no.360, TPS 5, Service road,Vile Parle (East)		MAHARASHTRA	400057	India	Cadila Healthcare Limited
CTRI/2009/091/000534	CTRI2009091000534	Dr. K V Sureshkumar		suresh_kumar.kamireddy@novartis.com	4067671300	4067672944	3W-144, Building No. 06	Hyderabad	ANDHRA PRADESH	500081	India
CTRI/2009/091/000535	CTRI2009091000535	Dr. K V Sureshkumar		suresh_kumar.kamireddy@novartis.com	4067671300	4067672944	3W-144, Building No. 06	Hyderabad	ANDHRA PRADESH	500081	India
CTRI/2009/091/000536	CTRI2009091000536	Rakesh N Dadhania		Rakesh.dadhania@ecronacunova.com	+91 80 - 66915719	+91 80 -66915757	Manipal Acunova	Bangalore	KARNATAKA	560066	India
CTRI/2009/091/000537	CTRI2009091000537	DR.AMIT UPADHYAY		anuamit7@rediffmail.com		9837405009	Head of Department,Department Of Pediatrics,	Meerut	UTTAR PRADESH	250004	India
CTRI/2009/091/000538	CTRI2009091000538	Suneela Thatte	Exec.Director, Clinical Operations	Suneela.thatte@quintiles.com	912266774343	912266774242	301-A-1 Leela Business Park	Mumbai	MAHARASHTRA	400059	India	Quintiles Research (India) Pvt Ltd
CTRI/2009/091/000539	CTRI2009091000539	Dr.T.S.A.Kishore		kishore.tsa@biologicale.co.in	4027675003	4030214046	Trial Coordinator, Biological E. Limited, 18/1&amp;3,	Hyderabad	ANDHRA PRADESH	500020	India
CTRI/2009/091/000540	CTRI2009091000540	Dr. Nilesh Patel		nileshp@dmricro.com	2227642748	2227642747	Drug Monitoring Research Institute, R-374, TTC MIDC	Mumbai	MAHARASHTRA	400071	India
CTRI/2009/091/000541	CTRI2009091000541	Dr. Anand Eshwariah		anand.eswaraiah@clinigeneintl.com	91 80 2852 2989	080 2808 2728	Clinigene Intl. Ltd, Clinigene House, Tower 1, Semicon Park	Bangalore	KARNATAKA	560100	India
CTRI/2009/091/000544	CTRI2009091000544	Seema Damakale		clinical@vediclifesciences.com	66941179	022-42172329	203, Morya Landmark 1, Off. New Link Road, Andheri (West)	Mumbai	MAHARASHTRA	400053	India
CTRI/2009/091/000546	CTRI2009091000546	Dr. Ramesh Thimmaiah		ramesh.thimmaiah@clinigeneintl.com	+91 080 2852 2989	+91 80 28082748	Clinigene International Ltd	Bangalore	KARNATAKA	560 100	India
CTRI/2009/091/000547	CTRI2009091000547	Dr Sundeep Salvi		ssalvi@crfindia.com	-	9921211000	Chest Research FoundationMarigold Premises, Survey No.15, Vadgaon Sheri, Kalyani Nagar, Pune 411 014	Pune	MAHARASHTRA	411 014	India
CTRI/2009/091/000548	CTRI2009091000548	Swapnali Raut	Compliance Oversight Lead	Swapnali.raut@pfizer.com	91-22-26525993	91-9821415224	Wyeth Pharmaceuticals India Private Limited (a subsidiary of Pfizer Inc.) , 6th Floor, Platina, Plot No C-59, G Block, Bandra-Kurla Complex, Bandra (E), Mumbai 400098.	Mumbai	MAHARASHTRA	400098	India	Representing Wyeth Pharmaceuticals India Private Limited (a subsidiary of Pfizer Inc.)
CTRI/2009/091/000550	CTRI2009091000550	Dr Josemund Menezes		Josemund.Menezes@sanofi-aventis.com	2228370936	2228278024	54/A, Sir Mathuradas Vasanji Road	Mumbai	MAHARASHTRA	400093	India
CTRI/2009/091/000551	CTRI2009091000551	Dr Rajeev Kumar		rajeev02@gmail.com	1126588663	1126594884	Department of Urology	New Delhi	DELHI	110029	India
CTRI/2009/091/000552	CTRI2009091000552	Dr Shubhangi Desai	Head Clinical Operations - Asia Pacific	shubhangi.desai@siroclinpharm.com	2225848275	2225848000	SIRO Clinpharm Pvt. Ltd.	Thane	MAHARASHTRA	400 610	India	SIRO Clinpharm Pvt. Ltd.
CTRI/2009/091/000555	CTRI2009091000555	Rupali Ponkshe		rupali.ponkshe@diagnosearch.com	91-22-66971900	91-22- 67776382	Diagnosearch Life Sciences Pvt. Ltd	Not Applicable	N/A	400 076	India
CTRI/2009/091/000556	CTRI2009091000556	Dr. Arvind Saili		sailiarvind@gmail.com	+91-11-2336 5792	+91-98681 17699	Professor,Department of Paediatrics	New Delhi	DELHI	110001	India
CTRI/2009/091/000557	CTRI2009091000557	Dr. Manish Garg		manish.garg@bayer.com	022-25455080	022-2531448	Bayer Pharmaceuticals Private Limited	Thane	MAHARASHTRA	400607	India
CTRI/2009/091/000559	CTRI2009091000559	Dr Vedang Murthy	Associate Professor and Radation Oncologis	vmurthy@actrec.gov	2227405510	2227405000	ACTREC, Tata Memorial Centre, Kharghar Navi Mumbai	Mumbai	MAHARASHTRA	410210	India	ACTREC, Tata Memorial Centre
CTRI/2009/091/000560	CTRI2009091000560	Dr Sateesh Belemkar	Head Dept of Pharmacology	satishb9@gmail.com	912563286552	2563286545	School of Pharmacy &amp; Technology Management SVKMs NMIMS Mukesh Patel Technology Park Bank of Tapi RiverShirpur	Dhule	MAHARASHTRA	425 405	India	NMIMS Deemed to be University
CTRI/2009/091/000561	CTRI2009091000561	Arun Sundriyal	Associate Director Clinical Management	Arun.Sundriyal@ppdi.com	911244739999	911244739903	PPD Pharmaceutical Development India Pvt. Ltd., Vatika City Point,11th Floor,Sector 25, Mehrauli Gurgaon Road,	Gurgaon	HARYANA	122002	India	PPD Pharmaceutical Development India Pvt. Ltd.
CTRI/2009/091/000562	CTRI2009091000562	Dr Ramesh Jagannathan	Director - Clinical Research	Ramesh.Jagannathan@astrazeneca.com	91-80-2362-2052	91-80-6774-8515	AstraZeneca Pharma India Ltd	Bangalore	KARNATAKA	560024	India
CTRI/2009/091/000564	CTRI2009091000564	Dr. Kamala Rai		kamala.rai@novartis.com	022-24954112	022-24958533	Novartis Healthcare Private Limited	Mumbai	MAHARASHTRA	400 018	India
CTRI/2009/091/000565	CTRI2009091000565	Swapnali Raut	Compliance Oversight Lead	Swapnali.raut@pfizer.com	91-22-26525993	91-9821415224	Pfizer Limited, Patel Estate, Off S. V. Road, Jogeshwari West, Mumbai, MAHARASHTRA, 400 102, India	Mumbai	MAHARASHTRA	400102	India	Representing Pfizer Limited
CTRI/2009/091/000566	CTRI2009091000566	Dr. Aditi Parekh		aparekh@neemanasia.com	022-24930936	022-66604446	Max Neeman International	Mumbai	MAHARASHTRA	400018	India
CTRI/2009/091/000569	CTRI2009091000569	Suneela Thatte		Suneela.thatte@quintiles.com	+9122 66774343	+9122 66774242	Quintiles Research (India) Pvt. Ltd.	Mumbai	MAHARASHTRA	400059	India
CTRI/2009/091/000570	CTRI2009091000570	Dr Shailesh Mehta	Vice President	shailesh.i.mehta@gsk.com	912224951326	912224959611	Dr. Annie Besant Road,MumbaiMAHARASHTRA400030India	Mumbai	MAHARASHTRA	400030	India	GlaxoSmithKline
CTRI/2009/091/000571	CTRI2009091000571	Dr. Ambrish Srivastava		ambrishsrivastava@torrentpharma.com	+91-079-23969135	+91-079-23969100 ext.181	TORRENT PHARMACEUTICALS LIMITED	Not Applicable	N/A	382 428	India
CTRI/2016/01/006573	CTRI201601006573	Pritish John Korula	Assistant Professor	pritishkorula@yahoo.com		4162282105	Dept of Surgical ICU, Christian Medical College, Vellore , India	Vellore	TAMIL NADU	632002	India	Christian Medical College and Hospital,Vellore
CTRI/2009/091/000574	CTRI2009091000574	Dr Bhagwat Gunale		Bhagwat.Gunale@emcure.co.in	2039821019	2039821000	Manager Medical	Pune	MAHARASHTRA	411057	India
CTRI/2011/091/000575	CTRI2011091000575	Swapnali Raut	Compliance Oversight Lead	Swapnali.raut@pfizer.com	91-22-26525993	91-9821415224	Pfizer Limited, Patel Estate, Off S. V. Road, Jogeshwari West, Mumbai, MAHARASHTRA, 400 102, India	Mumbai	MAHARASHTRA	400102	India	Representing Pfizer Limited
CTRI/2009/091/000577	CTRI2009091000577	Dr. Krishna Talluri		ktalluri@mardil.com	4023550487	19199464968	Mardil Medical Devices Pvt Ltd, 20B, ASCI College Park	Hyderabad	ANDHRA PRADESH	500034	India
CTRI/2009/091/000578	CTRI2009091000578	Vinod. M		vinod.m@ecronacunova.com	+91 80 - 66915719	+91 80 - 66915754	Manipal Acunova Ltd., Mobius Towers, SJR-I-Park	Bangalore	KARNATAKA	560066	India
CTRI/2009/091/000579	CTRI2009091000579	Dr Bhagwat Gunale		Bhagwat.Gunale@emcure.co.in	2039821019	2039821000	Manager Medical	Pune	MAHARASHTRA	411057	India
CTRI/2009/091/000580	CTRI2009091000580	Dr Deepa Chodankar	Senior Medical Advisor	deepa.chodankar@sanofi-aventis.com		9096867313	Aventis House	Mumbai	MAHARASHTRA	400093	India	Sanofi-Synthelabo (India) Limited
CTRI/2009/091/000582	CTRI2009091000582	Dr. Vinu Jose		vinu.jose@novartis.com	4067671300	4067672946	3W-146, Raheja Mindspace	Hyderabad	ANDHRA PRADESH	500081	India
CTRI/2009/091/000583	CTRI2009091000583	Dr Murtuza Bughediwala	Compliance Oversight Lead	Murtuza.S.Bughediwala@pfizer.com	91-22-26525993	91-9821525055	Wyeth Pharmaceuticals India Private Limited (a subsidiary of Pfizer Inc.) , 6th Floor, Platina, Plot No C-59, G Block, Bandra-Kurla Complex, Bandra (E), Mumbai 400098.	Mumbai	MAHARASHTRA	400098	India	Representing Wyeth Pharmaceuticals India Private Limited (a subsidiary of Pfizer Inc.)
CTRI/2009/091/000942	CTRI2009091000942	Swapnali Raut	Compliance Oversight Lead	Swapnali.raut@pfizer.com	91-22-26525993	91-9821415224	Wyeth Pharmaceuticals India Private Limited (a subsidiary of Pfizer Inc.) , 6th Floor, Platina, Plot No C-59, G Block, Bandra-Kurla Complex, Bandra (E), Mumbai 400098.	Mumbai	MAHARASHTRA	400098	India	Representing Wyeth Pharmaceuticals India Private Limited (a subsidiary of Pfizer Inc.)
CTRI/2009/091/000585	CTRI2009091000585	Dr Shailesh Mehta	Vice President	shailesh.i.mehta@gsk.com	912224951326	912224959611	Dr. Annie Besant RoadMumbaiMAHARASHTRA400030India	Mumbai	MAHARASHTRA	400030	India	GlaxoSmithKline
CTRI/2009/091/000586	CTRI2009091000586	Dr Sundeep Salvi		ssalvi@crfindia.com	020-27035371	9921211000	Chest Research Foundation,Marigold Premises, Survey No.15, Vadgaon Sheri, Kalyani Nagar, Pune 411 014.	Pune	MAHARASHTRA	411014	India
CTRI/2009/091/000590	CTRI2009091000590	DrUsha Raghavan Subramanyan	Deputy Medical administrator	usharag07@gmail.com			R 30 C Ambattur Industrial Estate Road, Mogappair	Chennai	TAMIL NADU	600101	India	Frontier Lifeline Hospital
CTRI/2009/091/000591	CTRI2009091000591	Dr Arani Chatterjee		aranichatterjee@panaceabiotec.com		011-41679000	B-1/Ext G-3, MCIE,	New Delhi	DELHI	110044	India
CTRI/2009/091/000592	CTRI2009091000592	Dr Arani Chatterjee		aranichatterjee@panaceabiotec.com		011-41679000	B-1 Ext, G-3, Mohan Co-op Industrial Estate	New Delhi	DELHI	110044	India
CTRI/2009/091/000593	CTRI2009091000593	Swapnali Raut	Compliance Oversight Lead	Swapnali.raut@pfizer.com	91-22-26525993	91-9821415224	Wyeth Pharmaceuticals India Private Limited (a subsidiary of Pfizer Inc.) , 6th Floor, Platina, Plot No C-59, G Block, Bandra-Kurla Complex, Bandra (E), Mumbai 400098.	Mumbai	MAHARASHTRA	400098	India	Representing Wyeth Pharmaceuticals India Private Limited (a subsidiary of Pfizer Inc.)
CTRI/2009/091/000594	CTRI2009091000594	Dr. Manoj Naik / Mr. Manoj Prabhu		manoj.prabhu@piramal.com	2239536665	2239536910	Piramal Healthcare Limited	Mumbai	MAHARASHTRA	400080	India
CTRI/2009/091/000596	CTRI2009091000596	Swapnali Raut	Compliance Oversight Lead	Swapnali.raut@pfizer.com	91-22-26525993	91-9821415224	Pfizer Limited, Patel Estate, Off S. V. Road, Jogeshwari West, Mumbai, MAHARASHTRA, 400 102, India	Mumbai	MAHARASHTRA	400 102	India	Representing Pfizer Limited
CTRI/2009/091/000598	CTRI2009091000598	Dr. Kamala Rai		kamala.rai@novartis.com	022 -24954112	022 -24958533	Novartis Healthcare Private Limited, Medical Department, Sandoz House	Mumbai	MAHARASHTRA	400 018	India
CTRI/2009/091/000601	CTRI2009091000601	Dr. Lalit Lakhwani		lalitlakhwani@torrentpharma.com	079-23969135	079-23969100	Torrent Research Centre	Gandhinagar	GUJARAT	382428	India
CTRI/2009/091/000603	CTRI2009091000603	Murugananthan K	Head-Clinical Development	murugananthan.k@novartis.com		022-24958545	Novartis Healthcare Private Limited, Medical Department,Sandoz House,Shiv Sagar Estate,Dr. Annie Besant Road,Worli, Mumbai	Mumbai	MAHARASHTRA	400 018	India
CTRI/2009/091/000605	CTRI2009091000605	Dr Dileep Mane	Chief Physician and Managing Director	dileep.mane@yahoo.co.in		9922442350	Noble Hospital 153 Magarpatta City Road Hadapsar Pune	Pune	MAHARASHTRA	411013	India	Noble Hospital
CTRI/2009/091/000607	CTRI2009091000607	Sandeep Adsule		sandeep.adsule@chiltern.com	91-22-40982727	91-22-40982700	Chiltern 802, Alpha, Main Street Hiranandani Business Park, Powai, Mumbai 400 076	Mumbai	MAHARASHTRA	400076	India
CTRI/2009/091/000608	CTRI2009091000608	Anil Seth		sethan@lilly.com	111244753012	111242823099	Plot #92, Sector 32,	Gurgaon	HARYANA	122011	India
CTRI/2009/091/000609	CTRI2009091000609	Anil Seth		sethan@lilly.com	111244753012	111242823099	Plot #92, Sector 32,	Gurgaon	HARYANA	122011	India
CTRI/2009/091/000611	CTRI2009091000611	Dr. Surendra Borgharkar		medical.services@sunpharma.com	2228212010	2266969696	Sun Pharmaceutical Industries Ltd.	Mumbai	MAHARASHTRA	400059	India
CTRI/2009/091/000612	CTRI2009091000612	Rajiv Sarkar		rsarkar@cmcvellore.ac.in	4162282486	4162282052	Department of GI Sciences	Vellore	TAMIL NADU	632004	India
CTRI/2009/091/000613	CTRI2009091000613	Dr Chandra Viswanathan	Senior Vice President	chandra.viswanathan@ril.com	2240678099	2240678352	Reliance Life Sciences Pvt. Ltd. Dhirubhai Ambani Life Sciences Centre, Plot No. R-282, TTC Area of MIDC, Rabale	Thane	MAHARASHTRA	400701	India	Reliance Life Sciences Pvt.Ltd
CTRI/2009/091/000614	CTRI2009091000614	Mr Anirban Roy Chowdhury	Head- Clinical Research, India	anirban.roychowdhury@merck.com		911244647300	MSD Pharmaceutical Pvt Ltd	Gurgaon	HARYANA	122002	India
CTRI/2009/091/000615	CTRI2009091000615	DR. PRASAD KULKARNI		drpsk@seruminstitute.com	91-20-26993945	91-20-26602384	Serum Institute of India Research Foundation	Pune	MAHARASHTRA	411028	India
CTRI/2009/091/000616	CTRI2009091000616	Dr. Prasad Kulkarni		drpsk@seruminstitute.com	020-26993945	020-26602384	Serum Institute of India Ltd	Pune	MAHARASHTRA	411028	India
CTRI/2009/091/000617	CTRI2009091000617	Dr. Onkar Swami		Onkar.Swami@emcure.co.in	020-39821019	020-39821000	Emcure Pharmaceuticals Ltd	Pune	MAHARASHTRA	411057	India
CTRI/2009/091/000625	CTRI2009091000625	DrManjunath	AGM	manjunathk@lambda-cro.com	7940202021	7940202290	Near Gujarat High court,Plot No. 38, Near Silver Oak Club, S. G. Highway, Gota	Ahmadabad	GUJARAT	380061	India	Lambda Therapeutic Research Ltd
CTRI/2009/091/000626	CTRI2009091000626	Dr Vaishali Karad		drvaishali@smilecareindia.com	2226416342	2226431670	Smile Care Clinic Pvt. Ltd.	Mumbai	MAHARASHTRA	400050	India
CTRI/2009/091/000628	CTRI2009091000628	Dr. Vinu Jose		vinu.jose@novartis.com	4067672946	4067672946	3W-146, Raheja Mindspace	Hyderabad	ANDHRA PRADESH	500081	India
CTRI/2009/091/000630	CTRI2009091000630	Suneela Thatte		Suneela.thatte@quintiles.com	022 66774343	022 66774242	Executive Director Clinical Operations, Quintiles Research (India) Pvt. Ltd.	Mumbai	MAHARASHTRA	400059	India
CTRI/2009/091/000631	CTRI2009091000631	Mr Harshit Shah	Clinical Team Leader	harshitshah@lambda-cro.com	91-7940202022	91-7940202067	Lambda Therapeutic Research Ltd.	Ahmadabad	GUJARAT	380061	India	Nil
CTRI/2009/091/000633	CTRI2009091000633	Dr. Venkataraghuram Muppavarapu		v.muppavarapu@iconplc.com	+91 44 4359 3492	+91 44 4390 2988	ICON Clinical Research India (P) Ltd, Medical Affairs	Chennai	TAMIL NADU	600096	India
CTRI/2009/091/000636	CTRI2009091000636	K Murugananthan		murugananthan.k@novartis.com	022-24954112	022-24958545	Novartis Healthcare Private Limited, Medical Department, Sandoz House	Mumbai	MAHARASHTRA	400 018	India
CTRI/2009/091/000637	CTRI2009091000637	Dr Praveen Shetty	Manager	praveenshetty@lambda-cro.com	7940202022	7940202098	Lambda Therapeutic Research Ltd,	Ahmadabad	GUJARAT	380061	India
CTRI/2009/091/000638	CTRI2009091000638	Dr Chandra Viswanathan	Senior Vice President	chandra.viswanathan@ril.com	2240678099	2240678352	Reliance Life Sciences Pvt. Ltd. Dhirubhai Ambani Life Sciences Centre, Plot No. R-282, TTC Area of MIDC, Rabale.	Thane	MAHARASHTRA	400701	India	Reliance Life Sciences Pvt. Ltd.
CTRI/2009/091/000639	CTRI2009091000639	Dr Ravindra Mittal	Medical Advisor & Head-Regulatory Affairs	R.Mittal@zyduscadila.com	7926862362	7926868926	Cadila Healthcare Ltd.	Ahmadabad	GUJARAT	380015	India
CTRI/2009/091/000640	CTRI2009091000640	Dr Ravindra Mittal	Medical Advisor & Head-Regulatory Affairs	r.mittal@zyduscadila.com	7926862363	7926868926	Cadila Healthcare Ltd.	Ahmadabad	GUJARAT	380015	India
CTRI/2009/091/000641	CTRI2009091000641	DrChandra Viswanathan	Senior Vice President	chandra.viswanathan@ril.com	2240678099	2240678352	Reliance Life Sciences Pvt. Ltd., Dhirubhai Ambani Life Sciences Centre, R-282, TTC Area of MIDC, Rabale	Thane	MAHARASHTRA	400701	India	Reliance Life Sciences Pvt.Ltd
CTRI/2009/091/000642	CTRI2009091000642	Dr Ritika Bajaj	Clinical Reseach Country Head	ritika.bajaj@biogenidec.com	0124-4572333	0124-4572300	Biogen Idec Biotech India Pvt. Ltd.	Gurgaon	HARYANA	122001	India	Biogen Idec Biotech India Pvt. Ltd.
CTRI/2009/091/000643	CTRI2009091000643	Suneela Thatte	Executive Director	Suneela.thatte@quintiles.com	2266774343	2266774242	301-A-1 Leela Business Park;	Mumbai	MAHARASHTRA	400059	India	Quintiles Research (India) Pvt. Ltd.,
CTRI/2009/091/000644	CTRI2009091000644	DrSheela Godbole	Investigator of Record	sgodbole@nariindia.org	91-20-27121071	91-20-27331200	73, G Block MIDC,Bhosari	Pune	MAHARASHTRA	411 026	India	National AIDS Research Institute
CTRI/2009/091/000645	CTRI2009091000645	Swapnali Raut	Compliance Oversight Lead	Swapnali.raut@pfizer.com	91-22-26525993	91-9821415224	Pfizer Limited, Patel Estate, Off S. V. Road, Jogeshwari West, Mumbai, MAHARASHTRA, 400 102, India	Mumbai	MAHARASHTRA	400102	India	Representing Pfizer Limited
CTRI/2009/091/000647	CTRI2009091000647	Suneela Thatte	VP, Global Operations	Suneela.thatte@quintiles.com	2266774343	2266774242	301-A-1 Leela Business Park,	Mumbai	MAHARASHTRA	400059	India	Quintiles Research (India) Pvt. Ltd.
CTRI/2009/091/000650	CTRI2009091000650	Ms Naju Turakhia	General Manager - Clinical Research	naju.turakhia@bharatserums.com	2261383400	2261383456	Bharat Serums &amp; Vaccines Ltd, 17th flr, Hoechst House, Nariman Point,Mumbai - 400021	Mumbai	MAHARASHTRA	400021	India	Bharat Serums and Vaccines limited
CTRI/2009/091/000651	CTRI2009091000651	Dr. Venkataraghuram Muppavarapu		v.muppavarapu@iconplc.com	+91 44 4359 3452	+91 44 4390 2988	ICON Clinical Research India (P) Ltd, Medical Affairs	Chennai	TAMIL NADU	600096	India
CTRI/2009/091/000652	CTRI2009091000652	Dr Srikanth Tripathy		stripathy@nariindia.org	91-20-27121071	91-20-27121343	National AIDS Research Institute, 73, G Block MIDC,Bhosari,Pune	Pune	MAHARASHTRA	411 026	India
CTRI/2009/091/000654	CTRI2009091000654	Anil Seth		sethan@lilly.com	111244753012	111242823099	Plot #92, Sector 32,	Gurgaon	HARYANA	122011	India
CTRI/2009/091/000655	CTRI2009091000655	Dr Parvez Kosgi	Head RLS clinical Trial	parvez.kosgi@relbio.com	2267678299	2267678000	Dhirubhai Ambani Life Sciences Centre R-282 TTC Area of MIDC Rabale Navi Mumbai	Thane	MAHARASHTRA	400701	India	Reliance Life Sciences Pvt. Ltd
CTRI/2009/091/000656	CTRI2009091000656	Jayavant M Jain	Head Dept of Pharmacology	satishb9@gmail.com	912563286552	2563286545	School of Pharmacy &amp; Technology Management SVKMs NMIMS Mukesh Patel Technology Park Bank of Tapi River Shirpur	Dhule	MAHARASHTRA	425405	India	NMIMS Deemed to be University
CTRI/2009/091/000658	CTRI2009091000658	Dr. Surendra Borgharkar		medical.services@sunpharma.com	2228212010	2266969696	Sun Pharmaceutical Industries Ltd.	Mumbai	MAHARASHTRA	400059	India
CTRI/2009/091/000660	CTRI2009091000660	Ms. Larisa Nagra Singh		larisa.nagrasingh@iconplc.com	+91 80 4153 5656	+91 80 4039 4001	ICON Clinical Research India Pvt Ltd ( CRO)	Bangalore	KARNATAKA	560046	India
CTRI/2009/091/000663	CTRI2009091000663	Mandar Vaidya	Director - Operations	mandar.vaidya@diagnosearch.com	022-66754090	022-67776300	DiagnoSearch Life Sciences Pvt. Ltd	Thane	MAHARASHTRA	400 604	India	Employee of DiagnoSearch
CTRI/2009/091/000664	CTRI2009091000664	Dr Deepak Sawhney	Head BA/BE & CR	deepak.sawhney@cadilapharma.co.in	02714-221848	02714-221481	1389, Trasad Road, Dholka	Ahmadabad	GUJARAT	387810	India	Cadila Pharmaceuticals Ltd
CTRI/2009/091/000665	CTRI2009091000665	Dr Hitt Sharma	Additional Medical Director	drhjs@seruminstitute.com	2026998146	2026602451	Medical Affairs Department, SEZ 1-BSerum Institute Of India Ltd,212/2, Hadapsar, Pune	Pune	MAHARASHTRA	411028	India	Serum Institute Of India Ltd
CTRI/2009/091/000667	CTRI2009091000667	Dr Chandra Viswanathan	Senior Vice President	chandra.viswanathan@ril.com	2240678099	2240678352	Reliance Life Science Pvt. Ltd., Dhirubhai Ambani Life Sciences Centre, Plot No. R-282, TTC Area of MIDC, Rabale	Thane	MAHARASHTRA	400701	India	Reliance Life Sciences Pvt.Ltd
CTRI/2009/091/000668	CTRI2009091000668	Dr. Renu Jain		renujain@torrentpharma.com		(079)23969100 Ext. 206	Torrent Research Centre, Vill. Bhat, Dist. Gandhinagar, PIN-382428, Gujarat	Gandhinagar	GUJARAT	382428	India
CTRI/2009/091/000669	CTRI2009091000669	Arunkumar		arunkumar@azidus.com	4427409734	4427409734	Azidus LAboratories Ltd.	Chennai	TAMIL NADU	600048	India
CTRI/2009/091/000671	CTRI2009091000671	Darshana Dholakia		darshana.dholakia@diagnosearch.com	91 22 66754090	91 22 67776300	DiagnoSearch Life Sciences Pvt. Ltd	Not Applicable	N/A	400 076	India
CTRI/2009/091/000672	CTRI2009091000672	DR PICKLU CHAUDHURI		picklu.chaudhuri@gmail.com		033-25797827	Shyamvihar,2/2C,	Kolkata	WEST BENGAL	700059	India
CTRI/2009/091/000673	CTRI2009091000673	Dr Ashish Bavdekar	Pediatrician & Research Consultant	bavdekar@vsnl.com	91020262125603	9102066037336	KEM Hospital Research CentreSardar Moodliar RoadRasta PethPune 411011	Pune	MAHARASHTRA	411011	India	KEM Hospital Research Centre Pune
CTRI/2009/091/000675	CTRI2009091000675	Dr Arun Bhatt	President	arunbhatt@clininvent.com		022-67818666	A-103, Everest Chambers	Mumbai	MAHARASHTRA	400 059	India	Clininvent Research Pvt. Ltd.
CTRI/2009/091/000676	CTRI2009091000676	Dr Ramesh Jaganathan		Ammar.raza@astrazeneca.com			Avishkar P B No. 2483	Bangalore	KARNATAKA	560024	India
CTRI/2009/091/000677	CTRI2009091000677	Dr Shailesh Singh	Associate Vice President DRA and R&D	shaileshs@ajantapharma.com	022-66062100	022-66062112	Ajanta Pharma Ltd, Advent 43 AB/44CD, Charkop Industrial Estate,Kandivli (West) Mumbai 400 067MAHARASHTRA India	Mumbai	MAHARASHTRA	400 067	India	Ajanta Pharma Ltd, Advent
CTRI/2009/091/000678	CTRI2009091000678	Dr Rajeev Chavda		rchavda.pierre.fabre@gmail.com		2240621706	Pierre Fabre-Mumbai Liaison Office,Prathmesh Towers,No. 405, "B" block, 4th Floor	Mumbai	MAHARASHTRA	400013	India
CTRI/2009/091/000679	CTRI2009091000679	Dr. Surendra Borgharkar		medical.services@sunpharma.com	2228212010	2266969696	Sun Pharmaceutical Industries Ltd.	Mumbai	MAHARASHTRA	400059	India
CTRI/2009/091/000681	CTRI2009091000681	Murugananthan K	Head-Clinical Development	murugananthan.k@novartis.com	2224954112	2224958533	Novartis Healthcare Private Limited, Medical Department, Sandoz House,Shivsagar Estate, Dr. Annie Besant Road, WorliMumbaiMAHARASHTRA400018India	Mumbai	MAHARASHTRA	400 018	India
CTRI/2009/091/000682	CTRI2009091000682	Dr Ravindra Mittal	Medical Advisor & Head-Regulatory Affairs	r.mittal@zyduscadila.com	7926862362	7926868926	Cadila Healthcare Ltd.	Ahmadabad	GUJARAT	380015	India
CTRI/2009/091/000683	CTRI2009091000683	Dr Ravindra Mittal	Medical Advisor & Head-Regulatory Affairs	r.mittal@zyduscadila.com	7926862362	7926868926	Cadila Healthcare Ltd.	Ahmadabad	GUJARAT	380015	India
CTRI/2009/091/000686	CTRI2009091000686	Suneela Thatte	VP, Global Operations	suneela.thatte@quintiles.com	2266774343	2266774263	301-A-1, Leela Business Park, 3rd Floor	Mumbai	MAHARASHTRA	400 059	India	Quintiles Research (India) Pvt. Ltd.,
CTRI/2009/091/000687	CTRI2009091000687	Dr Hanmant Barkate	General Manager	drbarkate@intaspharma.com	26576616	66523259	Intas Pharmaceuticals LtdChinubhai Center Ashram RoadAhmadabadGUJARAT380009India	Ahmadabad	GUJARAT	380009	India	Intas Pharma
CTRI/2009/091/000688	CTRI2009091000688	Dr Shailesh Singh	Associate Vice President DRA and R&D	shaileshs@ajantapharma.com	022-66062100	022-66062112	98, Govt. Industrial Area,	Mumbai	MAHARASHTRA	400 067	India	Ajanta Pharma Ltd, Advent
CTRI/2009/091/000690	CTRI2009091000690	Mamta Madaan	Clinical Reseach Country Head	mamta.madaan@biogenidec.com	0124-4572333	0124-4572341	Biogen Idec Biotech India Pvt. Ltd.	Gurgaon	HARYANA	122002	India	Biogen Idec Biotech India Pvt. Ltd.
CTRI/2013/12/004259	CTRI201312004259	Dr Alben Sigamani	Co investigator	alben@sjri.res.in	080-2533382	080-25526382	Associate. Proff. Pharmacology,St.Johns Research Institute	Bangalore	KARNATAKA	560034	India	St.Johns Research Institute
CTRI/2009/091/000693	CTRI2009091000693	Ahmed Meeran		ahmed.meeran@kemin.com	4442202810	4442202873	Kemin Pharma, a division of Kemin Industries South Asia Pvt. Ltd.	Chennai	TAMIL NADU	600029	India
CTRI/2009/091/000694	CTRI2009091000694	Mr. Shivkumar Madki		shivkumarm@drreddys.com	4044644507	4044644403	Senior Manager, Clinical Development Department, Biologics Development Center, Dr. Reddy's Laboratories Ltd.Survey No.47, Bachupalli,	Hyderabad	ANDHRA PRADESH	500090	India
CTRI/2009/091/000695	CTRI2009091000695	Dr Ravinder Makkar	Medical Director	ravinder.makkar@genzyme.com	0124-4528400	0124-4528323	Genzyme India Pvt. Ltd.1st Floor, Technopolis	Gurgaon	HARYANA	122001	India	Medical Director
CTRI/2009/091/000696	CTRI2009091000696	Suneela Thatte	Exec Director, Clinical Operations	suneela.thatte@quintiles.com	2266774343	2266774242	Quintiles Research (India) Pvt. Ltd.301-A-1 Leela Business Park	Mumbai	MAHARASHTRA	400059	India	Quintiles Research (India) Pvt Ltd
CTRI/2009/091/000699	CTRI2009091000699	DR YK GUPTA		yk.ykgupta@gmail.com	91-11-26589691	91-11-26593282	DEPARTMENT OF PHARMACOLOGY, AIIMS	New Delhi	DELHI	110029	India
CTRI/2009/091/000701	CTRI2009091000701	MANJARI SAXENA		info@mittalhospital.com		0145 2603601	MITTAL HOSPITAL	Ajmer	RAJASTHAN	305001	India
CTRI/2009/091/000702	CTRI2009091000702	Dr. Yasmeen Shamsi		yasmeen.ijum@gmail.com	26059668	1165741409	Majeedia Hospital	New Delhi	DELHI	110062	India
CTRI/2009/091/000703	CTRI2009091000703	Swapnali Raut	Compliance Oversight Lead	Swapnali.raut@pfizer.com	91-022-26525993	91-9821415224	Pfizer Limited, Patel Estate, Off S. V. Road, Jogeshwari West, Mumbai, MAHARASHTRA, 400 102, India	Mumbai	MAHARASHTRA	400102	India	Representing Pfizer Limited
CTRI/2009/091/000704	CTRI2009091000704	Swapnali Raut	Compliance Oversight Lead	Swapnali.raut@pfizer.com	91-22-26525993	91-9821415224	Compliance Oversight Lead, Pfizer Limited, Patel Estate, Off S. V. Road, Jogeshwari West, Mumbai, MAHARASHTRA, 400 102, India	Mumbai	MAHARASHTRA	400 102	India	Representing Pfizer Limited
CTRI/2009/091/000705	CTRI2009091000705	Swapnali Raut	Compliance Oversight Lead	Swapnali.raut@pfizer.com	91-22-26525993	91-9821415224	Wyeth Pharmaceuticals India Private Limited (a subsidiary of Pfizer Inc.) , 6th Floor, Platina, Plot No C-59, G Block, Bandra-Kurla Complex, Bandra (E), Mumbai 400098.	Mumbai	MAHARASHTRA	400098	India	Representing Wyeth Pharmaceuticals India Private Limited (a subsidiary of Pfizer Inc.)
CTRI/2009/091/000706	CTRI2009091000706	Vinod M		vinod.m@ecronacunova.com	91-80-66915719	91-80-66915754	Manipal Acunova Ltd., Mobius Towers, SJR-I-Park	Bangalore	KARNATAKA	560066	India
CTRI/2009/091/000708	CTRI2009091000708	Vinod M		vinod.m@ecronacunova.com	91-80-66915719	91-80-66915754	Manipal Acunova Ltd., Mobius Towers, SJR-I-Park	Bangalore	KARNATAKA	560066	India
CTRI/2009/091/000709	CTRI2009091000709	Meenakshi Dua		drmeenakshidua@hotmail.com		9663558327	Asst Professor of OBGYN	Not Applicable	N/A	576104	India
CTRI/2009/091/000713	CTRI2009091000713	Dr Shariq Anwar	Head Operations	Shariq.Anwar@maxneeman.com	044-42036897	9810979215	Max Neeman Medical InternationalMax House, First Floor1, Dr. Jha Marg, Okhla Phase III New Delhi - 110020	Chennai	TAMIL NADU	600086	India	Max Neeman Medical International
CTRI/2009/091/000714	CTRI2009091000714	Dr. Nitin M Rathod		nitinmr@yahoo.in			Hon.Physician,Dr. R.N. Cooper Hospital,Vileparle west	Mumbai	MAHARASHTRA	400057	India
CTRI/2009/091/000715	CTRI2009091000715	Nita Bhandari	Director	CHRD@sas.org.in	1146043756	1146043751	45, Kalu Sarai	New Delhi	DELHI	110016	India	Centre for Health Research and Development, Society for Applied Studies
CTRI/2014/08/004922	CTRI201408004922	Dr Shariq Anwar	Head Operations	Shariq.Anwar@maxneeman.com	91-11-40548168	91-9810979215	Max Neeman Medical International,Max House, 1st Floor 1, Dr. Jha Marg, Okhla Phase-III, New Delhi-110020	New Delhi	DELHI	110020	India	Max Neeman Medical International
CTRI/2009/091/000719	CTRI2009091000719	Dr Tapan vaidya		vdtapan@hotmail.com	91-2718-247096	7926581036	Divyajyot research ayurvedic foundation	Ahmadabad	GUJARAT	382330	India
CTRI/2009/091/000720	CTRI2009091000720	Dr. Onkar Swami		Onkar.Swami@emcure.co.in	020-39821018	020-39821000	Emcure Pharmaceuticals Ltd	Pune	MAHARASHTRA	411057	India
CTRI/2009/091/000722	CTRI2009091000722	Swapnali Raut	Compliance Oversight Lead	Swapnali.raut@pfizer.com	91-22-26525993	91-9821415224	Pfizer Limited, Patel Estate, Off S. V. Road, Jogeshwari West, Mumbai, MAHARASHTRA, 400 102, India	Mumbai	MAHARASHTRA	400 102	India	Representing Pfizer Limited
CTRI/2009/091/000723	CTRI2009091000723	Siva Kumar Vaidyanathan		sivakumar.vaidyanathan@novartis.com	+91 40 6767 1300	+91 40 6767 2940, +91 9908922337	3W 140, Raheja IT Park,	Hyderabad	ANDHRA PRADESH	500081	India
CTRI/2009/091/000725	CTRI2009091000725	Ms. Thanuja Naidu		thanuja.naidu@pharm-olam.com	080-41105520	080-40302222	Pharm-Olam International (India) Pvt Ltd	Bangalore	KARNATAKA	560095	India
CTRI/2009/091/000727	CTRI2009091000727	Dr. Raj Kumar Yadav		raj3kr@gmail.com		1126596461	Department of Physiology	New Delhi	DELHI	110029	India
CTRI/2009/091/000728	CTRI2009091000728	Tabiba Yasmeen Shamsi		info.ijum@gmail.com	26059663	1126059692	Majeedia Hospital	New Delhi	DELHI	110062	India
CTRI/2009/091/000729	CTRI2009091000729	Darshana Dholakia	Project Manager	darshana.dholakia@diagnosearch.com	022-66754090	022-67776300	DiagnoSearch Life Sciences Pvt. Ltd.	Thane	MAHARASHTRA	400 604	India	Employee of DiagnoSearch
CTRI/2009/091/000731	CTRI2009091000731	Dr Ashish Adgaonkar		clinical.development@piramal.com	2230818628	2230818628	Piramal Life Sciences Limited 1, Nirlon Complex Off Western Express Highway	Mumbai	MAHARASHTRA	400 063	India
CTRI/2009/091/000734	CTRI2009091000734	ANANTH KUMAR		dr_dakumar@yahoo.com	416222788	4162284294	C/O DEPARTMENT OF ACCIDENT AND EMERGENCY MEDICINE,	Vellore	TAMIL NADU	632002	India
CTRI/2009/091/000736	CTRI2009091000736	Dr Bharati Kondwilkar		bhartik2009@gmail.com		022-23735555,2269	Dept. of anesthesia,Grant medical college and sir j j group of hospital,Byculla	Mumbai	MAHARASHTRA	400008	India
CTRI/2009/091/000738	CTRI2009091000738	Sheffali Gulati		sheffaligulati@gmail.com		9868397532	Department of Pediatrics	New Delhi	DELHI	110029	India
CTRI/2009/091/000739	CTRI2009091000739	Dr. ChennaKeshava		chenna@triesta.com	8040206000	8040206000	Health Care Global Enterprises Ltd., HCG Towers	Bangalore	KARNATAKA	560027	India
CTRI/2009/091/000741	CTRI2009091000741	Dr.Anil Avhad		avhadjagannath@lupinpharma.com	+91-20-66749560	+91-20-66749424	Lupin Limited (Lupin Research Park)	Pune	MAHARASHTRA	411042	India
CTRI/2009/091/000742	CTRI2009091000742	Dr Mudassar Mor		mudassar_mor@intaspharma.com	26576616	66523442	Medical Services Intas Pharmaceuticals Ltd	Ahmadabad	GUJARAT	380009	India
CTRI/2009/091/000743	CTRI2009091000743	Dr Jitendra R Dixit	Head Global Clinical Operations India	jdixit@its.jnj.com	912225701333	912225715555	Johnson &amp; Johnson Ltd9th floor, Sigma, Hiranandani Gardens, Powai, Mumbai 400076	Mumbai	MAHARASHTRA	400076	India	Johnson & Johnson Limited
CTRI/2009/091/000744	CTRI2009091000744	Dr. Ashish Patel		mediwaves@yahoo.co.in	0731-2526839	0731-2526839	4th Floor,Department of Medicine	Indore	MADHYA PRADESH	452001	India
CTRI/2009/091/000745	CTRI2009091000745	Dr. Neelam Kardekar		neelamkardekar@lupinpharma.com		+91-20-66749468	Lupin Limited, |Lupin Research Park|Pune|MAHARASHTRA	Pune	MAHARASHTRA	NA	India
CTRI/2009/091/000746	CTRI2009091000746	Yasmeen Shamsi		yasmeen.ijum@gmail.com	26059663	1126059692	Majeedia Hospital	New Delhi	DELHI	110062	India
CTRI/2009/091/000747	CTRI2009091000747	Sunil Dutt Pemmaraju		sunil.dutt@ge.com	080 2520 2429	080 4018 3839	GE Healthcare Pvt Ltd., A1 Tower, 1st Floor, Golden Enclave	Bangalore	KARNATAKA	560017	India
CTRI/2009/091/000749	CTRI2009091000749	Dr. Vikas Modgill		vikas.modgill@ranbaxy.com	0124234 2018	1244194207	Ranbaxy Laboratories Limited	Gurgaon	HARYANA	122 015	India
CTRI/2009/091/000750	CTRI2009091000750	Dr Shailesh Mehta	Vice President	shailesh.i.mehta@gsk.com	912224951326	912224959611	Dr. Annie Besant RoadMumbaiMAHARASHTRA400030India	Mumbai	MAHARASHTRA	400030	India	GlaxoSmithKline
CTRI/2009/091/000752	CTRI2009091000752	Suchela Srivatsa	Director – Clinical Operations	suchela.srivatsa@quintiles.com	91-22-56774343	91-9820712114	301-A-1, Leela Business ParkMV Road, Andheri East, Mumbai 400059	Mumbai	MAHARASHTRA	400059	India	Quintiles Research (India) Pvt. Ltd.
CTRI/2009/091/000756	CTRI2009091000756	Dr Vijaya Jaiswal	vice president	vijayajaiswal@troikaapharma.com	079-26856246	079-26856242	Troikaa Pharmaceuticals Limited	Ahmadabad	GUJARAT	380 054	India	Troikaa Pharmaceuticals Limited
CTRI/2009/091/000758	CTRI2009091000758	Dr Vijaya Jaiswal	vice president	vijayajaiswal@troikaapharma.com	079-26856246	079-26856242	Troikaa Pharmaceuticals Limited	Ahmadabad	GUJARAT	380 054	India	Troikaa Pharmaceuticals Limited
CTRI/2009/091/000761	CTRI2009091000761	Yasmeen Shamsi		yasmeen.ijum@gmail.com	26059663	01126059692, Ext. 5930, 5723	Clinical Research Unit, Majeedia Hospital	New Delhi	DELHI	110062	India
CTRI/2009/091/000762	CTRI2009091000762	Vinu Jose,		vinu.jose@novartis.com	+91-40 6767-1300	+91-40-6767-2946	3W 146, Raheja IT Park, Mind Space Building No:6	Hyderabad	ANDHRA PRADESH	500 081	India
CTRI/2009/091/000764	CTRI2009091000764	Dr Rama Prasad Goswami		drrpgoswami@gmail.com		9830324759	School Of Tropical Medicine	Kolkata	WEST BENGAL	700073	India
CTRI/2009/091/000765	CTRI2009091000765	Anil Seth		sethan@lilly.com	111244753012	111242823099	Plot #92, Sector 32,	Gurgaon	HARYANA	122001	India
CTRI/2009/091/000767	CTRI2009091000767	Anirban Roychowdhury	Head Clinical Research India	anirban.roychowdhury@merck.com	91-124-4375561	91-124-4647300	MSD Pharmaceuticals	Gurgaon	HARYANA	122002	India	MSD Pharmaceuticals Pvt Ltd
CTRI/2009/091/000768	CTRI2009091000768	Dr Unnikrishnan P		drunnikrishnanp@gmail.com		4742761649	Devagiri	Kollam	KERALA	691016	India
CTRI/2009/091/000770	CTRI2009091000770	Dr Sucharita S	Professor	sucharita@stjohns.in		8049466324	Department of PhysiologySt Johns Medical CollegeBangalore	Bangalore	KARNATAKA	560034	India	St Johns Medical College
CTRI/2009/091/000771	CTRI2009091000771	Dr Akhilesh Sharma		akhilesh.sharma@piramal.com	2230818703	2230818600	Piramal Life Sciences Limited1, Nirlon Complex	Mumbai	MAHARASHTRA	400063	India
CTRI/2009/091/000772	CTRI2009091000772	DR SUBRAT KUMAR ACHARYA		subratacharya@hotmail.com	91-11-26589130	91-11-26594934	DEPT. OF GASTROENTEROLOGY	New Delhi	DELHI	110029	India
CTRI/2010/091/000773	CTRI2010091000773	Nitya Pandita	Sr. Clinical Trial Lead	nitya.pandita@biogenidec.com	1244572333	1244572349	Biogen Idec Biotech India Pvt. Ltd.	Gurgaon	HARYANA	122001	India	Biogen Idec Biotech India Pvt. Ltd.
CTRI/2009/091/000774	CTRI2009091000774	Dr. Ramesh Jagannathan, MD		ramesh.jagannathan@astrazeneca.com	+91 80 23622052	+ 91 80 23622020-27 Ext 515	'Avishkar' P.B	Not Applicable	N/A	560024	India
CTRI/2009/091/000775	CTRI2009091000775	Sumit Anand	Clinical Manager	sanand@sjm.com	911142600110	918860661364	Property No. 100, 1st Floor,Okhla Industrial Estate, Phase IIINew Delhi	New Delhi	DELHI	110020	India	St . Jude Medical India Pvt Ltd.
CTRI/2009/091/000776	CTRI2009091000776	Dr. Saji Vijayan		sajivijayan@lupinpharma.com	+91-20-66749458	+91-20-66749461	Lupin Limited	Pune	MAHARASHTRA	411042	India
CTRI/2009/091/000777	CTRI2009091000777	Anil Seth		sethan@lilly.com	111244753012	111242823099	Plot #92, Sector 32	Gurgaon	HARYANA	122001	India
CTRI/2009/091/000782	CTRI2009091000782	Dr Sujala Pathare		sujala.pathare@ecronacunova.com	91-80-66915719	91-9833808073	Manipal Acunova Ltd., Mobius Towers, SJR-I-Park	Bangalore	KARNATAKA	560066	India
CTRI/2009/091/000783	CTRI2009091000783	M K SINHA		msinha1@yahoo.co.in		9956000801	DEPT OF NEUROLOGY	Lucknow	UTTAR PRADESH	226003	India
CTRI/2009/091/000785	CTRI2009091000785	Dr Alok Chaturvedi		alokchaturvedi@lupinpharma.com	022-66402207	022-66402200	Laxmi Tower, ‘C’ wing, 4th floor,Bandra Kurla Complex, Mumbai-400051	Mumbai	MAHARASHTRA	400051	India
CTRI/2009/091/000786	CTRI2009091000786	Dr Alok Chaturvedi		alokchaturvedi@lupinpharma.com	022-66402207	022-66402200	Lupin Ltd. Laxmi Tower Mumbai-	Mumbai	MAHARASHTRA	400051	India
CTRI/2009/091/000787	CTRI2009091000787	Anirban Roychowdhury	Head Clinical Research India	anirban.roychowdhury@merck.com	91-124-4375561	0124-4647300	MSD Pharmaceuticals Pvt. Ltd.	Gurgaon	HARYANA	122002	India	MSD Pharmaceuticals Pvt Ltd
CTRI/2009/091/000788	CTRI2009091000788	Dr. Surendra Borgharkar		medical.services@sunpharma.com	2228212010	2266969696	Sun Pharmaceutical Industries Ltd.	Mumbai	MAHARASHTRA	400059	India
CTRI/2009/091/000789	CTRI2009091000789	Yasmeen Shamsi		yasmeen.ijum@gmail.com	26059663	011-26059692, Ext. 5930, 5723	Clinical Research Unit, Majeedia Hospital	New Delhi	DELHI	110062	India
CTRI/2009/091/000790	CTRI2009091000790	Arun Sundriyal	Associate Director Clinical Management	Arun.Sundriyal@ppdi.com	911244739999	911244739903	PPD Pharmaceutical Development India Pvt. Ltd., Vatika City Point,11th Floor,Sector 25, Mehrauli Gurgaon Road,	Gurgaon	HARYANA	122002	India	PPD Pharmaceutical Development India Pvt. Ltd.
CTRI/2009/091/000791	CTRI2009091000791	Dr Vimla DSouza	Project Manager	vimla@asiaticlinical.com	8041213841	91-41681122	#169/53,14th Main Road,1st Block East	Bangalore	KARNATAKA	560011	India	Asiatic Clinical Research Pvt. ltd.
CTRI/2009/091/000792	CTRI2009091000792	Sujata Das		sujatadas@lvpei.org	6743987130	6743987201	L V Prasad Eye Institute	Khordha	ORISSA	751024	India
CTRI/2009/091/000794	CTRI2009091000794	B Mohan Reddy		b_mohanreddy@heterodrugs.com	4023778011	4023778611	Hetero Drugs Ltd, Plot NO 80, 81	Hyderabad	ANDHRA PRADESH	500037	India
CTRI/2009/091/000795	CTRI2009091000795	DrRHJani	Sr Vice President	rhjani@zyduscadila.com	91-22-26151735	91-22-26186057	Zydus Cadila House	Mumbai	MAHARASHTRA	400057	India	Cadila Healthcare Limited
CTRI/2009/091/000798	CTRI2009091000798	DrAlok Chaturvedi		alokchaturvedi@lupinpharma.com	2266402130	2266402200	Lupin Ltd. C? wing, 4th floor, ?Bandra Kurla Complex,	Mumbai	MAHARASHTRA	400051	India
CTRI/2009/091/000799	CTRI2009091000799	Dr Vijaya Jaiswal	Vice President	vijayajaiswal@troikaapharma.com	7926856246	7926856242	Troikaa Pharmaceuticals Limited	Ahmadabad	GUJARAT	380 054	India	Troikaa Pharmaceuticals Limited
CTRI/2009/091/000800	CTRI2009091000800	Dr Veena Jaguste	Dir Development Operations	vjaguste@amgen.com	91-22-67869138	91-22-67869353	A Wing, Level 4, Dynasty Business Park,	Mumbai	MAHARASHTRA	400 059	India	Amgen Technology Pvt Ltd
CTRI/2009/091/000801	CTRI2009091000801	Dr Shailesh Singh	Associate Vice President DRA and R&D	shaileshs@ajantapharma.com	022-66062100	022-66062112	Ajanta Pharma Ltd, Advent 43 AB/44CD, Charkop Industrial Estate,Kandivli (West) Mumbai 400 067 MAHARASHTRA India	Mumbai	MAHARASHTRA	400 067	India	Ajanta Pharma Ltd, Advent
CTRI/2009/091/000802	CTRI2009091000802	vivek malhotra		malhotra.vivek@kendle.com		1244536357	Kendle India Pvt Ltd. Unit 002, Ground Floor,	Gurgaon	HARYANA	122001	India
CTRI/2009/091/000804	CTRI2009091000804	Mr Avik Kumar Ghosh	Head Clinical Operations Manager	avkg@novonordisk.com	918041119026	918030713446	Novo Nordisk India Private Ltd.	Bangalore	KARNATAKA	560 066	India	Novo Nordisk India Private Ltd.
CTRI/2009/091/000805	CTRI2009091000805	Gayatri Sathyan	Sr. Director, Clinical Pharmacology	gsathyan@adamaspharma.com	080-42456910	080-42456904	Adamas India Pharmaceuticals Private Limited #518, 5th Level, B Wing,	Bangalore	KARNATAKA	560017	India	Adamas India Pharmaceuticals Private Limited
CTRI/2009/091/000806	CTRI2009091000806	Dr Shailesh Singh	Associate Vice President DRA and R&D	shaileshs@ajantapharma.com	022-66062100	022-66062112	Ajanta Pharma Ltd, Advent 43 and 44,ABCD,Charkop Industrial Estate,Kandivli (West) Mumbai MAHARASHTRA 400 067 India	Mumbai	MAHARASHTRA	400 067	India	Ajanta Pharma Ltd, Advent
CTRI/2009/091/000807	CTRI2009091000807	Salini James	Sr Clinical Project Leader	salini.james@sanofi.com		912230707820	54/A, Sir Mathuradas Vasanji Road	Mumbai	MAHARASHTRA	400093	India	Sanofi-Synthelabo (India) Limited
CTRI/2009/091/000808	CTRI2009091000808	Dr Shailesh Singh	Vice President Medical/Regulatory Affair	shailesh.singh@ajantapharma.com		2266062112	Ajanta Pharma Ltd, Advent	Mumbai	MAHARASHTRA	400 067	India	Ajanta Pharma Ltd, Advent
CTRI/2009/091/000810	CTRI2009091000810	Dr. Manish Garg		manish.garg@bayer.com	022-25455080	022-25311448	Bayer Pharmaceuticals Private Limited	Thane	MAHARASHTRA	400607	India
CTRI/2009/091/000813	CTRI2009091000813	Dr. Manas Vyas		drmanas@elderindia.com	022-66929172	022-66485326	C-9, Dalia Industrial Estate	Mumbai	MAHARASHTRA	400053	India
CTRI/2014/12/005312	CTRI201412005312	Dr Aruna Agrawal	Professor	aruna.agrawal12@gmail.com		9415263364	Dept. of Kriya Sharir, Faculty of Ayurveda	Varanasi	UTTAR PRADESH	221005	India	Institute of Medical Sciences
CTRI/2009/091/000817	CTRI2009091000817	Dr Annappa Kamath	Portfolio Director - PORTFOLIO LEADERSHIP Group	Annappa.Kamath@parexel.com	918040956536	918040659311	PAREXEL International Clinical Research Private LimitedPlot # 180, 3rd Floor, MFAR Silverline Tech Park, EPIP II Phase, Whitefield	Bangalore	KARNATAKA	560066	India	PAREXEL International Clinical Research Private Limited
CTRI/2009/091/000820	CTRI2009091000820	Dr Shailesh Singh	Associate Vice President DRA and R&D	shaileshs@ajantapharma.com	022-66062100	022-66062112	Ajanta Pharma Ltd, Advent 43 AB/44CD, Charkop Industrial Estate,Kandivli (West) Mumbai MAHARASHTRA 400 067 India	Mumbai	MAHARASHTRA	400 067	India	Ajanta Pharma Ltd, Advent
CTRI/2009/091/000821	CTRI2009091000821	Dr Sajjad Desai	Deputy Medical Director	sajjad.desai@seruminstitute.com	020-26998146	020-26602781	Serum Institute of India	Pune	MAHARASHTRA	411028	India	Deputy Medical Director
CTRI/2009/091/000822	CTRI2009091000822	Suneela Thatte		suneela.thatte@quintiles.com	022-66774343	022-66774263	Quintiles Research (India) Pvt Ltd	Mumbai	MAHARASHTRA	400 059	India
CTRI/2009/091/000824	CTRI2009091000824	Rakesh Dadhania		rakesh.dadhania@ecronacunova.com	91-80-66915719	91-80-66915757	Manipal Acunova Limited.,Mobius, SJR i-Park	Bangalore	KARNATAKA	560066	India
CTRI/2009/091/000825	CTRI2009091000825	Dr.Athura Das. M		dr_das2000@yahoo.com		919791589892	vinayaka mission hitech hospital,Seeragapadi	Salem	TAMIL NADU	636308	India
CTRI/2009/091/000827	CTRI2009091000827	Suchela Srivatsa	Director – Clinical Operations	suchela.srivatsa@quintiles.com	91-22-56774343	91-9820712114	301-A-1, Leela Business ParkMV Road, Andheri East, Mumbai 400059	Mumbai	MAHARASHTRA	400059	India	Quintiles Research (India) Pvt. Ltd.
CTRI/2009/091/000830	CTRI2009091000830	Dr Shailesh Singh	Associate Vice President DRA and R&D	shaileshs@ajantapharma.com	022-66062100	022-66062112	Ajanta Pharma Ltd, Advent 43 AB/44CD, Charkop Industrial Estate,Kandivli (West) Mumbai MAHARASHTRA 400 067 India	Mumbai	MAHARASHTRA	400 067	India	Ajanta Pharma Ltd, Advent
CTRI/2009/091/000832	CTRI2009091000832	Suneela Thatte		suneela.thatte@quintiles.com	+91-22-6677 4343	+91-22-6677 4242	Quintiles Research India Pvt Limited	Mumbai	MAHARASHTRA	400 059	India
CTRI/2009/091/000838	CTRI2009091000838	Dr. Sunil wani		sunil.wani@relianceada.com	30972030	912230937122	Kokilaben Dhirubhai Ambani Hospital and Medical Research Institute	Mumbai	MAHARASHTRA	400053	India
CTRI/2009/091/000840	CTRI2009091000840	Prof Firuza D Patel	Professor	firuzapatel@gmail.com	1722749338	1722756392	Department of Radiotherapy, Cobalt BlockPGIMER Sector 12 Chandigarh	Chandigarh	CHANDIGARH	160012	India	Department of Radiotherapy
CTRI/2009/091/000843	CTRI2009091000843	Dr Deepali Mittal	Deputy General Manager	deepali.mittal@lglsi.com			LG Life sciences India Pvt Ltd,	Gurgaon	HARYANA	122001	India	Project Leader
CTRI/2009/091/000848	CTRI2009091000848	Dr Shailesh Singh	Associate Vice President DRA and R&D	shaileshs@ajantapharma.com	022-66062100	022-66062112	Ajanta Pharma Ltd., 98, Govt. Industrial Area,	Mumbai	MAHARASHTRA	400 067	India	Ajanta Pharma Ltd, Advent
CTRI/2009/091/000851	CTRI2009091000851	Dr Vedang Murthy		vmurthy@actrec.gov.in	2227405061	022-27405000	Assistant Professor	Mumbai	MAHARASHTRA	410210	India
CTRI/2010/091/000852	CTRI2010091000852	Naju Turakhia		naju.t@bharatserums.com	022-66560901 022-66560901	022-66560956	Bharat Serums and Vaccines Limited,	Mumbai	MAHARASHTRA	400021	India
CTRI/2009/091/000854	CTRI2009091000854	Naju Turakhia		naju.t@bharatserums.com	022-66560901	022-66560956	Bharat Serums and Vaccines Limited	Mumbai	MAHARASHTRA	400021	India
CTRI/2009/091/000856	CTRI2009091000856	Dr. R. K. Mani		rajmani@artemishealthsciences.com	1246767997	0124-6767999	Artemis Health Institute	Gurgaon	HARYANA	122001	India
CTRI/2009/091/000857	CTRI2009091000857	Dr Veena Jaguste	Dir Development Operations	meghanaa@amgen.com	91-22-67869138	91-22-67869353	A Wing, Level 4, Dynasty Business Park, A.K Road, Andheri (East)	Mumbai	MAHARASHTRA	400 059	India	Amgen Technology Pvt. Ltd
CTRI/2013/01/003316	CTRI201301003316	Dr S V Madhu	Professor and Head	svmadhu@yahoo.com	011-22590495	011-22692554	Department of MedicineHead Division of Endocrinology and MetabolismUniversity College of Medical Sciences	New Delhi	DELHI	110095	India	UCMS, Delhi
CTRI/2009/091/000860	CTRI2009091000860	Dr Viral Shah	Medical Director	vshah@spectrumcr.com	2266155567	2240645101	Spectrum clinical Research Pvt. Ltd.	Mumbai	MAHARASHTRA	400020	India	Spectrum Clinical Research Pvt. Ltd.
CTRI/2009/091/000861	CTRI2009091000861	Dr Ravindra Mittal	Medical Advisor & Head - Regulatory Affairs	r.mittal@zyduscadila.com	7926862362	7926868926	Cadila Healthcare Ltd.	Ahmadabad	GUJARAT	380015	India
CTRI/2009/091/000862	CTRI2009091000862	Dr Viral Shah	Medical Director	vshah@spectrumcr.com	2266155567	2240645101	Spectrum Clinical Research Pvt. Ltd.	Mumbai	MAHARASHTRA	400020	India	Spectrum Clinical Research Pvt. Ltd.
CTRI/2009/091/000863	CTRI2009091000863	Dr Ravindra Mittal	Medical Advisor & Head - Regulatory Affairs	r.mittal@zyduscadila.com	7926862362	7926868926	Cadila Healthcare Ltd.	Ahmadabad	GUJARAT	380015	India
CTRI/2009/091/000870	CTRI2009091000870	Debasish Hota		debhota@gmail.com	1722744401	1722755244	Department of Pharmacology,	Chandigarh	CHANDIGARH	160012	India
CTRI/2009/091/000872	CTRI2009091000872	Swapnali Raut	Compliance Oversight Lead	Swapnali.raut@pfizer.com	91-022-26525993	91-9821415224	Pfizer Limited, Patel Estate, Off S. V. Road, Jogeshwari West, Mumbai, MAHARASHTRA, 400 102, India	Mumbai	MAHARASHTRA	400 102	India	Representing Pfizer Limited
CTRI/2009/091/000873	CTRI2009091000873	Dr.Ashish Rastogi		ashish@excellifesciences.com	0120-4022630	0120-4022600	B-155, Sector 63	Not Applicable	N/A	201301	India
CTRI/2009/091/000874	CTRI2009091000874	Murugananthan K	Head Clinical Development	murugananthan.k@novartis.com	2224954112	2224958533	Novartis Healthcare Private Limited, Medical Department, Sandoz House,	Mumbai	MAHARASHTRA	400 018	India
CTRI/2009/091/000875	CTRI2009091000875	Dr Brijesh Wadekar	Head Clinical Operations	brijesh.wadekar@veedacr.com		7930013000	Veeda Clinical Research Pvt Ltd,Shivalik Plaza A, Near IIM Ahmedabad, Ambawadi, Ahmedabad-380015	Ahmadabad	GUJARAT	380015	India
CTRI/2009/091/000876	CTRI2009091000876	Dr Sandeep Sidhu		dmcgastro@in.com	0161-2302620	0161- 2402855	Department of Gastroenterology	Ludhiana	PUNJAB	141001	India
CTRI/2009/091/000879	CTRI2009091000879	Dr Khokan Debnath	Assistant Manager Clinical Operation	khokan.debnath@merck.co.in	91-22-24936046	91-22-66609003	5th Floor, Shiv Saagar Estate	Mumbai	MAHARASHTRA	400018	India
CTRI/2009/091/000882	CTRI2009091000882	Suchela Srivatsa	Director – Clinical Operations	suchela.srivatsa@quintiles.com	91-22-56774343	91-9820712114	301-A-1, Leela Business ParkMV Road, Andheri East, Mumbai 400059	Mumbai	MAHARASHTRA	400059	India	Quintiles Research (India) Pvt. Ltd.
CTRI/2009/091/000883	CTRI2009091000883	Dr Swashraya Shah	Medical Director	swashraya_shah@merck.com		912267898821	MSD Pharmaceutical Pvt Ltd PLATINA BLDG, 8TH FLR C59, G BLOCK	Mumbai	MAHARASHTRA	400098	India	MSD India
CTRI/2009/091/000885	CTRI2009091000885	Mr Sanjay Vekariya			022 66155567	022 40645101	Spectrum Clinical Research Pvt. Ltd.	Mumbai	MAHARASHTRA	400020	India
CTRI/2009/091/000887	CTRI2009091000887	Dr Arani Chatterjee		aranichatterjee@panaceabiotec.com	1141578085	1141679000	B-1 Extn, G-3 Mohan co-op Industrial Estate	New Delhi	DELHI	110044	India
CTRI/2009/091/000888	CTRI2009091000888	Dr Sanjeev Hegde	Head Clinical Development	sanjeev.hegde@relbio.com	2267678222	2267678208	Reliance Clinical Research Services Dhirubhai Ambani Life Sciences Centre Plot No. R 282 TTC Area of MIDCThane Belapur Road Rabale Navi Mumbai	Thane	MAHARASHTRA	400701	India	Reliance Life Science Pvt. Ltd.
CTRI/2009/091/000890	CTRI2009091000890	Jhansi Reddy	CEO	jhansi@mayaclinicals.com	040-233003277	9177000597	H-No 6-3-252-1-7-1 Plot- 545 APM Square Erramanzil Opposite IIPM Krishna Oberoi Road Banjara Hills	Hyderabad	ANDHRA PRADESH	500082	India	Maya Clinicals Drug Development Pvt Ltd.
CTRI/2009/091/000893	CTRI2009091000893	Sumit Sinha	Additional Professor	sumitaiims@yahoo.com	1126106826	011-26131172	Room No 307, IIIrd Floor, Department of Neurosurgery,	New Delhi	DELHI	110029	India
CTRI/2009/091/000894	CTRI2009091000894	Dr S K Kabra	Professor	skkabra@hotmai.com		1126594610	Professor, Department of Pediatrics	New Delhi	DELHI	110029	India	Department of Pediatrics, AIIMS
CTRI/2009/091/000896	CTRI2009091000896	Dr Hardik Pathak		hardik_pathak@intaspharma.com	26576616	66117407	Medical Services Intas Pharmaceuticals Ltd	Ahmadabad	GUJARAT	380009	India
CTRI/2009/091/000897	CTRI2009091000897	SajjanadhasanVJ		sajjukutta@gmail.com	4427922436	4427922446	49, Pappankuppam Village	Chennai	TAMIL NADU	601201	India
CTRI/2009/091/000898	CTRI2009091000898	KMurugananthan	Head Clinical Development	murugananthan.k@novartis.com	2224954112	2224958545	Novartis Healthcare Private Limited, Medical Department Sandoz House, Shiv Sagar Estate, Dr. Annie Besant Road, Worli.	Mumbai	MAHARASHTRA	400 018	India	Novartis Healthcare Private Limited
CTRI/2009/091/000900	CTRI2009091000900	Dr. G. Venkat Ramana		clinical@natcopharma.co.in	040-23545298	040-23547532	NATCO Pharma Ltd., NATCO House, Road No.2, Banjara Hills	Hyderabad	ANDHRA PRADESH	500033	India
CTRI/2009/091/000901	CTRI2009091000901	Dr Arun Bhatt	President	arunbhatt@clininvent.com		022-67818666	A-103, Everest Chambers	Mumbai	MAHARASHTRA	400 059	India	Clininvent Research Pvt. Ltd.
CTRI/2009/091/000902	CTRI2009091000902	Sharad Jain		sharad.jain@i3pr.com	+91 124 306 3050	+91 124 306 3076	3 Pharmaresourcing, Unitech Cyberpark Park,	Gurgaon	HARYANA	122001	India
CTRI/2009/091/000905	CTRI2009091000905	Sanjay Kabra	Director – Clinical Research	SKabra@pharmanet-i3.com	912240957499	912240957478	Unit 1101, Level 11, Millenia Tower B 1 and 2 Murphy Road Bangalore KARNATAKA 560 008 India	Bangalore	KARNATAKA	560 008	India	Pharmanet/i3
CTRI/2009/091/000906	CTRI2009091000906	Dr. Radhika Tandon		radhika_tan@yahoo.com	1126588626	1126593145	Room no. 475, 4th floor	New Delhi	DELHI	110029	India
CTRI/2009/091/000909	CTRI2009091000909	Dr P V Suresh	Principal Investigator	suresh_pgi@yahoo.com	807832648	91807835000	"Paediatric and Adult Cardiology	Bangalore	KARNATAKA	560 099	India	Narayana Hrudayalaya Institute of Cardiac Sciences
CTRI/2009/091/000910	CTRI2009091000910	Muruganananthan K	Head Clinical Department	murugananthan.k@novartis.com	2224954112	2224958545	Novartis Healthcare Private Limited, Medical Department, Sandoz House,	Mumbai	MAHARASHTRA	400 018	India
CTRI/2009/091/000912	CTRI2009091000912	Ms Gayatri Jaiswal	Sr Clinical Project Leader	gayatri.jaiswal@sanofi.com		2228278046	Sanofi Synthelabo (India) Limited, Sir Mathuradas Vasanji Road, Andheri East, Mumbai	Mumbai	MAHARASHTRA	400-093	India	Sanofi Synthelabo India Limited
CTRI/2009/091/000913	CTRI2009091000913	Dr Bhupesh Dewan	Director Medical Services	Bhupesh.Dewan@zuventus.com		022-30610000	5119-D Wing, Oberoi Garden Estate	Mumbai	MAHARASHTRA	400 072	India	Zuventus Healthcare Ltd
CTRI/2009/091/000914	CTRI2009091000914	Dr. Anil Kumar Anand		Anilkumar.anand@clinigeneintl.com	8028082722	8028082818	Clinigene International Ltd	Bangalore	KARNATAKA	566100	India
CTRI/2010/091/000915	CTRI2010091000915	Dr Dewan		bhupesh.dewan@emcure.co.in	NIL	9370130077	EMCURE PHARMACEUTICALS LTD HINJWADI PUNE 411057	Pune	MAHARASHTRA	400706	India
CTRI/2009/091/000916	CTRI2009091000916	Mr Vibin Varghese	Project Manager	vibin.varghese@diagnosearch.com	022-66754090	022-67776300	Diagnosearch Life Sciences Pvt. Ltd.	Thane	MAHARASHTRA	400 604	India	Employee of DiagnoSearch Life Sciences pvt. Ltd
CTRI/2009/091/000918	CTRI2009091000918	Murugan. P		murugan@huclin.in	044-22540211	044-22540200	Huclin Research limited	Chennai	TAMIL NADU	600113	India
CTRI/2009/091/000919	CTRI2009091000919	Mr. D.M.Doshi		dmd@zytex.net	2267253399	2267723000	Arun &amp; Co, 603/B Polaris, Off Marol Maroshi Road	Mumbai	MAHARASHTRA	400059	India
CTRI/2009/091/000922	CTRI2009091000922	GAUTAM SARANNATH		rr631512@gmail.com	NIL	022-26615333	THEMIS LABORATORIES PRIVATE LTD	Mumbai	MAHARASHTRA	400 054	India
CTRI/2009/091/000923	CTRI2009091000923	Mr. A. Heber David		heber@aravind.org	91-452 2530984	91-452 4356100 Ext:184	Aravind Eye Hospital	Madurai	TAMIL NADU	625 020	India
CTRI/2009/091/000924	CTRI2009091000924	Dr S. G. Damle		sgdamle@gmail.com		919729062515	Professor &amp; Vice Chancellor	Ambala	HARYANA	133203	India
CTRI/2009/091/000928	CTRI2009091000928	Nitin Chandurkar	General Manager	nitin.chandurkar@ipca.com	022-28686954	2261112318	Ipca Laboratories Ltd,142AB, Kandivli Industrial Estate, Kandivli(W), MumbaiMumbaiMAHARASHTRA400067India	Mumbai	MAHARASHTRA	400067	India	Ipca Laboratories Ltd.
CTRI/2009/091/000929	CTRI2009091000929	Dr Jitendra R Dixit	Head-Global Clinical Operations India	jdixit@its.jnj.com	912266718200	912266646464	Registered addressJohnson &amp; Johnson LimitedL.B.S Marg Mulund WestMumbai 400080	Mumbai	MAHARASHTRA	400080	India	Global Clinical Operations
CTRI/2009/091/000930	CTRI2009091000930	Dr Ashima Bhatia	Sr. VP Global Clinical Research	abhatia@wockhardt.com	912226523885	022-26534444	Wockhardt Ltd	Mumbai	MAHARASHTRA	400051	India	Wockhardt Ltd
CTRI/2009/091/000931	CTRI2009091000931	Dr Srinivas Shenoy B		srinivas.s@ecronacunova.com	91-824-2425092	91-824-6621113	Manipal Acunova KMC Clinical Research Center	Bangalore	KARNATAKA	575001	India
CTRI/2009/091/000932	CTRI2009091000932	Dr. Onkar Swami, MBBS; MD.		Onkar.Swami@emcure.co.in	2039821019	2039821000	Emcure Pharmaceuticals Ltd,	Pune	MAHARASHTRA	411057	India
CTRI/2009/091/000933	CTRI2009091000933	Anoop Saraya		ansaraya@yahoo.com	1126588641	011 26593294	Department of gastroenterology	New Delhi	DELHI	110029	India
CTRI/2009/091/000934	CTRI2009091000934	Dr Chandrashekhar Bolmall		chandrashekharb@glenmarkpharma.com	91-22-40189990	91-22-40189999	Medical Services Department	Mumbai	MAHARASHTRA	400099	India
CTRI/2009/091/000935	CTRI2009091000935	Dr Vinu Wilson	Junior Resident, Department of Pharmacology	vinuwilson85@gmail.com		1126593540	Junior Resident, Department of Pharmacology,A.I.I.M.S., Ansari Nagar,New Delhi	New Delhi	DELHI	110029	India	AIIMS
CTRI/2009/091/000937	CTRI2009091000937	Prof R K Garg		garg50@yahoo.com		9335901790	HOD,Dept of Neurology,CSMMU	Lucknow	UTTAR PRADESH	226003	India
CTRI/2014/03/004514	CTRI201403004514	Dr Anura Kurpad	Professor of Physiology, Head, Division of Nutrition	a.kurpad@sjri.res.in	805533358	8025532037	St Johns Research Institute, St. Johnâs Medical College,Bangalore	Bangalore	KARNATAKA	560034	India	St. Johnâs National Academy of Health Sciences
CTRI/2009/091/000941	CTRI2009091000941	Dr.Prashanth Thankachan		praxmail@gmail.com	+ 91 80 25532037	+ 91 80 22065060	St. John's National Academy of Health Sciences	Bangalore	KARNATAKA	560034	India
CTRI/2009/091/000945	CTRI2009091000945	Dr Anoop Saraya		anoopgetrial@yahoo.com		011-26593294	Deptt of Gastroenterology	New Delhi	DELHI	110029	India
CTRI/2009/091/000946	CTRI2009091000946	Dr Supriya Phadke		researchamai@gmail.com	9102025423253	2025434063	32/2A,ERANDWANA	Pune	MAHARASHTRA	411004	India
CTRI/2009/091/000947	CTRI2009091000947	Dr.Promod Kabra		KabraPramod@PRAIntl.com	91-22-66171001	91-22-66171020	B 402, Business Square	Mumbai	MAHARASHTRA	400 093	India
CTRI/2009/091/000948	CTRI2009091000948	Dr Anoop Saraya		ansaraya@yahoo.com		011-26593294	Deptt of Gastro	New Delhi	DELHI	110029	India
CTRI/2009/091/000950	CTRI2009091000950	Dr Shubhangi Desai	Head Clinical Operations - Asia Pacific	shubhangi.desai@siroclinpharm.com	912225848275	912225848000	DIL Complex,Second Floor, S.V. Road,	Thane	MAHARASHTRA	400610	India	SIRO Clinpharm Pvt. Ltd.
CTRI/2009/091/000952	CTRI2009091000952	Suchela Srivatsa	Director – Clinical Operations	suchela.srivatsa@quintiles.com	91-22-56774343	91-9820712114	301-A-1, Leela Business ParkMV Road, Andheri East, Mumbai 400059	Mumbai	MAHARASHTRA	400059	India	Quintiles Research (India) Pvt. Ltd.
CTRI/2009/091/000953	CTRI2009091000953	Suchela Srivatsa	Director – Clinical Operations	suchela.srivatsa@quintiles.com	91-22-56774343	91-9820712114	301-A-1, Leela Business ParkMV Road, Andheri East, Mumbai 400059	Mumbai	MAHARASHTRA	400059	India	Quintiles Research (India) Pvt. Ltd.
CTRI/2009/091/000954	CTRI2009091000954	Dr Anurag Srivastava		dr.anuragsrivastava@gmail.com	+91-11-26588641	9868397729	No 5035 Teaching Block 5th floor AIIMS Ansari Nagar	New Delhi	DELHI	110029	India
CTRI/2009/091/000958	CTRI2009091000958	Dr Keya Lahiri	Head of Department (Pediatrics)	drkeyalahiri@gmail.com	022-24143435	022-26652518	Department of Pediatrics, Seth GS Medical College &amp; KEM Hospital, Mumbai	Mumbai	MAHARASHTRA	400012	India	Seth GS Medical College & KEM Hospital
CTRI/2009/091/000959	CTRI2009091000959	Dr.Bankim Chauhan (Sponsor Representative)		bchauhan@tridentclinicalresearch.com	+91 22 2580 4117	+91 22 28504120	B-907,Sagar Tech Plaza,Andheri-Kurla Road	Mumbai	MAHARASHTRA	400072	India
CTRI/2009/091/000961	CTRI2009091000961	Sumit Anand	Clinical Manager	sanand@sjm.com	911142600110	918860661364	Property No. 100, 1st Floor,Okhla Industrial Estate, Phase IIINew Delhi	New Delhi	DELHI	110020	India	St . Jude Medical India Pvt Ltd.
CTRI/2009/091/000962	CTRI2009091000962	DrSRameshkumar		drrameshskumar@yahoo.co.in	4428362528	4522534351	Ward 62 (Upstairs)	Madurai	TAMIL NADU	625020	India	National Institute for Research in Tuberculosis
CTRI/2009/091/000964	CTRI2009091000964	Dr. Surendra Borgharkar		medical.services@sunpharma.com	2228212010	2266969696	Sun Pharmaceutical Industries Ltd.	Mumbai	MAHARASHTRA	400059	India
CTRI/2009/091/000969	CTRI2009091000969	Anil Seth	Director Clinical Operations	seth_anil@lilly.com	1244753013	1244753000	Eli Lilly and Company India Private Limited, Plot No. 92, Sec- 32	Gurgaon	HARYANA	122001	India	Eli Lilly and Company India Private Limited
CTRI/2009/091/000970	CTRI2009091000970	Dr Alok Chaturvedi		alokchaturvedi@lupinpharma.com	022-66402207	022-66402200	Laxmi Tower ‘C’ wing, 4th floor,Bandra Kurla Complex, Mumbai-400051	Mumbai	MAHARASHTRA	400051	India
CTRI/2009/091/000971	CTRI2009091000971	Dr Rakesh Lodha		rakesh_lodha@hotmail.com	011-26588663	011-26593621	Department of Pediatrics, AIIMS, Ansari Nagar	New Delhi	DELHI	110029	India
CTRI/2009/091/000972	CTRI2009091000972	ASLAM AZIZ RIZVI		aslam20@yahoo.com		1123994401	SANT PARMANAND HOSPITAL	New Delhi	DELHI	110054	India
CTRI/2009/091/000974	CTRI2009091000974	DR SUDHINDRA MOHAN BHATTACHARYA	Consultant; Dept. of Obstetrics and Gynaecology	drsudhindra54@gmail.com	033-24836330	033-24836330	S.C Das Memorial Medical and Research CenterKolkata- 700068	Kolkata	WEST BENGAL	700068	India	CONSULTANT OBSTETRICIAN & GYNAECOLOGIST; S.C.DAS MEMORIAL MEDICAL & RESEARCH CENTER. KOLKATA
CTRI/2009/091/000976	CTRI2009091000976	Dr. Nitin M Rathod		nitinmr64@yahoo.com			Cooper Hospital, Vile Parle (W),Mumbai, nitinmr@yahoo.in	Mumbai	MAHARASHTRA	400057	India
CTRI/2009/091/000977	CTRI2009091000977	Dr. Surendra Borgharkar		medical.services@sunpharma.com	2228212010	2266969696	Sun Pharmaceutical Industries Ltd.	Mumbai	MAHARASHTRA	400059	India
CTRI/2009/091/000979	CTRI2009091000979	Dr Sandeep Sidhu		dmcgastro@in.com	0161-2302620	0161- 2402855	Department of Gastroenterology	Ludhiana	PUNJAB	141001	India
CTRI/2009/091/000981	CTRI2009091000981	Dr. Amrish Vaidya		amrish.vaidya@relianceada.com	022 30972030	022 30937265	Kokilaben Dhirubhai ASmbani Hospital and Medical Research Institute ,	Mumbai	MAHARASHTRA	400053	India
CTRI/2009/091/000983	CTRI2009091000983	Dr Shariq Anwar	Director Operations	sanwar@neemanasia.com	011-40548168	011-40772100	Max Neeman InternationalMax House, 1st Floor 1, Dr Jha Marg, Okhla – III,New Delhi - 110020, India	New Delhi	DELHI	110020	India	Max Neeman International
CTRI/2009/091/000987	CTRI2009091000987	Dr. Khokan Debnath		khokan.debnath@merck.co.in	+91-22-4936046	+91-22-66609003	5th Floor Shiv Sagar Estate	Mumbai	MAHARASHTRA	400018	India
CTRI/2009/091/000988	CTRI2009091000988	Rukmini Bhashyam		rukmini.bhashyam@iconplc.com		+91 40 4240 8918	RMZ Millenia Business Park,	Chennai	TAMIL NADU	600096	India
CTRI/2009/091/000991	CTRI2009091000991	NAVDEEP KHURANA		dneilk@gmail.com		9473960486	dept of neurology	Lucknow	UTTAR PRADESH	223006	India
CTRI/2009/091/000992	CTRI2009091000992	Dr VT Sriraam	MBBS MD (Pharmacology)	md@auroushealthcare.com		4423720600	180/109, G-1, Rangarajapuram main rd,	Chennai	TAMIL NADU	600024	India	Aurous HealthCare R&D India Pvt Ltd
CTRI/2009/091/000993	CTRI2009091000993	DrVTSriraam	MBBS MD (Pharmacology)	md@auroushealthcare.com		4423720600	180/109, G-1, Rangarajapuram main rd	Chennai	TAMIL NADU	600024	India	Aurous HealthCare R&D India Pvt Ltd
CTRI/2009/091/000994	CTRI2009091000994	Dr Bhupesh Dewan	Director Medical Services	Bhupesh.Dewan@zuventus.com	022-28472829	022-30610000	office no. 5119, D winh 5th floor Oberoi Garden Estate, chandivali, Andheri (E)	Mumbai	MAHARASHTRA	400 072	India	Zuventus Healthcare Ltd
CTRI/2009/091/000995	CTRI2009091000995	Dr Sajjad Desai	Deputy Medical Director	sajjad.desai@seruminstitute.com	020-26998146	020-26602781	Serum Institute of India Ltd	Pune	MAHARASHTRA	411028	India	Deputy Medical Director
CTRI/2009/091/000999	CTRI2009091000999	Kanchan Tyagi		kanchan.tyagi@ranbaxy.com	911244016855	911244194218	Project Leader, Medical Affirs and Clinical Research, Ranbaxy Research Laboratories Ltd.	Gurgaon	HARYANA	122015	India
CTRI/2009/091/001000	CTRI2009091001000	Dr Renu Sinha	Additional Professor	renuagarwal4@rediffmail.com		011-26252858	S-2, First Floor, OPD Block,RP Centre, AIIMS	New Delhi	DELHI	110029	India
CTRI/2009/091/001004	CTRI2009091001004	Ms Arati Patil		arati.patil@diagnosearch.com	912266925344	912267776381	DiagnoSearch Life Sciences, 101, 1st Floor, B.G. House,Orchard Avenue,Hiranandani Business Park, Powai, Mumbai	Mumbai	MAHARASHTRA	400076	India
CTRI/2009/091/001005	CTRI2009091001005	Fiddy Davis J		fiddydavis@yahoo.com		0820 2922533	Department of Physiotherapy, Manipal College of Allied Health Sciences	Udupi	KARNATAKA	576104	India
CTRI/2009/091/001006	CTRI2009091001006	Dr Mohd Amin Mir	Deputy General Manager	medcom@vmrcindia.com	9817776731	1795302051	Venus Remedies Limited, Hill Top Industrial Estate Near Jharmajri, E.P.I.P., Phase-I, (Extention) Village Bhatoli Kalan Baddi, Himachal Pradesh	Solan	HIMACHAL PRADESH	173 205	India	Venus Remedies Limited
CTRI/2009/091/001007	CTRI2009091001007	Dr Subhashini John	Prof. & HOD	subha@cmcvellore.ac.in		4162282046	Department of RTCMC Hospital	Vellore	TAMIL NADU	632004	India	Dept of Radiotherapy Unit-II, CMC Vellore
CTRI/2009/091/001008	CTRI2009091001008	Famida Khan	Principal Scientist	Famida.Khan@biocon.com	8028085323	8028085319	Plot 2 and 3 Phase IV	Bangalore	KARNATAKA	560100	India	Biocon Research Limited
CTRI/2009/091/001009	CTRI2009091001009	Abhijit Sharma		abhijit.sharma@biocon.com	080-28082303	080-28082404	Biocon Limited, 20th KM Hosur Road, Electronics City	Bangalore	KARNATAKA	560100	India
CTRI/2010/091/001010	CTRI2010091001010	Dr. K. Jagannath		jagannath@sify.com		044-28250957	Chennai Thoracic Research Centre	Chennai	TAMIL NADU	600034	India
CTRI/2009/091/001012	CTRI2009091001012	Dr. Gullapalli Hiralal Sudarshan		hgullapalli2000@gmail.com		0217-2745412/11	C/O Ambadas Bingi, 1699, Datta Nagar, Solapur	Solapur	MAHARASHTRA	413005	India
CTRI/2009/091/001015	CTRI2009091001015	DrMamta Singh		masingh@incresearch.com			Kendle India Pvt Ltd. Unit 002, Ground Floor, Tower C, Cyber Park, Sector 39,	Gurgaon	HARYANA	122001	India	Kendle India Pvt Ltd
CTRI/2009/091/001016	CTRI2009091001016	Dr Ashima Bhatia	Sr. VP	abhatia@wockhardt.com	2226523885	9871790639	Wockhardt Limited, Wockhardt Towers, Bandra Kurla Complex, Bandra, Mumbai, India	Mumbai	MAHARASHTRA	400051	India	Wockhardt Ltd
CTRI/2009/091/001017	CTRI2009091001017	Dr. Sudhir Kumar		sudhir@mayaclinicals.com	+91-40-23431726	+91-40-23607777	H.No: 6-3-252/1/7/1, Plot # 545	Hyderabad	ANDHRA PRADESH	500082	India
CTRI/2009/091/001018	CTRI2009091001018	Prof Radhika Tandon		radhika_tan@yahoo.com	1126588626	1126588626	Room no. 475, 4th floor	New Delhi	DELHI	110029	India
CTRI/2009/091/001020	CTRI2009091001020	Dr Arani Chatterjee		aranichattrejee@panaceabiotec.com		011-41679000	B-1 Ext/G-3, MCIE	New Delhi	DELHI	110044	India
CTRI/2009/091/001021	CTRI2009091001021	Dr Ravindra Mittal	Medical Advisor & Head - Regulatory Affairs	r.mittal@zyduscadila.com	7926862362	7926868926	Cadila Healthcare Ltd.	Ahmadabad	GUJARAT	380015	India
CTRI/2009/091/001022	CTRI2009091001022	Dr Ravindra Mittal	Medical Advisor & Head - Regulatory Affairs	r.mittal@zyduscadila.com	7926862362	7926868926	Cadila Healthcare Ltd	Ahmadabad	GUJARAT	380015	India
CTRI/2009/091/001023	CTRI2009091001023	Dr Ravindra Mittal	Medical Advisor & Head - Regulatory Affairs	r.mittal@zyduscadila.com	7926862362	7926868926	Cadila Healthcare Ltd.	Ahmadabad	GUJARAT	380015	India
CTRI/2009/091/001024	CTRI2009091001024	Paresh	CRA	paresh.patel@i3research.com	917927602331	919724300301	i3 Research	Ahmadabad	GUJARAT	380006	India	i3 Research
CTRI/2009/091/001025	CTRI2009091001025	Dr Shailesh Singh	Associate Vice President DRA and R&D	shaileshs@ajantapharma.com	022-66062100	022-66062112	Ajanta Pharma Ltd, Advent 43 AB/44CD, Charkop Industrial Estate,Kandivli (West) Mumbai MAHARASHTRA 400 067 India	Mumbai	MAHARASHTRA	400 067	India	Ajanta Pharma Ltd, Advent
CTRI/2009/091/001027	CTRI2009091001027	Dr Salman Anzer	Regional Manager	salman.anzer@alconlabs.com	8040064800	8040064647	Alcon Labs Pvt Ltd , Unit No 502, 5th Floor	Bangalore	KARNATAKA	560016	India	Alcon labs India pvt ltd
CTRI/2009/091/001030	CTRI2009091001030	Dr Bharat Mahajan		bharat.mahajan@jbcpl.com	912224930534	022-30451215	J.B.Chemicals &amp; Pharmaceuticals Ltd.	Mumbai	MAHARASHTRA	400030	India
CTRI/2009/091/001036	CTRI2009091001036	Nitin Chandurkar Representing Sponsor	General Manager	nitin.chandurkar@ipca.com	022-28686954	022-61112318	Clinical Research &amp; Development	Mumbai	MAHARASHTRA	400067	India	Ipca Laboratories Ltd.,Mumbai
CTRI/2009/091/001038	CTRI2009091001038	Dr Shailesh Mehta	Vice President	shailesh.i.mehta@gsk.com	912224951326	912224959611	Dr. Annie Besant Road,Mumbai,400030India.	Mumbai	MAHARASHTRA	400030	India	GlaxoSmithKline
CTRI/2009/091/001039	CTRI2009091001039	Dr Shailesh Mehta	Vice President	shailesh.i.mehta@gsk.com	912224951326	912224959611	Dr. Annie Besant RoadMumbaiMAHARASHTRA400030India	Mumbai	MAHARASHTRA	400030	India	GlaxoSmithKline
CTRI/2009/091/001040	CTRI2009091001040	Capt A Venkat Rao	Director Operations	rao.ancha@qedpharma.com	91-40-23304917	91-40-23302723	QED Pharmaceutical Services, Pvt. Ltd., Plot No. 8-2-684/4/16, Road No.12, Anand Banjara Lane, Banjara Hills,	Hyderabad	ANDHRA PRADESH	500034	India	QED Pharmaceutical Services, Pvt. Ltd.
CTRI/2009/091/001041	CTRI2009091001041	mr shunmugam		qc@swissgarnier.com	NIL	044-22329837,22312892	Swiss Garnier Life SciencesNo. 68A,	Chennai	TAMIL NADU	600016	India
CTRI/2009/091/001042	CTRI2009091001042	Dr Atul Sharma	Associate Professor	atul1@hotmail.com	1126589490	1126593657	Department of Medical Oncology	New Delhi	DELHI	110029	India	AIIMS
CTRI/2009/091/001044	CTRI2009091001044	Dr Veena Jaguste	Clinical Operation Manager	vjaguste@amgen.com	91-22-67869138	91-22-67869353	Amgen Technology Pvt. Ltd	Mumbai	MAHARASHTRA	400059	India	Amgen Technology Pvt Ltd
CTRI/2009/091/001045	CTRI2009091001045	Suchela Srivatsa	Director – Clinical Operations	suchela.srivatsa@quintiles.com	91-22-56774343	91-9820712114	301-A-1, Leela Business ParkMV Road, Andheri East, Mumbai 400059	Mumbai	MAHARASHTRA	400 059	India	Quintiles Research India Pvt. Ltd.
CTRI/2009/091/001048	CTRI2009091001048	Dr M S Latha		lathams@drreddys.com	914049002070	914049002475	Manager, Dr Reddys Laboratories Ltd, Global Medical Affairs, 8-2-337, Road # 3, Banjara Hills Hyderabad	Hyderabad	ANDHRA PRADESH	500034	India
CTRI/2013/07/003808	CTRI201307003808	Dr Kavita Agarwal	senior resident	drku93@gmail.com		9990167888	Deptt. obs. &amp; gynaesafdarjung hospitalnew delhi-110029	New Delhi	DELHI	110029	India
CTRI/2009/091/001051	CTRI2009091001051	Dr Shailesh Singh	Associate Vice President DRA and R&D	shaileshs@ajantapharma.com	022-66062100	022-66062112	Ajanta Pharma Ltd, Advent 43 AB/44CD, Charkop Industrial Estate,Kandivli (West) Mumbai MAHARASHTRA 400 067 India	Mumbai	MAHARASHTRA	400 067	India	Ajanta Pharma Ltd, Advent
CTRI/2009/091/001052	CTRI2009091001052	Dr. K V Sureshkumar		suresh_kumar.kamireddy@novartis.com	4067671600	4067674611	6W-011, Building, No. 06	Hyderabad	ANDHRA PRADESH	500081	India
CTRI/2009/091/001053	CTRI2009091001053	Dr Shailesh Singh	Associate Vice President DRA and R&D	shaileshs@ajantapharma.com	022-66062100	022-66062112	Ajanta Pharma Ltd, Advent 43 AB/44CD, Charkop Industrial Estate,Kandivli (West) Mumbai MAHARASHTRA 400 067 India	Mumbai	MAHARASHTRA	400 067	India	Ajanta Pharma Ltd, Advent
CTRI/2009/091/001054	CTRI2009091001054	Dr Himanshu Tayade		orathod@meyer.co.in	25817002	02581-7000	Plot A303 Road No 32 Medical department,Meyer Organics, Wagle Industrial Estate Thane West	Thane	MAHARASHTRA	400604	India
CTRI/2009/091/001055	CTRI2009091001055	Dr Anupkumar Anvikar	Scientist D	anvikar@gmail.com	1125361090	1125307122	National Institute of Malaria Research Sector 8DwarkaNew Delhi	New Delhi	DELHI	110077	India	National Institute of Malaria Research
CTRI/2009/091/001056	CTRI2009091001056	Dr. Surendra Borgharkar		medical.services@sunpharma.com	2228212010	2266969696	Sun Pharmaceutical Industries Ltd.	Mumbai	MAHARASHTRA	400059	India
CTRI/2009/091/001058	CTRI2009091001058	Padmini devi		p_nidhin@hotmail.com		8022065045	Associate Professor,SJMCH,Department of Pharmacology	Bangalore	KARNATAKA	560034	India
CTRI/2009/091/001059	CTRI2009091001059	Dr Shariq Anwar	Head Operations	Shariq.Anwar@maxneeman.com	91-11-40508168	91-11-40772100	Max Neeman InternationalMax House, 1st Floor1, Dr. Jha Marg, Okhla Phase-IIIPin Code-110020	New Delhi	DELHI	110020	India	Max Neeman International
CTRI/2009/091/001060	CTRI2009091001060	Dr Veena Jaguste	Dir Development Operations	vjaguste@amgen.com	2267869146	2267869353	Amgen Technology Pvt Ltd, A Wing, Level 4, Dynasty Business Park, A.K Road, Andheri (East)	Mumbai	MAHARASHTRA	400059	India	Amgen Technology Pvt Ltd
CTRI/2009/091/001061	CTRI2009091001061	Dr. Surendra Borgharkar		medical.services@sunpharma.com	2228212010	2266969696	Sun Pharmaceutical Industries Ltd.	Mumbai	MAHARASHTRA	400059	India
CTRI/2009/091/001066	CTRI2009091001066	Dr.Anil Kumar Garg		kumaranil_garg@yahoo.com	0141 2709716	0141 2700107	Bhagwan Mahaveer Cancer Hospital &amp; Research Centre	Jaipur	RAJASTHAN	302017	India
CTRI/2009/091/001067	CTRI2009091001067	Dr HV Barkate		drbarkate@intaspharma.com	26576616	66117401	Medical Services, Intas Pharmaceuticals Ltd.Chinubhai centreAhmedabad	Ahmadabad	GUJARAT	380009	India	Intas pharmaceuticals
CTRI/2009/091/001069	CTRI2009091001069	Sanjay Kabra		SKabra@pharmanet.com	0224095 7399	02204095 7342	Unit 1101, Level 11, Millenia Tower ?B	Bangalore	KARNATAKA	560 008	India
CTRI/2009/091/001071	CTRI2009091001071	Rajesh Radhakrishnan	Director - Clinical Studies, South Asia	rajesh.radhakrishnan@medtronic.com	2233074704	2233074700	Solitaire Coorporate Park, Building Number 12, 4th Floor, Andheri East) - 400093	Mumbai	MAHARASHTRA	400 093	India	India Medtronic Pvt Ltd
CTRI/2009/091/001072	CTRI2009091001072	Rajesh Radhakrishnan	Director - Clinical Studies, South Asia	rajesh.radhakrishnan@medtronic.com	2233074704	2233074700	India Medtronic Pvt LtdSoliatire Corporate Park, Building Number 12, 4th Floor, Andheri-Ghatkopar Link Road, Andheri East	Mumbai	MAHARASHTRA	400093	India	India Medtronic Pvt Ltd
CTRI/2009/091/001073	CTRI2009091001073	Dr Chandrashekhar Bolmall		chandrashekharb @glenmarkpharma.com	91-22-40189990	91-22-40189999	Medical Services Dept	Mumbai	MAHARASHTRA	400099	India
CTRI/2009/091/001077	CTRI2009091001077	Dr Neeru Syal		neesyal17@gmail.com		0820-2922338	Dept of OBGYn, KMC	Not Applicable	N/A	576104	India
CTRI/2009/091/001078	CTRI2009091001078	Dr. Abhishek Hoshing		abhishekhoshing@gmail.com		0416-2281201	Dept. of Ophthalmology	Vellore	TAMIL NADU	632001	India
CTRI/2009/091/001079	CTRI2009091001079	Chandrashekhar Bolmall		chandrashekharb@glenmarkpharma.com		91-22-40189999	Medical Services	Mumbai	MAHARASHTRA	400099	India
CTRI/2009/091/001080	CTRI2009091001080	Dr. Raman Rao		drraman@shanthabiotech.co.in	040-23234133	040-66301800	VP- R&amp;D, 4th Floor, Vasantha Chambers, Fateh Maidan Road, Basheer Bagh	Hyderabad	ANDHRA PRADESH	500004	India
CTRI/2009/091/001081	CTRI2009091001081	Dr Shubhangi Desai	Head Clinical Operations - Asia Pacific	shubhangi.desai@siroclinpharm.com	2225848275	2225848000	SIRO Clinpharm Pvt. Ltd.	Thane	MAHARASHTRA	400 610	India	SIRO Clinpharm Pvt. Ltd.
CTRI/2009/091/001084	CTRI2009091001084	Vidushi Mahajan		vidushimahajan2003@yahoo.co.in			Assistant Professor, Department of Pediatrics, Government Medical College and Hospital, Sector 32	Chandigarh	CHANDIGARH	NA	India
CTRI/2009/091/001085	CTRI2009091001085	Dr Dimple Shah	Medical adviser	dimple_shah@intaspharma.com	26576616	26576655	Intas Pharmaceuticals Ltd Chinubhai Center Ashram Road Ahmadabad	Ahmadabad	GUJARAT	380009	India	Intas Pharma
CTRI/2009/091/001086	CTRI2009091001086	Dr Alok Chaturvedi		alokchaturvedi@lupinpharma.com		91-22-66402248	Lupin Limited, "C" Wing, 4th Floor, Laxmi Towers	Not Applicable	N/A	400 051	India
CTRI/2009/091/001087	CTRI2009091001087	Dr Kanhei Charan Sahoo		Kanheicharan_sahoo@intaspharma.com	26576616	66523302	Medical Services, Intas Pharmaceuticals Ltd.	Ahmadabad	GUJARAT	380009	India
CTRI/2009/091/001088	CTRI2009091001088	Dr Jai Bhagwan Sharma	Additional Professor	jbsharma2000@gmail.com	1126588663	011-26589665	Room no. 3082 III rd Floor	New Delhi	DELHI	110029	India	All India Institute of Medical Sciences
CTRI/2009/091/001093	CTRI2009091001093	Dr Jyoti Thulkar		jthulkar@hotmail.com		9873767704	Indian Council of Medical Research	New Delhi	DELHI	110029	India
CTRI/2009/091/001094	CTRI2009091001094	Dr. Nitin M Rathod		nitinmr@yahoo.in			Dr. R.N.Cooper Hospital, Vileparle west,Mumbai	Mumbai	MAHARASHTRA	400057	India
CTRI/2018/02/012186	CTRI201802012186	Dr Pallavi Misra		pallavi1186@gmail.com		91-9899097570	Department of ANesthesiology, AB 8,AIIMS	New Delhi	DELHI	110029	India
CTRI/2009/091/001097	CTRI2009091001097	Dr VTSriraam	MBBS MD (Pharmacology)	md@auroushealthcare.com		4423720600	180/109, G-1, rangaraja puram main road,	Chennai	TAMIL NADU	600024	India	Aurous HealthCare R&D India Pvt Ltd
CTRI/2009/091/001098	CTRI2009091001098	Dr VTSriraam	MBBS MD (Pharmacology)	md@auroushealthcare.com		4423720600	180/109, G-1, Rangarajapuram main road,	Chennai	TAMIL NADU	600024	India	Aurous HealthCare R&D India Pvt Ltd
CTRI/2010/091/000001	CTRI2010091000001	Dr Ankit Ranpura	Manager	ankitranpura@lambda-cro.com	917940202022	917940202074	Plot No. 38, Near Silver Oak Club, S.G. Highway, Gota	Ahmadabad	GUJARAT	380061	India	Lambda Therapeutic Research Ltd
CTRI/2013/10/004115	CTRI201310004115	Dr Neeraj Gupta	Associate Surgeon Advanced Laparoscopy and Metabolic Surgery	whatneeraj@rediffmail.com	4023296245	9849004365	Kirloskar Hospital	Hyderabad	ANDHRA PRADESH	500063	India	Kirloskar Hospital
CTRI/2010/091/000003	CTRI2010091000003	Biswa Mohan Padhy		drbisu7@gmail.com		011-265593284	Department of Pharmacology	New Delhi	DELHI	110029	India
CTRI/2010/091/000006	CTRI2010091000006	Dr Ravindra Mittal	Medical Advisor & Head – Regulatory Affairs	r.mittal@zyduscadila.com	91-79-26862362	91-79-26868211	Cadila Healthcare Ltd.Zydus Tower, Satellite Cross Roads, Sarkhej-Gandhinagar HighwayAhmedabad	Ahmadabad	GUJARAT	380 015.	India	Cadila Healthcare Ltd.
CTRI/2010/091/000008	CTRI2010091000008	Dr Prasad Kulkarni	Add Medical Director	drpsk@seruminstitute.com	91-20-26993945	91-20-26602384	Serum Institute of India Ltd.	Pune	MAHARASHTRA	411028	India	Serum Institute of India Ltd.
CTRI/2010/091/000009	CTRI2010091000009	B Mohan Reddy		b_mohanreddy@heterodrugs.com	4023778011	4023778611	Hetero Drugs Ltd, Plot NO 80, 81	Hyderabad	ANDHRA PRADESH	500037	India
CTRI/2010/091/000010	CTRI2010091000010	Dr Rahul Ashok Shroff		rahul@shroffeye.org	022-26550500	9819421624	Shroff Eye Hospital &amp; Vision Research Centre	Mumbai	MAHARASHTRA	400 050	India
CTRI/2011/07/001884	CTRI201107001884	snehil dixit	Reserach scholar	snehildixit83@gmail.com	918202571915	918202574341	MCOAHS, manipal university	Udupi	KARNATAKA	576104	India	Manipal University
CTRI/2010/091/000012	CTRI2010091000012	Dr Deepali Mittal	Deputy General Manager	deepali.mittal@lglsi.com	0124-4001146-48	0124-4830000	LG House Plot No. 11	Gurgaon	HARYANA	122001	India	Project Leader
CTRI/2010/091/000014	CTRI2010091000014	Manish Goon		manishgoon@gmail.com		+91 9832082279	Department of Physiotherapy, SMIMS	Not Applicable	N/A	737102	India
CTRI/2010/091/000015	CTRI2010091000015	DR HEMANT SINGH BHADAURIA		drsinghhemant@gmail.com	011-26588641	9990866131	Department of Pharmacology	New Delhi	DELHI	110029	India
CTRI/2010/091/000016	CTRI2010091000016	Sunil Garg	Sr Manager Clinical Operations	sgarg@incresearch.com	911244642401	911244642469	INC GVKBIO Pvt Ltd14th Floor, Tower B, Building No 14DLF Cyber City, Phase III	Gurgaon	HARYANA	122001	India	INC GVKBIO Pvt. Ltd.
CTRI/2010/091/000017	CTRI2010091000017	Richa Bhatt	Senior Research Associate	richa@iprocess.net		8041123545	Suite S3, 2nd Floor, Ebony 7/1 Eagle Street Langford Town	Bangalore	KARNATAKA	560025	India
CTRI/2010/091/000020	CTRI2010091000020	Dr Hemant Khanna	Regional Director, Clinical Development - Asia-Pacific (Vaccines)	Hemant.khanna@sanofipasteur.com	912228316752	912228278024	54/A, Sir Mathuradas Vasanji Road, Andheri (East)	Mumbai	MAHARASHTRA	400093	India	Sanofi Pasteur India Pvt. Ltd
CTRI/2010/091/000022	CTRI2010091000022	Mr Avik Kumar Ghosh	Senior Clinical Operations Manager	avkg@novonordisk.com	918041119026	918030713446	Plot No.32, 47 - 50,EPIP Area,	Bangalore	KARNATAKA	560066	India	Novo Nordisk India Private Ltd.
CTRI/2010/091/000023	CTRI2010091000023	DR ALOK CHATURVEDI		alok.chaturvedi@lupinpharma.com	nil	9819424343	LUPIN pharmaceutical pvt,ltd laxmi towers	Mumbai	MAHARASHTRA	400706	India
CTRI/2010/091/000024	CTRI2010091000024	Mr Avik Kumar Ghosh	Senior Clinical Operations Manager	avkg@novonordisk.com	918041119026	918030713446	Plot No.32, 47 - 50,EPIP Area,	Bangalore	KARNATAKA	560066	India	Novo Nordisk India Private Ltd.
CTRI/2010/091/000025	CTRI2010091000025	Dr. Pramod Kabra		KabraPramod@praintl.com	+91-22-66171011	+91-22- 66171020	Business Square	Mumbai	MAHARASHTRA	400 093	India
CTRI/2010/091/000026	CTRI2010091000026	Dr. Pramod Kabra		KabraPramod@praintl.com	+91-22-66171011	+91-22- 66171020	Business Square	Mumbai	MAHARASHTRA	400 093	India
CTRI/2010/091/000028	CTRI2010091000028	Dr Arani Chatterjee	Sr VP	aranichatterjee@panaceabiotec.com	011-41578085	011-41679000	B-1 Extn, G-3 Mohan co-op Industrial Estate	New Delhi	DELHI	110044	India	Panacea Biotec Ltd
CTRI/2010/091/000029	CTRI2010091000029	Dr Arani Chatterjee	Sr Vice President	aranichatterjee@panaceabiotec.com	1141578085	1141679000	B-1 Extn/G-3, Mohan Co-op. Indl. Estate,	New Delhi	DELHI	110044	India	Panacea Biotec Ltd
CTRI/2010/091/000030	CTRI2010091000030	DrNithya Gogtay	Professor (Additional)	njgogtay@hotmail.com	2224112871	2224133767	Professor (Additional) Department of Clinical Pharmacology, Seth GS Medical College &amp; KEM Hospital	Mumbai	MAHARASHTRA	400 012	India	Seth GS Medical College and KEM Hospital, Mumbai
CTRI/2010/091/000031	CTRI2010091000031	Dr Arani Chatterjee	Sr Vice President	aranichatterjee@panaceabiotec.com	1141578085	1141679000	B-1 Extn/G-3, Mohan Co-op. Indl. Estate,	New Delhi	DELHI	110044	India	Panacea Biotec Ltd
CTRI/2010/091/000032	CTRI2010091000032	Dr Arani Chatterjee	Sr VP	aranichatterjee@panaceabiotec.com	1141578085	1141679000	B-1 Extn/G-3, Mohan Co-op. Indl. Estate,	New Delhi	DELHI	110044	India	Panacea Biotec Ltd
CTRI/2010/091/000034	CTRI2010091000034	Suchela Srivatsa	Director – Clinical Operations	suchela.srivatsa@quintiles.com	91-22-56774343	91-9820712114	301-A-1, Leela Business ParkMV Road, Andheri East, Mumbai 400059	Mumbai	MAHARASHTRA	400 059	India	Quintiles Research (India) Pvt. Ltd.
CTRI/2010/091/000035	CTRI2010091000035	Ragi Menon		ragi@smilecareindia.com	2226416342	2226413670	Smile Care Clinic Pvt. Ltd.	Mumbai	MAHARASHTRA	400050	India
CTRI/2010/091/000037	CTRI2010091000037	Dr Lalit Kumar	Professor	lalitaiims@yahoo.com	011-26588863	1126593405	Room no 245, second floor, IRCH,	New Delhi	DELHI	110029	India	Department of Medical Oncology,
CTRI/2011/09/001996	CTRI201109001996	Seema Damakale	Project Manager	seema.d@vediclifesciences.com	66941179	022-42025711	118, Morya House	Mumbai	MAHARASHTRA	400053	India	Vedic Lifesciences Pvt. Ltd.
CTRI/2010/091/000039	CTRI2010091000039	Dr Jyotsna Punj		jyotsna_punj@yahoo.com		91-11-26594606	R No 5013, Department of Anesthesiology	New Delhi	DELHI	110029	India
CTRI/2010/091/000040	CTRI2010091000040	Dr Jyotsna Punj		jyotsna_punj@yahoo.com		91-11026594606	RN 5013, Academic Section,AIIMS	New Delhi	DELHI	110029	India
CTRI/2010/091/000041	CTRI2010091000041	Dr Preethy J Mathew	Associate Professor	tjpreethy@rediffmail.com	1722744401	9914209530	Department of Anaesthesia and Intensive Care	Chandigarh	CHANDIGARH	160012	India	PGIMER
CTRI/2010/091/000043	CTRI2010091000043	Dr. Surendra Borgharkar		medical.services@sunpharma.com	2228212010	2266969696	Sun Pharmaceutical Industries Ltd.	Mumbai	MAHARASHTRA	400059	India
CTRI/2010/091/000044	CTRI2010091000044	Mr Avik Kumar Ghosh	Senior Clinical Operations Manager	avkg@novonordisk.com	918041119026	918030713446	Novo Nordisk India Private Ltd.	Bangalore	KARNATAKA	560 066	India	Novo Nordisk India Private Ltd.
CTRI/2010/091/000045	CTRI2010091000045	Dr Neeraj Dhawan	Medical Officer	ndhawan_6144@yahoo.com		1722768246	Department of Pediatrics Govt. MultiSpeciality Hospital, Sec 16	Chandigarh	CHANDIGARH	160015	India	Consultant
CTRI/2010/091/000046	CTRI2010091000046	Dr Shubhangi Desai	Head Clinical Operations - Asia Pacific	shubhangi.desai@siroclinpharm.com	2225848275	2225848000	SIRO Clinpharm Pvt. Ltd.	Thane	MAHARASHTRA	400 610	India	SIRO Clinpharm Pvt. Ltd.
CTRI/2010/091/000052	CTRI2010091000052	Dr. Senthilnathan Mohanasundaram		senthilnathan.mohanasundaram@genzyme.com	0124-4528400	0124-4528307	1 Genzyme India Pvt. Ltd., 1st Floor, Technopolis	Gurgaon	HARYANA	122001	India
CTRI/2010/091/000053	CTRI2010091000053	Dr Ravindra Mittal	Medical Advisor & Head - Regulatory Affairs	r.mittal@zyduscadila.com	7926862362	7926868926	Cadila Healthcare Ltd.	Ahmadabad	GUJARAT	380015	India	Cadila Healthcare Ltd.
CTRI/2010/091/000054	CTRI2010091000054	Dr Denis Xavier		denis@sjri.res.in	8025633382	8025523416	Division of Clinical Trials	Bangalore	KARNATAKA	560034	India
CTRI/2010/091/000055	CTRI2010091000055	Dr Ravindra Mittal	Medical Advisor & Head - Regulatory Affairs	r.mittal@zyduscadila.com	7926862362	7926868926	Cadila Healthcare Ltd.	Ahmadabad	GUJARAT	380015	India	Cadila Healthcare Ltd.
CTRI/2010/091/000056	CTRI2010091000056	Suchela Srivatsa	Director â Clinical Operations	suchela.srivatsa@quintiles.com	91-22-56774343	91-9820712114	301-A-1, Leela Business ParkMV Road, Andheri East, Mumbai 400059	Mumbai	MAHARASHTRA	400 059	India	Quintiles Research (India) Pvt. Ltd.
CTRI/2010/091/000059	CTRI2010091000059	Dr Khokan Debnath	Assistant Manager Clinical Operation	khokan.debnath@merck.co.in	91-22-4936046	91-22-66609003	A- Shivsagar Estate	Mumbai	MAHARASHTRA	400018	India
CTRI/2010/091/000063	CTRI2010091000063	Suchela Srivatsa	Director â Clinical Operations	suchela.srivatsa@quintiles.com	91-22-56774343	91-9820712114	301-A-1, Leela Business ParkMV Road, Andheri East, Mumbai 400059	Mumbai	MAHARASHTRA	400 059	India	Quintiles Research (India) Pvt. Ltd.
CTRI/2010/091/000064	CTRI2010091000064	Dr Parvez Kosgi	Head RLS clinical Trial	parvez.kosgi@relbio.com	2267678299	2267678000	Dhirubhai Ambani Life Sciences Centre R-282 TTC Area of MIDC Rabale Navi Mumbai	Thane	MAHARASHTRA	400701	India	Reliance Life Sciences Pvt. Ltd
CTRI/2010/091/000067	CTRI2010091000067	Mangala Kotnis	Medical Advisor	mangala.kotnis@novartis.com	2224954112	2224958569	Novartis Healthcare Private limited	Mumbai	MAHARASHTRA	400018	India	Novartis Healthcare Private Limited
CTRI/2010/091/000068	CTRI2010091000068	Dr Arun Bhatt	President	arunbhatt@clininvent.com		022-67818666	A-103, Everest Chambers	Mumbai	MAHARASHTRA	400 059	India	Clininvent Research Pvt. Ltd.
CTRI/2010/091/000070	CTRI2010091000070	Atul Solankar	Vice President	atul.solankar@accutestindia.com	2227780720	2227780718	Accutest Research Laboratories (I) Pvt. Ltd., A-31, MIDC	Mumbai	MAHARASHTRA	400 709	India	Regulatory Affairs and Corporate Quality Assurance
CTRI/2010/091/000071	CTRI2010091000071	Arun Sundriyal	Associate Director Clinical Management	Arun.Sundriyal@ppdi.com	911244028874	911244739903	PPD Pharmaceutical Development India Pvt Ltd., Vatika City Point, 11th floor, Sector 25Mehrauli Gurgaon RoadGurgaon	Gurgaon	HARYANA	122002	India
CTRI/2010/091/000072	CTRI2010091000072	Dr. Nitin M rathod		nitinmr@yahoo.in			R.N.Cooper Hospital,Vileparle west,Mumbai nitinmr@yahoo.in	Mumbai	MAHARASHTRA	400057	India
CTRI/2010/091/000073	CTRI2010091000073	Jayesh Mahajan	Clinical Trial Manager	j.mahajan@medpace.com	2267868009	2267863000	Medpace Clinical Research India Pvt. Ltd., Reliable Plaza, Plot no. K-10	Mumbai	MAHARASHTRA	400708	India	Medpace
CTRI/2010/091/000076	CTRI2010091000076	Dr Vijaya jaiswal	Vice President Medical Services	vijayajaiswal@troikaapharma.com	079-26856246	079-26856242	Troikaa Pharmaceuticals Limited	Ahmadabad	GUJARAT	380 054	India	Troikaa Pharmaceuticals Limited
CTRI/2010/091/000077	CTRI2010091000077	Dr Sumedh M Gaikwad	Director - Medical Services	sumedh.gaikwad@themismedicare.com	67607070	67603333	Themis Medicare Limited	Mumbai	MAHARASHTRA	400 104	India
CTRI/2010/091/000078	CTRI2010091000078	DrMala Dharmalingam	Director	mala_endo@rediffmail.com	080-41131390	080-65965758	Bhagwan Mahaveer Jain Hospital, Department of Endocrinology,	Bangalore	KARNATAKA	560 052	India	Bangalore endocrinology and diabetes research center
CTRI/2010/091/000080	CTRI2010091000080	Dr Deepak Thakur		deepak_130505@yahoo.com		0172 2768247	Pediatrics Dept. Govt. Multispeciality Hospital,Sec-16,Chandigarh	Chandigarh	CHANDIGARH	110015	India
CTRI/2010/091/000081	CTRI2010091000081	Dr Chandrashekhar Bolmall		chandrashekharb@glenmarkpharma.com	91-22-401989990	91-22-40189999	Glenmark Pharmaceuticals Ltd. Glenmark House	Mumbai	MAHARASHTRA	400099	India
CTRI/2010/091/000082	CTRI2010091000082	Dr Prasad Kulkarni	Medical Director	drpsk@seruminstitute.com	91-20-26993945	91-20-26602384	Clinical Trials, Corporate Building, Serum Institute of India Limited,212/2, Hadapsar, Pune	Pune	MAHARASHTRA	411028	India	Serum Institute of India Limited
CTRI/2012/12/003265	CTRI201212003265	Dr Tarakeswari S	Consultant	tarakeswari@gmail.com	040-24753482	040-40222447	Fernandez Hospital Pvt. Ltd.	Hyderabad	ANDHRA PRADESH	500001	India	Fernandez hospital
CTRI/2010/091/000087	CTRI2010091000087	Dr Milan Satia	CEO	milansatia@ethicare-cro.com		9825585119	11. Devipark.	Ahmadabad	GUJARAT	380054	India	Ethicare Clinical Trial Services
CTRI/2010/091/000089	CTRI2010091000089	Dr Deepika Chhabra	Sr. Manager	deepika@jagsonpal.com		011-26494519	T 210 J,	New Delhi	DELHI	110049	India	Jagsonpal Pharma Ltd.
CTRI/2010/091/000090	CTRI2010091000090	Dr Mitul Bora		boramitul@rediffmail.com		1126594817	dept of nephrology	New Delhi	DELHI	110029	India
CTRI/2010/091/000092	CTRI2010091000092	Dr Prasad Kulkarni	Medical Director	drpsk@seruminstitute.com	91-20-26993945	91-20-26602384	Dept of Clinical Trials,212/2, Hadapsar, Off Soli Poonawalla Road, Pune-411028, India	Pune	MAHARASHTRA	411028	India	Serum Institute of India Ltd.
CTRI/2010/091/000093	CTRI2010091000093	Dr. Prasad Kulkarni		drpsk@seruminstitute.com	91-20-26993945	91-20-26602384	Serum Institute of India Ltd.	Pune	MAHARASHTRA	411028	India
CTRI/2010/091/000094	CTRI2010091000094	Dr. Sukriya Nayak		sur5@cmcvellore.ac.in		4162282085	Department of General Surgery,Unit -5, CMC Vellore.	Vellore	TAMIL NADU	632002	India
CTRI/2010/091/000095	CTRI2010091000095	Dr Nikhil Gokhale	Ophthalmologist	nikgokhale@yahoo.com	022-24315666	9820154362	Gokhale Eye Hospital,1st Floor, Anant Building, Near Portuguese Church, Above UCO Bank, Gokhale Road South, Dadar West, Mumbai	Mumbai	MAHARASHTRA	400028	India	Gokhale Eye Hospital
CTRI/2010/091/000096	CTRI2010091000096	Dr sanjay maroo	General Manager	sanjaymaroo@troikaapharma.com	7926856246	7926856242	Medical Services Department, Troikaa Pharmaceuticals Limited	Ahmadabad	GUJARAT	380 054	India	Troikaa Pharmaceuticals Limited
CTRI/2010/091/000097	CTRI2010091000097	Dr. Sudhir Borgonha		sudhir@transmedindia.com	080 41101728	080 32926016	# 6 5th A Block	Bangalore	KARNATAKA	560095	India
CTRI/2010/091/000098	CTRI2010091000098	Dr Sreenivasa Murthy	Clinical research coordinator	dreams607@yahoo.com	080-23630055	080-41735500	LIFECARE CLINIC AND RESEARCH CENTRE ,	Bangalore	KARNATAKA	560092	India	Lifecare clinic and research center
CTRI/2010/091/000099	CTRI2010091000099	Dr Vijaya Jaiswal	Vice President	vijayajaiswal@troikaapharma.com	079-26856246	079-26856242	Medical Services Department, Troikaa Pharmaceuticals Limited	Ahmadabad	GUJARAT	380054	India	Troikaa Pharmaceuticals Limited
CTRI/2010/091/000100	CTRI2010091000100	Ms. Sweety Shah		sweetyshah@torrentpharma.com	7923969135	7923969100	Torrent Research Centre, Village Bhat	Gandhinagar	GUJARAT	382428	India
CTRI/2010/091/000102	CTRI2010091000102	Dr GVJA Harshavardhan	Director - Viral Vaccines	harshavardhan@bharatbiotech.com	4023480560	4023480567	Bharat Biotech International Limited, Genome valley, Shameerpet	Hyderabad	ANDHRA PRADESH	500078	India	Bharat Biotech International Limited
CTRI/2014/11/005186	CTRI201411005186	Dr Kavitha Raja	Professor	kavitharaja62@gmail.com		919686677220	JSS Hospital campus, JSS college of Physiotherapy, Ramanuja Road	Mysore	KARNATAKA	570004	India	JSS college of Physiotherapy
CTRI/2010/091/000106	CTRI2010091000106	DR.SUDHINDRA MOHAN BHATTACHARYA		drsudhindra54@gmail.com		033-24836330	S.C.DAS MEMORIAL MEDICAL AND RESEARCH CENTER	Kolkata	WEST BENGAL	700068	India
CTRI/2010/091/000107	CTRI2010091000107	Dr R H Jani	Sr. Vice President, Clinical R&D	rhjani@zyduscadila.com	91-22-26151735	91-22-26186052	Zydus Cadila House,2nd Floor Plot No. 360, TPS 5, Service road, Vile Parle (East)	Mumbai	MAHARASHTRA	400057	India	Cadila Healthcare Limited
CTRI/2010/091/000108	CTRI2010091000108	Dr RH Jani	Senior Vice president	rhjani@zyduscadila.com	022-26151735	26186057	Plot No. 360, TPS 5, Service Road, Vile Parle (East).	Mumbai	MAHARASHTRA	400057	India	Zydus Cadila House
CTRI/2010/091/000109	CTRI2010091000109	Dr Vimal Sanghavi		communication@os-india.com	7966074101	7966074100	Oncology Services India Ltd	Ahmadabad	GUJARAT	380015	India
CTRI/2010/091/000110	CTRI2010091000110	Murugananthan K	Head-Clinical Development	murugananthan.k@novartis.com		022-24958545	Novartis Healthcare Private Limited, Medical Department,Sandoz House,Shiv Sagar Estate,Dr. Annie Besant Road,Worli, Mumbai – 400 018Maharashtra	Mumbai	MAHARASHTRA	400 018	India	Novartis Healthcare Private Limited,
CTRI/2010/091/000112	CTRI2010091000112	Chandrashekhar Bolmall		chandrashekharb@glenmarkpharma.com		91-22-40189999	Glenmark Pharmaceuticals Ltd	Mumbai	MAHARASHTRA	400099	India
CTRI/2010/091/000114	CTRI2010091000114	Dr. Manjusha Rajarshi		manjusha.rajarshi@in.netgrs.com	2224163171	2224162727	Serdia Pharmaceuticals (India) Pvt. Ltd.,	Mumbai	MAHARASHTRA	400012	India
CTRI/2010/091/000115	CTRI2010091000115	Mr Harshit Shah	Clinical Team Leader	harshitshah@lambda-cro.com	91-7940202022	91-7940202067	Lambda Therapeutic Research Ltd.	Ahmadabad	GUJARAT	380061	India	NIL
CTRI/2013/02/003425	CTRI201302003425	Renu Sinha	Associate Professor	renuagarwal4@rediffmail.com		011-26252858	S-2, First Floor OPD Block	New Delhi	DELHI	110029	India	AIIMS, New Delhi
CTRI/2010/091/000120	CTRI2010091000120	Dr. Surendra Borgharkar		medical.services@sunpharma.com	2228212010	2266969696	Sun Pharmaceutical Industries Ltd.	Mumbai	MAHARASHTRA	400059	India
CTRI/2010/091/000122	CTRI2010091000122	Dr Milan Satia	CEO	milansatia@ethicare-cro.com		9825585119	11, Devipark,B/h Lake View Appt., Vastrapur	Ahmadabad	GUJARAT	380054	India	Ethicare Clinical Trial Services
CTRI/2010/091/000125	CTRI2010091000125	Prof Y K Joshi	Professor	ykj2511@usa.net	1126588663	1126594290	Dept. of Gastroenterology and Human Nutrition Unit	New Delhi	DELHI	110029	India	AIIMS
CTRI/2010/091/000126	CTRI2010091000126	Dr Shailesh Singh	Vice President Regulatory and Medical Affairs	shailesh.singh@ajantapharma.com		2266062111	Ajanta Pharma Ltd., Advent	Mumbai	MAHARASHTRA	400 067	India
CTRI/2010/091/000127	CTRI2010091000127	Dr Sumedh M Gaikwad		sumedh.gaikwad@themismedicare.com	2228785393	2267603320	Themis Medicare Limited,	Mumbai	MAHARASHTRA	400 104	India
CTRI/2010/091/000132	CTRI2010091000132	Dr Ajaykumar YADAV	Sr. Clinical Operations Project Manager	ajaykumar.yadav@in.netgrs.com	022-24163171	022-24196000	Serdia House,	Mumbai	MAHARASHTRA	400012	India	Serdia Pharmaceuticals (India) Pvt. Ltd.
CTRI/2010/091/000135	CTRI2010091000135	Mr. Manoj Vora		manojvora@biodealindia.com	42103882	42103880	Biodeal Laboratories Pvt. Ltd	Not Applicable	N/A	363035	India
CTRI/2010/091/000136	CTRI2010091000136	Mr Priyajeet Parekh		priyajeetparekh@lambda-cro.com	079-40202021	079-40202057	Lambda Therapeutic Research Limited, Near Gujarat High Court, S G Highway, Gota,	Ahmadabad	GUJARAT	380061	India
CTRI/2010/091/000140	CTRI2010091000140	Suchela Srivatsa	Director – Clinical Operations	suchela.srivatsa@quintiles.com	91-22-56774343	91-9820712114	301-A-1, Leela Business ParkMV Road, Andheri East, Mumbai 400059	Mumbai	MAHARASHTRA	400059	India	Quintiles Research India Pvt. Ltd.
CTRI/2010/091/000141	CTRI2010091000141	Dr Shailesh Singh	Associate Vice President DRA and R&D	shaileshs@ajantapharma.com	022-66062100	022-66062112	Ajanta Pharma Ltd., Advent	Mumbai	MAHARASHTRA	400 067	India	Ajanta Pharma Ltd, Advent
CTRI/2010/091/000142	CTRI2010091000142	Mr Bharat Shukla	CRA	bshukla@ihsindia.com		8080838331	3, shiv sai CHS behind	Mumbai	MAHARASHTRA	400013	India
CTRI/2010/091/000144	CTRI2010091000144	Dr Annappa Kamath	Portfolio Director - PORTFOLIO LEADERSHIP Group	Annappa.Kamath@parexel.com	8040956536	8040659311	PAREXEL International Clinical Research Private LimitedPlot # 180, 3rd Floor, MFAR Silverline Tech Park, EPIP II Phase, Whitefield, Bangalore – 560066, Karnataka, India.	Bangalore	KARNATAKA	560066	India	PAREXEL International Clinical Research Private Limited
CTRI/2010/091/000145	CTRI2010091000145	Mr Avik Kumar Ghosh	Senior Clinical Operations Manager	avkg@novonordisk.com	918041119026	918030713446	Plot No.32, 47 - 50,EPIP Area,	Bangalore	KARNATAKA	560 066	India	Novo Nordisk India Private Ltd.
CTRI/2010/091/000147	CTRI2010091000147	Dr. Nitin M Rathod		nitinmr@yahoo.in			Dr. R.N. Cooper Hospital, Vileparle (W), Mumbai, nitinmr@yahoo.in	Mumbai	MAHARASHTRA	400057	India
CTRI/2010/091/000148	CTRI2010091000148	Dr. Nitin m rathod		nitinmr@yahoo.in			R N Cooper Hospital, Vileparle (W), Mumbai, nitinmr@Yahoo.in	Mumbai	MAHARASHTRA	400057	India
CTRI/2010/091/000149	CTRI2010091000149	Dr. Neena Valecha		neenavalecha@gmail.com		+ 91 9810162168	National Institute of Malaria Research	Not Applicable	N/A	110077	India
CTRI/2010/091/000150	CTRI2010091000150	Saba Ahad		sb.ahad@gmail.com		1123981260	Sant Parmanand Hospital, civil lines	New Delhi	DELHI	110054	India
CTRI/2010/091/000151	CTRI2010091000151	Dr. Kamala Rai		kamala.rai@novartis.com	022 -24954112	022 -24958533	Novartis Healthcare Private Limited, Medical Department,	Mumbai	MAHARASHTRA	400 018	India
CTRI/2010/091/000152	CTRI2010091000152	Dr Santhosh Kumar M	Assistant medical Director	madhusudhansk@bharatbiotech.com	914023480560	914023480567	Bharat BiotechGenome ValleyShameerpetHyderabad	Hyderabad	ANDHRA PRADESH	500078	India
CTRI/2010/091/000153	CTRI2010091000153	Dr Ramesh Jagannathan		ramesh.jagannathan@astrazeneca.com	918023622052	91806774800	AstraZeneca Pharma India Ltd.	Bangalore	KARNATAKA	560 024	India
CTRI/2010/091/000154	CTRI2010091000154	Dr. Nitin M Rathod		nitinmr@yahoo.in			R N Cooper Hospital,Vileparle(W), Mumbai	Mumbai	MAHARASHTRA	400057	India
CTRI/2012/05/002680	CTRI201205002680	BS Ramakrishna	Professor	rama@cmcvellore.ac.in	4162282486	4162282052	Department of Gastrointestinal Sciences Christian Medical College Vellore	Vellore	TAMIL NADU	632004	India	Christian Medical College
CTRI/2010/091/000157	CTRI2010091000157	Sujeet OJHA MPharm CCRA	Clinical Project Leader	Sujeet.ojha@sanofi.com	912230707845	912230707805	A-101 Business Square,Sir Mathuradas Vasanji Road,Andheri (East)	Mumbai	MAHARASHTRA	400093	India	Sanofi Pasteur India Pvt. Ltd
CTRI/2010/091/000158	CTRI2010091000158	Suchela Srivatsa	Director â Clinical Operations	suchela.srivatsa@quintiles.com	91-22-56774343	91-9820712114	301-A-1, Leela Business ParkMV Road, Andheri East, Mumbai 400059	Mumbai	MAHARASHTRA	400059	India	Quintiles Research (India) Pvt. Ltd.
CTRI/2010/091/000159	CTRI2010091000159	Dr.Prabhat Kumar Sinha		pksinha18@yahoo.com	0612 2634379	6122635456	RMRIMS(ICMR),Agam Kuan.	Patna	BIHAR	800007	India
CTRI/2010/091/000160	CTRI2010091000160	Suchela Srivatsa	Director – Clinical Operations	suchela.srivatsa@quintiles.com	91-22-56774343	91-9820712114	301-A-1, Leela Business ParkMV Road, Andheri East, Mumbai 400059	Mumbai	MAHARASHTRA	400059	India	Quintiles Research (India) Pvt. Ltd.
CTRI/2010/091/000161	CTRI2010091000161	Dr. Sudipto Chatterjee		sudipto.chatterjee@merck.co.in	+91-22-4936046	+91-22-66609056	6th Floor , Shivsagar Estate	Mumbai	MAHARASHTRA	400018	India
CTRI/2010/091/000162	CTRI2010091000162	Rashmi Purohit		rashmi.purohit@pharm-olam.com	080 41105520	080 40302222	#217, 19th Main, 4th Cross,	Bangalore	KARNATAKA	560095	India
CTRI/2010/091/000163	CTRI2010091000163	Swapnali Raut	Compliance Oversight Lead	Swapnali.raut@pfizer.com	91-022-26525993	91-9821415224	Pfizer Limited, Patel Estate, Off S. V. Road, Jogeshwari West, Mumbai, MAHARASHTRA, 400 102, India	Mumbai	MAHARASHTRA	400 102	India	Representing Pfizer Limited
CTRI/2010/091/000164	CTRI2010091000164	Dr RHJani	Sr. Vice President, Clinical R & D	rhjani@zyduscadila.com	91-22-26151735	91-22-26186052	Cadila Healthcare limited, Zydus Cadila House	Mumbai	MAHARASHTRA	400057	India
CTRI/2010/091/000165	CTRI2010091000165	Dr RH Jani	Sr. Vice President, Clinical R&D	rhjani@zyduscadila.com	91-22-26151735	91-22-26186052	Zydus Cadila House	Mumbai	MAHARASHTRA	400057	India	Cadila Healthcare Limited
CTRI/2010/091/000166	CTRI2010091000166	Dr RHJani	Sr. Vice President, Clinical R&D	rhjani@zyduscadila.com	91-22-26151735	91-22-26186052	Cadila Healthcare Limited, Zydus Cadila House	Mumbai	MAHARASHTRA	400057	India
CTRI/2010/091/000167	CTRI2010091000167	Dr RH Jani	Sr. Vice President, Clinical R&D	rhjani@zyduscadila.com	91-22-26151735	91-22-26186052	Cadila Healthcare limited, Zydus Cadila House,Plot No. 360, TPS 5, Service Road, Vile Parle (East)	Mumbai	MAHARASHTRA	400057	India	Cadila Healthcare Limited
CTRI/2010/091/000169	CTRI2010091000169	Dr Milan Satia	CEO	milansatia@ethicare-cro.com		9825585119	11, deviparkB/h Lake View Appt., Vastrapur	Ahmadabad	GUJARAT	380054	India	Ethicare Clinical Trial Services
CTRI/2010/091/000170	CTRI2010091000170	Dr. Sudipto Chatterjee		sudipto.chatterjee@merck.co.in	+91-22-24936046	+91-22-66609056	5th Floor Shiv Sagar Estate	Mumbai	MAHARASHTRA	400018	India
CTRI/2010/091/000171	CTRI2010091000171	DRSUDHINDRA MOHAN BHATTACHARYA		drsudhindra54@gmail.com		033-24836330	S.C.DAS MEMORIAL MEDICAL AND RESEARCH CENTER	Kolkata	WEST BENGAL	700068	India
CTRI/2015/10/006235	CTRI201510006235	Alka Kriplani	Professor and Head	kriplanialka@gmail.com	011-26588641	011-26589883	3081, 3rd floor, Teachimg block, Department of Obstetrics &amp; Gynaecology, AIIMS, Ansari Nagar	New Delhi	DELHI	110029	India	All India Institute of Medical Sciences, New Delhi
CTRI/2010/091/000173	CTRI2010091000173	Koushik Ganguly	Project Manager	koushik.ganguly@iconplc.com	918041535656	919972300342	ICON Clinical Research, No. 56/4, Sharadha Towers (Unit II), 2nd Floor	Bangalore	KARNATAKA	560046	India
CTRI/2010/091/000174	CTRI2010091000174	Mr Pankaj		cra@venusremedies.com		1795302019	Venus Remedies Limited Hill Top Industrial Estate Near Jharmajri, E.P.I.P., Phase-I, (Extention) Village Bhatoli Kalan Baddi, Himachal Pradesh	Solan	HIMACHAL PRADESH	173 205	India
CTRI/2010/091/000175	CTRI2010091000175	Dr. Celine Firtion		celine.firtion@philips.com	+ 91 80 4189 2265	+91 80 41890000	Philips Innovation Campus	Bangalore	KARNATAKA	560045	India
CTRI/2010/091/000176	CTRI2010091000176	Dr Dimple Shah		dimple_shah@intaspharma.com	26576616	66523259	Intas Pharmaceuticals Ltd.	Ahmadabad	GUJARAT	380009	India
CTRI/2010/091/000177	CTRI2010091000177	Dr Brijesh Arora		brijesharora@rediffmail.com	2224146937	2224177220	Department of Medical Oncology	Mumbai	MAHARASHTRA	400012	India
CTRI/2010/091/000178	CTRI2010091000178	Chandrashekhar S Bolmall		chandrashekharb@glenmarkpharma.com	91-22-40189990	91-22-40189999	Glenmark Pharmaceuticals Ltd., Glenmark House, B D Sawant Marg	Mumbai	MAHARASHTRA	400099	India
CTRI/2010/091/000179	CTRI2010091000179	Sumit Anand	Clinical Manager	sanand@sjm.com	911142600110	918860661364	Property No. 100 1st FloorOkhla Industrial Estate, Phase IIINew Delhi	New Delhi	DELHI	110020	India	St . Jude Medical India Pvt Ltd.
CTRI/2011/11/002169	CTRI201111002169	Dr Nishant Gupta	Senior Resident	nishantgupta1311@gmail.com	1722747837	1722747837	Department of Ophthalmology	Chandigarh	CHANDIGARH	160012	India
CTRI/2010/091/000181	CTRI2010091000181	Dr Praveen Shetty		praveenshetty@lambda-cro.com	079-40202022	079-40202098	Lambda Therapeutic Research Limited,Near Gujarat High Court	Ahmadabad	GUJARAT	380061	India
CTRI/2010/091/000182	CTRI2010091000182	Dr Ravindra Mittal		r.mittal@zyduscadila.com	7926862362	7926868926	Cadila Healthcare Ltd.	Ahmadabad	GUJARAT	380015	India
CTRI/2010/091/000188	CTRI2010091000188	Dr. Rajesh Ranjan		dr.ranjan@aurigaresearch.com	011-45754545	011-45754546	3/15,Kirti Nagar	New Delhi	DELHI	110015	India
CTRI/2010/091/000189	CTRI2010091000189	Dr. A. Sivakumar		doctorasiva@yahoo.co.in	044-42789880	044-25585322	Abhijay Hospitals (p) LTD	Chennai	TAMIL NADU	600011	India
CTRI/2010/091/000190	CTRI2010091000190	Dr Brijesh Arora		brijesharora@rediffmail.com	2224146937	022-24177220	Department of Medical Oncology	Mumbai	MAHARASHTRA	400012	India
CTRI/2010/091/000194	CTRI2010091000194	DR.ARAVINDH.S.ANAND		anandrt2006@yahoo.com		4772126336	ANAND BHAVAN	Alappuzha	KERALA	690541	India
CTRI/2010/091/000195	CTRI2010091000195	Jagat Ram		drjagatram@yahoo.com		1722756111	Advanced Eye centre	Chandigarh	CHANDIGARH	160012	India
CTRI/2010/091/000197	CTRI2010091000197	NEERJA BHATLA	Professor	neerjabhatla@rediffmail.com	11126588641	011-26594991	ROOM NO. 3101	New Delhi	DELHI	110029	India
CTRI/2010/091/000198	CTRI2010091000198	Dr Shailesh Singh	Associate Vice President DRA and R&D	shaileshs@ajantapharma.com	022-66062100	022-66062112	Ajanta Pharma Ltd., Advent	Mumbai	MAHARASHTRA	400 067	India	Ajanta Pharma Ltd, Advent
CTRI/2010/091/000200	CTRI2010091000200	Dr R Srinivasarao	Vice President (Clinical Trial Operations)	sriniraju1972@gmail.com	91-40-23541971	91-40-23541910	Issar Pharmaceuticals Pvt. Ltd.,	Hyderabad	ANDHRA PRADESH	500 034	India	Issar Pharmaceuticals
CTRI/2010/091/000201	CTRI2010091000201	Dr Prashant Pandya	DGM- Clinical operations	Prashant.Pandya@relbio.com	2240678299	2240678236	Reliance Clinical Research Services, a division of Reliance Life Sciences Pvt. Ltd. Dhirubhai Ambani Life Sciences Centre (DALC),	Mumbai	MAHARASHTRA	Navi Mumbai 400 701	India	Reliance Life Sciences Pvt. Ltd.
CTRI/2010/091/000203	CTRI2010091000203	Dr Santhosh Kumar M	Asst. Medical Director	madhusudhansk@bharatbiotech.com	914023480560	914023480567	Bharat Biotech Genome Valley ShameerpetHyderabad	Hyderabad	ANDHRA PRADESH	500078	India
CTRI/2010/091/000204	CTRI2010091000204	Dr Santhosh Kumar M	Asst. Medical Director	madhusudhansk@bharatbiotech.com	914023480560	914023480567	Bharat BiotechGenome ValleyShameerpetHyderabad	Hyderabad	ANDHRA PRADESH	500078	India
CTRI/2010/091/000208	CTRI2010091000208	ARVIND CHOPRA		crdp@vsnl.net	91-20-26334756	91-20-26332973	CENTER FOR RHEUMATIC DISEASES	Pune	MAHARASHTRA	411001	India
CTRI/2010/091/000212	CTRI2010091000212	Arun Sundriyal	Associate Director, Clinical Management	Arun.Sundriyal@ppdi.com	91-124-4739999	91-124-4730093	PPD Pharmaceutical Development (I) Pvt. Ltd, Vatika City Point, 11th Floor,Sector 25,	Gurgaon	HARYANA	122002	India
CTRI/2010/091/000213	CTRI2010091000213	Dr Santhosh Kumar M	Assistant Medical Director	madhusudhansk@bharatbiotech.com	4023480560	4023480567	Bharat Biotech International Limited,Genome Valley, Shameerpet, Hyderabad	Hyderabad	ANDHRA PRADESH	500078	India
CTRI/2010/091/000214	CTRI2010091000214	Dr. Santhosh Kumar. M,		madhusudhansk@bharatbiotech.com	914023480560	914023480567	Asst, Director, Clinical &amp; Regulatory Affairs, Bharat Biotech International Limited,	Hyderabad	ANDHRA PRADESH	500078	India
CTRI/2010/091/000220	CTRI2010091000220	Nita Bhandari	Joint Director	CHRD@sas.org.in	1146043756	1146043751	45, Kalu Sarai	New Delhi	DELHI	110016	India	Centre for Health Research and Development, Society for Applied Studies
CTRI/2010/091/000221	CTRI2010091000221	M.Santhosh Kumar		sanmph09@sctimst.ac.in	91-471-2446433	8089393594	Achutha Menon Centre for Health Science Studies	Thiruvananthapuram	KERALA	695011	India
CTRI/2010/091/000223	CTRI2010091000223	Dr Manish Maladkar		scientific@aristopharma.org	2226734792	2226739999	Aristo Pharmaceuticals pvt. ltd	Mumbai	MAHARASHTRA	400053	India
CTRI/2013/11/004125	CTRI201311004125	Dr Vrisha Madhuri	Professor and Head	madhuriwalter@cmcvellore.ac.in	4162232035	4162282172	Paediatric orthopaedics unit, dept of orthpaedics,Christian Medical College, vellore.	Vellore	TAMIL NADU	632004	India	Christian Medical College Vellore
CTRI/2010/091/000225	CTRI2010091000225	Prof.M.M.Misro		mm_misro@yahoo.com	1126101623	1126165959	Department Of RBM, National Institute of Health and Family Welfare	New Delhi	DELHI	110067	India
CTRI/2011/05/001708	CTRI201105001708	FaizalP	Lecturer, Dept. of Medical Biochemistry,	faizal459@gmail.com		4902347228	Lecturer, Dept. of Medical Biochemistry, School of Health Sciences, Kannur University, Thalassery Campus, Palayad.P.O, Kerala State	Kannur	KERALA	670661	India	Kannur University, Kerala
CTRI/2010/091/000227	CTRI2010091000227	Selvam Ramachandran	Associate Professor	rs79physio@gmail.com	3592231496	3592270294	Department of Physiotherapy, SMIMS, 5th Mile, Tadong	New Delhi	SIKKIM	737102	India	Sikkim Manipal Institute of Medical Sciences
CTRI/2010/091/000228	CTRI2010091000228	prof R.K.GARG		garg50@yahoo.com	5222257090	5222257090	Department of neurology	Lucknow	UTTAR PRADESH	226003	India
CTRI/2010/091/000230	CTRI2010091000230	Dr Hrishikesh		hrishi@iprocess.net		080-4111 7197	iProcess India	Bangalore	KARNATAKA	560025	India
CTRI/2010/091/000231	CTRI2010091000231	Dr PM Dogra		dodgemanu@gmail.com		1126594911	Dept of Nephrology, 4th Floor, AIIMS,	New Delhi	DELHI	110029	India
CTRI/2010/091/000232	CTRI2010091000232	SHIJU.A		shijupharma@gmail.com		+91-9809862038	COLLEGE OF PHARMACEUTICAL SCIENCES	Not Applicable	N/A	695011	India
CTRI/2010/091/000233	CTRI2010091000233	Rajiv De	Team leader	rajiv.de@sanofi.com	2230707843	2230707830	54/A, Sir Mathuradas Vasanji Road	Mumbai	MAHARASHTRA	400093	India	Sanofi Synthelabo India Limited
CTRI/2010/091/000234	CTRI2010091000234	Ms. Kirti Singh		kirti@dendriticcellresearch.com	1204317902	1202500195	J-3	Not Applicable	N/A	201303	India
CTRI/2010/091/000235	CTRI2010091000235	Dr Srinivas Shenoy B		srinivas.s@ecronacunova.com	91-820-2571999	91-820-2574314	Manipal AcuNova Kasturba Hospital Clinical Research Center	Not Applicable	N/A	576104	India
CTRI/2010/091/000236	CTRI2010091000236	Prof. G. P. Talwar		gptalwar@gmail.com	011-29536768	011-29531039, 09312243521	E-8 Neb Valley	New Delhi	DELHI	110068	India
CTRI/2010/091/000237	CTRI2010091000237	Dr. R.H. Jani		rhjani@zyduscadila.com	+91-22-26151735	+91-22-26186057	Cadila Healthcare limited, Zydus Cadila House	Mumbai	MAHARASHTRA	400057	India
CTRI/2010/091/000238	CTRI2010091000238	Dr R H Jani	Sr. Vice President, Clinical R&D	rhjani@zyduscadila.com	91226151735	91226186057	Zydus Cadila HousePlot No 360 TPS 5 Service Road, Vile Parle East	Mumbai	MAHARASHTRA	400057	India	Cadila Healthcare Limited
CTRI/2010/091/000241	CTRI2010091000241	Dr. Manish Garg		manish.garg@bayer.com	022-25455080	022-25311448	Bayer Pharmaceuticals Pvt. Ltd.	Thane	MAHARASHTRA	400607	India
CTRI/2010/091/000242	CTRI2010091000242	Mr. Pawan Bhusari		pawanbhusari@sristek.com	+91-40-66129566	+91-40-66129537	Sristek, DLF Cyber City, Block 3, 8th Floor, Gachibowli, Hyderabad-500032.	Hyderabad	ANDHRA PRADESH	500032	India
CTRI/2010/091/000245	CTRI2010091000245	Nitin Chandurkar	General Manager	nitin.chandurkar@ipca.com	2261113150	2261113101	Plot 102, Ipca Laboratories Ltd.	Mumbai	MAHARASHTRA	400067	India
CTRI/2010/091/000246	CTRI2010091000246	Mr. Ambar Vaidya		avaidya@progenitorint.com	079 40066047	079 40066046	B 502 Safal Pegasus, near Prahaladnagar Garden	Ahmadabad	GUJARAT	380015	India
CTRI/2010/091/000248	CTRI2010091000248	Monika Obrah		monika.obrah@ranbaxy.com	911244016855	+9112441900-4115	Project Leader, MACR, Ranbaxy Research Laboratories, Ltd	Gurgaon	HARYANA	122015	India
CTRI/2010/091/000249	CTRI2010091000249	S.Rajeshwari		drsrajeshwari@gmail.com		1126193120	Room no.5010-D,Deptt of Anesthesiology	New Delhi	DELHI	110029	India
CTRI/2010/091/000250	CTRI2010091000250	Dr Vinodvenkatesh Patil	Head, Operations, George Clinical ,India	v.patil@george.org.in	040-23541980	040-23558091	George Institute for International Health-India	Hyderabad	ANDHRA PRADESH	500033	India
CTRI/2012/07/002758	CTRI201207002758	Dr Lalit kumar	Professor of Medical Oncology	lalitaiims@yahoo.com	011-26588663	011-26593405	Dr.B.R.A.;I.R.C.H.,AIIMS, Ansari Nagar, New Delhi	New Delhi	DELHI	110029	India	AIIMS
CTRI/2010/091/000254	CTRI2010091000254	Shilpi Ray		shilpi.ray@biogenidec.com	+91-124-4572333	+91-124-4572300	Biogen Idec Biotech India Pvt. Ltd.	Gurgaon	HARYANA	122001	India
CTRI/2010/091/000255	CTRI2010091000255	Dr Ramesh Jagannathan	Director Clinical Research	ramesh.jagannathan@astrazeneca.com	91-80-23622052	91-80-23622021	AstraZeneca Pharma India Ltd., "Avishkar", off Bellary Road, Hebbal	Bangalore	KARNATAKA	560024	India
CTRI/2010/091/000257	CTRI2010091000257	Therapeutic Area Head Allergan, Inc		clinicaltrials@allergan.com		91 80 40389500	Clinical Research Director	Bangalore	KARNATAKA	560 027	India
CTRI/2010/091/000258	CTRI2010091000258	Dr Swashraya Shah	Medical Director India	swashraya_shah@merck.com	0124-4375561	0124-4647300	7 floor, Vatika towers B	Gurgaon	HARYANA	122002	India	MSD Pharmaceuticals Pvt Ltd
CTRI/2010/091/000260	CTRI2010091000260	Dr. Raman Rao		drraman@shanthabiotech.co.in	040-23234133	040-66301000	Shantha Biotechnics Limited, 4th Floor Vasantha Chambers	Hyderabad	ANDHRA PRADESH	500004	India
CTRI/2010/091/000261	CTRI2010091000261	Dr. RAAKHI MEHRA		raakheesmehra@yahoo.co.in	1128525959	91 9868965688	ACRI, Deptt. of AYUSH	New Delhi	DELHI	110058	India
CTRI/2010/091/000262	CTRI2010091000262	Dr. Yashesh Mehta		ymehta@inventivinternational	2267083481	2267486010	B -101, Hamilton â B	Thane	MAHARASHTRA	400607	India
CTRI/2010/091/000263	CTRI2010091000263	KUMUD BABU SINGH		drkumud79@gmail.com		9868970215	room no -205, Rpc hostel, ansari nagar , new delhi	New Delhi	DELHI	110029	India
CTRI/2010/091/000264	CTRI2010091000264	dr sheel bhadra jain		drsheel_jain@yahoo.co.in		1126596434	SR nephrology,dept of nephrology	New Delhi	DELHI	110029	India
CTRI/2010/091/000270	CTRI2010091000270	VIJAYALAKSHMI A.		viji@ansaresearch.com	080-43312299	080-43312222	ADVANCED NEUROSCIENCE ALLIES PVT. LTD	Bangalore	KARNATAKA	560038	India
CTRI/2010/091/000275	CTRI2010091000275	Prakash Patel	Project Manager	prakash.patel@veedacr.com	079-30013010	079-30013000	Veeda Clinical Research Pvt. Ltd	Ahmadabad	GUJARAT	380 015	India
CTRI/2010/091/000276	CTRI2010091000276	Dr Sujala Pathare		Sujala.pathare@ecronacunova.com	91-80-66915719	91-80-66915700	Manipal AcuNova Limited, Mobius Towers	Bangalore	KARNATAKA	560066	India
CTRI/2010/091/000277	CTRI2010091000277	Dr Veena Jaguste	Dir Development Operations	vjaguste@amgen.com	91-22-67869138	91-22-67869353	Amgen Technology Pvt. Ltd,A wing, Level 4, Dynasty business park,	Mumbai	MAHARASHTRA	400059	India	Amgen Technology Pvt Ltd
CTRI/2010/091/000278	CTRI2010091000278	Senthil Kumaran D	Associate Professor	senthil.kumaran@manipal.edu		9986910303	Associate Professor, Department of Physiotherapy,	Udupi	KARNATAKA	576104	India
CTRI/2010/091/000279	CTRI2010091000279	Dr Shailesh Singh	Associate Vice President DRA and R&D	shaileshs@ajantapharma.com	022-66062100	022-66062112	Ajanta Pharma Ltd., Advent	Mumbai	MAHARASHTRA	400 067	India	Ajanta Pharma Ltd, Advent
CTRI/2010/091/000280	CTRI2010091000280	Dr Shailesh Singh	Associate Vice President DRA and R&D	shaileshs@ajantapharma.com	022-66062100	022-66062112	Ajanta Pharma Ltd., Advent	Mumbai	MAHARASHTRA	400 067	India	Ajanta Pharma Ltd, Advent
CTRI/2010/091/000282	CTRI2010091000282	Subhra Lahiri		Subhra.L@AxisClinicals.Com	914040408003	914040408035	Associate Vice President - Clinical Research	Hyderabad	ANDHRA PRADESH	500050	India
CTRI/2010/091/000283	CTRI2010091000283	Dr Shravanti Bhowmik		shravanti.bhowmik@sparcmail.com	2266455685	22664455645	Sun Pharma Advanced Research Company Ltd.	Mumbai	MAHARASHTRA	400093	India
CTRI/2010/091/000284	CTRI2010091000284	Dr. Kamala Rai		kamala.rai@novartis.com	022 -24954112	022 -24958533	Novartis Healthcare Private Limited, Medical Department,	Mumbai	MAHARASHTRA	400 018	India
CTRI/2010/091/000285	CTRI2010091000285	Dr. Kamala Rai		kamala.rai@novartis.com	022 -24954112	022 -24958533	Novartis Healthcare Private Limited, Medical Department,	Mumbai	MAHARASHTRA	400 018	India
CTRI/2010/091/000288	CTRI2010091000288	Mandeep Kaushal		mandeep.kaushal@biogenidec.com	0124-4572333	0124-4572351	Biogen Idec Biotech India Pvt. Ltd.	Gurgaon	HARYANA	122002	India
CTRI/2011/07/001888	CTRI201107001888	Dr Ripal Gharian	Scientist I (Manager )	ripalgharia@torrentpharma.com	079-23969135	079-23969100	Torrent Research Centre	Gandhinagar	GUJARAT	382428	India
CTRI/2010/091/000290	CTRI2010091000290	Dr. Surendra Borgharkar		medical.services@sunpharma.com	2228212010	2266969696	Sun Pharmaceutical Industries Ltd.	Mumbai	MAHARASHTRA	400059	India
CTRI/2010/091/000293	CTRI2010091000293	Mr C N Narayanan	Dy.GM (R&D)	cpd.plant1@apexlab.com	4427444466	4427444461	Apex Laboratories Pvt. Ltd.	Chennai	TAMIL NADU	603110	India
CTRI/2010/091/000296	CTRI2010091000296	Dr. Surendra Borgharkar		medical.services@sunpharma.com	2228212010	2266969696	Sun Pharmaceutical Industries Ltd.	Mumbai	MAHARASHTRA	400059	India
CTRI/2010/091/000298	CTRI2010091000298	Dr. Kamala Rai		kamala.rai@novartis.com	022 -24954112	022 -24958533	Novartis Healthcare Private Limited, Medical Department, Sandoz House,	Mumbai	MAHARASHTRA	400 018	India
CTRI/2010/091/000299	CTRI2010091000299	Dr.Prabhat.Kumar.Sinha		pksinha18@yahoo.com	912634379	916122635456	RMRIMS(ICMR),Agamkuan	Patna	BIHAR	800 007	India
CTRI/2010/091/000300	CTRI2010091000300	Anil Seth		sethan@lilly.com	111242823013	111242823099	Plot #92, Sector 32	Gurgaon	HARYANA	122001	India
CTRI/2010/091/000301	CTRI2010091000301	Dr Chetan ChitnisProf Virendra Chauhan		cchitnis@gmail.com	011-26742316	011-26742895	1)Malaria Vaccine Development Program (MVDP)2)International Center for Genetic Engineering and Biotechnology(ICGEB)	New Delhi	DELHI	110067	India
CTRI/2010/091/000302	CTRI2010091000302	Dr Abhay Vasavada	Consultant	icirc@abhayvasavada.com	7927411200	7927490909	Iladevi IOL researcvh centre Gurukul Road, Mem nagar	Ahmadabad	GUJARAT	380052	India	Ila Devi IOl research centre
CTRI/2010/091/000303	CTRI2010091000303	Atul Solankar	Vice President	atul.solankar@accutestindia.com	2227780720	2227780718	Accutest Research Laboratories (I) Pvt. Ltd	Mumbai	MAHARASHTRA	400709	India	Regulatory Affairs & Corporate Quality Affairs
CTRI/2010/091/000308	CTRI2010091000308	Dr Sudeep Das	Consultant	drsudeepdas@gmail.com	080-23572633	080-66121326	Narayana Nethralaya121/C, 1st R Block,Chord Road, Rajajinaga	Bangalore	KARNATAKA	560010	India	Narayana Nethralaya
CTRI/2010/091/000312	CTRI2010091000312	Dr. Samir Sadekar		ssadekar@tridentclinicalresearch.com	2225800417	2225800414	Trident Clinical Research India Pvt. Ltd.	Thane	MAHARASHTRA	400604	India
CTRI/2010/091/000314	CTRI2010091000314	Dr. Shilpa Karkera		shilpak@glenmarkpharma.com	022 - 40189998	022 - 40189716	Glenmark Pharmaceuticals Ltd. Glenmark house, HDO - Corporate Building, Wing - A, B.D. Sawant Marg	Mumbai	MAHARASHTRA	400099	India
CTRI/2010/091/000317	CTRI2010091000317	Suchela Srivatsa	Director – Clinical Operations	suchela.srivatsa@quintiles.com	91-22-56774343	91-9820712114	301-A-1, Leela Business ParkMV Road, Andheri East, Mumbai 400059	Mumbai	MAHARASHTRA	400 059	India	Quintiles Research (India) Pvt. Ltd.
CTRI/2010/091/000318	CTRI2010091000318	Anjolie Chhabra		anjolie5@hotmail	+91-11-26588641	+91-11-25220616	House no. 13, Road no. 61	New Delhi	DELHI	110026	India
CTRI/2010/091/000323	CTRI2010091000323	Dr. Amit Garg		amit.garg@merck.co.in		2266609044	Shiv Sagar Estate 'A'	Mumbai	MAHARASHTRA	400018	India
CTRI/2011/11/002109	CTRI201111002109	Rodabeh Vania	Clinical Research Associate	rodabeh.f.vania@gsk.com	2224947415	2224959394	252, Dr. A B Raod, Worli	Mumbai	MAHARASHTRA	400030	India	GlaxoSmithKline
CTRI/2011/05/001747	CTRI201105001747	Dr Anoop Saraya		anoopgetrial@yahoo.com	011-26588641	011-26593294	Deptt of Gastroenterology	New Delhi	DELHI	110029	India
CTRI/2010/091/000328	CTRI2010091000328	Mr Prasann Bavania	Sr. Research Associate	prasann.bavania@accutestindia.com	7940029317	7940029312	Accutest Research Lab. Pvt. Ltd., Opp. The Grand Bhagawati Hotel,	Ahmadabad	GUJARAT	380059	India
CTRI/2010/091/000329	CTRI2010091000329	Dr Shailesh Singh	Associate Vice President DRA and R&D	shaileshs@ajantapharma.com	022-66062100	022-66062112	Ajanta Pharma Ltd., Advent	Mumbai	MAHARASHTRA	400 067	India	Ajanta Pharma Ltd, Advent
CTRI/2010/091/000332	CTRI2010091000332	DR.SUDHINDRA MOHAN BHATTACHARYA		drsudhindra54@gmail.com		033-24303400	Flat-4, mohona	Kolkata	WEST BENGAL	700084	India
CTRI/2010/091/000335	CTRI2010091000335	Arati Patil		arati.patil@diagnosearch.com	022-66754090	022-67776300	DiagnoSearch Life Sciences Pvt. Ltd,	Thane	MAHARASHTRA	400 604	India
CTRI/2012/06/002723	CTRI201206002723	Dr Manoj Karwa	Head-Project Planning and Management	manojkarwa@aurigaresearch.com	011-45754545	011-45754537	Auriga Research Ltd.3/15 Kirti Nagar Industrial AreaNew Delhi-110015	New Delhi	DELHI	110015	India
CTRI/2010/091/000339	CTRI2010091000339	Gagandeep Kang		gkang@cmcvellore.ac.in	0416-228-2486	0416-228-2052	Department of Gastrointestinal Sciences	Vellore	TAMIL NADU	632004	India
CTRI/2010/091/000340	CTRI2010091000340	Dr.Abhiruchi Patki		abhiruchipatki2204@yahoo.co.in		0712-9890451964	201,Ameya apartments	Nagpur	MAHARASHTRA	440010	India
CTRI/2010/091/000341	CTRI2010091000341	Dr Jaswinder Saini		drjassaini@yahoo.co.in		9988750603	Govt. MultiSpeciality Hospital Sec 16 Chandigarh	Chandigarh	CHANDIGARH	160015	India
CTRI/2010/091/000343	CTRI2010091000343	Sheetal Suresh		Sheethal.suresh@iconplc.com	91-44-43902801	91-44-43902973	ICON Clinical Research, RMZ Business Millenia Park	Not Applicable	N/A	600096	India
CTRI/2010/091/000344	CTRI2010091000344	Dr. Anand Eshwariah		anand.eswaraiah@clinigeneintl.com	91 80 2852 2989	080 2808 2728	Clinigene Intl. Ltd, Clinigene House, Tower 1, Semicon Park	Bangalore	KARNATAKA	560100	India
CTRI/2010/091/000348	CTRI2010091000348	Anil Seth		sethan@lilly.com	111244753012	111242823099	Plot #92, Sector 32,	Gurgaon	HARYANA	122011	India
CTRI/2010/091/000349	CTRI2010091000349	Dr Deepali Mittal		deepali.mittal@lglsi.com	0124-4001146	0124-4830000	LG House, Plot no 11	Gurgaon	HARYANA	122 001	India	Project Leader
CTRI/2010/091/000352	CTRI2010091000352	Anjoo Agarwal		anjooa@gmail.com		0522-4045857	259	Lucknow	UTTAR PRADESH	226010	India
CTRI/2010/091/000353	CTRI2010091000353	Dr Deepali Mittal		deepali.mittal@lglsi.com	0124-4001146	0124-4830000	LG House, Plot # 11	Gurgaon	HARYANA	122 001	India
CTRI/2010/091/000355	CTRI2010091000355	KRISHNA HM	Associate Professor	hmkrishna20032002@gmail.com		8202922451	department of anaesthesiology, KMC Manipal	Manipal	KARNATAKA	576104	India
CTRI/2010/091/000356	CTRI2010091000356	Dr. Nithya Gogtay		njgogtay@hotmail.com	2224112871	2224174420	Department of Clinical Pharmacology	Mumbai	MAHARASHTRA	400012	India
CTRI/2010/091/000357	CTRI2010091000357	Dr. Dalim Kumar Baidya, Senior Resident		dalimkumarb001@yahoo.co.in		9871568534	Dept of Anesthesia AIIMS, Ansari Nagar	New Delhi	DELHI	110029	India
CTRI/2010/091/000359	CTRI2010091000359	Dr Sunil K Singh		drsksingh2k@gmail.com		0522-2257606	dept of neurosurgery	Lucknow	UTTAR PRADESH	226003	India
CTRI/2010/091/000360	CTRI2010091000360	Dr Pranjal Bordoloi	Director, Project Management	pranjal_bordoloi@clinsys.com	1202404336	1204364001	Jubilant Clinsys Ltd	Gautam Buddha Nagar	UTTAR PRADESH	201307	India	Jubilant Clinsys
CTRI/2011/06/001783	CTRI201106001783	Dr Amit Upadhyay	Head of Department	anuamit7@rediffmail.com		9837405009	Deptt. of Pediatrics	Meerut	UTTAR PRADESH	Nil	India
CTRI/2010/091/000363	CTRI2010091000363	Dr. Deepa Balaji		deepa_b@lotuslabs.com	080 - 22370911	91 080 23370912/13/14	Lotus Labs Pvt Ltd, No.7, Jasman Bhavan Road,	Bangalore	KARNATAKA	560052	India
CTRI/2010/091/000364	CTRI2010091000364	Dr Deepali Mittal		deepali.mittal@lglsi.com	0124-4001146	0124-4830000	LG House, plot # 11	Gurgaon	HARYANA	122001	India
CTRI/2010/091/000365	CTRI2010091000365	Dr Milind Modak		drmilindmodak@gmail.com		2024478740	Yogesh Hospital, 1188, Sadashiv Peth,	Pune	MAHARASHTRA	411030	India
CTRI/2010/091/000366	CTRI2010091000366	Anjoo Agarwal		anjooa@gmail.com		0522-4045857	259	Lucknow	UTTAR PRADESH	226010	India
CTRI/2010/091/000368	CTRI2010091000368	Dr Nitin Patki		nitin1patki@gmail.com.org	2025420104	2040151000	Deenanath Mangeshkar Hospital &amp; Research Centre	Pune	MAHARASHTRA	411004	India
CTRI/2010/091/000369	CTRI2010091000369	DrTarun Sahni		tarun.sahni@adventhcg.com	011-26823629	919810038010	Indraprastha Apollo Hospitals	New Delhi	DELHI	110076	India
CTRI/2010/091/000372	CTRI2010091000372	Dr. Manish Garg		manish.garg@bayer.com	022-2545 5080	022-25311448	Bayer Pharmaceuticals Private Limited	Thane	MAHARASHTRA	400607	India
CTRI/2010/091/000373	CTRI2010091000373	Dr Ashok Kumar	Professor	ash64kr@yahoo.com		1123235823	Deptt. of Obstetrics &amp; Gynaecology	New Delhi	DELHI	110002	India
CTRI/2010/091/000376	CTRI2010091000376	Sophia Lily	GM, Quality Assurance and Regulatory Affairs, Corporate	sophia.chiniwar@fermentabiotech.com	2267980899	2267980800	Fermenta Biotech Limited, DIL Complex,Ghodbunder Road	Thane	MAHARASHTRA	400610	India
CTRI/2010/091/000379	CTRI2010091000379	Dr. Prashant Dongre		prashant,dongre@novartis.com	022-24954112	022-24958589	Sandoz House, 5th floor, Shivsagar Estate	Mumbai	MAHARASHTRA	400018	India
CTRI/2010/091/000381	CTRI2010091000381	Dr Shariq Anwar	Director Operations	Shariq.Anwar@neemanasia.com	011-40548168	011-40772100	Max Neeman InternationalMax House, 1st Floor1, Dr. Jha Marg, Okhla Phase-IIINew Delhi-110020	New Delhi	DELHI	110020	India	Max Neeman International
CTRI/2010/091/000382	CTRI2010091000382	Kishore. B.K.L.V		kishore@ariannecorp.com	91 80 41106170	91 80 41730703	#21, 2nd floor 80 feet road 7th main,Koramangala 1st block	Bangalore	KARNATAKA	560034	India
CTRI/2010/091/000383	CTRI2010091000383	Dr Geeta Dharmatti		geetaud@gmail.com	2030717676	20307671	Dept of Dietetics	Pune	MAHARASHTRA	411033	India
CTRI/2010/091/000387	CTRI2010091000387	Dr Mukesh Kalla		drmkalla@rediffmail.com	1414020622	9829050622	S.R. Kalla Memorial Gastro and General Hospital,	Jaipur	RAJASTHAN	302 001	India
CTRI/2010/091/000389	CTRI2010091000389	Dr Roopashri Divatia		rdivatia@irlresearch.com	022-67021329	022-28255763	IRL Research (P) Ltd, 127 'B' Chintamani Plaza, Chakala, Andheri-Kurla Road, Andheri East	Mumbai	MAHARASHTRA	400099	India
CTRI/2010/091/000390	CTRI2010091000390	Swapnali Raut	Compliance Oversight Lead	Swapnali.raut@pfizer.com	91-22-26525993	91-9821415224	Pfizer Limited, Patel Estate, Off S. V. Road, Jogeshwari West, Mumbai, MAHARASHTRA, 400 102, India	Mumbai	MAHARASHTRA	400 102	India	Representing Pfizer Limited
CTRI/2010/091/000391	CTRI2010091000391	Mr Robert Fernandez	Sr Manager, Clinical Operationsq	robertfernandez@praintl.com	2266171001	2266171020	B 402, Business SquareAndheri Kurla Road, Chakala	Mumbai	MAHARASHTRA	400093	India	PRA International
CTRI/2010/091/000394	CTRI2010091000394	Dr Mukta Sachdev	Principal Investigator	mscrploffice@gmail.com	8041125934	8040917253	MS Clinical Research Pvt Ltd	Bangalore	KARNATAKA	560025	India	MS Clinical Research Pvt.Ltd.
CTRI/2010/091/000401	CTRI2010091000401	Seema Sunil		Seema.Sunil@Chiltern.com	022 40982727	022 40982703	Chiltern , 801-804, 8th Floor, Powai Plaza, Central Avenue	Mumbai	MAHARASHTRA	400 076	India
CTRI/2010/091/000402	CTRI2010091000402	Rahul Kumar Anand		rahulanand00@gmail.com		9013082271	Dept. of Anaesthesiology,All India Institute of Medical Sciences,Ansari Nagar ,New Delhi	New Delhi	DELHI	110029	India	Dept. of Anaesthesiology,All India Institute of Medical Sciences,Ansari Nagar ,New Delhi
CTRI/2010/091/000407	CTRI2010091000407	Dr Ish Anand	Vice Chairman and Senior Consultant	ishneuro@yahoo.com	011-45041726	981003309	Sir Gangaram Hospital,Older Rajinder Nagar	New Delhi	DELHI	110060	India	Sir Gangaram Hospital
CTRI/2011/07/001853	CTRI201107001853	Dr Dheeraj Shah	Associate Professor	shahdheeraj@hotmail.com	011-22590495	9868399792	Department of PediatricsUniversity College of Medical Sciences and Guru Tegh Bahadur Hospital, Dilshad Garden	New Delhi	DELHI	110095	India	Department of Pediatrics, University College of Medical Sciences and GTB Hospital
CTRI/2010/091/000410	CTRI2010091000410	Dr Jitendra R Dixit MD	Head Global Clinical Operations India	jdixit@its.jnj.com	2266718200	9167068006	Correspondence addressGlobal Clinical OperationsJohnson &amp; Johnson Limited,Arena Space, Behind Majas Bus Depot, Off J.V. Link Road, Jogeshwari East,Mumbai 400060	Mumbai	MAHARASHTRA	400060	India	Head Global Clinical Operations India
CTRI/2010/091/000411	CTRI2010091000411	Dr Rama Vaidya		vaidya.rama@gmail.com	nil	2226246119	MRC-KHS, 17, KD Rd	Mumbai	MAHARASHTRA	400056	India
CTRI/2011/07/001864	CTRI201107001864	Dr Dheeraj Shah		shahdheeraj@hotmail.com	011-22590495	011-22734847	Department of Pediatrics, UCMS &amp; GTB Hospital	New Delhi	DELHI	110095	India	UCMS (University of Delhi)
CTRI/2010/091/000415	CTRI2010091000415	S Seth		drsandeepseth@hotmail.com	1126588641	1126594970	Department of Cardiology	New Delhi	DELHI	110029	India
CTRI/2010/091/000416	CTRI2010091000416	Dr Chanda Kulkarni		drchandakulkarni@gmail.com		+91 9886116151	Prof &amp; Head, Division of Clinical Pharmacology Dept of Pharmacology St.John?s Medical College	Bangalore	KARNATAKA	560034	India
CTRI/2010/091/000417	CTRI2010091000417	Dr Shariq Anwar	Director Operations	Shariq.Anwar@neemanasia.com	91-11-40548168	91-9810979215	Max Neeman International, Max House, First Floor, 1 Dr. Jha Marg, Okhla Phase - III New Delhi- 110020phrology	New Delhi	DELHI	110020	India
CTRI/2010/091/000418	CTRI2010091000418	Mr. S. M. Bhushan,M.pharmacology and M.Pharmaceutics,Dip. bact Director Reseach		maharishibhushanrnd@yahoo.co.in	Phone & TeleFax: 011-26959040	011-26959040,09811158589	Mr. S. M. Bhushan Director Research, Maharishi Ayurveda Products Pvt. Ltd., A-14, M.C.I.E., Mathura Road, New Delhi ? 110 044	New Delhi	DELHI	110044	India
CTRI/2010/091/000419	CTRI2010091000419	Dr Vijaya Jaiswal	Vice President, Medical Services	vijayajaiswal@troikaapharma.com	079-26856246	079-26856242	Troikaa Pharmaceuticals Limited	Ahmadabad	GUJARAT	380 054	India
CTRI/2010/091/000422	CTRI2010091000422	Dr Dimple Shah	Medical adviser	dimple_shah@intaspharma.com	26576616	66523298	Medical Services Intas Pharmaceuticals Ltd	Ahmadabad	GUJARAT	380009	India	Intas Pharma
CTRI/2010/091/000423	CTRI2010091000423	Dr Dimple Shah	Medical adviser	dimple_shah@intaspharma.com	26576616	66523414	Intas Pharmaceuticals Ltd Chinubhai Center Ashram Road Ahmadabad	Ahmadabad	GUJARAT	380009	India	Intas Pharma
CTRI/2010/091/000424	CTRI2010091000424	Pramod Kashid		pramod.kashid@gmail.com			School of Pharmacy and Tchnology Managment	Mumbai	MAHARASHTRA	400056	India
CTRI/2010/091/000425	CTRI2010091000425	Dr Dimple Shah	Medical adviser	dimple_shah@intaspharma.com	26576616	66523414	Intas Pharmaceuticals LtdChinubhai Center Ashram RoadAhmadabadGUJARAT380009India	Ahmadabad	GUJARAT	380009	India	Intas Pharma
CTRI/2010/091/000426	CTRI2010091000426	SR Ravikiran		ravisaralaya@gmail.com		9480238528	Assistant Professor, Department of Pediatrics	Not Applicable	N/A	574327	India
CTRI/2010/091/000427	CTRI2010091000427	Balu Krishna S		drbalunair@gmail.com	4162232035	4162283145	Assistant Professor	Vellore	TAMIL NADU	632004	India
CTRI/2010/091/000428	CTRI2010091000428	Balu Krishna S		drbalunair@gmail.com	4162232035	4162283145	Assistant Professor	Vellore	TAMIL NADU	632004	India
CTRI/2010/091/000429	CTRI2010091000429	Subashri Shivkumar		subashri.shivkumar@bms.com	2266614378	2266534245	BRISTOL-MYERS SQUIBB INDIA	Mumbai	MAHARASHTRA	400018	India
CTRI/2010/091/000430	CTRI2010091000430	Subashri Shivkumar		subashri.shivkumar@bms.com	2266614378	2266534245	BRISTOL-MYERS SQUIBB INDIA	Mumbai	MAHARASHTRA	400018	India
CTRI/2010/091/000431	CTRI2010091000431	Dr Shailesh Singh	Vice President Medical/Regulatory Affair	shailesh.singh@ajantapharma.com		2266062111	Ajanta Pharma Ltd., Advent,	Mumbai	MAHARASHTRA	400 067	India	Ajanta Pharma Ltd, Advent
CTRI/2010/091/000432	CTRI2010091000432	Mrs. Vijaylakshmi A		viji@ansaresearch.com	+91-080-43312299	+91-080-43312222/ +91-9880811009	Advanced Neuro-Science Allies Pvt. Ltd #560, Bhargavi, 9th ?A? Main,	Bangalore	KARNATAKA	560038	India
CTRI/2010/091/000433	CTRI2010091000433	Dr DC Doval		dcdoval@gmail.com	011-27051037	011-4702428	Senior ConsultantDirector of Medical Oncology	New Delhi	DELHI	110085	India
CTRI/2010/091/000435	CTRI2010091000435	Mrs. Vijayalakshmi		viji@ansaresearch.com	+91-80-43312299	+91-80-43312222	Advanced Neuro-Science Allies Pvt. Ltd #560, Bhargavi, 9th 'A' Main,	Bangalore	KARNATAKA	560038	India
CTRI/2010/091/000436	CTRI2010091000436	Mrs. Vijayalakshmi		viji@ansaresearch.com	+91-80-43312299	+91-80-43312222	Advanced Neuro-Science Allies Pvt. Ltd #560, Bhargavi, 9th "A" Main,	Bangalore	KARNATAKA	560038	India
CTRI/2010/091/000437	CTRI2010091000437	Nitin Chandurkar	Deputy General Manager	nitin.chandurkar@ipca.com	022-61113150	022-61113165	Ipca Laboratories Ltd.Plot no. 102, Kandivli Industrial Estate, Kandivli(W)Mumbai	Mumbai	MAHARASHTRA	400067	India	Ipca Laboratories Limited
CTRI/2010/091/000438	CTRI2010091000438	Samir Malhotra		samirmalhotra345@yahoo.com		91172-2755243	department of pharmacology	Chandigarh	CHANDIGARH	160012	India
CTRI/2010/091/000439	CTRI2010091000439	Alpa Bharati		alpabharati@hotmail.com		2266986666	Asian Heart Institute and Research Center, CT Scan Department	Mumbai	MAHARASHTRA	400051	India
CTRI/2010/091/000440	CTRI2010091000440	Prof Dorairaj Prabhakaran		dprabhakaran@ccdcindia.org	011-43421975	011-43421900	Center for Chronic disease Control (CCDC), Tower No. 4, C-9, Commercial Complex, (Near Bloom School), Vasant Kunj	New Delhi	DELHI	110070	India
CTRI/2010/091/000441	CTRI2010091000441	Dr. Atul Sharma		atul1@hotmail.com	1126588663	1126589490	Dr. B.R.A Institute Rotary Cancer Hospital, All India Institute of Medical Sciences	New Delhi	DELHI	110029	India
CTRI/2010/091/000442	CTRI2010091000442	Ravi Raj	Junior Resident	drraviraj2007@gmail.com		8591666981	Department of Anaesthesiology, All India Institute of Medical Sciences, Ansari Nagar,New Delhi	New Delhi	DELHI	110029	India	Department of Anaesthesiology,All India Institute of Medical Sciences, Ansari Nagar,New Delhi
CTRI/2011/10/002077	CTRI201110002077	Dr Satish patil	Lecturer	sathupatil@yahoo.co.in		9986789583	Dept of Physiology, BLDE Universitys Sri.B.M.Patil Medical college, Bijapur, Karnataka	Bijapur	KARNATAKA	586103	India	BLDE Universitys Sri B.M.Patil Medical College
CTRI/2010/091/000444	CTRI2010091000444	D. Ahmed Meeran		ahmed.meeran@kemin.com	044-42202870	044-42202800	Kemin Pharma, A Division of Kemin Industries South Asia Pvt Ltd,	Chennai	TAMIL NADU	600029	India
CTRI/2010/091/000445	CTRI2010091000445	Dr Shailesh Singh	Associate Vice President DRA and R&D	shaileshs@ajantapharma.com	022-66062100	022-66062112	Ajanta Pharma Ltd., Advent	Mumbai	MAHARASHTRA	400 067	India	Ajanta Pharma Ltd, Advent
CTRI/2010/091/000448	CTRI2010091000448	VARUN		drvarunaggarwal@gmail.com		011-27524268	122, Pocket E21, Sector 3, Rohini, Delhi 110085, India	New Delhi	DELHI	110085	India
CTRI/2010/091/000451	CTRI2010091000451	Dr. Nithya Gogtay		njgogtay@hotmail.com	+91-22-24112871	+91-22-24133767	Department of Clinical Pharmacology, 1st floor, New MS Building,	Mumbai	MAHARASHTRA	400012	India
CTRI/2014/08/004919	CTRI201408004919	Dr Rachel Gnanaprakasam	Tutor	rachelgnanaprakasam@gmail.com			Department of Emergency Medicine, CMC Hospital, Vellore.	Vellore	TAMIL NADU	632004	India	Christian Medical College Hospital
CTRI/2010/091/000455	CTRI2010091000455	Dr.Yasmeen Shamsi		yshamsi@jamiahamdard.ac.in	26059668	011-26059692	Jamia Hamdard	New Delhi	DELHI	110062	India
CTRI/2010/091/000459	CTRI2010091000459	Prof. Rajesh Verma		drrajeshverma32@yahoo.com, kamalnarya@yahoo.com		8127442407	Department of Neurology	Lucknow	UTTAR PRADESH	226003	India
CTRI/2010/091/000460	CTRI2010091000460	Vikram Kukkadi	Abbott Vascular Devices, India	vikram.kukkadi@av.abbott.com		91-80-411-46363	TKS Plaza, # 665/10	Bangalore	KARNATAKA	560041	India	Abbott Vascular Devices, India
CTRI/2010/091/000467	CTRI2010091000467	B Mohan Reddy		b_mohanreddy@heterodrugs.com	4023778011	4023778611	Hetero Drugs Ltd, Plot NO 80, 81	Hyderabad	ANDHRA PRADESH	500037	India
CTRI/2010/091/000473	CTRI2010091000473	R.N.V.Narendra Kumar		narendrakumarrnv@gmail.com	040-23300483	040-23300483	Department of cardiology,Department of cardiology,	Hyderabad	ANDHRA PRADESH	500 082	India
CTRI/2010/091/000476	CTRI2010091000476	DRPSVN SHARMA	PROFESSOR	psvn.sharma@manipal.edu		0820-29-22778	HOD DEPARTMENT OF PSYCHIATRYKASTURBA HOSPITAL MANIPAL	Udupi	KARNATAKA	576104	India	MANIPAL UNIVERSITY
CTRI/2010/091/000479	CTRI2010091000479	Murugananthan K	Head Clinical Development	murugananthan.k@novartis.com	2224954112	2224958545	Novartis Healthcare Private Limited, Medical Department,	Mumbai	MAHARASHTRA	400 018	India
CTRI/2010/091/000480	CTRI2010091000480	Dr Shariq Anwar	Head Operations	shariq.anwar@jssresearch.com	1296613520	1296613500	6th Floor, Vatika Mindscapes Tower -B,Plot 12/2, Sector 27D	Faridabad	HARYANA	121003	India	JSS Medical Research India Limited
CTRI/2010/091/000482	CTRI2010091000482	Dr Chandrashekhar S Bolmall		chandrashekharb@glenmarkpharma.com		022-40189999	Medical Services Department	Mumbai	MAHARASHTRA	400099	India
CTRI/2010/091/000483	CTRI2010091000483	Dr Chandrashekhar Bolmall		chandrashekharb@glenmarkpharma.com		022-40189999	Medical Services department	Mumbai	MAHARASHTRA	400099	India
CTRI/2010/091/000484	CTRI2010091000484	Prof.(Dr.) Tapan Kumar Pal		tkpal12@gmail.com	(033)24146186/6266	(033) 24146967. Mob: 09830036297	Bioequivalence Study Centre, Dept. of Pharmaceutical Technology, Jadavpur University, Kolkata, India	Kolkata	WEST BENGAL	700032	India
CTRI/2010/091/000486	CTRI2010091000486	Syed Mohammad Abbas		Syed.Abbas@i3research.com	1244619964	1244619918	I3 Research, A Division of United Health Group Informations Services Pvt Ltd,	Gurgaon	HARYANA	122002	India
CTRI/2010/091/000487	CTRI2010091000487	Dr. Onkar Swami, MD		Onkar.Swami@emcure.co.in		020-39821000	Emcure Pharmaceuticals Ltd,	Pune	MAHARASHTRA	411057	India
CTRI/2010/091/000489	CTRI2010091000489	R.N.V. Narendra Kumar		narendrakumarrnv@gmail.com	040-23300483	040-23300483	Department of Cardiology	Hyderabad	ANDHRA PRADESH	500 082	India
CTRI/2010/091/000490	CTRI2010091000490	Sunil Garg	Sr. Manager Clinical Operations	sgarg@incresearch.com	0124-4642401	911244642401	INC GVKBIO Pvt Ltd, 14th Floor, Tower B, Building No 14DLF Cyber City, Phase III	Gurgaon	HARYANA	122002	India	INC GVKBIO Pvt Ltd
CTRI/2010/091/000491	CTRI2010091000491	Sunil Garg		sgarg@incresearch.com	911244642401	911244642400	INC GVKBIO Pvt Ltd, 14th Floor, Tower B, Building No 14DLF Cyber City, Phase III	Gurgaon	HARYANA	122001	India
CTRI/2011/05/001727	CTRI201105001727	Dr Ashok K Deorari	Professor of Pediatrics	ashokdeorari_56@hotmail.com			Room No :3067 A,Department of pediatrics, 3 rd floor , Teaching block, All India Institute of Medical Sciences, Ansari nagar, New Delhi	New Delhi	DELHI	110029	India
CTRI/2010/091/000494	CTRI2010091000494	Dr Manish Maladkar		scientific@aristopharma.org	2226734792	2226739999	Aristo pharmaceuticals pvt. ltd.	Mumbai	MAHARASHTRA	400053	India
CTRI/2010/091/000495	CTRI2010091000495	Dr. Shilpa Karkera		shilpak@glenmarkpharma.com	022 - 40189998	022 - 40189716	Glenmark Pharmaceuticals Ltd. Glenmark house, HDO - Corporate Building, Wing - A, B.D. Sawant Marg	Mumbai	MAHARASHTRA	400099	India
CTRI/2010/091/000496	CTRI2010091000496	Dr Arani Chatterjee	Sr Vice President	aranichatterjee@panaceabiotec.com	91-11-41578085	91-11-41678000	B-1 Extn/G-3, Mohan Co-op. Indl. Estate,	New Delhi	DELHI	110044	India	Panacea Biotec Ltd
CTRI/2010/091/000497	CTRI2010091000497	DrSalman Anzer	Clinical research Manager	salman.anzer@alconlabs.com	080-4006-4800	8040064647	502, 5th floor, towerD, RMZ Infinity, Benniganahalli	Bangalore	KARNATAKA	560016	India	Alcon Labs Pvt Ltd
CTRI/2010/091/000498	CTRI2010091000498	Dr Arani Chatterjee	Sr Vice President	aranichatterjee@panaceabiotec.com	91-11-41578085	91-11-41678000	B-1 Extn/G-3, Mohan Co-op Indl. Estate	New Delhi	DELHI	110044	India	Panacea Biotec Ltd
CTRI/2010/091/000499	CTRI2010091000499	Vijayalakshmi Bhatia		vbhatia@sgpgi.ac.in	+91-522-2668017	+91-522-2494380	Dept of endocrinology	Lucknow	UTTAR PRADESH	226014	India
CTRI/2010/091/000500	CTRI2010091000500	Rupali Ponkshe		rupali.ponkshe@diagnosearch.com	2266754090	2267776300	DiagnoSearch Life Sciences Pvt. Ltd	Mumbai	MAHARASHTRA	400076	India
CTRI/2010/091/000502	CTRI2010091000502	Dr Jitendra R Dixit MD	Head-Global Clinical Operations India	jdixit@its.jnj.com	912225701333	912225715555	Address for communication:Global Clinical Operations, Johnson &amp; Johnson Limited,9 floor, Sigma, Hiranandani Gardens, Powai, Mumbai 400076	Mumbai	MAHARASHTRA	400076	India	Johnson & Johnson Limited
CTRI/2010/091/000504	CTRI2010091000504	Dr Sumedh M Gaikwad	Director-Medical Services	sumedh.gaikwad@themismedicare.com	022-28785393	67603333	Themis Medicare Limited, 11/12, Udyog Nagar,	Mumbai	MAHARASHTRA	400 104	India
CTRI/2010/091/000505	CTRI2010091000505	RNV Narendra Kumar		narendrakumarrnv@gmail.com	040-23300483	040-23300483	Department of cardiology,Department of cardiology,	Hyderabad	ANDHRA PRADESH	500 082	India
CTRI/2010/091/000509	CTRI2010091000509	Dr Ravindra Mittal	Medical Advisor & Head-Regulatory Affairs	r.mittal@zyduscadila.com	7926862362	7926868926	Cadila Healthcare Ltd.	Ahmadabad	GUJARAT	380015	India
CTRI/2010/091/000511	CTRI2010091000511	Mr.Narendra Kumar RNV		narendrakumarrnv@gmail.com	040-23300483	040-23300483	Department of cardiology	Hyderabad	ANDHRA PRADESH	500 082	India
CTRI/2011/10/002068	CTRI201110002068	Dr Maddury Jyotsna		mail2jyotsna@rediffmail.com	040-23300483	040-23300483	Associate professor Department of cardiology	Hyderabad	ANDHRA PRADESH	500 082	India
CTRI/2010/091/000513	CTRI2010091000513	Parul Gupta		parul.research@gmail.com		919413765836	plot No. 54,Jagdish Colony	Jaipur	RAJASTHAN	302015	India
CTRI/2010/091/000514	CTRI2010091000514	Dr. Onkar Swami, MD		Onkar.Swami@emcure.co.in	020-39821019	020-39821000	Emcure Pharmaceuticals Ltd,	Pune	MAHARASHTRA	411057	India
CTRI/2010/091/000516	CTRI2010091000516	Dr. Vinodvenkatesh Patil		vpatil@george.org.in	914023541980	914023558091	George Institute for international Health-India	Hyderabad	ANDHRA PRADESH	500033	India
CTRI/2010/091/000517	CTRI2010091000517	Dr. Nitin Rathod		nitinmr@yahoo.in			R.N.Cooper Hospital, Mumbai	Mumbai	MAHARASHTRA	400057	India
CTRI/2010/091/000518	CTRI2010091000518	Dr Shailesh Singh	Vice President Medical/Regulatory Affair	shailesh.singh@ajantapharma.com		2266062111	Ajanta Pharma Ltd., Advent,	Mumbai	MAHARASHTRA	400 067	India	Ajanta Pharma Ltd, Advent
CTRI/2010/091/000519	CTRI2010091000519	Dr R H Jani	Sr. Vice President, Clinical R&D	rhjani@zyduscadila.com	91-22-26151735	91-22-26186057	Cadila Healthcare Limited, Zydus Cadila House	Mumbai	MAHARASHTRA	400057	India
CTRI/2010/091/000523	CTRI2010091000523	Jennifer Solo	cra	jennifer.solo@alconlabs.com	4006-4800	-4006-4647	Unit no 502, Tower D , RMZ Infinity	Bangalore	KARNATAKA	560016	India	employee
CTRI/2010/091/000524	CTRI2010091000524	Dr. Nitin M Rathod		nitinmr@yahoo.co.in			R N Cooper Hospital, Mumbai, nitinmr@yahoo.co.in	Mumbai	MAHARASHTRA	400058	India
CTRI/2010/091/000525	CTRI2010091000525	Rekha Dwivedi		rekha.dwivedi2006@gmail.com		011-26594494	Room No-705,Dept of Neurology	New Delhi	DELHI	110029	India
CTRI/2010/091/000526	CTRI2010091000526	Dr. Rajesh Bajpai		drrajeshbajpai@yahoo.in			Bombay Hospital &amp;Medical Research Centre, Mumbai	Mumbai	MAHARASHTRA	NA	India
CTRI/2010/091/000527	CTRI2010091000527	Dr Shirali Raina		shirali_raina@clinsys.com	0-120-2404336	0-120-4364004	Jubilant Clinsys Ltd	Gautam Buddha Nagar	UTTAR PRADESH	201307	India
CTRI/2010/091/000528	CTRI2010091000528	Dr Swashraya Shah	medical director	swashraya_shah@merck.com	911244375562	911244647338	msd Pharma, 6th floor	Gurgaon	HARYANA	122002	India	MSD Pharma
CTRI/2010/091/000531	CTRI2010091000531	Dr Vivek Mangla		mangla.vivek@gmail.com		1126593461	deptt of gi surgery	New Delhi	DELHI	110029	India
CTRI/2010/091/000532	CTRI2010091000532	Suchela Srivatsa	Director – Clinical Operations	suchela.srivatsa@quintiles.com	91-22-56774343	91-9820712114	301-A-1, Leela Business ParkMV Road, Andheri East, Mumbai 400059	Mumbai	MAHARASHTRA	400 059	India	Quintiles Research (India) Pvt. Ltd.
CTRI/2010/091/000535	CTRI2010091000535	Suchela Srivatsa	Director – Clinical Operations	suchela.srivatsa@quintiles.com	91-22-56774343	91-9820712114	301-A-1, Leela Business ParkMV Road, Andheri East, Mumbai 400059	Mumbai	MAHARASHTRA	400059	India	Quintiles Research (India) Pvt. Ltd.
CTRI/2010/091/000539	CTRI2010091000539	Dr. Y K Gupta		yk.ykgupta@gmail.com	1126588641	1126593282	Room No. 4012, Deptt. of Pharmacology	New Delhi	DELHI	110029	India
CTRI/2010/091/000542	CTRI2010091000542	Dr.Mangala Bhaskar Murthy		mangala.bhaskar@gmail.com		0233-2232090	Dr.M.B.Murthy,Assistant professor, Department of pharmacology, Government medical college, Miraj.Pandharpur road, Miraj.	Not Applicable	N/A	416410	India
CTRI/2011/06/001851	CTRI201106001851	RANGANATH GANGAVELLI	Assistant Professor	ranga980@gmail.com		9844372252	DEPARTMENT OF PHYSIOTHERAPY,MANIPAL COLLEGE OF ALLIED HEALTH SCIENCES, MANIPAL UNIVERSITY	Udupi	KARNATAKA	576104	India	INDIAN ASSOCIATION OF PHYSIOTHERAPISTS
CTRI/2010/091/000549	CTRI2010091000549	Ronald Bathari		dr.ronaldbathari@yahoo.com		9971296730	Department of Anaesthesia, Maulana Azad Medical College ,New Delhi.	New Delhi	DELHI	110002	India
CTRI/2010/091/000550	CTRI2010091000550	Dr Bhupinder kalra	Assistant Professor	drbskalra@gmail.com		9968604487	Dept. of Pharmacology,Maulana Azad Medical College, Delhi	New Delhi	DELHI	110002	India	Maulana Azad Medical College
CTRI/2010/091/000551	CTRI2010091000551	Ms Suneela Thatte		suneela.thatte@quintiles.com	022-66774242	022-66774263	Quintiles Research (India) Private Limited	Mumbai	MAHARASHTRA	400059	India
CTRI/2010/091/000552	CTRI2010091000552	Dr. Prayag Shah		prayags@amnealindia.com		+91-9723558031	Senior Manager, CRO, Amneal Pharmaceuticals Co(I) Pvt Ltd, R&amp;D Centre	Not Applicable	N/A	382220	India
CTRI/2010/091/000555	CTRI2010091000555	Dr Sandeep Tandon		sptandon@gmail.com	022-24146937	24177000 extn4637	Tata Memorial Centre	Mumbai	MAHARASHTRA	400012	India
CTRI/2010/091/000556	CTRI2010091000556	Dr. Surendra Borgharkar		medical.services@sunpharma.com		2266969696	Acme Plaza	Mumbai	MAHARASHTRA	400059	India
CTRI/2011/05/001742	CTRI201105001742	Dr Bina Naik	Medical Director	bina.naik@vibgyorcare.com	7926563942	7926565076	45, World Business House, Nr Parimal Garden, Ellisbridge	Ahmadabad	GUJARAT	380006	India	Vibgyor Scientific Research Pvt Ltd
CTRI/2010/091/000562	CTRI2010091000562	Dr. Surendra Borgharkar		medical.services@sunpharma.com	2228212010	2266969696	Sun Pharmaceutical Industries Ltd.	Mumbai	MAHARASHTRA	400059	India
CTRI/2010/091/000563	CTRI2010091000563	Dr Shailesh Singh	Associate Vice President DRA and R&D	shaileshs@ajantapharma.com	022-66062100	022-66062112	Ajanta Pharma Ltd., Advent,	Mumbai	MAHARASHTRA	400 067	India	Ajanta Pharma Ltd, Advent
CTRI/2010/091/000565	CTRI2010091000565	Dr Sanjiv Sharma	Professor & Head	meetisv@yahoo.com	011-26588641	011-26594759	Dept.of Cardiac Radiology	New Delhi	DELHI	110029	India
CTRI/2010/091/000569	CTRI2010091000569	Prof.(Dr.) Tapan Kumar Pal		tkpal12@gmail.com	(033)24146186/6266	(033) 24146967. Mob: 09830036297	Bioequivalence Study Centre, Dept. of Pharmaceutical Technology, Jadavpur University, Kolkata, India	Kolkata	WEST BENGAL	700032	India
CTRI/2010/091/000571	CTRI2010091000571	Dr. Surendra Borgharkar		medical.services@sunpharma.com	2228212010	2266969696	Sun Pharmaceutical Industries Ltd.	Mumbai	MAHARASHTRA	400059	India
CTRI/2010/091/000573	CTRI2010091000573	Lokesh Kashyap		lokeshkashyap@yahoo.com		9868397821	Department of Anaesthesiology and Intensive care	New Delhi	DELHI	110029	India
CTRI/2010/091/000574	CTRI2010091000574	Dr. P.M. Gopinath		dgopinath@yahoo.com		(044) 42736659	Sooriya Hospital	Chennai	TAMIL NADU	600093	India
CTRI/2010/091/000578	CTRI2010091000578	SUBHANKAR DASGUPTA		subhankar74@gmail.com		033-24903537	harinibash	Not Applicable	N/A	700140	India
CTRI/2010/091/000580	CTRI2010091000580	Dr Aditi Parekh	Associate Director - Clinical Operations	aditi.parekh@roche.com	022-33941054	022-33941414	Roche Products (India) Pvt.Ltd.	Mumbai	MAHARASHTRA	400051	India	Roche Products (India) Pvt. Ltd.
CTRI/2010/091/000582	CTRI2010091000582	Sakshi Pawar		sakshi.p@vediclifesciences.com	66941169	022-42025710	118, Morya House, Off. New Link Road	Mumbai	MAHARASHTRA	400053	India
CTRI/2010/091/000583	CTRI2010091000583	Dr C S Pramesh	Professor & Surgical Oncologist	cspramesh@gmail.com	2224154005	2224177070	Tata Memorial HospitalRoom No 301 , HBB Block , 3rd Floor Dr E Borges Road,Parel ,	Mumbai	MAHARASHTRA	400012	India	Tata Memorial Hospital
CTRI/2010/091/000584	CTRI2010091000584	Dr Raakhi Tripathi		i_e_@vsnl.net	telefax 022 23012223	022-2301 2223	Dept of clnical pharmacology TNMC and BYL Nair Hospital Mumbai Central Mumbai 40008	Mumbai	MAHARASHTRA	400008	India
CTRI/2010/091/000585	CTRI2010091000585	Dr.M.Akhtar Siddiqui		drmasjh@rediffmail.com		01126059686,9891273627	Faculty of Medicine(U)	New Delhi	DELHI	110062	India
CTRI/2010/091/000586	CTRI2010091000586	Dr Shailesh Singh	Vice President Medical/Regulatory Affair	shailesh.singh@ajantapharma.com		2266062111	Ajanta Pharma Ltd., Advent	Mumbai	MAHARASHTRA	400 067	India	Ajanta Pharma Ltd, Advent
CTRI/2010/091/000588	CTRI2010091000588	Dr Shailesh Singh	Vice President Medical/Regulatory Affair	shailesh.singh@ajantapharma.com		2266062111	Ajanta Pharma Ltd., Advent	Mumbai	MAHARASHTRA	400 067	India	Ajanta Pharma Ltd, Advent
CTRI/2010/091/000589	CTRI2010091000589	Dr. Nitin M Rathod		nitinmr@yahoo.in			R N Cooper Hospital, Mumbai	India	R N Cooper Hospital, Mumbai	Mumbai|MAHARASHTRA	India
CTRI/2010/091/000590	CTRI2010091000590	Therapeutic Area Head		clinicaltrials@allergan.com		91 80 40389500	Allergan Pharmaceutical Development Center	Bangalore	KARNATAKA	560 027	India
CTRI/2010/091/000591	CTRI2010091000591	Dr Arani Chatterjee	Sr Vice President	aranichatterjee@panaceabiotec.com	91-11-41578085	91-1141678000	B-1 Extn/G-3, Mohan Co-op. Indl. Estate,	New Delhi	DELHI	110044	India	Panacea Biotec Ltd
CTRI/2010/091/000593	CTRI2010091000593	Dr Garima Kachhawa		garimakhadgawat@gmail.com		9968382309	Dept of Obst &amp; Gynecology	New Delhi	DELHI	110029	India
CTRI/2010/091/000594	CTRI2010091000594	Dr. Amar V. Desai		amarvdesai@gmail.com	-	02637-258749	Mata bhagvati devi ayurved hospital,Silotvad	Navsari	GUJARAT	396445	India
CTRI/2010/091/000595	CTRI2010091000595	Dr Jitendra Dixit	Head Global Clinical Operations India	jdixit@its.jnj.com	2266718200	2266646464	Correspondence address:Johnson and Johnson Ltd.,Global Clinical Operations501 Arena Space Behind Majas Bus Depot Off J.V. Link Road Jogeshwari East Mumbai	Mumbai	MAHARASHTRA	400060	India	Global Clinical Operations India
CTRI/2010/091/000596	CTRI2010091000596	Dr. Sharmin Yaqin		sharmin@dendriticcellresearch.com	1204317902	1202500111	J 3 Sector 41	Not Applicable	N/A	201303	India
CTRI/2010/091/000598	CTRI2010091000598	Mr Sunil Garg	Director, Clinical Operations	sunil.garg@incresearch.com	911244642401	911244642400	INC GVKBIO Pvt Ltd 14th Floor, Tower B, Building No 14 DLF Cyber City, Phase III Gurgaon.	Gurgaon	HARYANA	122002	India	INC Research
CTRI/2010/091/000602	CTRI2010091000602	Chandrashekhar S Bolmall		chandrashekharb@glenmarkpharma.com	91-22-40189990	91-22-40189999	Glenmark Pharmaceuticals Ltd, Medical Services Dept	Mumbai	MAHARASHTRA	400099	India
CTRI/2010/091/000606	CTRI2010091000606	Prof. Rajesh Verma		drrajeshverma32@yahoo.com		5222253158	Department of Neurology	Lucknow	UTTAR PRADESH	226003	India
CTRI/2013/02/003351	CTRI201302003351	Nalini Shastri	Professor	svcphod@yahoo.co.in	040-23112978	040-23118528	Sri Venkateshwara College of Phamacy86, Madhapur, Hitech city road	Hyderabad	ANDHRA PRADESH	500081	India	Sri Venkateshwara College of Pharamcy
CTRI/2010/091/000608	CTRI2010091000608	I.Nagaraju		raju@sugenlife.com		9949860196	Sugen Life Sciences	Not Applicable	N/A	517 505	India
CTRI/2010/091/000609	CTRI2010091000609	Dr Manish Mistry	Medical Director	manish.mistry@novartis.com		2224958303	Novartis India Limited	Mumbai	MAHARASHTRA	400018	India
CTRI/2010/091/000610	CTRI2010091000610	Mr Rajesh CN	Asst. General Manager	rajeshcn@lambda-cro.com	079-40202022	079-40202020	Lambda Therapeutic Research Limited	Ahmadabad	GUJARAT	380061	India
CTRI/2010/091/000612	CTRI2010091000612	Dr. Arani Chatterjee		aranichatterjee@panaceabiotec.com	011-41578085	011-41679000	B-1 Extn/G-3, Mohan Co-op. Industrial Estate, Mathura Road	New Delhi	DELHI	110044	India
CTRI/2010/091/000616	CTRI2010091000616	Dr Aparanjit Paul		aparanjitpaul@gmail.com			Department of Anesthesiology	Vellore	TAMIL NADU	632004	India
CTRI/2010/091/000617	CTRI2010091000617	Dr K V V Prasad	Professor	kakarlap@hotmail.com	8362467612	8362468142	SDM College of Dental Sciences &amp; Hosptial	Dharwad	KARNATAKA	580009	India
CTRI/2011/05/001736	CTRI201105001736	Ravinder Tyagi	Senior Clinical Research Associate	rtyagi1@its.jnj.com	2225628053	2225644441	Global Clinical Operations, Johnson and Johnson Limited	Mumbai	MAHARASHTRA	400080	India	Johnson and Johnson Limited
CTRI/2010/091/000619	CTRI2010091000619	Swapnali Raut	Compliance Oversight Lead	Swapnali.raut@pfizer.com	91-22-26525993	91-9821415224	Compliance Oversight Lead, Pfizer Limited, Patel Estate, Off S. V. Road, Jogeshwari West, Mumbai, MAHARASHTRA, 400 102, India	Mumbai	MAHARASHTRA	400 102	India	Representing Pfizer Limited
CTRI/2010/091/000621	CTRI2010091000621	Dr Veena Jaguste	Dir Development Operations	vjaguste@amgen.com	2267869138	2267869353	A Wing, Level 4, Dynasty Business Park	Mumbai	MAHARASHTRA	400 059	India	Amgen Technology Pvt. Ltd
CTRI/2011/06/001831	CTRI201106001831	Dr Hemanth Nandigala		hemanth@virchows.com			Virchow Biotech Pvt Ltd,Plot no. 319 &amp; 320, Swami Ayyappa Housing society, Near YSR statue	Hyderabad	ANDHRA PRADESH	500 081	India
CTRI/2010/091/000623	CTRI2010091000623	Mr Avik Kumar Ghosh	Head Clinical operations	avkg@novonordisk.com	918041119026	919731188991	Novo Nordisk India Private Ltd.	Bangalore	KARNATAKA	560 066	India
CTRI/2010/091/000624	CTRI2010091000624	Thanuja Naidu		Thanuja.Naidu@pharm-olam.com	080-41105520	080-40302222	Pharm-Olam International India Pvt Ltd	Not Applicable	N/A	560095	India
CTRI/2010/091/000626	CTRI2010091000626	Dr.Smita Gheyee		drsmitagheyee@globalhospital.net	+91 40 23233166	+91 40 23244444	6-1-1070/1to 4	Hyderabad	ANDHRA PRADESH	500 004	India
CTRI/2010/091/000627	CTRI2010091000627	Rashika Suri	Clinical Operations	Rashika.Suri@biocon.com		080-28085130	Clinical, Biocon Research Limited SEZ Unit Plot No: 2 &amp; 3, Phase IV-BIA Bommasandra-Jigani Link Road Bangalore	Bangalore	KARNATAKA	560 099	India	Biocon Research Limited
CTRI/2010/091/000632	CTRI2010091000632	Dr. Amit Garg		amit.garg@merck.co.in	2224936046	2266609044	Merck Serono (Merck Ltd.) Mumbai	Mumbai	MAHARASHTRA	400018	India
CTRI/2011/09/002012	CTRI201109002012	Dr. Deven Parmar		devenp@wockhardt.com	2226523885	2226594444	Wockhardt Ltd,Wockhardt Towers,	Mumbai	MAHARASHTRA	400051	India
CTRI/2010/091/000637	CTRI2010091000637	Dr Ankur Malhotra		ankur.malhotra@novartis.com	24954112	022-24958589	Sandoz House, 5th floor,Shivsagar Estate	Mumbai	MAHARASHTRA	400018	India	Novartis
CTRI/2010/091/000638	CTRI2010091000638	Prof. Alka kriplani		kriplanialka@gmail.com	91-11-26588641	91- 9810828717	3081, 3rd floor, Teaching Block, AIIMS, Ansari Nagar East	New Delhi	DELHI	110029	India
CTRI/2010/091/000639	CTRI2010091000639	Dr. Sujata Mohanty		sujmohanty@yahoo.co.in	011-26588641	011-26593085	Stem Cell Facility	New Delhi	DELHI	110029	India
CTRI/2012/02/002463	CTRI201202002463	DrRadhikaSoanker	Senior Resident	dr_radhika_s@yahoo.co.in		9849096013	Department of Clinical Pharmacology and therapeuticsNizams Institute of Medical SciencesPanjagutta	Hyderabad	ANDHRA PRADESH	500082	India	Nizams Institute of Medical Sciences
CTRI/2010/091/000641	CTRI2010091000641	Suchela Srivatsa	Director – Clinical Operations	suchela.srivatsa@quintiles.com	91-22-56774343	91-9820712114	301-A-1, Leela Business ParkMV Road, Andheri East, Mumbai 400059	Mumbai	MAHARASHTRA	400059	India	Quintiles Research (India) Pvt. Ltd.
CTRI/2010/091/000643	CTRI2010091000643	Dr.lakshmi Kiran		lkiran@globalhospital.net	+91 40 23233166	+91 40 30244501	6-1-1070/1 to 4	Hyderabad	ANDHRA PRADESH	500 004	India
CTRI/2010/091/000644	CTRI2010091000644	Dr.Lakshmi Kiran		lkiran@globalhospital.net	+91 40 23233166	+91 30244501	6-1-1070/1 to 4	Hyderabad	ANDHRA PRADESH	500 004	India
CTRI/2010/091/000645	CTRI2010091000645	Dr. Pramod Gawli		pramod.gawli@novartis.com	+91 22 2495 4112	+91 22 2495 8532	Novartis Healthcare Pvt. Ltd., Sandoz House, 5th Floor,	Mumbai	MAHARASHTRA	400 018	India
CTRI/2011/10/002050	CTRI201110002050	Swapnali Raut	Compliance Oversight Lead	Swapnali.raut@pfizer.com	91-22-26525993	91-9821415224	Pfizer Limited, Patel Estate, Off S. V. Road, Jogeshwari West, Mumbai, MAHARASHTRA, 400 102, India	Mumbai	MAHARASHTRA	400102	India	Representing Pfizer Limited
CTRI/2010/091/000649	CTRI2010091000649	Mr Pawan Bhusari	Sr.Manager	pawanbhusari@sristek.com	914066129566	914066129512	Sr.Manager-Clinical Operations, Sristek Consulting Pvt. Ltd, DLF Cyber city	Hyderabad	ANDHRA PRADESH	500032	India	Sristek Consulting Pvt. Ltd
CTRI/2010/091/000652	CTRI2010091000652	Dr. R.H. Jani		rhjani@zyduscadila.com		22-26186057	Zydus Cadila House	Mumbai	MAHARASHTRA	400057	India
CTRI/2010/091/000656	CTRI2010091000656	Dr.K.N.Sridhar		knsridharis@hotmail.com	Nil	080 26603203	SRI RESEARCH FOR TISSUE ENGINEERING PRIVATE LIMITED# 215/2, 4th Main Road, Chamarajpet,Bangalore	Bangalore	KARNATAKA	560018	India
CTRI/2010/091/000657	CTRI2010091000657	Rajesh Radhakrishnan	Director - Clinical Studies & Education	rajesh.radhakrishnan@medtronic.com	022-33074704	022-33074700	Solitaire Corporate Park, Bldg No. 12, 4th Floor	Mumbai	MAHARASHTRA	400 093	India
CTRI/2010/091/000658	CTRI2010091000658	Dr.Aditi Chaudhuri		draditipgi@gmail.com		9216224575	78c, Binoba Bhave Road,P.O.Sahapur.	Kolkata	WEST BENGAL	700038	India
CTRI/2010/091/000660	CTRI2010091000660	Dr. Onkar Swami		Onkar.Swami@emcure.co.in	020-39821019	020-39821000	Emcure Pharmaceuticals Ltd	Pune	MAHARASHTRA	411057	India
CTRI/2010/091/000661	CTRI2010091000661	Dr GVJA Harshavardhan	Director	harshavardhan@bharatbiotech.com	4023480560	4023480567	Bharat Biotech Intl Ltd, Genome Valley, Shameerpet, Hyderabad,	Hyderabad	ANDHRA PRADESH	500078	India
CTRI/2010/091/000663	CTRI2010091000663	Dr. Surendra Borgharkar		medical.services@sunpharma.com	2228212010	2266969696	Sun Pharmaceutical Industries Ltd.	Mumbai	MAHARASHTRA	400059	India
CTRI/2010/091/000665	CTRI2010091000665	Murugananthan K	Head-Clinical Department	murugananthan.k@novartis.com		022-24958545	Novartis Healthcare Private Limited, Medical Department, Sandoz House,Shiv Sagar Estate,Dr. Annie Besant Road,Worli, Mumbai	Mumbai	MAHARASHTRA	400 018	India
CTRI/2010/091/000666	CTRI2010091000666	Dr. P.M. Dalal,		pmdalal_in@yahoo.com	2226406844	2226568000	LKMM Trust Research Centre at Lilavati Hospital	Mumbai	MAHARASHTRA	400050	India
CTRI/2010/091/000679	CTRI2010091000679	Murugananthan K	Head- Clinical Department	murugananthan.k@novartis.com		022-24958545	Novartis Healthcare Private Limited, Medical Department,Sandoz House,Shiv Sagar Estate,Dr. Annie Besant Road,Worli, Mumbai	Mumbai	MAHARASHTRA	400 018	India
CTRI/2010/091/000681	CTRI2010091000681	AtaAli Shaikh,		shaikh.ataali@kendle.com		911244536 300	Regulatory Consulting and Submissions (RCS) Kendle India Pvt Ltd. Unit 002, Ground Floor, Tower C, Cyber Park, Sector 39,	Gurgaon	HARYANA	122001	India
CTRI/2011/07/001922	CTRI201107001922	Naju Turakhia	General Manager- Clinical Research	Naju.Turakhia@bharatserums.com	2261383400	2261383409	Bharat Serums and Vaccines Ltd1st Floor Building No1 Business Development Centre Near Tatwagyan Vidyapeeth Ghodbunder RoadThane (West)	Thane	MAHARASHTRA	400610	India	Bharat Serums and Vaccines Ltd
CTRI/2010/091/000683	CTRI2010091000683	Dr Mamta Singh	Senior Manager- Regulatory Affairs	masingh@incresearch.com		124453600	Kendle India Pvt Ltd, Unit No-002, Ground Floor, Tower C, Cyber Park, Sector 39 HARYANA122001India	Gurgaon	HARYANA	122001	India	Kendle India Pvt Ltd,
CTRI/2010/091/001025	CTRI2010091001025	Dr.P.M.Dalal		pmdalal_in@yahoo.com	2226406844	2226568000	Research Director,LKMM Trust Research centre	Mumbai	MAHARASHTRA	400050	India
CTRI/2010/091/000684	CTRI2010091000684	Dr RH Jani	Sr. Vice President, Clinical R&D	rhjani@zyduscadila.com	91-22-26151735	91-22-26186052	Zydus Cadila House, Plot No. 360,	Mumbai	MAHARASHTRA	400057	India
CTRI/2010/091/000685	CTRI2010091000685	Mr. Akash Bhavsar		ab@investigatorsforum.net	079-40054113	+91-9898090605	B-501, Krishna Complex,Opp. Devashish School,Nr. Rajpath Club	Ahmadabad	GUJARAT	380 054	India
CTRI/2010/091/000686	CTRI2010091000686	Sunil Garg	Sr. Manager Clinical Operations	sgarg@incresearch.com	91-124-4642401	911244642400	INC GVKBIO Pvt Ltd14th Floor, Tower B, Building No 14, DLF Cyber City, Phase III	Gurgaon	HARYANA	122002	India	INC GVKBIO Pvt Ltd
CTRI/2010/091/001027	CTRI2010091001027	Radhika Sreedharan	Compliance Oversight Lead	radhika.sreedharan@pfizer.com	91-22-26525993	91-9940660408	Pfizer Limited, Patel Estate, Off S. V. Road, Jogeshwari West, Mumbai, MAHARASHTRA, 400 102, India	Mumbai	MAHARASHTRA	400102	India	Representing Pfizer Limited
CTRI/2010/091/001028	CTRI2010091001028	Mr.Amol Choulwar		achoulwar@macleodspharma.com	2228304641	2228306435	G-2,Shanti Nagar, Mahakali caves rd,	Mumbai	MAHARASHTRA	400059	India
CTRI/2010/091/001029	CTRI2010091001029	Murugananthan K	Head-Clinical Development	murugananthan.k@novartis.com		022-24958545	Novartis Healthcare Private Limited, Medical Department, Sandoz House,Shiv Sagar Estate,Dr. Annie Besant Road,Worli, Mumbai	Mumbai	MAHARASHTRA	400 018	India
CTRI/2010/091/001030	CTRI2010091001030	Dr. Naseem Shah		nasemys@gmail.com	91 11 26589304	91-11 26589304	CHIEF, Centre for Dental Education &amp; Research,	New Delhi	DELHI	110029	India
CTRI/2010/091/001032	CTRI2010091001032	Dr Sumedh M Gaikwad	DIrector-Medical Services	sumedh.gaikwad@themismedicare.com	022-28785393	022-67603320	Themis Medicare Limited, 11/12, Udyog Nagar, S.V.Road,	Mumbai	MAHARASHTRA	400 104	India
CTRI/2011/06/001844	CTRI201106001844	Salini James		Salini.James@sanofi-aventis.com	022-28278059	022-28278555	Sanofi Aventis India Limited	Mumbai	MAHARASHTRA	400093	India
CTRI/2010/091/001036	CTRI2010091001036	Debasish Hota		debhota@gmail.com	1722744401	1722755244	Department of Pharmacology,	Chandigarh	CHANDIGARH	160012	India
CTRI/2012/06/002742	CTRI201206002742	Dr Bhaumik Mody	Manager	bhaumik.mody@cadilapharma.co.in	912714220315	912714221481	Cadila Pharmaceuticals Ltd,1389 Trasad Road,Dholka	Ahmadabad	GUJARAT	387 810	India	Cadila Pharmaceuticals Ltd
CTRI/2010/091/001039	CTRI2010091001039	Dr P Jagannath		drjagannath@gmail.com	2226406841	2266529999	S.L. Raheja Hospital	Mumbai	MAHARASHTRA	400 016	India
CTRI/2010/091/001040	CTRI2010091001040	Pooja Chheda		myself.pooja@gmail.com	022-24117821	022-24133767	Department of Clinical Pharmacology	Mumbai	MAHARASHTRA	400 012	India
CTRI/2010/091/001041	CTRI2010091001041	Dr.Vinayak Samant		drvinayaksamant@gmail.com			Dr.Samant Hospital, Navi Mumbai-400705	Mumbai	MAHARASHTRA	400705	India
CTRI/2010/091/001043	CTRI2010091001043	Dr.Smita Gheyee		Drsmitagheyee@globalhospital.net	+91 40 23244455	+91 40 30242405	6-1-1070/1-4,	Hyderabad	ANDHRA PRADESH	500 004	India
CTRI/2010/091/001044	CTRI2010091001044	Mr. Jagadeesh		jagadeeshhare@gmail.com		9036197653	117, Venkateshwara Nagara, Jakkur, Yelehanka Hobli	Not Applicable	N/A	560064	India
CTRI/2010/091/001046	CTRI2010091001046	Mr Pankaj		cra@venusremedies.com	1722565566	1795302024	Venus Remedies Limited, Plot No- 51-52 Phase -I, Industrial Area, Panchkula (Haryana)-134113,India	Panchkula	HARYANA	134113	India
CTRI/2010/091/001048	CTRI2010091001048	Mr. Jagadeesh		jagadeeshhare@gmail.com		9036197653	117, Venkateshwara Nagara, Jakkur, Yelehanka Hobli	Not Applicable	N/A	560064	India
CTRI/2010/091/001049	CTRI2010091001049	Swapnali Raut	Compliance Oversight Lead	Swapnali.raut@pfizer.com	91-22-26525993	91-9821415224	Pfizer Limited, Patel Estate, Off S. V. Road, Jogeshwari West, Mumbai, MAHARASHTRA, 400 102, India	Mumbai	MAHARASHTRA	400102	India	Representing Pfizer Limited
CTRI/2014/09/005027	CTRI201409005027	Dr Vrisha Madhuri	professor and Head	madhuriwalter@cmcvellore.ac.in	4162232035	4162282081	Paediatric Orthopaedics unit	Vellore	TAMIL NADU	632004	India	Christian Medical College Vellore
CTRI/2015/06/005859	CTRI201506005859	Dr. Prashanth Thankachan		praxmail@gmail.com	+91-80-25501088	+91-8-2206 5059	Lecturer, Division of Nutrition,St John's Research Institute	Bangalore	KARNATAKA	560034	India
CTRI/2010/091/001052	CTRI2010091001052	Dr Vishal Pandit		vishal.pandit@ge.com	1244906000	9999316602	GE Healthcare Pvt Ltd	Gurgaon	HARYANA	122009	India
CTRI/2010/091/001054	CTRI2010091001054	Dr Sonali Gupta		sonali_2706@yahoo.co.in		011 22914305	C-1/4A yamuna Vihar	New Delhi	DELHI	110054	India
CTRI/2010/091/001055	CTRI2010091001055	Dr Ravindra Mittal		r.mittal@zyduscadila.com	7926862362	7926868926	Cadila Healthcare Ltd.	Ahmadabad	GUJARAT	380015	India
CTRI/2012/01/002346	CTRI201201002346	Vaishali Kanade	Clinical Project Leader	Vaishali.Kanade@sanofi-aventis.com	91-2230707846	91-2230707823	A 101 Business SquareSir Mathuradas Vasanji Marg Chakala Andheri EMUMBAI 400 093	Mumbai	MAHARASHTRA	400093	India
CTRI/2010/091/001057	CTRI2010091001057	Dr Bhupesh Dewan		Bhupesh.Dewan@zuventus.com	022-28472829	022-30610000	5119-'D' Wing, Oberoi Garden Estate	Mumbai	MAHARASHTRA	400 072	India
CTRI/2010/091/001058	CTRI2010091001058	Kanchan Tyagi		kanchan.tyagi@ranbaxy.com	911244107000	911244194218	Project Leader, MACR, Ranbaxy Research Laboratories, Ltd	Gurgaon	HARYANA	122015	India
CTRI/2012/09/003033	CTRI201209003033	Dr KChandrasekaran		kcs@shreya.co.in	2266939222	2266938222	SHREYA LIFE SCIENCES PVT LTD	Mumbai	MAHARASHTRA	400099	India
CTRI/2010/091/001061	CTRI2010091001061	Kayur Mehta		kayur.mehta@gmail.com		033-24660903	37A, Southern Avenue,	Kolkata	WEST BENGAL	700029	India
CTRI/2010/091/001063	CTRI2010091001063	Dr Sanjeev Hegde	Head Clinical Development	sanjeev.hegde@relbio.com	2267678222	2267678208	Dhirubhai Ambani Life Sciences Centre Plot No. R 282 TTC Area of MIDCThane Belapur Road Rabale Navi Mumbai	Mumbai	MAHARASHTRA	400701	India	Reliance Life Science Pvt. Ltd
CTRI/2011/05/001716	CTRI201105001716	Sanjay Kabra	Director - Clinical Research	SKabra@pharmanet.com	22-40957399	22-40957342	Unit 1101, Level 11, Millenia Tower B	Not Applicable	N/A	560 008	India	Pharmanet Clincal sServices Pvt. Ltd.
CTRI/2010/091/001068	CTRI2010091001068	Suchela Srivatsa	Director – Clinical Operations	suchela.srivatsa@quintiles.com	91-22-56774343	91-9820712114	301-A-1, Leela Business ParkMV Road, Andheri East, Mumbai 400059	Mumbai	MAHARASHTRA	400 059	India	Quintiles Research (India) Pvt. Ltd.
CTRI/2010/091/001069	CTRI2010091001069	PROF. UMESH KAPIL		umeshkapil@yahoo.com, umeshkapil@gmail.com	+91-11-26588663; 26588641	+91-11-26588058; 26593383; 26594632	Department of Human Nutrition,	New Delhi	DELHI	110 029	India
CTRI/2013/03/003497	CTRI201303003497	C S Pramesh	Principal Investigator	cspramesh@gmail.com	022-24168604	022-24177070	Tata Memorial Hospital, Dr Ernest Borges Marg, Parel, Mumbai	Mumbai	MAHARASHTRA	400012	India
CTRI/2010/091/001072	CTRI2010091001072	Dr Manjari Tripathi	Additional Professor	manjari.tripathi@gmail.com	1126588663	1126594494	Department of Neurology	New Delhi	DELHI	110029	India
CTRI/2010/091/001073	CTRI2010091001073	Swapnali Raut	Compliance Oversight Lead	Swapnali.raut@pfizer.com	91-22-26525993	91-9821415224	Pfizer Limited, Patel Estate, Off S. V. Road, Jogeshwari West, Mumbai, MAHARASHTRA, 400 102, India	Mumbai	MAHARASHTRA	400102	India	Representing Pfizer Limited
CTRI/2010/091/001074	CTRI2010091001074	Swapnali Raut	Compliance Oversight Lead	Swapnali.raut@pfizer.com	91-22-26525993	91-9821415224	Pfizer Limited, Patel Estate, Off S. V. Road, Jogeshwari West, Mumbai, MAHARASHTRA, 400 102, India	Mumbai	MAHARASHTRA	400102	India	Representing Pfizer Limited
CTRI/2010/091/001076	CTRI2010091001076	Deepu David		deepudavid@gmail.com	(0416) 2232103	4162031	Assistant Professor	Vellore	TAMIL NADU	632004	India
CTRI/2010/091/001077	CTRI2010091001077	Kedar Nayak	Clinical Research Manager	kedar.n.nayak@gsk.com	022-24947415	022-24959508	GlaxoSmithKline Pharmaceuticals Ltd	Mumbai	MAHARASHTRA	400 030	India	GlaxoSmithKline Pharmaceuticals Limited
CTRI/2010/091/001078	CTRI2010091001078	Dr Sumedh M Gaikwad		sumedh.gaikwad@themismedicare.com	022-28785393	67603320	C/o Themis Medicare Limited, 11/12, Udyog Nagar,	Mumbai	MAHARASHTRA	400 104	India
CTRI/2010/091/001079	CTRI2010091001079	Dr.Babina.N		dr.babina@jindalnaturecure.org	080 - 23717785	080 - 23717777	INYS-MRS,Jindal nagar	Bangalore	KARNATAKA	560073	India
CTRI/2010/091/001081	CTRI2010091001081	Shravanti Bhowmik		shravanti.bhowmik@sparcmail.com	91-22-66455685	91-22-66455645	Sun Pharma, 17-B, Mahakali Caves Road	Mumbai	MAHARASHTRA	400093	India
CTRI/2010/091/001086	CTRI2010091001086	DrShalaka Aagarkhedkar	Medical Coordinator	ashalaka@gmail.com		9011090078	Medical Coordinator,Padmashree Dr.D.Y.Patil Pratishthan Hospital and Research Centre,	Pune	MAHARASHTRA	411018	India	Padmashree Dr.D.Y.Patil Pratishthan Hospital and Research Centre
CTRI/2011/05/001757	CTRI201105001757	Dr Kiran Marthak	Director	kiran.marthak@veedacr.com	2230033000	2230033140	Veeda Clinical Research Pvt Ltd, Nilkamal House, Ground Floor	Mumbai	MAHARASHTRA	400093	India	Director
CTRI/2010/091/001089	CTRI2010091001089	Dr. Surendra Borgharkar		medical.services@sunpharma.com		2266969696	Sun Pharmaceutical Industries Ltd.Acme Plaza, Andheri Kurla Road	Mumbai	MAHARASHTRA	400059	India
CTRI/2010/091/001090	CTRI2010091001090	Sunita Taneja		drsunita.taneja@gmail.com	1146043756	01146043751-55	Society for Essential Health Action and Training	New Delhi	DELHI	110016	India
CTRI/2010/091/001091	CTRI2010091001091	Dr (Mrs) Manjari Tripathi		manjari.tripathi@gmail.com	1126588663	1126594494	Department of Neurology	New Delhi	DELHI	110029	India
CTRI/2010/091/001092	CTRI2010091001092	Dr Nitin M Rathod		nitinmr@yahoo.in			Consulting Physician,Dr R N Cooper Hospital,Ville Parle (West)	Mumbai	MAHARASHTRA	400 056	India
CTRI/2010/091/001093	CTRI2010091001093	Nitya Pandita	Clinical Trial Lead	nitya.pandita@biogenidec.com	1244572370	1244572349	Biogen Idec Biotech India Pvt. Ltd.	Gurgaon	HARYANA	122002	India
CTRI/2010/091/001094	CTRI2010091001094	Shibadas Biswal	Clinical Trial Lead	shibadas.biswal@novartis.com	4067671600	4067674607	Novartis Healthcare Private Ltd	Hyderabad	ANDHRA PRADESH	500081	India	Novartis Healthcare Private Ltd
CTRI/2010/091/001095	CTRI2010091001095	Arvind Bagga	Professor	arvindbagga@hotmail.com	011-26588480	011-26593472	3053, Teaching Block	New Delhi	DELHI	110029	India
CTRI/2010/091/001096	CTRI2010091001096	Mrs. Naju Turakhia		naju.t@bharatserums.com	+91-22-61383400 +91-22-61383400 +91-22-61383400	+91-22-61383409	Bharat Serums &amp; Vaccines Ltd, 1st Floor, Building No.1, Business Development Centre	Thane	MAHARASHTRA	400610	India
CTRI/2010/091/001097	CTRI2010091001097	Mr Avik Kumar Ghosh	Senior Clinical Operations Manager	avkg@novonordisk.com	918041119026	918030713446	Plot No.32, 47 - 50,EPIP Area,	Bangalore	KARNATAKA	560066	India	Novo Nordisk India Private Ltd.
CTRI/2010/091/001098	CTRI2010091001098	Vinod M		vinod.m@ecronacunova.com	91-80-66915719	91-80-66915714	Manipal Acunova Limited.,Mobius, SJR i-Park	Bangalore	KARNATAKA	560066	India
CTRI/2010/091/001102	CTRI2010091001102	Dr Zeeba ZakaurRab	Assistant Professor	zzrab@yahoo.co.in		0571-2402928	11-A Syed Colony,Opposite Mosque Syed Colony,New Sir Syed Nagar,Aligarh	Aligarh	UTTAR PRADESH	202 002	India	Deptt. of Pediatrics, Jawaharlal Nehru Medical College,A.M.U.
CTRI/2010/091/001103	CTRI2010091001103	Vaishali N Shah		vnshah_02@yahoo.com	-------------------------	919898321312	A.P.M.C College of Pharmaceutical Edu &amp; Research.	Not Applicable	N/A	383001	India
CTRI/2010/091/001105	CTRI2010091001105	Sreedhar Singamala		sreedhar@clinfoxintl.com		040-64545858	Office 14 &amp; 15, First Floor,Soni Business Complex,Prashanthi Nagar	Hyderabad	ANDHRA PRADESH	500072	India
CTRI/2010/091/001106	CTRI2010091001106	Mr R. Prasad		prasad@akums.net	091 11 27023256	091 11 47511000	General Manager, Akums Drugs and Pharmaceuticals Ltd	New Delhi	DELHI	110 034	India
CTRI/2010/091/001107	CTRI2010091001107	Dr Umakanth Patil	Professor & Head Pharmacology	drpatilun@yahoo.co.in		919886767811	SS Medical College &amp; Research CenterDepartment of Pharmacology, Room No 1NH 4 BypassDavanagere	Davanagere	KARNATAKA	577005	India	SS Medical College & Research Center
CTRI/2010/091/001114	CTRI2010091001114	Anuj Sarin		anuj@qualtran.com	+91-1244237427	+91-9810934713	Qualtran LLC	Gurgaon	HARYANA	122002	India
CTRI/2010/091/001115	CTRI2010091001115	Dr Aditi Parekh	Dy. Director – Operations	aparekh@neemanasia.com	91-22-24930936	91-9820365274	Max Neeman International	Mumbai	MAHARASHTRA	400018	India
CTRI/2010/091/001116	CTRI2010091001116	Dr Shravanti Bhowmik	Medical Advisor - Clinical Research	shravanti.bhowmik@sparcmail.com	022-66455685	022-66455645	17/B, Mahal Industrial Estate, Mahakali Caves Road	Mumbai	MAHARASHTRA	400093	India	Sun Pharma Advanced Research Co Ltd
CTRI/2012/04/002585	CTRI201204002585	dr deepak mathew	Junior resident	deepakgregory@gmail.com		011-26594606	Department of AnaesthesiaAll India Institute of Medical SciencesAnsari NagarDelhi	New Delhi	DELHI	110029	India	AIIMS
CTRI/2010/091/001118	CTRI2010091001118	Dr Ravindra Mittal		r.mittal@zyduscadila.com	7926862362	7926868926	Cadila Healthcare Ltd.	Ahmadabad	GUJARAT	380015	India
CTRI/2010/091/001119	CTRI2010091001119	Dr Ravindra Mittal		r.mittal@zyduscadila.com	7926862362	7926868926	Cadila Healthcare Ltd.	Ahmadabad	GUJARAT	380015	India
CTRI/2010/091/001121	CTRI2010091001121	Dr Shailesh Singh	Associate Vice President DRA and R&D	shaileshs@ajantapharma.com	022-66062100	022-66062112	Ajanta Pharma Ltd., Advent,	Mumbai	MAHARASHTRA	400 067	India	Ajanta Pharma Ltd, Advent
CTRI/2010/091/001122	CTRI2010091001122	Dr Shravanti Bhowmik	Medical Advisor - Clinical Research	shravanti.bhowmik@sparcmail.com	022-66455685	022-66455645	17/B, Mahal Industrial Estate Mahakali Caves Road	Mumbai	MAHARASHTRA	400093	India	Sun Pharma Advanced Research Co Ltd
CTRI/2012/12/003273	CTRI201212003273	Dr Anup Anvikar	Scientist D	anvikar@gmail.com	1125361090	1125307122	National Institute of Malaria ResearchSector 8DwarkaNew Delhi	New Delhi	DELHI	110077	India	National Institute of Malaria Research
CTRI/2010/091/001176	CTRI2010091001176	DR SUDHIR BORGONHA	MEDICAL DIRECTOR	sborgonha@embraceinnovations.com		91-9686897400	Cambree Life Improvement Technologies Pvt Ltd,	Bangalore	KARNATAKA	560025	India
CTRI/2012/02/002447	CTRI201202002447	Dr Prasad Kulkarni	Medical Director	drpsk@seruminstitute.com	91-20-26993945	91-20-26602384	212/2, Off Soli Poonawalla Road, Hadapsar,	Pune	MAHARASHTRA	411028	India	Serum Institute of India Ltd
CTRI/2010/091/001133	CTRI2010091001133	Aparna Sinha		apsin@hotmail.com		9810035503	211	New Delhi	DELHI	110025	India
CTRI/2010/091/001135	CTRI2010091001135	Dr Anil Kukreja		anil.kukreja@roche.com	022-24949500	022-24941414	"The View", 2nd Floor, 165, Dr. Annie Besant Road, Worli	Mumbai	MAHARASHTRA	400018	India
CTRI/2010/091/001136	CTRI2010091001136	Dr Shailesh Singh	Associate Vice President DRA and R&D	shaileshs@ajantapharma.com	022-66062100	022-66062112	Ajanta Pharma Ltd., Advent,	Mumbai	MAHARASHTRA	400 067	India	Ajanta Pharma Ltd, Advent
CTRI/2010/091/001138	CTRI2010091001138	Gautam Saranath		gautam.saranath@inventiahealthcare.com		+91-9987547061	General Manager,Inventia Healthcare Pvt Ltd.	Mumbai	MAHARASHTRA	400053	India
CTRI/2010/091/001144	CTRI2010091001144	Dr Rajat Hazra		rhazra@clinirx.com	91124-4104203	91-9999769131	7th Floor, Tower D, Unitech Cyber Park, Sector-39	Gurgaon	HARYANA	122001	India
CTRI/2010/091/001145	CTRI2010091001145	Kedar Nayak	Area Manager_In-Country Clinical Operations	kedar.n.nayak@gsk.com	912224947415	912224959508	GlaxoSmithKline Pharmaceuticals Ltd.	Mumbai	MAHARASHTRA	400030	India	GlaxoSmithKline Pharmaceuticals Ltd.
CTRI/2010/091/001153	CTRI2010091001153	Amit Nasa	Project Leader	amit.nasa@ranbaxy.com	1244016855	1244194344	Project Leader, Ranbaxy Laboratories Ltd	Gurgaon	HARYANA	122015	India	Ranbaxy Research Laboratories
CTRI/2010/091/001154	CTRI2010091001154	Gautam Saranath		gautam.saranath@inventiahealthcare.com		+91-9987547061	General Manager,Inventia Healthcare Pvt Ltd.	Mumbai	MAHARASHTRA	400053	India
CTRI/2010/091/001161	CTRI2010091001161	Dr Maya Vedamurthy		mayavedamurthy@yahoo.com	044-42857296	044-26453373	RSV Clinic,259/3, Kilpauk Garden Road, Kilpauk Chennai 600010	Chennai	TAMIL NADU	600010	India
CTRI/2010/091/001164	CTRI2010091001164	DrManjunath Ajanal		manju.ajanal@gmail.com	83124242157	9036616510	Dr.manjunath ajanal 2nd year PG Scholar Dept of Dravyaguna KLEUs BMK Ayurveda medical college Belgaum	Belgaum	KARNATAKA	590003	India
CTRI/2010/091/001168	CTRI2010091001168	Dr.Babina.Nandkumar		dr.babina@jindalnaturecure.org	080-23717785	080-23717777	INYS-medical research society.Jindal Nagar	Bangalore	KARNATAKA	560073	India
CTRI/2010/091/001169	CTRI2010091001169	S.N.Murthy		cmo@jindalnaturecure.org	080-23717785	080-23717777	INYS-Medical Research Society.Jindal Nagar	Bangalore	KARNATAKA	560073	India
CTRI/2010/091/001170	CTRI2010091001170	Mrs.Sethu		sethuvnair@gmail.com	080-23717785	080-23717777	INYS-Medical Research Society.Jindal Nagar	Bangalore	KARNATAKA	560073	India
CTRI/2010/091/001171	CTRI2010091001171	S.N.Murthy		cmo@jindalnaturecure.org	080-23717785	080-23717777	INYS-Medical Research Society.Jindal Nagar	Bangalore	KARNATAKA	560073	India
CTRI/2010/091/001177	CTRI2010091001177	Dr Swashraya Shah		swashraya_shah@merck.com	1244375561	1244647300	7th Floor, Vatika Tower- B	Gurgaon	HARYANA	122002	India
CTRI/2010/091/001178	CTRI2010091001178	Dr Sanjay Maroo	Sr GM	sanjaymaroo@troikaapharma.com		79-26856242	Troikaa Pharmaceuticals Limited	Ahmadabad	GUJARAT	380 054	India
CTRI/2010/091/001179	CTRI2010091001179	Dr Sanjay Maroo	Sr. GM	medicalservices@troikaapharma.com	079-26856246	079-26856242	Troikaa Pharmaceuticals Limited	Ahmadabad	GUJARAT	380054	India	Medical services Department
CTRI/2010/091/001186	CTRI2010091001186	Dr Deepa Chodankar	Medical Advisor	deepa.chodankar@sanofi-aventis.com	2230708044		Aventis House, 54/A, Group Sanofi-aventis,	Mumbai	MAHARASHTRA	400093	India	Sanofi Synthelabo India Limited
CTRI/2015/06/005944	CTRI201506005944	Lalit Kumar	Professor	stemcellaiims@yahoo.co.in		011-26593405	Room No 234, Department of Medical Oncology	New Delhi	DELHI	110029	India	Department of Medical Oncology
CTRI/2010/091/001190	CTRI2010091001190	Dr. Rashmi Kashyap		rashmikashyap09@yahoo.in	1722609360	1722621222	# 1155-B	Not Applicable	N/A	160030	India
CTRI/2010/091/006131	CTRI2010091006131	Dr. Georgi Abraham		abraham_georgi@yahoo.com	+91-44-26565510	+91-44- 26561801	Madras Medical Mission	Chennai	TAMIL NADU	600 037	India
CTRI/2011/08/001972	CTRI201108001972	Jigar Lakhani	Clinical Team Manager	LakhaniJigar@prahs.com	91-2271234198	91-2271234129	The Qube, A-602 &amp; A-603, C.T.S.No.1498 A/2M.V. Road, Marol, Andheri (East), Mumba1Mumbai (Suburban)	Mumbai	MAHARASHTRA	400059	India	PRA International
CTRI/2011/07/001898	CTRI201107001898	Jigar Lakhani	Clinical Team Manager	LakhaniJigar@prahs.com	91-2271234198	91-2271234129	The Qube, A-603, C.T.S.No.1498 A/2 M.V. Road, Marol, Andheri (East), Mumbai Mumbai (Suburban)	Mumbai	MAHARASHTRA	400 059	India	Pharmaceutical Research Associates India Pvt. Ltd
CTRI/2010/091/006136	CTRI2010091006136	Prabhat Chandra Mondal		prabhatmndl@yahoo.co.in		9434438616	Bankura Sammilani Medical College	Bankura	WEST BENGAL	722102	India
CTRI/2010/091/006138	CTRI2010091006138	Nitin Chandurkar	DGM,Clinical Research & Development	nitin.chandurkar@ipca.com	022-66474416	022-66474306	Ipca Laboratories ltd, Mumbai	Mumbai	MAHARASHTRA	400067	India
CTRI/2011/091/000084	CTRI2011091000084	Rashi Nangia	QA Manager	rnangia@cidp-cro.com	1140793386	1140793385	CIDP BIOTECH India Pvt. Ltd., 3rd Floor, Max Medcentre	New Delhi	DELHI	110017	India	CIDP Biotech India Pvt. Ltd.
CTRI/2011/091/000088	CTRI2011091000088	Dr. Dange Veerapaneni		dange@sparsha.com	91- 40- 23352580	91- 40?23352581	Sparsha Pharma International Private Limited, India	Hyderabad	ANDHRA PRADESH	502334	India
CTRI/2011/11/002135	CTRI201111002135	Sharad Jain	Clinical Operations Manager	sharad_jain@baxter.com	911244263505	911244500244	Baxter India Pvt Ltd	Gurgaon	HARYANA	122002	India
CTRI/2011/06/001813	CTRI201106001813	Dr Rajesh Lalchandani		rajeshl@glenmarkpharma.com		40889082	Glenmark pharmaceuticals ltd, 3rd floor, D wing, gundecha onclave, kherani road, Sakinaka, Andheri (E), mumbai	Not Applicable	N/A	400072	India
CTRI/2011/091/000093	CTRI2011091000093	Prof V Seshiah	Chairman	vseshiah@gmail.com	044-26640660	044-26641414	Dr V Seshiah Diabetes Research Institute, 729 P H Road, Aminjikarai	Chennai	TAMIL NADU	600 029	India	Dr V Seshiah Diabetes Research Institute
CTRI/2011/091/000095	CTRI2011091000095	Dr Suparna Ghosh Jerath		suparna.ghoshj@iiphd.org	1244722901	1244722900	Indian Institute of Public HealthDelhi	Gurgaon	HARYANA	122002	India
CTRI/2011/091/000099	CTRI2011091000099	Dr Hitt Sharma	Additional Director, Medical Affairs	drhjs@seruminstitute.com	2026998146	2026602451	Serum Institute of India Ltd 212/2, Hadapsar	Pune	MAHARASHTRA	411028	India
CTRI/2011/10/002084	CTRI201110002084	Priya Dsouza	Compliance Oversight Lead	Priya.Dsouza@Pfizer.com	91-22-26525993	91-9987764530	Pfizer Limited, Patel Estate, Off S. V. Road, Jogeshwari West, Mumbai, MAHARASHTRA, 400 102, India	Mumbai	MAHARASHTRA	400 102	India	Representing Pfizer Limited
CTRI/2011/03/001655	CTRI201103001655	Dr Shubhangi Desai	Head Clinical Operations - Asia Pacific	shubhangi.desai@siroclinpharm.com	022-25848275	022-25848000	SIRO Clinpharm Pvt. Ltd.	Thane	MAHARASHTRA	400 610	India	SIRO Clinpharm Pvt. Ltd.
CTRI/2011/05/001763	CTRI201105001763	Dr Smit Kumar	PG Registrar	drsmitkumar@rediffmail.com		0416-2282079	Department of General Surgery Unit 3	Vellore	TAMIL NADU	632004	India
CTRI/2018/02/012187	CTRI201802012187	Dr Prema Ramachandran	Director, Nutrition Foundation of India	nutritionfoundationofindia@gmail.com	011-26857814	011-26962615	C  13, Qutab Institutional Area, New Delhi 110016.		DELHI	110016	India
CTRI/2011/05/001741	CTRI201105001741	Dr Mukta Sachdev	Principal Investigator	mukta.sachdev@mscr.in	91-80-41125934	91-80-40917253	MS Clinical Research Pvt LtdMezzanine Floor Classic Court		KARNATAKA	560025	India
CTRI/2011/04/001689	CTRI201104001689	Dr Amit Kubavat		amitkubavat@zyduscadila.com	079-26862362	079-26868812	Cadila Healthcare Ltd.Zydus Tower, Satellite Cross Roads, Ahmedabad	Ahmadabad	GUJARAT	380015	India
CTRI/2012/06/002750	CTRI201206002750	Suneela Thatte	Executive Director Clinical Operations	Suneela.thatte@quintiles.com	912266774343	912266774242	Quintiles Research (India) Pvt. Ltd.301-A-1 Leela Business Park;M.V.Road,Andheri (E),Mumbai, India	Mumbai	MAHARASHTRA	400059	India	Quintiles Research (India) Pvt. Ltd.
CTRI/2011/04/001658	CTRI201104001658	Dr Bina Naik	Managing and Medical Director	bina.naik@vibgyorcare.com	917926563942	917926565076	Medical and Managing Director, Vibgyor Scientific Research Pvt Ltd.45, World Business House, Nr Parimal Garden, Ellisbridge, Ahmedabad	Ahmadabad	GUJARAT	380006	India	Vibgyor Scientific Research Pvt Ltd.
CTRI/2011/03/001653	CTRI201103001653	Dr Arani Chatterjee	Sr VP	aranichatterjee@panaceabiotec.com	011-41578085	011-41679000	B-1 Extn/G-3, Mohan Co-op. Industrial Estate, Mathura Road New Delhi	New Delhi	DELHI	110044	India
CTRI/2011/06/001777	CTRI201106001777	Swapnali Raut	Compliance Oversight Lead	Swapnali.raut@pfizer.com	91-022-26525993	91-9821415224	Pfizer Limited, Patel Estate, Off S. V. Road, Jogeshwari West, Mumbai, MAHARASHTRA, 400 102, India	Mumbai	MAHARASHTRA	400 102	India	Representing Pfizer Limited
CTRI/2011/03/001652	CTRI201103001652	Dr Ganeshchandra Sonavane	Senior Fellow Scientist, Formulation, Research & Development	ganesh.sonavane@inventiahealthcare.com	67163500	2267163460	Dr Ganeshchandra SonavaneSenior Fellow Scientist, Formulation, Research &amp; Development,Inventia Healthcare Pvt. Ltd. A-131, Thevelek Compound, Road No.23, Wagle Estate, Thane(W)	Thane	MAHARASHTRA	400604	India
CTRI/2011/07/001904	CTRI201107001904	Dr Lalit Lakhwani	Overall trial Co-ordinator	lalitlakhwani@torrentpharma.com	91-79-23969135	91-79-23969100	Torrent Pharmaceuticals Limited, Research CentreNr Kanoria Hospital, Village- Bhat, Dist. Gandhinagar, India	Gandhinagar	GUJARAT	382428	India	Torrent Pharmaceuticals Limited
CTRI/2011/05/001752	CTRI201105001752	Dr Mahesh Suryavanshi	Head Medical Affair - Oncology	mahesh.suryavanshi@novartis.com	912224954112	912224958568	Novartis India LimitedSandoz House, Shivsagar Estate,Dr. Annie Besant Road, Worli, Mumbai.	Mumbai	MAHARASHTRA	400 018	India	Novartis
CTRI/2011/04/001659	CTRI201104001659	Dr Surendra Borgharkar	General Manager	medical.services@sunpharma.com	2228212010	2266969696	Sun Pharmaceutical Industries Ltd.	Mumbai	MAHARASHTRA	400059	India	Sun Pharmaceutical Industries Ltd.
CTRI/2011/07/001870	CTRI201107001870	Anil Seth	Director	sethan@lilly.com	111244753012	111242823099	Plot #92, Sector 32Institutional Area	Gurgaon	HARYANA	122001	India	Eli Lilly
CTRI/2011/04/001669	CTRI201104001669	Mr Ataali Shaikh	General Manager	shaikh.ataali@kendle.com	1244536301	911244536300	General Manager, Kendle India Pvt Ltd.Unit 002, Ground Floor,Tower C, Cyber Park, Sector 39,Gurgaon-122001Haryana, India	Gurgaon	HARYANA	122001	India	Kendle India
CTRI/2011/04/001664	CTRI201104001664	Murugananthan K	Head - Clinical Development	murugananthan.k@novartis.com		022-24958545	Head-Clinical DevelopmentNovartis Healthcare Private Limited, Medical Department,Sandoz House,Shiv Sagar Estate,Dr. Annie Besant Road,Worli, Mumbai	Mumbai	MAHARASHTRA	400018	India
CTRI/2011/05/001712	CTRI201105001712	Dr Pankaj Kumar Jha	Principal Investigator	pankajjha@lambda-cro.com	0794020-2022	7940202481	Clinical Pharmacology &amp; Medical AffairsLambda Therapeutic Research Ltd	Ahmadabad	GUJARAT	386001	India
CTRI/2011/05/001711	CTRI201105001711	Dr Sujay Kulkarni	Deputy General Manager, Clinical Research and Development	sujay.kulkarni@piramal.com		022-30818611	Piramal Life Sciences Limited1, Nirlon Complex, Off Western Express HighwayNear NSE complex, Goregaon (E)Mumbai, Maharashtra 400063India	Mumbai	MAHARASHTRA	400063	India	Piramal Life Sciences Limited
CTRI/2011/11/002118	CTRI201111002118	Dr Rekha J	Clinical Operations Manager, India	rekha.j@novartis.com	914067671500	914067674381	Novartis Healthcare Private Limited Vaccines and Diagnostics	Hyderabad	ANDHRA PRADESH	500081	India
CTRI/2011/10/002071	CTRI201110002071	Dr Anoop S	PG student	anoopperio@gmail.com		8891264263	Department of PeriodonticsP M S College of Dental Science and Researchgolden hillsvattaparatrivandrum		KERALA	695028	India
CTRI/2011/07/001867	CTRI201107001867	Anil Seth	Director	sethan@lilly.com	111244753012	111242823099	Plot #92, Sector 32 Institutional Area	Gurgaon	HARYANA	122001	India	Eli Lilly
CTRI/2011/05/001707	CTRI201105001707	James Adams	Assistant Professor of Opthalmology	jskadams@gmail.com		4162284292	Assistant Professor of OpthalmologyDepartment of OpthalmologySchell Eye HospitalChristian Medical CollegeVelllore	Vellore	TAMIL NADU	632002	India	Christian Medical College
CTRI/2011/08/001963	CTRI201108001963	Mr John Luke	Assoc Dir Clin Ops	john.luke@iconplc.com	918041535656	918040394063	ICON Clinical Research India Pvt Ltd.,Sharadha Towers (unit-II)	Bangalore	KARNATAKA	560046	India
CTRI/2011/12/002189	CTRI201112002189	Dr Swati Lad	Clinical trial Incharge	swatil@glenmarkpharma.com		9820191802	Glenmark Pharmaceuticals Limited Gundecha OnclaveD Wing 3rd and 4th floor Kherani road Sakinaka Andheri (East) Mumbai	Mumbai	MAHARASHTRA	400072	India
CTRI/2011/07/001881	CTRI201107001881	DrAmeeta Patil	Medical Science Manager	ameeta.patil@bayer.com	022-25455007	2225311443	Bayer PharmaceuticalsKolshet RoadThane	Thane	MAHARASHTRA	400607	India
CTRI/2011/04/001678	CTRI201104001678	D A ASIR JOHN SAMUEL	POST GRADUATE STUDENT	asirjohnsamuel@gmail.com			Department of Physiotherapy,Manipal College Of Allied Health Sciences,Manipal University,Manipal, Udupi District,Karnataka.	Udupi	KARNATAKA	576104	India	Manipal University
CTRI/2011/04/001671	CTRI201104001671	Deepthi VS	MDS Student	deepthivs@gmail.com		9745309151	Department of Prosthodontics, Govt. Dental College, Thiruvananthapuram,Kerala - 695011	Thiruvananthapuram	KERALA	695011	India	Government dental College, Thiruvananthapuram
CTRI/2011/06/001785	CTRI201106001785	Vivek Venkatramani	Senior Registrar	docvivek@gmail.com		0-7639831979	Department of Urology,Christian Medical College,Vellore	Vellore	TAMIL NADU	632004	India	Department of Urology
CTRI/2011/07/001899	CTRI201107001899	Dr Debashish Hota	Associate professor	debhota@gmail.com			Dept of PharmacologyPGIMERChandigarh	Chandigarh	CHANDIGARH	160012	India	PGIMER
CTRI/2011/04/001660	CTRI201104001660	geeta jagannath doppa	associate professor	geetadoppa@rediffmail.com	8257233408	8257234263	dept of obst and gynecKVG Medical CollegeSULLIA		KARNATAKA	574327	India	K.V.G.Medical college
CTRI/2011/07/001913	CTRI201107001913	Ms Manjiri Verma	Product Manager	manjiri.verma@smith-nephew.com			Smith &amp; Nephew, Healthcare Pvt. Ltd. Regus Level 2, Elegance,Office 229Mathura Road, JasolaNew Delhi, India	New Delhi	DELHI	110025	India
CTRI/2011/06/001792	CTRI201106001792	Dr Shivarama Varambally	Associate Professor	ssv.nimhans@gmail.com	080-26576465	080-26995253	Department of Psychiatry, National Institute of Mental Health and Neuro Sciences, Dharmaram College PO, Hosur Road, Bangalore	Bangalore	KARNATAKA	560029	India	National Institute of Mental Health and Neurosciences
CTRI/2011/05/001733	CTRI201105001733	Dr Tanveer Maksud	Principal Investigator	tanveermaksud@yahoo.com	2612641004	2612641000	Bharat Cancer Hospital and Research Institute,Opp HP Petrol Pump, Surat Bardoli Road, Saroli, Surat 395010,Gujarat, India	Surat	GUJARAT	395010	India	Principal Investigator
CTRI/2011/10/002049	CTRI201110002049	Dr Ashish Dey	Clinical assistant, Deptt. of Surgery	ashishdey_78@rediffmail.com		9971007627	Dr. Ashish Dey, Clinical assistant, Deptt. of Surgery,	New Delhi	DELHI	110060	India
CTRI/2011/12/002259	CTRI201112002259	Dr Bhavneet Bharti	Assoc. Professor of Paediatrics	bhavneetb@yahoo.com		9914208327	Advanced Paediatrics Centre, PGIMER, Chandigarh	Chandigarh	CHANDIGARH	160012	India
CTRI/2011/03/001651	CTRI201103001651	Aman Khanna M.D.	Medical advisor	aman.khanna@sunpharma.com			Sun Pharmaceutical Industries Ltd,Tandalja, VadodaraIndia		GUJARAT	390 020	India
CTRI/2011/04/001663	CTRI201104001663	Dr Anju Thomas	Dentist, PG Student in MDS	anjuandsunil@yahoo.co.in		9605481085	P.G Student,Dept. of PedodonticsGovt. Dental College, Thiruvananthapuram, Kerala.		KERALA	695011	India
CTRI/2011/04/001702	CTRI201104001702	Dr Chander Shekhar	Scientist F	shekharc57@gmail.com	91-11-26588755	91-9810118206	Division of Reproductive Health and NutritionIndian Council of Medical ResearchV Ramalingaswami BhawanAnsari NagarNew Delhi - 110029India	New Delhi	DELHI	110029	India	Indian Council of Medical Research
CTRI/2011/05/001755	CTRI201105001755	DR ANOOP SARAYA		anoopgetrial@yahoo.com			DEPTT OF GASTROENTEROLOGYAIIMSANSARI NAGAR	New Delhi	DELHI	110029	India
CTRI/2011/09/002030	CTRI201109002030	Dr Shradhanand Singh	Senior Research Scientist	Shradhanand.singh@ranbaxy.com			Medical Affairs and Clinical Research, Ranbaxy Research Laboratories, Ltd Plot No.77-B, Sector-18, IFFCO Road,Udyog Vihar Industrial Area		HARYANA	122015	India
CTRI/2011/04/001674	CTRI201104001674	Dr Manmohan Acharya	General Manager, India.	macharya@onconova.us	1404043901	1412296359	E 148, Pawansut Marg, Rampath, Shyam Nagar, India	Jaipur	RAJASTHAN	302019	India
CTRI/2011/04/001680	CTRI201104001680	geeta jagannath doppa	associate professor	geetadoppa@rediffmail.com	8257233408	8257234263	dept of Obstet and GynecK.V.G.Medical CollegeSullia		KARNATAKA	574327	India	K.V.G.Medical college
CTRI/2011/05/001768	CTRI201105001768	Dr Deepak Deshmukh	Senior Clinical Research Associate	ddeshmukh@inventivinternational.com	2267486009	2267486011	inVentiv International Pharma Services (IIPS)B-101, Hamilton, Hiranandani Estate, Off. Ghodbunder RoadThane(West)	Mumbai	MAHARASHTRA	400 607	India	inVentiv International Pharma Services (IIPS)
CTRI/2011/03/001654	CTRI201103001654	DrAvinash Kadam	Sr.Research Associate	inysmrs@jindalnaturecure.org			Senior Research AssociateINYS Medical Research Society .Jindal NagarTumkur Road Bangalore	Bangalore	KARNATAKA	560073	India
CTRI/2011/03/001656	CTRI201103001656	SNMurthy	CMO	cmo@jindalnaturecure.org			INYS Medical Research SocietyJindal NagarTumkur RoadBangalore	Bangalore	KARNATAKA	560073	India
CTRI/2011/04/001665	CTRI201104001665	SNMurthy	CMO	cmo@jindalnaturecure.org		23717777	Chief Medical OfficerInstitute Of Naturopathy and Yogic Sciences Medical Research Society (INYSMRS)Jindal NagarTumkur RoadBangalore	Bangalore	KARNATAKA	560073	India
CTRI/2011/04/001662	CTRI201104001662	Dr Rajiv Joshi	Principal Investigator	rsjdr@rediffmail.com	66758854	66758851	Dr. Rajiv Joshi Principal InvestigatorC.L.A.I.M.S. Pvt. Ltd.4th Floor, B wing, Modi HouseC-10, Dalia Industrial Estate,New Link Road, Andheri (W)Mumbai	Mumbai	MAHARASHTRA	400058	India
CTRI/2012/12/003232	CTRI201212003232	Dr S S Iyengar	Cheif Scientific Coordinator	shamiyengar@airtelmail.in	-	9845116933	Lotus Clinical Research Academy Pvt Ltd, 147/F. 8th Main, 3rd block, Koramangala, Bangalore	Bangalore	KARNATAKA	560034	India	Scientific Advisor-Lotus Clinical Research Academy Pvt Ltd,
CTRI/2011/04/001679	CTRI201104001679	Dr K Krishnaprasad	Sr. Manager- Medical Services	kkrishna@glenmarkpharma.com		9820806811	Glenmark Pharmaceuticals Limited,Gundecha Onclave, D-Wing, 3rd Floor,Kherani Road, Sakinaka, Andheri (E)Mumbai 400072	Mumbai	MAHARASHTRA	400072	India
CTRI/2011/04/001673	CTRI201104001673	Dr Sadashiv Bhole	Urologist	sadashivbhole@gmail.com		9822041307	Ketaki Nursing Home and Urology Center,Beside Suretech Hospital, Dhantoli,Nagpur	Nagpur	MAHARASHTRA	440012	India	Urologist
CTRI/2011/12/002277	CTRI201112002277	Dr Alok Thakar	Additional Professor	drathakar@gmail.com	26588142	9868397471	Room no 4058, 4th Floor, Department of ENT, Teaching Block, AIIMS, Ansari Nagar, New Delhi	New Delhi	DELHI	110029	India	AIIMS
CTRI/2011/04/001661	CTRI201104001661	DrRakesh Patel	Principal Investigator	rakesh.patel@lambda-cro.com	7940202021	79402022287	Lambda Therapeutic Research Pvt Ltd Opp Gujarat High court Ahmedabad.	Ahmadabad	GUJARAT	386001	India	NIL
CTRI/2011/04/001670	CTRI201104001670	Rashi Nangia	QA Manager	rnangia@cidp-cro.com	011-40793386	011-40793385	QA Manager, CIDP BIOTECH India Pvt. Ltd., 3rd Floor, Max Medcentre, N-110, Panchsheel Park, New Delhi	New Delhi	DELHI	110017	India
CTRI/2011/04/001668	CTRI201104001668	Arun Sundriyal	Associate Director - Clinical Management	Arun.Sundriyal@ppdi.com	91-1244739999	91-124-4739903	PPD Pharmaceutical Development India Pvt. Ltd.Vatika City Point, 11th floorSector 25, Mehrauli Gurgaon Road	Gurgaon	HARYANA	122002	India
CTRI/2014/08/004853	CTRI201408004853	Soumya Chatterjee	Senior Resident, Department of Pharmacology	soumya.pg2011@gmail.com		9830933488	Dept. of Pharmacology IPGMER kOLKATA Acharya jagadish Chandra Bose Road KOLKATA 20	Kolkata	WEST BENGAL	pin 7000020	India	Institute of Postgraduate Medical Education and Research, Kolkata
CTRI/2011/06/001802	CTRI201106001802	DRPRABHAKAR	JUNIOR RESIDENT	prabhaobs@gmail.com		9567098231	DEPT OF RADIOTHERAPY,MEDICAL COLLEGE HOSPITAL, TRIVANDRAM	Thrissur	KERALA	695011	India	KERALA UNIVERSITY OF HEALTH SCIENCES
CTRI/2011/04/001676	CTRI201104001676	Dr Shariq Anwar	Head Operations	Shariq.Anwar@jssresearch.com	91-129-6613520	9810979215	JSS Medical Research India Limited6th Floor,Vatika MindscapesTower B, Plot 12/2, Sector 27D	Faridabad	HARYANA	120003	India	JSS Medical Research India Limited
CTRI/2011/05/001719	CTRI201105001719	Dr Dimple Shah	Medical Advisor	dimple_shah@intaspharma.com	7926576616	7966523298	Medical services department 6th floorChinubhai Centre ashram road Ahmedabad 9Gujarat	Ahmadabad	GUJARAT	380009	India	Medical Services
CTRI/2011/04/001677	CTRI201104001677	Dr S Thanikachalam	Chairman and Director, Cardiac Care Centre	stsrmc@yahoo.com	091-44-24766990	091-44-24766991	Sri Ramachandra University1, Ramachandra Nagar, Porur,Chennai - 600116, India	Chennai	TAMIL NADU	600116	India	Deemed University
CTRI/2011/06/001798	CTRI201106001798	Dr Ashok Moharana	Director- Medical & Regulatory Affairs	ashok_moharana@baxter.com	911244263505	911244500200	Baxter (India) Private Limited2nd Floor, Tower-C, Building No.8DLF Cyber City, DLF PhaseIIGurgaon-122002 HaryanaIndia	Gurgaon	HARYANA	122002	India
CTRI/2011/04/001697	CTRI201104001697	Dr Prem Anand Nagaraja	CEO	drprem.nagaraja@gmail.com	080-27832648	080-27835000	Narayana Hrudayalaya, No. 258/A, Bommasandra Industrial Area, Anekal Taluk, Hosur Road, Bangalore		KARNATAKA	560099	India
CTRI/2011/04/001693	CTRI201104001693	DrVariamala	Principal Investigator	drvairamalamd@gmail.com		9444280888	New no 61, Old no 31,Ponniamman Koil Street,Kottur, Chennai	Chennai	TAMIL NADU	600 085	India
CTRI/2011/07/001889	CTRI201107001889	Dilip Mathai	Professor	dilipmathai@yahoo.com	4162211991	4162282804	IDTRCIV Floor SP ComplexIda Scudder RoadVellore	Vellore	TAMIL NADU	632004	India
CTRI/2011/04/001701	CTRI201104001701	Dr Satish Chandra Girimaji	Professor	girimaji@nimhans.kar.nic.in	080-26564830	080-26995266	NIMHANS, Hosur Road, Bangalore	Bangalore	KARNATAKA	560029	India	Dept of Child and Adolescent Psychiatry
CTRI/2011/07/001871	CTRI201107001871	DRTRAJKUMAR	PROFESSOR AND HEAD, DEPT. OF MOLECULAR ONCOLOGY	drtrajkumar@gmail.com	4424912085	4422350340	CANCER INSTITUTE (WIA)ADYARCHENNAI		TAMIL NADU	600020	India	CANCER INSTITUTE (WIA)
CTRI/2011/04/001683	CTRI201104001683	Vivek Malhotra	Regulatory Specialist	malhotra.vivek@kendle.com	911244536301	911244536357	Regulatory Specialist, Kendle India Pvt Ltd.Unit 002, Ground Floor,Tower C, Cyber Park, Sector 39,	Gurgaon	HARYANA	122001	India	Kendle India
CTRI/2011/04/001691	CTRI201104001691	Mr Chirag Shah	Head Clinical Trials	cshah@baresearchindia.com	7966135640	7966135631	BA Research India LimitedOpp. Pushparaj Towers, Bodakdev,Ahmedabad	Ahmadabad	GUJARAT	380 054	India
CTRI/2011/04/001688	CTRI201104001688	Dr Sharmila Agarwal	Associate Professor, Radiation Oncology	sac1712@gmail.com		9821198706	Prince Aly Khan Hospital, Aga Hall, Nesbit Road, Mazagaon, Mumbai		MAHARASHTRA	400 010	India	Prince Aly Khan Hospital
CTRI/2011/04/001685	CTRI201104001685	Abhishek Kothari	Dr.	dr.a.kothari@gmail.com	4222593030	9884017174	Aravind Eye Hospital, Avinashi Road, Coimbatore	Coimbatore	TAMIL NADU	641014	India	Aravind Eye Hospital
CTRI/2011/08/001951	CTRI201108001951	Dr S Rajasekaran	Director and Head	sr@gangahospital.com	91-422-2451444	91-422-2485000	313 Mettupalayam RoadCoimbatore	Coimbatore	TAMIL NADU	641043	India	Ganga Hospital
CTRI/2011/05/001729	CTRI201105001729	Dr K R Raveendra	Physician & Cardiologist	drkrraveendra@gmail.com			Srinivasa Clinic &amp; Diabetic Care Centre,Girinagar,BangaloreKARNATAKA	Bangalore	KARNATAKA	560050	India	Karnataka university
CTRI/2011/05/001721	CTRI201105001721	Mr Madhavan S	Vice President, Clinical Operations	operations@apexlab.com	44-4222-5005	44-4222-5000	Apex Laboratories Pvt. Ltd. SIDCO Garment Complex, III Floor, Guindy, Chennai, Tamil Nadu	Chennai	TAMIL NADU	600 032	India
CTRI/2011/05/001764	CTRI201105001764	DrHarishkumar Lalan	Principle Investigator	harishkumar.lalan@raptimresearch.com		9820703576	Raptim Research Ltd.A-226, M.I.D.C., T.T.C., Industrial Area,Mahape, Navi Mumbai		MAHARASHTRA	400701	India
CTRI/2011/05/001738	CTRI201105001738	Mr N Manikandan	Associate Professor	belldan1977@yahoo.com			Dept of Physiotherapy, Manipal College of Allied Health Sciences (MCOAHS) Manipal University,Manipal	Udupi	KARNATAKA	576104	India
CTRI/2011/06/001848	CTRI201106001848	Ranganath R Raja		rraja@its.jnj.com	22542417	22542415	Johnson and Johnson LimitedModules 11 and 12TICEL BioParkTaramaniChennai	Chennai	TAMIL NADU	600 113	India	Johnson and Johnson Limited
CTRI/2011/06/001845	CTRI201106001845	Ranganath R Raja	Director, R and D	rraja@its.jnj.com	22542417	22542415	Johnson and Johnson LimitedModules 11 and 12TICEL BioParkTaramaniChennai	Chennai	TAMIL NADU	600 113	India	Johnson and Johnson Limited
CTRI/2011/07/001859	CTRI201107001859	Suchela Srivatsa	Director â€“ Clinical Operations	suchela.srivatsa@quintiles.com	91-22-56774343	91-9820712114	301-A-1, Leela Business ParkMV Road, Andheri East, Mumbai 400059	Mumbai	MAHARASHTRA	400059	India	Quintiles Research (India) Pvt. Ltd.
CTRI/2011/12/002236	CTRI201112002236	Mr Kedar Nayak	Clinical Research Manager	kedar.n.nayak@gsk.com	91-22-24944715	91-22-24959508	GlaxoSmithKline Pharmaceuticals Limited	Mumbai	MAHARASHTRA	400030	India	GlaxoSmithKline Pharmaceuticals Limited
CTRI/2011/12/002302	CTRI201112002302	Manish Doshi	CEO	manish@envisionscientific.com	2612460006	2612460003	Office 1-3 Silver Palm IIOpposite Sneh Milan GardenKadampalliNanpuraSurat	Surat	GUJARAT	395001	India	Envision Scientific Pvt. Ltd.
CTRI/2011/06/001840	CTRI201106001840	DrVarsha Kiron	PG Registrar	kironvarsha@gmail.com			Department of General MedicineChristian Medical CollegeVellore-632004		TAMIL NADU	632004	India
CTRI/2011/10/002036	CTRI201110002036	Dr Y K GUPTA	Professor and Head	yk.ykgupta@gmail.com	91-11-26588663	91-11-26593282	Dr.Y.K.GUPTA,Professor and Head,Department of Pharmacology,All India Institute of Medical Sciences,Ansari Nagar,New Delhi.	New Delhi	DELHI	110029	India
CTRI/2011/10/002060	CTRI201110002060	Dr Jitendra R Dixit MD	Head Global Clinical Operations – India and Cluster Head – Taiwan, Malaysia & Vietnam	JDixit@its.jnj.com		91-22-25715556	Johnson and Johnson Ltd.9th Floor Sigma, Hiranandani Gardens, Powai,	Mumbai	MAHARASHTRA	400 076	India	Johnson and Johnson Ltd.
CTRI/2011/12/002257	CTRI201112002257	Vipul Halbe	Clinical Trial Leader	vipul.s.halbe@gsk.com	2224947415	222495584	252, Dr. A.B. Road,	Mumbai	MAHARASHTRA	400030	India	GlaxoSmithKline
CTRI/2013/03/003477	CTRI201303003477	Dr Sameer Guliani	Medical Advisor	sameer.guliani@novartis.com		2224958590	6th Floor, Sandoz House, Dr A B Road, Shiv sagar Estate, Worli, Mumbai		MAHARASHTRA	400018	India
CTRI/2011/07/001875	CTRI201107001875	Dr Mukta Sachdev	Principal Investigator	mukta.sachdev@mscr.in	91-80-41125934	91-80-40917253	MS Clinical Research Pvt. LtdMezzanine Floor, Classic court		KARNATAKA	560025	India	KMC
CTRI/2011/06/001828	CTRI201106001828	DrSatyajeet Misra	Assistant Professor, Anaesthesia	misrasatyajeet@gmail.com	0471-2446433	9995360956	Department of AnaesthesiaSree Chitra Tirunal Institute for Medical Sciences and Technology, Trivandrum	Thiruvananthapuram	KERALA	695011	India	Sree Chitra Tirunal Institute for Medical Sciences and Technology, Trivandrum
CTRI/2011/09/002011	CTRI201109002011	DR AMIT UPADHYAY	ASSISTANT PROFESSOR & HEAD	anuamit7@rediffmail.com		9837405009	DEPARTMENT OF PEDIATRICS, LLRM MEDICAL COLLEGE, MEERUT	Meerut	UTTAR PRADESH	250004	India
CTRI/2014/01/004350	CTRI201401004350	DrAnit Singh	Asst. Medical Director	anits@bharatbiotech.com	914023480560	914023480567	Bharat Biotech International LtdGenome Valley, Shameerpet Hyderabad Andhra Pradesh	Hyderabad	ANDHRA PRADESH	500 078	India	Bharat Biotech International Ltd
CTRI/2011/06/001830	CTRI201106001830	Dr Sanjay Basumatary	Head Clinical Research	sanjay.basumatary@fortishealthcare.com	011-26825112	011-47135140	Fortis Escorts Heart Institute and Research CentreOkhla Road, New Delhi, India	New Delhi	DELHI	110025	India	Fortis Escorts Heart Institute and Research Centre
CTRI/2011/07/001882	CTRI201107001882	Dr Bijo Paul	Junior Resident	drbijopaul@gmail.com		9895025274	Dr.Bijo Paul,Junior Resident,Dept. Of Orthopaedics,Govt. Medical College,Trivandrum	Thiruvananthapuram	KERALA	695011	India	Govt. Medical College, Trivandrum
CTRI/2011/10/002057	CTRI201110002057	Parul Saraf		parul_saraf@yahoo.com		918971033176	Manipal college of allied health sciencesDept of physiotherapymanipal universitymadhav nagarMANIPAL	Udupi	KARNATAKA	576104	India
CTRI/2011/10/002044	CTRI201110002044	ProfK V Peter PhDFNAASFNASc	Director	kala@nonifamily.net		9381748878	World Noni Research Foundations12,Rajiv Gandhi RoadSreenivasa NagarP O Perungudi,Chennai	Chennai	TAMIL NADU	600096	India
CTRI/2011/06/001847	CTRI201106001847	Dr Mamta Sethi	Attending Consultant	mittaldrmamta@yahoo.com			Department Of Anaesthesiology and Pain managementMax Super Speciality Hospital2 press enclave road Saket New Delhi	New Delhi	DELHI	1100017	India	Department Of Anaesthesiology and Pain managementMax Super Speciality Hospital Saket New Delhi
CTRI/2012/03/002483	CTRI201203002483	Saphalta Baghmar	Senior Resident	drbsaphalta@gmail.com		9968125074	Department of Medical OncologyDr. Bhim Rao Ambedkar Institute Rotary Cancer Hospital, New Delhi	New Delhi	DELHI	110029	India
CTRI/2012/09/003015	CTRI201209003015	Paulomi Sudhir	Associate Professor	paulomisudhir@yahoo.com	918026564830	918026995180	Dept of Clinical Psychology,NIMHANS, Hosur Road,Bangalore	Bangalore	KARNATAKA	560029	India	NIMHANS
CTRI/2011/09/002000	CTRI201109002000	Mrs Nagalakshmi AnandaPadmanabhan	Chief Executive Officer	naga@consortiumcr.com	-	9789777777	9/41, Sri Kalki Gardens,	Coimbatore	TAMIL NADU	641008	India	Consortium Clinical Research Pvt. Ltd.,
CTRI/2011/07/001911	CTRI201107001911	Dr Bhakti Shinde	Medical Writer	bhakti.s@vediclifesciences.com	2266941179	2242025704	Vedic Lifesciences Pvt. Ltd.118, B wing, Morya House,off Link road, Andheri (West), Mumbai.	Mumbai	MAHARASHTRA	400053	India	Vedic Lifesciences Pvt. Ltd.
CTRI/2011/07/001880	CTRI201107001880	Dr Simran Sethi	GM Medical Affairs	ssethi@baresearchindia.com	7966135641	7966135618	BA Research India Limited Opp. Pushparaj Towers, Bodakdev, Ahmedabad	Ahmadabad	GUJARAT	380054	India
CTRI/2011/11/002103	CTRI201111002103	Dr Ritika Bajaj	Head, Clin Ops	ritika.bajaj@biogenidec.com	911244572333	911244572311	Biogen Idec Biotech India Pvt LtdVatika Towers, B Block, 14th FloorSector 54, Golf Course Sector Road	Gurgaon	HARYANA	122002	India	Biogen Idec
CTRI/2011/08/001945	CTRI201108001945	Dr Vijay P singh	ASSISTANT PROFESSOR	drvijaympt@gmail.com		8967035789	Sikkim Manipal Institute of Medical Science,5TH MILE, TADONG, GANGTOK	New Delhi	SIKKIM	737102	India
CTRI/2011/07/001905	CTRI201107001905	Swapnali Raut	Director-Compliance Oversight	Swapnali.raut@pfizer.com	91-022-26525993	91-9821415224	Pfizer Limited, Patel Estate, Off S. V. Road, Jogeshwari West, Mumbai, MAHARASHTRA, 400 102, India	Mumbai	MAHARASHTRA	400102	India	Representing Pfizer Limited
CTRI/2011/07/001890	CTRI201107001890	Dr Mukta Sachdev	Principal Investigator	mukta.sachdev@mscr.in	80-91-41125934	80-91-40917253	MS Clinical Research Pvt. Ltd		KARNATAKA	560025	India	KMC
CTRI/2011/07/001923	CTRI201107001923	Sanjogata Soni	Student	sanjogata1411@gmail.com		9920260124	Swapna Bhoomi, Alkapuri, Polo Ground . HimmatnagarGujarat	Sabar Kantha	GUJARAT	383001	India	APMC COLLEGE OF PHARMACEUTICAL EDUCATION& RESEARCH
CTRI/2011/07/001925	CTRI201107001925	Ravi Shankar Reddy	Associate Professor	ravsreddy@gmail.com		0820-2922533	Department of physiotherapyM.C.O.A.H.SManipal UniversityManipal -KarnatakaIndia	Udupi	KARNATAKA	576104	India	Manipal University
CTRI/2011/07/001858	CTRI201107001858	Dr Shivani Acharya	Assistant General Manager- Clinical Research	shivani.acharya@piramal.com		2230818079	Piramal Life Sciences Limited1, Nirlon Complex, Off Western Express Highway,Nr NSE Complex, Goregaon (E),Mumbai Maharashtra, India		MAHARASHTRA	400 063	India	Piramal Life sciences limited
CTRI/2011/07/001893	CTRI201107001893	Kalyana Chakravarthy B	Associate professor	kalyan.reddy@manipal.edu		9986249740	Department of physiotherapy, MCOAHS, Manipal University, Manipal, Udupi district, Karnataka, India	Udupi	KARNATAKA	576104	India
CTRI/2013/07/003797	CTRI201307003797	L Manjunath Reddy	Manager - Regulatory Affairs	raindia@microlabs.in			27, Race Course Road, Bangalore	Bangalore	KARNATAKA	560001	India	Micro Labs Limited
CTRI/2011/07/001862	CTRI201107001862	Dr KathirvelS	Junior Resident	selvkathir@gmail.com	1722744993	9781771827	Department of Community MedicineSchool of Public HealthPGIMERChandigarhIndia	Chandigarh	CHANDIGARH	160012	India	PGIMER
CTRI/2011/12/002217	CTRI201112002217	Ms Priyanka Gupta	Senior Research Fellow	priyankaicmr@gmail.com	011-23731633		Indian Council of Medical Research Ramalingaswami BhawanAnsari Nagar New Delhi	Central	DELHI	110029	India	Indian Council of Medical Research
CTRI/2011/07/001914	CTRI201107001914	Shariq Anwar	Director Operations	sanwar@neemanasia.com	91-11-40548168	91-11-40772100	Max Neeman International,Max House,1 Dr. Jha Marg, Okhla Phase III,New Delhi - 110 020,India.	New Delhi	DELHI	110020	India	Max Neeman International
CTRI/2011/09/002026	CTRI201109002026	Murugananthan K	HCD	murugananthan.k@novartis.com		022-24958545	Novartis Healthcare Private Limited, Medical Department,Sandoz House,Shiv Sagar Estate,Dr. Annie Besant Road,Worli, Mumbai	Mumbai	MAHARASHTRA	400018	India
CTRI/2011/09/001992	CTRI201109001992	Dr S K Sharma	HOD Medicine	sksharma@aiims.ac.in		1126594415	Medicine office3rd floor teaching blockALL INDIA INSTITUTE OF MEDICAL SCIENCES	New Delhi	DELHI	110608	India	AIIMS
CTRI/2011/09/002022	CTRI201109002022	Dr Nerges F Mistry	Director	fmr.tb@fmrindia.org	2224932876	2224934989	The Foundation for Medical Research,84-A, RG Thadani Marg, Worli, Mumbai 400018, India	Mumbai	MAHARASHTRA	400018	India	The Foundation for Medical Research
CTRI/2011/12/002283	CTRI201112002283	Mr Avik Ghosh	Sr Clinical Operations Manager	avkg@novonordisk.com	918041119026	918040303200	Plot No.32, 47 - 50,EPIP Area,	Bangalore	KARNATAKA	560 066	India	Novo Nordisk India Private Ltd.
CTRI/2011/09/002013	CTRI201109002013	meenakshi verma	pg student	drmeenakshilhmc@gmail.com			department of anesthesialady hardinge medical college,new delhi	New Delhi	DELHI	110001	India	lady hardinge medical college
CTRI/2011/07/001863	CTRI201107001863	Dr AMIT UPADHYAY	ASSISSTANT PROFFESSOR	anuamit7@rediffmail.com		9412205009	LLRM MEDICAL COLLEGE, DEPARTMENT OF PEDIATRICS, MEERUT	Meerut	UTTAR PRADESH	250004	India
CTRI/2011/07/001894	CTRI201107001894	Manju Lata Verma	Senior Resident	gaganmlv@gmail.com			Department of Obstetrics and Gynecology, Chhhatrapati Shahuji Maharaj Medical University, Lucknow	Lucknow	UTTAR PRADESH	226003	India
CTRI/2011/09/002023	CTRI201109002023	Dr Nerges F Mistry	Director	fmr.tb@fmrindia.org	2224932876	2224934989	The Foundation for Medical Research,84-A, RG Thadani Marg, Worli ,Mumbai 400018 ,India	Mumbai	MAHARASHTRA	400018	India	The Foundation for Medical Research
CTRI/2011/10/002045	CTRI201110002045	Dr PALLAVI CHALASANI	POST GRADUATE	pallu_chalasani@yahoo.com		9164258939	Department of Obstetrics and GynecologyKLE universityBelgaum	Belgaum	KARNATAKA	590010	India	KLE university
CTRI/2011/11/002139	CTRI201111002139	Pradeep Kumar P	Senior Resident	pksoli@yahoo.co.in		9447005706	Department of Medical Gastroenterology, Medical College Hospital, Thiruvananthapuram		KERALA	695011	India	Government Medical College Hospital, Thiruvananthapuram
CTRI/2015/09/006157	CTRI201509006157	Mr. Ulhas Shinde	Clinical Operation Manager	ulhas.shinde@covance.com	022-40700665	022-40700462	Unit No.1017, Trade Centre, Bandra-Kurla Complex, Bandra(East), Mumbai-400051	Mumbai	MAHARASHTRA	400051	India	Covance India Pharmaceutical Services Pvt. Ltd.
CTRI/2011/07/001878	CTRI201107001878	Dr Praveen Shetty	Asst Manager	praveenshetty@lambda-cro.com			Lambda Therapeutic Research pvt Ltd, Ahmedabad	Ahmadabad	GUJARAT	380061	India	Lambda Therapeutic Research pvt Ltd
CTRI/2011/07/001892	CTRI201107001892	Rashi Nangia	QA Manager	rnangia@cidp-cro.com	1140793386	1140793385	CIDP Biotech India Pvt. Ltd.,3rd Floor, Max Medcentre, N-110, Panschsheel Park, New Delhi	New Delhi	DELHI	110017	India	CIDP Biotech India Pvt. Ltd.
CTRI/2011/07/001902	CTRI201107001902	Dr Vanita Ahuja	Assistant Professor	vanitaanupam@yahoo.co.in		9815496989	Department of Anaesthesia and Intensive CareGovernment Medical College and Hospital Sector 32 Chandigarh	Chandigarh	CHANDIGARH	160032	India	Government Medical College and Hospital, Sector-32, Chandigarh
CTRI/2011/08/001957	CTRI201108001957	Dr Anit Singh	Asst. Medical Director	anits@bharatbiotech.com	4023480560	4023480567	Bharat Biotech International LtdGenome Valley, Shameerpet MandalHyderabad, Andhra Pradesh	Hyderabad	ANDHRA PRADESH	500 078	India	Bharat Biotech International Ltd
CTRI/2011/08/001934	CTRI201108001934	Dr Sakharam Garale	clinical operations manager	sakharam.garale@abbott.com	2267978733	9819341363	Abbott India Limited3-4, Corporate Park,Sion - Trombay Road, Mumbai - 400 071. India	Mumbai	MAHARASHTRA	400 071	India
CTRI/2011/07/001876	CTRI201107001876	Dr Vanita Ahuja	Assistant Professor	vanitaanupam@yahoo.co.in		9815496989	Dr Vanita Ahuja Assistant Professor Department of Anaesthesia and Intensive CareGovernment Medical College and Hospital Sector 32 Chandigarh		CHANDIGARH	160032	India	Department of Anaesthesia and Intensive Care Government Medical College and Hospital Sector 32
CTRI/2011/07/001912	CTRI201107001912	Alluri V Krishna Raju	Head of the Department	avkr@lailanutra.com		8662545244	Laila NutraceuticalsBrindavancolonyLabbipetVIJAYAWADA	Krishna	ANDHRA PRADESH	520010	India	Senior Pharmacologist
CTRI/2011/12/002247	CTRI201112002247	Murugananthan K	Head- Cinical Development	murugananthan.k@novartis.com		022-24958545	Novartis Healthcare Private Limited, Medical Department,Sandoz House,Shiv Sagar Estate,Dr. Annie Besant Road,Worli, Mumbai � 400 018Maharashtra	Mumbai	MAHARASHTRA	400 018	India	Novartis Healthcare Private Limited
CTRI/2012/03/002490	CTRI201203002490	Rajeev Kumar Pathak	Manager Regulatory affairs	rrajivpathak@gmail.com	1125089028	1125089029	B 244Sector 7Palam ExtensionDwarkaNew DelhiIndia	New Delhi	DELHI	110077	India	Prosper Channel Life Science India Pvt. Ltd.
CTRI/2011/08/001943	CTRI201108001943	Dr Manmohan Acharya	General Manager, India.	macharya@onconova.us	1404043901	1412296359	E-148, Pawansut Marg, Rampath, Shyam Nagar, India	Jaipur	RAJASTHAN	302019	India
CTRI/2011/11/002150	CTRI201111002150	Dr Parthasarathi Bhattacharyya	Principal Investigator	parthachest@yahoo.com	3323580424	3323215152	AK 46 Salt Lake	Kolkata	WEST BENGAL	Kolkata 700091	India	Institute of Pulmocare & Research
CTRI/2013/03/003504	CTRI201303003504	Dr Ashish Indani	Trial Coordinator	ashishi@genelifecr.com	2225841316	2265242666	33 34 37 Cine Wonder mall	Thane	MAHARASHTRA	400607	India	Genelife Clinical Research
CTRI/2011/11/002159	CTRI201111002159	VijayalakshmiSivapurapu	Senior Resident	prerana10@yahoo.com		4132276549	Plot 7 &amp; 8, Logu nagar, Gorimedu, Pondicherry	Pondicherry	PONDICHERRY	605006	India	JIPMER (Jawaharlal Institute of Postgraduate Medical Education and Research)
CTRI/2011/12/002206	CTRI201112002206	Truptiben Kiranbhai Parikh	MPT	truptiparikh7@gmail.com		9535682237	Manipal college of allied health sciences,Department of physiotherapy,Manipal-576 104Karnataka,India		KARNATAKA	576104	India	Manipal college of allied health sciences
CTRI/2015/11/006357	CTRI201511006357	GAURAV SINGH TOMAR	resident doctor	spunkygst@gmail.com		9716700197	deptt of anaesthesiologyst. stephens hospital,delhi	New Delhi	DELHI	110054	India	st. stephens hospital
CTRI/2011/08/001940	CTRI201108001940	Suryakumar Narayanasamy	Junior Resident	drsuryakumarmmc@yahoo.com		9654318224	5011, Dept. of Anaesthesiology &amp; Intensive care, 5th floor, teaching block,AIIMS, New Delhi	New Delhi	DELHI	110029	India	All India Institute of Medical Sciences
CTRI/2011/08/001950	CTRI201108001950	Mullasari Ajit sankardas		icvddoctors@mmm.org.in			Institution of cardio vascular diseases,Madras Medical mission hospital,4A,Dr.J.Jayalalithanagar,Mogappair,Chennai		TAMIL NADU	600 037	India
CTRI/2011/10/002055	CTRI201110002055	B Mohan Reddy	Project Manager	b_mohanreddy@heterodrugs.com	4023778011	4023778611	Hetero Drugs Ltd Plot No. 80 81 APIE Balanagar Hyderabad	Hyderabad	ANDHRA PRADESH	500037	India	Hetero Labs Limited
CTRI/2011/07/001908	CTRI201107001908	MrsTulip Bhattacharjee	Head, QA and Technical Services	tulip_bhattacharjee@rediffmail.com		28475718	AMRA Remedies,Titanic, 3rd Floor, Tex Centre, Off Saki Vihar Road, Chandivali, Andheri (E),	Mumbai	MAHARASHTRA	4000 72	India	AMRA Remedies
CTRI/2011/09/001997	CTRI201109001997	ARUN BANSAL	ASSOCIATE PROFESSOR	drarunbansal@gmail.com		9815455002	DEPARTMENT OF PEDIATRICSA.P.CP.G.I.M.E.RCHANDIGARH-160012	Chandigarh	CHANDIGARH	160012	India	P G I M E R
CTRI/2011/07/001901	CTRI201107001901	Dr Vanita Ahuja	Assistant Professor	vanitaanupam@yahoo.co.in		9815496989	Department of Anaesthesia and Intensive CareGovernment Medical College and Hospital Sector32 Chandigarh		CHANDIGARH	160032	India
CTRI/2011/07/001910	CTRI201107001910	MrsTulip Bhattacharjee	Head, QA and Technical Services	tulip_bhattacharjee@rediffmail.com		28475718	AMRA Remedies,Titanic, 3rd Floor, Tex Centre, Off Saki Vihar Road, Chandivali, Andheri (E),	Mumbai	MAHARASHTRA	4000 72	India	AMRA Remedies
CTRI/2011/08/001936	CTRI201108001936	Jijy Abraham	Study Coordinator	jijy.abraham@stempeutics.com	91-80-39992402	91-80-39992412	Stempeutics Research Pvt. Ltd.	Bangalore	KARNATAKA	560066	India	Stempeutics Research Pvt. Ltd.
CTRI/2011/08/001976	CTRI201108001976	Swapnali Raut	Director-Compliance Oversight	Swapnali.raut@pfizer.com	91-22-26525993	91-9821415224	Pfizer Limited, Patel Estate, Off S. V. Road, Jogeshwari West, Mumbai, MAHARASHTRA, 400 102, India	Mumbai	MAHARASHTRA	400102	India	Representing Pfizer Limited
CTRI/2011/09/002028	CTRI201109002028	Ms Sakshi Pawar	Assistant Project Manager	sakshi.p@vediclifesciences.com		022-42025710	118 Morya House, New link Road. Mumbai 4000101	Mumbai	MAHARASHTRA	400101	India	Vedic Lifesciences Pvt. Ltd.
CTRI/2011/11/002168	CTRI201111002168	Dr Arun Raj M	Junior resident	definitelyarun@yahoo.co.in		9495011364	Dr. Arun Raj M,Junior resident,Department of Anaesthesia,Medical College,Thiruvananthapuram,Kerala.		KERALA	695011	India	Government Medical College , Thiruvananthapuram
CTRI/2013/04/003604	CTRI201304003604	Dr Kolandaisamy	Joint Director	kkswamy1963@gmail.com		9444329907	Office of Director Of Public Health and Preventive medicine,Government of Tamil Nadu,Chennai 600 006	Chennai	TAMIL NADU	600 006	India	Director of Public Health & Preventive medicine
CTRI/2011/11/002133	CTRI201111002133	Dr Navneet Wadhwa	Medical Advisor	navneet.wadhwa@ranbaxy.com	022-28947101	9930495588	Ranbaxy Laboratories Limited,Western Edge-1, Unit No. 201-204, 2nd Floor,Western Express Highway, Borivali East,Mumbai 400066	Mumbai	MAHARASHTRA	400066	India	Ranbaxy Laboratories Ltd
CTRI/2011/10/002051	CTRI201110002051	sreedevi	student of masters in physiotherapy	sreedevinayak@gmail.com		9742023479	manipal college of allied health sciences,manipal university,manipal.	Udupi	KARNATAKA	576104	India	manipal college of allied health sciences
CTRI/2011/11/002164	CTRI201111002164	Preetha R	Lecturer	preetha.r@manipal.edu		0820-29-22533	Preetha.R,Lecturer,Dept of Physiotherapy,MCOAHS,Manipal University,Manipal		KARNATAKA	576104	India	MCOAHS, Manipal University
CTRI/2011/12/002309	CTRI201112002309	Dr Saurendra Das	Executive Director	sauren@excellifesciences.com	1204022630	1204022600	Excel Life Sciences Pvt Ltd D-62 1st Floor Sector-2Noida 201301, Uttar Pradesh, India	Gautam Buddha Nagar	UTTAR PRADESH	201301	India	Excel Life Sciences Pvt Ltd
CTRI/2011/07/001918	CTRI201107001918	Prof AK Mahapatra	HOD Neurosurgery	akmahapatra_22000@yahoo.com			All India Institute of Medical Sciences (AIIMS)Ansari Nagar, New Delhi	New Delhi	DELHI	1100029	India
CTRI/2011/12/002213	CTRI201112002213	Dr VASiddiqui		vasiddiqui55@gmail.com			Central Council for Research in Homoeopathy, New Delhi61-65, Institutional Area, Opp. D-Block, Janakpuri, New Delhi-110058		DELHI	110058	India
CTRI/2011/12/002249	CTRI201112002249	Dr R H Jani	Senior Vice President	rhjani@zyduscadila.com	91-22-26151735	91-22-26186052	Zydus Research Centre, Cadila Healthcare LimitedSurvey No.396/403,Opp. Sarvotam Hotel,Nr. Nova Petrochemicals,Sarkhej-Bavla N.H.No.8A,Moraiya,Ahmedabad-382213 Gujarat,India	Ahmadabad	GUJARAT	382213	India	Zydus Reserach Centre
CTRI/2012/07/002844	CTRI201207002844	Rajat Gupta	Principal Investigator	rajat.gupta@medanta.org			MEDANTA THE MEDICITYSECTOR-38GURGAONHARYANA		HARYANA	122001	India	MEDANTA THE MEDICITY
CTRI/2011/09/002027	CTRI201109002027	Sunita Rana	Sr. Research Executive	research@environics.co.in		8750054587	276 A, New Basement, Right Side,Masjid Moth South Extension Part 2, New Delhi 110049	New Delhi	DELHI	110049	India	Syenergy Environics Ltd.
CTRI/2012/03/002497	CTRI201203002497	Dr Shravanti Bhowmik		shravanti.bhowmik@sparcmail.com			Sun Pharma Advanced Research Company Ltd.	Mumbai	MAHARASHTRA	400 093	India
CTRI/2011/10/002059	CTRI201110002059	Dr Kalpana S Patel	Associate Professor & Head	drkspatel2007@yahoo.co.in		9427574566	Department of Kaumarabhritya Institute of Post Graduate Teaching &amp; Research in Ayurveda Gujarat Ayurved University JAMNAGAR Gujarat India	Jamnagar	GUJARAT	361 008	India	IPGT and RA Jamnagar Gujarat
CTRI/2011/09/001998	CTRI201109001998	Gaurav Jain	Assistant Professor	gauravhld@gmail.com		915912360170	Department of anaesthesia, Teerthankar Mahaveer Medical College, Delhi Road, Bagarpur, Moradabad	Moradabad	UTTAR PRADESH	244001	India	Teerthankar Mahaveer Medical college
CTRI/2011/08/001978	CTRI201108001978	Dr Indu P S	Associate Professor	indupsanil@hotmail.com	4712448825	9495980886	Anandam, PKRA- A-43NAVAMI GARDENSSreekaryam.P.OTrivandrum-695017Kerala	Thiruvananthapuram	KERALA	695017	India	Govt Medical College, Trivandrum
CTRI/2011/09/001988	CTRI201109001988	Dr Bill Brashier	Head Clinical and Molecular Research in Pulmonary Medicine	bbrashier@crfindia.com	2027035371	9823834593	Chest Research FoundationMarigold complex,Kalyani Nagar,Pune,India	Pune	MAHARASHTRA	411014	India
CTRI/2013/09/004004	CTRI201309004004	Dr Mangala Kotnis	Medical Advisor	mangala.kotnis@novartis.com		24958569	5th floor, Sandoz House,Shiv Sagar Estate,Dr. Annie Besant Road,Worli, Mumbai	Mumbai	MAHARASHTRA	400 018	India	Novartis
CTRI/2011/09/002001	CTRI201109002001	Subashri Shivkumar	Hub Unit Director	subashri.shivkumar@bms.com		912266534245	Bristol Myers Squibb India Pvt. Ltd.,6th floor, Towers 1 &amp; 2,The Indiabulls Finance Centre,S.B. Marg, Elphinstone (W),Mumbai	Mumbai	MAHARASHTRA	400 013	India	Bristol Myers Squibb India Pvt. Ltd.
CTRI/2011/09/002017	CTRI201109002017	deepak louis	senior resident	lewisfinch2008@yahoo.com		9872707464	neonatal unitdepartment of pediatricsPGIMERChandigarh		CHANDIGARH	160012	India	PGIMER
CTRI/2011/11/002112	CTRI201111002112	Dr Mukta Sachdev	Principal Ivestigator	mscrploffice@gmail.com	8041125934	8041725416	MS Clinical Research Mazzanine Floor Classic Court 9/1 Richmond Road Bangalore		KARNATAKA	560025	India	MS Clinical Research Pvt Ltd
CTRI/2012/01/002358	CTRI201201002358	Saikat Das	Assistant Professor	saikat@cmcvellore.ac.in	4162235555	4162282046	Department of Radiation OncologyChristian Medical College Vellore	Vellore	TAMIL NADU	632004	India	Christian Medical College Vellore
CTRI/2011/10/002065	CTRI201110002065	Suneela Thatte	Executive Director Clinical Operations	Suneela.thatte@quintiles.com	912266774343	912266774242	301-A-1 Leela Business Park;M.V.Road,Andheri (E),Mumbai-400059India	Mumbai	MAHARASHTRA	400059	India	Quintiles Research (India) Pvt. Ltd.
CTRI/2011/11/002104	CTRI201111002104	Dr Brijesh Wadekar	Head Of Department	brijesh.wadekar@veedacr.com			Veeda Clinical Research Pvt. Ltd., Insignia, Sindhu Bhavan Road, Bodakdev road, S. G. Highway, Ahmedabad		GUJARAT	380059	India
CTRI/2011/12/002297	CTRI201112002297	suksham	senior resident DM pediatrics	dr.sukshamj@gmail.com		9914208362	Dept of Pediatrics, Newborn Unit, PGIMER Chandigarh	Chandigarh	CHANDIGARH	160011	India	PGIMER, Chandigarh
CTRI/2011/09/001984	CTRI201109001984	Dr Jayashri Krishnan	Associate Director, Monitoring	Jayashri.Krishnan@neemanasia.com		91-9952910703	Max Neeman Medical International,No. 11 A,TNGO Colony, I Street, Nanganallur, Pin Code-600061	Chennai	TAMIL NADU	800013	India	Max Neeman International
CTRI/2011/09/001985	CTRI201109001985	Dr Jayashri Krishnan	Associate Director-Monitoring	jkrishnan@neemanasia.com		91-9952910703	Max Neeman Medical International,No. 11 A,TNGO Colony, I Street, Nanganallur, Pin Code-600061	Chennai	TAMIL NADU	800013	India	Max Neeman International
CTRI/2011/11/002107	CTRI201111002107	Jijy Abraham	Co-ordinator- Regulatory & Clinical Trials	jijy.abraham@stempeutics.com	91-80-39992402	91-80-39992412	Stempeutics Research Pvt LtdAkshay Tech Park,No. 72 &amp; 73, 2nd Floor,EPIP Zone, Phase I-AreaWhitefield, Bangalore - 560066India	Bangalore	KARNATAKA	560 066	India	Stempeutics Research Pvt. Ltd.
CTRI/2011/10/002088	CTRI201110002088	Dr Hrishikesh Rangnekar	Clinical Research Manager	h.rangnekar@biosensorsindia.com		7387777465	E-2, Thakkar Retreat,Old Gangapur Naka,Gangapur Road,Nashik	Nashik	MAHARASHTRA	422013	India	Biosensors International
CTRI/2012/04/002581	CTRI201204002581	Dr Maddury Jyotsna	Associate Professor of Cardiology	mail2jyotsna@rediffmail.com	91-04-023300483	91-040-23300483	Department of CardiologyNizams Institute of Medical Sciences	Hyderabad	ANDHRA PRADESH	500 082	India	Nizams Institute of Medical Sciences
CTRI/2011/12/002187	CTRI201112002187	Dr Mishal Piyush Shah	pg student	drmishalshah@yahoo.com		9739061501	room no-9, department of periodontology,jss dental college and hospital,bannimantap,mysore.	Mysore	KARNATAKA	570015	India	jss dental college and hospital
CTRI/2011/10/002062	CTRI201110002062	Dr Rajagopala S	Asst. Prof.	srajagopala@gmail.com		9426953318	Department of KaumarabhrityaInstitute for Post Graduate Teaching and Research in AyurvedaGujarat Ayurved UniversityJamnagar	Jamnagar	GUJARAT	361008	India
CTRI/2011/10/002063	CTRI201110002063	DrSKPrabhakar	Associate professor	svp_pbk1947@yahoo.co.in		918212548365	Department of ophthalmologyJSS medical college and hospitalramanja road, mysore-4	Mysore	KARNATAKA	570004	India	JSS medical college and hospital, mysore-4
CTRI/2011/09/002004	CTRI201109002004	Dr Jayashri Krishnan	Associate Director-Monitoring	Jayashri.Krishnan@neemanasia.com		91-9952910703	Max Neeman Medical International,No. 11 A,TNGO Colony, I Street, Nanganallur	Chennai	TAMIL NADU	600061	India
CTRI/2011/09/001990	CTRI201109001990	Dr Shailendra Sachan	Manager-Clinical Research	shailendrasachan@glenmarkpharma.com		022-67720000	Glenmark Pharmaceuticals LtdGlenmark Research Centre,Plot No. A-607, T.T.C. Industrial Area,MIDC, Mahape, Navi Mumbai	Thane	MAHARASHTRA	400709	India	Glenmark Pharmaceuticals Ltd
CTRI/2012/05/002631	CTRI201205002631	Dr VT Sriraam MBBS MD	Medical Director	sriraamvt@aurovillehealthcare.com		9840909155	Auroville Health Care Research and Development Private LimitedNo 180/109 Rangarajapuram Main Road Kodambakkam Chennai INDIA	Chennai	TAMIL NADU	600024	India	Auroville Health Care Research and Development Private Limited
CTRI/2011/09/001993	CTRI201109001993	Dr Shailendra Sachan	Manager-Clinical Research	shailendrasachan@glenmarkpharma.com			Glenmark Pharmaceuticals LtdGlenmark Research Centre,Plot No. A-607, T.T.C. Industrial Area,MIDC, Mahape, Navi Mumbai	Thane	MAHARASHTRA	400709	India	Glenmark Pharmaceuticals Ltd
CTRI/2011/09/001986	CTRI201109001986	Dr Hrishikesh	Project Manager	hrishi@iprocess.net			S3,2ND FLR, EBONY 7/1 EAGLE ST CROSS, LANGFORD TOWN	Bangalore	KARNATAKA	560025	India	iProcess- Scientist
CTRI/2014/03/004445	CTRI201403004445	Dr S P Garg	Managing Director	saryugarg@yahoo.com	0120-2700825	0120-4159857	C-96,Bulandshahr Road Indl. Area	Ghaziabad	UTTAR PRADESH	201009	India	Biomed Private Limited
CTRI/2011/10/002079	CTRI201110002079	Arijit Ghosh	Assistant Professor	drarijitghosh@gmail.com			Dept of PharmacologyNilratan Sircar Medical CollegeKolkata-700014		WEST BENGAL	700014	India	Nilratan Sircar Medical College
CTRI/2011/10/002072	CTRI201110002072	Anirban Roychowdhury	Head Clinical Research India	anirban.roychowdhury@merck.com	91-124-4375561	0124-4647300	6th Floor, Vatika Towers - B, Golf Course RoadSector 54,GurgaonHARYANA122002India	Gurgaon	HARYANA	122002	India	MSD Pharmaceuticals Pvt Ltd
CTRI/2012/07/002832	CTRI201207002832	Dr Nusrat Shafiq	Assistant Professor	nusrat_shafiq@hotmail.com	0172-2744401	0172-2755254	Sector 12Chandigarh	Chandigarh	CHANDIGARH	160012	India	PGIMER
CTRI/2011/10/002089	CTRI201110002089	Mr Partha Chatterjee	Associate Director, Project Management	partha.chatterjee@siroclinpharm.com		2225848066	SIRO Clinpharm Pvt. LtdDIL Premises, 2nd Floor,Off Ghodbunder Road,Opp Tatwagyan Vidyapeeth,Thane West	Thane	MAHARASHTRA	400610	India
CTRI/2011/09/002024	CTRI201109002024	MrManoj Prabhu	Manager Clinical Research	manoj.prabhu@abbott.in	022-39536665	022-39536910	D-Mart BuildingGoregaon Mulund Link RoadMulund(W)Mumbai	Mumbai	MAHARASHTRA	400080	India	Abbott Healthcare Pvt Ltd
CTRI/2011/09/001987	CTRI201109001987	Anil Seth	Director-Clinical Research	seth_anil@lilly.com	0124-4753013	0124-4753000	Eli Lilly and Company India Pvt. Ltd.Plot #92, Sector 32, Institutional Area, Gurgaon	Gurgaon	HARYANA	122001	India	Eli Lilly and Company India Pvt. Ltd.
CTRI/2012/10/003034	CTRI201210003034	Dr Shweta Shenoy	Reader	shwet1999@yahoo.com		9501114472	Faculty of sports medicine and physiotherapy, Guru Nanak Dev University Amritsar	Amritsar	PUNJAB	143005	India	Guru Nanak Dev University, Amritsar
CTRI/2011/12/002229	CTRI201112002229	Dr Ritika Bajaj	Associate Director	ritika.bajaj@biogen.com		9717004620	Flat 902, Tower -18. The close South , Nirvana country , Sector-50, Gurgaon , Haryana -122002	Gurgaon	HARYANA	122002	India	Biogen
CTRI/2011/10/002047	CTRI201110002047	Dr Alpeshkumar Patel	Principal Investigator	alpeshpatel@lambda-cro.com	917940202021	917940202020	Lambda Therapeutic Research Ltd.,Plot No. 38, Near Silver Oak Club,S. G. Highway, Gota,Ahmedabad - 380 061, Gujarat, India.		GUJARAT	380061	India	Lambda Therapeutic Research Ltd
CTRI/2011/12/002194	CTRI201112002194	Dr Salil Mehta	Consultant	drsalilmehta@gmail.com			Lilavati Hospital, A 791, Bandra Reclamation, Bandra (West), Mumbai 400 052		MAHARASHTRA	400 052	India	Lilavati Hospital
CTRI/2011/09/001991	CTRI201109001991	Mr Manoj Prabhu	Manager Clinical Research	manoj.prabhu@abbott.in	2239536665	2239536910	D-Mart BuildingGoregaon Mulund Link RoadMulund(W)Mumbai	Mumbai	MAHARASHTRA	400080	India	Abbott Healthcare Pvt Ltd
CTRI/2011/11/002101	CTRI201111002101	Dr sandeep S Patil	DM Neonatology student	drsandeepsudpatil@yahoo.com	91-172-2744401	9914208360	Newborn unit, 3 rd floor, Nehru Hospital, PGIMER, Chandigarh,160012	Chandigarh	CHANDIGARH	160012	India	PGIMER
CTRI/2012/01/002378	CTRI201201002378	Dr sandeep S Patil	Senior resident	drsandeepsudpatil@yahoo.com	172274401	9914208360	Neonatal Unit, Department of Pediatrics, PGIMER, Chandigarh- 160 012, India.	Chandigarh	CHANDIGARH	160012	India	PGIMER
CTRI/2013/06/003741	CTRI201306003741	KIRAN BHARATH	JUNIOR RESIDENT	kbharath2003@gmail.com		9914589448	ROOM NO:312, NEW DOCTORS HOSTEL,PGIMER, CHANDIGARH		CHANDIGARH	160012	India	PGIMER
CTRI/2011/09/002020	CTRI201109002020	Murugananthan K	Head-Clinical Development	murugananthan.k@novartis.com		022-24958545	Novartis Healthcare Private Limited, Medical Department,Sandoz House,Shiv Sagar Estate,Dr. Annie Besant Road,Worli, Mumbai – 400 018Maharashtra	Mumbai	MAHARASHTRA	400 018	India
CTRI/2011/12/002230	CTRI201112002230	Dr S K kabra	Professor	skkabra@hotmail.com	1126588941	1126594610	Department of PediatricsAIIMSNew Delhi	New Delhi	DELHI	110029	India	All India Institute of Medical Sciences
CTRI/2012/01/002379	CTRI201201002379	Dr Smita Pattanaik	Assistant Professsor	drs_pattanaik@yahoo.com		0172-2755240	Dept of PharmacologyPN Chhuttani Block.PGIMER, Chandigarh		CHANDIGARH	160012	India	PGIMER, Chandigarh
CTRI/2011/10/002094	CTRI201110002094	Dr Vishnu Bhat	Professor of Paediatrics	drvishnubhat@yahoo.com		9489692400	ProfessorDepartment of PaediatricsJIPMERPondicherry	Pondicherry	PONDICHERRY	605006	India	JIPMER
CTRI/2017/06/008879	CTRI201706008879	Prasad Kannekanti	PhD Scholar	reddysriprasad@gmail.com		9945752305	Room no:117Govindaswamy building first floorDept. of Psychiatric Social WorkHosur RoadNIMHANSBenguluru 560029	Bangalore	KARNATAKA	560029	India	National Institute of Mental Health and Neuro Sciences
CTRI/2016/06/007030	CTRI201606007030	Dr Anshul Jain	Associate Professor	dranshulrachna@gmail.com		9411685406	TYPE III/18M.L.B Medical CollegeJhansi		UTTAR PRADESH	284128	India	M.L.B Medical College Jhansi
CTRI/2017/01/007727	CTRI201701007727	Dr Partha Gokhale	Head Clinical Operations	partha.gokhale@boehringer-ingelheim.com	912226456163	912226456477	Boehringer Ingelheim1102 Hallmark Business PlazaGurunanak Hospital Road Bandra East, Mumbai	Mumbai	MAHARASHTRA	400051	India
CTRI/2017/05/008551	CTRI201705008551	Dr Diptajit Das	Post Graduate student	diptajit.das@gmail.com		9836811622	Department of Public Health DentistryCampus-5, KIIT University, Patia, Bhubaneswar	Khordha	ORISSA	751024	India	Kalinga Institute of Dental Sciences
CTRI/2017/10/010028	CTRI201710010028	Dr Denish Patel	Consultant Spine Surgeon	drdenishpatel@gmail.com	7926408174	7926565657	Stavya Spine Hospital and Research InstituteNr Nagari HospitalMithakhali EllisbridgeAhmedabad	Ahmadabad	GUJARAT	380006	India	Stavya Spine Hospital and Research Institute
CTRI/2017/10/010241	CTRI201710010241	Dr Vikas Sohanlal Sharma	Junior resident	dr.vikassharma31@gmail.com		8308675586	Department of PharmacologyGovernment Medical College Nagpur	Nagpur	MAHARASHTRA	440009	India	Government Medical College Nagpur
CTRI/2016/08/007220	CTRI201608007220	CHITHIRA P V	SENIOR RESIDENT	mailstochithira@gmail.com		9868476973	All India Institute of Medical Sciences, Ansari Nagar, New Delhi		DELHI	110029	India	AIIMS
CTRI/2017/07/009055	CTRI201707009055	Dr V Stalin	Associate Professor, Department of Anaesthesiology & Critical Care	drvstalin@gmail.com		9786397762	JipmerDhanvantri Nagar Puducherry	Pondicherry	PONDICHERRY	605006	India	Jawaharlal Institute of Postgraduate Medical Education and Research
CTRI/2016/11/007510	CTRI201611007510	Manisha T Parmar	PG scholar	dr.manishaparmar41@gmail.com		9714754287	J S Ayurveda college college road Nadiad	Kheda	GUJARAT	387001	India	J S Ayurveda college and P D patel ayurveda hospital Nadiad
CTRI/2016/12/007601	CTRI201612007601	Chintan J Bhatt	Pg Scholar	Chintanbhat21@yahoo.com		9545168179	A-22 Sanidhya Baunglows, Opp. Shaishav School, Gotri-Sevasi Road,Gotri.	Vadodara	GUJARAT	390021	India	J.S.Ayurveda Mahavidyalaya And P.D.Patel Ayurveda Hospital
CTRI/2016/11/007505	CTRI201611007505	DR D C Tripathi	Professor And HOD	drtripathi1961@yahoo.co.in		9428408718	Department of Anesthesiology Goverment Medical College &amp; Sir Takhtsinhji Hospital Bhavnagar Gujarat India	Bhavnagar	GUJARAT	364001	India	Government Medical College & Sir Takhtsinhji Hospital Bhavnagar
CTRI/2016/06/007061	CTRI201606007061	Mr Hasan Ahmed	Founder and Manager	hasan@xploracrs.com		9886012598	No.14,Maria Niwas,2nd Cross, Chikkadugodi,Dharmaram College post, Bangalore	Bangalore	KARNATAKA	560029	India	Xplora Clinical Research Services
CTRI/2017/02/007841	CTRI201702007841	Dr Anil N Shinde	Associate Director- Clinical, Regulatory & Quality	ansd@novonordisk.com	8041123517	91-8040303471	Novo Nordisk India Private Ltd.Plot No.32, 47 - 50,EPIP Area, Whitefield,Bangalore - 560 066India	Bangalore	KARNATAKA	560066	India	Novo Nordisk India Private Ltd.
CTRI/2016/11/007448	CTRI201611007448	Somya Prasad	Post Graduate Student	somyaprasad0@gmail.com		8860131416	Indian Spinal Injuries Centre- institute of Rehabilitation SciencesSector C, Vasant KunjNew Delhi-110070	New Delhi	DELHI	110070	India	Indian Spinal Injuries Centre-Institute of Rehabilitation Sciences
CTRI/2017/08/009540	CTRI201708009540	Jinal Patel	Clinical Research Co-ordinator	crcstavya@yahoo.com	7926408174	9898953922	Stavya Spine Hospital and Research InstituteNr Nagari HospitalMithakhali EllisbridgeAhmedabad	Ahmadabad	GUJARAT	380006	India	Stavya Spine Hospital and Research Institute
CTRI/2016/09/007306	CTRI201609007306	Dr C B Tripathi	Professor and Head	cbrtripathi@yahoo.co.in	2782422011	9825951678	Department of Pharmacology, Government Medical College and Sir Takhtasinghji General Hospital, Bhavnagar-364001 (Gujarat), India.	Bhavnagar	GUJARAT	364001	India	Government Medical College, Bhavnagar.
CTRI/2017/05/008487	CTRI201705008487	Sree Kumar E J	Assistant Professor	sreekumardr@gmail.com		8056564566	59/10 Flat B SBI colonyAdambakkamChennai	Chennai	TAMIL NADU	600088	India	Sri Ramachandra University
CTRI/2017/05/008485	CTRI201705008485	Sree kumar E J	Assistant Professor	sreekumardr@gmail.com		8056564566	Department of AnesthesiologySri Ramachandra University	Chennai	TAMIL NADU	600116	India	Sri Ramachandra University
CTRI/2017/10/010101	CTRI201710010101	Jinal Patel	Clinical Research Co-ordinator	crcstavya@yahoo.com	7926408174	9898953922	Spine Research WingStavya Spine Hospital and Research InstituteNr Nagari HospitalMithakhali EllisbridgeAhmedabad	Ahmadabad	GUJARAT	380006	India	Stavya Spine Hospital and Research Institute
CTRI/2017/10/010195	CTRI201710010195	Jinal Patel	Clinical Research Co-ordinator	crcstavya@yahoo.com	7926408174	9898953922	Stavya Spine Hospital and Research InstituteNr Nagari HospitalMithakhali EllisbridgeAhmedabad	Ahmadabad	GUJARAT	380006	India	Stavya Spine Hospital and Research Institute
CTRI/2016/09/007252	CTRI201609007252	Riddhi Joshi	Junior Resident,Department of Anaesthesia, Critical Care and Pain	riddhijoshi4@gmail.com		9892017590	C/77 Anjali Kiran Soceity, Vakola, Santacruz Easr, Mumbai	Osmanabad	MAHARASHTRA	400055	India	Tata Memorial Center
CTRI/2017/11/010613	CTRI201711010613	Deepak Kumar	M.D. Scholar	deepakwhynot@gmail.com		9509074322	Department of kaumarbhrityaNational Institute of Ayuveda Jaipur	Jaipur	RAJASTHAN	302002	India	National Institute of Ayuved
CTRI/2017/01/007649	CTRI201701007649	Dr Anil Kumar Jain	Honorary Consultant and Head of Department Dr. P.K. Sethi Rehabilitation Centre	pksrc@sdmh.in		9829061496	Dr. P.K. Sethi Rehabilitation Centre, Santokba Durlabhji Memorial Hospital cum Medical Research Institute Bhawani Singh Marg, Near Rambagh circle, Jaipur	Jaipur	RAJASTHAN	302015	India	Santokba Durlabhji Memorial Hospital cum Medical Research Institute
CTRI/2016/07/007065	CTRI201607007065	Dr Kaksha Patel	Asst. Manager	kakshajpatel@lambda-cro.com	7940202021	7940202353	Plot No. 38, Near Silver Oak Club	Ahmadabad	GUJARAT	380061	India	Lambda Therapeutic Research Ltd
CTRI/2017/04/008436	CTRI201704008436	Kavitha Vishal	Assistant Professor (Sr scale)	Kavitha.vishal@gmail.com		9986526077	Department Of Physiotherapy School Of Allied Health Sciences, Manipal University, Manipal	Udupi	KARNATAKA	576104	India	School Of Allied Health Sciences, Manipal University, Manipal
CTRI/2017/10/010150	CTRI201710010150	Dr Maneesh Singhal	Professor	drmaneesh@gmail.com		26594430	Room 5014C, 5th Floor, Teaching BlockAll India Institute of Medical SciencesAnsari NagarNew Delhi	New Delhi	DELHI	110029	India	All India Institute of Medical Sciences
CTRI/2017/09/009619	CTRI201709009619	Dr Mahesh Kate	Assistant Professor	maheshpkate@gmail.com	0161-2220850	9878807951	Department of Neurology, Christian Medical College and Hospital, Brown Road, Ludhiana		PUNJAB	141008	India	Christan Medical College and Hospital, Ludhiana
CTRI/2016/08/007228	CTRI201608007228	Dr Sushil Kumar Anand	AGM-Clinical Research	sushilkumaranand@torrentpharma.com	079-23969135	079-23969100	Torrent Research Centre,Airport-Gandhinagar Highway,Village: Bhat	Gandhinagar	GUJARAT	382428	India	Torrent Pharmaceuticals Ltd
CTRI/2017/01/007640	CTRI201701007640	Handa Aanal Karansinh	PG Scholar	anu.handa75@gmail.com		9925315399	J S Ayurvega collegecollege road, Nadiad-387001	Kheda	GUJARAT	389170	India	J.S. Ayurveda Mahavidyalya
CTRI/2016/12/007528	CTRI201612007528	Dr Jaynika Garasia	Pg Scholar	jgarasia@gmail.com		9033557511	J.S.Ayurveda Mahavidhyalaya and P.D.Patel Ayurved Hospital College Road,NAdiad.	Kheda	GUJARAT	387001	India	J.S.Ayurveda Mahavidhyalaya Nadiad
CTRI/2016/12/007519	CTRI201612007519	Dr Jyothi Naik	Junior Resident	naikpuja8@gmail.com			Department of PediatricsJNMC AMUJawaharlal Nehru Medical College, Aligarh Muslim UniversityAligarh	Aligarh	UTTAR PRADESH	202002	India	Jawaharlal Nehru Medical College, Aligarh Muslim University
CTRI/2016/07/007092	CTRI201607007092	Shiv Issar	Head, Clinical and RA	shiv.issar@clinirxtangent.com		9868167119	Patriot House, 4th Floor, 3 BSZ Marg, New Delhi		DELHI	110002	India	CliniRx Tangent Research India Pvt Ltd
CTRI/2016/08/007226	CTRI201608007226	Dr Deepak Bunger	Assistant General Manager	deepak_bunger@intaspharma.com	079-26840224	079-66117410	Intas Pharmaceuticals Limited, 2nd Floor, Chinubhai Centre, Off Nehru Bridge, Ashram Road, Ahmedabad, Gujarat	Ahmadabad	GUJARAT	380009	India	Intas Pharmaceuticals Limited
CTRI/2016/11/007467	CTRI201611007467	Dr P Elavenil	Reader	elavenilomfs@gmail.com		9841254653	SRM Dental College and Hospital Ramapuram Chennai	Chennai	TAMIL NADU	600089	India	SRM Dental College
CTRI/2017/09/009919	CTRI201709009919	Dr Syed Imran	Assistant Professor	syed_vinu@yahoo.co.in		9880749477	Yenepoya Nursing CollegeYenepoya UniversityDeralakatteMangaluru	Dakshina Kannada	KARNATAKA	575018	India	Yenepoya University
CTRI/2017/11/010424	CTRI201711010424	Dr Swati Bhan	senior resident( DM student)	swatibhan6@gmail.com		9911679234	Departement Of Onco Anaesthesia. DrBRAIRCH AIIMS New Delhi.	New Delhi	DELHI	110029	India	DrBRAIRCH, AIIMS
CTRI/2016/11/007489	CTRI201611007489	Snehal S Patel	PG Scholar	patelsonal131291@gmail.com		9687005283	J S Ayurveda college College Road Nadiad	Kheda	GUJARAT	387001	India	J S Ayurveda college and P D Patel Ayurved Hospital
CTRI/2017/10/009968	CTRI201710009968	Dr Ashok Thakkar	Head of Clinical Research	ashok.thakkar@merillife.com	91-260-3052125	91-260-3052100	Meril Life Sciences Pvt. Ltd.Muktanand Marg, Chala,Vapi-396 191, Gujarat, India.	Valsad	GUJARAT	396 191	India	Meril Life Sciences PVT.LTD
CTRI/2017/10/010067	CTRI201710010067	Nirmalya Mukherjee	Junior resident	nirmalya.ik@gmail.com		8902384825	Department of psychiatry, quarter no 10, married resident quarters, central institute of psychiatry	Ranchi	JHARKHAND	834006	India	Central Institute of Psychiatry
CTRI/2017/11/010444	CTRI201711010444	Dr Sudhir Rana	PG Student	s.rana.doc@gmail.com		9878552622	Department of Orthopaedics Government Medical College and Hospital, Sector 32 Chandigarh, India	Chandigarh	CHANDIGARH	160030	India	Government Medical College and Hospital
CTRI/2016/10/007366	CTRI201610007366	Devangi Parikh	Associate Professor	sdevangi10@gmail.com			Department of Anaesthesiology, Lokmanya Tilak Municipal Medical College and General Hospital, Sion, Mumbai	Mumbai	MAHARASHTRA	400022	India	Lokmanya Tilak Municipal General Hospital
CTRI/2017/11/010520	CTRI201711010520	Dr Sushma Bhatnagar	Senior Resident	sushmabhatnagar1@gmail.com	9868398300	9868398300	Room No. 242,2nd Floor,Dr. BRAIRCHAIIMS,	New Delhi	DELHI	110029	India	All India Institute of Medical Sciences, New Delhi
CTRI/2017/11/010530	CTRI201711010530	Dr Rosamma George	Assist Professor	dr.rose75@gmail.com		8172233171	Dept Of DentistryHassan institute of Medical sciencesHassan	Hassan	KARNATAKA	573201	India	Hassan Institute of medical sciences
CTRI/2016/08/007225	CTRI201608007225	Dhruvika Kharadi	PhD Scholar	dgkharadi@yahoo.co.in			E 403, Gala HavenNear Nirma University, Off SG Highway	Ahmadabad	GUJARAT	382481	India	Department of Pharmacology, Pramukh Swami Medical College, Karamsad
CTRI/2018/02/011907	CTRI201802011907	Dr Anitha Gopinathan	Research consultant	dranitha.g.nathan@gmail.com		9447073183	Dr Anitha Gopinathan,Research consultant,Community Health Department,Bangalore Baptist Hospital,Bellary road, Bangalore.	Bangalore	KARNATAKA	560024	India	Bangalore Baptist Hospital
CTRI/2017/11/010598	CTRI201711010598	Sourav Mahajan	Junior Resident	mahajan.sourav@gmail.com		8879935508	Department of Anaesthesiology, Lokmanya Tilak Municipal Medical college and general hospital, Sion	Mumbai	MAHARASHTRA	400022	India	Lokmanya Tilak Municipal Medical college and general hospital
CTRI/2017/02/007956	CTRI201702007956	Dr J NISHA	PG Scholar	nis.evangeline@gmail.com		9840474797	Room No : 2Division : SiddhaDepartment :General MedicineArignar Anna Government Hospital of Indian Medicine &amp; Homeopathy, Arumbakkam, Chennai - 600106.	Chennai	TAMIL NADU	600106	India	Government Siddha Medical College, Arumbakkam, Chennai
CTRI/2016/10/007396	CTRI201610007396	Dr M Kannan	Research Officer	siddhikanna@gmail.com	4426214809	4426214809	Siddha Central Research Institute Central council for Research in Siddha Ministry of AYUSH Govt of India Arumbakkam Chennai		TAMIL NADU	600106	India	Siddha Central Research Institute
CTRI/2017/11/010390	CTRI201711010390	Dr Saurabh Vig	DM student	saurabh377@yahoo.com		9538247725	Department of oncoanaesthsiology. Dr BRAIRCH, AIIMS New Delhi.	New Delhi	DELHI	110029	India	A.I.I.M.S New Delhi.
CTRI/2018/01/011599	CTRI201801011599	Dr Nagarjun Ballari	Junior Resident	nagarjunballari@gmail.com		9781882345	house number 135, sector 11 a, Chandigarh		CHANDIGARH	160011	India	PGIMER
CTRI/2017/07/009135	CTRI201707009135	Dr Parth K Patel	Pg scholar	patelparth19910@gmail.com	2520646	8469148243	Room no. 1 Kaychikitsha department, P D Patel Ayurveda Hospital, J S Ayurveda college,College road, Nadiad	Kheda	GUJARAT	387001	India	j s ayurveda mahavidhyalaya
CTRI/2017/08/009584	CTRI201708009584	Dr Mallika KJ	Professor	drmallikakj@gmail.com		9844183769	Department of Ayurved Samhita and Siddhanta, Sri Dharmasthala Manjunatheshwara College of Ayurveda and Hospital, Hassan, Karnataka	Hassan	KARNATAKA	573201	India	Sri Dharmasthala Manjunatheshwara College of Ayurveda and Hospital, Hassan, Karnataka
CTRI/2017/04/008301	CTRI201704008301	Dr Shruti Patil	Assistant Professor	dr.shrutipatil@gmail.com	9619153353	9619153353	Department Of Anaesthesiology4th Floor, College Building.Lokmanya Tilak Municipal Medical College and General Hospital, Sion, mumbai	Mumbai	MAHARASHTRA	400004	India	Lokmanya Tilak Municipal General Hospital
CTRI/2016/10/007403	CTRI201610007403	Dr Roy Patankar	General and Gastrointestinal Surgeon	roypatankar@gmail.com		9820075254	V R Medicare Pvt Ltd(Zen Multispecialty Hospital)151/3, Tushar, 3rd Floor, 14th Road, Chembur, Mumbai-400071.	Mumbai	MAHARASHTRA	400071	India	Zen Multispeciality hospital
CTRI/2016/09/007230	CTRI201609007230	Dr Jay Madkaikar	Project Manager	jay.madkaikar@relbio.com	2240678299	2240678000	Dhirubhai Ambani Life Sciences Centre R-282 TTC Area of MIDCRabale Navi MumbaiThaneMAHARASHTRA	Thane	MAHARASHTRA	400701	India	Reliance Life Sciences Pvt. Ltd
CTRI/2017/04/008382	CTRI201704008382	Dr Amjad W Yousuf	MD Scholar	awyousuf1977@gmail.com		9555523248	Department of MoalajatFaculty of Medicine (U)Jamia Hamdard	New Delhi	DELHI	110062	India	Jamia Hamdard
CTRI/2018/02/011849	CTRI201802011849	Dr Bhavisha M Chauhan	pg scholer	cbhavu18@gmail.com	2520646	9898465638	c/11 shreath soc, near jantanagar,chandkheda,ahemedabad	Kheda	GUJARAT	387001	India	j s ayurved college
CTRI/2017/07/009169	CTRI201707009169	DrAmala Kudalkar	Professor	gurukudalkar@yahoo.co.in	2224049023	9869134209	Lokmanya Municipal Medical College and general Hospital Dr Babasaheb Ambedkar roaad Sion West 400022	Mumbai	MAHARASHTRA	400022	India	Lokmanya Municipal Medical College and General Hospital
CTRI/2016/08/007209	CTRI201608007209	Mr Vikrant Tripathi	Sr. Project Manager	vtripathi@cliantha.in	9179-66219549	9179-66219533	Garden View Corporate House No.8,2nd Floor,Opposite Auda Garden,Bodakdev,AhmedabadIndia	Ahmadabad	GUJARAT	380054	India	Cliantha Research Limited
CTRI/2017/01/007623	CTRI201701007623	Akshaya Pandian	MDS PG STUDENT	akshayapandian2006@gmail.com		9940094811	DEPARTMENT OF ORTHODONTICS AND DENTOFACIAL ORTHOPAEDICS SRI RAMACHANDRA UNIVERSITYSri Ramachandra Dental College &amp; HospitalNo 1Ramachandra NagarPorurChennai	Chennai	TAMIL NADU	600116	India	SRI RAMACHANDRA UNIVERSITY
CTRI/2017/08/009534	CTRI201708009534	Anisha singh	postgraduate student	Mamc.anesthesia@gmail.com	9810341603	9810341603	Department of anesthesiamaulana azad medical collegenew delhi	Central	DELHI	110001	India	maulana azad medical college
CTRI/2017/10/010167	CTRI201710010167	Dr Amartya Das	Post Graduate Trainee for MD Anaesthesiology	dasamartya1987@gmail.com		9432860917	Department of AnaesthesiologyIPGMER Hospital244 AJC Bose RoadKolkata- 700020	Kolkata	WEST BENGAL	700020	India	IPGMER Kolkata
CTRI/2016/12/007564	CTRI201612007564	Dr Maria Pauline	Associate Professor	mariapaulinejoe@gmail.com		9844269436	Dept. of PhysiologySt. John’s Medical College,Bangalore, Karnataka , India	Bangalore	KARNATAKA	560034	India	St. Johns National Academy of health sciences
CTRI/2016/12/007608	CTRI201612007608	Dr Anju Gupta	Assistant Professor	dranjugupta2009@rediffmail.com		9643308220	Anesthesiology, Chacha Nehru Bal Chikitsalya, Geeta Colony, New Delhi		DELHI	110031	India	Chacha Nehru Bal Chikitsalya
CTRI/2016/12/007609	CTRI201612007609	Dr Anju Gupta	Assistant Professor	dranjugupta2009@rediffmail.com		9643308220	Departemnt of Anesthesiology, Chacha Nehru Bal Chikitsalya, Geeta Colony, New Delhi		DELHI	110031	India	Chacha Nehru Bal Chikitsalya
CTRI/2016/09/007327	CTRI201609007327	SETHUGE SAJITH CHANNA DE SILVA	Longterm trainee in paediatric pulmonology	cdesilva50@yahoo.com		9205624322	C/O Prof. S.K. Kabra, Room No. 3069, 3rd Floor, Teaching Block,All India Institute of Medical Sciences,Ansari NagarNew Delhi-110029India.	New Delhi	DELHI	110029	India	All India Institute of Medical Sciences-Delhi
CTRI/2016/11/007456	CTRI201611007456	Mr Sanjib Panda	Head Operations	sanjib@ociuslife.com		9003580729	No.325, P H Road, Next to Pachaiyappas College, Aminijikarai, Chennai.	Chennai	TAMIL NADU	600029	India	Ocius Life Sciences Private Limited
CTRI/2017/11/010409	CTRI201711010409	Dr Supriya Bhalerao	Scientist	supriya.bhalerao@gmail.com		91-9527589516	Interactive Research School for Health Affairs (IRSHA),Bharati Vidyapeeth Deemed University Dhankawadi, Pune-Satara Road, Pune 411043	Pune	MAHARASHTRA	411043	India	Interactive Research School for Health Affairs (IRSHA)
CTRI/2016/08/007149	CTRI201608007149	Kavita Prakash Nawale	Trial Coordinator	kavitatmh@gmail.com		8108320232	Room No 204 2nd floorHomi Bhabha BlockTata Memorial HospitalDr E Borges Road Parel East	Mumbai	MAHARASHTRA	400012	India	Tata Memorial Hospital
CTRI/2018/02/011850	CTRI201802011850	Soni Satish	Associate Professor	sonisathish@yahoo.com			Department Of PhysiotherapyRamaiah Medical CollegeMSRIT PostBangalore	Bangalore	KARNATAKA	560054	India	Ramaiah Medical College,
CTRI/2017/05/008685	CTRI201705008685	Dr Susanta Kumar Padhy	Associate Professor	susanta.pgi30@yahoo.in	911722744401	8054831604	Department of Psychiatry,Postgraduate Institute of Medical Education and Research,Sector 12, Chandigarhrh	Chandigarh	CHANDIGARH	160012	India	Postgraduate Institute of Medical Education and Research, Chandigarh
CTRI/2017/09/009953	CTRI201709009953	Dr Milanjeet kaur	Lecturer	milanjeetkaur@gmail.com	2027423427	9766343410	Room No.1, Department of Oral Medicine &amp; radiology, Dr. D. Y. Patil Dental College &amp; Hospital, Sant Tukaram Nagar, Pimpri,	Pune	MAHARASHTRA	411018	India	Dr D Y Patil dental college and hospital
CTRI/2016/10/007370	CTRI201610007370	Pushpender Sangwan	Postgraduate student	drsangwan25@gmail.com		8003890070	Near swaraj tractor agency loharu road uttam nagar bhiwani (Haryana)	Bhiwani	HARYANA	127021	India	Dr.S.N.Medical College
CTRI/2017/11/010546	CTRI201711010546	Dr Meenoti Potdar	Consultant Anaesthesiologist	meenoti@yahoo.com		9920627839	Department of Anaesthesia,	Mumbai	MAHARASHTRA	400076	India	Dr. Lakhumal Hiranand Hiranandani Hospital
CTRI/2018/03/012304	CTRI201803012304	Dr Sapna R	Investigator	sapna.r@mscr.in	8041125934	918040917253	MS Clinical Research Pvt LtdSecond floor, Skin sensitivity room,327/15, 1st Main Road Cambridge layout, Ulsoor Bangalore-560008,Karnataka, India		KARNATAKA	560008	India	MS Clinical Rsearch Pvt Ltd
CTRI/2017/01/007656	CTRI201701007656	Akshaya Pandian	FINAL YEAR PG STUDENT	akshayapandian2006@gmail.com		9940094811	FACULTY OF DENTAL SCIENCESSRI RAMACHANDRA UNIVERSITYPORURCHENNAI	Chennai	TAMIL NADU	600116	India	SRI RAMACHANDRA UNIVERSITY
CTRI/2016/09/007302	CTRI201609007302	Kavita Prakash Nawale	Trial Coordinator	kavitatmh@gmail.com		8108320232	Room No 204 2nd floorHomi Bhabha BlockTata Memorial HospitalDr E Borges RoadParel East	Mumbai	MAHARASHTRA	400012	India	Tata Memorial Hospital
CTRI/2018/02/011944	CTRI201802011944	Archana Shivashankar	ASSISTANT PROFESSOR	archvinddoc@yahoo.co.in		9845121444	M S Ramaiah medical college and hospitals Department of anaesthesiology m s r nagar msrit mathikere bangalore	Bangalore	KARNATAKA	560054	India	M.S.Ramaiah Medical College and Hospitals
CTRI/2017/04/008422	CTRI201704008422	Shipra Bhansali	PhD Student	bhansalishipra@gmail.com			Lab No. 3038, Research Block-B, Department of Experimental Medicine and Biotechnology	Chandigarh	CHANDIGARH	160012	India	Post Graduate Institute of Medical Education and Research
CTRI/2016/07/007100	CTRI201607007100	Leo Mavely	CEO	info@axiobio.com		918040947972	Axio Biosolutions ,541, 5th Main, 16th cross, Indiranagar 2nd Stage	Bangalore	KARNATAKA	560038	India	Axio Biosolutions Pvt. Ltd.
CTRI/2016/11/007513	CTRI201611007513	Ali Sajjad Bohra	Country Head & Director Clinical Operations	asbohra@qed-clinical.com	91-79-66118030	91-79-66118029	C-408, Titanium Square, Near Thaltej Cross Road, S.G. Highway, Thaltej, Ahmedabad	Ahmadabad	GUJARAT	380054	India	QED Clinical Services India Pvt. Ltd.
CTRI/2017/03/008132	CTRI201703008132	Dr Sreejith Sreekumar	Chief Executive Officer	drsreejith@clinfound.com		4846007955	Clinfound Clinical Research Services Pvt. LtdChennal Buildings,Kumaramangalam P O Thodupuzha,Kerala	Idukki	KERALA	685597	India	Clinfound Clinical Research Services Pvt Ltd
CTRI/2017/04/008405	CTRI201704008405	Dr H Manjunatha Hande	Professor	manjunath.hande@manipal.edu		9972597655	Department of MedicineKasturba Hospital,Madhav Nagar,Manipal	Udupi	KARNATAKA	576104	India	Kasturba Hospital Manipal
CTRI/2017/10/010137	CTRI201710010137	Dr PP Mohanan	Sub-Investigator	drppmohanan@gmail.com		9846076006	Room # 405, Department of Cardiology,West Fort Hitech Hospital,Guruayoor Road, Punkunnam, Thrissur -	Thrissur	KERALA	680002	India	West Fort Hitech Hospital, Trissur
CTRI/2016/10/007410	CTRI201610007410	DR Saikat Niyogi	Associate professor	saikatneuro1972@gmail.com		9831732443	Omm tower, 4no mmfeeder road, flat 3a,belghoria, kolkata	Kolkata	WEST BENGAL	700056	India	Bangur institute of neurosciences
CTRI/2017/12/010801	CTRI201712010801	Dr Krishna Prashanti	Resident	skprashanti@gmail.com	0172-2744401	0172-2755240	Department of Pharmacology, Research Block B, Post graduate Institute of Medical Education and Research (PGIMER), Chandigarh	Chandigarh	CHANDIGARH	160012	India	PGIMER
CTRI/2018/01/011161	CTRI201801011161	Surabhi Priya	post graduate	savvy1508@gmail.com		8860386547	Department of anesthesiology and critical care Safdarjung hospital,new delhi	New Delhi	DELHI	110029	India	Guru Gobind Singh Indraprastha University Delhi
CTRI/2016/08/007135	CTRI201608007135	P SENTHIL	PROFESSOR	senthilp101010@gmail.com		9841667912	5/738, G2, JR NILAYAM, VIGNARAJAPURAM 3RD EXTENSION,SANTHOSAPURAM		TAMIL NADU	600073	India	MOHAMED SATHAK AJ COLLEGE OF PHYSIOTHERAPY
CTRI/2017/03/008273	CTRI201703008273	Dr Baby S Nayak	Professor	baby.s@manipal.edu			Department of Child health nursingManipal College of Nursing ManipalManipal Univeristy	Udupi	KARNATAKA	576104	India	Manipal College of Nursing Mnaipal
CTRI/2016/08/007153	CTRI201608007153	Mangesh Khadakban	Manager	mangesh.khadakban@nexuscro.com		27714203	Nexus Clinical Research (India) Ltd.32A, Nexus Centre For Clinical Excellence,Shiravane Road Service Industry Sector 1Mumbai Pune Highway Nerul,Navi Mumbai India	Mumbai	MAHARASHTRA	400706	India	Nexus Clinical Research (India) Ltd.
CTRI/2016/09/007265	CTRI201609007265	Dr Amit Bhatt	President and CEO	hbo@nexuscro.com		27714203	Nexus Clinical Research (India) Ltd32A Nexus Centre For Clinical ExcellenceShiravane Road,Service Industry, Sector 1,Mumbai Pune Highway, NerulNavi Mumbai 400706, India		MAHARASHTRA	400706	India	Nexus Clinical Research (India) Ltd
CTRI/2017/08/009209	CTRI201708009209	Dr Ashish Bindra	ASSISTANT PROFESSOR	dr_ashi2208@yahoo.com		986838607	ROOM NO. 316,Department of Neuroanaesthesiology and Critical Care, Jai Prakash Narain Apex Trauma Centre, All India Institute of Medical Sciences	New Delhi	DELHI	110029	India	All India Institute of Medical Sciences, New Delhi
CTRI/2017/01/007639	CTRI201701007639	Mr Hasan Ahmed	Founder and Manager	hasan@xploracrs.com		9886012598	No.14,Maria Niwas,2nd Cross, Chikkadugodi,Dharmaram College post, Bangalore	Bangalore	KARNATAKA	560029	India	Xplora Clinical Research Services
CTRI/2016/09/007240	CTRI201609007240	Dr Manish Gehani	PhD Scholar	dr.manishgehani@gmail.com		7568874444	Jawahar Nagar, Shameerpet Mandal, Hyderabad, Telangana	Hyderabad	ANDHRA PRADESH	500078	India	Birla Institute of Technology and Science, Pilani, Hyderabad Campus
CTRI/2017/03/008232	CTRI201703008232	Dr Vipin V Nair	Senior Resident	vipinvenugopalnair@gmail.com		9599757675	Dept of Plastic Surgery2 floor D BlockNehru hospitalPGIMER Chandigarh	Chandigarh	CHANDIGARH	160012	India	PGIMER Chandigarh
CTRI/2017/08/009512	CTRI201708009512	Dr Sunil Karande	Professor and Head of Unit	karandesunil@gmail.com		9322934309	Department of Pediatrics,Seth G.S. Medical College and KEM Hospital.Acharya Donde Marg.Parel (East)Mumbai 400102.	Mumbai	MAHARASHTRA	400102	India	Seth G.S. Medical College and KEM Hospital
CTRI/2017/08/009361	CTRI201708009361	Dr Ashvini kumar	professor	ashvinipanchakarma@gmail.com		9448705660	Dept. of PG study in Panchkarma , SDM college of Ayurveda , Hassan	Hassan	KARNATAKA	573201	India	Department of Pg studies in Panchakarma, SDM college of Ayurveda, BM road Thanniruhalla Hassan
CTRI/2016/11/007468	CTRI201611007468	Mr Altaf Makwana	Assistant Manager	altafmakwana@torrentpharma.com			Torrent Pharmaceuticals LtdTorrent House, Off Ashram Road, Ahmedabad	Ahmadabad	GUJARAT	3800009	India	Torrent Pharmaceuticals Ltd
CTRI/2017/09/009624	CTRI201709009624	Dr Manisha Magoo	Resident Anaesthesiologist	magoo.manisha@gmail.com		9819690535	Dr. Lakhumal Hirananad Hiranandani HospitalHillside avenue Hirananadani gardensPowaiMumbai	Mumbai	MAHARASHTRA	400076	India	Dr. Lakhumal Hirananad Hiranandani Hospital
CTRI/2016/10/007347	CTRI201610007347	Rakesh Lodha		rlodha1661@gmail.com		1126593621	Room No:3061ATeaching Block3rd FloorDepartment of PediatricsAll India Institute of Medical SciencesNew Delhi	New Delhi	DELHI	110029	India	All India Institute of Medical Sciences, New Delhi
CTRI/2017/10/010088	CTRI201710010088	Dr Chandrakant Prasad	M.D. Trainee Anaesthesiology	chandrakant.rims07@gmail.com		9572598662	Department of Anaesthesiology &amp; Critical Care Medicine,Indira Gandhi Institute of Medical Sciences, Sheikhpura	Patna	BIHAR	800014	India	Indira Gandhi Institute of Medical Sciences
CTRI/2017/03/008058	CTRI201703008058	Madhurita Singh	Assistant Professor	madhurita@cmcvellore.ac.in		4162282693	Department of Neurological Sciences, Christian Medical College, Ida Scudder Road, Vellore	Vellore	TAMIL NADU	632004	India	Christian Medical College
CTRI/2017/03/008026	CTRI201703008026	Dr Lakshmikantham R	Lecturer	drlakshmiramaswamy@gmail.com	044-22381314	9444466880	Department of maruthuvam, National institute of siddha,Tambaram sanatorium, chennai-47	Kancheepuram	TAMIL NADU	600047	India	National institute of siddha
CTRI/2017/03/008170	CTRI201703008170	Dr Byresh A	Principal Investigator	byresh23@gmail.com		9886414563	Sri Kalabyraveswara Swamy Ayurvedic Medical College, Hospital and Research CentreNo.10, Pipeline Road, RPC Layout, Vijayanagar 2nd Stage,Bangalore	Bangalore	KARNATAKA	560104	India	Sri Kalabyraveswara Swamy Ayurvedic Medical College, Hospital and Research Centre
CTRI/2017/04/008295	CTRI201704008295	Dr Supreeth	Co Investigator	supreethmj@gmail.com		9742918461	No.10, Pipeline Road, RPC Layout, Vijayanagar 2nd Stage,Bangalore - 560104	Bangalore	KARNATAKA	560104	India	Sri Kalabyraveswara Swamy Ayurvedic Medical College, Hospital and Research Centre
CTRI/2016/07/007096	CTRI201607007096	Dr Tarak Parikh	Co-Investigator	tarakparikh@lambda-cro.com	7940202021	7940202286	Plot No. 38, Near Silver Oak Club	Ahmadabad	GUJARAT	380061	India	Lambda Therapeutic Research Ltd
CTRI/2017/06/008780	CTRI201706008780	Dr I P Choudhary	Associate Professor	dripc1@gmail.com		1126707398	Ward No. 21,Department of Pediatrics, VMMC and Safdarjung Hospital, New Delhi	New Delhi	DELHI	110029	India	VMMC and Safdarjung Hospital, New Delhi
CTRI/2016/11/007442	CTRI201611007442	Dr C B Tripathi	Professor & Head, Department of pharmacology	cbrtripathi@yahoo.co.in	0278-2422011	9825951678	Government Medical College,Jail road, Bhavnagar-364001(Gujarat)- India.	Bhavnagar	GUJARAT	364001	India	Government Medical College, Bhavnagar
CTRI/2017/10/010255	CTRI201710010255	Dr U K Misra	Prof HOD	drukmisra@rediffmail.com	0522-2668811	0522-2494167	Dept. of Neurology, C-Block, Sanjay Gandhi Postgraduate Institute of Medical Sciences (SGPGIMS), Raebarely Road, Lucknow, UP	Lucknow	UTTAR PRADESH	226014	India	Sanjay Gandhi Postgraduate Institute of Medical Sciences (SGPGIMS)
CTRI/2016/10/007375	CTRI201610007375	Dr CB Tripathi	Professor and Head, Department of Pharmacology	cbrtripathi@yahoo.co.in	0278-24422011	9825951678	Department of Pharmacology, Government Medical College, Jail Road, Bhavnagar - 364001 (Gujarat), India.	Narmada	GUJARAT	364001	India	Government Medical College Bhavnagar
CTRI/2017/03/008105	CTRI201703008105	Sree Kumar E J	Assistant Professor	sreekumardr@gmail.com		8056564566	59/10 Flat B SBI colony Adambakkam Chennai		TAMIL NADU	600088	India	Sri Ramachandra University
CTRI/2016/11/007437	CTRI201611007437	Dr CB Tripathi	Professor and Head, Department of Pharmacology	cbrtripathi@yahoo.co.in	0278-24422011	9825951678	Department of Pharmacology,Government Medical College jail road,Bhavnagar - 364001(Gujarat).		GUJARAT	364001	India	Government Medical College Bhavnagar
CTRI/2017/07/009056	CTRI201707009056	Mr Altaf Makwana	Assistant Manager	altafmakwana@torrentpharma.com			Torrent Pharmaceuticals LtdTorrent House, Off Ashram Road, Ahmedabad	Ahmadabad	GUJARAT	3800009	India	Torrent Pharmaceuticals Ltd
CTRI/2018/01/011481	CTRI201801011481	chrishma violla dsouza	Lecturer	chrishma@msriner.com		9743447935	M S Ramaiah Institute of Nursing Education and ResearchLecturer department of psychiatric nursingM S R NagarM S R I T postMathikere Banaglore	Bangalore	KARNATAKA	560054	India	M S Ramaiah Institute of Nursing Education and Research
CTRI/2017/09/009756	CTRI201709009756	Dr Chandni Sinha	Assistant Professor	chandni.doc@gmail.com		7250333148	Faculty room, OT complex, 3rd floor, Department of Anaesthesia, AIIMS, Patna	Patna	BIHAR	801505	India	AIIMS
CTRI/2017/05/008650	CTRI201705008650	Chavali kavya Yadav	Post graduate student	kaavi0312@gmail.com		9494373856	Department of oral medicine and radiology,Drs.sudha and Nageswara Rao Siddhartha institute of dental sciences,Chinaoutapalli,ANDHRA PRADESH.	Krishna	ANDHRA PRADESH	521286	India	Drs.sudha and Nageswara Rao Siddhartha institute of dental sciences
CTRI/2017/08/009552	CTRI201708009552	Dr Chandni Sinha	Assistant Professor	chandni.doc@gmail.com	7250333148	7250333148	Faculty room, 3rd Floor, OT Complex, Ayush PMR Building, AIIMS, Phulwarisharif	Patna	BIHAR	801501	India	AIIMS, Patna
CTRI/2017/06/008843	CTRI201706008843	Dr Farzana Lakdavala	Sr. Manager- Global Clinical Development	flakdavala@wockhardt.com		22-26596858	Wockhardt LtD, Wockhard Toweres, Bandra Kurla Complex,	Mumbai	MAHARASHTRA	400051	India	Wockhardt Ltd
CTRI/2016/09/007290	CTRI201609007290	Dr Anand Eswaraiah MD	Head Regulatory Affairs	anand.eswaraiah@syngeneintl.com	918028082685	9945622776	Syngene International Limited Clinical DevelopmentTower 1 Semicon ParkElectronics City Phase IIBangalore Karnataka 560100India	Bangalore	KARNATAKA	560100	India	Syngene International Limited
CTRI/2017/02/007879	CTRI201702007879	DRSWEETY RUPAREL	PROFFESER AND H.O.D. OF DEPARTMENT OF PANCHKARMA	SWEETYRUPAREL@GMAIL.COM		9429202048	GOVT.AKHANDANAND AYURVED COLLEGE AND HOSPITALBHADRA,AHMEDABAD	Ahmadabad	GUJARAT	38001	India	GOVT.AKHANDANAND AYURVED COLLEGE AND HOSPITAL BHADRA,AHMEDABAD
CTRI/2017/05/008708	CTRI201705008708	Dr Venkatsivaram B	PG Student	sivaramdadambbs@gmaill.com		79-82854887	Department of anaesthesia and Intensive careSafdarjang hospitalNew Delhi	New Delhi	DELHI	110029	India	PG student
CTRI/2017/04/008345	CTRI201704008345	DR SACHIN A BORKAR	ASSISTANT PROFESSOR	SACHIN.AIIMS@GMAIL.COM		011-26593291	DEPTT OF NEUROSURGERY, ROOM NO.720, CNC ,AIIMS , ANSARINAGAR	New Delhi	DELHI	110029	India	AIIMS
CTRI/2016/11/007455	CTRI201611007455	Dr Ashok Thakkar	Head of Clinical Research	ashok.thakkar@merillife.com		912603063880	Meril Life Sciences Pvt. Ltd.Survey No.135/139,Bilakhia House, Muktanand Marg,Chala,Vapi – 396 191,Gujarat-India	Valsad	GUJARAT	396191	India	Meril Life Sciences Pvt. Ltd.
CTRI/2017/04/008435	CTRI201704008435	Dr S Sarathkumar	PG scholar	sarathkumar197@gmail.com			Room No : 2 Division : Siddha Department :General Medicine Arignar Anna Government Hospital of Indian Medicine &amp; Homeopathy, Arumbakkam, Chennai	Chennai	TAMIL NADU	600106	India	Govt.siddha medical college
CTRI/2016/10/007402	CTRI201610007402	Dr Kriti Singh	DNB Resident	drkritisingh@gmail.com			Department of Anaesthesia,Batra Hospital and Medical Research Centre,1,Tughlakabad Institutional Area,MB Road	New Delhi	DELHI	110062	India	Batra Hospital and Medical Research Centre
CTRI/2017/03/008017	CTRI201703008017	Dr Shailaja U	Professor	rao.shaila@gmail.com		9448816433	Department of Kaumarabhritya, Sri Dharmasthala Manjunatheshwara College of Ayurveda and Hospital,BM Road, Thanniruhalla, Hassan, Karnataka, India	Hassan	KARNATAKA	573201	India	Sri Dharmasthala Manjunatheshwara College of Ayurveda and Hospital, Hassan, Karnataka
CTRI/2017/01/007653	CTRI201701007653	SAHIL BATRA	JUNIOR RESIDENT	sahilbatra25@gmail.com		9899816498	5 th FLOOR, TEACHING BLOCKDEPARTMENT OF ORTHOPAEDICSAIIMS , NEW DELHI	New Delhi	DELHI	110029	India	AIIMS
CTRI/2018/02/011753	CTRI201802011753	Dr Dhinekshkumar	Professor and Post Graduate Guide Department of Oral and Maxillofacial Surgery	dhineksh@gmail.com			Dr Dhinekshkumar, Professor,Room no.2,Department of Oral and Maxillo Facial Surgery, Sree Mookabika Institute of Dental Science, Padanilam, Kulasekharam.	Kanniyakumari	TAMIL NADU	629161	India	Sree Mookambika institute of Dental science
CTRI/2018/02/011872	CTRI201802011872	DRGOPIKRISHNA BJ	M.S(AYU), (Ph.D) ASSOCIATE PROFESSOR	drgopiboyapati@gmail.com		9886360901	Dept Of Shalya TantraSri Dharmasthala Manjunatheshwara College of Ayurveda and Hospital BM Road Thanniruhalla Hassan Karnataka India	Hassan	KARNATAKA	573201	India	Sri Dharmasthala Manjunatheshwara College of Ayurveda and Hospital
CTRI/2017/01/007642	CTRI201701007642	Rajneesh Pathak	M.D.(Ayu) Scholar	drrajneeshpathak5sept@gmail.com		8866244063	Govt Akhandanand Ayurved College Bhadra Ahmedabad 380001	Ahmadabad	GUJARAT	380001	India	Govt Akhandanand Ayurved College Ahmedabad
CTRI/2016/07/007109	CTRI201607007109	Dr Arani Chatterjee	Sr Vice President	arani.chatterjee@biologicale.co.in	4027675003	4030214070	Biological E.Limited, 18/1&amp;3,Azamabad, Hyderabad, Telangana, India	Hyderabad	ANDHRA PRADESH	500020	India	Biological E.Limited
CTRI/2016/07/007124	CTRI201607007124	Shailesh Vinayak Shrikhande	Professor and Surgeon F	shailushrikhande@hotmail.com		9820224761	12th Floor 1222 Homibhaba building Tata Memorial Hospital Dr Ernest Borges Marg parel Mumbai		MAHARASHTRA	400012	India	Tata Memorial Hospital
CTRI/2016/11/007504	CTRI201611007504	Dr Yogesh Tukaram Kotangale	Associate Professor	drytk@yahoo.com		9423218193	OPD NO 2Kayachikitsa departmentSaneguruji Arogya kendraMaharashtara Arogya MandalMalwadiHadapsarPune	Pune	MAHARASHTRA	411028	India	Maharashtra Arogya Mandal
CTRI/2016/09/007289	CTRI201609007289	Dr Anand Eswaraiah MD	Head Regulatory Affairs	anand.eswaraiah@syngeneintl.com	918028082685	9945622776	Syngene International Limited Clinical DevelopmentTower 1 Semicon ParkElectronics City Phase IIBangalore 56010080 2808 2728 99456 22776	Bangalore	KARNATAKA	560100	India	Syngene International Limited
CTRI/2017/06/008938	CTRI201706008938	DrSathiyabama	Pg scholar	dr.sathyabama27@gmail.com		9489912041	National institute of siddha Tambram sanatoriumchennai	Kancheepuram	TAMIL NADU	600047	India	National Institute of Siddha
CTRI/2017/03/008053	CTRI201703008053	DR H VETHA MERLIN KUMARI	Lecturer	dr.vetha@gmail.com	044-22381314	9894782366	Department Of Maruthuvam National Institute Of Siddha Ayothidhasar Pandithar Hospital Tambaram SanatoriumChennai	Kancheepuram	TAMIL NADU	600047	India	National Institute Of Siddha
CTRI/2016/10/007373	CTRI201610007373	MAMATHA KV	PROFESSOR	mamath2@gmail.com		9448215605	DEPT OF PRASUTITANTRA AND STREEROGASDM AYURVEDA COLLEGE AND HOSPITALKUTHPADYUDYAVARAUDUPI		KARNATAKA	574118	India	SDM AYURVEDA COLLEGE AND HOSPITAL KUTHPADY
CTRI/2016/08/007157	CTRI201608007157	Dr Shobhana Vaish	Project Asst	shobhanavaish10@gmail.com		5222257540	King George Medical UniversityChowk, Lucknow	Lucknow	UTTAR PRADESH	226003	India	King George Medical University Chowk
CTRI/2017/04/008348	CTRI201704008348	Dr Poonam gupta	consultant	p.gupta182@gmail.com		9818623450	Department of AnaesthesiaVMMC and safadarjang HospitalNew Delhi	New Delhi	DELHI	110029	India	VMMC and safadarjang Hospital New Delhi
CTRI/2016/11/007436	CTRI201611007436	Nishant Sahay	Assistant Professor	nishantsahay@gmail.com	6122452035	9431184516	Dept. of Anesthesiology,3rd Floor Modular OT,Mini hospital building,AIIMS,	Patna	BIHAR	801505	India	All India Institute of Medical Sciences, Patna
CTRI/2016/12/007543	CTRI201612007543	Dr Bina Naik		bina.naik@vibgyorcare.com	9726434204	9726434201	Second floor, Skoda house, Opp. LJ campus, S.G. Highway Sarkhej,Ahmedabad – 382210, Gujarat, India	Ahmadabad	GUJARAT	380015	India	CBCC-Vibgyor Research Pvt. Ltd.
CTRI/2017/02/007890	CTRI201702007890	Garima Bahl	Associate Manager , Clinical And Regulatory Affairs	garima.bahl@biotronik.com		011-40587850	Biotronik Medical Devices India 805-807, DLF Tower B,District Center , Jasola,New Delhi-110025, India		DELHI	110025	India	Biotronik Medical Devices India
CTRI/2018/01/011435	CTRI201801011435	Dr Deepali Pankaj Thakur	Associate Professor	deepshna@rediffmail.com			Lokmanya tilak municipal medical college and general hospital, Anaesthesia Department,College building 4th Floor, Sion	Mumbai	MAHARASHTRA	400022	India	LTMMC & LTMGH Sion Hospital
CTRI/2017/05/008533	CTRI201705008533	Monica Rita Hendricks	lecturer	hendricks.monica@gmail.com		8861089009	st johns college of nursingst johns national academy of health sciencesBangalore	Bangalore	KARNATAKA	560034	India	st johns college of nursing
CTRI/2017/08/009523	CTRI201708009523	Dr V M Balasubramani	Chief, trauma intensive care	vmbalasubramani@hotmail.com			Ganga Medical Center and Hospital,Department of Anesthesiology,5th Floor Operation theater complex,313 Mettupalayam Road Opposite Saibaba koil	Coimbatore	TAMIL NADU	641043	India	Ganga Medical Center and Hospital
CTRI/2018/01/011155	CTRI201801011155	Namrata Kumar	Assistant Professor	dr.nmrata@gmail.com		9415118848	Department of obstetrics and Gynecology, King Georges Medical University	Lucknow	UTTAR PRADESH	226003	India	Doctor, Assistant Professor
CTRI/2016/10/007409	CTRI201610007409	Dr Shubhadeep Sinha MD	Vice-President and Head	sd.sinha@heterodrugs.com	91-40-23801902	91-40-23704923	“Hetero Corporate”,7-2-A2, Industrial Estates, Sanath Nagar HyderabadANDHRA PRADESH500018India	Hyderabad	ANDHRA PRADESH	500018	India	Hetero Drugs Limited
CTRI/2017/01/007652	CTRI201701007652	Mr Mohit Lalvani	Study Director	mohit@mascotspincontrol.in		022-43349191	MASCOT-SPINCONTROL India Pvt. Ltd. Unit 2, Neeru Silk Mills,Mathuradas Mill compound,N.M. Joshi Marg - Lower Parel,Mumbai – 400013, INDIA		MAHARASHTRA	400013	India	MASCOT-SPINCONTROL India Pvt. Ltd.
CTRI/2016/11/007475	CTRI201611007475	Dr Ashok Thakkar	Head of Clinical Research	ashok.thakkar@merillife.com			Meril Life Sciences Pvt. Ltd. Survey No.135/139, Bilakhia House, Muktanand Marg, Chala, Vapi – 396 191, Gujarat-India	Valsad	GUJARAT	396191	India	Meril Life Sciences Pvt. Ltd.
CTRI/2016/11/007488	CTRI201611007488	ASampath kumar	Ph.D Scholar	sampathkpt@gmail.com			c/o Department of Physiotherapy,SOAHS, Manipal University.	Udupi	KARNATAKA	576104	India	Manipal university
CTRI/2017/08/009369	CTRI201708009369	Dr Pratik Gahalaut	Head of Department of Dermatology	drpratikg@rediffmail.com	0581-258010	9458702263	Department of DermatologyShri Ram Murti Institute of Medical SciencesBhojipuraBareilly	Ghaziabad	UTTAR PRADESH	243202	India	Shri Ram Murti Institute of Medical Sciences Bhojipura Bareilly
CTRI/2017/05/008661	CTRI201705008661	Dr Lakshmikantham	Lecturer,Department of Maruthuvam.	drlakshmiramasamy@gmail.com	044-22381314	9444466880	National Institute of SiddhaTambaram Sanatorium,Chennai-600047	Kancheepuram	TAMIL NADU	600047	India	National Institute of Siddha
CTRI/2016/11/007503	CTRI201611007503	Dr Murali Subbaiah	Assistant Professor	muralidraiims@gmail.com			Dept of OBG, WCH Block, JIPMER, D.Nagar	Pondicherry	PONDICHERRY	605006	India	JIPMER, Pondicherry.
CTRI/2017/01/007669	CTRI201701007669	Dr RKManchanda	Director General	rk.manchanda@nic.in	1128521060	011-28525523	61-65, Institutional Area, opposite D-Block Janakpuri,New Delhi	New Delhi	DELHI	110058	India	Central Council for Research in Homoeopathy
CTRI/2017/12/010746	CTRI201712010746	Archana Bajpayee	Assistant Professor	drarchanabajpai@yahoo.co.in		8003996943	Department OF Transfusion Medicine And Blood Bank	Jodhpur	RAJASTHAN	342005	India	AIIMS,JODHPUR
CTRI/2018/02/011786	CTRI201802011786	Ketki Davare	Jr. Scientist	ketki@kelkarcosmetology.com			KETs Scientific Research Centre. V.G.Vaze College campus, Mithaghar Road, Mulund-(E) ph.no.25639644 Mumbai (Suburban) MAHARASHTRA 400 081 India Mumbai (Suburban) MAHARASHTRA 400081 India	Mumbai	MAHARASHTRA	400 081	India	KETs Scientific Research Centre.
CTRI/2017/10/010190	CTRI201710010190	Dr Gift Norman	Head of department, Community Health	normangift@gmail.com		9591761106	Community Health Department,Bangalore Baptist Hospital,Bellary road,Hebbal,Bangalore.	Bangalore	KARNATAKA	560024	India	Bangalore Baptist Hospital
CTRI/2018/01/011576	CTRI201801011576	Dr Shilpushp Bhosale	Assistant Professor	shilbhosale@gmail.com		9619310657	Department of Anesthesiology, Tata memorial Hospital ,Mumbai 400012	Osmanabad	MAHARASHTRA	400012	India	Tata memorial Centre
CTRI/2016/11/007426	CTRI201611007426	Dr Jayaprakash Sahoo	Associate Professor	jppgi@yahoo.com		9629158368	Department of EndocrinologySuperspeciality BlockJawaharlal Institute of Postgraduate Medical Education and Research Dhanvantri NagarPuducherry	Pondicherry	PONDICHERRY	605006	India	Jawaharlal Institute of Postgraduate Medical Education and Research
CTRI/2017/10/010138	CTRI201710010138	Naveen Salins	Associate Professor	naveensalins@gmail.com			Dept. of Palliative Medicine, MB G 75, Dr. E Borges Road, Parel	Mumbai	MAHARASHTRA	400012	India	Tata Memorial Centre
CTRI/2017/06/008901	CTRI201706008901	Dr Yogesh T Kotangale	Associate Professor	drytk@yahoo.com		9975817770	MAM Sumatibhai Shah Ayurved CollegeMalwadiHadapsarPune	Pune	MAHARASHTRA	411028	India	MAM Sumatibhai Shah Ayurved College
CTRI/2017/07/008960	CTRI201707008960	Ajith S	Associate Professor	ajithsoman@rediffmail.com	8242202443	9886179363	Nitte Institute of Physiotherapy, Mangal	Dakshina Kannada	KARNATAKA	575018	India	Nitte Institute of Physiotherapy
CTRI/2017/08/009213	CTRI201708009213	Dr Yashdeep singh pathania	Junior resident (md dermatology)	yashdeepsinghpathania@gmail.com		8894480089	Department of dermatology pgimer chandigarh	Chandigarh	CHANDIGARH	160012	India	Pgimer chandigarh
CTRI/2016/09/007310	CTRI201609007310	Dr Jagdish Ashokrao Kathwate	DNB (Neonatology) Resident	docjagdishkat@gmail.com	912261538990	7666490985	Surya Childrens Hospital Junctio of S V Road and Dattatraya Road Santacruz West	Mumbai	MAHARASHTRA	400054	India	Surya Childrens Hospital
CTRI/2017/11/010614	CTRI201711010614	Dr Aparna IN	Professor and Associate Dean	aparnaaniraghu@gmail.com			Room number 5, Second Floor, Department of Prosthodontics, Manipal College of Dental Sciences, Manipal	Udupi	KARNATAKA	576104	India	Manipal College of Dental Sciences, Manipal University
CTRI/2017/01/007676	CTRI201701007676	Dr Adhisivam	Associate Professor	adhisivam1975@yahoo.co.uk		4132298111	Department of Neonatology 6210, II floor JWCH, JIPMERPondicherryPondicherryPONDICHERRY605006 India	Pondicherry	PONDICHERRY	605006	India	JAWAHARLAL INSTITUTE OF POSTGRADUATE MEDICAL EDUCATION & RESEARCH
CTRI/2017/10/009959	CTRI201710009959	Dr Manjunath Nookala	Scientific Officer E	mnookala@actrec.gov.in		9920703438	Department of Clinical Pharmacology, Room No.: KS 102, Advanced Centre for Treatment, Research and Education in Cancer (ACTREC), TMC, Sector 22, Kharghar, Navi Mumbai	Raigarh	MAHARASHTRA	410210	India	Advanced Centre for Treatment, Research and Education in Cancer (ACTREC), TMC
CTRI/2017/07/009131	CTRI201707009131	Dr Anura V Kurpad	Professor of Physiology and Head, Division of Nutrition	a.kurpad@sjri.res.in		8049467000	Dept. of Physiology St. John’s Medical College, Bangalore, Karnataka , India	Bangalore	KARNATAKA	560034	India	St. John’s Medical College
CTRI/2017/05/008448	CTRI201705008448	Dr M Meeran gani	PG scholar	dr.meerangani@gmail.com			Room No 2Siddha Division Department of General medicineArignar Anna Government Hospital of Indian Medicine &amp; Homeopathy, Arumbakkam, Chennai - 600106	Chennai	TAMIL NADU	600106	India	Govt.siddha medical college,chennai 106
CTRI/2017/03/008160	CTRI201703008160	Dr P Parvathy	PG SCHOLAR-1 year	parvathyamaldev@gmail.com		9094219424	Department of Noi NaadalNational Institute of SiddhaTambaram SanatoriumChennai 600 047	Kancheepuram	TAMIL NADU	600 047	India	National Institute of Siddha
CTRI/2017/05/008576	CTRI201705008576	Dr K Kanakavalli	professor	dr.kkanakavalli@gmail.com			Govt.siddha medical college,arumbakkam,chennai	Chennai	TAMIL NADU	600106	India	Govt.siddha medical college,chennai 106
CTRI/2016/11/007502	CTRI201611007502	Anoop Saraya	Professor	ansaraya@yahoo.com		011-26593294	RN-3068, 3rd floor, Teaching Block, AIIMS	New Delhi	DELHI	110029	India	AIIMS, New Delhi
CTRI/2016/11/007440	CTRI201611007440	Dr Ashok Thakkar	Head of Clinical Research	ashok.thakkar@merillife.com		9879443584	Meril Life Sciences Pvt. Ltd.Survey No.135/139	Vadodara	GUJARAT	396 191	India	Meril Life Sciences PVT.LTD
CTRI/2017/05/008575	CTRI201705008575	Dr K Kanakavalli	Professor	dr.kkanakavalli@gmail.com			Govt Siddha medical college,Arumbakkam, Chennai	Chennai	TAMIL NADU	600106	India	Govt.siddha medical college
CTRI/2017/03/008248	CTRI201703008248	Richa Jain	Senior Resident	richajain2105@gmail.com		9815068242	Dayanand Medical College and Hospital Tagore NagarLudhiana	Ludhiana	PUNJAB	141001	India	Dayanand Medical College and Hospital
CTRI/2017/09/009780	CTRI201709009780	Dr Dhanasekar Balakrishnan	Head and Professor, Department of Prosthodontics	dhanasekar.b@manipal.edu		9742444184	Room number 5, Second Floor, Department of Prosthodontics, Manipal College of Dental Sciences, Manipal	Udupi	KARNATAKA	576104	India	Manipal College of Dental Sciences, Manipal, Karnataka
CTRI/2017/11/010576	CTRI201711010576	Tejas Prakash Vispute	Junior resident	tejasv20@gmail.com		9868323887	Dept of Surgical Disciplines, Teaching block - 5th floor, AIIMS, New Delhi	New Delhi	DELHI	110029	India	AIIMS, New Delhi
CTRI/2016/11/007427	CTRI201611007427	Dr Prathamesh Pai	Professor & Surgical Oncologist	drpspai@gmail.com	2224146392	2224177000	Room No 1229 12th Floor Homi Bhabha Block Tata Memorial Hospital Parel Mumbai	Mumbai	MAHARASHTRA	400 012	India	Tata Memorial Hospital
CTRI/2016/10/007384	CTRI201610007384	ARKA DAS	Post Graduate Trainee.	doctor.arka@gmail.com		9903368156	224/4 Gorokshya Basi Road. Dum Dum. Kolkata-28	North Twentyfour Parganas	WEST BENGAL	700028	India	I.P.G.M.E and R. Kolkata
CTRI/2017/02/007771	CTRI201702007771	Abhay K Sharma	M.D.(Ayurved) Scholar	abhaysharma8585@gmail.com		9889309780	Kayachikitsa Department Government Akhandanad Ayurved College and Hospital	Ahmadabad	GUJARAT	380001	India	Government Akhandanand Ayurved College and Hospital Ahmedabad
CTRI/2017/12/010827	CTRI201712010827	Manoj Kumar sahu	Assistant Professor	drmanojsahu@gmail.com		9911088705	Department of CTVS,CT centre, AIIMS, New Delhi		DELHI	110029	India	AIIMS
CTRI/2018/03/012609	CTRI201803012609	DrNandita Gupta	DNB TRAINEE	drnanditagupta4@gmail.com		8146441324	Department of AnesthesiaFortis Hospital,Mohali	Rupnagar	PUNJAB	160062	India	Fortis Hospital
CTRI/2017/10/010199	CTRI201710010199	Praveen Devarsetty	Program Head - Primary Healthcare Research	dpraveen@georgeinstitute.org.in			The George Institute for Global Health, India,301, Second floor,ANR Center, Road no 1,Banjara Hills,Hyderabad - 500034	Hyderabad	ANDHRA PRADESH	500034	India	The George Institute for Global Health, India
CTRI/2016/08/007152	CTRI201608007152	Dr Subhra Lahiri	AVP-CR and CDM	subhra.l@axisclinicals.com	4040408060	4040408064	AXIS Clinicals LtdClinical Research Department1-121/1, MiyapurHyderabad, Telangana	Rangareddi	ANDHRA PRADESH	500049	India	Axis Clinicals Limited
CTRI/2016/08/007158	CTRI201608007158	Dr Sonali Ghosh	Project Manager	sghosh@specrtumcr.com	2266155567	2240645100	401, Kshamalaya Building, 37, New Marine Lines	Mumbai	MAHARASHTRA	400020	India	Spectrum Clinical Research Pvt. Ltd.
CTRI/2016/11/007423	CTRI201611007423	Dr Vinit Kumar Srivastava	Senior Consultant	drvinit75@gmail.com		9755557539	25 Parijat Raj Kishore Nagar Seepat Road	Bilaspur	CHHATTISGARH	495006	India	Apollo Hospitals Bilaspur
CTRI/2017/03/007998	CTRI201703007998	Dr Vinit Kumar Srivastava	Senior Consultant	drvinit75@gmail.com			25 Parijat Raj Kishore Nagar	Bilaspur	CHHATTISGARH	495006	India	Apollo Hospitals Bilaspur
CTRI/2016/08/007151	CTRI201608007151	Dr Subhra Lahiri	AVP - CR and CDM	subhra.l@axisclinicals.com	4040408060	4040408064	AXIS Clinicals Ltd Clinical Research Department 1-121/1, Miyapur,Hyderabad, Telangana		ANDHRA PRADESH	500049	India	Axis Clinicals Limited
CTRI/2016/09/007268	CTRI201609007268	Jhansi Reddy	CEO	jhansi@mayaclinicals.com	4023303277	4066510971	Cyber Heights, Behind TDP office Plot No-604, Banjara Hills, Road No: 2 Hyderabad.	Hyderabad	ANDHRA PRADESH	500034	India	Maya Clinicals Drug Development Pvt. Ltd.
CTRI/2018/02/012037	CTRI201802012037	TKKalyana sundaram	Former head of the department(kuzhandhai maruthuvam)	kalyas53@gmail.com		9444946270	National institute of siddhadepartment of kuzhandhai maruthuvamtambaram sanatoriumchennai	Chennai	TAMIL NADU	600047	India	National institute of siddha
CTRI/2017/08/009476	CTRI201708009476	Narani KK	Senior Consultant	drkknarani@hotmail.com	011-25861002	9810465134	Department of Anaesthesiology, Pain and Perioperative Medicine, Sir Ganga Ram Hospital, New Delhi - 110060	New Delhi	DELHI	110060	India	Sir Ganga Ram Hospital
CTRI/2016/12/007612	CTRI201612007612	Sumit Anand PhD	Senior Manager	sanand@sjm.com	1142600110	1142600161	Property No. 100 1st Floor Okhla Industrial Estate Phase III New Delhi	New Delhi	DELHI	110020	India	St. Jude Medical Pvt. Ltd
CTRI/2016/11/007461	CTRI201611007461	Dr Shubhadeep Sinha MD	Vice-President and Head	sd.sinha@heterodrugs.com	914023801902	914023704923	Hetero Corporate”,72A2,Industrial Estates, Sanath Nagar	Hyderabad	ANDHRA PRADESH	500018	India	Hetero Drugs Limited
CTRI/2017/01/007741	CTRI201701007741	Nishant Sahay	Assistant Professor	nishantsahay@gmail.com		6122452035	House 112 Type 4 Block 1AIIMS Residential area, Hydraulic, Khagaul		BIHAR	801105	India	All India Institute of Medical Sciences, Patna
CTRI/2017/08/009496	CTRI201708009496	Dr Kriti mehrotra	Postgraduate student	kriti1004@gmail.com		9741700660	room no 5bapuji dental college and hospitaldavangere	Davanagere	KARNATAKA	577004	India	Bapuji dental college & Hospital
CTRI/2017/05/008514	CTRI201705008514	DrSBALAJI	junior resident	narayanasmrithi@gmail.com		7874876937	Dept of ENT Sir t hospitalBHAVNAGAR	Bhavnagar	GUJARAT	364001	India	Maharaja krishnakumarshinji BHAVNAGAR university
CTRI/2018/02/012200	CTRI201802012200	Harshil Vinaykumar Parikh	Junior Resident	harshil191990@gmail.com		9725405416	Department of Periodontology, Faculty of Dental sciences, King Georges medical university, LUCKNOW.	Lucknow	UTTAR PRADESH	226003	India	king georges medical university
CTRI/2017/08/009494	CTRI201708009494	Monika Anant	Assistant Professor	drmonika.anant@gmail.com		7764946249	room no 17, second floor administrative block ,Department of Obstetrics &amp; Gynaecology ,AIIMS PatnaPhulwarisharif,near WALMI, Patna 801507	Patna	BIHAR	800001	India	All India Institute of Medical Sciences Patna
CTRI/2016/08/007138	CTRI201608007138	Dr Sajid Qureshi	Professor, Surgical Oncology-Pediatric Division	sajidshafiques@hotmail.com		9820045398	Room no.80, Medical Oncology-Pediatric Hematooncology Division, Ground floor, Main Building, Dr. E. Borges Road, Parel. Mumbai.		MAHARASHTRA	400012	India	Tata Memorial Hospital
CTRI/2016/11/007450	CTRI201611007450	Rohit Agarwal	Senior Resident	drrohit87@gmail.com	1126593182	1126593182	Room 377 Third floor Dr RP Centre AIIMS	New Delhi	DELHI	110029	India	All India Institute of Medical Sciences
CTRI/2017/05/008525	CTRI201705008525	DR G J Christian	HOD	christianvijila@gmail.com		9962545930	Department of Noi NaadalNational Institute of SiddhaTambaram SanatoriumChennai600047	Kancheepuram	TAMIL NADU	600047	India	NATIONAL INSTITUTE OF SIDDHA
CTRI/2017/03/008257	CTRI201703008257	DR DEEPTI KOTWANI	ASSISTANT PROFESSOR	drdeeptiagrawal@gmail.com		9870135926	Dept. of AnesthesiologyL.T.M.Medical College and L.T.M.G. Hospital,Sion, Mumbai 400 022.Mobile No. 9870135926	Mumbai	MAHARASHTRA	400022	India	Lokmanya Tilak Municipal Medical College and General Hospital, Sion, Mumbai
CTRI/2018/02/011798	CTRI201802011798	AMAmalahazel	Lecturer	dramalaaruldhas@gmail.com		9940429202	National institute of siddhaDepartment of kuzhandhai maruthuvamtambaram sanatoriumchennai	Chennai	TAMIL NADU	600047	India	National institute of siddha
CTRI/2016/12/007545	CTRI201612007545	Arun Elangovan	Senior Resident	arune195@gmail.com		9914225969	1053, Second floor,Sector 15-B,Chandigarh	Chandigarh	CHANDIGARH	160015	India	Postgraduate Institute of Medical Education and Research
CTRI/2018/02/012071	CTRI201802012071	MMeenakshi sundaram	Head of the department	mmssiddha@rediffmail.com		9444214582	National Institute of SiddhaDepartment of kuzhandhai maruthuvamTambaram sanatoriumchennai	Chennai	TAMIL NADU	600047	India	National Institute of Siddha
CTRI/2018/01/011113	CTRI201801011113	D Srikanth	Junior Resident	diddisrikanth@gmail.com		9000421533	Dept OF Anaesthesia And Critical care, Nizams institute of medical sciences, Punjagutta, Hyderabad, Telangana	Hyderabad	ANDHRA PRADESH	500082	India	Nizams institute of medical sciences
CTRI/2017/09/009661	CTRI201709009661	Deepthi S	RESIDENT	deepthi.saka@gmail.com		9480157218	NO 147A, 6 TH CROSS, 9 TH MAIN, NTI LAYOUT, VIDYARANYAPURA, BENGALURU	Dakshina Kannada	KARNATAKA	560097	India	FATHER MULLER MEDICAL COLLEGE
CTRI/2016/12/007611	CTRI201612007611	Mr Sharad Kholambe	Manager-Business Development	sharad.kholambe@sunpharma.com		2243246578	Sun Pharmaceutical Industries Ltd. SUN HOUSE, CTS No. 201 B/1, Western Express Highway, Goregaon (E), Mumbai - 400063, India.	Mumbai	MAHARASHTRA	400063	India	Sun Pharmaceutical Industries Ltd.
CTRI/2016/11/007452	CTRI201611007452	Dr Monjori Mitra	Associate Professor	monjorimr@gmail.com		9831075734	Institute of Child Health,Address: 11, Biresh Guha Road, Kolkata- 700017	Kolkata	WEST BENGAL	kolkata-700017	India	Institute of Child Health,
CTRI/2017/05/008508	CTRI201705008508	Nikhil Rajan	Junior Resident	nikhil019@yahoo.co.in		9443627591	C/O Mr N RadhakrishnanPriyadarshini NagarDhanvantari Nagar POPondicherry	Pondicherry	PONDICHERRY	605006	India	JIPMER
CTRI/2017/07/009017	CTRI201707009017	Dr P K Gupta	Professor and Head	drgupta_jsr@rediffmail.com		0121-2439112	Department of Pediatrics, Subharti Medical College Hospital, Subhartipuram, NH-58, Meerut	Meerut	UTTAR PRADESH	2500025	India	Subharti Medical College
CTRI/2016/11/007447	CTRI201611007447	Dr Chaurasia Priya Dayashankar	Post graduate student	smilealot19@yahoo.in		9620569474	room no. 9Department of PeriodontologyJSS Dental college and HospitalJSS UniversityBannimantapMysuru	Mysore	KARNATAKA	570015	India	JSS dental college and hospital
CTRI/2018/02/011807	CTRI201802011807	DrTKKalyana sundaram	Former head of the department(kuzhandhai maruthuvam)	kalyas53@gmail.com		9444946270	National institute of siddhadepartment of kuzhandhai maruthuvamtambaram sanatoriumchennai		TAMIL NADU	600047	India	National institute of siddha
CTRI/2017/02/007915	CTRI201702007915	Dr ARathna	Professor/ Department of Anaesthesiology	drrathna86@yahoo.co.in		9940475385	tower , 1E, vijayashanthi infiniti, chettipedu, chennai 602105	Kancheepuram	TAMIL NADU	602105	India	Saveetha medical college hospital
CTRI/2017/03/008085	CTRI201703008085	Dr Pravas Kumar Pal	Professor, Department of Homoeopathic Pharmacy	prabhaspal@rediffmail.com	8242203904	9449954712	Father Muller Staff Quarters, E­-1, Father Muller Road,Valencia, Mangalore	Dakshina Kannada	KARNATAKA	575002	India	Father Muller Homoeopathic Medical College
CTRI/2017/09/009723	CTRI201709009723	Jhuma Biswas	Assistant Professor, Obstetrics and Gynaecology	drjhumabiswas@yahoo.in		9433019780	Department of Obstetrics and Gynecology, Bankura Sammilani Medical College, Gobinda Nagar, P.O. Kenduadihi, Bankura, West Bengal.Pincode-722102	Bankura	WEST BENGAL	700047	India	Bankura Sammilani Medical College
CTRI/2016/10/007399	CTRI201610007399	Dr Vijesh Sreedhar Kuttiatt	Scientist E	vijeshvcrc.icmr@gmail.com	0413-2272041	9497558764	Vector Control Research Centre (Indian Council of Medical Research)Indira Nagar	Pondicherry	PONDICHERRY	605006	India	Vector Control Research Centre
CTRI/2017/01/007672	CTRI201701007672	Dr Jayesh D Solanki	Assistant Professor	drjaymin_83@yahoo.com			Fourth floor,Department of Physiology,Govt Medical College, Bhavnagar,Gujarat, India	Bhavnagar	GUJARAT	364001	India	Government Medical College,Bhavnagar
CTRI/2016/09/007264	CTRI201609007264	Dr Siddharth Turkar	Senior Resident-II, Medical Oncology	siddharth04050@gmail.com		8793891677	Room no.88, Medical Oncology-Pediatric Hematooncology Division, Ground floor, Main Building, Dr. E. Borges Road, Parel. Mumbai.	Mumbai	MAHARASHTRA	400012	India	Tata Memorial Hospital
CTRI/2017/11/010369	CTRI201711010369	Dr Harisha S	Director Operations	harish@icbiocro.com	8023641033	9900111997	#16 &amp; 18 ICBio Tower, Yelahanka Main Road Chikkabettahalli, Vidyaranyapura,	Bangalore	KARNATAKA	560097	India	ICBio Clinical Research Pvt. Ltd.
CTRI/2016/11/007481	CTRI201611007481	Dr V Krishna Mohan	Executive director	kmohan@bharatbiotech.com	4023480560	4023480567	Bharat Biotech International Limited Genome VAlley, shameerpet Hyderabad	Hyderabad	ANDHRA PRADESH	500078	India	Bharat Biotech International Limited
CTRI/2017/06/008923	CTRI201706008923	DR S P KOPPERUNDEVI	PG SCHOLAR	dr.kopperundevipitchai@gmail.com		8056987496	DEPARTMENT OF SIRAPPU MARUTHUVAMNATIONAL INSTITUTE OF SIDDHA TAMBARAM SANATORIUM CHENNAI 600047 TAMILNADU INDIA	Kancheepuram	TAMIL NADU	600047	India	NATIONAL INSTITUTE OF SIDDHA
CTRI/2017/02/007845	CTRI201702007845	DR VARSHABEN CHAUDHARI	PH.D., M.S. AYU	ashavarsha_tarak@yahoo.co.in		9328083435	Lecturer,Upgraded Department of Shalakya Tantra,Government Akhandanand Ayurveda College	Ahmadabad	GUJARAT	380001	India	GOVT. AKHANDANAND AYURVEDA COLLEGE
[truncated: 10,888 more rows]
