# Supplementary material for: An analysis of deficiencies in the data of interventional drug trials registered with Clinical Trials Registry - India
Source: Trials. 2019 Aug 28;20:535. doi: 10.1186/s13063-019-3592-0 (PMC6712861; doi:10.1186/s13063-019-3592-0)
Supplement: Supplementary file 3 — The SQLite database with details of 12,673 trial records from CTRI. (ZIP 20 mb) [file 13063_2019_3592_MOESM3_ESM.zip › EthicalCommittee.csv]

ctri_number	primarykey	status	Name
CTRI/2007/091/000002	CTRI2007091000002	Approved	Ethical committee, S.D.M College of Dental Sciences and Hospital, Dharwad
CTRI/2007/091/000003	CTRI2007091000003	Approved	Central Ethics Committee
CTRI/2007/091/000003	CTRI2007091000003	Approved	Ethics Committee of KEM hospital
CTRI/2007/091/000003	CTRI2007091000003	Approved	Ethics committee of BYL Nair Hospital
CTRI/2007/091/000003	CTRI2007091000003	Approved	Ethics commmittee of CHattrapati Shivaji Maharaj Hospital, Thane
CTRI/2007/091/000006	CTRI2007091000006	Approved	Ethical review committee, SDM College of Dental Sciences & Hospital, Dharwad
CTRI/2007/091/000008	CTRI2007091000008	Approved	CMC-IRB to Bedestha Hospital
CTRI/2007/091/000008	CTRI2007091000008	Approved	CMC-IRB to TB clinical around Vellore
CTRI/2007/091/000008	CTRI2007091000008	Approved	CMC-IRB To CMC-CHAD Hospital
CTRI/2007/091/000008	CTRI2007091000008	Approved	Institutional Review Board (Ethics Committee) of CMC, Vellore
CTRI/2007/091/000009	CTRI2007091000009	Approved	Ethical Review Committee, SDM College of Dental Sciences & Hospital, Dharwad
CTRI/2007/091/000012	CTRI2007091000012	Approved	Christian Medical College - Vellore
CTRI/2007/091/000013	CTRI2007091000013	Approved	ICON Ethics Committee
CTRI/2007/091/000015	CTRI2007091000015	Approved	Institutional Ethics Committee
CTRI/2007/091/000016	CTRI2007091000016	Approved	Institutional Ethics Committee, St.Johns Hospital, Bangalore
CTRI/2007/091/000016	CTRI2007091000016	Approved	Institutional Ethics Committee, Vikram Hospital, Mysore
CTRI/2007/091/000016	CTRI2007091000016	Approved	Sanjay Gandhi PGIMS, Lucknow
CTRI/2007/091/000016	CTRI2007091000016	Approved	Independent Ethics Committee, Bangalore, Belgaum Diabetes Centre
CTRI/2007/091/000016	CTRI2007091000016	Approved	Independent Ethics Committee, Bangalore, Aditya Nursing Home
CTRI/2007/091/000016	CTRI2007091000016	Approved	Independent Ethics Committee, Bangalore, Cresent Hospital
CTRI/2007/091/000016	CTRI2007091000016	Approved	Independent Ethics Committee, Bangalore, Bethesda Hospital
CTRI/2007/091/000016	CTRI2007091000016	Approved	Independent Ethics Committee, Bangalore, Life Care Clinic
CTRI/2007/091/000016	CTRI2007091000016	Approved	Independent Ethics Committee, Bangalore, Health Harmony
CTRI/2007/091/000016	CTRI2007091000016	Approved	Independent Ethics Committee, Bangalore, Sadbhavana Heart Institute
CTRI/2007/091/000016	CTRI2007091000016	Approved	Independent Ethics Committee, Bangalore, Nanjappa Life Care
CTRI/2007/091/000016	CTRI2007091000016	Approved	Independent Ethics Committee, Bangalore, Sree balaji Nursing Home
CTRI/2007/091/000016	CTRI2007091000016	Approved	Independent Ethics Committee, Bangalore, Sidhu Hospital
CTRI/2007/091/000016	CTRI2007091000016	Approved	Institutional Ethics Committee Rajah Muthiah Medical College & Hospital Chidambaram
CTRI/2007/091/000016	CTRI2007091000016	Approved	Independent Ethics Committee, Bangalore, Trichy Diabetes Centre
CTRI/2007/091/000016	CTRI2007091000016	Approved	Institutional Ethics Committee, Christian Medical College, Vellore
CTRI/2007/091/000016	CTRI2007091000016	Approved	Institutional Ethics Committee, Baby Memorial Hospital, calicut
CTRI/2007/091/000016	CTRI2007091000016	Approved	Institutional Ethics Committee, Madras Diabetes Research Foundation, Chennai
CTRI/2007/091/000016	CTRI2007091000016	Approved	Institutional Ethics Committee, Fortis Hospital, Jaipur
CTRI/2007/091/000016	CTRI2007091000016	Approved	Institutional Ethics Committee, Mahavir Hospital, Hyderabad
CTRI/2007/091/000016	CTRI2007091000016	Approved	Institutional Ethics Committee, Mahatma Gandhi Hospital, Wardha
CTRI/2007/091/000016	CTRI2007091000016	Approved	Institutional Ethics Committee, SP Medical College, Bikaner
CTRI/2007/091/000016	CTRI2007091000016	Approved	Institutional Ethics Committee, Peerless Hospital, Kolkata
CTRI/2007/091/000017	CTRI2007091000017	Approved	Ethics Committee, Apollo Hospitals
CTRI/2007/091/000017	CTRI2007091000017	Approved	Central India Medical Research Ethics Committee, Nagpur
CTRI/2007/091/000017	CTRI2007091000017	Approved	Institutional Ethics Committee, LRS Institute of TB & Respiratory diseases
CTRI/2007/091/000017	CTRI2007091000017	Submittted/Under Review	Ethics Committee, Batra Hospital & Medical Research Centre
CTRI/2007/091/000017	CTRI2007091000017	Submittted/Under Review	Institutional Review Board, S.L. Raheja Hospital
CTRI/2007/091/000017	CTRI2007091000017	Submittted/Under Review	Institutional Review Board (Ethics Committee), Christian Medical College, Vellore
CTRI/2007/091/000017	CTRI2007091000017	Approved	Manipal University Ethics Committee
CTRI/2007/091/000017	CTRI2007091000017	Submittted/Under Review	Institutional Review Board, Tata Memorial Hospital
CTRI/2007/091/000020	CTRI2007091000020	Approved	Christian Medical College, Vellore
CTRI/2011/091/000021	CTRI2011091000021	Approved	Ethics Committee, Hirbai Cowasji Jehangir Medical Research Insttute, Jehangir Hospital, Sassoon Road, Pune-411001
CTRI/2011/091/000021	CTRI2011091000021	Submittted/Under Review	Ethics Committee, AIIMS, Ansari Nagar, New Delhi
CTRI/2011/091/000021	CTRI2011091000021	Approved	Human Ethics Committee, Regional Cancer Center, Trivandrum, 695011
CTRI/2011/091/000021	CTRI2011091000021	Approved	Hospital Ethics Committee, Tata Memorial Hospital, Mumbai 400012
CTRI/2011/091/000021	CTRI2011091000021	Approved	Manipal Universitry Ethics Committee, Manipal, 576104
CTRI/2011/091/000021	CTRI2011091000021	Approved	Institutional Review Board (Ethics Committee), Christian Medical College & Hospital, Bagayam,Vellore
CTRI/2011/091/000021	CTRI2011091000021	Approved	Society For Promotion of Ethical Clinical Trials, 119-State Bank Colony, G T Karnal Road, Delhi-110009
CTRI/2011/091/000021	CTRI2011091000021	Approved	Medical Ethics Committee, Kidwai Memorial Hospital, Dr. M. H. Marigoeda Road, Hosur Road Bangalore-560029Kidwai Memorial Hospital, Dr. M. H. Marigoeda Road, Hosur Road Bangalore-560029
CTRI/2007/091/000022	CTRI2007091000022	Approved	NIN-IEC
CTRI/2007/091/000023	CTRI2007091000023	Approved	Hospital Ethics Committee, Tata Memorial Hospital, Mumbai
CTRI/2007/091/000023	CTRI2007091000023	Approved	Ethics Committee of the Heart Care Clinic, Ahmedabad
CTRI/2007/091/000023	CTRI2007091000023	Approved	Independent Ethics Committee, Nair Hospital, Mumbai
CTRI/2007/091/000023	CTRI2007091000023	Approved	Human Ethics Committee, Regional Cancer Center
CTRI/2007/091/000023	CTRI2007091000023	Approved	Lakeshore Ethics Committee, Cochin
CTRI/2007/091/000023	CTRI2007091000023	Approved	Institutional Review Board (Ethics Committee), CMC Vellore
CTRI/2007/091/000023	CTRI2007091000023	Approved	Prince Aly Khan Hospital Ethics Committee
CTRI/2007/091/000024	CTRI2007091000024	Approved	ethicsCommitteSirGangaramHospitals
CTRI/2007/091/000024	CTRI2007091000024	Approved	ethics Committe. Poona Medical Research Foundation
CTRI/2007/091/000024	CTRI2007091000024	Approved	Institutional ethics Committe, Nizam Institute of Medical Sciences
CTRI/2007/091/000024	CTRI2007091000024	Approved	Institutional ethics Committe, Amrita Institute of medical Science
CTRI/2007/091/000024	CTRI2007091000024	Approved	The Clinical Research & Ethics Committee, PD Hinduja National Hospital and Research Center
CTRI/2007/091/000024	CTRI2007091000024	Approved	Institutional Reveiw Board, Christian Medical College, Vellore
CTRI/2007/091/000026	CTRI2007091000026	Approved	ethics Committe. Poona Medical Research Foundation
CTRI/2007/091/000026	CTRI2007091000026	Approved	ethics Committe, Sir Gangaram Hospitals
CTRI/2007/091/000026	CTRI2007091000026	Approved	Institutional ethics Committe, Nizam Institute of Medical Sciences
CTRI/2007/091/000026	CTRI2007091000026	Approved	Institutional ethics Committe, Amrita Institute of medical Science
CTRI/2007/091/000026	CTRI2007091000026	Approved	The Clinical Research & Ethics Committee, PD Hinduja National Hospital and Research Center
CTRI/2007/091/000026	CTRI2007091000026	Approved	Institutional Reveiw Board, Christian Medical College, Vellore
CTRI/2007/091/000027	CTRI2007091000027	Approved	Ethics Committee Christian Medical College, Vellore
CTRI/2007/091/000028	CTRI2007091000028	Approved	National Health & Education Society, Clinical Research & Ethics Committee, Mumbai
CTRI/2007/091/000028	CTRI2007091000028	Approved	Drug Trial Ethical Committee, Dayanand Medical College & Hospital, Ludhiana
CTRI/2007/091/000028	CTRI2007091000028	Approved	P.V.S Memorial Hospital Ethics Committee, Kaloor
CTRI/2007/091/000028	CTRI2007091000028	Approved	Osmania Medical College Ethics Committee, Hyderabad
CTRI/2007/091/000028	CTRI2007091000028	Approved	MSRMC Ehical review Board, Banglaore
CTRI/2007/091/000028	CTRI2007091000028	Approved	Central India Medical Research ethics Committee, Nagpur
CTRI/2007/091/000028	CTRI2007091000028	Approved	Ethics Committee of Christian Medical College, Vellore
CTRI/2007/091/000028	CTRI2007091000028	Approved	Ethical Committee on Clinical Trials, Indrapratha Apollo Hospitals, New Delhi
CTRI/2007/091/000028	CTRI2007091000028	Approved	Institutional Ethics Comittee, Calicut Medical College, Kozhikode
CTRI/2007/091/000028	CTRI2007091000028	Approved	Ethics Committee of Manipal Hospital & Manipal Heart Foundation, Bangalore
CTRI/2007/091/000028	CTRI2007091000028	Approved	Institutional Ethics Committee, Andhra Medical College, Vishakapatnam
CTRI/2007/091/000028	CTRI2007091000028	Approved	Institutional Ethics Committee, AIMS, Kochi
CTRI/2007/091/000028	CTRI2007091000028	Approved	Institutional Ethics Committee, Sanjay Gandhi Post Graduate Institute of Medical Science, Lucknow
CTRI/2007/091/000028	CTRI2007091000028	Approved	Institutional Ethics Committee, Institute of Post graduate Medical Education & Research Centre, Kolkata
CTRI/2007/091/000029	CTRI2007091000029	Approved	Institutional Ethics Committee,Assam Medical College Hospital, Dibrugarh
CTRI/2007/091/000029	CTRI2007091000029	Approved	Ethics Committee on Human Research , Jain Hospital, Bangalore
CTRI/2007/091/000029	CTRI2007091000029	Approved	Medanta Independent Ethics Committee, Gurgaon
CTRI/2007/091/000029	CTRI2007091000029	Approved	Institutional Review Board, Christian Medical College, Vellore
CTRI/2007/091/000029	CTRI2007091000029	Approved	Institutional Ethics Committee, Fortis Escorts Hospital, Jaipur
CTRI/2007/091/000029	CTRI2007091000029	Approved	Ethical Review Board, M.S.Ramaiah Memorial Hospital, Bangalore
CTRI/2007/091/000029	CTRI2007091000029	Approved	Ethics Committee, Hyderabad
CTRI/2007/091/000029	CTRI2007091000029	Approved	Ethics Committee, Apollo Hospital Chennai
CTRI/2007/091/000029	CTRI2007091000029	Approved	Ethics Committee, Sahyadri Hospital, Pune
CTRI/2007/091/000029	CTRI2007091000029	Approved	Ethics Committee, Nazarath Hospital, Shillong
CTRI/2007/091/000029	CTRI2007091000029	Approved	Independent Ethics Committee Consultant, Bangalore
CTRI/2007/091/000029	CTRI2007091000029	Approved	Ethics Committee, Sir Ganga Ram Hospital, New Delhi
CTRI/2007/091/000029	CTRI2007091000029	Approved	Institutional Ethical Review Board, St. Johns Medical College and Hospital, Bangalore
CTRI/2007/091/000029	CTRI2007091000029	Approved	Independent Ethics Committee Consultant, Bangalore
CTRI/2007/091/000031	CTRI2007091000031	Approved	Institutional Ethics Committee of NIMR, for TMH, Jamshedpur
CTRI/2007/091/000031	CTRI2007091000031	Approved	Ethics Committee of the Faculty of Tropical Medicine, Mahidol University
CTRI/2007/091/000031	CTRI2007091000031	Approved	Institutional Ethics Committee, National Institute of Malaria Research (ICMR) for Downtown Hospital, Guwahati and Tata Main Hospital, Jamshedpur
CTRI/2007/091/000031	CTRI2007091000031	Approved	Institutional Ethics Committee, Ispat General Hospital
CTRI/2007/091/000031	CTRI2007091000031	Approved	Institutional Ethics Committee, National Institute of Malaria Research (ICMR) for Mahadevi Birla Hospital & Research Center, Ranchi
CTRI/2007/091/000032	CTRI2007091000032	Approved	Christian MEdical College VEllore
CTRI/2007/091/000033	CTRI2007091000033	Approved	Independent ethics committee, Ahmedabad (Dryathis)
CTRI/2007/091/000033	CTRI2007091000033	Approved	IRB,CMC,Vellore
CTRI/2007/091/000033	CTRI2007091000033	Approved	SRS,LTMMC & LTMGH,Sion
CTRI/2007/091/000033	CTRI2007091000033	Approved	IEC,SPMC & PBM Hospital,Bikaner
CTRI/2007/091/000033	CTRI2007091000033	Approved	Independent ethics committee, Ahmedabad
CTRI/2007/091/000033	CTRI2007091000033	Approved	Independent ethics committee, Ahmedabad
CTRI/2007/091/000033	CTRI2007091000033	Approved	Independent ethics committee, Ahmedabad
CTRI/2007/091/000033	CTRI2007091000033	Approved	IEC, Amrita institute of medical science, kochin
CTRI/2007/091/000033	CTRI2007091000033	Approved	Ethical review board, Minakshi mission hospital
CTRI/2007/091/000033	CTRI2007091000033	Approved	IEC, Cancer hospital & Research centre, Gwalior
CTRI/2007/091/000033	CTRI2007091000033	Approved	IEC, BMCHRC, Jaipur
CTRI/2007/091/000033	CTRI2007091000033	Approved	IEC, Monilek Hospital & research Centre, Jaipur
CTRI/2007/091/000033	CTRI2007091000033	Approved	IEC, IPGMER, Kolkata
CTRI/2007/091/000033	CTRI2007091000033	Approved	IEC, PGIMER Dr R M L hospital, New dehi
CTRI/2007/091/000033	CTRI2007091000033	Approved	IEC, Netaji Subhash chandra bose cancer research institute
CTRI/2007/091/000033	CTRI2007091000033	Approved	IEC, VS hospital, Chennai
CTRI/2007/091/000033	CTRI2007091000033	Approved	IEC, SGPGI, Lucknow
CTRI/2007/091/000033	CTRI2007091000033	Approved	IRB, RGCI, New Delhi
CTRI/2007/091/000033	CTRI2007091000033	Approved	IEC,CMC,Ludhiana
CTRI/2007/091/000033	CTRI2007091000033	Approved	IEC,Choithram Hospital,Indore
CTRI/2007/091/000033	CTRI2007091000033	Approved	IEC,Kasturba Hospital,Manipal
CTRI/2007/091/000033	CTRI2007091000033	Approved	IEC,CSMMU,Luckhnow
CTRI/2007/091/000033	CTRI2007091000033	Approved	IEC,KMIO,Bangalore
CTRI/2007/091/000033	CTRI2007091000033	Approved	IEC,KEM Hospital,Mumbai
CTRI/2007/091/000033	CTRI2007091000033	Approved	IEC,PGIMER,Chandigarh
CTRI/2007/091/000033	CTRI2007091000033	Approved	IEC,PATEL HOSPITAL,JALANDHAR
CTRI/2007/091/000033	CTRI2007091000033	Approved	IEC,Safdarjang Hospital,delhi
CTRI/2007/091/000033	CTRI2007091000033	Approved	IEC,RCC,trivandrum
CTRI/2007/091/000034	CTRI2007091000034	Approved	Institutional Ethics Committee, Kasturba hospital, Manipal
CTRI/2007/091/000034	CTRI2007091000034	Approved	Ethics Committee Choithram Hospital & Research Centre, Indore
CTRI/2007/091/000034	CTRI2007091000034	Approved	Institutional Ethics Committee,Cancer Hospital & Research Institute
CTRI/2007/091/000034	CTRI2007091000034	Approved	Institutional Ethics Committee, NRR Hospital, Banglore
CTRI/2007/091/000034	CTRI2007091000034	Approved	Muljibhai Patel Society for Research in Nephro-Urology Ethics Committee
CTRI/2007/091/000034	CTRI2007091000034	Approved	Institutional Ethics Committee, Christian Medical College, Ludhiana
CTRI/2007/091/000034	CTRI2007091000034	Approved	Ethical Committee VMMC & Safdarjang Hospital, New Delhi
CTRI/2007/091/000034	CTRI2007091000034	Approved	Ethics Committte for Research on Human Subjects, Seth G.S Med. College & K.E.M. Hospital, Mumbai
CTRI/2007/091/000034	CTRI2007091000034	Approved	Ethics Committee, S.P.Medical College & Associated Group of Hospitals, Bikaner (RAJ.), India
CTRI/2007/091/000034	CTRI2007091000034	Approved	IEC, PGIMER & Dr. R M L Hospital, New Delhi
CTRI/2007/091/000034	CTRI2007091000034	Approved	IEC, Indira Gandhi Hospital, Shimla
CTRI/2007/091/000034	CTRI2007091000034	Approved	Independent Ethics Comittee, Ahmedabad
CTRI/2007/091/000034	CTRI2007091000034	Approved	Independent Ethics Comittee, Ahmedabad
CTRI/2007/091/000034	CTRI2007091000034	Approved	Institutional Ethics Comittee, IPGMER,Kolkata
CTRI/2007/091/000034	CTRI2007091000034	Approved	Institute Ethics Committee, PGIMER, Chandigarh
CTRI/2007/091/000037	CTRI2007091000037	Approved	IEC, Netaji Subhash Chandra Bose Cancer Research Institute, 16A Park Lane, Kolkata-700016
CTRI/2007/091/000037	CTRI2007091000037	Approved	IEC, "Chittaranjan National Cancer Institute, 37, S. P. Mukherjee Road, Kolkata-700 026
CTRI/2007/091/000037	CTRI2007091000037	Approved	IEC, Postgraduate Institute of Medical Education and research, Chandigarh-160012.
CTRI/2007/091/000037	CTRI2007091000037	Approved	IEC, Patel Hospital Pvt. Ltd.Civil Lines Jalandhar
CTRI/2007/091/000037	CTRI2007091000037	Approved	IEC, Regional Cancer Centre, Indira Gandhi Institute of Medical Science, Sheikhpura, Patna- 800014
CTRI/2007/091/000037	CTRI2007091000037	Approved	IEC, R.S.T.Regional Cancer Centre, Manewada Road, Nagpur-440027
CTRI/2007/091/000037	CTRI2007091000037	Approved	IEC, MNJ Institute of Oncology, RCC Red Hills, Hyderabad-500004
CTRI/2007/091/000037	CTRI2007091000037	Approved	IEC,Acharya Tulsi Regional Cancer Treatment & Research Institute, Bikaner
CTRI/2007/091/000037	CTRI2007091000037	Approved	EC, "Choithram Hospital & Research Centre, Manik Bagh Road, Indore
CTRI/2007/091/000037	CTRI2007091000037	Approved	IEC, "Regional Cancer Centre, Indira Gandhi Medical College, Shimla- 171 001
CTRI/2007/091/000037	CTRI2007091000037	Approved	IEC, "Clinical Trial Wing, 3rd Floor of Paediatrics cancer hospital, Gujarat Cancer & Research Institute, Asarwa,Ahmedabad.
CTRI/2007/091/000037	CTRI2007091000037	Approved	IEC, B. P. Poddar Hospital & Medical Research Ltd., Kolkata
CTRI/2007/091/000037	CTRI2007091000037	Approved	IEC, "V.N Cancer Centre, G.K.N.M. Hospital, P.N Palyam, Coimbatore- 641 037
CTRI/2007/091/000037	CTRI2007091000037	Approved	IEC, Cancer Hospital & Research Centre, Jan Vikas Nyas, Mandre Ki Mata, Gwalior-474009, M.P.
CTRI/2007/091/000037	CTRI2007091000037	Approved	IEC, Bankura Sammilani Medical College & Hospital, Gobidanagar, Bankura - 722102, West Bengal.
CTRI/2007/091/000037	CTRI2007091000037	Approved	IEC, Institute of Post Graduate Medical Education & Research, Kolkata
CTRI/2007/091/000037	CTRI2007091000037	Approved	IEC, Department of Medical Oncology,Malabar Institute of Medical Science (MIMS),Minibypass Road P.O, Govindapuram,Calicut-16, Kerala
CTRI/2007/091/000038	CTRI2007091000038	Approved	Lilavati hospital and research centre
CTRI/2007/091/000039	CTRI2007091000039	Approved	HUMAN Ethics Committee, RCC, Trivendrum, 695011
CTRI/2007/091/000039	CTRI2007091000039	Approved	Ethics Committee of the Heart Care Clinic, Ahmedabad 380054
CTRI/2007/091/000039	CTRI2007091000039	Approved	Institutional Review Board (Ethics Committee), Christian Medical College Vellore-632002
CTRI/2007/091/000039	CTRI2007091000039	Approved	Institutional Ethics Committee, Nizam's Institute of Medical Sciences, Panjagutta Hyderabad-500082 Andra Pradesh, India
CTRI/2007/091/000039	CTRI2007091000039	Approved	Manipal Univerysity Ethics Committee, Manipal, Karnataka
CTRI/2007/091/000040	CTRI2007091000040	Approved	PRS Hospital
CTRI/2007/091/000040	CTRI2007091000040	Approved	Baby Memorial Hospital
CTRI/2007/091/000040	CTRI2007091000040	Approved	S.A.L Hospital & Medical Institute
CTRI/2007/091/000040	CTRI2007091000040	Approved	Rabindranath Tagore Interantional Institute of Cardiac Sciences
CTRI/2007/091/000040	CTRI2007091000040	Approved	The Institutional Human Ethics Committee,PSG Institute of Medical Science
CTRI/2007/091/000040	CTRI2007091000040	Approved	The Institutional Ethics Committee,Yashoda Group of Hospitals
CTRI/2007/091/000040	CTRI2007091000040	Approved	Narayana Hrudayalaya Institute of Cardiac Sciences
CTRI/2007/091/000040	CTRI2007091000040	Approved	Apollo Hospital
CTRI/2007/091/000040	CTRI2007091000040	Approved	Care Hospital
CTRI/2007/091/000040	CTRI2007091000040	Approved	Bhagawan Mahaveer Jain Heart Centre
CTRI/2007/091/000040	CTRI2007091000040	Approved	Institutional Ethics Committee,Dayanand Medical College and Hospital
CTRI/2007/091/000040	CTRI2007091000040	Approved	Clinicom,Bangalore
CTRI/2007/091/000040	CTRI2007091000040	Approved	K.E.M Hospital, Pune
CTRI/2007/091/000040	CTRI2007091000040	Approved	Institutional Review Board,Pune
CTRI/2007/091/000040	CTRI2007091000040	Approved	Metro Ethics Review Board
CTRI/2007/091/000040	CTRI2007091000040	Approved	Lokmanya Tilak Muncipal Government Hospital, Sion
CTRI/2007/091/000042	CTRI2007091000042	Approved	Amrita Institute of Medical Sciences
CTRI/2007/091/000042	CTRI2007091000042	Approved	Ethics Committee for Research on Human Subjects Seth GS Medical College and KEM Hospital, Parel Mumbai
CTRI/2007/091/000042	CTRI2007091000042	Approved	Christian Medical college vellore
CTRI/2007/091/000042	CTRI2007091000042	Approved	Ethics committee of Nizams institute of Medical Sciences, Hyderabad
CTRI/2007/091/000043	CTRI2007091000043	Approved	Ethical Review Board,Orchid Nursing Home, Kolkata
CTRI/2007/091/000043	CTRI2007091000043	Approved	Christian Medical College, Vellore
CTRI/2007/091/000043	CTRI2007091000043	Approved	Rajiv Gandhi Cancer Institute & Research Center, Delhi
CTRI/2007/091/000043	CTRI2007091000043	Approved	Jaslok Hospital & Research Centre, Mumbai
CTRI/2007/091/000043	CTRI2007091000043	Approved	Tata Memorial Hospital, Mumbai
CTRI/2007/091/000044	CTRI2007091000044	Approved	Institutional Ethics Committee Nizam's Institute of Medical sciences
CTRI/2007/091/000044	CTRI2007091000044	Approved	Ethical Committee,Chittaranjan National Cancer Institute, Kolkatta
CTRI/2007/091/000044	CTRI2007091000044	Approved	Institutional Ethics Committee,Jawaharlal Nehru Cancer Hospital and Research Centre, Bhopal
CTRI/2007/091/000044	CTRI2007091000044	Approved	Institutional Ethics Committee,Global Hospital, Hyderabad
CTRI/2007/091/000044	CTRI2007091000044	Approved	Institutional Review Board ,Seth Ramdas Shah Memorial Hospital and Research centre
CTRI/2007/091/000044	CTRI2007091000044	Approved	Institutional Ethics Committee,Ruby Hall Clinic, Pune
CTRI/2007/091/000044	CTRI2007091000044	Approved	NCRI Ethical Committee,Netaji Subhash Chandra Bose Cancer Hospital & Research Institute, Kolkatta
CTRI/2007/091/000044	CTRI2007091000044	Approved	Institutional Ethical Committee,North Bengal Oncology Centre,Siliguri
CTRI/2007/091/000044	CTRI2007091000044	Approved	SEAROC Ethics committee,SEAROC Cancer Center, S.K Sony Hospital, Jaipur
CTRI/2007/091/000044	CTRI2007091000044	Approved	Institutional Review Board,Christian Medical College, Vellore,
CTRI/2007/091/000044	CTRI2007091000044	Approved	Bhagwan Mahavir Cancer Hospital and Research Centre Ethics Committee
CTRI/2007/091/000044	CTRI2007091000044	Approved	Ethics committee of the Heart Care Clinic,Vedanta Institute of Medical Sciences, Ahmedabad
CTRI/2007/091/000044	CTRI2007091000044	Approved	Ethics committee ,Apollo Hospital,Hyderabad
CTRI/2007/091/000044	CTRI2007091000044	Approved	Ethics Committee,Jaslok Hospital & Research Centre, Mumbai
CTRI/2007/091/000044	CTRI2007091000044	Approved	Ethics Committee,Apollo Speciality Hospital, Chennai
CTRI/2007/091/000044	CTRI2007091000044	Approved	Hirabai Cowasji Jehangir Medical Research Institute,Ethics committee
CTRI/2007/091/000044	CTRI2007091000044	Approved	Ethics Committee/Institutional Board,Dharamshila Cancer Hospital and Research Centre,
CTRI/2007/091/000044	CTRI2007091000044	Approved	Institutional drug trial Ethical Committee,Dayanand Medical College & Hospital, Ludhiana
CTRI/2007/091/000044	CTRI2007091000044	Approved	Human Ethics Committee,Regional Cancer Centre, Trivandrum
CTRI/2007/091/000047	CTRI2007091000047	Approved	Institutional Ethics Committee, Kasturba Medical College, Mangalore
CTRI/2007/091/000048	CTRI2007091000048	Approved	Ethics & Research commitee,CMC,Vellore
CTRI/2008/091/000001	CTRI2008091000001	Approved	Institutional Ethics Committee Amrita Institute of Medical Sciences and Research Centre
CTRI/2008/091/000001	CTRI2008091000001	Approved	CLINICOM
CTRI/2008/091/000001	CTRI2008091000001	Approved	Institutional Ethics Committee Kasturba Medical College
CTRI/2008/091/000001	CTRI2008091000001	Approved	Institutional Ethics Committee Institute of Post Graduate Medical Education & Research
CTRI/2008/091/000001	CTRI2008091000001	Approved	Institutional Ethics Committee Madras Diabetes Research Foundation
CTRI/2008/091/000001	CTRI2008091000001	Approved	Institutional Ethics Committee KEM hospital and Research Centre
CTRI/2008/091/000001	CTRI2008091000001	Approved	Institutional Ethics Committee Nizams Institute of Medical Sciences
CTRI/2008/091/000001	CTRI2008091000001	Approved	Institutional Ethical Review Board St. Johns Medical College & Hospital
CTRI/2008/091/000001	CTRI2008091000001	Approved	The Ethics Committee SHARE (Science Health Allied Research & Education) Organization
CTRI/2008/091/000001	CTRI2008091000001	Approved	Institutional Review Board Christian Medical College
CTRI/2008/091/000001	CTRI2008091000001	Approved	Institutional Ethics Committee Medwin Hospitals
CTRI/2008/091/000001	CTRI2008091000001	Approved	Care Foundation Institutional Ethics Committee
CTRI/2008/091/000001	CTRI2008091000001	Approved	Ethics Comittee Dr. V Seshiah Diabetes Care and Research Institute
CTRI/2008/091/000001	CTRI2008091000001	Approved	Ethical Review Board M S Ramaiah Medical College and Teaching Hospital
CTRI/2008/091/000001	CTRI2008091000001	Approved	Ethics Committee B.Y.L.NAIR CH. Hospital and T.N.Medical College
CTRI/2008/091/000001	CTRI2008091000001	Approved	Ethics Committee All India Institute of Medical Sciences
CTRI/2008/091/000001	CTRI2008091000001	Approved	Ethics Committee Life Care Institute of Medical Sciences & Research
CTRI/2008/091/000001	CTRI2008091000001	Approved	Ethics Committee Diabetes Research Center
CTRI/2008/091/000001	CTRI2008091000001	Approved	Ethics Committee Poona Hospital & Research Centre
CTRI/2008/091/000001	CTRI2008091000001	Approved	Ethics Committee Osmania Medical College
CTRI/2012/05/002696	CTRI201205002696	Approved	Ethical Committee, National Institute of Epidemiology, ICMR
CTRI/2012/05/002696	CTRI201205002696	Approved	Ethical Committee, CJIL, Agra
CTRI/2012/05/002696	CTRI201205002696	Approved	IEC, National Institute of Epidemiology, Chennai, India
CTRI/2012/05/002696	CTRI201205002696	Approved	Ethics Committee, National Institute of Epidemiology, Chennai, India
CTRI/2012/05/002696	CTRI201205002696	Approved	Institutional Ethics Committee, National Institute of Epidemiology, Chennai, India
CTRI/2008/091/000003	CTRI2008091000003	Approved	Institutional review board,Christian Medical College,Vellore
CTRI/2008/091/000004	CTRI2008091000004	Approved	Ethics Committee, Jaslok Hospital & Research Centre
CTRI/2008/091/000004	CTRI2008091000004	Approved	Ethics Comittee, Netaji Subhash Chandra Bose Cancer Research Institute
CTRI/2008/091/000004	CTRI2008091000004	Approved	Independent Ethics Committee, Mumbai
CTRI/2008/091/000004	CTRI2008091000004	Approved	Ethics Committee, Rajiv Gandhi Cancer Institute & Research Centre
CTRI/2008/091/000004	CTRI2008091000004	Approved	Institutional Ethics Committee, All India Institute Of Medical Sciences
CTRI/2008/091/000004	CTRI2008091000004	Approved	Institutional ethics committee Deenanath Mangeskar hospital & Research Centre
CTRI/2008/091/000004	CTRI2008091000004	Approved	Shatabdi Hospital ethics Committee
CTRI/2008/091/000006	CTRI2008091000006	Approved	Ethical Commitee of Paraplegia Hospital,Civil Hospital Campus, Asarva, Ahmedabad,Gujarat
CTRI/2008/091/000006	CTRI2008091000006	Approved	Institution Ethics Committee of Shree Ghantakaran mahavir Physiotherapy college, Godhra, Gujarat
CTRI/2008/091/000007	CTRI2008091000007	Approved	Gujarat Cancer Research Institute /Gujarat Cancer Society Ethics Committee, Ahmedabad, Dr Shailesh Talati
CTRI/2008/091/000007	CTRI2008091000007	Approved	Ethics Committee of Christian Medical College / Vellore / Subhashini John
CTRI/2008/091/000007	CTRI2008091000007	Approved	Institutional Ethical Review Board Orchid Nursing Home / Kolkata / Gauri Shankar Bhattacharyya
CTRI/2008/091/000007	CTRI2008091000007	Approved	Human Ethics Committee, Regional Cancer Center / Thiruvananthapuram / Rejnish Kumar
CTRI/2008/091/000007	CTRI2008091000007	Approved	Institutional Review Borad, Rajiv Gandhi Cancer Institute and Research Centre/ Delhi/Ranga Rao
CTRI/2008/091/000008	CTRI2008091000008	Approved	Vedanta Institute of Medical Sciences
CTRI/2008/091/000008	CTRI2008091000008	Approved	Apollo Speciality Hospital
CTRI/2008/091/000008	CTRI2008091000008	Approved	Tata Memorial Hospital
CTRI/2008/091/000008	CTRI2008091000008	Approved	All India Institute of Medical Sciences
CTRI/2008/091/000008	CTRI2008091000008	Submittted/Under Review	Gujrat Cancer Research Institute
CTRI/2008/091/000008	CTRI2008091000008	Approved	Chistian Medical College
CTRI/2008/091/000008	CTRI2008091000008	Approved	Kidwai Memorial Institute of Oncology
CTRI/2008/091/000008	CTRI2008091000008	Approved	Jehangir Hospital
CTRI/2008/091/000008	CTRI2008091000008	Approved	Nizams Institute Of Medical Sciences
CTRI/2008/091/000008	CTRI2008091000008	Approved	Krishna Institute Of Medical Sciences
CTRI/2008/091/000008	CTRI2008091000008	Approved	S.K.Soni Hospital
CTRI/2008/091/000008	CTRI2008091000008	Approved	Regional Cancer Centre
CTRI/2008/091/000009	CTRI2008091000009	Approved	Ethics Committee, cmch,vellore.
CTRI/2008/091/000010	CTRI2008091000010	Approved	Institutional Ethics Committee
CTRI/2008/091/000013	CTRI2008091000013	Approved	Institutional Review Board (Ethics Committee)Christian Medical College,
CTRI/2008/091/000013	CTRI2008091000013	Approved	The Ethics Committee of The Heart Care Clinic
CTRI/2008/091/000014	CTRI2008091000014	Approved	Sujlam Independent Ethics Committee, Ahmedabad
CTRI/2008/091/000014	CTRI2008091000014	Approved	Lakeshore Ethics Committe, Kochi
CTRI/2008/091/000014	CTRI2008091000014	Approved	Mediciti Ethics Committee, Hyderabad
CTRI/2008/091/000014	CTRI2008091000014	Approved	National Health And Education Society P D Hinduja National Hospital and Medical Research Centre, Mumbai
CTRI/2008/091/000014	CTRI2008091000014	Approved	Pushpawati Singhania Research Institute For Liver, Renal and Digestive Diseases, New Delhi
CTRI/2008/091/000014	CTRI2008091000014	Approved	Ethical Committee of Ramakrishna Mission Seva Prathisthan, Vivekananda Institute of Medical Sciences, Kolkata
CTRI/2008/091/000014	CTRI2008091000014	Approved	Ethics Committee Mediheights Health Care Pvt Ltd. Mumbai
CTRI/2008/091/000014	CTRI2008091000014	Approved	Ethics Committee Cuttack Diabetes Research Foundation
CTRI/2008/091/000014	CTRI2008091000014	Approved	Ethics Committee Sahyadri Speiality Hospital, Pune
CTRI/2008/091/000014	CTRI2008091000014	Approved	Ethics Committee Endocrine and Diabetes Centre, Vishakapatnam
CTRI/2008/091/000014	CTRI2008091000014	Approved	Ethics Committee Diabetes Care and Research Centre, Patna
CTRI/2008/091/000014	CTRI2008091000014	Approved	Ethics Committee, AIIMS, New Delhi
CTRI/2008/091/000014	CTRI2008091000014	Approved	Ethics Committee Manipal Hospital and of Manipal Heart Foundation, Bangalore
CTRI/2008/091/000014	CTRI2008091000014	Approved	Ethics Committee, Dr V Sheshiah Diabetes Care and Research Institute, Chennai
CTRI/2008/091/000014	CTRI2008091000014	Approved	Ethics Committee, Diabetes research Centre, Chennai
CTRI/2008/091/000014	CTRI2008091000014	Approved	Ethics Committee, Prince Aly Khan Hospital, Mumbai
CTRI/2008/091/000014	CTRI2008091000014	Approved	Ethics Committee, KIMS Hospital, Hyderabad
CTRI/2008/091/000014	CTRI2008091000014	Approved	Human Welfare Ethical Committee for Human Sciences and Research, Jaipur
CTRI/2008/091/000014	CTRI2008091000014	Approved	Ethics Committee-Human-of Park Medical Research Society and Park Clinic, Kolkata
CTRI/2008/091/000014	CTRI2008091000014	Approved	Institutional Ethics Committee, Lakshmi Hospital, Cochin
CTRI/2008/091/000014	CTRI2008091000014	Approved	Institutional Ethical Committee of Hormone Care and Research Center, Ghaziabad
CTRI/2008/091/000014	CTRI2008091000014	Approved	Institutional Ethics Committee,Apollo Gleneagles Hospital, Kolkata
CTRI/2008/091/000014	CTRI2008091000014	Approved	Institutional Ethics Committee, Medwin Hospitals, Hyderabad
CTRI/2008/091/000014	CTRI2008091000014	Approved	Institutional Review Board, Arthur Asirvatham Hospital, Madhurai
CTRI/2008/091/000014	CTRI2008091000014	Approved	Institutional Human Ethical Committee, Trivandrum
CTRI/2008/091/000015	CTRI2008091000015	Approved	Ethical commitee of Department of sports medicine and physiotherapy, Gurunanak Dev University, Amritsar, Punjab
CTRI/2008/091/000016	CTRI2008091000016	Approved	St. Johns Medical College Instittutional Ethical Review Board
CTRI/2008/091/000017	CTRI2008091000017	Approved	Institute Ethics Committee,Department of Medical OncologyThe Gujarat Cancer and Research Centre, Civil Hospital Campus, Asarwa, Ahmedabad-380016
CTRI/2008/091/000017	CTRI2008091000017	Approved	CREC, Madhav Niwas, Opposite Octroi Naka, Hingna Road, Nagpur - 440019
CTRI/2008/091/000017	CTRI2008091000017	Approved	Institutional Ethics Committee, Jawaharlal Nehru Cancer Hospital and Research Centre, Idgah hills, Bhopal-1, M.P, 462 001 India
CTRI/2008/091/000017	CTRI2008091000017	Approved	Institutional Ethics Committee, Department of Medical Oncology,Kasturba Medical College Hospital,Attavar,Mangalore-575001
CTRI/2008/091/000017	CTRI2008091000017	Approved	Kidwai Memorial Institute of Oncology,Dr.M.H.Merigowda Road, Bangalore 560029.
CTRI/2008/091/000017	CTRI2008091000017	Approved	Institutional Ethics Committee, Nizams Institute of Medical Sciences, Panjagutta, Hyderabad 500082.
CTRI/2008/091/000017	CTRI2008091000017	Approved	Shatabadi Super Speciality,Opp Mahamarg Bus Stand, Mumbai naka, Nashik 422005
CTRI/2008/091/000017	CTRI2008091000017	Approved	Heart Care Clinic, Hemato Oncology Clinic,Vedanta Institute of Medical sciences, Stadium to commerce College Road, Navrangpura. Ahmedabad, 380 009
CTRI/2008/091/000017	CTRI2008091000017	Approved	The Institutional Ethics Committee, Department of Medical Oncology, Amrita Institute of Medical Sciences, Elamakkara P.O., Kochi - 682026
CTRI/2008/091/000017	CTRI2008091000017	Approved	Sterling Hospital Ethics Committee, Memnagar, Ahmedabad, PIN- 380052, India
CTRI/2008/091/000017	CTRI2008091000017	Approved	Poona Medical Research Foundation, Medical Oncologist, New Cancer Building, Ruby Hall Clinic, 40 Sassoon Road,Pune- 411001
CTRI/2008/091/000017	CTRI2008091000017	Approved	Apollo Specialty Hospital, #3, Globe Building( 3rd Floor), Rathna Nagar, Teynampet, Chennai- 600035
CTRI/2008/091/000017	CTRI2008091000017	Approved	Ethics Committee - Director, Mahaveer Cancer Sansthan, Phulwari Sharif, Patna - 801 505, India
CTRI/2008/091/000017	CTRI2008091000017	Approved	Dr. Kamakshi Memorial Hospital, No. 1, Radial Road, Pallikaranai, Chennai- 600091
CTRI/2008/091/000017	CTRI2008091000017	Approved	Ethics Committee, Jaslok Hospital & Research Centre, 15 , Dr. G.Deshmukh Marg, Mumbai -400 026.
CTRI/2008/091/000017	CTRI2008091000017	Approved	Ethics Committee Apollo Hospital Educational & Research Foundation, Basement Hostel Complex, Indraprastha Apollo Hospitals, Sarita Vihar, NewDelhi- 110076
CTRI/2008/091/000017	CTRI2008091000017	Approved	Ethics Committee, Room 212A, Department of Medical Oncology,Sir Ganga Ram Hospital, Rajinder Nagar, New Delhi-110060.
CTRI/2008/091/000017	CTRI2008091000017	Approved	Ethics committee, Professor of Medical Oncology,Head Delhi Cancer Registry, Room no.- 401, Fourth Floor, Institute Rotary Cancer Hospital, AIIMS, NewDelhi- 110029
CTRI/2008/091/000017	CTRI2008091000017	Approved	EthicsCommittee, Additional Professor, Breast Cancer Clinic, Regional cancer Center, Trivandrum 695011
CTRI/2008/091/000017	CTRI2008091000017	Approved	Ethics Committee, The Gujarat Cancer and Research Centre, Civil Hospital Campus, Asarwa, Ahmedabad-380016
CTRI/2008/091/000018	CTRI2008091000018	Approved	Safe Search Independent Ethics Committee, Ahmedabad
CTRI/2008/091/000020	CTRI2008091000020	Approved	Ethical review committee, SDM College of Dental Sciences & Hospital, Dharwad
CTRI/2008/091/000021	CTRI2008091000021	Approved	The Institutional Ethics Committee for Samraksha
CTRI/2008/091/000024	CTRI2008091000024	Approved	TRC Institutional Ethics Committee
CTRI/2011/091/000025	CTRI2011091000025	Approved	Jaslok Hospital & Research Centre Ethics committee
CTRI/2011/091/000025	CTRI2011091000025	Approved	Christian Medical College IRB
CTRI/2011/091/000025	CTRI2011091000025	Approved	Rajalakshmi EC
CTRI/2011/091/000025	CTRI2011091000025	Approved	Poona Medical Research Foundation EC
CTRI/2011/091/000025	CTRI2011091000025	Approved	TMH, Human EC
CTRI/2011/091/000025	CTRI2011091000025	Approved	Sethramdas Shah Memorial Hospital & Research Centre IRB
CTRI/2008/091/000027	CTRI2008091000027	Approved	CMCH Vellore Ethics Committee.
CTRI/2008/091/000028	CTRI2008091000028	Submittted/Under Review	Ethics Committee,Poona Medical Research Foundation-Pune/Minish Jain
CTRI/2008/091/000028	CTRI2008091000028	Submittted/Under Review	Institutional Review Board, Orchid Nursing Home/Kolkata/G S Bhattacharya
CTRI/2008/091/000028	CTRI2008091000028	Submittted/Under Review	Institutional Ethics Committee-King George Hospital-Vishakhapatnam/Ravimohan Pedapenki
CTRI/2008/091/000028	CTRI2008091000028	Submittted/Under Review	Medical EC, Kidwai Memorial Institute of Oncology/Bangalore/ K Govindbabu
CTRI/2008/091/000029	CTRI2008091000029	Approved	Ethics Committee, Christian Medical College,Vellore
CTRI/2008/091/000031	CTRI2008091000031	Not Applicable	India Diabetes Research Foundation Ethics Committee,Chennai
CTRI/2008/091/000031	CTRI2008091000031	Approved	Institutional Ethics Committee, CARE Hospital,Hyderabad
CTRI/2008/091/000031	CTRI2008091000031	Approved	Institutional Ethics Committee of Madras Diabetes Research Foundation
CTRI/2008/091/000031	CTRI2008091000031	Approved	Institutional Ethics Committee,NIMS,Hyderabad
CTRI/2008/091/000034	CTRI2008091000034	Approved	Institutional review Board, Christian Medical College,Vellore.
CTRI/2008/091/000035	CTRI2008091000035	Approved	Regency Hospital Ethics committee, Kanpur
CTRI/2008/091/000035	CTRI2008091000035	Approved	Dayanand Medical College Hospital ethics committee, Ludhiana
CTRI/2008/091/000035	CTRI2008091000035	Approved	Yalamanchi hospitals and research centre Pvt Ltd, Vijayawada
CTRI/2008/091/000035	CTRI2008091000035	Approved	Jaipur Diabetes Centre Ethics Committee,Jaipur
CTRI/2008/091/000035	CTRI2008091000035	Approved	Bangalore Diabetes Centre, Bangalore
CTRI/2008/091/000035	CTRI2008091000035	Approved	Ethics Committee for Cinical Research, Chennai
CTRI/2008/091/000035	CTRI2008091000035	Approved	Diabetes Care and Research Center, Pune
CTRI/2008/091/000035	CTRI2008091000035	Approved	Ethics Committee of the KLE University, Belgaum
CTRI/2008/091/000035	CTRI2008091000035	Approved	Ethics Committee of Diabetes Thyroid Hormone Research Institute Pvt Ltd, Indore
CTRI/2008/091/000035	CTRI2008091000035	Approved	Independent Human Ethical Committee, Trivandrum
CTRI/2008/091/000035	CTRI2008091000035	Approved	Independent Ethics Committee, B.Y.L Nair Hospital, Mumbai
CTRI/2008/091/000035	CTRI2008091000035	Approved	Institutional Ethics Committee,Andra Medical College,visakhapatnam
CTRI/2008/091/000035	CTRI2008091000035	Approved	Institute Ethics Committee, Post Graduate Institute and Research, Chandigarh
CTRI/2008/091/000036	CTRI2008091000036	Submittted/Under Review	EC of DR. RAM MANOHAR LOHIA HOSPITAL & PGIMER, Rajeev Sood
CTRI/2008/091/000036	CTRI2008091000036	Submittted/Under Review	EC of Chittaranjan National Cancer Institute, Kolkata, Dr Jaydip Biswas
CTRI/2008/091/000036	CTRI2008091000036	Submittted/Under Review	EC_KingGeorgeHospital_Vishakhapattanam_RavimohanPedapanki
CTRI/2008/091/000036	CTRI2008091000036	Submittted/Under Review	EC of VMMC & SAFDARJANG HOSPITAL NEW DELHI
CTRI/2008/091/000036	CTRI2008091000036	Submittted/Under Review	Medical EC of Kidwai Memorial Hospital, Dr K Govind Babu
CTRI/2008/091/000036	CTRI2008091000036	Submittted/Under Review	INSTITUTIONAL REVIEW BOARD(ETHICS COMMITTEE) CHRISTIAN MEDICAL COLLEGE, Dr Raju Chako
CTRI/2008/091/000040	CTRI2008091000040	Approved	Banglore Diabetes Centre Ethics Committee
CTRI/2008/091/000040	CTRI2008091000040	Approved	Diacon Hospital Ethics Committee
CTRI/2008/091/000042	CTRI2008091000042	Approved	Ethics Committee Bhagwan Mahavir Cancer Hospital
CTRI/2008/091/000042	CTRI2008091000042	Submittted/Under Review	CMC Vellore Ethics committee
CTRI/2008/091/000042	CTRI2008091000042	Submittted/Under Review	Rajalakshmi Ethics Committee
CTRI/2008/091/000042	CTRI2008091000042	Submittted/Under Review	Ethics Committee, Indo-American Institute & Research Centre
CTRI/2008/091/000042	CTRI2008091000042	Submittted/Under Review	Tata Memorial Center Ethics Committee
CTRI/2008/091/000043	CTRI2008091000043	Approved	Institutional Ethical Committee
CTRI/2008/091/000045	CTRI2008091000045	Approved	Hospital Ethics Committee (HEC), Tata Memorial Centre, Mumbai
CTRI/2008/091/000046	CTRI2008091000046	Approved	Hospital Ethics Committee, Army Hospital (Research & Referral
CTRI/2008/091/000046	CTRI2008091000046	Approved	Ethics Committee, All India Institute of Medical Sciences, New Delhi
CTRI/2008/091/000046	CTRI2008091000046	Approved	Institutional Ethics Committee, SGPGI
CTRI/2008/091/000046	CTRI2008091000046	Approved	Institutional Ethics Committee, AFMC
CTRI/2008/091/000046	CTRI2008091000046	Approved	Institutional Ethics Committee,PGI
CTRI/2008/091/000047	CTRI2008091000047	Approved	Ethics Committee for Research on Human Subjects, Seth G.S.Medical College & K.E.M. Hospital, Parel, Mumbai -400 012.
CTRI/2008/091/000047	CTRI2008091000047	Approved	Ethics Committee, B.Y.L.Nair Charitable Hospital & T.N. Medical College,2nd Floor, College Bldg, Mumbai Central, Mumbai-400 008
CTRI/2008/091/000047	CTRI2008091000047	Approved	Ethics Committee of Vydehi Hospital (ECVH),EPIP area, Whitefield, Bangalore-56006
CTRI/2008/091/000047	CTRI2008091000047	Approved	Institutional Ethics Committee, Center for Liver Research and Diagnostics,Deccan College of Medical Sciences, Kanchanbagh,Hyderabad-500 058
CTRI/2008/091/000049	CTRI2008091000049	Approved	Ethics Committee of MGIMS, Wardha
CTRI/2008/091/000049	CTRI2008091000049	Approved	Ethics committee of Safdarjung hospital
CTRI/2014/10/005135	CTRI201410005135	Approved	AIIMS Instituional ethical review board
CTRI/2008/091/000052	CTRI2008091000052	Approved	Ethics Committee for Research on Human Subjects, Seth G.S.Medical College & K.E.M. Hospital, Parel, Mumbai -400 012.
CTRI/2008/091/000052	CTRI2008091000052	Approved	Ethics Committee, B.Y.L.Nair Charitable Hospital & T.N. Medical College,2nd Floor, College Bldg, Mumbai Central, Mumbai-400 008
CTRI/2008/091/000052	CTRI2008091000052	Approved	Ethics Committee of Vydehi Hospital (ECVH),EPIP area, Whitefield, Bangalore-560 006
CTRI/2008/091/000053	CTRI2008091000053	Approved	Ethics Committee for Research on Human Subjects, Seth G.S.Medical College & K.E.M. Hospital, Parel, Mumbai -400 012.
CTRI/2008/091/000053	CTRI2008091000053	Approved	Ethics Committee, B.Y.L.Nair Charitable Hospital & T.N. Medical College,2nd Floor, College Bldg, Mumbai Central, Mumbai-400 008
CTRI/2008/091/000053	CTRI2008091000053	Approved	Ethics Committee of Vydehi Hospital (ECVH),EPIP area, Whitefield, Bangalore-56006
CTRI/2008/091/000053	CTRI2008091000053	Approved	Institutional Ethics Committee, Center for Liver Research and Diagnostics,Deccan College of Medical Sciences, Kanchanbagh,Hyderabad-500 058
CTRI/2008/091/000054	CTRI2008091000054	Approved	Ethics Committee for Research on Human Subjects, Seth G.S.Medical College & K.E.M. Hospital, Parel, Mumbai -400 012.
CTRI/2008/091/000054	CTRI2008091000054	Approved	Ethics Committee, B.Y.L.Nair Charitable Hospital & T.N. Medical College,2nd Floor, College Bldg, Mumbai Central, Mumbai-400 008
CTRI/2008/091/000054	CTRI2008091000054	Approved	Ethics Committee of Vydehi Hospital (ECVH),EPIP area, Whitefield, Bangalore-56006
CTRI/2008/091/000054	CTRI2008091000054	Approved	Institutional Ethics Committee, Center for Liver Research and Diagnostics,Deccan College of Medical Sciences, Kanchanbagh,Hyderabad-500 058
CTRI/2008/091/000056	CTRI2008091000056	Approved	Hospital & Scientific Review Committee and Hospital & Ethics Committee (HSRC & HEC), Tata Memorial Centre, Mumbai
CTRI/2008/091/000057	CTRI2008091000057	Approved	Ehtics Committee, All India Institute of Medical Sciences
CTRI/2008/091/000058	CTRI2008091000058	Approved	Institute Ethics Committee,PGIMER,Chandigarh
CTRI/2008/091/000060	CTRI2008091000060	Submittted/Under Review	Ethics Committee, Kempegowda Institute of Medical Science, Bangalore
CTRI/2008/091/000060	CTRI2008091000060	Approved	Central Independent Ethics Committee
CTRI/2008/091/000060	CTRI2008091000060	Approved	Ethics Committee, S.P. Medical College and Associated Group of Hospitals, Bikaner
CTRI/2008/091/000060	CTRI2008091000060	Approved	Ethics Committee, Lokmanya Tilak Medical College, Sion, Mumbai
CTRI/2008/091/000060	CTRI2008091000060	Submittted/Under Review	Institutional Review Board, AIIMS
CTRI/2008/091/000061	CTRI2008091000061	Approved	All India Institute of Medical Sciences (AIIMS) Ethics Comiittee
CTRI/2008/091/000062	CTRI2008091000062	Approved	CSI Mission Hospital Ethical Committee
CTRI/2008/091/000063	CTRI2008091000063	Approved	AIIMS-ETHICS COMMITTEE
CTRI/2008/091/000063	CTRI2008091000063	Approved	NIMS-ETHICS COMMITTEE
CTRI/2008/091/000063	CTRI2008091000063	Approved	CRD -ETHICS COMMITTEE
CTRI/2008/091/000066	CTRI2008091000066	Approved	Ethical Committee of B P Koirala Institute of Health Sciences
CTRI/2011/07/001860	CTRI201107001860	Approved	Ethics committee All India Institute of medical sciences New Delhi
CTRI/2011/091/000069	CTRI2011091000069	Submittted/Under Review	Ethics Committee of KEM Hospital and Research Centre
CTRI/2008/091/000070	CTRI2008091000070	Approved	INDEPENDANT ETHICS COMMITTEE UNDER CHAIRMANSHIP OF PROF C.R. ANAND MOSES
CTRI/2008/091/000071	CTRI2008091000071	Submittted/Under Review	BMJH Ethics Committee On Human Research
CTRI/2008/091/000071	CTRI2008091000071	Approved	Ethics Committee of Manipal Hospital and Manipal Heart Foundation
CTRI/2008/091/000071	CTRI2008091000071	Approved	Ethics Committee of Diabetes Thyroid Hormone Research Institute Pvt Ltd, Indore
CTRI/2008/091/000071	CTRI2008091000071	Approved	Medilink Independent Ethics Committee
CTRI/2008/091/000072	CTRI2008091000072	Approved	AIIMS Ethics Committee
CTRI/2008/091/000072	CTRI2008091000072	Approved	Fernandez hospital Ethics Committee
CTRI/2008/091/000072	CTRI2008091000072	Submittted/Under Review	CSM Medical University
CTRI/2008/091/000072	CTRI2008091000072	Approved	PGI Ethics Committee
CTRI/2008/091/000074	CTRI2008091000074	Approved	AIIMS Institute Ethics Committee
CTRI/2008/091/000074	CTRI2008091000074	Approved	PGIMER Institute Ethics Committee
CTRI/2008/091/000076	CTRI2008091000076	Approved	DMC&H Drug Trial Ethics Committee
CTRI/2008/091/000076	CTRI2008091000076	Approved	PSRI IEC
CTRI/2008/091/000076	CTRI2008091000076	Approved	Institute Ethics Committee AIIMS
CTRI/2008/091/000077	CTRI2008091000077	Approved	MAMC Institute EC
CTRI/2008/091/000078	CTRI2008091000078	Approved	Indrapratha Apollo Hospital IEC
CTRI/2008/091/000079	CTRI2008091000079	Approved	AIIMS-IEC
CTRI/2008/091/000080	CTRI2008091000080	Approved	Ethics committeee
CTRI/2008/091/000081	CTRI2008091000081	Submittted/Under Review	Ethics Committee Apollo Speciality Hospital
CTRI/2008/091/000081	CTRI2008091000081	Submittted/Under Review	Ethics Committee Apollo Hospital
CTRI/2008/091/000081	CTRI2008091000081	Submittted/Under Review	Ethics Committee Kidwai Memorial Institute of Oncology
CTRI/2008/091/000081	CTRI2008091000081	Submittted/Under Review	Ethics committee B P Poddar Hospial
CTRI/2008/091/000081	CTRI2008091000081	Submittted/Under Review	Institutional Review Board, CMC Vellore
CTRI/2008/091/000081	CTRI2008091000081	Submittted/Under Review	Ethics Committee SMS hopsital
CTRI/2008/091/000081	CTRI2008091000081	Approved	Poona Medical Research Foundation
CTRI/2008/091/000081	CTRI2008091000081	Approved	Lakeshore Ethics Committee
CTRI/2008/091/000081	CTRI2008091000081	Submittted/Under Review	Tata Hospital ethics committee
CTRI/2008/091/000082	CTRI2008091000082	Approved	Institute Ethics Committee, JIPMER
CTRI/2008/091/000086	CTRI2008091000086	Approved	AIIMS-IEC
CTRI/2008/091/000087	CTRI2008091000087	Approved	L.V. Prasad Eye Ethics Committee for Dr. Tara Prasad Das
CTRI/2008/091/000087	CTRI2008091000087	Approved	Ethics Committee, All India Institute of Medical Science, NewDelhi 110029
CTRI/2008/091/000087	CTRI2008091000087	Approved	Retina Foundation Institutional Review Board, Gujarat
CTRI/2008/091/000087	CTRI2008091000087	Approved	L.V. Prasad Eye Ethics Committee for Dr. Raja Narayanan
CTRI/2008/091/000087	CTRI2008091000087	Approved	Aditya Jyot Eye Hospital Ethics Committee, Wadala, Mumbai
CTRI/2008/091/000087	CTRI2008091000087	Approved	Ethics Sub-Committee, Vision Research Foundation, Sankara Nethralaya, Chennai,600006
CTRI/2008/091/000087	CTRI2008091000087	Approved	Ethics Committee, Little Flower Clinical Ethics Committee, Angamaly, Kerala
CTRI/2008/091/000087	CTRI2008091000087	Approved	Institutional Ethics Committee, PostGraduate Institute of Medical Education & Research Chandigarh, India
CTRI/2008/091/000087	CTRI2008091000087	Approved	Institutional Ethics Committee, Narayana Nethralaya, Bangalore-560010
CTRI/2008/091/000087	CTRI2008091000087	Approved	Institutional Review Board, Arvind Medical Research Foundation, Madurai 625020, Tamil Nadu for Dr. Narendran Venkatapathy
CTRI/2008/091/000087	CTRI2008091000087	Approved	Institutional Ethics Committee,Regional Institute of Ophthalmology, Medical College & Hospital, Kolkata 700073
CTRI/2008/091/000087	CTRI2008091000087	Approved	Institutional Review Board, Arvind Medical Research Foundation, Madurai 625020, Tamil Nadu for Dr. R.Kim
CTRI/2008/091/000087	CTRI2008091000087	Approved	Institutional Review Board, Arvind Medical Research Foundation, Madurai 625020, Tamil Nadu for Dr. R.D Ravindran
CTRI/2008/091/000089	CTRI2008091000089	Approved	Institutional Ethics Committee, Govt. Medical College, Jammu
CTRI/2008/091/000090	CTRI2008091000090	Approved	Institutional Ethics Committee, LADY HARDINGE MEDICAL COLLEGE & ALLIED HOSPITALS, NEW DELHI - 110001
CTRI/2008/091/000095	CTRI2008091000095	Approved	Ethics Commitee, CNCI, Kolkata
CTRI/2008/091/000095	CTRI2008091000095	Approved	Human Ethics Committee, Tata Memorial Hospital
CTRI/2008/091/000095	CTRI2008091000095	Approved	Ethics Committee, ICPO, Noida
CTRI/2012/02/002394	CTRI201202002394	Approved	Institute Ethics Committee, All India Institute of Medical Sciences
CTRI/2008/091/000099	CTRI2008091000099	Approved	Ethics Committee, All India Institute of Medical Sciences, New Delhi
CTRI/2008/091/000100	CTRI2008091000100	Approved	Ethics Committee, KEMHRC, Pune
CTRI/2008/091/000105	CTRI2008091000105	Approved	SGPGI,Lucknow
CTRI/2008/091/000105	CTRI2008091000105	Approved	Bombay Hospital& Medical Research Centre,Mumbai
CTRI/2008/091/000105	CTRI2008091000105	Approved	PGI, Chandigarh
CTRI/2008/091/000105	CTRI2008091000105	Approved	AIIMS, New Delhi
CTRI/2008/091/000105	CTRI2008091000105	Approved	Ethics Committees of the respective participating Instts
CTRI/2008/091/000105	CTRI2008091000105	Approved	DCMS&Allied Hospital, Hyderabad
CTRI/2008/091/000105	CTRI2008091000105	Approved	IGPMER,KOLKAtA
CTRI/2008/091/000105	CTRI2008091000105	Approved	G B Pant Hospital,New Delhi
CTRI/2008/091/000105	CTRI2008091000105	Approved	MCL&DD, Noida
CTRI/2008/091/000105	CTRI2008091000105	Approved	MAMC, New Delhi
CTRI/2008/091/000105	CTRI2008091000105	Approved	NIV,Pune
CTRI/2008/091/000105	CTRI2008091000105	Approved	NIE, Chennai
CTRI/2008/091/000111	CTRI2008091000111	Approved	Ethics Committee-Apollo Speciality Hospitals,
CTRI/2008/091/000111	CTRI2008091000111	Approved	Ethics Committee
CTRI/2008/091/000111	CTRI2008091000111	Approved	Institutional Ethics Committee Indo American Cancer Institute and research centre
CTRI/2008/091/000111	CTRI2008091000111	Approved	Institution Review Board Christian Medical College
CTRI/2008/091/000111	CTRI2008091000111	Approved	The Institutional Ethics Committee Jaslok Hospital and Research Centre
CTRI/2008/091/000111	CTRI2008091000111	Approved	Institutional Review Board (Ethics Committee)
CTRI/2008/091/000112	CTRI2008091000112	Approved	Sheikh Zayed Hospital Research Ethics Committee
CTRI/2008/091/000113	CTRI2008091000113	Approved	Amrita Institute of Medical Sciences Ethics Committee
CTRI/2008/091/000113	CTRI2008091000113	Approved	Regional Cancer Centre Ethics Committee
CTRI/2008/091/000113	CTRI2008091000113	Approved	Chennai Dental Research Foundation Ethics Committee
CTRI/2008/091/000115	CTRI2008091000115	Approved	Ethical comittee, kasturba Hospital, Manipal
CTRI/2008/091/000117	CTRI2008091000117	Approved	Ethics Committee of All India Institute of Medical Sciences, New Delhi-110029
CTRI/2008/091/000118	CTRI2008091000118	Approved	CMCH, Vellore, Ethics Committee
CTRI/2008/091/000118	CTRI2008091000118	Approved	Govt. Medical College, Nagpur
CTRI/2008/091/000119	CTRI2008091000119	Approved	2. Ethics Committee of Postgraduate Institute of Medical Education And Research, Chandigarh
CTRI/2008/091/000119	CTRI2008091000119	Approved	1. JNMC Institutional Ethics Committee on Human Subjects Research, JN Medical College, Belgaum
CTRI/2008/091/000119	CTRI2008091000119	Approved	4. Human Ethical Committee, Medical College, Thiruvananthapuram
CTRI/2008/091/000119	CTRI2008091000119	Approved	3. Ethical Committee, Patna Medical College, Patna
CTRI/2008/091/000119	CTRI2008091000119	Approved	6. Ethical Committee of the Govt. Rajaji Hospital, Madurai
CTRI/2008/091/000119	CTRI2008091000119	Approved	5. Ethics Committee, King George?s Medical College, Lucknow
CTRI/2008/091/000119	CTRI2008091000119	Approved	8. Ethical Committee, Institute of Obstetrics & Gynaecology, Egmore, Chennai
CTRI/2008/091/000119	CTRI2008091000119	Approved	7. Ethical committee of RG Kar Medical College & Hospital, Kolkata
CTRI/2008/091/000119	CTRI2008091000119	Approved	Ethical Committee, SSG Medical College, Baroda
CTRI/2008/091/000119	CTRI2008091000119	Approved	9. Ethical Committee, Safdurjung Hospital, New Delhi
CTRI/2008/091/000121	CTRI2008091000121	Approved	NIL (THIS STUDY IS DONE BY A CLINICIAN SOLO PRIVATE PRACTICE) IT FOLLOWS THE CRITERIA OF DECLARATION OF HELSINIKI
CTRI/2008/091/000122	CTRI2008091000122	Approved	NONE (THIS IS A STUDY CONDUCTED BY A CLINICIAN IN A SOLO PRIVATE PRACTICE) THE PROCEDURES FOLLOWS THE CODE OF CONDUCT ACCORDING TO THE DECLARATION OF HELSNIKI
CTRI/2011/091/000123	CTRI2011091000123	Approved	NONE (THIS STUDY IS PERFORMED BY A CLINICIAN IN THE SOLO PRIVATE PRACTICE) IT FOLLOWS CODE OF CONDUCT OF THE DECLARATION OF THE HELSINIKI
CTRI/2008/091/000128	CTRI2008091000128	Approved	Ethics committee, Nizam's Institute of Medical Sciences
CTRI/2008/091/000128	CTRI2008091000128	Approved	Apollo Hospital Bangalore Independent Ethics Committee
CTRI/2008/091/000128	CTRI2008091000128	Approved	Medical Ethics Committee, Kidwai Hospital, Bangalore
CTRI/2008/091/000128	CTRI2008091000128	Approved	Medical College Calicut Institutional Ethics Committee, Kerala
CTRI/2008/091/000128	CTRI2008091000128	Approved	Yashoda Academy Institutional Ethics Committee, Hyderabad
CTRI/2008/091/000128	CTRI2008091000128	Approved	Orchid Nursing Home Institutional Ethical Review Board, Kolkata
CTRI/2008/091/000131	CTRI2008091000131	Approved	Ethics Committee, AIIMS
CTRI/2008/091/000131	CTRI2008091000131	Approved	Ethics Committee, TMH
CTRI/2008/091/000135	CTRI2008091000135	Approved	Ethics Committee, AIIMS
CTRI/2008/091/000148	CTRI2008091000148	Approved	4. Institutional Ethics Committee
CTRI/2008/091/000148	CTRI2008091000148	Approved	3. The Institutional Ethics Committee
CTRI/2008/091/000148	CTRI2008091000148	Approved	Institutional Ethics Committee
CTRI/2008/091/000148	CTRI2008091000148	Approved	5. Ethics Committee of the KLE University
CTRI/2008/091/000148	CTRI2008091000148	Approved	Institutional Ethics Committee
CTRI/2008/091/000152	CTRI2008091000152	Approved	Institutional Ethics Committee Maxivision
CTRI/2008/091/000152	CTRI2008091000152	Approved	Sri Sai College of Dental Surgery Ethical Committee
CTRI/2008/091/000152	CTRI2008091000152	Approved	Institutional Ethics Committee of Kamineni Educational Society
CTRI/2008/091/000154	CTRI2008091000154	Approved	IEC, Government Medical College, Aurangabad, Maharashtra
CTRI/2008/091/000157	CTRI2008091000157	Approved	Manipal University ethical committee
CTRI/2009/091/000159	CTRI2009091000159	Approved	Central Ethics Committee, Health Care Global Enterprises Limited, Bangalore
CTRI/2009/091/000159	CTRI2009091000159	Approved	Bhagwan Mahavir Cancer Hospital and Research Centre, Jaipur
CTRI/2009/091/000159	CTRI2009091000159	Approved	Human Ethics Committee, Regional Cancer Centre, Thiruvananthapuram
CTRI/2009/091/000159	CTRI2009091000159	Approved	Central India Medical Research Ethics Committee
CTRI/2009/091/000159	CTRI2009091000159	Approved	Institutional Ethics Committee, CSM Medical University, Lucknow, UP
CTRI/2009/091/000159	CTRI2009091000159	Approved	Indian Co-operative Oncology Network, Ethics Committee, Mumbai
CTRI/2008/091/000160	CTRI2008091000160	Approved	Ethics Committee, Kasturba Hospital, Manipal
CTRI/2008/091/000169	CTRI2008091000169	Approved	Institutional ethics Committee
CTRI/2008/091/000170	CTRI2008091000170	Approved	Institutional Ethics Committee for Research (Fortis Hospital)
CTRI/2008/091/000170	CTRI2008091000170	Approved	Independent Ethics Committee, Bangalore (Kailash Heart Hospital)
CTRI/2008/091/000170	CTRI2008091000170	Approved	Ethics Committee Apollo Hospital (Apollo Chennai, Hospital)
CTRI/2008/091/000170	CTRI2008091000170	Approved	Institutional Review Board (Max Heart & Vascular)
CTRI/2008/091/000170	CTRI2008091000170	Approved	Ethics Committee, Apollo Hospital (Apollo Hospital, Hyderabad)
CTRI/2008/091/000170	CTRI2008091000170	Approved	Ethics Committee SAL Hospital, (SAL Hospital)
CTRI/2008/091/000170	CTRI2008091000170	Approved	Independent Ethics Committee, Escorts Heart Institute (Escorts Heart Institute)
CTRI/2008/091/000170	CTRI2008091000170	Approved	Independent EThic Committe, Bangalore (Wockhardt Hospital, Bangalore)
CTRI/2008/091/000170	CTRI2008091000170	Approved	Pune Medical Reseach Foundation (Grant Medical Foundation)
CTRI/2008/091/000170	CTRI2008091000170	Approved	Jaslok Hospital & Research Centre, Ethics Committee
CTRI/2008/091/000176	CTRI2008091000176	Approved	Diabetes Thyroid Hormone Research Institute Pvt. Ltd, Indore
CTRI/2008/091/000176	CTRI2008091000176	Submittted/Under Review	Bangalore Diabetes Hospital Ethics Committee
CTRI/2008/091/000176	CTRI2008091000176	Submittted/Under Review	Ethics Committee of Manipal Hospital
CTRI/2008/091/000176	CTRI2008091000176	Submittted/Under Review	Diacon Hospital Ethics Committee
CTRI/2008/091/000176	CTRI2008091000176	Submittted/Under Review	Institutional Ethics Committee, Medwin Hospitals
CTRI/2008/091/000176	CTRI2008091000176	Submittted/Under Review	Iinstitutional Ethics Committee, Mediheights Healthcare pvt. ltd.
CTRI/2008/091/000176	CTRI2008091000176	Submittted/Under Review	Science For Health
CTRI/2008/091/000176	CTRI2008091000176	Approved	Medisys Clinisearch Ethical Review Board
CTRI/2008/091/000176	CTRI2008091000176	Submittted/Under Review	Science For Health
CTRI/2008/091/000179	CTRI2008091000179	Approved	Clinical Research Ethical Committee, 175, R.K.Mutt Road, Mandaveli, Chennai - 600028
CTRI/2008/091/000180	CTRI2008091000180	Approved	Institutional Ethics Committee For BRIDE
CTRI/2008/091/000180	CTRI2008091000180	Approved	Ethics Committee on Human Research, Bhagwan Mahaveer Jain Hospital
CTRI/2008/091/000180	CTRI2008091000180	Approved	Institutional Ethics Committee, Apollo Gleneagles Hospital
CTRI/2008/091/000180	CTRI2008091000180	Approved	Institutional Ethics Committee for Hormone Care and Research Centre
CTRI/2008/091/000180	CTRI2008091000180	Approved	Science For Health
CTRI/2008/091/000180	CTRI2008091000180	Approved	Medisys Clinisearch Ethical Review Board
CTRI/2008/091/000180	CTRI2008091000180	Approved	Science For Health (Independent Ethics Committee)
CTRI/2008/091/000180	CTRI2008091000180	Approved	Science For Health
CTRI/2008/091/000182	CTRI2008091000182	Approved	Ethics Committee, Global Hospitals, Lakdi-ka-pool, Hyderabad-500004
CTRI/2008/091/000183	CTRI2008091000183	Approved	Etical Committee of CCRH
CTRI/2008/091/000185	CTRI2008091000185	Approved	AIIMS,New Delhi
CTRI/2008/091/000185	CTRI2008091000185	Approved	AIIMS, New Delhi
CTRI/2008/091/000185	CTRI2008091000185	Approved	IGPMER, KOLKATA
CTRI/2008/091/000185	CTRI2008091000185	Approved	DC MS &Allied Hospital, Hyderabad
CTRI/2008/091/000185	CTRI2008091000185	Approved	MCLLD,Noida
CTRI/2008/091/000185	CTRI2008091000185	Approved	MAMC,New Delhi
CTRI/2008/091/000185	CTRI2008091000185	Approved	PGIMER, CHANDIGARH
CTRI/2008/091/000185	CTRI2008091000185	Approved	NIV, PUNE
CTRI/2008/091/000186	CTRI2008091000186	Approved	Institutional Ethics Committee of Bharti Research Insititute for Diabetes and Endocrinology
CTRI/2008/091/000186	CTRI2008091000186	Approved	The Ethical Review Board of CMC
CTRI/2008/091/000186	CTRI2008091000186	Approved	Institutional Review Board, CMC, Vellore
CTRI/2008/091/000187	CTRI2008091000187	Approved	IEC of Shree Ghantakaran Mahavir Physiotherapy College and Rehabilitation Research Center, Godhra
CTRI/2013/10/004108	CTRI201310004108	Approved	Institutional Ethics Committee, MM Institute of Medical Sciences and Research Ambala
CTRI/2013/10/004108	CTRI201310004108	Approved	Institutional Ethics Committee, Government Medical College, Jammu
CTRI/2013/10/004108	CTRI201310004108	Approved	Independent Ethics Committee, Bangalore, Dr. Harminder Singh
CTRI/2013/10/004108	CTRI201310004108	Approved	Independent Ethics Committee, Bangalore,Dr.Vinay Agarwal
CTRI/2013/10/004108	CTRI201310004108	Approved	Independent Ethics Committee, Bangalore, Dr. Kishore Babu
CTRI/2013/10/004108	CTRI201310004108	Approved	IndependentEthics Committee, Bangalore, Dr Rosangluaia
CTRI/2013/10/004108	CTRI201310004108	Approved	Institutional Ethical Review Board, St. Johns Medical college and Hospital
CTRI/2013/10/004108	CTRI201310004108	Approved	Institutional Ethics Committee, AVBRH
CTRI/2013/10/004108	CTRI201310004108	Approved	Ethics Committee, Manipal Hospital Salem
CTRI/2013/10/004108	CTRI201310004108	Approved	Ethics Committee, Nazareth Hospital
CTRI/2013/10/004108	CTRI201310004108	Approved	Ethics Committee, Sahyadri Hospital, Pune
CTRI/2013/10/004108	CTRI201310004108	Approved	Ethics Committee, JSS Medical College
CTRI/2013/10/004108	CTRI201310004108	Approved	Ethics Committee, K R Hosptial Mysore Medical College, Mysore
CTRI/2013/10/004108	CTRI201310004108	Approved	Ethics Committee, M.G.M.Medical College and Hospital,Navi Mumbai
CTRI/2013/10/004108	CTRI201310004108	Approved	Ethics Committee, Mahavir hospital and research centre
CTRI/2013/10/004108	CTRI201310004108	Approved	Independent Ethics Committee, Bangalore, Dr. RenukaDevi
CTRI/2013/10/004108	CTRI201310004108	Approved	Independent Ethics Committee, Bangalore, Dr. Somesh V
CTRI/2013/10/004108	CTRI201310004108	Approved	Independent Ethics Committee, Bangalore, Dr. Manjusha Yadhav
CTRI/2013/10/004108	CTRI201310004108	Approved	Independent Ethics Committee, Bangalore, Dr. N Balamurugan
CTRI/2013/10/004108	CTRI201310004108	Approved	Ethics Committee, SDM Medical College Dharward
CTRI/2013/10/004108	CTRI201310004108	Approved	Ethics Committee, Shree Krishna Hospital Karamsad
CTRI/2013/10/004108	CTRI201310004108	Approved	Independent Ethics Committee, Bangalore, Dr. G.S Sandhu
CTRI/2013/10/004108	CTRI201310004108	Approved	Independent Ethics Committee, Bangalore, Dr. Gursaran Sidhu
CTRI/2013/10/004108	CTRI201310004108	Approved	EC committee Rajah muthiah medical college hospital
CTRI/2013/10/004108	CTRI201310004108	Approved	Central Ethics Committee, K.S.Hedge Charitable Hospital
CTRI/2013/10/004108	CTRI201310004108	Approved	EC Committee, MGM medical college
CTRI/2013/10/004108	CTRI201310004108	Approved	EC Committee, Christian Medical College
CTRI/2013/10/004108	CTRI201310004108	Approved	EC Committee, SP medical college
CTRI/2013/10/004108	CTRI201310004108	Approved	EC Committee, Sir Ganga Ram Hospital
CTRI/2013/10/004108	CTRI201310004108	Approved	Ethic Committee, Assam Medical College Hospital
CTRI/2013/10/004108	CTRI201310004108	Approved	EC committee, Sri Devaraj URS Academy of Higher Education and Research
CTRI/2013/10/004108	CTRI201310004108	Approved	Ethics Committee, Agartala Government Medical College
CTRI/2013/10/004108	CTRI201310004108	Approved	Ethics Committe, Central Referral Hospital
CTRI/2013/10/004108	CTRI201310004108	Approved	Institutial Ethics Committee, Mahatma Gandhi Institute of Medical Sciences
CTRI/2013/10/004108	CTRI201310004108	Approved	Ethics Committee, MLB Jhansi
CTRI/2013/10/004108	CTRI201310004108	Approved	Independent Ethics Committee, Bangalore, Dr. A. Kalanidhi
CTRI/2013/10/004108	CTRI201310004108	Approved	Independent Ethics Committee, Bangalore, Dr Arun Kumar Kedia
CTRI/2013/10/004108	CTRI201310004108	Approved	Ethics committee, Baby Memorial Hospital
CTRI/2013/10/004108	CTRI201310004108	Approved	Ethics Committee, Apollo Hospitals Chennai
CTRI/2013/10/004108	CTRI201310004108	Approved	Ethics Committee, Command Hospital
CTRI/2013/10/004108	CTRI201310004108	Approved	Ethics Committee, Caritas Hospital
CTRI/2013/10/004108	CTRI201310004108	Approved	Ethics Committee, Fortis Escorts Hospital
CTRI/2013/10/004108	CTRI201310004108	Approved	Ethics Committee, Dr. B.R Ambedkar Hospital
CTRI/2013/10/004108	CTRI201310004108	Approved	Ethics Committee, GurunanakDev Hospital, Amritsar
CTRI/2013/10/004108	CTRI201310004108	Approved	Ethics Committee, GSL Medical College
CTRI/2013/10/004108	CTRI201310004108	Approved	Ethics Committee, Institute of Medical Sciences and SUM Hospital, Orissa
CTRI/2013/10/004108	CTRI201310004108	Approved	Ethics Committee, Indraprastha Apollo Hospital
CTRI/2013/10/004108	CTRI201310004108	Approved	Ethics Committee,MMISR Medical College and YC Rural Hospital
CTRI/2013/10/004108	CTRI201310004108	Approved	Ethics committee, Sir Thutob Namgyal Memorial Hospital
CTRI/2013/10/004108	CTRI201310004108	Approved	Independent Ethics Committee, Bangalore Dr. Ravindra Lodha
CTRI/2013/10/004108	CTRI201310004108	Approved	Independent Ethics Committee, Bangalore Dr R Sunderrajan
CTRI/2013/10/004108	CTRI201310004108	Approved	Independent Ethics Committee, Bangalore Dr H R Devendrappa
CTRI/2013/10/004108	CTRI201310004108	Approved	Independant Ethics Committee, Bangalore, Dr. Vijay Achari
CTRI/2013/10/004108	CTRI201310004108	Approved	Independant Ethics Committee, Bangalore, Dr. Jayesh Pavra
CTRI/2013/10/004108	CTRI201310004108	Approved	Institutional Ethics Committee, Mathama Gandhi Medical College & Hospital, Jaipur
CTRI/2013/10/004108	CTRI201310004108	Approved	Human Ethics Committee, Trivandrum
CTRI/2013/10/004108	CTRI201310004108	Approved	Institutional Ethics Committee, SBKS Medical Institute and Research Centre
CTRI/2013/10/004108	CTRI201310004108	Approved	Institute Ethics Committee, PGIMER Chandigarh
CTRI/2008/091/000190	CTRI2008091000190	Approved	Fortis Escorts Hospital
CTRI/2008/091/000190	CTRI2008091000190	Approved	Baby Memorial Hospital
CTRI/2008/091/000190	CTRI2008091000190	Approved	Independant Ethics Comittee
CTRI/2008/091/000190	CTRI2008091000190	Approved	IERB
CTRI/2008/091/000190	CTRI2008091000190	Approved	Mahavir Hospital
CTRI/2008/091/000190	CTRI2008091000190	Approved	Independant Ethics Comittee
CTRI/2008/091/000190	CTRI2008091000190	Submittted/Under Review	Peerless Hospital
CTRI/2008/091/000190	CTRI2008091000190	Approved	National Heart Institute
CTRI/2008/091/000190	CTRI2008091000190	Approved	Poona Hospital
CTRI/2008/091/000191	CTRI2008091000191	Approved	Intitutional Ethical Review Board, St. John's Medical Collehe & Hospital
CTRI/2008/091/000191	CTRI2008091000191	Approved	Ethics Committee for Research on Human Subjects, Seth G.S. Medical College & K.E.M. Hospital, Mumbai
CTRI/2008/091/000191	CTRI2008091000191	Approved	Office of the Institutional Ethics Committee, Fortis Escorts Hospital, Jaipur
CTRI/2008/091/000191	CTRI2008091000191	Submittted/Under Review	KIMS Institutional Ethics Committee, Secunderabad
CTRI/2008/091/000191	CTRI2008091000191	Submittted/Under Review	Intitutional Ethical Committee, CARE Hospital, Hyderabad
CTRI/2008/091/000191	CTRI2008091000191	Approved	BMH
CTRI/2008/091/000191	CTRI2008091000191	Approved	Ethics Committee, Baby Memorial Hospital, Calicut
CTRI/2008/091/000191	CTRI2008091000191	Approved	Ethics Committee, Avanti Institute of Cardiology Pvt. Ltd, Nagpur
CTRI/2008/091/000191	CTRI2008091000191	Approved	IEC Consultants
CTRI/2008/091/000191	CTRI2008091000191	Approved	Ethics Committee, Caritus Hospital, Kottayam
CTRI/2008/091/000191	CTRI2008091000191	Approved	IERB
CTRI/2008/091/000191	CTRI2008091000191	Approved	IEC for research on Human Subjects, Mahatma Gandhi Institute of Medical Sciences, Wardha
CTRI/2008/091/000191	CTRI2008091000191	Approved	Intitutional Ethical Committee, Assam Medical College, Dibrugarh
CTRI/2008/091/000191	CTRI2008091000191	Submittted/Under Review	Instiutional Human Ethics Committe, P.S.G. Hospital, Coimbatore
CTRI/2008/091/000192	CTRI2008091000192	Approved	L.V. Prasad Eye Institute IRB
CTRI/2008/091/000193	CTRI2008091000193	Approved	Hospital Ethics Committee
CTRI/2008/091/000194	CTRI2008091000194	Approved	Ethics Committee
CTRI/2008/091/000195	CTRI2008091000195	Approved	Ethics Committee
CTRI/2008/091/000197	CTRI2008091000197	Approved	VIMHANS Hospital Ethics Committee, Vijayawada
CTRI/2008/091/000197	CTRI2008091000197	Approved	Ethics Committee, Asha Hospital, Hyderabad
CTRI/2008/091/000197	CTRI2008091000197	Approved	Canara Research Ethical Committee, Mangalore Heartscan Foundation, Mangalore
CTRI/2008/091/000197	CTRI2008091000197	Approved	Ethics Committee, Madras Medical College and Government General Hospital, Chennai
CTRI/2008/091/000197	CTRI2008091000197	Approved	Ethics Committee, Bangalore Medical College and Research Institute, Bangalore
CTRI/2008/091/000197	CTRI2008091000197	Approved	Ethics Committee, Sravani Polyclinic & Mental Health Care Centre, Guntur
CTRI/2008/091/000197	CTRI2008091000197	Approved	Ethics Committee, Poona Hospital & Research Centre, Pune
CTRI/2008/091/000197	CTRI2008091000197	Approved	Institute Ethics Committee, All India Institute of Medical Sciences, New Delhi
CTRI/2008/091/000197	CTRI2008091000197	Approved	Ethics Committee, The Bandra Holy Family Medical Research Society, Mumbai
CTRI/2008/091/000197	CTRI2008091000197	Approved	Institutional Ethical Review Board, St. Johns Medical College & Hospital, Bangalore
CTRI/2008/091/000197	CTRI2008091000197	Approved	Institutional Ethical Committee, JSS Medical College, Mysore
CTRI/2008/091/000197	CTRI2008091000197	Approved	Institutional Ethics Committee, Andhra Medical College, Visakhapatnam
CTRI/2008/091/000197	CTRI2008091000197	Approved	Institutional Ethics Comittee, Andhra Medical College,.Visakhapatnam
CTRI/2008/091/000197	CTRI2008091000197	Approved	Institutional Ethics Committee, Deenanath Mangeshkar Hospital & Research Centre, Pune
CTRI/2008/091/000197	CTRI2008091000197	Approved	Institutional Ethics Committee, C.S.M. Medical University,Lucknow
CTRI/2008/091/000197	CTRI2008091000197	Approved	Institutional Ethics Committee, M.S. Chellamuthu Trust and Research Foundation, Madurai
CTRI/2008/091/000197	CTRI2008091000197	Approved	Institutional Ethics Committee, Jnana Prabodhini Medical Trust, Sanjeevan Hospital, Pune
CTRI/2008/091/000197	CTRI2008091000197	Approved	Mahendru Psychiatry Centre Ethics Committee, Kanpur
CTRI/2008/091/000197	CTRI2008091000197	Approved	Institutional Ethics Committee, S.V. Medical College, Tirupati
CTRI/2008/091/000197	CTRI2008091000197	Approved	Swasthya Kalyan Ethics Committee, Jaipur
CTRI/2008/091/000197	CTRI2008091000197	Approved	National Ethics Committee, Ahmedabad
CTRI/2008/091/000198	CTRI2008091000198	Approved	IEC-NICED
CTRI/2008/091/000201	CTRI2008091000201	Approved	Ethics Committee, All India Institute of Diabetes & Research
CTRI/2008/091/000201	CTRI2008091000201	Approved	Ethical Review Board, M.S. Ramaiah Medical College and Teaching Hospital
CTRI/2008/091/000201	CTRI2008091000201	Approved	Institutional Ethics Committee, Bhartii Research Institute of Diabetes & Endocrinology (B.R.I.D.E)
CTRI/2008/091/000201	CTRI2008091000201	Approved	Ethics Committee, Diabetes Thyroid Hormone Research Institute Pvt. Ltd.
CTRI/2008/091/000201	CTRI2008091000201	Approved	Institutional Review Board (Ethics Committee), Christian Medical College & Hospital
CTRI/2008/091/000201	CTRI2008091000201	Approved	Institutional Ethics Committee, Nizams Institute of Medical Sciences
CTRI/2008/091/000201	CTRI2008091000201	Approved	Sujlam Independent Ethics Committee
CTRI/2008/091/000201	CTRI2008091000201	Approved	S.R. Kalla Memorial Ethical Committee for Human Research
CTRI/2008/091/000203	CTRI2008091000203	Approved	The Independent Ethics Commitee, Escorts
CTRI/2008/091/000203	CTRI2008091000203	Approved	Ethical Commitee on Clinical Trials- Indraprastha Apollo Hospital, New Delhi
CTRI/2008/091/000203	CTRI2008091000203	Approved	The Independent Ethics Committee, Fortis Vasant Kunj
CTRI/2008/091/000203	CTRI2008091000203	Approved	The Independent Ethics Committee, Fortis Noida
CTRI/2008/091/000203	CTRI2008091000203	Approved	The Heart Care Clinic
CTRI/2008/091/000203	CTRI2008091000203	Approved	Care Foundation- Institutional ethical commitee, Hyderabad
CTRI/2008/091/000203	CTRI2008091000203	Approved	Independent Ethics commitee, Nair Hospital for Glenmark Cardiac Center
CTRI/2008/091/000203	CTRI2008091000203	Approved	Ethics Commitee, Asian Heart Institute
CTRI/2008/091/000203	CTRI2008091000203	Approved	Institutional ethical commitee- Madras Medical Mission, Chennai
CTRI/2008/091/000203	CTRI2008091000203	Approved	Insitute Ethics Committee, AIIMS
CTRI/2008/091/000203	CTRI2008091000203	Approved	Institutional Ethics Committee, Fortis Hospitals, Mohali
CTRI/2008/091/000203	CTRI2008091000203	Approved	Institutional Ethics commitee, Frontier Lifeline, Chennai
CTRI/2008/091/000203	CTRI2008091000203	Approved	Medanta Institutional Review Board- Medanta, The Medicity
CTRI/2008/091/000203	CTRI2008091000203	Not Applicable	Institutional Review Board, CMC-Vellore
CTRI/2008/091/000204	CTRI2008091000204	Approved	Heart Care Clinic
CTRI/2008/091/000206	CTRI2008091000206	Approved	Bombay Hospital Ethics Committee
CTRI/2008/091/000208	CTRI2008091000208	Approved	Institutional Ethical Review Board, St. Johns Medical College & Hospital
CTRI/2008/091/000209	CTRI2008091000209	Approved	Ethics Committee Sir Ganga Ram Hospital
CTRI/2008/091/000212	CTRI2008091000212	Approved	IRB-Christian Medical Coolege,Vellore
CTRI/2008/091/000213	CTRI2008091000213	Approved	Institutional Ethical Committee Care Hospital
CTRI/2008/091/000213	CTRI2008091000213	Approved	CMC, Vellore Institutional Review Board
CTRI/2008/091/000213	CTRI2008091000213	Approved	Krishna Institute of Medical Sciences Ethics Committee
CTRI/2008/091/000213	CTRI2008091000213	Approved	JCDC Ethics Committee
CTRI/2008/091/000213	CTRI2008091000213	Approved	Madras Medical Mission Institutional Ethics Committee
CTRI/2008/091/000213	CTRI2008091000213	Approved	Lissie Hospital Ethics Committee
CTRI/2008/091/000213	CTRI2008091000213	Approved	The Bandra Holy family Medical Research society
CTRI/2008/091/000213	CTRI2008091000213	Approved	Heart and General Hospital Ethics Commiittee
CTRI/2008/091/000213	CTRI2008091000213	Approved	Sujlam Independent Ethics Committee
CTRI/2008/091/000213	CTRI2008091000213	Approved	Apollo Hospitals Educational & Research Foundation
CTRI/2008/091/000213	CTRI2008091000213	Approved	Drug Trial Ethics Committee, Dayanand Medical College and Hospital
CTRI/2008/091/000213	CTRI2008091000213	Approved	Devki Devi Foundation
CTRI/2008/091/000213	CTRI2008091000213	Approved	Escorts Heart Institute & Research Centre Independent Ethics Committee
CTRI/2008/091/000213	CTRI2008091000213	Approved	Drug Trial Ethics Committee, Dayanand Medical College and Hospital.
CTRI/2008/091/000213	CTRI2008091000213	Approved	Ethics Committee, Poona Hospital & Research Centre.
CTRI/2008/091/000213	CTRI2008091000213	Approved	Ethics Committee For Research
CTRI/2008/091/000213	CTRI2008091000213	Approved	Fortis Hosptial Ethis committee for research
CTRI/2008/091/000213	CTRI2008091000213	Approved	Ethics Committee,Escorts Heart & Superspeciality Institute
CTRI/2008/091/000215	CTRI2008091000215	Approved	Ethics Committee All India Institute of Medical Science
CTRI/2008/091/000216	CTRI2008091000216	Approved	Ethics Committee of R. G. Stone Urological Research Institute
CTRI/2008/091/000216	CTRI2008091000216	Approved	Ethics Committee for Research on Human Subjects, Seth G. S. Medical College & K. E. M. Hospital
CTRI/2008/091/000216	CTRI2008091000216	Approved	Independent Ethics Committee, Sancheti Institute for Orthopaedics & rehabilitation
CTRI/2008/091/000216	CTRI2008091000216	Approved	Hospital Ethics Committee, Army Hospital R & R
CTRI/2008/091/000216	CTRI2008091000216	Approved	Institutional Ethics Committee, Grant Medical College & Sir J. J. group of Hospitals
CTRI/2012/02/002443	CTRI201202002443	Not Applicable	Institute Of Ethics Committee, Nijams Institute of medical Sciences, Hyderabad
CTRI/2012/02/002443	CTRI201202002443	Not Applicable	Institutional Ethical Review Board,St. Johns Medical college hospital,Bangalore
CTRI/2012/02/002443	CTRI201202002443	Not Applicable	Institutional Ethical Committee, KEM hospital, Pune
CTRI/2012/02/002443	CTRI201202002443	Not Applicable	Muljibhai Patel Society for Research in Nephro-urology Ethics Committee
CTRI/2008/091/000218	CTRI2008091000218	Approved	MAMC Ethics committee
CTRI/2008/091/000223	CTRI2008091000223	Approved	ALL INDIA INSTITUTE OF MEDICAL SCIENCES,NEW DELHI
CTRI/2008/091/000225	CTRI2008091000225	Approved	ALL INDIA INSTITUTE OF MEDICAL SCIENCES,NEW DELHI,
CTRI/2008/091/000226	CTRI2008091000226	Approved	Science For Health
CTRI/2008/091/000226	CTRI2008091000226	Approved	Bangalore Diabetes Hospital
CTRI/2008/091/000226	CTRI2008091000226	Approved	St. Johns Medical College and Hospital
CTRI/2008/091/000226	CTRI2008091000226	Approved	SHARE (Science Health Allied Research & Education)
CTRI/2008/091/000226	CTRI2008091000226	Approved	Sterling Hospital Ethics Committee
CTRI/2008/091/000226	CTRI2008091000226	Approved	Science for Health
CTRI/2008/091/000226	CTRI2008091000226	Approved	Apollo Hospitals International Ltd
CTRI/2008/091/000226	CTRI2008091000226	Approved	Dr V Seshiah Diabetes Care & Research Institute
CTRI/2008/091/000226	CTRI2008091000226	Approved	Clinicon Committee for evaluation of protocols for Clinical Research
CTRI/2008/091/000226	CTRI2008091000226	Approved	Jagadguru Sri Shivarathreeshwara Medical College
CTRI/2008/091/000226	CTRI2008091000226	Approved	Institutional Ethics Committe of Diabetes Clinic & Research Centre
CTRI/2008/091/000226	CTRI2008091000226	Approved	Mediheights Healthcare Pvt Ltd.
CTRI/2008/091/000226	CTRI2008091000226	Approved	KEM Hospital Research Centre
CTRI/2008/091/000226	CTRI2008091000226	Approved	Nizam's Institute of Medical Sciences
CTRI/2008/091/000226	CTRI2008091000226	Approved	Medwin Hospitals
CTRI/2008/091/000227	CTRI2008091000227	Approved	Ethics committee, AIIMS
CTRI/2008/091/000228	CTRI2008091000228	Approved	Ethics committee, AIIMS
CTRI/2008/091/000229	CTRI2008091000229	Approved	AIIMS
CTRI/2008/091/000230	CTRI2008091000230	Approved	AIIMS
CTRI/2008/091/000231	CTRI2008091000231	Approved	AIIMS
CTRI/2008/091/000232	CTRI2008091000232	Approved	CTC, Pune
CTRI/2008/091/000232	CTRI2008091000232	Approved	CMC, Vellore
CTRI/2008/091/000232	CTRI2008091000232	Approved	R&R Army hospital, Delhi
CTRI/2008/091/000232	CTRI2008091000232	Approved	PGIMER, Chandigarh
CTRI/2008/091/000232	CTRI2008091000232	Approved	SGPGI, Lucknow
CTRI/2008/091/000233	CTRI2008091000233	Approved	St. Stephen's Hospital Research Committee
CTRI/2008/091/000234	CTRI2008091000234	Approved	Fernandez Hospital Institute Ethics Committe
CTRI/2008/091/000236	CTRI2008091000236	Approved	Jehangir clinical development centre, Jehangir Hospital, 32, Sassoon Road, Pune 411001
CTRI/2008/091/000236	CTRI2008091000236	Approved	Bhagwan Mahaveer Cancer Hospital & Research Centre, Jaipur
CTRI/2008/091/000236	CTRI2008091000236	Approved	SEAROC EHICS COMMITTEE, SEAROC cancer center,s.k.soni hospital, jaipur-302013
CTRI/2008/091/000236	CTRI2008091000236	Approved	Poona Medical Research Foundation
CTRI/2008/091/000236	CTRI2008091000236	Approved	Tata Memorial Centre, human ethics committee, Dr. Ernest Borges Road, Parel , Mumbai -400012
CTRI/2012/02/002462	CTRI201202002462	Approved	All India Institute ethics committee
CTRI/2008/091/000245	CTRI2008091000245	Approved	Institutional Ethics Committee
CTRI/2008/091/000247	CTRI2008091000247	Approved	Institutional Ethics Committee, Govt. Medical College, Jammu
CTRI/2008/091/000248	CTRI2008091000248	Approved	Institutional Ethics Committee, Shree Hari Diabetes Foundation
CTRI/2008/091/000249	CTRI2008091000249	Approved	Christian Medical college,vellore
CTRI/2008/091/000250	CTRI2008091000250	Approved	Institutional Ethics Committee, All India Institute of Medical Sciences, New Delhi
CTRI/2008/091/000251	CTRI2008091000251	Approved	Kasturba Hospital Ethics Committee,Manipal
CTRI/2008/091/000254	CTRI2008091000254	Approved	Institutional Ethics Committee, Amrita Institute of Medical Sciences & Research Centre, Cochin
CTRI/2008/091/000255	CTRI2008091000255	Approved	institutional ethical committee ,jnmc , amu
CTRI/2008/091/000256	CTRI2008091000256	Approved	Dr Alpesh Kumar Patel,Independent Ethics committee,Aditya
CTRI/2008/091/000257	CTRI2008091000257	Approved	Dr Vikas Pai,Institutional Ethics Committee, KEMHRC, Pune
CTRI/2008/091/000257	CTRI2008091000257	Approved	Muljibhai Patel Society for Research in Nephro-Urology Ethics Committee
CTRI/2008/091/000257	CTRI2008091000257	Approved	Institutional Review Board, Pushpawati Singhania Research Institute, New Delhi
CTRI/2008/091/000257	CTRI2008091000257	Approved	Pioneer- Independent Ethics Committee
CTRI/2011/10/002096	CTRI201110002096	Approved	St Johns Medical College and Hospital Institutional Ethical Review Board
CTRI/2008/091/000262	CTRI2008091000262	Approved	Apollo Hospitals
CTRI/2008/091/000262	CTRI2008091000262	Submittted/Under Review	AMRI Hospital
CTRI/2008/091/000262	CTRI2008091000262	Submittted/Under Review	Care Hospital
CTRI/2008/091/000262	CTRI2008091000262	Submittted/Under Review	B.P.Poddar Hospital & Medical Research Ltd
CTRI/2008/091/000262	CTRI2008091000262	Submittted/Under Review	Christian Medical College & Hospital, Ludhiana
CTRI/2008/091/000262	CTRI2008091000262	Approved	Christian Medical College
CTRI/2008/091/000262	CTRI2008091000262	Submittted/Under Review	M S Ramaiah Memorial Hospital
CTRI/2008/091/000262	CTRI2008091000262	Approved	Krishna Institute of Medical Sciences
CTRI/2008/091/000262	CTRI2008091000262	Submittted/Under Review	Nizam Institute of Medical Sciences
CTRI/2008/091/000262	CTRI2008091000262	Submittted/Under Review	Max Super Speciality Hospital
CTRI/2008/091/000264	CTRI2008091000264	Approved	Institutional Review Board, Christian Medical college,Vellore
CTRI/2008/091/000265	CTRI2008091000265	Approved	Kotbagi Hospital- Independant Ethics Committee for Dr. Ashwin Porwal
CTRI/2008/091/000265	CTRI2008091000265	Approved	Kotbagi Hospital- Independant Ethics Committee for Dr. Veena Shinde
CTRI/2008/091/000265	CTRI2008091000265	Approved	Independent Ethics Committee,A.J.Medicare Pvt Ltd, for Dr Bonagiri
CTRI/2008/091/000265	CTRI2008091000265	Approved	Kotbagi Hospital- Independant Ethics Committee for Dr. Mahesh Padsalge
CTRI/2008/091/000265	CTRI2008091000265	Approved	Kotbagi Hospital- Independant Ethics Committee for Dr. Gurpreet Dhingra
CTRI/2008/091/000265	CTRI2008091000265	Approved	Kotbagi Hospital- Independant Ethics Committee for Dr. Pratiksha Das
CTRI/2008/091/000265	CTRI2008091000265	Approved	Kotbagi Hospital- Independant Ethics Committee for Dr. Malhar Dave
CTRI/2008/091/000265	CTRI2008091000265	Approved	Kotbagi Hospital- Independant Ethics Committee for Dr. Shrihari Dhorepatil
CTRI/2008/091/000265	CTRI2008091000265	Approved	Kotbagi Hospital- Independant Ethics Committee for Dr. Shailaja Kale
CTRI/2008/091/000265	CTRI2008091000265	Approved	Kotbagi Hospital- Independant Ethics Committee for Dr. Vaishali Deshmukh
CTRI/2008/091/000265	CTRI2008091000265	Approved	Kotbagi Hospital- Independant Ethics Committee for Dr. Sujit Chandratreya
CTRI/2008/091/000268	CTRI2008091000268	Approved	IEC, PGIMER
CTRI/2011/091/000269	CTRI2011091000269	Approved	ethical committee medical college kolkata
CTRI/2008/091/000276	CTRI2008091000276	Approved	Institutional Ethics Committee located in Chennai.Dr Seshaiah is the PI
CTRI/2008/091/000276	CTRI2008091000276	Approved	Clinicom Ethics Committee located in bnaglore. Dr Padmalatha Devi is the PI
CTRI/2008/091/000276	CTRI2008091000276	Approved	Institutional Ethics Committee, Mediheights Healthcare Pvt Ltd functions fromMumbai. DrSanjiv Shah is the PI
CTRI/2008/091/000276	CTRI2008091000276	Approved	Institutional Ethics Committee of Madras Diabetes Research Foundation functions from Chennai. Dr Mohan is the PI.
CTRI/2008/091/000276	CTRI2008091000276	Approved	KEM Hospital Research Centre Ethics Committee functions form Pune. Dr C S Yajnik is the PI
CTRI/2008/091/000276	CTRI2008091000276	Approved	Jnana Sanjeevini Medical Centerfunctions from Bangalore. Dr Srikanta is the PI
CTRI/2008/091/000276	CTRI2008091000276	Approved	Institutional Ethics Committee functions form Chennai and Dr Krishna Seshadhri is the PI.
CTRI/2008/091/000276	CTRI2008091000276	Approved	Central Indiamedicalresearch Ethics Committee. Dr Pramod Gandhi is the PI and the EC is located in nagpur
CTRI/2008/091/000276	CTRI2008091000276	Approved	Ethics review board functions form Bnaglore. dr Prasanna Kumar is the PI.
CTRI/2008/091/000276	CTRI2008091000276	Approved	Diacon Hospital Ethics Committee functions from bangalore and Dr S R Aravind is the PI
CTRI/2008/091/000276	CTRI2008091000276	Approved	Institute Ethics Committee functions from Chandigarh. Dr Anil Bhansali is the PI.
CTRI/2008/091/000276	CTRI2008091000276	Approved	Independent Human Ethics Committee functions from Trivandrum and Dr Mathew John is the PI
CTRI/2008/091/000276	CTRI2008091000276	Approved	Institutional Ethical review Board, St.Johns medical College and Hospitalfunctions from Bangalore. Dr Bantwal is the PI
CTRI/2008/091/000276	CTRI2008091000276	Approved	Institutional Ethical Committee functions from Mysore. Dr BasvanGowdappa is the PI
CTRI/2008/091/000276	CTRI2008091000276	Approved	Institutional Ethics Committee Fortis Escorts Hospital functions from jaipur . Dr Shailesh Lodha is the PI
CTRI/2008/091/000276	CTRI2008091000276	Approved	Institutional Ethics Committee BYL Nair functions form Mumbai. Dr Premalatha is the PI
CTRI/2008/091/000277	CTRI2008091000277	Approved	Ethics Committee, Jaslok Hospitals
CTRI/2008/091/000277	CTRI2008091000277	Approved	Ethics Committee, NewDelhi
CTRI/2008/091/000279	CTRI2008091000279	Approved	Research Cell, CSM Medical University
CTRI/2008/091/000280	CTRI2008091000280	Approved	Institutional Ethics Committee, Postgraduate Institute of Medical Education & Research
CTRI/2008/091/000283	CTRI2008091000283	Approved	Ethics Committee for Research on Human Subjects, Seth G. S. Medical College & K. E. M. Hospital
CTRI/2008/091/000283	CTRI2008091000283	Approved	Institutional Ethics Committee, L. T. M. Medical College & L. T. M. General hospital
CTRI/2008/091/000285	CTRI2008091000285	Approved	IEC, Sree Chitra Tirunal Institute for Medical Science and Technology
CTRI/2008/091/000286	CTRI2008091000286	Approved	AIIMS
CTRI/2008/091/000286	CTRI2008091000286	Approved	medical college hospital
CTRI/2008/091/000286	CTRI2008091000286	Approved	madras medical college
CTRI/2008/091/000286	CTRI2008091000286	Approved	SCB medical college
CTRI/2008/091/000291	CTRI2008091000291	Approved	Ethics Committee of svyasa
CTRI/2008/091/000292	CTRI2008091000292	Approved	Institue Ethics Committee, PGIMER Chandigarh
CTRI/2008/091/000293	CTRI2008091000293	Approved	Ethics Commitee of SVYASA University
CTRI/2008/091/000295	CTRI2008091000295	Approved	Chanre Rheumatology & Immuno Center & Research_Institutional Ethics Committee, Bangalore
CTRI/2008/091/000295	CTRI2008091000295	Approved	Center FoR Rheumatic Diseases Ethics Committee, Pune
CTRI/2008/091/000295	CTRI2008091000295	Approved	Institute of Post Graduate Medical Education & Research Ethics Committee
CTRI/2008/091/000295	CTRI2008091000295	Approved	Independent Ethics Committee, Bangalore
CTRI/2008/091/000295	CTRI2008091000295	Approved	Institutional Ethics Committee St.Jhons Medical College
CTRI/2008/091/000295	CTRI2008091000295	Approved	Institutional Ethics Committee, TN Medical College, BYL Nair Charitable Hospital
CTRI/2008/091/000295	CTRI2008091000295	Approved	Nizam?s Institute Of Medical Sciences Ethics Committee
CTRI/2008/091/000295	CTRI2008091000295	Approved	Institutional Ethics Committee, Krishna Institute of Medical Sciences
CTRI/2008/091/000295	CTRI2008091000295	Approved	Sparsh Hospital Ethics Committee
CTRI/2008/091/000295	CTRI2008091000295	Approved	Scientific Committee and Research Society of L T M G Hospital and Ethics Committee of L T M G Hospital
CTRI/2008/091/000296	CTRI2008091000296	Approved	Ethics Committee of Manipal Hospital and Manipal Heart Fondation
CTRI/2008/091/000296	CTRI2008091000296	Approved	Bangalore Medical College and Research Institute
CTRI/2008/091/000296	CTRI2008091000296	Approved	Institutional Ethics Committee
CTRI/2008/091/000296	CTRI2008091000296	Approved	Ethics Committee, Apollo Hospital
CTRI/2008/091/000296	CTRI2008091000296	Approved	M.S Ramaiah Medical college and teaching hospital Ehical review Board
CTRI/2008/091/000296	CTRI2008091000296	Approved	Institutional Ethics Committee,Amrita Institute of Medical Sciences
CTRI/2008/091/000296	CTRI2008091000296	Approved	SRMC and RI
CTRI/2008/091/000296	CTRI2008091000296	Approved	PSG Institute of Medical Sciences and Research
CTRI/2008/091/000298	CTRI2008091000298	Approved	Katurba Hospital Ethics Committee
CTRI/2008/091/000299	CTRI2008091000299	Approved	Institutional Review Board, Fortis Hospital
CTRI/2008/091/000301	CTRI2008091000301	Approved	Conwest jain Hospitals Ethics commitee
CTRI/2008/091/000301	CTRI2008091000301	Approved	Aravind Eye Hospital Ethics commitee
CTRI/2008/091/000301	CTRI2008091000301	Approved	National institite of Ophthalmology ethics commitee
CTRI/2008/091/000301	CTRI2008091000301	Approved	LV Prasad Eye Hospital Ethics commitee
CTRI/2008/091/000301	CTRI2008091000301	Submittted/Under Review	Shroff Eye Hospital Ethics commitee
CTRI/2008/091/000302	CTRI2008091000302	Submittted/Under Review	ECRHS for Seth GSMC & KEM hospital
CTRI/2008/091/000302	CTRI2008091000302	Submittted/Under Review	B. Y. L. Nair CH. Hospital and T.N. Medical College
CTRI/2008/091/000302	CTRI2008091000302	Approved	National ethics committee an independent ethics committee for Adhar nursing home
CTRI/2008/091/000302	CTRI2008091000302	Approved	Institutional Ethics Committee for Human Research for Bangalore allergy center
CTRI/2008/091/000302	CTRI2008091000302	Approved	National ethics committee an independent ethics committee for Dr. Bhagat's clinic
CTRI/2008/091/000302	CTRI2008091000302	Approved	National ethics committee an independent ethics committee for ASHRAI ASSOCIATES
CTRI/2008/091/000302	CTRI2008091000302	Approved	National ethics committee an independent ethics committee for Khoja's clinic
CTRI/2008/091/000302	CTRI2008091000302	Approved	National ethics committee an independent ethics committee for Gillurkar multispeciality hospital
CTRI/2008/091/000302	CTRI2008091000302	Approved	National ethics committee an independent ethics committee for Shree nursing home
CTRI/2008/091/000302	CTRI2008091000302	Approved	National ethics committee an independent ethics committee for kusum Medical nursing home
CTRI/2008/091/000303	CTRI2008091000303	Approved	Ethics Committee of St. Stephen's Hospital
CTRI/2008/091/000304	CTRI2008091000304	Approved	IEC Consultant Darussalam"
CTRI/2008/091/000305	CTRI2008091000305	Approved	Poona Medical Research Foundation
CTRI/2008/091/000306	CTRI2008091000306	Approved	Independent Ethics Committee [Primarily Associated with CRF]
CTRI/2008/091/000309	CTRI2008091000309	Approved	CMC research and ehics committee (IRB)
CTRI/2009/091/000002	CTRI2009091000002	Approved	Peer & ethics commitee, SDM Hospital, Jaipur
CTRI/2009/091/000006	CTRI2009091000006	Approved	Ethics Committee of All India Institute of Medical Sciences, New Delhi-110029
CTRI/2009/091/000007	CTRI2009091000007	Approved	Christian Medical College, Vellore
CTRI/2009/091/000008	CTRI2009091000008	Approved	AIIMS ethics Committee
CTRI/2009/091/000009	CTRI2009091000009	Approved	Disha
CTRI/2009/091/000010	CTRI2009091000010	Approved	Ethics review committee
CTRI/2009/091/000011	CTRI2009091000011	Approved	institutional ethical committee, SCPTRC
CTRI/2009/091/000012	CTRI2009091000012	Approved	ISBEC Dr. Ganesh Avhad
CTRI/2009/091/000012	CTRI2009091000012	Approved	ISBEC Dr. B.S.V. Prasad
CTRI/2009/091/000012	CTRI2009091000012	Approved	ISBEC Dr. Manoj Deshpande
CTRI/2009/091/000012	CTRI2009091000012	Approved	ISBEC Dr. Manoj Chaudhari
CTRI/2009/091/000012	CTRI2009091000012	Approved	ISBEC Dr. Shrikant Pensalwar
CTRI/2009/091/000012	CTRI2009091000012	Approved	ISBEC Dr. Prakash Thombare
CTRI/2009/091/000013	CTRI2009091000013	Approved	Sanjay Gandhi Post Graduate Institute of Medical Sciences Institutional Ethics Committee
CTRI/2009/091/000013	CTRI2009091000013	Approved	Bankers Ethics Committee
CTRI/2009/091/000013	CTRI2009091000013	Approved	Sterling Hospital Ethics Committee
CTRI/2009/091/000013	CTRI2009091000013	Approved	St. John's Medical College and Hospital Institutional Ethical Review Board
CTRI/2009/091/000013	CTRI2009091000013	Approved	S.A.L Hospital Ethics Committee
CTRI/2009/091/000013	CTRI2009091000013	Approved	Avanti Institute of Cardiology Private Limited
CTRI/2009/091/000013	CTRI2009091000013	Approved	Ethics Committee - Poona Hospital & Research Centre
CTRI/2009/091/000013	CTRI2009091000013	Approved	Ethical Committee Spandan Heart Institute and Research Centre
CTRI/2009/091/000013	CTRI2009091000013	Approved	Ethics Committee of Krishna Heart & Superspeciality Institute
CTRI/2009/091/000013	CTRI2009091000013	Approved	Ethics Committee - The Bandra Holy Family Medical Research Centre
CTRI/2009/091/000013	CTRI2009091000013	Approved	Ethics Committee Sir Ganga Ram Hospital
CTRI/2009/091/000013	CTRI2009091000013	Approved	Ethics Committee of Krishna Heart and Super speciality Institute
CTRI/2009/091/000013	CTRI2009091000013	Approved	Max Devki Devi Heart & Vascular Institute, Institutional Review Board
CTRI/2009/091/000013	CTRI2009091000013	Approved	Heart & General Hospital Ethics Committee
CTRI/2009/091/000015	CTRI2009091000015	Approved	Institutional Ethics Comittee,AIIMS,new delhi
CTRI/2009/091/000016	CTRI2009091000016	Approved	Medical Ethics Committee, Kidwai Memorial Institute of Oncology
CTRI/2009/091/000016	CTRI2009091000016	Approved	Ethical Review Board, Orchid Nursing Home
CTRI/2009/091/000016	CTRI2009091000016	Approved	Sanchetana (Independent Ethics Committee)
CTRI/2009/091/000016	CTRI2009091000016	Approved	Medical Ethics Committee, Dr. Kamakshi Memorial Hospital,
CTRI/2009/091/000016	CTRI2009091000016	Approved	Central Ethics Committee, HCG
CTRI/2009/091/000016	CTRI2009091000016	Approved	Ethics Committee, SEAROC Cancer Center
CTRI/2009/091/000016	CTRI2009091000016	Approved	Ethics Committe, IndoAmerican Cancer Institute and Research Center
CTRI/2009/091/000016	CTRI2009091000016	Submittted/Under Review	Hospital Ethics Committee, Tata Memorial Hospital
CTRI/2009/091/000016	CTRI2009091000016	Submittted/Under Review	Hirabai Cowasji Jehangir Medical Research Institute and Jehangir Clinical Development Centre Ethics Committee
CTRI/2009/091/000016	CTRI2009091000016	Submittted/Under Review	Institutional Ethics Committee, IGMS
CTRI/2009/091/000016	CTRI2009091000016	Submittted/Under Review	Institutional Ethics Committee, G. Kuppuswamy Naidu Memorial Hospital
CTRI/2009/091/000016	CTRI2009091000016	Approved	Institutional Ethics Committee, Shatabdi Super Speciality Hospital
CTRI/2009/091/000016	CTRI2009091000016	Approved	Institutional Ethics Committee, Mahavir Cancer Sansthan
CTRI/2009/091/000017	CTRI2009091000017	Approved	research review board, SMS medical college and hospital, Jaipur
CTRI/2009/091/000020	CTRI2009091000020	Approved	Moulana Hospital Ethics Committee
CTRI/2009/091/000021	CTRI2009091000021	Approved	Nair Golden Jubliee Research Foundation, Nair Hospital
CTRI/2009/091/000021	CTRI2009091000021	Approved	SRS IEC, Sion Hospital
CTRI/2009/091/000022	CTRI2009091000022	Approved	KEM Hospital Ethics Committee
CTRI/2009/091/000022	CTRI2009091000022	Approved	Breach Candy Hospital Ethics Committee for Human Research
CTRI/2009/091/000022	CTRI2009091000022	Approved	Mediciti Ethics Committee
CTRI/2009/091/000022	CTRI2009091000022	Approved	Max Healthcare Ethics Committee
CTRI/2009/091/000022	CTRI2009091000022	Approved	The Independent Ethics Committee - For Escorts Heart Institute and Research Centre
CTRI/2009/091/000022	CTRI2009091000022	Approved	Institutional Ethics Committee - Kamineni Hospitals
CTRI/2009/091/000022	CTRI2009091000022	Approved	Bhatia Hospital Clinical Trial Ethics Committee
CTRI/2009/091/000022	CTRI2009091000022	Approved	Central Ethics Committee - Appollo Hospitals Group
CTRI/2009/091/000022	CTRI2009091000022	Approved	Central Ethics Committee - Appollo Hospitals Group
CTRI/2009/091/000022	CTRI2009091000022	Approved	Ethical / Research Committee, Narayana Hrudayala Institute of Medical Sciences
CTRI/2009/091/000022	CTRI2009091000022	Approved	Central Ethics Committee - Appollo Hospitals Group
CTRI/2009/091/000022	CTRI2009091000022	Approved	Ethics Committee of the KLE University
CTRI/2009/091/000022	CTRI2009091000022	Approved	Ethics Committee of Bangalore Medical College & Research Centre
CTRI/2009/091/000022	CTRI2009091000022	Approved	Institutional Ethics Committee - Deenanath Mangeshkar Hospital & Research Centre
CTRI/2009/091/000022	CTRI2009091000022	Approved	Ethics Committee, Poona Medical Research Foundation
CTRI/2009/091/000023	CTRI2009091000023	Approved	Ethics Committee of Bangalore Medical College and Research Centre
CTRI/2009/091/000023	CTRI2009091000023	Approved	ERAs Lucknow Medical College Ethical Committee
CTRI/2009/091/000023	CTRI2009091000023	Approved	Institutional Ethics Committee for Research In Human Subjects Of Mahatma Gandhi Institute of Medical Sciences
CTRI/2009/091/000023	CTRI2009091000023	Approved	Institutional Ethics Committee for Human Research - Medical College Baroda
CTRI/2009/091/000023	CTRI2009091000023	Approved	KEM Hospital Research Centre
CTRI/2009/091/000023	CTRI2009091000023	Approved	Institutional Review Board - Christian Medical College
CTRI/2009/091/000024	CTRI2009091000024	Approved	Institute Human Ethics Committee
CTRI/2009/091/000026	CTRI2009091000026	Approved	Vikram Hospital Ethics committee, Mysore-Dr. Arun Srinivas
CTRI/2009/091/000026	CTRI2009091000026	Approved	Ethics Committee - Dharamvira Heart Centre, Sir Gangaram Hospital , New Delhi - Dr. J. P. S. Sawhney
CTRI/2009/091/000026	CTRI2009091000026	Approved	Institutional Ethics Committee- AIMS, Kochi- Dr. K K Haridas
CTRI/2009/091/000026	CTRI2009091000026	Approved	Ethics Committee - Caritas Hospital, Kottayam-Dr. Johny joseph
CTRI/2009/091/000026	CTRI2009091000026	Approved	Ethics Committee - Sterling Hospital, Ahmedabad-Dr. Shrenik Shah
CTRI/2009/091/000026	CTRI2009091000026	Approved	Ethics Committee - Poona Hospital & Research Centre, Pune - Dr. Jagdish Hiremath
CTRI/2009/091/000026	CTRI2009091000026	Approved	Ethics Committee- Christian Medical College & Hospital, Ludhiana-Dr. R.K.Aggarwal
CTRI/2009/091/000026	CTRI2009091000026	Approved	Ethics Committee of the Heart Care Clinic, Ahmedabad-Dr.Ajay Naik
CTRI/2009/091/000026	CTRI2009091000026	Approved	Institutional Ethical Review Board SJMCH, Bangalore-Dr. Prem Pais
CTRI/2009/091/000026	CTRI2009091000026	Approved	Ethics Committee- S. R. Kalla Memorial Ethical Committee for Human Research, Jaipur-Dr.J.B.Gupta
CTRI/2009/091/000026	CTRI2009091000026	Approved	Institutional Ethics Committee - Sanjay Gandhi Post Graduate Institute of Medical Sciences, Ludhiana - Dr Sudeep Kumar
CTRI/2009/091/000026	CTRI2009091000026	Approved	Institutional Ethics Committee - Medwin Hospital, Hyderabad-Dr. Ramesh Babu
CTRI/2009/091/000027	CTRI2009091000027	Submittted/Under Review	Ethics Committee for Research on Human Subjects,
CTRI/2009/091/000027	CTRI2009091000027	Approved	Institutional Review Board,Christian Medical College ,Vellore 632002 ,Tamil Nadu
CTRI/2009/091/000027	CTRI2009091000027	Approved	Institutional Ethical Review Board, St John Medical College & Hospital, Bangalore
CTRI/2009/091/000030	CTRI2009091000030	Approved	Institutional Ethics Committee, Maulana Azad Medical College, New Delhi
CTRI/2009/091/000031	CTRI2009091000031	Approved	AIIMS ethics committee
CTRI/2009/091/000032	CTRI2009091000032	Approved	Human Ethics Committe, Ethics Committee, Tata Memorial Hospital, Mumbai
CTRI/2009/091/000032	CTRI2009091000032	Approved	Ethics Committee, Diabetic Association of India, S.L Raheja Hospital
CTRI/2009/091/000032	CTRI2009091000032	Approved	Institute Ethics Committee, AIIMS, Delhi
CTRI/2009/091/000032	CTRI2009091000032	Approved	Human Ethics Committe, Ethics Committee, Tata Memorial Hospital, Mumbai
CTRI/2009/091/000032	CTRI2009091000032	Approved	Institutional Review Board, Rajiv Gandhi Cancer Institute & Research Center
CTRI/2009/091/000035	CTRI2009091000035	Approved	Nizam's Institute of Medical Sciences Ethics Commitee
CTRI/2009/091/000035	CTRI2009091000035	Approved	Central India Medical Research Ethics Committee
CTRI/2009/091/000035	CTRI2009091000035	Approved	S.R.Kalla Memorial Ethical Committee For Human Research
CTRI/2009/091/000035	CTRI2009091000035	Approved	Osmania Medical College Ethics Committee
CTRI/2009/091/000035	CTRI2009091000035	Approved	Manipal Uty Ethics Committee
CTRI/2009/091/000035	CTRI2009091000035	Approved	Bangalore Medical College & Research Institute Ethics Committee
CTRI/2009/091/000035	CTRI2009091000035	Approved	CLINICOM
CTRI/2009/091/000035	CTRI2009091000035	Approved	CLINICOM
CTRI/2009/091/000035	CTRI2009091000035	Approved	Ethiconsult Services
CTRI/2009/091/000035	CTRI2009091000035	Approved	Ethiconsult Services
CTRI/2009/091/000035	CTRI2009091000035	Approved	Independent Human Ethics Committee
CTRI/2009/091/000035	CTRI2009091000035	Approved	Global Health Concern Ethics Committee
CTRI/2009/091/000035	CTRI2009091000035	Approved	Institutional Ethics Committee, Krishna Institute of Medical Sciences
CTRI/2009/091/000035	CTRI2009091000035	Approved	Institutional Ethics Committee, Krishna Institute of Medical Sciences
CTRI/2009/091/000038	CTRI2009091000038	Approved	T N Medical college & B Y L Nair CH Hospital, Mumbai
CTRI/2009/091/000038	CTRI2009091000038	Approved	Mediciti Hospital Ethics Committee, Hyderabad
CTRI/2009/091/000038	CTRI2009091000038	Approved	Medwin Hospital Institutional Ethics Committee, Hyderabad
CTRI/2009/091/000038	CTRI2009091000038	Approved	P D Hinduja National Hospital & Medical Research Centre, Institutional Ethics Committee, Mumbai
CTRI/2009/091/000038	CTRI2009091000038	Approved	St John's Medical College & Hospital, Institutional Ethical Review Board, Bangalore
CTRI/2009/091/000038	CTRI2009091000038	Approved	Amrita Institute of Medical Sciences & Research Centre, The Institutional Ethics Committee, Cochin
CTRI/2009/091/000038	CTRI2009091000038	Approved	AIIMS Institute Ethics Committee New Delhi
CTRI/2009/091/000038	CTRI2009091000038	Approved	Bangalore Diabetes Centre,Medisys Clinisearch Ethical Review Board, Bangalore
CTRI/2009/091/000038	CTRI2009091000038	Approved	B.R.I.D.E Institutional Ethics Committee, Haryana
CTRI/2009/091/000038	CTRI2009091000038	Approved	BRIDE Institutional Ethics Committee for Diabetes Obesity & Thyroid centre
CTRI/2009/091/000038	CTRI2009091000038	Approved	BEDRC Ethics Committee on Human Research
CTRI/2009/091/000038	CTRI2009091000038	Approved	Diabetes & Thyroid Hormone Research Institute, Ethics Committee, Indore
CTRI/2009/091/000038	CTRI2009091000038	Approved	Christian Medical College, Institutional Review Board, Vellore
CTRI/2009/091/000038	CTRI2009091000038	Approved	Diacon Hospitals Ethics Committee, Bangalore
CTRI/2009/091/000038	CTRI2009091000038	Approved	Diabetes Care & Research Centre, Ethics Committee, Pune
CTRI/2009/091/000038	CTRI2009091000038	Approved	The Ethics Committee of Deenanath Mangeshkar Hospital & Research Centre, Pune
CTRI/2009/091/000038	CTRI2009091000038	Approved	Fortis Escort Hospital Ethics Committee, Jaipur
CTRI/2009/091/000038	CTRI2009091000038	Approved	Ethics Committee,Dr. V Seshiah Diabetes Care & Research Institute, Chennai
CTRI/2009/091/000038	CTRI2009091000038	Approved	Health & Research Centre,Independent Human Ethics Committee, Trivandrum
CTRI/2009/091/000038	CTRI2009091000038	Approved	Gandhi Endocrinology & Diabetes Centre. Central India Medical Research Ethics Committee, Nagpur
CTRI/2009/091/000038	CTRI2009091000038	Approved	Institutional Ethics Committee, Lucknow
CTRI/2009/091/000038	CTRI2009091000038	Approved	Institutional Ethics Committee ( Kamineni Hospitals)
CTRI/2009/091/000038	CTRI2009091000038	Approved	M S Ramaiah Medical College & Teaching Hospital Ethical Review Board, Bangalore
CTRI/2009/091/000038	CTRI2009091000038	Approved	Institutional Review Committee Christian Medical College
CTRI/2009/091/000038	CTRI2009091000038	Approved	Medi Height Health Care Pvt Ltd, The Institutional Ethics Committee, Mumbai
CTRI/2009/091/000038	CTRI2009091000038	Approved	Manipal University Ethics Committee
CTRI/2009/091/000039	CTRI2009091000039	Approved	Institutional Ethics Committe , KMC , Mangalore
CTRI/2009/091/000039	CTRI2009091000039	Approved	Human Ethics Committee, Dr S.M.C.S.I Medical College , Karakonam , Trivandarum
CTRI/2009/091/000039	CTRI2009091000039	Approved	Institutional Ethics Commmittee, King George Hospital Vishakapatnam
CTRI/2009/091/000039	CTRI2009091000039	Approved	Institutional Ethics Committe , Owaisi Hospital , Hyderabad
CTRI/2009/091/000039	CTRI2009091000039	Approved	Staff Research Society LTMG , Mumbai
CTRI/2009/091/000039	CTRI2009091000039	Approved	Osmania Medical College : Ethics College
CTRI/2009/091/000040	CTRI2009091000040	Approved	Institution Ethics Committee
CTRI/2009/091/000041	CTRI2009091000041	Approved	Sir Ganga Ram Hospital
CTRI/2009/091/000043	CTRI2009091000043	Approved	Sujalam Independent Ethics Committee, Ahmedabad (Dr. Neelkanth Karandikar, Alpha multispeciality diagnostic centre, Pune)
CTRI/2009/091/000043	CTRI2009091000043	Approved	Sujalam Independent Ethics Committee, Ahmedabad (Dr. R.K. Agrawal, Patna)
CTRI/2009/091/000043	CTRI2009091000043	Approved	Sujalam Independent Ethics Committee, Ahmedabad (Dr. Ranjan Kumar, Shankar diabetes centre, Patna)
CTRI/2009/091/000043	CTRI2009091000043	Approved	Medilink Institutuinal Ethics committee, Ahmedabad
CTRI/2009/091/000043	CTRI2009091000043	Approved	Poona medical research foundation (Dr. Purvez Grant, Ruby Hall Clinic, Pune)
CTRI/2009/091/000043	CTRI2009091000043	Approved	Sujalam Independent Ethics Committee, Ahmedabad (Dr. Jyothirmoy Pal, Kolkatta)
CTRI/2009/091/000043	CTRI2009091000043	Approved	Sujalam Independent Ethics Committee, Ahmedabad (Dr. Kajal Ganguli, Kolkatta)
CTRI/2009/091/000043	CTRI2009091000043	Approved	Sujalam Independent Ethics Committee, Ahmedabad (Dr. S.P.S Grover, New Ruby Hospital Pvt Ltd, Jalandhar)
CTRI/2009/091/000043	CTRI2009091000043	Approved	Care Foundation - Institutional Ethics Committee, Care Hospital - Hydrabad.
CTRI/2009/091/000043	CTRI2009091000043	Approved	Apollo Hospital International Ltd, Ahmedabad
CTRI/2009/091/000043	CTRI2009091000043	Approved	Clinicom, Bangalore (Dr. Aziz khan, Crescent Hospital, Nagpur)
CTRI/2009/091/000043	CTRI2009091000043	Approved	Clinicom, Bangalore (Dr. Abheejeet joshi)
CTRI/2009/091/000043	CTRI2009091000043	Approved	Clinicom, Bangalore (Dr. Suhas Kalashetti, Shree samarth hospital, Pune)
CTRI/2009/091/000043	CTRI2009091000043	Approved	Clinicom, Bangalore (Dr. Ravindra kulkarni, Moraya hospital, Pune)
CTRI/2009/091/000043	CTRI2009091000043	Approved	Ethics Committee, Avanti Institute of Cardiology, 5-Abhyankar Road, Dhantoli, Nagpur- 440012 Maharastra, India.
CTRI/2009/091/000043	CTRI2009091000043	Approved	Ethics committee, Amrita Institute of Medical Sciences, Kochi
CTRI/2009/091/000043	CTRI2009091000043	Approved	Ethics Committee, Jehangir Clinical Development Centre, Pune
CTRI/2009/091/000043	CTRI2009091000043	Approved	Ethics Committee, DDH-KPR Heart and Lung Centre , DDH Hospital, Hyderabad
CTRI/2009/091/000043	CTRI2009091000043	Approved	Sujalam Independent Ethics Committee, Ahmedabad (Dr. Prabhatkumar, Heart Hospital, Patna)
CTRI/2009/091/000043	CTRI2009091000043	Approved	Ethics Committee, Nizams Institute of Medical Sciences, Hyderabad
CTRI/2009/091/000043	CTRI2009091000043	Approved	Ethics Committee, Medica Superspeciality Hospital, Kolkatta
CTRI/2009/091/000043	CTRI2009091000043	Approved	Independent Ethics Committee, Mumbai (Dr. V. P. Sharma, Joshi hospital, Jalandhar)
CTRI/2009/091/000043	CTRI2009091000043	Approved	Ethics Committee, Spandan Heart Institute and Research Center, 31, Off chitale marg, Dhantoli, Nagpur- 440012, Maharastra, India.
CTRI/2009/091/000043	CTRI2009091000043	Approved	Institutional Ethics Committee, Deenanath Mangeshkar Hospital and Research Centre, Pune.
CTRI/2009/091/000043	CTRI2009091000043	Approved	Institute of post graduate medical education & research, Kolkatta
CTRI/2009/091/000043	CTRI2009091000043	Approved	Institutional Ethics Committee, Yashoda hospital, Malakpet, Hyderabad
CTRI/2009/091/000043	CTRI2009091000043	Approved	Institutional Ethics Committee, Prime Hospital, Hyderabad
CTRI/2009/091/000043	CTRI2009091000043	Approved	Life care Institute of Medical Science & Research, Ahmedabad
CTRI/2009/091/000043	CTRI2009091000043	Approved	Institutional Ethics committee, Yashoda hospital, Somajiguda, Hyderabad
CTRI/2009/091/000044	CTRI2009091000044	Approved	Ethics committee, B.J.Medical College & Sassoon General Hospital, Pune
CTRI/2009/091/000044	CTRI2009091000044	Approved	Drushti Independent Ethics Committee, Mumbai
CTRI/2009/091/000044	CTRI2009091000044	Submittted/Under Review	Ethics Committee, Medical College, Vadodara
CTRI/2009/091/000044	CTRI2009091000044	Approved	Ethics Committee, K.E.M. Hospital Research Centre, Pune
CTRI/2009/091/000044	CTRI2009091000044	Approved	Institutional Ethics Committee, Deenanath Mangeshkar Hospital & Research Centre, Pune
CTRI/2009/091/000044	CTRI2009091000044	Approved	Ethics Committee/IRB of K.J.Somaiya Medical College & Hospital, Mumbai
CTRI/2009/091/000044	CTRI2009091000044	Approved	The Ethics Committee, B.J.Medical College & Civil Hospital, Ahmedabad
CTRI/2009/091/000044	CTRI2009091000044	Approved	Intitutional Ethics Committee, Grant Medical college & Sir J.J.Group of Hospitals, Mumbai
CTRI/2009/091/000044	CTRI2009091000044	Approved	The Institutional Ethics Committee, Sheth Vadilal Sarabhai General Hospital, Ahmedabad
CTRI/2009/091/000045	CTRI2009091000045	Approved	Institutional Ethics Committee
CTRI/2013/02/003343	CTRI201302003343	Approved	The Ethics Committee, Regional Cancer Centre
CTRI/2013/02/003343	CTRI201302003343	Approved	Ethics Committee Jehangir Clinical Development Centre Pvt.Ltd
CTRI/2013/02/003343	CTRI201302003343	Approved	: Ethics Committee, King George Hospital, Visakhapatnam-530002, Andhra Pradesh, India.
CTRI/2013/02/003343	CTRI201302003343	Approved	Ethics Committee Sir Ganga Ram Hospital
CTRI/2013/02/003343	CTRI201302003343	Approved	Ethics Committee of the Heart Care Clinic
CTRI/2013/02/003343	CTRI201302003343	Approved	Ethics Committee, Bhagwan Mahaveer Cancer Hospital & Research Center
CTRI/2013/02/003343	CTRI201302003343	Approved	Ethics Committee, Apollo Hospitals Enterprise Limited
CTRI/2013/02/003343	CTRI201302003343	Approved	Ethics Committee,Indraprastha Apollo Hospital
CTRI/2013/02/003343	CTRI201302003343	Approved	Ethics Committee, Shatabdi HospitalSuyojit City Center
CTRI/2013/02/003343	CTRI201302003343	Approved	Institutional Ethics Committee, Jawaharlal Nehru Cancer Hospital & Research Centre
CTRI/2013/02/003343	CTRI201302003343	Approved	Hospital Ethics Committee, Tata Memorial Centre
CTRI/2013/02/003343	CTRI201302003343	Approved	Institutional Ethics Committee,Kasturba Medical College & Hospital
CTRI/2013/02/003343	CTRI201302003343	Approved	Institutional Ethics Committee, RGCI, Delhi
CTRI/2013/02/003343	CTRI201302003343	Approved	Institutional Review Board (Research and Ethics committee, CMC, Vellore
CTRI/2013/02/003343	CTRI201302003343	Approved	Institutional Ethics Committee,KIDWAI memoraial Institute of Oncology
CTRI/2013/02/003343	CTRI201302003343	Approved	Office Of the Ethics Committee(EC), SMS medical College
CTRI/2013/02/003343	CTRI201302003343	Approved	Institutional Review Board ,Dharamshila, Cancer Hospital and Research Center
CTRI/2013/02/003343	CTRI201302003343	Approved	Rajalakshmi Ethics Committee,Rajalakshmi Multispeciality Hospital
CTRI/2013/02/003343	CTRI201302003343	Approved	Radix Central Ethics Committee: Door no.32-30-20, T.V Rao Road, Maruthi Nagar,Vijaywada-520004, Andhra Pradesh, India
CTRI/2013/02/003343	CTRI201302003343	Approved	The Ethics Committee, B. P. Poddar Hospital and Medical Research Ltd
CTRI/2013/02/003343	CTRI201302003343	Approved	SEAROC Ethics Committee
CTRI/2009/091/000047	CTRI2009091000047	Approved	University Ethics Committee/ Manipal/ Dr G Kamath
CTRI/2009/091/000047	CTRI2009091000047	Approved	Ethics Committee Apollo Hospital/ Chennai/ Dr. S. Natrajan
CTRI/2009/091/000047	CTRI2009091000047	Approved	MS Ramaiah Medical College & Teaching Hospital Ethical Review Board/ Bangalore/ Dr S Desai
CTRI/2009/091/000047	CTRI2009091000047	Approved	BMJH Ethics Committee on Human research/ Bangalore/ Dr. KR Suresh
CTRI/2009/091/000047	CTRI2009091000047	Approved	Ethics Committee of Manipal Hospital & Manipal Heart Foundation/ Bangalore/ Dr. NK Bhagavan
CTRI/2009/091/000047	CTRI2009091000047	Approved	Ethics Committee Apollo Hospital/ Chennai/ Dr. V Balaji
CTRI/2009/091/000047	CTRI2009091000047	Approved	Institutional Ethical Committee Care Foundation/ Hyderabad/ Dr. PC Gupta
CTRI/2009/091/000047	CTRI2009091000047	Approved	Ethics committee SGRH/ Haryana/ Dr R Parakh
CTRI/2009/091/000047	CTRI2009091000047	Approved	Institutional Ethics Committee Nizams Institute/ Hyderabad/ Dr. R. Pinjala
CTRI/2009/091/000047	CTRI2009091000047	Approved	Institutional Ethics Committee (DTEC)/ Ludhiana/ Dr. B. Mohan
CTRI/2009/091/000047	CTRI2009091000047	Approved	Institutional Review Board Fortis Hospital/ Mohali/ Dr. R Jindal
CTRI/2009/091/000047	CTRI2009091000047	Approved	Institutional Ethics Committee Poona Medical & Research foundation/ Pune/ Dr. D. Kamerkar
CTRI/2011/12/002313	CTRI201112002313	Approved	National ethics committee an independent ethics committee for Bhatti eye clinic (SSB)
CTRI/2011/12/002313	CTRI201112002313	Approved	Aditya jyot eye hospital for Adtiya jyot eye hospital (Dr. RN)
CTRI/2011/12/002313	CTRI201112002313	Approved	National ethics committee an independent ethics committee for Kelkar nursing home (RN)
CTRI/2011/12/002313	CTRI201112002313	Approved	National ethics committee an independent ethics committee for Hazari nursing home (AH)
CTRI/2011/12/002313	CTRI201112002313	Approved	National ethics committee an independent ethics committee for Netra Mandir
CTRI/2011/12/002313	CTRI201112002313	Approved	National ethics committee an independent ethics committee for Navkar eye clinic (SS)
CTRI/2011/12/002313	CTRI201112002313	Approved	National ethics committee an independent ethics committee for Sri Ganpati Netralaya (PJ)
CTRI/2011/12/002313	CTRI201112002313	Approved	National ethics committee an independent ethics committee for Prabhudesai eye clinic (MP)
CTRI/2011/12/002313	CTRI201112002313	Approved	National ethics committee an independent ethics committee for Walimbe eye clinic
CTRI/2009/091/000050	CTRI2009091000050	Approved	Ethics Committee of The Heart Care Clinic/ Ahmedabad/ Dr Satya Gupta
CTRI/2009/091/000050	CTRI2009091000050	Approved	Ethics Commitee SGRH/ Haryana/ Dr R Parakh
CTRI/2009/091/000050	CTRI2009091000050	Submittted/Under Review	Institutional Ethical Review Board at St. John's Medical College Hospital
CTRI/2009/091/000050	CTRI2009091000050	Approved	Institutional Ethical Committee Care Foundation/ Hyderabad/ Dr. PC Gupta
CTRI/2009/091/000050	CTRI2009091000050	Approved	Institutional Ethics Committee Dayanand Medical College and Hospital/ Punjab/ Dr Parminder Singh
CTRI/2009/091/000050	CTRI2009091000050	Approved	Institutional Ethics Committee Amrita Institute of Medical Science/ Kerala/ Dr. P Kamath
CTRI/2009/091/000050	CTRI2009091000050	Approved	Institutional Review Board Fortis Hospital/ Mohali/ Dr. R Jindal
CTRI/2009/091/000050	CTRI2009091000050	Approved	Institutional Ethics Committee Nizams Institute/ Hyderabad/ Dr. R. Pinjala
CTRI/2009/091/000050	CTRI2009091000050	Approved	The Independent Ethics Committee/ New Delhi/ Dr Ashok Gupta
CTRI/2009/091/000050	CTRI2009091000050	Approved	MS Ramaiah Medical College and Teaching Hospital Ethical Review Board/ Bangalore/ Dr Sanjay Desai
CTRI/2009/091/000051	CTRI2009091000051	Approved	Ethics Committee of the National AIDS Research Institute
CTRI/2009/091/000051	CTRI2009091000051	Approved	Institutional Ethics Committee of the Tuberculosis Research Centre (ICMR)
CTRI/2009/091/000052	CTRI2009091000052	Approved	Lalitha Super Specaility Hospital Ethics Committe, Kothapet,Guntur-52001
CTRI/2009/091/000052	CTRI2009091000052	Approved	Ethics Committe Christian Medical Colloege and Hospital, Ludhiana
CTRI/2009/091/000052	CTRI2009091000052	Approved	The institutional Ethics committee, Baby Memoral Hospital,Kerela
CTRI/2009/091/000052	CTRI2009091000052	Approved	St Theresas Ethics Committee,ST.Theresas Hospital,Erragadda,Sanathnagar Hyderabad
CTRI/2009/091/000052	CTRI2009091000052	Approved	Institutional Ethics Committee MAMC & Associated Hospitals, G B Pant Hospital, Delhi
CTRI/2009/091/000052	CTRI2009091000052	Approved	Ethics committe Apollo Hospitals, Hyderabad
CTRI/2009/091/000052	CTRI2009091000052	Approved	Ethics Committee-Apollo Hospitals, Chennai
CTRI/2009/091/000052	CTRI2009091000052	Approved	Ethics Committee of Nizam?s Institute of Medical Sciences, NIMS Hospital, Hyderabad
CTRI/2009/091/000052	CTRI2009091000052	Approved	Institute Ethics Committee, PGIMER, Chandigarh
CTRI/2009/091/000052	CTRI2009091000052	Approved	Hirabai Cowasji Jehangir Medical Research Institute & Jehangir Clinical Development Centre Ethics Committee, Jehangir Hospital, Pune
CTRI/2009/091/000052	CTRI2009091000052	Approved	Institute of Neurological Science Ethics Committee, GNRC, Guwahati
CTRI/2009/091/000052	CTRI2009091000052	Approved	Institute of Ethics Committee, Sher-i-kashmir Institute of Medical Sciences, Sher i Kashmir Institute of Medical Sciences, Srinagar
CTRI/2009/091/000052	CTRI2009091000052	Approved	Institutional Ethical Review Board, St. Johns Medical College Hospital, Bangalore
CTRI/2009/091/000052	CTRI2009091000052	Approved	Institutional Ethical Committee, CARE Foundation, CARE Hospital,Banjara Hills, Hyderabad
CTRI/2009/091/000053	CTRI2009091000053	Approved	Institutional ethics committee, AIIMS
CTRI/2009/091/000055	CTRI2009091000055	Approved	Institutes Ethics Committee, AIIMS, New Delhi
CTRI/2009/091/000056	CTRI2009091000056	Approved	Ethical committee of Lions Tarachand Bapa Hospital, Sion.
CTRI/2009/091/000056	CTRI2009091000056	Approved	Independent ethics committee. 4 Sharavati, Worli
CTRI/2009/091/000056	CTRI2009091000056	Approved	Independent ethics committee. 4 Sharavati, Worli
CTRI/2009/091/000057	CTRI2009091000057	Approved	Ethics Committee - Mediciti Hospitals, Hyderabad
CTRI/2009/091/000057	CTRI2009091000057	Approved	Ethics Committe - AIIMS, Delhi
CTRI/2009/091/000057	CTRI2009091000057	Approved	Ethics Committee on clinical trials,Indraprastha Apollo Hospital,Delhi
CTRI/2009/091/000057	CTRI2009091000057	Approved	Ethics Committee - Poona Medical Research Foundation, Pune
CTRI/2009/091/000057	CTRI2009091000057	Submittted/Under Review	Institutional Review Board - Christian Medical College, Vellore
CTRI/2009/091/000057	CTRI2009091000057	Approved	Human Ethics Committee - Tata Memorial Hospital, Mumbai
CTRI/2009/091/000057	CTRI2009091000057	Approved	University Ethics Committee - Manipal University, Manipal
CTRI/2009/091/000057	CTRI2009091000057	Approved	Medical Ethics Committee - Kidwai Memorial Institute of oncology , Bangalore
CTRI/2009/091/000058	CTRI2009091000058	Approved	Ethics Committee, Patna - 800007
CTRI/2009/091/000058	CTRI2009091000058	Approved	Ethics Committee,Muzaffarpur-842 003
CTRI/2009/091/000058	CTRI2009091000058	Approved	Ethics Committee,Muzaffarpur-842 001
CTRI/2009/091/000058	CTRI2009091000058	Approved	Ethics Committee,Patna-800 001
CTRI/2009/091/000059	CTRI2009091000059	Approved	institutional ethics committee , faculty of medicine, jawahar lal nehru medical college , aligarh muslim university,aligarh (U.P.), India
CTRI/2009/091/000061	CTRI2009091000061	Approved	Institutional Ethical Rewiew Board - St Johns Medical College
CTRI/2009/091/000061	CTRI2009091000061	Approved	Ethical Review Board - MS Ramaiah Hospital
CTRI/2009/091/000061	CTRI2009091000061	Approved	Institutional Ethics Committee - Amrita Institute of Medical Sciences
CTRI/2009/091/000061	CTRI2009091000061	Approved	Institutional Ethics Committee Sri Ramachandra University
CTRI/2009/091/000061	CTRI2009091000061	Approved	Institutional Ethics Committee - Sri Venkateshwara Medical College
CTRI/2009/091/000061	CTRI2009091000061	Approved	Institutional Ethics Committee - Christian Medical College Ludhiana
CTRI/2009/091/000061	CTRI2009091000061	Approved	Institutional Review Board, Christian Medical College - Vellore
CTRI/2009/091/000061	CTRI2009091000061	Approved	Institutional Ethics Committee, Sanjay Gandhi PGIMS
CTRI/2009/091/000061	CTRI2009091000061	Approved	Maulana Azad Medical College Ethics Committee
CTRI/2009/091/000066	CTRI2009091000066	Approved	Ethical Committee Bangalore Medical College Research Institute
CTRI/2009/091/000066	CTRI2009091000066	Approved	Independent Human Ethics Committee
CTRI/2009/091/000068	CTRI2009091000068	Approved	Human Ethical Commitee Medical college Thiruvananthapuram
CTRI/2009/091/000070	CTRI2009091000070	Approved	INSTITUTIONAL REVIEW BOARD CMC VELLORE
CTRI/2009/091/000071	CTRI2009091000071	Approved	Institutional Review Board, Christian Medical College, Vellore, India
CTRI/2009/091/000072	CTRI2009091000072	Approved	Kasturba Hospital, manipal
CTRI/2009/091/000073	CTRI2009091000073	Approved	Hospital Ethics Committee (HEC)
CTRI/2009/091/000075	CTRI2009091000075	Approved	Chittaranjan Sevasadan Ethics Committee
CTRI/2009/091/000078	CTRI2009091000078	Submittted/Under Review	Vijaya Health Centre, Chennai
CTRI/2009/091/000078	CTRI2009091000078	Approved	Apollo Hospitals, Hyderabad
CTRI/2009/091/000078	CTRI2009091000078	Approved	107, chandrakala colony, Durgapur, Jaipur
CTRI/2009/091/000078	CTRI2009091000078	Approved	Brain and Mind Institute, Nagpur
CTRI/2009/091/000078	CTRI2009091000078	Submittted/Under Review	Baby Memorial Hospital, Calicut
CTRI/2009/091/000078	CTRI2009091000078	Submittted/Under Review	Dayanand Medical College and Hospital, Ludhiana
CTRI/2009/091/000078	CTRI2009091000078	Submittted/Under Review	CARE hospital, Hyderabad
CTRI/2009/091/000078	CTRI2009091000078	Approved	Indraprastha Apollo Hospital, Delhi
CTRI/2009/091/000078	CTRI2009091000078	Submittted/Under Review	Deenanath Mangeshkar Hospital and Research Center, Pune
CTRI/2009/091/000078	CTRI2009091000078	Approved	Kovai Medical Centre and Hospital, Coimbatore
CTRI/2009/091/000078	CTRI2009091000078	Submittted/Under Review	JSS Hospital, Mysore
CTRI/2009/091/000078	CTRI2009091000078	Approved	Mallikatta Neuro and Research Centre, Mangalore
CTRI/2009/091/000078	CTRI2009091000078	Approved	M.S.Ramaiah Memorial Hospital, Bangalore
CTRI/2009/091/000078	CTRI2009091000078	Approved	Neurology Centre , Ahemdabad
CTRI/2009/091/000078	CTRI2009091000078	Approved	Neuro Care Centre, Lucknow
CTRI/2009/091/000078	CTRI2009091000078	Submittted/Under Review	Owasis Hospital & Research Center, Hyderabad
CTRI/2009/091/000078	CTRI2009091000078	Approved	Nizams Institute of Medical Sceinces, Hyderabad
CTRI/2009/091/000078	CTRI2009091000078	Submittted/Under Review	Sir Ganga Ram Hospital, New Delhi
CTRI/2009/091/000078	CTRI2009091000078	Approved	Ruby General Hospital, Kolkata
CTRI/2009/091/000078	CTRI2009091000078	Submittted/Under Review	St. John's Medical College & Hospital, Bangalore
CTRI/2009/091/000078	CTRI2009091000078	Submittted/Under Review	Sri Ramachandra Medical College, Chennai
CTRI/2009/091/000082	CTRI2009091000082	Approved	Chennai Thoracic Research Institute Ethics Committtee
CTRI/2009/091/000082	CTRI2009091000082	Approved	Institutional Ethics Commitee, KMC
CTRI/2009/091/000082	CTRI2009091000082	Approved	Ethics Committee, K.E.M Hospital Research Centre
CTRI/2009/091/000082	CTRI2009091000082	Approved	Ethics Committee
CTRI/2009/091/000082	CTRI2009091000082	Approved	Goa Medical College and Hospitals Local Ethics Committee
CTRI/2009/091/000082	CTRI2009091000082	Approved	Ethics committee, Osmania Hospital
CTRI/2009/091/000082	CTRI2009091000082	Approved	Institutional Ethics Committee, Kasturba Medical College
CTRI/2009/091/000082	CTRI2009091000082	Approved	Independent Human Ethics Committee
CTRI/2009/091/000082	CTRI2009091000082	Approved	Swasthya Kalyan Ethics Committee
CTRI/2009/091/000084	CTRI2009091000084	Approved	Bangalore Central Ethics Committee
CTRI/2009/091/000084	CTRI2009091000084	Submittted/Under Review	Amrita Institute of Medical Sciences, Institutional Ethics Committee
CTRI/2009/091/000084	CTRI2009091000084	Approved	Ethical Committee, Bangalore Medical College and Research Institute
CTRI/2009/091/000084	CTRI2009091000084	Submittted/Under Review	C.S.M. Medical University - Ethics Committee
CTRI/2009/091/000084	CTRI2009091000084	Approved	M.S. Ramaiah Medical College and Teaching Hospital, Ethical Review Board
CTRI/2009/091/000084	CTRI2009091000084	Approved	Independent Ethics Committee, CHL Apollo Hospial
CTRI/2009/091/000084	CTRI2009091000084	Approved	S. R. Kalla Memorial Ethical Committee for Human Research
CTRI/2009/091/000084	CTRI2009091000084	Approved	Medisurge Ethics Committee
CTRI/2009/091/000084	CTRI2009091000084	Approved	St. John's Medical College Hospital, Institutional Ethical Review Board
CTRI/2009/091/000084	CTRI2009091000084	Submittted/Under Review	Sir Ganga Ram Hospital, Institutional Ethical Committee
CTRI/2009/091/000085	CTRI2009091000085	Approved	Apollo Speciality Hospital, Chennai
CTRI/2009/091/000085	CTRI2009091000085	Approved	ILBS Hospital, New Delhi
CTRI/2009/091/000085	CTRI2009091000085	Approved	B.P.Poddar , Kolkata
CTRI/2009/091/000085	CTRI2009091000085	Approved	Lakeshore Hospital and Research Center, Kochi
CTRI/2009/091/000086	CTRI2009091000086	Approved	CLINICOM
CTRI/2009/091/000086	CTRI2009091000086	Approved	CLINICOM
CTRI/2009/091/000086	CTRI2009091000086	Approved	CLINICOM
CTRI/2009/091/000086	CTRI2009091000086	Approved	CLINICOM
CTRI/2009/091/000086	CTRI2009091000086	Approved	CLINICOM
CTRI/2009/091/000086	CTRI2009091000086	Approved	CLINICOM
CTRI/2009/091/000086	CTRI2009091000086	Approved	CLINICOM
CTRI/2009/091/000086	CTRI2009091000086	Approved	CLINICOM
CTRI/2009/091/000086	CTRI2009091000086	Approved	CLINICOM
CTRI/2009/091/000086	CTRI2009091000086	Approved	CLINICOM
CTRI/2009/091/000086	CTRI2009091000086	Approved	CLINICOM
CTRI/2009/091/000086	CTRI2009091000086	Approved	CLINICOM
CTRI/2009/091/000086	CTRI2009091000086	Approved	CLINICOM
CTRI/2009/091/000086	CTRI2009091000086		CLINICOM
CTRI/2009/091/000086	CTRI2009091000086	Approved	CLINICOM
CTRI/2009/091/000086	CTRI2009091000086	Approved	CLINICOM
CTRI/2009/091/000086	CTRI2009091000086	Approved	CLINICOM
CTRI/2009/091/000086	CTRI2009091000086	Approved	CLINICOM
CTRI/2009/091/000086	CTRI2009091000086	Approved	CLINICOM
CTRI/2009/091/000086	CTRI2009091000086	Approved	CLINICOM
CTRI/2009/091/000086	CTRI2009091000086	Approved	CLINICOM
CTRI/2009/091/000086	CTRI2009091000086	Approved	CLINICOM
CTRI/2009/091/000086	CTRI2009091000086	Approved	CLINICOM
CTRI/2009/091/000086	CTRI2009091000086	Submittted/Under Review	CLINICOM
CTRI/2009/091/000088	CTRI2009091000088	Approved	Sujlam, Independent Ethics Committee
CTRI/2009/091/000088	CTRI2009091000088	Approved	The Ethics Committee of Sri Aurobindra Seva Kendra
CTRI/2009/091/000088	CTRI2009091000088	Approved	B.Y.L. Nair CH. Hospital & T. N. Medical Collage, 2nd Floor, Dept. of Pharmacology, Dr. A. L. Nair Road, Mumbai-400 008
CTRI/2009/091/000088	CTRI2009091000088	Approved	Kshema Ethics Committee, K S Hegde Medical Academy, Nithyanand Nagar, Deralakatte-575018; Mangalore, Karnataka, India.
CTRI/2009/091/000088	CTRI2009091000088	Approved	Ethical review Board MS Ramahia
CTRI/2009/091/000088	CTRI2009091000088	Approved	Ethical Committee, B P Poddar Hospital and Medical Research Ltd, 71/1 Humanyun Kabir Sarani, Block G, New Alipore, Kolkatta ? 700 053
CTRI/2009/091/000088	CTRI2009091000088	Approved	Ethics Committee,Poona Hospital and Research Centre, 27-Sadahiv Peth, Pune- 411030, Maharastra, India
CTRI/2009/091/000088	CTRI2009091000088	Approved	Ethics Committee, VIMHANS, 1 Institutional Area, Nehru Nagar, New Delhi ? 110 065
CTRI/2009/091/000088	CTRI2009091000088	Approved	Independent Ethics Committee
CTRI/2009/091/000088	CTRI2009091000088	Approved	Hirabai Cowasgi Jehangir Medical research Institute
CTRI/2009/091/000088	CTRI2009091000088	Approved	Institute Ethics Committee, All India Institute of Medical Sciences , Ansari Nagar, New Delhi-110029 India
CTRI/2009/091/000088	CTRI2009091000088	Approved	Institute Ethics Committee
CTRI/2009/091/000088	CTRI2009091000088	Approved	Institutional Ethics Committee Apollo Gleneagles Kolkotta
CTRI/2009/091/000088	CTRI2009091000088	Approved	Institutional Ethics Committee Amrita Institute of Medical Sceinces and Research
CTRI/2009/091/000088	CTRI2009091000088	Approved	Institutional Ethics Committee DMC Ludhiana
CTRI/2009/091/000088	CTRI2009091000088	Approved	Institutional Ethics Committee CMC Ludhiana
CTRI/2009/091/000088	CTRI2009091000088	Approved	Institutional Ethics committee, Nizam?s Institute of Medical Sciences, Punjagutta, Hyderabad
CTRI/2009/091/000088	CTRI2009091000088	Approved	Institutional Ethics Committee, Deenanath Mangeshkar Hospital and Research Centre, Erandwane, Pune- 411004, India.
CTRI/2009/091/000088	CTRI2009091000088	Approved	Malikatta Ethical Committee
CTRI/2009/091/000088	CTRI2009091000088	Approved	KMCH Ethics Committee, Kovai Medical Center and Hospitals,3209, Avanashi Road, Coimbatore-641014
CTRI/2009/091/000088	CTRI2009091000088	Approved	Max Health Care Ethics Committee
CTRI/2009/091/000088	CTRI2009091000088	Approved	MAMC Society for Promotion of Medical Research, Academics block, G B pant Hospital, N Delhi ? 110 002
CTRI/2009/091/000090	CTRI2009091000090	Approved	EC of B.Y.L. Charitable Hospital Pharmacology Dept 2nd Floor College Building, T.N.M.&B.Y.L. Nair Charitable Hospital Mumbai Central 4000 008
CTRI/2009/091/000090	CTRI2009091000090	Approved	DMHC Ethics Committee, Deva Mental Health Care, b 27/70, MN, Badhal Kothi, Durgakund, Varnasi-221005
CTRI/2009/091/000090	CTRI2009091000090	Approved	EC, The Bandra Holy Family Medical Research Society, St. Andrew's Road, Bandra, Mumbai-400050
CTRI/2009/091/000090	CTRI2009091000090	Approved	EC of Madras Medical College and Government General Hospital, Chennai 600003
CTRI/2009/091/000090	CTRI2009091000090	Approved	IEC, Apollo Gleneagles Hospitals, 58, Canal Circular Road, Kolkata-700054, West Bengal
CTRI/2009/091/000090	CTRI2009091000090	Approved	Ethics Committee of C.S.M. Medical University, U.P., Lucknow 226003
CTRI/2009/091/000090	CTRI2009091000090	Approved	IEC, S.V. Medical College, Tirupati-517 507 Andhra Pradesh
CTRI/2009/091/000090	CTRI2009091000090	Approved	IEC, Nizam's Institute of Medical Sciences Panjagutta, Hyderabad-500082, Andhra Pradesh
CTRI/2009/091/000090	CTRI2009091000090	Approved	Mallikatta Ethical Committee, Ramakrishna Complex, Mallikatta, Kadri, Mangalore- 575002, Karnataka
CTRI/2009/091/000090	CTRI2009091000090	Approved	IEC, Sree Chitra Tirunal Institute for Medical Sciences and Technology (SCTIMST) Trivan drum-695011
CTRI/2009/091/000091	CTRI2009091000091	Approved	EC Dr. V. Seshiah Diabetes Care and Research Institute, #729, P.H. Road, Aminjikarai, Chennai-600029, Tamil Nadu, India
CTRI/2009/091/000091	CTRI2009091000091	Approved	ClinXXL Independent Ethics Committee, Nair Heart Clinic, 206, Doctor House, Pedder Road, Mumbai-400026, Maharashtra, India
CTRI/2009/091/000091	CTRI2009091000091	Approved	EC on Human Research Bhagwan Mahaveer Jain Hospital Miller's Road, Vasanth Nagar, Bangalore 560052, Karnataka, India
CTRI/2009/091/000091	CTRI2009091000091	Approved	EC of Instride, 6 Poonam Arcade, Revenue Colony, 1170/112, JM Road, Shivajinagar, Pune-411005, Maharashtra, India
CTRI/2009/091/000091	CTRI2009091000091	Approved	MEDISYS Clinisearch Ethical Review Board, Medisys Clinisearch India Pvt. Ltd, #4C-426, 4th Cross, 2nd Block, Kalyan Nagar, Bangalore-560043, Karnataka, India
CTRI/2009/091/000091	CTRI2009091000091	Approved	Madras EC, 45 I Main Road, C.I.T. Nagar, Nandanam, Opposite South Usman Road, T. Nagar, Chennai-600035, Tamil Nadu, India
CTRI/2009/091/000093	CTRI2009091000093	Submittted/Under Review	Christian Medical College and Hospital
CTRI/2009/091/000093	CTRI2009091000093	Approved	West Fort Hi-Tech Hospital Ltd.
CTRI/2009/091/000093	CTRI2009091000093	Approved	3-MM II, Panchkuian Road
CTRI/2009/091/000093	CTRI2009091000093	Approved	Ethics Committee of SAL Hospital & Medical Institute
CTRI/2009/091/000093	CTRI2009091000093	Approved	Deenanath Mangeshkar Hospital & Research Centre
CTRI/2009/091/000093	CTRI2009091000093	Approved	MGM Medical College & M Y Hospital
CTRI/2009/091/000093	CTRI2009091000093	Approved	Institutional Ethics Committee, Madras Medical Mission
CTRI/2009/091/000093	CTRI2009091000093	Approved	S.P Medical College & A G Hospitals
CTRI/2009/091/000093	CTRI2009091000093	Approved	Narayana Hrudayalaya Institute of Medical Sciences
CTRI/2009/091/000093	CTRI2009091000093	Approved	St. John's Medical College & Hospital
CTRI/2009/091/000093	CTRI2009091000093	Approved	Sir Ganga Ram Hospital
CTRI/2009/091/000094	CTRI2009091000094	Approved	Ethical Committee, VMMedical College and Safdarjung hospital,New Delhi
CTRI/2009/091/000096	CTRI2009091000096	Approved	"CLINICOM"
CTRI/2009/091/000097	CTRI2009091000097	Approved	INSTITUTIONAL REVIEW BOARD, CMC VELLORE
CTRI/2009/091/000098	CTRI2009091000098	Approved	Clinicom Committee for Evaluation of Protocols for Clinical Research Bhooma, No.7, 17 A Cross,Malleswaram West, Bangalore 560 055. Site- Diabetomics India
CTRI/2009/091/000098	CTRI2009091000098	Submittted/Under Review	Bangalore Diabetes Hospital Ethics Committee, No 16/M Thimmaiah Road, Miller Tank Bed Area, Vasanthnagar, Bangalore -560052. Site- Bangalora Diabetes Hospital
CTRI/2009/091/000098	CTRI2009091000098	Approved	Ethics Committee, All India Institute of Medical Sciences,Research Section,Old O.T Block,AIIMS. Site- All India Institute of Medical Sciences
CTRI/2009/091/000098	CTRI2009091000098	Submittted/Under Review	Clinicom Committee for Evaluation of Protocols for Clinical Research, ?Bhooma?, No.7, 17 A Cross,Malleswaram West, Bangalore 560 055. Site- Belgaum Diabetes Center.
CTRI/2009/091/000098	CTRI2009091000098	Submittted/Under Review	Ethics Review Committee, Postgraduate Institute of Medical Education & Research,Sector 12,Chandigarh - 160012. Site-Postgraduate Institute of Medical Education & Research
CTRI/2009/091/000098	CTRI2009091000098	Submittted/Under Review	Ethics Committee, KEM Hospital Research Center,Rastha Peth, Pune 411011. Site- KEM Hospital Research Center
CTRI/2009/091/000098	CTRI2009091000098	Submittted/Under Review	Institutional Review Board, (Research and Ethics Committees)Christian Medical College, Vellore 632002, Tamil Nadu. Site- Christian Medical College Hospital
CTRI/2009/091/000098	CTRI2009091000098	Submittted/Under Review	Institutional Ethical Review Board, St. Johns Medical College & Hospital Bangalore ? 560 034. Site- St. Johns Medical College & Hospital
CTRI/2009/091/000099	CTRI2009091000099	Approved	AMAI Charitable Trust, PUne
CTRI/2009/091/000099	CTRI2009091000099	Submittted/Under Review	Noble Hospital Independant Ethics Committe, Pune
CTRI/2009/091/000099	CTRI2009091000099	Approved	Independant Ethics Committee, Mumbai
CTRI/2009/091/000100	CTRI2009091000100	Approved	Central India Medical Research Ethics Committee, Yugadharma Complex, Ramdaspeth, Nagpur - 440010, Maharashtra, India
CTRI/2009/091/000100	CTRI2009091000100	Approved	Bharti Research Institute of Diabetes & Endocrinology (B.R.I.D.E) Ethics Committee, Wazir Chand Colony, Kunjpura road, Karnal - 132001, Haryana, India
CTRI/2009/091/000100	CTRI2009091000100	Approved	Ethics Committee of Diabetes Thyroid Hormone Research Institute Pvt Ltd, #11/5, New Palasia, after Chappann dukan triangle, Indore - 452001, MP, India
CTRI/2009/091/000100	CTRI2009091000100	Approved	CLINICOM, Committee for Evaluation of Protocols for Clinical Research, ?Bhooma?, No.7 , 17 A Cross , Malleswaram West , Bangalore - 560 055, Karnataka, India
CTRI/2009/091/000100	CTRI2009091000100	Approved	Independent Ethcis Committee, Getwell Hospital & Research Institute, #20/1, Behind Vijayanand society, Dhantoli, Nagpur - 440012
CTRI/2009/091/000100	CTRI2009091000100	Approved	Ethics Committee, Dr. V. Seshiah Diabetes Research Institute, #729, P.H. Road, Aminjikarai, Chennai - 60029, Tamil Nadu, India
CTRI/2009/091/000100	CTRI2009091000100	Approved	M. S. Ramaiah Medical College and Teaching Hospital Ethical Review Board, MSR Nagar, MSRIT Post, Bangalore - 560054, Karnataka, India
CTRI/2009/091/000100	CTRI2009091000100	Approved	Institutional Ethical Committee of Hormone Care & Research Centre, SB-5 Shastri nagar, near St. Mary's school, Ghaziabad - 201002, India
CTRI/2009/091/000100	CTRI2009091000100	Approved	S. R. Kalla Memorial Ethical Committee for Human Research, #78, Dhuleshwar Garden, Behind HSBC Bank, Sardar Patel Marg, C-Scheme, Jaipur - 302001, Rajasthan, India
CTRI/2009/091/000100	CTRI2009091000100	Approved	Madras Ethical Committee, C/O Raj Medicare, #80/96, Chamiers Road, Nandanam, Chennai - 35, Tamil Nadu, India
CTRI/2009/091/000101	CTRI2009091000101	Approved	Institutional Ethics Committee, National Institute Of Malaria Research (ICMR) For Mahadevi Birla Hospital & Research Center, Ranchi
CTRI/2009/091/000101	CTRI2009091000101	Approved	Comite National dEthique et de Recherche (CNER) de Cte dIvoire
CTRI/2009/091/000101	CTRI2009091000101	Approved	Pharmacy, Medicines and Poisons Board, Malawi
CTRI/2009/091/000101	CTRI2009091000101	Approved	Institutional Ethics Committee, Kasturba Medical College, Mangalore-575001
CTRI/2009/091/000101	CTRI2009091000101	Approved	Comite National D’Ethique pour la Recherche en Sante, Senegal
CTRI/2009/091/000101	CTRI2009091000101	Approved	DEthique De La FMPOS, Mali
CTRI/2009/091/000101	CTRI2009091000101	Approved	Convite nacional De Bioetica Para A Saude, Mozambique
CTRI/2009/091/000101	CTRI2009091000101	Approved	Ethical Review Committee, Chittagong Medical College, Bangladesh
CTRI/2009/091/000101	CTRI2009091000101	Approved	Ecole De sante publique Convite D Ethique DR Congo
CTRI/2009/091/000101	CTRI2009091000101	Approved	Institutional Ethics Committee for Tata Main Hospital, Jamshedpur
CTRI/2009/091/000101	CTRI2009091000101	Approved	Ethics Committee of Faculty of Tropical medicine Mahidol University, Thailand
CTRI/2009/091/000101	CTRI2009091000101	Approved	Institutional Ethics Committee, Ispat General Hospital, Orrisa
CTRI/2009/091/000101	CTRI2009091000101	Approved	Institutional Ethics Committee, CWS Hospital, Jagda, Rourkela-769042
CTRI/2009/091/000104	CTRI2009091000104	Approved	Mittal hospital Ethical commitee
CTRI/2009/091/000105	CTRI2009091000105	Submittted/Under Review	BMJH ECHR, Bhagwan Mahavir Jain Hospital, Miller's Road, Vasant Nagar, Bangalore-560052
CTRI/2009/091/000105	CTRI2009091000105	Approved	Bangalore Diabetes Hospital Ethics Committee, Bangalore Diabetes Hospital, #16/M Miller Tank Road Bed Area Thimmaiah Road, Vasanthanagar, Bangalore-560052
CTRI/2009/091/000105	CTRI2009091000105	Submittted/Under Review	IEC, All India Institute of Medical Sciences, Room No: 102, 1st Floor old O.T Block, Ansari Nagar, New Delhi-110029
CTRI/2009/091/000105	CTRI2009091000105	Approved	EC, Diabetes Thyroid Hormone Research Institute Pvt. Ltd., Endocrinology 11/5 New Palasia, Indore
CTRI/2009/091/000105	CTRI2009091000105	Approved	IEC, Mediheights Healthcare Pvt. Ltd, HIndustannaka, Opp Ajanta Pharma Charkop, Kandavali (West) Mumbai-400067
CTRI/2009/091/000105	CTRI2009091000105	Approved	IEC, Apollo Hospital, Bilaspur, Apollo Hospital Lingiadih Village, Seepat Road Bilaspur-495006 Chhattisgarh
CTRI/2009/091/000105	CTRI2009091000105	Submittted/Under Review	IEC, PGIMER, Post Graduate Institute of Medical Education and Research, Chandigarh-160021
CTRI/2009/091/000105	CTRI2009091000105	Approved	IEC, Medwin Hospital Chiragali Lane, Nampally, Hyderabad - 500001
CTRI/2009/091/000105	CTRI2009091000105	Submittted/Under Review	IREC, Amrita Institute of Medical Sciences and Research, Amrita Lane, Elamakkara, Kochi, Kerela-682026
CTRI/2009/091/000108	CTRI2009091000108	Approved	Ethics Committee, Hardikar Hospital
CTRI/2009/091/000108	CTRI2009091000108	Approved	Office of the Research Cell, Chhatrapati Shahuji Maharaj Medical University, U. P.
CTRI/2009/091/000109	CTRI2009091000109	Approved	Institutional Ethics Committee of B J Medical College & SGH's, Pune
CTRI/2009/091/000110	CTRI2009091000110	Approved	Ethics Committee of The Heart Care Clinic Care CardioVascular Consultants , Ahmedabad
CTRI/2009/091/000110	CTRI2009091000110	Approved	Central Ethics Committee, 125/A, 2nd floor, SION(west), Mumbai
CTRI/2009/091/000110	CTRI2009091000110	Approved	Human Ethics Committee Regional Cancer Centre, Trivandrum
CTRI/2009/091/000110	CTRI2009091000110	Approved	Ethics Committee, Shatabdi Hospital, Nasik
CTRI/2009/091/000110	CTRI2009091000110	Approved	Institute Ethics Committee, All India Institute of Medical Sciences, New Delhi
CTRI/2009/091/000110	CTRI2009091000110	Approved	ICON-Indian Co-operative Oncology Network, Mumbai
CTRI/2009/091/000110	CTRI2009091000110	Approved	Institutional Review Board Rajiv Gandhi Cancer Institute & Research Centre
CTRI/2009/091/000110	CTRI2009091000110	Approved	Institutional Ethics Committee Deenanath Mangeshkar Hospital & Research Centre
CTRI/2009/091/000110	CTRI2009091000110	Approved	St. Johns Medical College & Hospital Institutional Ethical Review Board
CTRI/2009/091/000111	CTRI2009091000111	Approved	Ethics Committee of LTM MC GH SION, Mumbai for Dr. NT. Awwadh.
CTRI/2009/091/000111	CTRI2009091000111	Approved	Ethics Committee of Bansal Hospital and research centre, Jaipur
CTRI/2009/091/000111	CTRI2009091000111	Approved	IEC - Aditya for Dr. Tushar Patel.
CTRI/2009/091/000111	CTRI2009091000111	Approved	IEC - Aditya for Dr. Jafrey
CTRI/2009/091/000111	CTRI2009091000111	Approved	Institutional Ethics Committee Mahatma Gandhi Medical College and Hospital Jaipur
CTRI/2009/091/000112	CTRI2009091000112	Approved	East Coast Hospital
CTRI/2009/091/000112	CTRI2009091000112	Approved	Sooriya Hospital
CTRI/2009/091/000112	CTRI2009091000112	Approved	Path Independant Ethics Committee
CTRI/2009/091/000113	CTRI2009091000113	Approved	IEC, Jawarharlal Nehru Cancer Hospital and Research Centre, Bhopal
CTRI/2009/091/000113	CTRI2009091000113	Submittted/Under Review	IEC, Indira Gandhi Institute of Medical Sciences, Patna, Bihar
CTRI/2009/091/000113	CTRI2009091000113	Approved	IRB/IEC, Govt. Rajaji Hosptial and Madurai Medical College Madurai
CTRI/2009/091/000113	CTRI2009091000113	Submittted/Under Review	Independent EC, Apollo Hospitals Bangalore
CTRI/2009/091/000113	CTRI2009091000113	Submittted/Under Review	Rajalakshmi EC, Rajalakshmi Multispecialty Hospital
CTRI/2009/091/000114	CTRI2009091000114	Approved	Kotbagi Hospital- Independant Ethics Committee for Dr. D. D. Kekare
CTRI/2009/091/000114	CTRI2009091000114	Approved	IEC-Shri Shankarrao Chavan GMC, Nanded- For Dr. N.S. Dhaniwala
CTRI/2009/091/000114	CTRI2009091000114	Approved	Kotbagi Hospital- Independant Ethics Committee for Dr. M. S. Hardikar
CTRI/2009/091/000114	CTRI2009091000114	Approved	Kotbagi Hospital- Independant Ethics Committee for Dr. J. B. Panse
CTRI/2009/091/000114	CTRI2009091000114	Approved	Kotbagi Hospital- Independant Ethics Committee for Dr. N. J. Karne
CTRI/2009/091/000114	CTRI2009091000114	Approved	Kotbagi Hospital- Independant Ethics Committee for Dr. Mahesh Patil
CTRI/2009/091/000114	CTRI2009091000114	Approved	Kotbagi Hospital- Independant Ethics Committee for Dr. Sandeep Patil
CTRI/2009/091/000114	CTRI2009091000114	Approved	Kotbagi Hospital- Independant Ethics Committee for Dr. Paresh Patil
CTRI/2009/091/000115	CTRI2009091000115	Approved	G. Kuppuswamy Naidu memorial hospital
CTRI/2009/091/000115	CTRI2009091000115	Submittted/Under Review	Ethics Committee, BMCHRC, Jaipur
CTRI/2009/091/000115	CTRI2009091000115	Submittted/Under Review	Institutional review board, CMC vellore.
CTRI/2009/091/000115	CTRI2009091000115	Submittted/Under Review	Institutional Ethics Committee, Government Medical College and Hospital, Aurangabad.
CTRI/2009/091/000115	CTRI2009091000115	Approved	Meenakshi mission hospital, Madurai.
CTRI/2009/091/000115	CTRI2009091000115	Submittted/Under Review	MCRI Ethics Committee for Research on Human Subjects
CTRI/2009/091/000116	CTRI2009091000116	Approved	Institute Ethics Committeee, All India Institute of Medical Sciences
CTRI/2009/091/000117	CTRI2009091000117	Approved	Institute Ethics Committee, Sir Ganga Ram Hospital,Old Raender Nagar,New Delhi-60, India
CTRI/2009/091/000117	CTRI2009091000117	Approved	Dr. Jivraj Mehta Smarak Health Foundation, Bakeri Medical Research Centre, Ratubhai Adani Arogyadham, Dr. Jivraj Mehta Marg, Ahmedabad - 380007
CTRI/2009/091/000117	CTRI2009091000117	Approved	Institutional Ethics Committee,Sanjay Gandhi Post Graduate Institute of Medical Sciences, Raebareli Road, Lucknow-226014 (U.P.)
CTRI/2009/091/000117	CTRI2009091000117	Approved	Institutional Ethics Committee, Deenanath Mangeshkar Hospital and Research Centre, Erandwane, Pune- 411004, India.
CTRI/2009/091/000117	CTRI2009091000117	Approved	KMCH Ethics Committee, Kovai Medical Center and Hospitals,3209, Avanashi Road, Coimbatore-641014
CTRI/2009/091/000117	CTRI2009091000117	Approved	Institutional Ethics Committee; Amrita Institute of Medical Science and Research Centre, Amrita Lane, Ponekkara, Elamakkara P.O., Kochi - 682026
CTRI/2009/091/000117	CTRI2009091000117	Approved	MAMC Society for Promotion of Medical Research, Academics block, G B pant Hospital, N Delhi ? 110002
CTRI/2009/091/000117	CTRI2009091000117	Approved	Institute Ethics Committee, All India Institute of Medical Sciences , Ansari Nagar, New Delhi-110029 India
CTRI/2009/091/000117	CTRI2009091000117	Approved	Max Healthcare Ethics Committee, 1 Press Enclave Saket New Delhi
CTRI/2009/091/000117	CTRI2009091000117	Approved	Mallikatta Ethical Committee and Charitable Trust, Mallikatta Ethical Committee, Ramakrishna Complex, Mallikatta Circle,Kadri, Mangalore-575002,India
CTRI/2009/091/000117	CTRI2009091000117	Approved	Institute Ethics Committee, PGIMER, Chandigarh
CTRI/2009/091/000117	CTRI2009091000117	Approved	Ethical Review Board, MS Ramiah Medical College and Hospitals, MSRIT post, Bangalore- 560054
CTRI/2009/091/000117	CTRI2009091000117	Approved	Drug Trial Ethics Committee, Dayanand Medical College and Hospital, Tagore Nagar, Civil Lines, Ludhiana
CTRI/2009/091/000117	CTRI2009091000117	Approved	Ethics Committee,H.C.J.M.R.I. And J.C.D.C., Jehangir Hospital, 32, Sassoon Road, Pune -411 001, India
CTRI/2009/091/000117	CTRI2009091000117	Approved	Ethics Committee, Christian Medical College, Ludhiana
CTRI/2009/091/000117	CTRI2009091000117	Approved	Independent Ethics Committee, Apollo Gleneagles Hospitals,58 Canal Circular Road,Kolkata- 700054
CTRI/2009/091/000117	CTRI2009091000117	Approved	Independent Ethics Committee, 208,2nd Floor,Kusumdeep Complex, Chowk,Lucknow-226003
CTRI/2009/091/000117	CTRI2009091000117	Approved	Independent Institutional Ethics Committee, Ethics Committee of Sri Aurobindo Seva Kendra, Sri Aurobindo Seva Kendra, 1H, Gariahat Road (South), Jodhpur Park, Kolkata ? 700068
CTRI/2009/091/000117	CTRI2009091000117	Approved	Independent Ethics Committee, Dept. of Clinical Pharmacology, BYL Nair Hospital and TN Medical College, Old RMO building, 5th floor, Bombay Central, Mumbai- 400008
CTRI/2009/091/000118	CTRI2009091000118	Approved	Asthma Allergy Centre Ethics Committee
CTRI/2009/091/000118	CTRI2009091000118	Approved	Institutional Human Ethics Committee
CTRI/2009/091/000119	CTRI2009091000119	Approved	Bioethical Committee of the Faculty of Medicine, Jawaharlal Nehru Medical College and Hospital, Aligarh Muslim University
CTRI/2009/091/000119	CTRI2009091000119	Approved	Bhagwan Mahaveer Jain Hospital, Bangalore
CTRI/2009/091/000119	CTRI2009091000119	Approved	Ethics Committee Diabetes Thyroid Hormone Research Institute Pvt. Ltd., Indore
CTRI/2009/091/000119	CTRI2009091000119	Approved	Dr V Seshiah Diabetes Care and Research Institute, Chennai
CTRI/2009/091/000119	CTRI2009091000119	Approved	K.G.N. Ethics Committee, Mumbai
CTRI/2009/091/000119	CTRI2009091000119	Approved	Independent Ethics Committee, Getwell Hospital and Research Institute, Nagpur
CTRI/2009/091/000119	CTRI2009091000119	Approved	Sahyadri Speciality Hospital, Pune
CTRI/2009/091/000119	CTRI2009091000119	Approved	M.S. Ramaiah Medical College and Teaching Hospital Ethical Review Board
CTRI/2009/091/000121	CTRI2009091000121	Approved	Chowpatty Medical Centre - Ethics Review Board
CTRI/2009/091/000121	CTRI2009091000121	Approved	Bharti Research Institute of Diabetes and Endocrinilogy, Institutional Ethics Committee, Karnal
CTRI/2009/091/000121	CTRI2009091000121	Approved	Clinicom Independent Ethics Committee (Dr.Vaishali Deshmukh)
CTRI/2009/091/000121	CTRI2009091000121	Submittted/Under Review	Christian Medical College, Vellore
CTRI/2009/091/000121	CTRI2009091000121	Approved	KEM Hospital Research Centre, Pune
CTRI/2009/091/000121	CTRI2009091000121	Approved	DTHRI, Indore
CTRI/2009/091/000121	CTRI2009091000121	Approved	Sahayadri Hospital Ethics Committee
CTRI/2009/091/000123	CTRI2009091000123	Approved	Bhagwan Mahaveer Jain Hospital, Bangalore
CTRI/2009/091/000123	CTRI2009091000123	Approved	CLINICOM, Bangalore for Belgaum site
CTRI/2009/091/000123	CTRI2009091000123	Approved	Bharti Research Institute of Diabetes and Endocrinology (BRIDE), Institutional Ethics committee
CTRI/2009/091/000123	CTRI2009091000123	Approved	CLINICOM, Bangalore for Mumbai site
CTRI/2009/091/000125	CTRI2009091000125	Approved	Independent Ethics Committe, BYL Nair Hospital, Mumbai- Dr. Vyankatesh Shivane
CTRI/2009/091/000125	CTRI2009091000125	Approved	Bangalore Diabetes Hospital Ethics Committee, Bangalore-Dr.Prasanna Kumar
CTRI/2009/091/000125	CTRI2009091000125	Approved	Independent Human Ethics Committee,1st Floor, Devi Scans Building, Kumarapuram, Medical P. O. Trivandrum- Dr. Mathew Thomas
CTRI/2009/091/000125	CTRI2009091000125	Approved	Independent Ethics Committee of Krishna Diabetes, Bhopal- Dr.Shachin K. Gupta
CTRI/2009/091/000125	CTRI2009091000125	Approved	Institutional Ethics Review Board, Bangalore- Dr. Ganapati Bantwal
CTRI/2009/091/000125	CTRI2009091000125	Approved	Institutional Ethics Committee Deenanath Mangeshkar,Pune- Dr. Vaishali Deshmukh
CTRI/2009/091/000125	CTRI2009091000125	Approved	S.R.Kalla Memorial Ethical Committee For Human Research, Jaipur- Dr. J.B.Gupta
CTRI/2009/091/000125	CTRI2009091000125	Approved	Ethics Committeee, DVS Diabetes care & Research, Chennai- Dr. V Balaji
CTRI/2009/091/000125	CTRI2009091000125	Approved	Science For Health - Ethics Committee, Bangalore- Dr. S.S.Shrikanta
CTRI/2009/091/000125	CTRI2009091000125	Approved	Manipal University Ethics Committee, Manipal, Karnataka- Dr. Sudha Vidhyasagar
CTRI/2009/091/000125	CTRI2009091000125	Approved	B. P. Poddar Hospital & Medical Research Ltd. Kolkata-Dr.M.K.Mukhopadhyay
CTRI/2009/091/000125	CTRI2009091000125	Approved	Central Ethics Committee, AHERF, Near Blood Bank, Apollo Health City, Jubilee Hills, Hyderabad-33- Dr. Sreekanth Jagmagani
CTRI/2009/091/000125	CTRI2009091000125	Approved	Central Ethics Committee, AHERF, Apollo Speciality Hospital Lake View Road,K K Nagar, Madurai-625020- Dr.Paul Sudhakar
CTRI/2009/091/000125	CTRI2009091000125	Approved	Central Ethics Committee, Indraprastha Apollo Hospital, Mathura Road, New Delhi-76- Dr. S.K.Agrawal
CTRI/2009/091/000125	CTRI2009091000125	Approved	Central Ethics Committee, Apollo First Med Hospitals, 154, P.H.Road, Kalpauk, Chennai- 600010- Dr. T.V.Devrajan
CTRI/2009/091/000125	CTRI2009091000125	Approved	Ethical Control Committee, Aurangabad-Dr. Ajay Dande
CTRI/2009/091/000125	CTRI2009091000125	Approved	Diacon Hospital Ethics Committee, Bangalore-Dr.S.R.Aravind
CTRI/2009/091/000125	CTRI2009091000125	Approved	Ethics Committee of Diabetes Care and Research, Pune-Dr. Abhay Mutha
CTRI/2009/091/000125	CTRI2009091000125	Approved	Ethics Committee of Diabetes Care and Research, Nagpur-Dr. Sunil Gupta
CTRI/2009/091/000126	CTRI2009091000126	Approved	Ethics Committee of Manipal Hospital & Manipal Heart Foundation
CTRI/2009/091/000126	CTRI2009091000126	Approved	Diabetes Research Centre Ethics Committee
CTRI/2009/091/000126	CTRI2009091000126	Approved	Ethics Committee, Mediciti Hospitals
CTRI/2009/091/000126	CTRI2009091000126	Approved	Ethics Committee, DTHRI
CTRI/2009/091/000126	CTRI2009091000126	Approved	Independent Human Ethics Committee, Health And Research Centre
CTRI/2009/091/000126	CTRI2009091000126	Approved	Ethics Committee, Nizams Institute Of Medical Sciences
CTRI/2009/091/000126	CTRI2009091000126	Approved	Institutional Review Board Christian Medical College
CTRI/2009/091/000126	CTRI2009091000126	Approved	Institutional Ethics Committee, Madras Diabetes Research Foundation
CTRI/2009/091/000126	CTRI2009091000126	Approved	S.R.Kalla Memorial Ethical Committee for Human Research
CTRI/2009/091/000126	CTRI2009091000126	Approved	M.S.RAmiah Medical College And Teaching Hospital Ethical Review Board
CTRI/2009/091/000128	CTRI2009091000128	Approved	Institute Ethics Committee, All India Institute of Medical Sciences, New Delhi- Dr. Vineet Ahuja
CTRI/2009/091/000128	CTRI2009091000128	Approved	Apollo Hospitals Group, Apollo Hospitals Educational and Research Foundation, Hyderabad- Dr. T. V. Sekhar
CTRI/2009/091/000128	CTRI2009091000128	Approved	Institutional Ethics Committee, Medwin Hospitals, Hyderabad- Dr. Ramesh Kumar
CTRI/2009/091/000128	CTRI2009091000128	Approved	Institutional Ethics Committee, KMC, Mangalore- Dr. B. V. Tantry
CTRI/2009/091/000128	CTRI2009091000128	Approved	Institutional Ethics Committee, Owaisi Hospital and Research Centre, Hyderabad- Dr. M. Aejaz Habeeb
CTRI/2009/091/000128	CTRI2009091000128	Approved	Institutional Ethics Committee, Monilek Hospital and Research Centre, Jaipur- Dr. Mukesh Sarna
CTRI/2009/091/000128	CTRI2009091000128	Approved	Lakeshore Ethics Committee, Cochin- Dr. Abraham Koshy
CTRI/2009/091/000128	CTRI2009091000128	Approved	Ethics Committee-Asian Institute of Gastroenterology, Hyderabad- Dr. Nageshwar Reddy
CTRI/2009/091/000128	CTRI2009091000128	Approved	Institutional Ethics Committee, Yashoda Hospitals, Secunderabad- Dr. B. Ravi Shankar
CTRI/2009/091/000128	CTRI2009091000128	Approved	Apollo Hospitals Group, Apollo Hospitals Educational and Research Foundation, Hyderabad- Dr. Mahesh Goenka
CTRI/2009/091/000128	CTRI2009091000128	Approved	Apollo Hospitals Group, Apollo Hospitals Educational and Research Foundation, Hyderabad-Dr. Ravindranath
CTRI/2009/091/000128	CTRI2009091000128	Approved	Apollo Hospitals Group, Apollo Hospitals Educational and Research Foundation, Hyderabad-Dr. Shravan Bohra
CTRI/2009/091/000128	CTRI2009091000128	Approved	Coimbatore Ethics Committee, KG Hospital,Coimbatore-Dr. V.G. Mohan Prasad
CTRI/2009/091/000128	CTRI2009091000128	Approved	Apollo Hospitals Group, Apollo Hospitals Educational and Research Foundation, Hyderabad-Dr. S. Ganesh
CTRI/2009/091/000128	CTRI2009091000128	Approved	Ethical Review Board, M. S. Ramaiah Medical College and Hospital, Bangalore- Dr. Umesh Jalihal
CTRI/2009/091/000128	CTRI2009091000128	Approved	Ethical Committee, Bombay Hospital & Medical Research Centre, Mumbai- Dr. Deepak Amarapurkar
CTRI/2009/091/000128	CTRI2009091000128	Approved	Ethics Committee, Poona Hospital and Research Centre, Pune- Dr. Vinay Thorat
CTRI/2009/091/000128	CTRI2009091000128	Approved	Ethics Committee, KEM Hospital RC, Pune- Dr. Bharat Kalambe
CTRI/2009/091/000129	CTRI2009091000129	Approved	DHR Ethics Committee for Dr Sanjeev Saoji
CTRI/2009/091/000129	CTRI2009091000129	Approved	Shanti Nursing Home Ethics Committee
CTRI/2009/091/000129	CTRI2009091000129	Approved	Chinmay Medical Foundation Ethics Committee For Dr. Hemang Desai
CTRI/2009/091/000129	CTRI2009091000129	Approved	Ethical Committee Kotbagi Hospital for Dr Arun Marwale
CTRI/2009/091/000129	CTRI2009091000129	Approved	Ethical Committee Kotbagi Hospital for Dr Abhay Paliwal
CTRI/2009/091/000129	CTRI2009091000129	Approved	Ethical Committee Kotbagi Hospital for Dr Karthik Rao
CTRI/2009/091/000129	CTRI2009091000129	Approved	Ethical Committee Kotbagi Hospital for Dr Dinesh Tembe
CTRI/2009/091/000129	CTRI2009091000129	Approved	Ethical Committee Kotbagi Hospital for Dr Sanjay Phadke
CTRI/2009/091/000129	CTRI2009091000129	Approved	Ethical Committee Kotbagi Hospital for Dr Kausar Abbasi
CTRI/2009/091/000129	CTRI2009091000129	Approved	Ethical Committee Kotbagi Hospital for Dr Umesh Nagapurkar
CTRI/2009/091/000129	CTRI2009091000129	Approved	Ethical Committee Kotbagi Hospital for Dr Ujwal Sardesai
CTRI/2009/091/000132	CTRI2009091000132	Approved	SVYASA IEC
CTRI/2009/091/000134	CTRI2009091000134	Approved	Ethics Committee of Manipal Hospital & Manipal Heart Foundation, Manipal Hospital
CTRI/2009/091/000134	CTRI2009091000134	Approved	Ethics Committee of Madras Diabetes Research Foundation, Madras Diabetes Research Foundation
CTRI/2009/091/000134	CTRI2009091000134	Approved	Ethics Committee, Diabetes Thyroid Hormone Research Institute Pvt Ltd
CTRI/2009/091/000134	CTRI2009091000134	Approved	Ethics Committee, Diabetes Research Centre, M.V, Hospital for Diabetes Pvt Ltd
CTRI/2009/091/000134	CTRI2009091000134	Approved	Independent Human Ethics Committee, Health & Research Centre, Dr Rajendran K.
CTRI/2009/091/000134	CTRI2009091000134	Approved	Ethics Committee, Mediciti Hospitals
CTRI/2009/091/000135	CTRI2009091000135	Approved	Ethical Committee, Bombay Hospital and Medical Research Centre, Mumbai- Dr. Deepak Amarapurkar
CTRI/2009/091/000135	CTRI2009091000135	Approved	Apollo Hospitals Group, Apollo Hospitals Educational and Research Foundation, Hyderabad- Dr. Subhash Chandra Samal
CTRI/2009/091/000135	CTRI2009091000135	Approved	Ethics Committee, Poona Hospital and Research Centre, Pune
CTRI/2009/091/000135	CTRI2009091000135	Approved	Ethics Committee Asian Institute of Gastroenterology, Hyderabad- Dr. Nageshwar Reddy
CTRI/2009/091/000135	CTRI2009091000135	Approved	Institutional Ethics Committee, Andhra Medical College, Visakhapatnam - Dr. P. Murli Krishna
CTRI/2009/091/000135	CTRI2009091000135	Approved	Institute Ethics Committee, All India Institute of Medical Sciences, New Delhi- Dr. Vineet Ahuja
CTRI/2009/091/000135	CTRI2009091000135	Approved	Lakeshore Ethics Committee, Cochin- Dr. Abraha Koshy
CTRI/2009/091/000135	CTRI2009091000135	Approved	Institutional Ethics Committee, Chatrapati Shau Maharaj Medical University, Lucknow- Dr. Abhijit Chandra
CTRI/2009/091/000137	CTRI2009091000137	Approved	Cancer Foundationof India Kolkata Ethics Committee
CTRI/2009/091/000137	CTRI2009091000137	Approved	AIIMS Ethics Committee
CTRI/2009/091/000137	CTRI2009091000137	Approved	Gujarat Cancer & Research Institute Ahmedabad Ethics Committee
CTRI/2009/091/000137	CTRI2009091000137	Approved	CFCHC Ambillikai Ethics Committee
CTRI/2009/091/000137	CTRI2009091000137	Approved	MNJ Institute of Oncology & Regional cancer Center Hyderabad Ethics Committee
CTRI/2009/091/000137	CTRI2009091000137	Approved	Jehangir Hospital and Medical Centre, Pune Ethics Committee
CTRI/2009/091/000137	CTRI2009091000137	Approved	Tata Memorial Centre Rural Cancer Project, Nargis Dutt Memorial Cancer Hospital, Agalgaon Road, Barshi Maharashtra Ethics Committee
CTRI/2009/091/000137	CTRI2009091000137	Approved	Tata Memorial Center, Tata Memorial Hospital & Cancer Research l, Mumbai
CTRI/2009/091/000138	CTRI2009091000138	Approved	Lakeshore Ethics Committee, Cochin - Dr. Abraham Koshy
CTRI/2009/091/000138	CTRI2009091000138	Approved	Central Ethic Committee, Apollo Hospitals Group, Apollo Hospitals Educational and Research Foundation, Hyderabad- Dr. Mahesh Goenka
CTRI/2009/091/000138	CTRI2009091000138	Approved	Central Ethic Committee, Apollo Hospitals Group, Apollo Hospitals Educational and Research Foundation, Hyderabad- Dr KA Ramkrishna
CTRI/2009/091/000138	CTRI2009091000138	Approved	Central Ethic Committee, Apollo Hospitals Group, Apollo Hospitals Educational and Research Foundation, Hyderabad- Dr. S.M. Ravindranath
CTRI/2009/091/000138	CTRI2009091000138	Approved	Central Ethic Committee, Apollo Hospitals Group, Apollo Hospitals Educational and Research Foundation, Hyderabad- Dr. S. Ganesh
CTRI/2009/091/000138	CTRI2009091000138	Approved	Central Ethic Committee, Apollo Hospitals Group, Apollo Hospitals Educational and Research Foundation, Hyderabad- Dr. T.V. Sekar
CTRI/2009/091/000138	CTRI2009091000138	Approved	Central Ethic Committee, Apollo Hospitals Group, Apollo Hospitals Educational and Research Foundation, Hyderabad- Dr. Shravan Kumar Bohra
CTRI/2009/091/000138	CTRI2009091000138	Approved	Ethical Review Board, M. S. Ramaiah Medical College and Hospital, Bangalore- Dr. Umesh Jalihal
CTRI/2009/091/000138	CTRI2009091000138	Approved	Coimbatore Ethics Committee, KG Hospital, Coimbatore- Dr VG Mohan Prasad
CTRI/2009/091/000138	CTRI2009091000138	Approved	Ethics Committee, Bombay Hospital & Medical Research centre, MRC building, 2nd floor, Mumbai - 400020- Dr. Deepak Amarapurkar
CTRI/2009/091/000138	CTRI2009091000138	Approved	Ethics committee, Asian Institute of Gastroenterology, 6-3-661, Somajiguda, Hyderabad - 500 082- Dr. Nageshwar Reddy
CTRI/2009/091/000138	CTRI2009091000138	Approved	Ethics Committee, Poona Hospital and Research Centre, Pune- Dr. Vinay Thorat
CTRI/2009/091/000138	CTRI2009091000138	Approved	Ethics committee, KEM Hospital RC Rasta Peth, Pune - 411011- Dr. Bharat Kalambe
CTRI/2009/091/000138	CTRI2009091000138	Approved	Institutional Ethics Committee, Andhra Medical College, Visakhapatnam - Dr. P. Murli Krishna
CTRI/2009/091/000138	CTRI2009091000138	Approved	Institutional Ethics committee, All India Institute of Medical science, Ansari nagar, New Delhi - 110029- Dr. Vineet Ahuja
CTRI/2009/091/000138	CTRI2009091000138	Approved	Institutional Ethics Committee, KMC, Mangalore- Dr. Bailuru Vishwanath Tantry
CTRI/2009/091/000138	CTRI2009091000138	Approved	Institutional Ethics Committee, Chatrapati Shau Maharaj Medical University, Lucknow- Dr. Abhijit Chandra
CTRI/2009/091/000138	CTRI2009091000138	Approved	Institutional Ethics Committee, Monilek Hospital and Research Centre, Jaipur- Dr. Mukesh Sarna
CTRI/2009/091/000138	CTRI2009091000138	Approved	Institutional Ethics Committee, Medwin Hospitals, Hyderabad- Dr Ramesh Kumar
CTRI/2009/091/000138	CTRI2009091000138	Approved	Institutional Ethics Committee, Yashoda Hospitals, Secunderabad- Dr. Ravi B. Shankar
CTRI/2009/091/000138	CTRI2009091000138	Approved	Institutional Ethics Committee, Owaisi Hospital and Research Centre, Hyderabad- Dr. Mohammed Aejaz Habeeb
CTRI/2009/091/000139	CTRI2009091000139	Approved	HCG Central ethics committee 1st floor, HCG tower, #8P. Kalinga Rao Road, Sampangi Ram Nagar Bangalore
CTRI/2009/091/000139	CTRI2009091000139	Approved	Ethics Committee, Apollo Health City, Jubilee Hills, Hyderabad 500032
CTRI/2009/091/000139	CTRI2009091000139	Submittted/Under Review	Institutional Ethics Committee, Deenanath Mangeshkar Hospital and Research Centre, Erandawne Pune 411004
CTRI/2009/091/000139	CTRI2009091000139	Submittted/Under Review	Human Ethics Committee, Tata Memorial Centre, Parel, Mumbai 400012
CTRI/2009/091/000139	CTRI2009091000139	Approved	Poona Medical Research Foundation, Ruby HAll Clinic, 40 Sasoon Road Pune, 411001
CTRI/2009/091/000140	CTRI2009091000140	Approved	Science for Health
CTRI/2009/091/000140	CTRI2009091000140	Approved	Astha Independent Ethics Committee
CTRI/2009/091/000140	CTRI2009091000140	Approved	Medisys Clinisearch Ethical Review Board
CTRI/2009/091/000140	CTRI2009091000140	Approved	Astha Independent Ethics Committee
CTRI/2009/091/000140	CTRI2009091000140	Approved	Bhagavan Mahaveer Jain Hospital Ethics Committee on Human Research
CTRI/2009/091/000140	CTRI2009091000140	Approved	Bangalore Central Ethics Committee
CTRI/2009/091/000140	CTRI2009091000140	Approved	CMC Ethics Review Board
CTRI/2009/091/000140	CTRI2009091000140	Approved	Care foundation Institutional Ethical Committee
CTRI/2009/091/000140	CTRI2009091000140	Approved	Institutional Ethics Committee, Kamineni Hospitals
CTRI/2009/091/000140	CTRI2009091000140	Approved	Ethics Committee, Nizams Institute of Medical Science
CTRI/2009/091/000140	CTRI2009091000140	Approved	Medicity Ethics Committee
CTRI/2009/091/000140	CTRI2009091000140	Approved	Institutional Ethics Committee, KIMS
CTRI/2009/091/000141	CTRI2009091000141	Approved	CHL-Apollo Hospitals, Ethics Committee, Indore- Dr. Pradeep Mehta
CTRI/2009/091/000141	CTRI2009091000141	Approved	Medical Research Society Ethics Committee, Bhatia Hospital, Mumbai- Dr. Sujeet Rajan
CTRI/2009/091/000141	CTRI2009091000141	Approved	Cerebral Independent Review Board, Hyderabad- Dr. Sandeep Saboo
CTRI/2009/091/000141	CTRI2009091000141	Approved	Ethics Committee, Asthma and Allergy Centre, Mumbai- Dr. Pramod Niphadkar
CTRI/2009/091/000141	CTRI2009091000141	Approved	Ethical Review Board, M.S. Ramaiah Medical College and Teaching Hospital, Bangalore- Dr K. N. Mohan Rao
CTRI/2009/091/000141	CTRI2009091000141	Approved	Ethics Committee, M G M Medical College & Associated Hospital Society,Indore- Dr. Ashok Bajpai
CTRI/2009/091/000141	CTRI2009091000141	Approved	Ethics Committee, Chennai Thoracic Research Institute, Chennai- Dr. Kannivela Jagannath
CTRI/2009/091/000141	CTRI2009091000141	Approved	Independent Ethics Committee, Chest Research Foundation, Pune- Dr. Sandeep Salvi
CTRI/2009/091/000141	CTRI2009091000141	Approved	Ethics Committee, Monilek Hospital and Research Centre, Jaipur- Dr. MukeshKumar Sarna
CTRI/2009/091/000141	CTRI2009091000141	Approved	KMCH Ethics Committee, Kovai Medical Center and Hospital Ltd, Coimbatore- Dr V. R. Pattabbiraman
CTRI/2009/091/000141	CTRI2009091000141	Approved	Institutional Ethics Committee, Dayanand Medical College & Hospital, Ludhiana- Dr. Jagdeep Whig
CTRI/2009/091/000142	CTRI2009091000142	Approved	All India Institute of Medical Sciences
CTRI/2011/12/002221	CTRI201112002221	Approved	Independent Ethics Committee-Aditya, Ahmadabad
CTRI/2009/091/000145	CTRI2009091000145	Approved	Institutional Ethical Review Board St Johns Medical College & Hospital, Bangalore
CTRI/2009/091/000145	CTRI2009091000145	Approved	Mediciti Ethics Committee Mediciti Hospital, Mediciti Institute of of Medical Sciences and share organizations, Hyderabad
CTRI/2009/091/000146	CTRI2009091000146	Not Applicable	Bombay Hospital Ethics Committee, Mumbai
CTRI/2009/091/000146	CTRI2009091000146	Approved	Institutional Ethics Commitee
CTRI/2009/091/000146	CTRI2009091000146	Approved	Ethics Review Board-Orchid Nursing Home
CTRI/2009/091/000146	CTRI2009091000146	Approved	CHL Apollo Hospital ethics committee ,Indore
CTRI/2009/091/000146	CTRI2009091000146	Approved	Human Ethics Committee-Tata Memorial Hospital,Mumbai.
CTRI/2009/091/000146	CTRI2009091000146	Approved	GCS/GCRI Ethics committee
CTRI/2009/091/000147	CTRI2009091000147	Approved	Ethical Committee, Allergy Asthma Associates, Mysore
CTRI/2009/091/000147	CTRI2009091000147	Approved	The Institutional Human Ethics Committee, PSG IMS&R, Coimbatore
CTRI/2009/091/000147	CTRI2009091000147	Approved	Breathe Trust (Better Respiratory Environment and Technical Health Education Trust), Nagpur
CTRI/2009/091/000147	CTRI2009091000147	Approved	Ethics Committee of SMS Medical College and Hospital, Jaipur
CTRI/2009/091/000147	CTRI2009091000147	Approved	Ethics Committee , Diabetes Thyroid Hormone Research Institute Pvt Ltd, Indore
CTRI/2009/091/000147	CTRI2009091000147	Approved	Institutional Ethics Committee, Mangalore
CTRI/2009/091/000147	CTRI2009091000147	Approved	Ethics Committee, Apollo Hospital, Hyderabad
CTRI/2009/091/000147	CTRI2009091000147	Approved	KEM Hospital and Research Centre, Pune
CTRI/2009/091/000147	CTRI2009091000147	Approved	Institutional Review Board, Christian Medical College, Vellore
CTRI/2009/091/000147	CTRI2009091000147	Approved	S R Kalla Memorial Ethical Committee for Human Research, Jaipur
CTRI/2009/091/000147	CTRI2009091000147	Approved	Metro Ethics Review Board, Noida
CTRI/2009/091/000148	CTRI2009091000148	Approved	Independent Ethics Committee
CTRI/2009/091/000148	CTRI2009091000148	Approved	Clinicom,
CTRI/2009/091/000148	CTRI2009091000148	Approved	Institutional Ethics Committee, Maulana Azad Medical College
CTRI/2009/091/000148	CTRI2009091000148	Approved	Institutional Ethics Committee, global Hospitals
CTRI/2009/091/000148	CTRI2009091000148	Approved	Institutuional Ethics Committee, Deccan College of Medical Sciences & Allied Hospitals
CTRI/2009/091/000148	CTRI2009091000148	Approved	Institutional Ethics Committee, Maulana Azad Medical College
CTRI/2009/091/000148	CTRI2009091000148	Approved	Osmania Medical College Ethics Committee
CTRI/2009/091/000149	CTRI2009091000149	Approved	Central India Medical Research Ethics Committee , Nagpur
CTRI/2009/091/000149	CTRI2009091000149	Approved	Bibi Genreal Hospital and Cancer Institute
CTRI/2009/091/000149	CTRI2009091000149	Approved	National Health & Education Society Clinical research and ethics committee
CTRI/2009/091/000149	CTRI2009091000149	Approved	Kidwai Ethics Committee
CTRI/2009/091/000149	CTRI2009091000149	Approved	Tata Memorial Hospital Ethics Committee
CTRI/2009/091/000149	CTRI2009091000149	Approved	SEAROC ETHICS COMMITTEE
CTRI/2009/091/000150	CTRI2009091000150	Submittted/Under Review	Institutional Ethics Committee,Medical College, Trivandrum
CTRI/2012/02/002431	CTRI201202002431	Approved	Father Muller Hospital Ethical Committee
CTRI/2012/02/002431	CTRI201202002431	Approved	Apollo Speciality Hospital Ethics Committee
CTRI/2012/02/002431	CTRI201202002431	Approved	Independent Ethics Committee
CTRI/2012/02/002431	CTRI201202002431	Approved	IEC
CTRI/2012/02/002431	CTRI201202002431	Approved	Poona Medical Research foundation Ethics Committee
CTRI/2012/02/002431	CTRI201202002431	Approved	Mallika Ethical committee
CTRI/2012/02/002431	CTRI201202002431	Approved	Sahyadri Ethics Committee
CTRI/2009/091/000154	CTRI2009091000154	Approved	Bharti Hospital EC
CTRI/2009/091/000154	CTRI2009091000154	Approved	HCG Medisurge Ethics Committee
CTRI/2009/091/000154	CTRI2009091000154	Approved	clinicom Ethics Committee
CTRI/2009/091/000160	CTRI2009091000160	Approved	Institutional Ethics Committee G. Kuppuswamy Naidu Memorial Hospital
CTRI/2009/091/000160	CTRI2009091000160	Approved	Tata Memorial Hospital Human Ethics Committee
CTRI/2009/091/000160	CTRI2009091000160	Approved	Meenakshi Misson Hospital and Research Center Ethical Review Board
CTRI/2009/091/000161	CTRI2009091000161	Approved	Independant Ethics committee, MumbaiDr Jyothydev
CTRI/2009/091/000161	CTRI2009091000161	Approved	Independant Ethics committee, Mumbai_Dr Nallaperumal
CTRI/2009/091/000162	CTRI2009091000162	Approved	Independent Ethics Committee Aditya
CTRI/2009/091/000162	CTRI2009091000162	Approved	Ethics Committee Government Medical College Bhavnagar
CTRI/2009/091/000162	CTRI2009091000162	Approved	Institutional Ethics Committee Sheth VS General Hospital Sheth Chinai Maternity Hospital Ahmedabad
CTRI/2009/091/000162	CTRI2009091000162	Approved	Institutional Ethics Committee - Mahatma Gandhi Medical College & Hospital, Jaipur
CTRI/2009/091/000162	CTRI2009091000162	Approved	Institutional Ethics Committee- B. J. Medical College & Civil Hospital, Ahmedabad
CTRI/2011/04/001694	CTRI201104001694	Approved	IECHR - Medical College, Baroda
CTRI/2011/04/001694	CTRI201104001694	Approved	Internal Review Board - Institute of Kidney Disease & Research Centre, Ahmedabad
CTRI/2011/04/001694	CTRI201104001694	Approved	Institutional Ethics Committee - Mahatma Gandhi Medical College & Hospital, Jaipur
CTRI/2009/091/000168	CTRI2009091000168	Approved	Ethics committee AMU Aligarh
CTRI/2009/091/000171	CTRI2009091000171	Approved	NIMHANS Ethics Committee, Bangalore
CTRI/2009/091/000171	CTRI2009091000171	Approved	Ethics Committee of Manipal Hospital and Manipal Heart Foundation, Bangalore
CTRI/2009/091/000171	CTRI2009091000171	Approved	Institutional Ethics Committee, Lucknow
CTRI/2009/091/000171	CTRI2009091000171	Approved	Ethics Committee , Apollo Hospitals Enterprise Limited, Chennai
CTRI/2009/091/000171	CTRI2009091000171	Approved	Institute Ethics Committee, Delhi
CTRI/2009/091/000171	CTRI2009091000171	Approved	Human Ethics Committee, Mumbai
CTRI/2009/091/000171	CTRI2009091000171	Approved	Institute Ethics Committee, Kerala
CTRI/2009/091/000171	CTRI2009091000171	Approved	Institute Ethics Committee, Haryana
CTRI/2009/091/000171	CTRI2009091000171	Approved	Institutional Ethics Committee, Hyderabad
CTRI/2009/091/000171	CTRI2009091000171	Approved	Institutional Ethics Committee, Bangalore
CTRI/2009/091/000171	CTRI2009091000171	Approved	Institutional Ethics Committee, Kolkata
CTRI/2009/091/000171	CTRI2009091000171	Approved	Institutional Ethics Committee, Kerala
CTRI/2009/091/000172	CTRI2009091000172	Approved	Ethics committee, Bhagwan Mahaveer Jain Hospital
CTRI/2009/091/000172	CTRI2009091000172	Approved	Institutional Ethics Committee Amrita Institute of Medical Sciences and Research Center
CTRI/2009/091/000172	CTRI2009091000172	Approved	Ethics Committee, Sri Ganga Ram Hospital
CTRI/2009/091/000172	CTRI2009091000172	Approved	M.S Ramaiah Memorial Hospital, Ethical review board
CTRI/2009/091/000173	CTRI2009091000173	Approved	Institutional Review Board, Fortis Hospital
CTRI/2009/091/000174	CTRI2009091000174	Approved	Diacare Research Ethics Committee, Ahmedabad
CTRI/2009/091/000174	CTRI2009091000174	Approved	BMJH Ethics Committee on Human Research, Bangalore
CTRI/2009/091/000174	CTRI2009091000174	Approved	Medisys Clinisearch Ethical Review Board, Bangalore
CTRI/2009/091/000174	CTRI2009091000174	Submittted/Under Review	Independent Ethics Committee, Mumbai
CTRI/2009/091/000174	CTRI2009091000174	Approved	Swasthya Kalyan Ethics Committee, Jaipur
CTRI/2009/091/000174	CTRI2009091000174	Approved	S.R.Kalla Memorial Ethical Committee for Human Research, Jaipur
CTRI/2009/091/000175	CTRI2009091000175	Approved	Clinical Ethics Forum
CTRI/2009/091/000175	CTRI2009091000175	Approved	Clinical Ethics Forum
CTRI/2009/091/000175	CTRI2009091000175	Approved	Cosmos Independent Ethics Committee
CTRI/2009/091/000175	CTRI2009091000175	Approved	Clinical Ethics Forum
CTRI/2009/091/000175	CTRI2009091000175	Approved	Ethics Committee, Asha Hospital
CTRI/2009/091/000175	CTRI2009091000175	Approved	Ethical Committee, Sheth V S General Hospital
CTRI/2009/091/000175	CTRI2009091000175	Approved	National Ethics Committee
CTRI/2009/091/000175	CTRI2009091000175	Approved	Institutional Ethics Committee, Maharashtra Institute of mental health
CTRI/2009/091/000176	CTRI2009091000176	Approved	Care Foundation Institutional Ethics Committee
CTRI/2009/091/000176	CTRI2009091000176	Approved	Institutional Review Board, Cardiac Research Academy & Srinivasa Cardiology Centre Pvt Ltd
CTRI/2009/091/000176	CTRI2009091000176	Approved	Ethics Committee of Care Institute of Medical Sciences
CTRI/2009/091/000176	CTRI2009091000176	Approved	M.S.Ramaiah Medical College and Teaching Hospital Ethical Review Board
CTRI/2009/091/000177	CTRI2009091000177	Approved	Suraksha Neuro Care
CTRI/2009/091/000177	CTRI2009091000177	Approved	VIMHANS
CTRI/2009/091/000177	CTRI2009091000177	Approved	Ruby General Hospital Kolkata
CTRI/2009/091/000177	CTRI2009091000177	Approved	Sir Ganga Ram Hospital, Delhi
CTRI/2009/091/000177	CTRI2009091000177	Approved	Sri Aurobindo seva kendra
CTRI/2009/091/000177	CTRI2009091000177	Approved	Sri Ramchandra Medical Hospital, Chennai
CTRI/2009/091/000177	CTRI2009091000177	Approved	Amrita Inst. of Medical Sciences
CTRI/2009/091/000177	CTRI2009091000177	Approved	Abhishek Hospital
CTRI/2009/091/000177	CTRI2009091000177	Approved	Baby Memorial Hospital, Calicut
CTRI/2009/091/000177	CTRI2009091000177	Approved	Apollo Hospital , Hyderabad
CTRI/2009/091/000177	CTRI2009091000177	Submittted/Under Review	Dayanand Medical College & Hospital
CTRI/2009/091/000177	CTRI2009091000177	Approved	Brain & Mind Institute, Nagpur
CTRI/2009/091/000177	CTRI2009091000177	Approved	Dr. Neeta Mehta 's Clinic
CTRI/2009/091/000177	CTRI2009091000177	Approved	Deenanath Mangashkar Hospital & Research Centre
CTRI/2009/091/000177	CTRI2009091000177	Approved	IRL Research Pvt Ltd, Mumbai
CTRI/2009/091/000177	CTRI2009091000177	Approved	Indraprastha Apollo Hospital, Delhi
CTRI/2009/091/000177	CTRI2009091000177	Approved	Vijaya Health Centre, Chennai
CTRI/2009/091/000177	CTRI2009091000177	Approved	John's Medical College & Hospital, bangalore
CTRI/2009/091/000177	CTRI2009091000177	Approved	J.S.S Hospital, mysore
CTRI/2009/091/000177	CTRI2009091000177	Approved	Kovai Medical Centre & Hospital, Coimbatore
CTRI/2009/091/000177	CTRI2009091000177	Approved	keerthi Neuro Care
CTRI/2009/091/000177	CTRI2009091000177	Approved	Mallikatta Neuro & Research Centre, Managalore
CTRI/2009/091/000177	CTRI2009091000177	Approved	M.S. RamaiahMemorial Hospital, Bangalore
CTRI/2009/091/000177	CTRI2009091000177	Approved	Neuro Care Centre, Lucknow
CTRI/2009/091/000177	CTRI2009091000177	Approved	Neuro Care Center
CTRI/2009/091/000177	CTRI2009091000177	Approved	Owasis Hospital & Research Center, Hyderabad
CTRI/2009/091/000177	CTRI2009091000177	Approved	Nizam's Inst of Medical Sciences, Hyderabad
CTRI/2009/091/000179	CTRI2009091000179	Approved	CLINICOM, Independent Ethics Committee for Dr. S. Balamurugan
CTRI/2009/091/000179	CTRI2009091000179	Approved	CLINICOM, Independent Ethics Committee for Dr. Narender Khippal Clinic
CTRI/2009/091/000179	CTRI2009091000179	Approved	Ethics Committee for Allergy Asthma And Chest Center
CTRI/2009/091/000179	CTRI2009091000179	Approved	CLINICOM, Independent Ethics Committee for Karthik Polyclinic-DrVNandagopal
CTRI/2009/091/000179	CTRI2009091000179	Approved	Institutional Ethics Committee of JSS Medical College for JSS Medical College Hospital-Dr. Jayaraj B.S.
CTRI/2009/091/000179	CTRI2009091000179	Approved	Independent Ethics Committee for Chest Research Foundation-Dr. Sandeep Salvi
CTRI/2009/091/000179	CTRI2009091000179	Approved	KMCH Ethics Committee for Kovai Medical Centre and Hospital
CTRI/2009/091/000179	CTRI2009091000179	Approved	Institutional Human Ethics Committee for PSG Institute of Medical Science & Research-Dr. K. Srikanth
CTRI/2009/091/000179	CTRI2009091000179	Approved	Swasthya Kalyan Ethics Committee for Asthma Bhawan-Dr. Manish Jain
CTRI/2009/091/000179	CTRI2009091000179	Approved	Manipal University Ethics Committee for Kasturba Medical College & Hospital Manipal- Dr.Gowrinath K
CTRI/2009/091/000180	CTRI2009091000180	Approved	Ethics committee of Diabetes Thyroid hormone Research Intsitute Pvt Ltd, Indore
CTRI/2009/091/000180	CTRI2009091000180	Approved	Institutional Ethics review Board, CBCI Society for Medical Education, St. Johns Medical College Hospital, Sarjapur Road, Bangalore
CTRI/2009/091/000180	CTRI2009091000180	Approved	Human Ethical Committee, Medical College, Trivandrum , Kerala. 695011
CTRI/2009/091/000180	CTRI2009091000180	Approved	Institutional Ethics Committee of Bansal Hospital, Bansal Hospital and Research Centre, 17 Janakpuri-1, Jaipur
CTRI/2009/091/000180	CTRI2009091000180	Approved	Independent Ethics Committee, G-10, Shubham Apartment, Central Spine, Vidhyadhar Nagar, Jaipur, 302023
CTRI/2009/091/000180	CTRI2009091000180	Approved	Sterling hospital ethics committee, Sterling Hospitals , Sterling hospital Road, Memnagar, Ahmedabad-52
CTRI/2009/091/000180	CTRI2009091000180	Approved	Ethics Committee, Apollo Health City, Jubilee Hills, Hyderabad-500033
CTRI/2009/091/000180	CTRI2009091000180	Approved	Institutional Ethics Committee, Malabar Institute of Medical Sciences, Govindapuram P.O, Kozhikode 673016
CTRI/2009/091/000180	CTRI2009091000180	Submittted/Under Review	Institutional Ethical Committee, JSS Medical College, SS Nagara, Mysore - 15
CTRI/2009/091/000180	CTRI2009091000180	Approved	Institutional Ethics Committee, Dayanand Medical College and Hospital, Tagore Nagar, Civil Lines, Ludhiana - 141 001(Punjab), India
CTRI/2009/091/000180	CTRI2009091000180	Approved	Heart Care Clinic, 201, BalleshwarAvenue, Opp. Rajpath Club, Sarkhej Gandhi Nagar Highway, Ahmedabad-380015
CTRI/2009/091/000180	CTRI2009091000180	Approved	Independent Human Ethics Committee, Health and Research Centre, T.C. 1/907, 1st Floor, Devi Scans Building, Kumarapuram Medical College P.O. 695011, Trivandrum
CTRI/2009/091/000180	CTRI2009091000180	Submittted/Under Review	Ethical Committee , Allergy Asthma Associates, #1397, 4th Cross, Krishnamurthypuram, Mysore -570004
CTRI/2009/091/000180	CTRI2009091000180	Approved	Cerebral Independent Review Board, 14-7-25, Begum Bazar, Hyderabad-500012
CTRI/2009/091/000181	CTRI2009091000181	Submittted/Under Review	Birla Cancer Center-IRB
CTRI/2009/091/000181	CTRI2009091000181	Submittted/Under Review	Bhagwan Mahaveer-Institutional EC
CTRI/2009/091/000181	CTRI2009091000181	Approved	ICON Ethics Committee
CTRI/2009/091/000181	CTRI2009091000181	Approved	ICON Ethics Committee
CTRI/2009/091/000181	CTRI2009091000181	Submittted/Under Review	Mahavir Cancer Institute & Research Center
CTRI/2009/091/000182	CTRI2009091000182	Approved	Ethics Commmittee of Care Institute of Medical Sciences CIMS Hospitals Pvt. Ltd
CTRI/2009/091/000182	CTRI2009091000182	Approved	Bankers Ethics Committee
CTRI/2009/091/000182	CTRI2009091000182	Approved	Institutional Ethics Committee, Care Foundation
CTRI/2009/091/000182	CTRI2009091000182	Approved	Heart First Ethics Committee
CTRI/2009/091/000182	CTRI2009091000182	Approved	Mediciti Ethics Committee
CTRI/2009/091/000182	CTRI2009091000182	Approved	Kovai Medical Center and Hospital
CTRI/2009/091/000182	CTRI2009091000182	Approved	Poona Hospital and Research Centre
CTRI/2009/091/000182	CTRI2009091000182	Approved	Meenakshi Mission Hospital and Research Centre
CTRI/2009/091/000183	CTRI2009091000183	Approved	Ethics Commmittee of Care Institute of Medical Sciences CIMS Hospitals Pvt.Ltd
CTRI/2009/091/000183	CTRI2009091000183	Approved	Bankers Ethics Committee,
CTRI/2009/091/000183	CTRI2009091000183	Approved	Institutional Ethics Committee,
CTRI/2009/091/000183	CTRI2009091000183	Approved	Heart First Ethics Committee
CTRI/2009/091/000183	CTRI2009091000183	Approved	Mediciti Ethics Committee,
CTRI/2009/091/000183	CTRI2009091000183	Approved	Kovai Medical Center and Hospital
CTRI/2009/091/000183	CTRI2009091000183	Approved	Poona Hospital and Research Centre
CTRI/2009/091/000183	CTRI2009091000183	Approved	Meenakshi Mission Hospital and Research Centre
CTRI/2009/091/000184	CTRI2009091000184	Approved	Heart First Ethics Committee
CTRI/2009/091/000184	CTRI2009091000184	Approved	Ethics Commmittee of Care Institute of Medical Sciences CIMS Hospitals Pvt.Ltd
CTRI/2009/091/000184	CTRI2009091000184	Approved	Kovai Medical Center and Hospital
CTRI/2009/091/000184	CTRI2009091000184	Approved	Institutional Ethics Committee,
CTRI/2009/091/000184	CTRI2009091000184	Approved	Meenakshi Mission Hospital and Research Centre
CTRI/2009/091/000184	CTRI2009091000184	Approved	Mediciti Ethics Committee,
CTRI/2009/091/000184	CTRI2009091000184	Approved	Poona Hospital and Research Centre
CTRI/2009/091/000187	CTRI2009091000187	Approved	ETHICAL COMMITTEE, BANGALORE MEDICAL COLLEGE & RESEARCH INSTITUTE
CTRI/2009/091/000187	CTRI2009091000187	Approved	CLINICOM
CTRI/2009/091/000187	CTRI2009091000187	Approved	ETHICS COMMITTEE, APOLLO HOSPITALS
CTRI/2009/091/000187	CTRI2009091000187	Approved	ETHICAL COMMITTEE, BANGALORE MEDICAL COLLEGE & RESEARCH INSTITUTE
CTRI/2009/091/000187	CTRI2009091000187	Approved	INSTITUTIONAL HUMAN ETHICS COMMITTEE, PSG INSTITUTE OF MEDICAL SCIENCE & RESEARCH,
CTRI/2009/091/000187	CTRI2009091000187	Approved	INSTITUTIONAL ETHICS COMMITTEE, COIMBATORE CHEST CLINIC
CTRI/2009/091/000187	CTRI2009091000187	Approved	LOCAL ETHICS COMMITTEE, GOA MEDICAL COLLEGE
CTRI/2009/091/000187	CTRI2009091000187	Approved	KMCH ETHICS COMMITTEE
CTRI/2009/091/000190	CTRI2009091000190	Approved	Independent ethics Committee, Aditya
CTRI/2009/091/000190	CTRI2009091000190	Approved	HCG Medisurge Ethics Committee
CTRI/2009/091/000190	CTRI2009091000190	Approved	Institutional Ethics Committee KEMHRC
CTRI/2009/091/000190	CTRI2009091000190	Approved	Institutional Ethics Commitee IPGMER
CTRI/2009/091/000190	CTRI2009091000190	Approved	Pioneer Ethics Committee
CTRI/2009/091/000190	CTRI2009091000190	Approved	Mahalasa Independent Ethics Committee
CTRI/2009/091/000190	CTRI2009091000190	Approved	Post Graduate Institute of Medical Education & Research (PGIMER) IEC
CTRI/2009/091/000193	CTRI2009091000193	Approved	Institutional Review Board, Rajiv Gandhi Cancer Institute and Research Center
CTRI/2009/091/000193	CTRI2009091000193	Approved	Dr. RML Hospital Ethics Committee
CTRI/2009/091/000193	CTRI2009091000193	Approved	SEAROC Ethics Committee
CTRI/2009/091/000193	CTRI2009091000193	Approved	Institutional Ethics Committee
CTRI/2009/091/000193	CTRI2009091000193	Approved	Central Ethics Committee
CTRI/2009/091/000193	CTRI2009091000193	Approved	Ethics Committee
CTRI/2009/091/000193	CTRI2009091000193	Approved	Ethics Committee
CTRI/2009/091/000193	CTRI2009091000193	Approved	Ethics Committee, Poona Medical Research Foundation
CTRI/2009/091/000193	CTRI2009091000193	Approved	Ethics Committee safdarjang hospital
CTRI/2009/091/000193	CTRI2009091000193	Approved	Ethics Committee, Woodlands Medical Centre
CTRI/2009/091/000193	CTRI2009091000193	Approved	Ethics Committee, SP medical College and associated group of Hospitals, Bikaner
CTRI/2009/091/000193	CTRI2009091000193	Approved	Institutional Ethical Committee, Jawahar Lal Nehru cancer Hospital and Research Centre
CTRI/2009/091/000193	CTRI2009091000193	Approved	Human Ethics Committee, Regional Cancer Centre Thiruvananthpuram
CTRI/2009/091/000194	CTRI2009091000194	Approved	Ethics Committee Meenakshi Mission Hospital and Research Centre, Madurai.
CTRI/2009/091/000194	CTRI2009091000194	Approved	Drug Trial Ethical Committee, Dayanand Medical College & Hospital
CTRI/2009/091/000194	CTRI2009091000194	Approved	Osmania Medical College Ethics Committee
CTRI/2009/091/000194	CTRI2009091000194	Approved	Ethics Committee, Mysore Medical College and Research Institute
CTRI/2009/091/000194	CTRI2009091000194	Approved	S. R. Kalla Memorial Ethical Committee for Human Research
CTRI/2009/091/000195	CTRI2009091000195	Approved	Ethics Committee, Fortis Hospital
CTRI/2009/091/000195	CTRI2009091000195	Approved	Bhagwan Mahaveer Cancer Hospital and Research Centre, Ethics Committee
CTRI/2009/091/000195	CTRI2009091000195	Approved	ICON Ethics Committee
CTRI/2009/091/000195	CTRI2009091000195	Approved	Human Ethics Committee, Tata Memorial Hospital
CTRI/2009/091/000195	CTRI2009091000195	Approved	Institutional Ethics Committee, Deenanath Mangeshkar Hospital
CTRI/2009/091/000195	CTRI2009091000195	Approved	Institute Ethics Committee, All India Institute of Medical Sciences
CTRI/2009/091/000195	CTRI2009091000195	Approved	Lakeshore Ethics Committee
CTRI/2009/091/000195	CTRI2009091000195	Approved	Institutional Ethics Committee, Nizams Institute of Medical Sciences
CTRI/2009/091/000195	CTRI2009091000195	Approved	SEAROC ETHICS COMMITTEE
CTRI/2009/091/000195	CTRI2009091000195	Approved	Medical Ethics Committee, Kidwai Memorial Institute of Oncology
CTRI/2009/091/000196	CTRI2009091000196	Approved	BYL Nair Hospital and TN Medical College,Independent Ethics Committee for Brain & Mind Institute-Dr Meshram
CTRI/2009/091/000196	CTRI2009091000196	Approved	BYL Nair Hospital and TN Medical College,Independent Ethics Committee for Biniwale Clinic
CTRI/2009/091/000196	CTRI2009091000196	Approved	Institutional Ethics Committee Deenanath Mangeshkar Hospital & Research Center-Dr Rahul Kulkarni
CTRI/2009/091/000196	CTRI2009091000196	Approved	BYL Nair Hospital and TN Medical College,Independent Ethics Committee for Jasleen Hospital-Dr. Ramtake
CTRI/2009/091/000196	CTRI2009091000196	Approved	KEM Hospital and Research Center Pune-Dr.N. Bhalerao
CTRI/2009/091/000196	CTRI2009091000196	Approved	Jaslok Hospital and Research Center IRB
CTRI/2009/091/000196	CTRI2009091000196	Approved	Sahyadri Speciality Hospitals Ethics Committee for Dr Hemant Sant
CTRI/2009/091/000197	CTRI2009091000197	Approved	Ethics Committee, Care Hospital
CTRI/2009/091/000197	CTRI2009091000197	Approved	Drug Trial Ethical Committee, Dayanand Medical College & Hospital
CTRI/2009/091/000197	CTRI2009091000197	Approved	Ethics Committee, Meenakshi Mission Hospital & Research Centre
CTRI/2009/091/000197	CTRI2009091000197	Approved	Ethics Committee, Manipal Accunova Limited
CTRI/2009/091/000197	CTRI2009091000197	Approved	Independent Human Ethical Committee,Dr.thomas, Kumarapuram,Trivendrum
CTRI/2009/091/000197	CTRI2009091000197	Approved	Ethics Committee, Sir Gangaram Hospital
CTRI/2009/091/000197	CTRI2009091000197	Approved	Institutional Ethics Committee, Madras Medical Mission
CTRI/2009/091/000198	CTRI2009091000198	Approved	DrugTrialEthicsCommittee, DMC
CTRI/2009/091/000198	CTRI2009091000198	Approved	Ethics Committee, Care Hospital
CTRI/2009/091/000198	CTRI2009091000198	Approved	Ethics Committee Meenakshi Mission Hospital & Research Centre
CTRI/2009/091/000198	CTRI2009091000198	Approved	Ethics Committee, Madras Medical Mission
CTRI/2009/091/000200	CTRI2009091000200	Approved	Ethics Committee B. J. Medical College and Sassoon Hospitals
CTRI/2009/091/000201	CTRI2009091000201	Approved	Vikram Hospitals Ethics Committee, Mysore
CTRI/2009/091/000201	CTRI2009091000201	Approved	Institutional Ethics Committee, Medwin Hospital, Hyderabad
CTRI/2009/091/000201	CTRI2009091000201	Approved	Institutional Ethics Committee, YAMER Yashoda Hospitals, Secunderabad
CTRI/2009/091/000201	CTRI2009091000201	Approved	KMCH Ethics Committee, Kovai Medical Centre and Hospital, Coimbatore
CTRI/2009/091/000201	CTRI2009091000201	Approved	Mallikatta Ethics Committee, Mangalore
CTRI/2009/091/000201	CTRI2009091000201	Approved	Clinical Trial Ethics Committee, Bhatia Hospital, Mumbai
CTRI/2009/091/000201	CTRI2009091000201	Approved	Bankers Ethics Committee, Vadodara
CTRI/2009/091/000201	CTRI2009091000201	Approved	Ethics Comittee of the heart Clinic, Ahemdabad
CTRI/2009/091/000201	CTRI2009091000201	Approved	Ethical/Research Committee, Narayana Hrudayalaya, Bangalore
CTRI/2009/091/000201	CTRI2009091000201	Approved	Ethics Committee, Apollo Hospitals International Ltd, Gandhinagar
CTRI/2009/091/000201	CTRI2009091000201	Approved	Ethics Committee, Apollo Hospitals Internation Ltd, Gandhinagar
CTRI/2009/091/000201	CTRI2009091000201	Approved	Ethics Committee, G. Kuppuswamy Naidu Memorial Hospital, Coimbatore
CTRI/2009/091/000201	CTRI2009091000201	Approved	Ethics Committee, Apollo Speciality Hospitals, Madurai
CTRI/2009/091/000201	CTRI2009091000201	Approved	Ethics Committee, Poona Research Foundation, Ruby Hall Clinic, Pune
CTRI/2009/091/000201	CTRI2009091000201	Approved	Ethics Committee, Kamineni Wockhardt Hospitals, hyderabad
CTRI/2009/091/000201	CTRI2009091000201	Approved	Ethics Committee, Seven Heals Hospitals, Vishakhapatanum
CTRI/2009/091/000201	CTRI2009091000201	Approved	Ethics Committee, S. P. Medical College & A. G. Hospitals, Bikaner
CTRI/2009/091/000201	CTRI2009091000201	Approved	Ethics Committee, Surat Medical Association Hall, surat
CTRI/2009/091/000201	CTRI2009091000201	Approved	Ethics Committee, SHARE Organisation, Mediciti Hospital, Hyderabad
CTRI/2009/091/000201	CTRI2009091000201	Approved	Independent Ethics Committee, Escorts Heart Institute & Research Center, Delhi
CTRI/2009/091/000201	CTRI2009091000201	Approved	Ethics Committee, Tagore Heart Care and Research Centre, Jalandhar
CTRI/2009/091/000201	CTRI2009091000201	Approved	Institutional Ethics Committee Global Hospital, Hyderabad
CTRI/2009/091/000201	CTRI2009091000201	Approved	Institutional Ethics Comittee, KEMHRC, Pune
CTRI/2009/091/000201	CTRI2009091000201	Approved	Institutional Ethics Committee, JSS Medical College and Hospital, Mysore
CTRI/2009/091/000201	CTRI2009091000201	Approved	Institutional Ethics Committee, Dinanath Mangaeshkar Hospital and research Centre, Pune
CTRI/2009/091/000204	CTRI2009091000204	Approved	Ethics Committee of Nizam's Institute of Medical Sciences
CTRI/2009/091/000204	CTRI2009091000204	Approved	Institute Ethics Committee, All India Institute of Medical Sciences, New Delhi
CTRI/2009/091/000207	CTRI2009091000207	Submittted/Under Review	2. Human Ethics Committee, Mumbai
CTRI/2009/091/000207	CTRI2009091000207	Approved	1. Institutional Ethics Committee-Kolkata
CTRI/2009/091/000207	CTRI2009091000207	Approved	4. Ethics Committee,New Delhi
CTRI/2009/091/000207	CTRI2009091000207	Approved	3. Institutional Ethics Committee, Patna
CTRI/2009/091/000207	CTRI2009091000207	Submittted/Under Review	6. Institutional Ethics Committee, Kochi
CTRI/2009/091/000207	CTRI2009091000207	Approved	5. The Medical Ethics Committee,Bangalore
CTRI/2009/091/000207	CTRI2009091000207	Approved	8. Institutional Ethics Committee, Calicut
CTRI/2009/091/000207	CTRI2009091000207	Approved	7. Ethical Review Board, Bangalore
CTRI/2009/091/000208	CTRI2009091000208	Approved	Clinicom
CTRI/2009/091/000210	CTRI2009091000210	Approved	Bangalore Endocrinology and Diabetes Research Center Ethics Committee on Human Research
CTRI/2009/091/000210	CTRI2009091000210	Approved	Bangalore Diabetes Hospital Ethics Committee
CTRI/2009/091/000210	CTRI2009091000210	Approved	Gujarat Kidney Foundation
CTRI/2009/091/000210	CTRI2009091000210	Approved	EC of Diabetes Thyroid Hormone Research Institute Pvt. Ltd.
CTRI/2009/091/000210	CTRI2009091000210	Approved	S.R. Kalla Memorial Ethical Committee for Human Research
CTRI/2009/091/000210	CTRI2009091000210	Submittted/Under Review	IEC, Coimbatore Diabetes Foundation
CTRI/2009/091/000211	CTRI2009091000211	Approved	Maulana Azad Medical College
CTRI/2009/091/000212	CTRI2009091000212	Approved	Sheth Vadilal Sarabhai Medical Research Foundation Trust-Ahmedabad
CTRI/2009/091/000213	CTRI2009091000213	Approved	Hospital Ethics Committee
CTRI/2009/091/000214	CTRI2009091000214	Approved	Curie Manavata Cancer Centre, Nashik- 422 004, Maharashtra
CTRI/2009/091/000214	CTRI2009091000214	Approved	Central India Cancer Research Institute, Nagpur - 440 010
CTRI/2009/091/000214	CTRI2009091000214	Approved	Global Hospital, Lakdi-Ka-Pool, Hyderabad-500004
CTRI/2009/091/000214	CTRI2009091000214	Approved	Deenanath Mangeshkar Hospital & Research Centre, Pune-411004
CTRI/2009/091/000214	CTRI2009091000214	Approved	Meenakshi Mission Hospital & Reasearch Centre, Lake Area. Melur. Madurai-625107
CTRI/2009/091/000214	CTRI2009091000214	Approved	Lifeline multispeciality hospital, chennai 600096, Tamil Nadu
CTRI/2009/091/000214	CTRI2009091000214	Approved	Sri RamaChandra university, Porur, Chennai- 600 116
CTRI/2009/091/000215	CTRI2009091000215	Approved	Bhatia Hospital Medical Research Society Ethics Committee(Institutional Ethics Committee) for Bhatia Hospital, Address: Bhatia General Hospital,Tardeo Road,Mumbai Central, Mumbai 400007, Phone No. 022-66660000, Fax No. 022-66660566, Email: info@bhatiahospital.com
CTRI/2009/091/000215	CTRI2009091000215	Approved	CLINICOM (Committee for Evaluation of Protocols for Clinical Research) for Asthma Allergy Centre, Address: Bhooma, No.7 , 17 A Cross , Malleswaram West,Bangalore 560055 , Tel (080) 23342471, Fax (080) 23342505 , E mail: clinicom@gmail.com
CTRI/2009/091/000216	CTRI2009091000216	Approved	Ethics Committee, Apollo Hospitals
CTRI/2009/091/000216	CTRI2009091000216	Approved	Drug Trial Ethical Committee, DMC
CTRI/2009/091/000216	CTRI2009091000216	Approved	Ethics Committee, BAngalore Medical College
CTRI/2009/091/000216	CTRI2009091000216	Approved	Ethics Committee, Asthma Allergy Centre
CTRI/2009/091/000216	CTRI2009091000216	Approved	Ethics Committee, Osmania Medical College
CTRI/2009/091/000216	CTRI2009091000216	Approved	Ethics Committee, Bangalore Medical College
CTRI/2009/091/000216	CTRI2009091000216	Approved	KMCH Ethics Committee
CTRI/2009/091/000216	CTRI2009091000216	Approved	Institutional Human Ethical Committee
CTRI/2009/091/000216	CTRI2009091000216	Approved	Swasthya Kalyan Ethics Committee
CTRI/2009/091/000216	CTRI2009091000216	Approved	Local Ethics Committee, Goa Medical College
CTRI/2009/091/000217	CTRI2009091000217	Approved	Science For Health
CTRI/2009/091/000217	CTRI2009091000217	Approved	Ethics Committee - Dr. V. Seshiah Diabetes Care & Research Institute, Chennai
CTRI/2009/091/000217	CTRI2009091000217	Approved	Sterling Hospital Ethics Committee
CTRI/2009/091/000217	CTRI2009091000217	Approved	Regional Ethics Committee, Coimbatore
CTRI/2009/091/000217	CTRI2009091000217	Not Applicable	Clinicom (Address:Bhooma No.7, 17A Cross, Malleshwaram west, Bangalore - 560055)
CTRI/2009/091/000217	CTRI2009091000217	Approved	Ethics Committee- Bangalore Diabetic Hospital
CTRI/2009/091/000217	CTRI2009091000217	Approved	Ethics Committee of Diabetes Thyroid Hormone Research Institute Pvt. Ltd, Indore
CTRI/2009/091/000217	CTRI2009091000217	Approved	Institutional Ethics Committee - B.R.I.D.E. , Karnal
CTRI/2009/091/000217	CTRI2009091000217	Approved	Institutional Ethics Committee - Amrita Institute of Medical Sciences
CTRI/2009/091/000217	CTRI2009091000217	Approved	KEM Hospital Research Centre Ethics Committee
CTRI/2009/091/000217	CTRI2009091000217	Approved	Institutional Ethics Committee -Nizam's Institute
CTRI/2009/091/000217	CTRI2009091000217	Approved	Poona Medical Research Foundation
CTRI/2009/091/000217	CTRI2009091000217	Approved	Medisys Clinisearch Ethical Review Board, Bangalore
CTRI/2009/091/000218	CTRI2009091000218	Approved	Biocompatible EC, Nasik
CTRI/2009/091/000218	CTRI2009091000218	Approved	IERB St.Johns Bangalore
CTRI/2009/091/000218	CTRI2009091000218	Approved	EC OF IPGMER
CTRI/2009/091/000218	CTRI2009091000218	Approved	KGN Mumbai
CTRI/2009/091/000219	CTRI2009091000219	Approved	Ethics Committee, SEAROC Cancer Center, Jaipur
CTRI/2009/091/000219	CTRI2009091000219	Approved	Ethical Committee, BP Poddar Hoapital & Research Centre
CTRI/2009/091/000219	CTRI2009091000219	Approved	Medical Ethics Committee, Kidwai Memorial Hospital, Bangalore
CTRI/2009/091/000219	CTRI2009091000219	Approved	Institutional Ethics Committee
CTRI/2009/091/000219	CTRI2009091000219	Approved	NIMS Ethics Committee, Hyderabad
CTRI/2009/091/000220	CTRI2009091000220	Approved	Research Committee, Department of Psychology, Osmania University
CTRI/2009/091/000226	CTRI2009091000226	Approved	All India Institute of Medical Sciences, Ethics Committee
CTRI/2009/091/000232	CTRI2009091000232	Approved	Poona Medical Research Foundation - Pune
CTRI/2009/091/000232	CTRI2009091000232	Approved	St Johns medical college and Institutional ethical review board- Bangalore
CTRI/2009/091/000232	CTRI2009091000232	Submittted/Under Review	The Ethics Committee, Vadapalani, Chennai
CTRI/2009/091/000232	CTRI2009091000232	Approved	National Ethics Committee, Paldi Ahmedabad
CTRI/2009/091/000232	CTRI2009091000232	Submittted/Under Review	National Ethics Committee, Ruby General Hospital, Kolkata
CTRI/2009/091/000232	CTRI2009091000232	Approved	National Health & education society clinical research & ethics committee - Mumbai
CTRI/2009/091/000232	CTRI2009091000232	Approved	Poona Hospital and research centre - Pune
CTRI/2009/091/000232	CTRI2009091000232	Approved	Vidyasagar Institue of Mental health & neurosciences ? VIMHANS - Delhi
CTRI/2009/091/000232	CTRI2009091000232	Approved	Vijaya Health Center - Chennai
CTRI/2009/091/000232	CTRI2009091000232	Approved	Central India Medical Research Ethics Committee, Nagpur
CTRI/2009/091/000232	CTRI2009091000232	Submittted/Under Review	18) Institute of Human Behaviour & Allied Sciences(IHBAS)
CTRI/2009/091/000232	CTRI2009091000232	Approved	Clinical Ethics Forum, Sion Mumbai
CTRI/2009/091/000232	CTRI2009091000232	Approved	Clinical Ethics Forum - Mumbai
CTRI/2009/091/000232	CTRI2009091000232	Submittted/Under Review	Ethics Committee on Clinical trials, Indraprastha Apollo Hospitals
CTRI/2009/091/000232	CTRI2009091000232	Approved	Dr. Kamakshi Memorial Hospital Pvt Ltd medical Ethics Committee - Chennai
CTRI/2009/091/000232	CTRI2009091000232	Submittted/Under Review	Ethics Committee, Sir Ganga Ram Hospital, New Delhi
CTRI/2009/091/000232	CTRI2009091000232	Submittted/Under Review	Ethics Committee, Baba Memorial Hospital, Calicut
CTRI/2009/091/000232	CTRI2009091000232	Approved	Independent Ethics Committee, Lucknow
CTRI/2009/091/000232	CTRI2009091000232	Approved	Independent ethics committee ? Nair Hospital Mumbai
CTRI/2009/091/000232	CTRI2009091000232	Approved	Sri Aurobindo Seva Kendra - Kolkata
CTRI/2009/091/000232	CTRI2009091000232	Submittted/Under Review	Institutional Ethics Committee J.S.S (Jagadguru Sri Shivarathreeshwara) Medical College
CTRI/2009/091/000232	CTRI2009091000232	Submittted/Under Review	Institute Ethics Committee, Post Graduate Institute of Medical Education and Research, Chandigarh
CTRI/2009/091/000232	CTRI2009091000232	Approved	Institutional Ethics Committee, Nizams Institute of Medical Sciences, Hyderabad
CTRI/2009/091/000232	CTRI2009091000232	Submittted/Under Review	Institutional Ethics Committee, AIIMS
CTRI/2009/091/000232	CTRI2009091000232	Approved	Institutional Human ethical Committee Kerala Institute of Medical Sciences
CTRI/2009/091/000232	CTRI2009091000232	Approved	Institutional Ethics Committee, Sri ramachandra University - Chennai
CTRI/2009/091/000232	CTRI2009091000232	Approved	KMCH Ethics Committee, Coimbaitore
CTRI/2009/091/000232	CTRI2009091000232	Approved	Institutional Human Ethical Committee, Kerala Institute of Medical Science
CTRI/2009/091/000232	CTRI2009091000232	Approved	Mallikatatta Ethical Committee, Karnataka
CTRI/2009/091/000232	CTRI2009091000232	Approved	M.S.Ramiah Memorial Medical College and Teaching Hospital, Bangalore
CTRI/2009/091/000240	CTRI2009091000240	Approved	Poona Medical Research Foundation
CTRI/2009/091/000240	CTRI2009091000240	Approved	Ethics Committee Allergy Asthma Associates
CTRI/2009/091/000240	CTRI2009091000240	Approved	PSG Institute of Medical Sciences & Research Institutional Human Ethics Committee
CTRI/2009/091/000240	CTRI2009091000240	Approved	Prince Aly Khan Hospital Ethics Committee
CTRI/2009/091/000240	CTRI2009091000240	Approved	Swasthya Kalyan Ethics Committee
CTRI/2009/091/000240	CTRI2009091000240	Approved	Metro Ethical Review Board
CTRI/2009/091/000240	CTRI2009091000240	Approved	Breathe Trust Ethics Committee
CTRI/2009/091/000240	CTRI2009091000240	Approved	Independent Ethics Committee Nagpur
CTRI/2009/091/000240	CTRI2009091000240	Approved	Hirabai Cowasji Jehangir Medical Research Institute
CTRI/2009/091/000240	CTRI2009091000240	Approved	Independent Human Ethics Committee health and research center
CTRI/2009/091/000240	CTRI2009091000240	Approved	Independent Ethics Committee of Apollo Hospitals
CTRI/2009/091/000240	CTRI2009091000240	Approved	Institutional Ethics Committee, KMC, Mangalore
CTRI/2009/091/000240	CTRI2009091000240	Approved	Institutional Ethical Review Board, St.Johns Medical College Hospital.
CTRI/2009/091/000240	CTRI2009091000240	Approved	Local Ethics Committee, Goa Medical College
CTRI/2009/091/000240	CTRI2009091000240	Approved	KMCH Ethics Committee
CTRI/2009/091/000243	CTRI2009091000243	Approved	Government Medical College Ethics Committe
CTRI/2009/091/000243	CTRI2009091000243	Approved	Clinicom
CTRI/2009/091/000243	CTRI2009091000243	Approved	Jehangir Clinical Development Centre Ethics Committe
CTRI/2009/091/000243	CTRI2009091000243	Approved	HCG Central Ethics Committe
CTRI/2009/091/000243	CTRI2009091000243	Approved	Sanjeevan Hospital Ethics Committe
CTRI/2009/091/000243	CTRI2009091000243	Submittted/Under Review	Prince Aly Khan Hospital Committe
CTRI/2009/091/000243	CTRI2009091000243	Approved	Shatabdi Hospital Ethics Committe
CTRI/2009/091/000244	CTRI2009091000244	Approved	Institutional Ethics Committe Jawaharlal Nehru Cancer Hospital
CTRI/2009/091/000244	CTRI2009091000244	Approved	Ethics Committe Bhagwan Mahaveer Cancer Hospital
CTRI/2009/091/000244	CTRI2009091000244	Approved	National Health and Education Society , Clinical Research and Ethics Committe ( Hinduja Hospital)
CTRI/2009/091/000244	CTRI2009091000244	Approved	Institutional Ethics Committe of Kusturba Medical College
CTRI/2009/091/000244	CTRI2009091000244	Approved	Poona Medical Research Foundation ( Ruby Hall Clinic)
CTRI/2009/091/000244	CTRI2009091000244	Approved	Institutional Ethics Committe AIIMS
CTRI/2009/091/000244	CTRI2009091000244	Submittted/Under Review	Ethics Committe AH Regional Cancer Centre
CTRI/2009/091/000244	CTRI2009091000244	Approved	Ethics Committe of Kidwai Memorial Institute
CTRI/2009/091/000244	CTRI2009091000244	Approved	Ethics Committe of Gujrat Cancer Research Hospital
CTRI/2009/091/000244	CTRI2009091000244	Approved	Ethics Committe of MS Ramaih
CTRI/2009/091/000244	CTRI2009091000244	Approved	Ethics Committe of Madurai Mission Hospital
CTRI/2009/091/000244	CTRI2009091000244	Submittted/Under Review	Ethics Committe of Pentamid Hospital
CTRI/2009/091/000244	CTRI2009091000244	Approved	Ethics Committe of Nizam Institute of Medical Science
CTRI/2009/091/000244	CTRI2009091000244	Approved	Human Ethics Committe of TATA Memorial Hospital
CTRI/2009/091/000244	CTRI2009091000244	Submittted/Under Review	Ethics Committe of Sir Gangaram Hospital
CTRI/2009/091/000249	CTRI2009091000249	Submittted/Under Review	Ethics committee -Osmania Medical college
CTRI/2009/091/000249	CTRI2009091000249	Approved	Institution Ethics Committee, lucknow
CTRI/2009/091/000249	CTRI2009091000249	Approved	Institutional Ethics Committe, G. Kuppuswamy Naidu Memorial Hospital
CTRI/2009/091/000249	CTRI2009091000249	Approved	EC SP Medical College & AG Hospital, Bikaner
CTRI/2009/091/000249	CTRI2009091000249	Approved	EC TCVS Pvt. Ltd, Ahmedabad
CTRI/2009/091/000249	CTRI2009091000249	Approved	EC Vikram Hospital & Heart Care, Mysore
CTRI/2009/091/000249	CTRI2009091000249	Approved	Ethics Committe, Apollo Hospitals
CTRI/2009/091/000249	CTRI2009091000249	Submittted/Under Review	Medanta Independent Ethics commitee, Gurgaon
CTRI/2009/091/000249	CTRI2009091000249	Submittted/Under Review	Nagpur Independent ethics committee
CTRI/2009/091/000249	CTRI2009091000249	Approved	Central India Medical research Ethics Committee, Nagpur
CTRI/2009/091/000249	CTRI2009091000249	Submittted/Under Review	Central India Medical Ethics commitee
CTRI/2009/091/000249	CTRI2009091000249	Submittted/Under Review	EC Avanti Institute of Cardiology, Maharastra
CTRI/2009/091/000249	CTRI2009091000249	Submittted/Under Review	CHL-Apollo Hospitals ethics commitee, Indore
CTRI/2009/091/000249	CTRI2009091000249	Approved	EC Deenanath Mangeshkar Hospital & research center, pune
CTRI/2009/091/000249	CTRI2009091000249	Approved	EC Baroda Heart Institute & Research Centre, Vadodara
CTRI/2009/091/000249	CTRI2009091000249	Approved	EC Escorts Heart Institute, Delhi
CTRI/2009/091/000249	CTRI2009091000249	Approved	EC Dr. Ramesh Cardiac & Multispeciality Hopsital, AP
CTRI/2009/091/000249	CTRI2009091000249	Approved	EC for MS Ramaih Memorial Hospital, Bangalore
CTRI/2009/091/000249	CTRI2009091000249	Approved	EC for Cardiac Care & Conselling Center, Pune
CTRI/2009/091/000249	CTRI2009091000249	Approved	Ethics Committee, Mediciti Hospital
CTRI/2009/091/000249	CTRI2009091000249	Approved	Ec Grant Medical Fondation, Pune
CTRI/2009/091/000249	CTRI2009091000249	Submittted/Under Review	EC Fortis Hospital, Rajasthan
CTRI/2009/091/000249	CTRI2009091000249	Approved	EC Heart Care Clinica, Ahmedabad
CTRI/2009/091/000249	CTRI2009091000249	Approved	EC Heart & General Hospital, Jaipur
CTRI/2009/091/000249	CTRI2009091000249	Submittted/Under Review	EC JSS Medical College & Hospital, Mysore
CTRI/2009/091/000249	CTRI2009091000249	Submittted/Under Review	Ec Holy Family, Mumbai
CTRI/2009/091/000249	CTRI2009091000249	Approved	EC Monilek Hospital & Research Center, Jaipur
CTRI/2009/091/000249	CTRI2009091000249	Approved	EC Lifecare institute of Medical Sciences & Research, Ahmedabad
CTRI/2009/091/000249	CTRI2009091000249	Submittted/Under Review	EC Narayana Hrudayalaya, Bangalore
CTRI/2009/091/000249	CTRI2009091000249	Approved	EC Nanjappa Hospital, Karnataka
CTRI/2009/091/000249	CTRI2009091000249	Submittted/Under Review	Norms Ethical committee, Mangalore
CTRI/2009/091/000249	CTRI2009091000249	Submittted/Under Review	Nagpur Independent ethics committee
CTRI/2009/091/000249	CTRI2009091000249	Approved	The Independent Ethics Committee, New Delhi
CTRI/2009/091/000249	CTRI2009091000249	Approved	Tagore Heart Care and Research Centre, Banda Bahadur Nagar, Mahavir Marg, Jalandhar - 144008
CTRI/2009/091/000249	CTRI2009091000249	Submittted/Under Review	St John's medical college and Hospital- Institutional Ethics commitee, Bangalore
CTRI/2009/091/000249	CTRI2009091000249	Approved	S.R.Kalla Memorial Ethical Committee for Human Research , 78,Dhuleshwar Garden, Behind HSBC Bank, Sardar Patel Marg, C-Scheme, Jaipur - 302001, India
CTRI/2009/091/000250	CTRI2009091000250	Approved	Institutional Review Board (Ethics Committee) of CMC, Vellore, Tamil Nadu, India
CTRI/2009/091/000251	CTRI2009091000251	Approved	Kotbagi Hospital- Independant Ethics Committee for Dr. Shahid Barmare
CTRI/2009/091/000251	CTRI2009091000251	Approved	Ethics Committee, ST. THERESA?S Hospital for Dr. Vikram Sharma
CTRI/2009/091/000251	CTRI2009091000251	Approved	M.S.Ramaiah Medical college and Teaching Hospital Ethical Review Board For Dr. R. Srinivasa
CTRI/2009/091/000251	CTRI2009091000251	Approved	Kotbagi Hospital- Independant Ethics Committee for Dr. Zubin Vaid
CTRI/2009/091/000251	CTRI2009091000251	Approved	Poona Medical Research Foundation for Dr R.S. Wadia
CTRI/2009/091/000251	CTRI2009091000251	Approved	Mallikatta Ethics committee for Dr. Shankara Nellikunja
CTRI/2009/091/000251	CTRI2009091000251	Approved	Kotbagi Hospital- Independant Ethics Committee for Dr. Deepak Namjoshi
CTRI/2009/091/000251	CTRI2009091000251	Approved	SMIRC - EC for Dr. Vijay Dhondge
CTRI/2009/091/000251	CTRI2009091000251	Approved	BABY Memorial Hospital Ethics committee for Dr. K. Abdul Salam
CTRI/2009/091/000251	CTRI2009091000251	Approved	Independent Ethics Committee, Dhanashree Hospital for Dr. Deepak S. Laddhed
CTRI/2009/091/000251	CTRI2009091000251	Approved	Independent Ethics Committee, Dhanashree Hospital for Dr. B. Raghunath
CTRI/2009/091/000251	CTRI2009091000251	Approved	Independent Ethics Committee, Dhanashree Hospital for Dr. K. Asokan
CTRI/2009/091/000251	CTRI2009091000251	Approved	Independent Ethics Committee, Dhanashree Hospital for Dr. Indraneel Basu
CTRI/2009/091/000251	CTRI2009091000251	Approved	Independent Ethics Committee, Dhanashree Hospital for Dr. M. Pradeep
CTRI/2009/091/000251	CTRI2009091000251	Approved	Independent Ethics Committee, Dhanashree Hospital for Dr. K.K.Nirmal Raj
CTRI/2009/091/000251	CTRI2009091000251	Approved	Independent Ethics Committee, Dhanashree Hospital for Dr. Shirish Deshpande
CTRI/2009/091/000251	CTRI2009091000251	Approved	Independent Ethics Committee, Dhanashree Hospital for Dr. P.H.A. Abdul Majeed
CTRI/2009/091/000252	CTRI2009091000252	Approved	Ethics committee for Research on Human Subjects, Seth GSMC and KEMH, Mumbai 400012
CTRI/2009/091/000258	CTRI2009091000258	Approved	Clinicom Independent Ethics Committee for Shatabdi Hospital
CTRI/2009/091/000258	CTRI2009091000258	Approved	Clinicom Independent Ethics Committee for Asthma Bhawan
CTRI/2009/091/000258	CTRI2009091000258	Approved	Clinicom Independent Ethics Committee for Surya Chest Foundation
CTRI/2009/091/000258	CTRI2009091000258	Approved	Clinicom Independent Ethics Committee for Shree Nursing Home
CTRI/2009/091/000258	CTRI2009091000258	Approved	Clinicom Independent Ethics Committee for Sahar Hospital
CTRI/2009/091/000258	CTRI2009091000258	Approved	Clinicom Independent Ethics Committee for Ashray Chest Centre
CTRI/2009/091/000258	CTRI2009091000258	Approved	Clinicom Independent Ethics Committee for Chest Asthma and Allergy Clinic-Dr.Poddar clinic
CTRI/2009/091/000258	CTRI2009091000258	Approved	Clinicom Independent Ethics Committee for Centre for Chest Diseases Allergy & Sleep Disorders
CTRI/2009/091/000258	CTRI2009091000258	Approved	Clinicom Independent Ethics Committee for Chest Clinic
CTRI/2009/091/000258	CTRI2009091000258	Approved	Clinicom Independent Ethics Committee for Chest Care Hospital
CTRI/2009/091/000258	CTRI2009091000258	Approved	Clinicom Independent Ethics Committee for Mutha Hospital
CTRI/2009/091/000258	CTRI2009091000258	Approved	Clinicom Independent Ethics Committee for Dr. Mehtas Allergy & Asthma Care And Research Centre
CTRI/2009/091/000258	CTRI2009091000258	Approved	Clinicom Independent Ethics Committee for Papinwar Hospital
CTRI/2009/091/000258	CTRI2009091000258	Approved	Clinicom Independent Ethics Committee for Nashik Rugnalaya
CTRI/2009/091/000260	CTRI2009091000260	Approved	Asthma Allergy Centre Ethics Committee
CTRI/2009/091/000260	CTRI2009091000260	Approved	Swasthya Kalyan Ethics Committee
CTRI/2009/091/000260	CTRI2009091000260	Approved	Apollo Hospitals Ethics Committee
CTRI/2009/091/000260	CTRI2009091000260	Approved	Ethics Committee, Osmania Medical College
CTRI/2009/091/000260	CTRI2009091000260	Approved	Ethics Committee, Chennai Thoracic Research Institute
CTRI/2009/091/000260	CTRI2009091000260	Approved	Institutional Human Ethical Committee
CTRI/2009/091/000260	CTRI2009091000260	Approved	Institutional Ethics Committee, Kasturba Medical College
CTRI/2009/091/000260	CTRI2009091000260	Approved	Institutional Review Board (Research & Ethics Committees), CMC
CTRI/2009/091/000260	CTRI2009091000260	Approved	Institutional Human Ethics Committee, PSG
CTRI/2009/091/000260	CTRI2009091000260	Approved	Sri Ramakrishna Hospital Ethics Committee
CTRI/2009/091/000260	CTRI2009091000260	Approved	Local Ethics Committee, Goa Medical College
[truncated: 35,030 more rows]
