# Supplementary material for: An analysis of deficiencies in the data of interventional drug trials registered with Clinical Trials Registry - India
Source: Trials. 2019 Aug 28;20:535. doi: 10.1186/s13063-019-3592-0 (PMC6712861; doi:10.1186/s13063-019-3592-0)
Supplement: Supplementary file 3 — The SQLite database with details of 12,673 trial records from CTRI. (ZIP 20 mb) [file 13063_2019_3592_MOESM3_ESM.zip › HealthCondition.csv]

ctri_number	primarykey	health_type	condition
CTRI/2007/091/000002	CTRI2007091000002	Healthy Human Volunteers	Subjects with extrinsic stains on teeth.
CTRI/2007/091/000003	CTRI2007091000003	Patients	Moderate to severe Psoriasis
CTRI/2007/091/000006	CTRI2007091000006	Healthy Human Volunteers	Plaque status on teeth surfaces of study subjects
CTRI/2007/091/000008	CTRI2007091000008		The study will be conducted in Newly Diagnosed Sputum Positive Pulmonary Tuberculosis patients.
CTRI/2007/091/000009	CTRI2007091000009	Healthy Human Volunteers	Subjects with dental hypersensitivity
CTRI/2007/091/000012	CTRI2007091000012		Newly detected sputum positive pulmonary tuberculosis
CTRI/2007/091/000013	CTRI2007091000013		locally advanced Squamous cell Head & Neck cancer, Stage III and IV (except M1).
CTRI/2007/091/000015	CTRI2007091000015	Patients	Primary prevention of Cardiovascular Diseases in subjects with moderate risk for Cardiovascular diseases
CTRI/2007/091/000016	CTRI2007091000016	Patients	Cardiovascular diseases.
CTRI/2007/091/000017	CTRI2007091000017		Advanced Non-Squamous Non Small Cell Lung Cancer
CTRI/2007/091/000020	CTRI2007091000020	Patients	Schizophrenia; Schizoaffective disorder; Clozapine related adverse effects
CTRI/2011/091/000021	CTRI2011091000021		Early Breast Cancer
CTRI/2007/091/000022	CTRI2007091000022	Healthy Human Volunteers	To check for prevention of Bacterial vaginosis
CTRI/2007/091/000023	CTRI2007091000023		Myeloid Leukemia, Chronic
CTRI/2007/091/000024	CTRI2007091000024	Patients	deep-vein thrombosis or pulmonary embolism
CTRI/2007/091/000026	CTRI2007091000026	Patients	Venous Thromboembolism
CTRI/2007/091/000027	CTRI2007091000027	Patients	Osteoporosis in adults of age group 18- 60 years who are more than 12 months after traumatic spinal cord injury
CTRI/2007/091/000028	CTRI2007091000028	Patients	Ulcerative Colitis
CTRI/2007/091/000029	CTRI2007091000029	Patients	first episode of unprovoked proximal DVT or PE
CTRI/2007/091/000031	CTRI2007091000031	Patients	acute uncomplicated Plasmodium falciparum malaria
CTRI/2007/091/000032	CTRI2007091000032		1.Intra abdominal hypertension [IAH] 2.colonoscopic decompression and its effect on Gastro intestinal mucosal pH 3.The effect of IAH on various serum markers
CTRI/2007/091/000033	CTRI2007091000033	Patients	Hormon Refractory Prostate Cancer
CTRI/2007/091/000034	CTRI2007091000034	Patients	Superficial Transitional Cell Carcinoma of Bladder
CTRI/2007/091/000037	CTRI2007091000037	Patients	Histologically or cytologically confirmed Non-Small Cell Lung Cancer, Stage IIIB or IV
CTRI/2007/091/000038	CTRI2007091000038		subjects who have osteoarthritis that, in the opinion of the clinical investigator,is suitable for treatment with a total knee replacement and who require a post-operative range of motion of between 125 and 155 degrees
CTRI/2007/091/000039	CTRI2007091000039		Lung Cancer Small Cell Lung Cancer Carcinoma, Non-Small-Cell Lung
CTRI/2007/091/000040	CTRI2007091000040	Patients	Venous Thromboembolism
CTRI/2007/091/000042	CTRI2007091000042	Patients	Diabetes Mellitus, Type 2
CTRI/2007/091/000043	CTRI2007091000043	Patients	Patients with Renal Cell Carcinoma. Cancer Patients.
CTRI/2007/091/000044	CTRI2007091000044		Ulcerative Oral Mucositis in Cancer patients receiving Cytotoxic Chemotherapy
CTRI/2007/091/000047	CTRI2007091000047		Temporomandibular Joint Myofascial Pain Syndrome
CTRI/2007/091/000048	CTRI2007091000048		Clomiphene resistant women
CTRI/2008/091/000001	CTRI2008091000001	Patients	type 2 diabetes at high risk for cardiovascular and renal events
CTRI/2012/05/002696	CTRI201205002696	Patients	Leprosy
CTRI/2008/091/000003	CTRI2008091000003		Effect of adequate hydration on duration of active labor
CTRI/2008/091/000004	CTRI2008091000004	Patients	Multiple Myeloma
CTRI/2008/091/000006	CTRI2008091000006		Patients with Cervical Radiculopathy
CTRI/2008/091/000007	CTRI2008091000007	Patients	Nasopharyngeal Carcinoma in children and adolescents.
CTRI/2008/091/000008	CTRI2008091000008		Metastatic Soft-Tissue Sarcomas Metastatic Bone Sarcomas
CTRI/2008/091/000009	CTRI2008091000009		Effect of the type of intravenous fluid on the acid-base and biochemical status of the patient post operatively
CTRI/2008/091/000010	CTRI2008091000010		Screening of Geriatric subjects (above age group 65 years) both with Type-II Diabetes Mellitus and those without for Reduced nerve mobility (neurodynamics).
CTRI/2008/091/000013	CTRI2008091000013		Locally Advanced or Metastatic (stage IIIB or IV) Non-Small Cell Lung Cancer (NSCLC) after Failure of 1st Line Anti-cancer Therapy
CTRI/2008/091/000014	CTRI2008091000014	Patients	Diabetes Mellitus, Type 2
CTRI/2008/091/000015	CTRI2008091000015	Healthy Human Volunteers	Foot strike hemolysis in runners
CTRI/2008/091/000016	CTRI2008091000016		Gynecology Oncology, Ovarian Cancer maintainence therapy after Surgery and full course first line chemotherapy
CTRI/2008/091/000017	CTRI2008091000017	Patients	Patients with locally recurrent or metastatic breast cancer
CTRI/2008/091/000018	CTRI2008091000018	Patients	Atrial fibrillation
CTRI/2008/091/000020	CTRI2008091000020	Healthy Human Volunteers	Plaque status on teeth surfaces and gingival health of study subjects
CTRI/2008/091/000021	CTRI2008091000021		HIV/AIDS
CTRI/2008/091/000024	CTRI2008091000024	Patients	Pulmonary Tuberculosis
CTRI/2011/091/000025	CTRI2011091000025	Patients	Metastatic Colorectal Cancer
CTRI/2008/091/000027	CTRI2008091000027		Extubation response in neurosurgical patients and the effects of lignocaine in attenuating extubation response.
CTRI/2008/091/000028	CTRI2008091000028	Patients	Non Small Cell Lung Cancer
CTRI/2008/091/000029	CTRI2008091000029		Carcinoma of the Uterine Cervix FIGO Stage IB2 to IIIB
CTRI/2008/091/000031	CTRI2008091000031	Patients	Type II Diabetes Mellitus
CTRI/2008/091/000034	CTRI2008091000034	Patients	Traumatic incomplete spinal cord injury; tetraplegia.
CTRI/2008/091/000035	CTRI2008091000035	Patients	Diabetes Mellitus, Type 2
CTRI/2008/091/000036	CTRI2008091000036	Patients	Bladder Cancer
CTRI/2008/091/000040	CTRI2008091000040	Patients	Type 2 Diabetes
CTRI/2008/091/000042	CTRI2008091000042	Patients	Pancreatic Neoplasm
CTRI/2008/091/000043	CTRI2008091000043		The study is conducted in women with 1) HPV infection with inflammatory lesions and LSIL. 2) HPV positive lesions (both cytologically and molecularly or only molecularly).
CTRI/2008/091/000045	CTRI2008091000045		Squamous Cell Carcinoma of the Head & Neck (HNSCC)
CTRI/2008/091/000046	CTRI2008091000046		Acute ischemic stroke in MCA/ACA territory
CTRI/2008/091/000047	CTRI2008091000047		Quality of Life in elderly subjects
CTRI/2008/091/000049	CTRI2008091000049	Healthy Human Volunteers	condition to be evaluated is occurrence of Clinically suspected neonatal sepsis in Low Birth Weight Newborns
CTRI/2014/10/005135	CTRI201410005135	Healthy Human Volunteers	pregnancy and oral iron in daily versus weekly dose
CTRI/2008/091/000052	CTRI2008091000052		Breast cancer receiving chemotherapy
CTRI/2008/091/000053	CTRI2008091000053		Freshly diagnosed Type 2 Diabetes mellitus
CTRI/2008/091/000054	CTRI2008091000054		Type 2 Diabetes mellitus on oral anti-diabetic agents
CTRI/2008/091/000056	CTRI2008091000056	Patients	Detection of wound infection in patients undergoing cranial surgery for suspected brain tumors without hair removal.
CTRI/2008/091/000057	CTRI2008091000057	Patients	Frequently relapsing nephrotic syndrome
CTRI/2008/091/000058	CTRI2008091000058	Patients	Seroma formation after axillary lymph node dissection during breast cancer surgery
CTRI/2008/091/000060	CTRI2008091000060		Mild to severe Bacterial infections( in Lower Respiratory Tract infection, Endocarditis, Skin infection, Meningitis, Bone infection.)
CTRI/2008/091/000061	CTRI2008091000061		Liver Cancer in Cirrhosis Patients
CTRI/2008/091/000062	CTRI2008091000062	Patients	COPD exacerbation
CTRI/2008/091/000063	CTRI2008091000063		SYMPTOMATIC OSTEOARTHRITIS KNEES
CTRI/2008/091/000066	CTRI2008091000066		Severe pneumonia in under-five children
CTRI/2011/07/001860	CTRI201107001860	Patients	Hepatorenal syndrome
CTRI/2011/091/000069	CTRI2011091000069		Asthma in Infants and Children
CTRI/2008/091/000070	CTRI2008091000070		Hyperglycemia in pregnancy
CTRI/2008/091/000071	CTRI2008091000071	Patients	Type 2 Diabetes for Glycemic Control and Safety Evaluation
CTRI/2008/091/000072	CTRI2008091000072		Neonatal hyperbilirubinemia
CTRI/2008/091/000074	CTRI2008091000074	Patients	Patients with Non alcoholic fatty liver disease
CTRI/2008/091/000076	CTRI2008091000076	Patients	Patients with mild to moderately active Ulcerative Colitis
CTRI/2008/091/000077	CTRI2008091000077	Patients	Rotavirus induced diarrhea in children (6 to 24 months)
CTRI/2008/091/000078	CTRI2008091000078	Patients	Irritable Bowel Syndrome in children
CTRI/2008/091/000079	CTRI2008091000079	Patients	Primary and secondary prophylaxis of patients with Spontaneous Bacterial Peritonitis
CTRI/2008/091/000080	CTRI2008091000080		leprosy
CTRI/2008/091/000081	CTRI2008091000081		Pancreatic Cancer
CTRI/2008/091/000082	CTRI2008091000082		Bronchial Asthma
CTRI/2008/091/000086	CTRI2008091000086	Patients	Microscopic colitis (Lymphocytic colitis, collagenous colitis and Not otherwise sepcified colitis/ NOS)
CTRI/2008/091/000087	CTRI2008091000087		Macular Degeneration
CTRI/2008/091/000089	CTRI2008091000089		Pulmonary Tuberculosis
CTRI/2008/091/000090	CTRI2008091000090		Acute Hepatitis A/B
CTRI/2008/091/000095	CTRI2008091000095	Patients	Cervical infection with Human Papilloma Virus (HPV)
CTRI/2012/02/002394	CTRI201202002394	Patients	Nephrotic syndrome with frequent relapses or steroid dependence
CTRI/2008/091/000099	CTRI2008091000099	Patients	Diabetes Mellitus Type 2 with Hyperlipidemia
CTRI/2008/091/000100	CTRI2008091000100	Healthy Human Volunteers	Presence of IgG Rubella antibodies and assessment of immunogenicity and reactogenicity of Rubella vaccine manufactured by Serum Institute Of India Ltd., Pune in teenaged girls.
CTRI/2008/091/000105	CTRI2008091000105		Hepatitis C
CTRI/2008/091/000111	CTRI2008091000111	Patients	Non-small cell lung cancer (NSCLC) subjects with unresectable stage III disease
CTRI/2008/091/000112	CTRI2008091000112		Microalbuminuria (incipient nephropathy) in pateints with type 2 diabetes
CTRI/2008/091/000113	CTRI2008091000113	Patients	Oral Premalignant lesions
CTRI/2008/091/000115	CTRI2008091000115	Patients	labor induction
CTRI/2008/091/000117	CTRI2008091000117		Radiotherapy and Chemptherapy induced oral mucositis in head and neck cancer patients
CTRI/2008/091/000118	CTRI2008091000118		Pre eclampsia
CTRI/2008/091/000119	CTRI2008091000119		Eclampsia
CTRI/2008/091/000121	CTRI2008091000121		AMBLYOPIA, SQUINT
CTRI/2008/091/000122	CTRI2008091000122		PSYCHOLOGICAL, SOCIAL AND EMOTIONAL CONSEQUENCES PF THE CHILDHOOD SQUINT
CTRI/2011/091/000123	CTRI2011091000123		PERSONALITY OF ADULTS WITH SQUINT
CTRI/2008/091/000128	CTRI2008091000128		Non-Small Cell Lung Cancer
CTRI/2008/091/000131	CTRI2008091000131	Patients	Advanced Ca Cevix
CTRI/2008/091/000135	CTRI2008091000135		Status epilepticus acute seizures
CTRI/2008/091/000148	CTRI2008091000148	Patients	Subjects having recently experienced a flare of system lupus erythematosus (SLE)
CTRI/2008/091/000152	CTRI2008091000152	Patients	Periodontal bone defects
CTRI/2008/091/000154	CTRI2008091000154		Chronic obstructive pulmonary disease (COPD) is a major cause of health care burden worldwide and the only leading cause of death that is increasing in prevalence. COPD, hitherto under diagnosed in India, is now recognized in 4-10% of adult male population of India and several other Asian countries. Globally, COPD by 2020, is expected to rise to the 3rd position as a cause of death and at 5th pos…
CTRI/2008/091/000157	CTRI2008091000157		Antenatal anti-D prophylaxis for Rh negative mothers
CTRI/2009/091/000159	CTRI2009091000159	Patients	Squamous Cell Carcinoma of Head and Neck
CTRI/2008/091/000160	CTRI2008091000160		Labor induction
CTRI/2008/091/000169	CTRI2008091000169		Endothelial dysfunction in non-diabetic patients with stable angina or hypertension
CTRI/2008/091/000170	CTRI2008091000170		This registry will be limited to subjects who have received only the CYPHER SELECT Sirolimus-eluting Coronary Stent during the index procedure
CTRI/2008/091/000176	CTRI2008091000176	Patients	Type 2 Diabetes for Glycemic Control and Safety Evaluation
CTRI/2008/091/000179	CTRI2008091000179		The influence of near normalization of hyperglycemia around the time of conception in prediabetic and diabetic women conceiving through Assisted Reproduction Technology
CTRI/2008/091/000180	CTRI2008091000180	Patients	In Patients With Type 2 Diabetes insufficiently controlled with basal insulin for the assessment of the efficacy and Safety Evaluation
CTRI/2008/091/000182	CTRI2008091000182		To compare and evaluate the effectiveness of different concentrations of Sufentanil mixed in Propofol infusion on perioperative haemodynamic parameters, recovery times and postoperative analgesia in total intravenous anaesthesia (TIVA) for patients undergoing laparoscopic cholecystectomy.
CTRI/2008/091/000183	CTRI2008091000183		Patient presenting with symptoms of Leptospirosis like illness i.e. fever, severe headache of less than 48 hours duration
CTRI/2008/091/000185	CTRI2008091000185		Hepatitis B related Decompensated Cirrhosis
CTRI/2008/091/000186	CTRI2008091000186		Metabolic Diseases,Type 2 Diabetes Mellitus, Thiazolidinedione treatment failures.
CTRI/2008/091/000187	CTRI2008091000187		Patients with Cervical Radiculopathy
CTRI/2013/10/004108	CTRI201310004108	Patients	stroke
CTRI/2008/091/000190	CTRI2008091000190	Patients	Hypertension
CTRI/2008/091/000191	CTRI2008091000191		Hyperglycemia Cardiovascular Diseases Myocardial Infarction
CTRI/2008/091/000192	CTRI2008091000192		Low vision and blindness
CTRI/2008/091/000193	CTRI2008091000193		Pre-malignant lesions (Head & neck cancers)
CTRI/2008/091/000194	CTRI2008091000194		Advanced Head & neck Cancers
CTRI/2008/091/000195	CTRI2008091000195		Head & Neck Cancers
CTRI/2008/091/000197	CTRI2008091000197	Patients	Major Depressive Episode
CTRI/2008/091/000198	CTRI2008091000198		Stigmatizing attitudes around HIV/AIDS
CTRI/2008/091/000201	CTRI2008091000201	Patients	Type 2 Diabetes Mellitus
CTRI/2008/091/000203	CTRI2008091000203	Patients	Moderate to advanced heart failure patients who meet current consensus guidelines for cardiac re-synchronization therapy
CTRI/2008/091/000204	CTRI2008091000204	Patients	Patient with heart failure &/or symptomatic cardiac arrhythmias or asymptomatic left ventricular dysfunction patients
CTRI/2008/091/000206	CTRI2008091000206		Type 2 Diabetes Mellitus
CTRI/2008/091/000208	CTRI2008091000208	Patients	Upper Aero digestive tract hemorrhages
CTRI/2008/091/000209	CTRI2008091000209		CSF examination of Neonates admitted to NICU, Sir Ganga Ram Hospital, suspected of sepsis and meningitis
CTRI/2008/091/000212	CTRI2008091000212		vocal dysfunction with two surgical techniques. To assess whether the incidence of Hypocalcaemia can be influenced by the two techniques
CTRI/2008/091/000213	CTRI2008091000213		Drug eluting stents, stents, Angioplasty, Coronary artery disease, Total coronary occlusion, Coronary artery restenosis, Stent thrombosis, Vascular disease, Myocardial ischemia, Coronary artery stenosis, Coronary Disease
CTRI/2008/091/000215	CTRI2008091000215		Children with idiopathic steroid resistant nephrotic syndrome
CTRI/2008/091/000216	CTRI2008091000216	Patients	Post Operative Pain
CTRI/2012/02/002443	CTRI201202002443	Patients	End-Stage Renal Disease (ESRD)
CTRI/2008/091/000218	CTRI2008091000218		preterm labour
CTRI/2008/091/000223	CTRI2008091000223		EPILEPSY
CTRI/2008/091/000225	CTRI2008091000225		EPILEPSY
CTRI/2008/091/000226	CTRI2008091000226		Type 1 Diabetes Mellitus
CTRI/2008/091/000227	CTRI2008091000227		Phenytoin induced gingival overgrowth
CTRI/2008/091/000228	CTRI2008091000228		spinal muscular atrophy types II & III
CTRI/2008/091/000229	CTRI2008091000229		Fragile X syndrome
CTRI/2008/091/000230	CTRI2008091000230		Epileptic children and adolescent
CTRI/2008/091/000231	CTRI2008091000231		Spastic cerebral palsy children with asymmetric motor impairment.
CTRI/2008/091/000232	CTRI2008091000232		Acute myocardial Infarction
CTRI/2008/091/000233	CTRI2008091000233		Bronchiolitis
CTRI/2008/091/000234	CTRI2008091000234	Patients	Preterm infants with Respiratory distress syndrome
CTRI/2008/091/000236	CTRI2008091000236	Patients	Solid tumors or Hematologic malignancies
CTRI/2012/02/002462	CTRI201202002462	Patients	Urinary tract infections in vesicoureteric reflux patients
CTRI/2008/091/000245	CTRI2008091000245		Nephrotic Syndrome
CTRI/2008/091/000247	CTRI2008091000247		Acute Hepatitis Patients
CTRI/2008/091/000248	CTRI2008091000248	Patients	Diabetic Hypertension
CTRI/2008/091/000249	CTRI2008091000249		1.The swelling of the arm after the surgery for the breast carcinoma 2.wearing a elastic bandage ,does the incidence reduces
CTRI/2008/091/000250	CTRI2008091000250	Patients	Post renal transplant recipients after at least 3 weeks of renal transplantation
CTRI/2008/091/000251	CTRI2008091000251		Oligohydramnios in pregnant women between 24-40 weeks of pregnancy
CTRI/2008/091/000254	CTRI2008091000254	Patients	Severe gastroparesis due to Diabetes Mellitus
CTRI/2008/091/000255	CTRI2008091000255		acute childhood diarrhoea
CTRI/2008/091/000256	CTRI2008091000256	Healthy Human Volunteers	Treatment of obesity and lipid disorders
CTRI/2008/091/000257	CTRI2008091000257	Patients	Maintaining hemoglobin level in chronic renal failure
CTRI/2011/10/002096	CTRI201110002096	Patients	Preeclampsia, Eclampsia, IUGR, Fetal Death, PIH, Placental Abruption
CTRI/2008/091/000262	CTRI2008091000262	Patients	Acute ischemic stroke
CTRI/2008/091/000264	CTRI2008091000264		Pain and analgesia during labour
CTRI/2008/091/000265	CTRI2008091000265		Obesity
CTRI/2008/091/000268	CTRI2008091000268	Patients	Cirrhotic patients with Minimal Hepatic encephalopathy
CTRI/2011/091/000269	CTRI2011091000269		patients undergoing midline laparotomy for abdominal pathologies of various etiology in emergency department
CTRI/2008/091/000276	CTRI2008091000276	Patients	Type 2 Diabetes mellitus
CTRI/2008/091/000277	CTRI2008091000277	Patients	Venous Thromboembolism
CTRI/2008/091/000279	CTRI2008091000279	Patients	Benign Breast non discrete nodularity and pain
CTRI/2008/091/000280	CTRI2008091000280	Patients	Patients of Chronic Anal Fissures
CTRI/2008/091/000283	CTRI2008091000283	Patients	Prophylaxis of blood loss in intra abdominal/ pelvic surgery
CTRI/2008/091/000285	CTRI2008091000285		Healing of periodontal defects arising out of chronic peridotitis.
CTRI/2008/091/000286	CTRI2008091000286	Patients	Type 2 Diabetes Mellitus
CTRI/2008/091/000291	CTRI2008091000291		Poly Cystic Ovarian Syndrome
CTRI/2008/091/000292	CTRI2008091000292	Patients	Sepsis
CTRI/2008/091/000293	CTRI2008091000293		Type 2 Diabetes Mellitus
CTRI/2008/091/000295	CTRI2008091000295		Rheumatoid Arthritis
CTRI/2008/091/000296	CTRI2008091000296		Psoriasis
CTRI/2008/091/000298	CTRI2008091000298	Patients	Congestive heart failure
CTRI/2008/091/000299	CTRI2008091000299		Healthy volunteer Phase 1 study
CTRI/2008/091/000301	CTRI2008091000301	Patients	Open angle Glaucoma ,Ocular Hypertension
CTRI/2008/091/000302	CTRI2008091000302	Patients	Patients with asthma
CTRI/2008/091/000303	CTRI2008091000303		Extubation using spontaneous breathing trials in ventilated babies
CTRI/2008/091/000304	CTRI2008091000304		Bioavailability study in healthy subjects
CTRI/2008/091/000305	CTRI2008091000305	Patients	Epistaxis, post-operative or post biopsy nasal bleeding.
CTRI/2008/091/000306	CTRI2008091000306	Patients	asthma
CTRI/2008/091/000309	CTRI2008091000309		Unstable angina/ non-ST elevation myocardial infarction.
CTRI/2009/091/000002	CTRI2009091000002		Pain on intravenous injection of rocuronium
CTRI/2009/091/000006	CTRI2009091000006		Chronic periodontitis
CTRI/2009/091/000007	CTRI2009091000007		Childhood malnutrition
CTRI/2009/091/000008	CTRI2009091000008		Medical termination of pregnancy
CTRI/2009/091/000009	CTRI2009091000009		Acute diarrhoea
CTRI/2009/091/000010	CTRI2009091000010		Vitamin A deficiency, Bronchopulmonary dysplasia, Duration of oxygenation and ventilation, death, sepsis and intraventricular hemorrhage
CTRI/2009/091/000011	CTRI2009091000011		LOW BACK PAIN, RECURRENT LOW BACK PAIN
CTRI/2009/091/000012	CTRI2009091000012	Patients	Male Sexual Health
CTRI/2009/091/000013	CTRI2009091000013		Unstable Angina / Non STEMI
CTRI/2009/091/000015	CTRI2009091000015	Patients	gall bladder cancer patient not fit for surgery.
CTRI/2009/091/000016	CTRI2009091000016		Patients with Non-Small Cell Lung Cancer-related Fatigue and Cachexia
CTRI/2009/091/000017	CTRI2009091000017		stable severe COPD patients. health parameters studied were: distance covered in six minute walk test, NYHA class of dyspnoea, sense of well being and pulmonary artery systolic pressure.
CTRI/2009/091/000020	CTRI2009091000020		Inguinal Hernia
CTRI/2009/091/000021	CTRI2009091000021		Benign Prostate Hyperplasia a nonmalignant enlargement of the prostate.
CTRI/2009/091/000022	CTRI2009091000022	Patients	Sepsis
CTRI/2009/091/000023	CTRI2009091000023	Patients	Secondarily-Infected Traumatic Lesions Including Secondarily-Infected Lacerations Sutured Wounds and Abrasions
CTRI/2009/091/000024	CTRI2009091000024		Psychomotor and cognitive functions
CTRI/2009/091/000026	CTRI2009091000026	Patients	Atrial Fibrillation
CTRI/2009/091/000027	CTRI2009091000027		Haemophilia A
CTRI/2009/091/000030	CTRI2009091000030		Non reassuring fetal status during labour
CTRI/2009/091/000031	CTRI2009091000031		Polycystic ovary syndrome
CTRI/2009/091/000032	CTRI2009091000032	Patients	Metastatic Colorectal Cancer
CTRI/2009/091/000035	CTRI2009091000035		Hypertension
CTRI/2009/091/000038	CTRI2009091000038		Type 2 Diabetes Mellitus
CTRI/2009/091/000039	CTRI2009091000039	Patients	Acute and Chronic Infected Eczematous Dermatitis
CTRI/2009/091/000040	CTRI2009091000040		Severe acute lower respiratory tract infection
CTRI/2009/091/000041	CTRI2009091000041		Patent Ductus Arteriosus in preterm babies requiring ventilation
CTRI/2009/091/000043	CTRI2009091000043	Patients	Chronic heart failure associated with impaired glucose tolerance
CTRI/2009/091/000044	CTRI2009091000044		Uncomplicated Herpes Zoster
CTRI/2009/091/000045	CTRI2009091000045	Patients	Pediatric Hypertension
CTRI/2013/02/003343	CTRI201302003343	Patients	Locally advanced and/or metastatic or recurrent Non Smail Cell Lung Cancer
CTRI/2009/091/000047	CTRI2009091000047	Patients	Symptomatic Deep Vein Thrombosis and Pulmonary Embolism
CTRI/2011/12/002313	CTRI201112002313	Patients	Patients with Glaucoma and ocular hypertension
CTRI/2009/091/000050	CTRI2009091000050		Venous Thrombosis
CTRI/2009/091/000051	CTRI2009091000051		Human Immunodeficiency Virus (HIV)
CTRI/2009/091/000052	CTRI2009091000052	Patients	Intracerebral Haemorrhage Stroke Hypertension
CTRI/2009/091/000053	CTRI2009091000053		Refractory childhood epilepsy
CTRI/2009/091/000055	CTRI2009091000055		Ano-genital warts
CTRI/2009/091/000056	CTRI2009091000056		pain associated with extra articular inflammation
CTRI/2009/091/000057	CTRI2009091000057	Patients	Anaplastic Thyroid Carcinoma
CTRI/2009/091/000058	CTRI2009091000058		Visceral Leishmaniasis (Kala Azar)
CTRI/2009/091/000059	CTRI2009091000059		Nephrotic syndrome
CTRI/2009/091/000061	CTRI2009091000061	Patients	Patients with a first clinical event at high risk of converting to Multiple Sclerosis
CTRI/2009/091/000066	CTRI2009091000066		Chronic Obstructive Pulmonary Disease (COPD)
CTRI/2009/091/000068	CTRI2009091000068		Physical activity among females with typeII Diabetes mellitus
CTRI/2009/091/000070	CTRI2009091000070		colorectal disease
CTRI/2009/091/000071	CTRI2009091000071		Gastric Cancer
CTRI/2009/091/000072	CTRI2009091000072		intraperitoneal lignocaine as an intraoperative and postoperative analgesic in laparoscopic tubal ligation
CTRI/2009/091/000073	CTRI2009091000073	Patients	Chemotherapy induced neutropenia in children.
CTRI/2009/091/000075	CTRI2009091000075	Patients	Healthy women without known risk factor for Postpartum Haemorrhage are studied.
CTRI/2009/091/000078	CTRI2009091000078		CHRONIC NEUROPATHIC LOW BACK PAIN
CTRI/2009/091/000082	CTRI2009091000082	Patients	Chronic Obstructive Pulmonary Disease (COPD)
CTRI/2009/091/000084	CTRI2009091000084		Complicated Intra-abdominal Infection (cIAI). Complicated IAI are the infections requiring surgical intervention and which extend beyond the hollow viscus into the peritoneal space.
CTRI/2009/091/000085	CTRI2009091000085	Patients	Advanced Hepatocellular Carcinoma
CTRI/2009/091/000086	CTRI2009091000086		Infertility requiring IVF
CTRI/2009/091/000088	CTRI2009091000088	Patients	Relapsing Remitting Multiple Sclerosis
CTRI/2009/091/000090	CTRI2009091000090		Alzheimer's Disease
CTRI/2009/091/000091	CTRI2009091000091		Diabetes Mellitus, Type 2
CTRI/2009/091/000093	CTRI2009091000093	Patients	Acute Decompensated Heart Failure and Renal Insufficiency
CTRI/2009/091/000094	CTRI2009091000094		AIDS patients are trreated with anti retro viral therapy but it prodeces severe side effects and drug resistance. add on Homoeopathic Therapy with Anti Retro viral therapy to be assessed for its effectiveness.
CTRI/2009/091/000096	CTRI2009091000096	Patients	Osetoarthrites of Knee
CTRI/2009/091/000097	CTRI2009091000097		fistula in ano
CTRI/2009/091/000098	CTRI2009091000098	Patients	Type 1 Diabetes Mellitus
CTRI/2009/091/000099	CTRI2009091000099	Patients	Sexual Health
CTRI/2009/091/000100	CTRI2009091000100		Type 2 Diabetes Mellitus
CTRI/2009/091/000101	CTRI2009091000101	Patients	Acute Uncomplicated Plasmodium falciparum malaria
CTRI/2009/091/000104	CTRI2009091000104		Type 2 diabetes mellitus
CTRI/2009/091/000105	CTRI2009091000105		Diabetes Mellitus, Type 2
CTRI/2009/091/000108	CTRI2009091000108	Patients	Post Operative Pain
CTRI/2009/091/000109	CTRI2009091000109		Asthma
CTRI/2009/091/000110	CTRI2009091000110	Patients	Chronic Lymphocytic Leukemia
CTRI/2009/091/000111	CTRI2009091000111	Patients	Bronchial asthma and/or chronic obstructive pulmonary disease (COPD)
CTRI/2009/091/000112	CTRI2009091000112		Productive Cough associated with Acute Bronchitis, AECB, Pneumonia and Asthmatic Bronchitis
CTRI/2009/091/000113	CTRI2009091000113		Non-Small Cell Lung Cancer
CTRI/2009/091/000114	CTRI2009091000114	Patients	Acute musculoskeletal pain
CTRI/2009/091/000115	CTRI2009091000115	Patients	Phase I -squamous cell carcinoma of head & neck Phase II -locally advanced squamous cell carcinoma of head & neck
CTRI/2009/091/000116	CTRI2009091000116	Patients	Frequently relapsing steroid sensitive nephrotic syndrome with or without steroid dependence
CTRI/2009/091/000117	CTRI2009091000117		Relapsing Remitting Multiple Sclerosis
CTRI/2009/091/000118	CTRI2009091000118	Patients	Chronic Asthma Who Smoke Cigarettes.
CTRI/2009/091/000119	CTRI2009091000119	Patients	Type 2 Diabetes Mellitus
CTRI/2009/091/000121	CTRI2009091000121		Type 2 Diabetes
CTRI/2009/091/000123	CTRI2009091000123		Diabetes Type II
CTRI/2009/091/000125	CTRI2009091000125	Patients	Type 2 Diabetes Mellitus
CTRI/2009/091/000126	CTRI2009091000126	Patients	Type 2 Diabetes Mellitus
CTRI/2009/091/000128	CTRI2009091000128	Patients	Ulcerative Colitis
CTRI/2009/091/000129	CTRI2009091000129	Patients	Major Depressive Disorder
CTRI/2009/091/000132	CTRI2009091000132	Healthy Human Volunteers	Pragnancy
CTRI/2009/091/000134	CTRI2009091000134	Patients	Diabetes Mellitus, Type 2
CTRI/2009/091/000135	CTRI2009091000135	Patients	Crohns Disease
CTRI/2009/091/000137	CTRI2009091000137	Healthy Human Volunteers	Prevention of HPV 16, 18, 6, 11 infection and cervical abnormalities and cervical cancer among women in India and the efficacy of 2 versus 3 doses of the of the HPV vaccine (Gardasil)
CTRI/2009/091/000138	CTRI2009091000138	Patients	Ulcerative Colitis and Crohns Disease
CTRI/2009/091/000139	CTRI2009091000139		Non-Small Cell Lung Carcinoma
CTRI/2009/091/000140	CTRI2009091000140	Patients	Patients With Type 2 Diabetes Mellitus and End-Stage Renal Disease Who Are on Dialysis and Who Have Inadequate Glycemic Control.
CTRI/2009/091/000141	CTRI2009091000141	Patients	Chronic Obstructive Pulmonary Disease
CTRI/2009/091/000142	CTRI2009091000142	Patients	Children undergoing vitreo- retinal surgery
CTRI/2011/12/002221	CTRI201112002221	Patients	Ambulatory patients with relapsing-remitting multiple sclerosis
CTRI/2009/091/000145	CTRI2009091000145		HIV patients
CTRI/2009/091/000146	CTRI2009091000146	Patients	Pleural Mesothelioma
CTRI/2009/091/000147	CTRI2009091000147	Patients	Chronic Obstructive Pulmonary Disease
CTRI/2009/091/000148	CTRI2009091000148	Patients	Chronic Hepatitis C
CTRI/2009/091/000149	CTRI2009091000149	Patients	Lung Cancer Small Cell Lung Cancer Solid Tumors Extensive-stage Small Cell Lung Cancer
CTRI/2009/091/000150	CTRI2009091000150		Spinal anaesthesia induced hypotension
CTRI/2012/02/002431	CTRI201202002431	Patients	Patients suffering from epilepsy
CTRI/2009/091/000154	CTRI2009091000154		Type 2 Diabetes Mellitus
CTRI/2009/091/000160	CTRI2009091000160	Patients	Endometrial Cancer
CTRI/2009/091/000161	CTRI2009091000161	Patients	Diabetes Mellitus, Type 2
CTRI/2009/091/000162	CTRI2009091000162	Patients	Co-morbid depression and anxiety
CTRI/2011/04/001694	CTRI201104001694	Patients	Euvolemic or hypervolemic hyponatremia
CTRI/2009/091/000168	CTRI2009091000168		strabismus
CTRI/2009/091/000171	CTRI2009091000171		Anaplastic Astrocytoma WHO Grade III
CTRI/2009/091/000172	CTRI2009091000172	Patients	Critical Limb Ischemia
CTRI/2009/091/000173	CTRI2009091000173		Healthy volunteer Phase 1 study
CTRI/2009/091/000174	CTRI2009091000174		Type 2 Diabetes
CTRI/2009/091/000175	CTRI2009091000175		Schizophrenia
CTRI/2009/091/000176	CTRI2009091000176	Patients	ST elevated acute myocardial infarction (STEMI)
CTRI/2009/091/000177	CTRI2009091000177		CHRONIC NEUROPATHIC LOW BACK PAIN
CTRI/2009/091/000179	CTRI2009091000179	Patients	Chronic Obstructive Pulmonary Disease (COPD)
CTRI/2009/091/000180	CTRI2009091000180		Severe, Persistent, Reversible Asthma.
CTRI/2009/091/000181	CTRI2009091000181		Locally Advanced Breast Cancer
CTRI/2009/091/000182	CTRI2009091000182	Patients	Pulmonary Arterial Hypertension
CTRI/2009/091/000183	CTRI2009091000183	Patients	Pulmonary Arterial Hypertension
CTRI/2009/091/000184	CTRI2009091000184	Patients	Pulmonary Arterial Hypertension
CTRI/2009/091/000187	CTRI2009091000187	Patients	Chronic Obstructive Pulmonary Disease (COPD)
CTRI/2009/091/000190	CTRI2009091000190	Patients	Postmenopausal osteoporosis
CTRI/2009/091/000193	CTRI2009091000193	Patients	Metastatic Hormone-resistant Prostate Cancer
CTRI/2009/091/000194	CTRI2009091000194		Hypertension
CTRI/2009/091/000195	CTRI2009091000195	Patients	Follicular Non-Hodgkins Lymphoma
CTRI/2009/091/000196	CTRI2009091000196	Patients	Migraine
CTRI/2009/091/000197	CTRI2009091000197	Patients	Myocardial Infarction
CTRI/2009/091/000198	CTRI2009091000198	Patients	Myocardial Infarction
CTRI/2009/091/000200	CTRI2009091000200		Type 2 Diabetes Mellitus
CTRI/2009/091/000201	CTRI2009091000201		Atrial Fibrillation Stroke
CTRI/2009/091/000204	CTRI2009091000204		Chronic Myeloid Leukemia, patients resistant/intolerant to Imatinib mesylate
CTRI/2009/091/000207	CTRI2009091000207		Relapsed or Relapsed-and-Refractory Multiple Myeloma
CTRI/2009/091/000208	CTRI2009091000208	Patients	In Post opertaive tonsillectomy
CTRI/2009/091/000210	CTRI2009091000210		Diabetes Mellitus, Type 2
CTRI/2009/091/000211	CTRI2009091000211	Patients	Cirrhotic patients with increased portal pressure and large varices
CTRI/2009/091/000212	CTRI2009091000212	Patients	Hand Dermatitis
CTRI/2009/091/000213	CTRI2009091000213	Patients	Brain Tumors
CTRI/2009/091/000214	CTRI2009091000214	Patients	Newly diagnosed inoperable locally advanced or metastatic infiltrating ductal adenocarcinoma of pancreas.
CTRI/2009/091/000215	CTRI2009091000215	Patients	Healthy Volunteers and in subjects with mild Asthma or COPD
CTRI/2009/091/000216	CTRI2009091000216	Patients	Chronic Obstructive Pulmonary Disease (COPD)
CTRI/2009/091/000217	CTRI2009091000217	Patients	Type 2 Diabetes
CTRI/2009/091/000218	CTRI2009091000218	Patients	Osteoporosis
CTRI/2009/091/000219	CTRI2009091000219		Advanced Breast Cancer
CTRI/2009/091/000220	CTRI2009091000220		Anxiety Disorders
CTRI/2009/091/000226	CTRI2009091000226		Diabetes mellitus
CTRI/2009/091/000232	CTRI2009091000232	Patients	Parkinsons Disease
CTRI/2009/091/000240	CTRI2009091000240	Patients	Asthma
CTRI/2009/091/000243	CTRI2009091000243		Breakthrough Pain in late stage cancer patients
CTRI/2009/091/000244	CTRI2009091000244		Breakthrough Pain in Late stage cancer patients
CTRI/2009/091/000249	CTRI2009091000249		Acute Coronary Syndrome
CTRI/2009/091/000250	CTRI2009091000250		Chronic wounds in an adult Indian population
CTRI/2009/091/000251	CTRI2009091000251	Patients	Acute Ischemic Stroke
CTRI/2009/091/000252	CTRI2009091000252	Patients	Nosocomial infections caused by multidrug resistant, gram negative bacilli.
CTRI/2009/091/000258	CTRI2009091000258	Patients	Moderate to severe Asthma
CTRI/2009/091/000260	CTRI2009091000260		Chronic Obstructive Pulmonary Disease (COPD)
CTRI/2009/091/000262	CTRI2009091000262	Patients	Female subjects 18 to 75-years of age with confirmed diagnosis of breast cancer and the performance status ≤ 2 on the ECOG performance scale (life expectancy of at least 12-weeks)
CTRI/2009/091/000264	CTRI2009091000264	Patients	Simple and complex types of fistula-in-ano.
CTRI/2009/091/000266	CTRI2009091000266		Pediculosis capitis
CTRI/2009/091/000269	CTRI2009091000269		ESSENTIAL HYPERTENSION
CTRI/2009/091/000274	CTRI2009091000274		Knee Osteoarthritis
CTRI/2009/091/000276	CTRI2009091000276	Patients	Advanced Hepatocellular Carcinoma
CTRI/2009/091/000277	CTRI2009091000277	Patients	Chronic Obstructive Pulmonary Disease
CTRI/2009/091/000279	CTRI2009091000279	Patients	Hypertension, Pulmonary
CTRI/2009/091/000281	CTRI2009091000281		Diabetic Retinopathy Diabetes Complications
CTRI/2009/091/000282	CTRI2009091000282		mild to moderate persistant asthma patients
CTRI/2009/091/000283	CTRI2009091000283	Patients	Chemotherapy-induced hyperuricemia
CTRI/2009/091/000285	CTRI2009091000285		Flood survivors
CTRI/2009/091/000287	CTRI2009091000287		Mild to moderate hypertensive patients
CTRI/2009/091/000288	CTRI2009091000288		Acute schizophrenia
CTRI/2009/091/000289	CTRI2009091000289		Chronic schizophrenia
CTRI/2009/091/000290	CTRI2009091000290		Predictability of two methods of calculating the intraocular lens power that is to be implanted after cataract surgery.
CTRI/2009/091/000291	CTRI2009091000291	Patients	Patients With Migraine With or Without Aura
CTRI/2009/091/000293	CTRI2009091000293		Postmenopausal Osteoporosis
CTRI/2009/091/000295	CTRI2009091000295	Patients	Liver metastases in patients with colorectal cancer (that is patients who have cancer of the colon or rectum that has spread to the liver)
CTRI/2009/091/000297	CTRI2009091000297		Osteoarthitis of the knee and or hip
CTRI/2009/091/000298	CTRI2009091000298	Patients	150 Female patients aged 18 years or older who have HIV-1 infection,as documented by any licensed ELISA test kit and confirmed by Western blot.
CTRI/2011/091/000299	CTRI2011091000299		Patients with Non Small Cell Lung Cancer, Stage III b or IV
CTRI/2009/091/000300	CTRI2009091000300		Osteoarthritis of the knee
CTRI/2012/12/003234	CTRI201212003234
CTRI/2009/091/000302	CTRI2009091000302		Non-metastatic Hormone-resistant Prostate Cancer Patients
CTRI/2009/091/000306	CTRI2009091000306	Patients	ST-elevation myocardial infarction
CTRI/2009/091/000309	CTRI2009091000309		ISCHEMIC STROKE
CTRI/2009/091/000311	CTRI2009091000311		Adults (18-75 years of age) undergoing emergency or elective surgery requiring a single gastric, small, or large bowel anastomosis.
CTRI/2009/091/000315	CTRI2009091000315	Patients	Uncomplicated Plasmodium falciparum malaria
CTRI/2009/091/000316	CTRI2009091000316	Patients	Advanced Solid Tumor Patients
CTRI/2009/091/000318	CTRI2009091000318		Visceral Leishmaniasis
CTRI/2009/091/000319	CTRI2009091000319		hyponatremia
CTRI/2009/091/000320	CTRI2009091000320	Patients	Chronic Heart Failure
CTRI/2009/091/000322	CTRI2009091000322	Patients	Gaucher Disease, Type 1
CTRI/2009/091/000325	CTRI2009091000325	Healthy Human Volunteers	Excess hair growth
CTRI/2009/091/000327	CTRI2009091000327	Healthy Human Volunteers	Comparative bioavailability of curcumin preparations"
CTRI/2009/091/000328	CTRI2009091000328	Patients	Osteoarthritis of the Knee joint
CTRI/2009/091/000330	CTRI2009091000330	Patients	Fever in children
CTRI/2009/091/000332	CTRI2009091000332	Healthy Human Volunteers	Study is a pilot study to validate the system for conducting thorough QT/QTc studies in India
CTRI/2009/091/000335	CTRI2009091000335	Patients	Congestive Heart Failure Type II Diabetes Mellitus
CTRI/2009/091/000336	CTRI2009091000336	Patients	Cancer pain
CTRI/2009/091/000339	CTRI2009091000339		Patient with antepartum eclampsia
CTRI/2009/091/000345	CTRI2009091000345	Patients	Platinum sensitive Ovarian Cancer
CTRI/2009/091/000346	CTRI2009091000346	Patients	Celiac Disease
CTRI/2009/091/000347	CTRI2009091000347	Patients	Coronary Artery Disease
CTRI/2009/091/000348	CTRI2009091000348	Patients	Advanced Renal Cell Carcinoma
CTRI/2009/091/000350	CTRI2009091000350		Antimicrobial study is in-vitro study on clinical isolates and this is not part of the trial. To see the Immunomodulatory effects, clinical trial is being conducted on Apparantly healthy volunteers of both sexes, aged 18-60
CTRI/2009/091/000353	CTRI2009091000353	Patients	study patients are those who underwent coronary angioplasty for coronary artery disease
CTRI/2009/091/000354	CTRI2009091000354		Relapsed or refractory multiple myeloma
CTRI/2009/091/000355	CTRI2009091000355		All types of dementia
CTRI/2009/091/000356	CTRI2009091000356	Patients	Chronic Anal Fissure
CTRI/2009/091/000360	CTRI2009091000360		Overactive Bladder
CTRI/2009/091/000361	CTRI2009091000361		Infectious diarrhoea
CTRI/2009/091/000362	CTRI2009091000362	Patients	Locally Advanced or Metastatic Breast Cancer
CTRI/2011/10/002052	CTRI201110002052	Patients	distress during climacteric years
CTRI/2011/10/002048	CTRI201110002048	Patients	patients suffering from Diabetic foot ulcer
CTRI/2009/091/000368	CTRI2009091000368	Healthy Human Volunteers	Prevention of Group A meningococcal infection.
CTRI/2011/09/001994	CTRI201109001994	Patients	patients suffering from simple and mucopurulent chronic bronchitis
CTRI/2009/091/000370	CTRI2009091000370	Patients	EFFECTS ON CLINICAL PARAMETERS - BMI, ABDOMINAL CIRCUMFERENCE, HIRSUTISM, ACNE, BLOOD PRESSURE;TESTOSTERONE, SHBG, FAI VALUE, FASTING GLUCOSE: INSULIN RATIO.
CTRI/2009/091/000371	CTRI2009091000371		Diabetes Mellitus Type 2
CTRI/2009/091/000375	CTRI2009091000375	Healthy Human Volunteers	Safety and immunogenicity of DTwP-HB+Hib vaccine
CTRI/2009/091/000377	CTRI2009091000377	Healthy Human Volunteers	Healthy male human subjects
CTRI/2009/091/000382	CTRI2009091000382		Patients with Second-Line, Irinotecan-Nave, KRAS-Mutant, Metastatic Colorectal Cancer (mCRC).
CTRI/2009/091/000385	CTRI2009091000385	Patients	Age Related Macular Degeneration
CTRI/2009/091/000386	CTRI2009091000386	Patients	Relapsed Chronic Lymphocytic Leukemia
CTRI/2009/091/000387	CTRI2009091000387	Patients	Aspergillosis
CTRI/2009/091/000388	CTRI2009091000388		Pain management in hernia repair patients
CTRI/2011/10/002070	CTRI201110002070	Patients	cervical spondylosis pain
CTRI/2009/091/000392	CTRI2009091000392	Patients	Polycystic ovary syndrome, clinical and biochemical changes
CTRI/2009/091/000394	CTRI2009091000394	Healthy Human Volunteers	Prophylaxis of diphtheria, tetanus, pertussis and hepatitis B infection
CTRI/2009/091/000395	CTRI2009091000395	Patients	Schizophrenia
CTRI/2009/091/000398	CTRI2009091000398		Pre-menopausal women with symptomatic uterine myoma(s), excessive uterine bleeding and anaemia for whom a surgical procedure is indicated to treat myomas (i.e. hysterectomy, myomectomy, uterine artery embolization or endometrial ablation)
CTRI/2009/091/000399	CTRI2009091000399	Patients	Rheumatoid Arthritis
CTRI/2009/091/000400	CTRI2009091000400	Patients	Euvolemic and Hypervolemic Hyponatremia
CTRI/2009/091/000402	CTRI2009091000402	Patients	Active Rheumatoid Arthritis
CTRI/2009/091/000405	CTRI2009091000405	Patients	Osteoarthritis, Arthritis
CTRI/2009/091/000407	CTRI2009091000407	Patients	Coronary Artery Disease
CTRI/2009/091/000409	CTRI2009091000409	Patients	Coronary Artery Disease
CTRI/2009/091/000410	CTRI2009091000410	Patients	Obstructive Sleep Apnea (OSA).Reduction of CV events (CV death,MI,stroke, hospitalisation for either HF, unstable angina,or TIA) in patients with OSA
CTRI/2009/091/000412	CTRI2009091000412	Patients	Type 2 Diabetes Mellitus
CTRI/2009/091/000413	CTRI2009091000413		Burn
CTRI/2009/091/000415	CTRI2009091000415	Patients	Ischemic Heart Disease Stenotic Coronary Lesion Cardiovascular Diseases Arteriosclerosis Coronary Artery Disease
CTRI/2009/091/000416	CTRI2009091000416	Patients	All consecutive patients eligible for drug-eluting stent implantation with the elective use of the Endeavor Resolute stent in one or more target lesions are candidates to be enrolled.
CTRI/2009/091/000420	CTRI2009091000420	Patients	Patients to be implanted with a Medtronic market-released cardiac devices (IPG, ICD).
CTRI/2009/091/000422	CTRI2009091000422	Patients	Epilepsy, Partial Seizure Disorder, Epilepsies, Partial, Complex Partial Seizure Disorder
CTRI/2009/091/000423	CTRI2009091000423	Patients	Metastatic breast cancer
CTRI/2009/091/000424	CTRI2009091000424	Patients	Advanced Renal Cell Carcinoma
CTRI/2009/091/000425	CTRI2009091000425	Patients	Compare overall stent thrombosis rate of the Endeavor Zotarolimus eluting coronary stent system versus the Cypher sirolimus eluting coronary stent in a patient population requiring stent implantation
CTRI/2009/091/000426	CTRI2009091000426	Patients	Coronary Artery Disease
CTRI/2009/091/000428	CTRI2009091000428		Healthy adult male and female human volunteers
CTRI/2009/091/000429	CTRI2009091000429		Chronic Stable Angina
CTRI/2009/091/000432	CTRI2009091000432	Patients	Liver Cirrhosis
CTRI/2009/091/000434	CTRI2009091000434	Patients	Uncomplicated Plasmodium falciparum malaria
CTRI/2009/091/000435	CTRI2009091000435	Patients	Osteoarthritis
CTRI/2009/091/000436	CTRI2009091000436	Patients	Chronic Obstructive Pulomonary Disease (COPD)
CTRI/2009/091/000437	CTRI2009091000437	Patients	Dilated Cardiomyopathy
CTRI/2009/091/000440	CTRI2009091000440	Patients	Heart Failure Patients
CTRI/2009/091/000441	CTRI2009091000441		Metastatic Breast Cancer
CTRI/2009/091/000443	CTRI2009091000443	Patients	Chronic Coronary Heart Disease
CTRI/2009/091/000450	CTRI2009091000450		Recurrence of Diverticulitis
CTRI/2009/091/000452	CTRI2009091000452		Chronic Renal Anaemia
CTRI/2009/091/000455	CTRI2009091000455		Chronic Renal Anaemia
CTRI/2009/091/000456	CTRI2009091000456	Healthy Human Volunteers	Preventive protection against Diphtheria, Tetanus, Petussis, Hepatitis-B and Haemophilus Influenzae type B diseases.
CTRI/2009/091/000457	CTRI2009091000457	Patients	Type 2 Diabetes Mellitus
CTRI/2009/091/000459	CTRI2009091000459	Patients	Acute Decompensated Heart Failure Congestive Heart Failure
CTRI/2009/091/000460	CTRI2009091000460	Patients	Venous Thromboembolsim
CTRI/2009/091/000462	CTRI2009091000462	Patients	Diabetes Mellitus, Type 2
CTRI/2009/091/000465	CTRI2009091000465	Patients	Prevention of rabies
CTRI/2009/091/000468	CTRI2009091000468	Patients	Acute ischemic stroke
CTRI/2009/091/000473	CTRI2009091000473		Recurrent lower urinary tract infection
CTRI/2009/091/000476	CTRI2009091000476	Patients	culture positive Pulmonary Tuberculosis in HIV
CTRI/2009/091/000477	CTRI2009091000477	Patients	Primary Breast Cancer
CTRI/2009/091/000478	CTRI2009091000478	Patients	Breast cancer.
CTRI/2009/091/000479	CTRI2009091000479	Patients	Type 2 Diabetes mellitus
CTRI/2009/091/000481	CTRI2009091000481		Critical Limb Ischemia
CTRI/2009/091/000483	CTRI2009091000483	Patients	Untreated Chronic Lymphocytic Leukemia
CTRI/2009/091/000484	CTRI2009091000484	Patients	Diabetes Mellitus, Type 2
CTRI/2009/091/000485	CTRI2009091000485	Patients	Type - 2 Diabetes Mellitus
CTRI/2009/091/000486	CTRI2009091000486	Patients	Squamous Cell Carcinoma of the Head and Neck
CTRI/2009/091/000490	CTRI2009091000490		Asthma
CTRI/2009/091/000491	CTRI2009091000491	Patients	Chronic Myelogenous Leukemia
CTRI/2009/091/000492	CTRI2009091000492	Healthy Human Volunteers	Study will be conducted in Healthy male/female volunteers
CTRI/2009/091/000493	CTRI2009091000493	Healthy Human Volunteers	Elderly human subjects with subclinical Vitamin B12 deficiency based on a serum Vitamin B12 cutoff of 148 pmol/L
CTRI/2009/091/000495	CTRI2009091000495	Patients	ErbB2-overexpressing breast cancer
CTRI/2009/091/000497	CTRI2009091000497	Patients	Alzheimers Dementia
CTRI/2009/091/000498	CTRI2009091000498	Patients	Locally advanced, unresectable, or metastatic gastric, esophageal, or gastro-esophageal junction cancer
CTRI/2009/091/000499	CTRI2009091000499		Non-Small Cell Lung Cancer
CTRI/2009/091/000500	CTRI2009091000500	Patients	Metastatic and locally advanced Breast Cancer
CTRI/2009/091/000501	CTRI2009091000501	Patients	Type 2 Diabetes Mellitus
CTRI/2009/091/000506	CTRI2009091000506	Patients	Primary Gastrointestinal Stromal Tumor (GIST)
CTRI/2009/091/000507	CTRI2009091000507		Hepatitis C with Thrombocytopenia
CTRI/2009/091/000508	CTRI2009091000508		Hepatitis C with Thrombocytopenia
CTRI/2009/091/000509	CTRI2009091000509		Growth AND Neurodevelopment of preterm (<35weeks) IUGR infants with intrauterine compromise in comparison with IUGR infants without intrauterine doppler comprise and preterm AGA Infants
CTRI/2009/091/000511	CTRI2009091000511	Patients	HIV Infection Tuberculosis
CTRI/2011/08/001941	CTRI201108001941	Patients	Acute Coronary Syndrome Myocardial Infarction Myocardial Ischemia Unstable Angina
CTRI/2009/091/000513	CTRI2009091000513	Patients	chronic diabetic foot ulcer
CTRI/2009/091/000514	CTRI2009091000514		vaginitis
CTRI/2009/091/000516	CTRI2009091000516		Colorectal cancer
CTRI/2009/091/000518	CTRI2009091000518		Healthy, female subjects 18 to 35 years of age (inclusive)
CTRI/2009/091/000519	CTRI2009091000519	Patients	Squamous Cell Carcinoma of the Head & Neck
CTRI/2009/091/000521	CTRI2009091000521		Medulloblastoma
CTRI/2009/091/000522	CTRI2009091000522		Long term observational ocular safety study in adults who have received study medication (either active drug or placebo) in a phase II or III clinical study evaluating eltrombopag
CTRI/2009/091/000524	CTRI2009091000524		Chronic Liver Disease with Thrombocytopenia undergoing an invasive procedure
CTRI/2009/091/000525	CTRI2009091000525	Patients	Ventricular septal defect with heart failure
CTRI/2009/091/000527	CTRI2009091000527		Dyslipidemia with type 2 diabetes mellitus
CTRI/2009/091/000528	CTRI2009091000528	Patients	Open angle Glaucoma ,Ocular Hypertension
CTRI/2009/091/000531	CTRI2009091000531	Patients	Acute uncomplicated Plasmodium falciparum malaria
CTRI/2009/091/000532	CTRI2009091000532		Healthy volunteers, Type2 Diabetes Mellitus patients
CTRI/2009/091/000533	CTRI2009091000533	Patients	In hypertriglyceridemia with type II diabetes not controlled with Atorvastatin therapy.
CTRI/2009/091/000534	CTRI2009091000534		Healthy Subjects (Formulation Development)
CTRI/2009/091/000535	CTRI2009091000535		Healthy Subjects (Formulation development)
CTRI/2009/091/000536	CTRI2009091000536		Type 2 Diabetes Mellitus
CTRI/2009/091/000537	CTRI2009091000537		Early Onset Neonatal Hypocalcemia.
CTRI/2009/091/000538	CTRI2009091000538	Patients	Acute Mania in Adult Patients
CTRI/2009/091/000539	CTRI2009091000539	Healthy Human Volunteers	Preventive protection against Tetanus disease.
CTRI/2009/091/000540	CTRI2009091000540		Pediculosis Capitis
CTRI/2009/091/000541	CTRI2009091000541		Chronic Low back pain
CTRI/2009/091/000544	CTRI2009091000544	Patients	Leg complaints like ache, heaviness, fullness and tiredness
CTRI/2009/091/000546	CTRI2009091000546		Diabetic Foot Ulcer on plantar surface
CTRI/2009/091/000547	CTRI2009091000547	Patients	Persistent asthma
CTRI/2009/091/000548	CTRI2009091000548		Preventative, pneumococcal infections.
CTRI/2009/091/000550	CTRI2009091000550	Patients	Venous Thromboembolsim
CTRI/2009/091/000551	CTRI2009091000551		Male infertility, Idiopathic oligo/astheno/teratozoospermia
CTRI/2009/091/000552	CTRI2009091000552	Patients	Type 2 Diabetes Mellitus
CTRI/2009/091/000555	CTRI2009091000555		Euvolemic Hyponatremia
CTRI/2009/091/000556	CTRI2009091000556		Necrotizing Enterocolitis in preterm infants
CTRI/2009/091/000557	CTRI2009091000557		Carcinoma, Non-Small-Cell Lung
CTRI/2009/091/000559	CTRI2009091000559	Patients	Muscle Invasive Bladder Cancer
CTRI/2009/091/000560	CTRI2009091000560		Type 2 diabetic patients with secondary failure ot Oral Hypoglycemic agents
CTRI/2009/091/000561	CTRI2009091000561	Patients	Refractory partial seizures
CTRI/2009/091/000562	CTRI2009091000562	Patients	Asthma
CTRI/2009/091/000564	CTRI2009091000564		Chronic Obstructive Pulmonary Disease (COPD)
CTRI/2009/091/000565	CTRI2009091000565	Patients	Kidney Neoplasms
CTRI/2009/091/000566	CTRI2009091000566		Patients with Diffuse Large B-Cell Lymphoma following Autologous Stem Cell Transplantation
CTRI/2009/091/000569	CTRI2009091000569		Rheumatoid Arthritis
CTRI/2009/091/000570	CTRI2009091000570	Healthy Human Volunteers	Rotavirus gastroenteritis
CTRI/2009/091/000571	CTRI2009091000571		Acute coronary syndrome patients
CTRI/2016/01/006573	CTRI201601006573	Patients	incidence of awareness in patietnts undergoing evoked potential monitoring during excision of tumours around the spinal cord
CTRI/2009/091/000574	CTRI2009091000574		chemotherapy induced neutropenia
CTRI/2011/091/000575	CTRI2011091000575	Patients	Arthritis, Rheumatoid
CTRI/2009/091/000577	CTRI2009091000577		Functional Mitral Regurgitation
CTRI/2009/091/000578	CTRI2009091000578		Primary Open Angle Glaucoma and Ocular Hypertension
CTRI/2009/091/000579	CTRI2009091000579		chemotherapy induced neutropenia
CTRI/2009/091/000580	CTRI2009091000580	Patients	Hypertension
CTRI/2009/091/000582	CTRI2009091000582		Prevention of Transplant rejection
CTRI/2009/091/000583	CTRI2009091000583	Patients	Leukemia, Myeloid, Philadelphia Positive
CTRI/2009/091/000942	CTRI2009091000942	Patients	ErbB-2-Positive Locally Recurrent or Metastatic Breast Cancer
CTRI/2009/091/000585	CTRI2009091000585		Meningococcal Serogroups A, C, W-135 and/or Y Disease
CTRI/2009/091/000586	CTRI2009091000586	Healthy Human Volunteers	subjects with mild asthma or COPD
CTRI/2009/091/000590	CTRI2009091000590	Patients	Coronary Artery Disease
CTRI/2009/091/000591	CTRI2009091000591	Patients	MILD TO MODERATE HYPERTENSION
CTRI/2009/091/000592	CTRI2009091000592	Patients	Acute childhood diarrhoea
CTRI/2009/091/000593	CTRI2009091000593	Patients	Advanced Breast Cancer Advanced Malignant Solid Tumors Breast Neoplasms
CTRI/2009/091/000594	CTRI2009091000594		Coronary Artery Disease
CTRI/2009/091/000596	CTRI2009091000596	Patients	Arthritis, Rheumatoid
CTRI/2009/091/000598	CTRI2009091000598	Patients	Type 2 Diabetes Mellitus
CTRI/2009/091/000601	CTRI2009091000601	Patients	Metabolic Syndrome
CTRI/2009/091/000603	CTRI2009091000603	Patients	Asthma
CTRI/2009/091/000605	CTRI2009091000605	Patients	Type II Diabetes mellitus
CTRI/2009/091/000607	CTRI2009091000607		Advanced Breast Cancer
CTRI/2009/091/000608	CTRI2009091000608		Diabetes Mellitus, Type 2
CTRI/2009/091/000609	CTRI2009091000609		Diabetes Mellitus, Type 2
CTRI/2009/091/000611	CTRI2009091000611		Hyperuricemia in patients with gout.
CTRI/2009/091/000612	CTRI2009091000612	Healthy Human Volunteers	Comprehension of Informed Consent
CTRI/2009/091/000613	CTRI2009091000613	Patients	Spinal Cord Injury
CTRI/2009/091/000614	CTRI2009091000614	Patients	Type 2 Diabetes Mellitus
CTRI/2009/091/000615	CTRI2009091000615		The safety of Diphtheria, Tetanus, Pertussis, Hepatitis-B and H. influenzae type-B vaccine in infants.
CTRI/2009/091/000616	CTRI2009091000616	Healthy Human Volunteers	Prevention of H. influenzae type-B infection
CTRI/2009/091/000617	CTRI2009091000617		Excessive sleepiness associated with shift work sleep disorder
CTRI/2009/091/000625	CTRI2009091000625	Healthy Human Volunteers	Phase 1 study, Healthy Volunteers
CTRI/2009/091/000626	CTRI2009091000626		Subjects with moderate gingivitis
CTRI/2009/091/000628	CTRI2009091000628		This is a study in healthy subjects. AEB071 is developed for prevention of solid organ transplantation and psoriasis.
CTRI/2009/091/000630	CTRI2009091000630		Pancreatic Insufficiency
CTRI/2009/091/000631	CTRI2009091000631	Patients	Schizophrenia
CTRI/2009/091/000633	CTRI2009091000633		Atrial Fibrillation
CTRI/2009/091/000636	CTRI2009091000636	Patients	Type 2 Diabetes Mellitus
CTRI/2009/091/000637	CTRI2009091000637	Patients	Locally Advanced or Metastatic Breast Cancer or Metastatic Colorectal Cancer
CTRI/2009/091/000638	CTRI2009091000638	Patients	Stable Vitiligo
CTRI/2009/091/000639	CTRI2009091000639	Patients	Bronchial asthma
CTRI/2009/091/000640	CTRI2009091000640	Patients	Respiratory tract infections (RTI)
CTRI/2009/091/000641	CTRI2009091000641	Patients	Patients requiring surgical correction for diseased or damaged conjunctiva.
CTRI/2009/091/000642	CTRI2009091000642	Patients	Rheumatoid Arthritis
CTRI/2009/091/000643	CTRI2009091000643		Bipolar Depression
CTRI/2009/091/000644	CTRI2009091000644	Patients	Find out whether treating HIV infected people with anti HIV drugs will prevent them from transmitting the virus to their partner through sex.
CTRI/2009/091/000645	CTRI2009091000645	Patients	Pain, Perioperative
CTRI/2009/091/000647	CTRI2009091000647	Patients	Bipolar Depression
CTRI/2009/091/000650	CTRI2009091000650	Patients	Severe Sepsis
CTRI/2009/091/000651	CTRI2009091000651		Hip Replacement
CTRI/2009/091/000652	CTRI2009091000652	Patients	HIV Infections
CTRI/2009/091/000654	CTRI2009091000654		Treatment Resistant Depression
CTRI/2009/091/000655	CTRI2009091000655	Patients	Patients with Multiple Sclerosis
CTRI/2009/091/000656	CTRI2009091000656		Type 2 diabetic patients with secondary failure to Oral Hypoglycemic Agents
CTRI/2009/091/000658	CTRI2009091000658		Urinary incontinence
CTRI/2009/091/000660	CTRI2009091000660		Breast Cancer
CTRI/2009/091/000663	CTRI2009091000663	Patients	Type 2 Diabetes Mellitus
CTRI/2009/091/000664	CTRI2009091000664	Patients	BCG refractory Superficial transitional cell carcinoma.
CTRI/2009/091/000665	CTRI2009091000665	Healthy Human Volunteers	Assessment of persistence of immunity to diphtheria, tetanus, pertussis, hepatitis B and Haemophilus type b before the booster; Immunogenicity and safety of DTP/Hib vaccine after the booster dose.
CTRI/2009/091/000667	CTRI2009091000667	Patients	Parkinsons Disease
CTRI/2009/091/000668	CTRI2009091000668		Patients with refractory epilepsy suffering from partial onset seizures with or without secondary generalization.
CTRI/2009/091/000669	CTRI2009091000669		Children will be given the BCG vaccine which is already approved by DCGI and available in market and a surveillance will be done about the tolerability of the vaccine.
CTRI/2009/091/000671	CTRI2009091000671		Euvolemic Hyponatremia
CTRI/2009/091/000672	CTRI2009091000672	Patients	Healthy women in labor without known risk factors for Postpartum hemorrhage were studied.
CTRI/2009/091/000673	CTRI2009091000673	Healthy Human Volunteers	Children of age 9 to 11.99 months on expected vaccination date
CTRI/2009/091/000675	CTRI2009091000675	Patients	Ulcerative Colitis
CTRI/2009/091/000676	CTRI2009091000676		cardiovascular disease
CTRI/2009/091/000677	CTRI2009091000677	Patients	Dry eye symptoms associated with syndromes related to excess mucous production
CTRI/2009/091/000678	CTRI2009091000678	Patients	Vestibular neuritis (acute unilateral vestibulopathy)
CTRI/2009/091/000679	CTRI2009091000679		Dermatophytosis
CTRI/2009/091/000681	CTRI2009091000681	Patients	Chronic Heart Failure
CTRI/2009/091/000682	CTRI2009091000682	Patients	Non-ulcer dyspepsia (NUD) or gastroesophageal reflux disease (GERD)
CTRI/2009/091/000683	CTRI2009091000683	Patients	Hypertension
CTRI/2009/091/000686	CTRI2009091000686	Patients	Acute symptomatic venous thromboembolism.
CTRI/2009/091/000687	CTRI2009091000687	Patients	Acute Coronary Syndrome
CTRI/2009/091/000688	CTRI2009091000688	Patients	Neuralgia due to diabetes, chemotherapy or shingles
CTRI/2009/091/000690	CTRI2009091000690	Patients	Relapsing Multiple Sclerosis
CTRI/2013/12/004259	CTRI201312004259	Patients	Cardio vascular Diseases
CTRI/2009/091/000693	CTRI2009091000693		Mild to Moderate Ulcerative Colitis
CTRI/2009/091/000694	CTRI2009091000694		Adult patients with advanced NSCLC or metastatic breast cancer receiving cytotoxic chemotherapy (as per inclusion criteria) will be enrolled in the study.
CTRI/2009/091/000695	CTRI2009091000695	Patients	Gaucher Disease Type I
CTRI/2009/091/000696	CTRI2009091000696	Patients	Children and Adolescent Subjects With Bipolar Depression
CTRI/2009/091/000699	CTRI2009091000699		1. joint disorders (Rheumatoid arthritis) 2. Dyslipidaemia
CTRI/2009/091/000701	CTRI2009091000701		BRONCHIAL ASTHMA
CTRI/2009/091/000702	CTRI2009091000702		Type 2 Diabetes mellitus
CTRI/2009/091/000703	CTRI2009091000703	Patients	Neuralgia Spinal Cord Injuries
CTRI/2009/091/000704	CTRI2009091000704	Patients	Arthritis, Rheumatoid
CTRI/2009/091/000705	CTRI2009091000705	Patients	Closed Diaphyseal Tibial Fractures
CTRI/2009/091/000706	CTRI2009091000706	Patients	Refractory Epilepsy
CTRI/2009/091/000708	CTRI2009091000708	Patients	Refractory Epilepsy
CTRI/2009/091/000709	CTRI2009091000709		Gestational Diabetes Mellitus and PCOS conceptions
CTRI/2009/091/000713	CTRI2009091000713	Patients	Congestive Heart Failure (CHF)
CTRI/2009/091/000714	CTRI2009091000714		Diabetic Polyneuropathy.
CTRI/2009/091/000715	CTRI2009091000715	Healthy Human Volunteers	Neonatal and infant mortality
CTRI/2014/08/004922	CTRI201408004922	Patients	Patients with colorectal adenocarcinoma previously untreated for metastatic disease
CTRI/2009/091/000719	CTRI2009091000719		THE patient who showed abnormal liver function tests due to the liver diorder or due to the other treatment of allopathy or herbal
CTRI/2009/091/000720	CTRI2009091000720		Acute musculoskeletal pain
CTRI/2009/091/000722	CTRI2009091000722	Patients	Arthritis, Rheumatoid
CTRI/2009/091/000723	CTRI2009091000723		This is a Healthy Volunteer study
CTRI/2009/091/000725	CTRI2009091000725		Complicated Skin and Skin Structure Infection caused by Gram-positive pathogens
CTRI/2009/091/000727	CTRI2009091000727		Group A:includes long-term yoga/meditationpractitioners(practicing yoga/meditation for more than 5 years) Group B:includes short-term yoga/meditationpractitioners(practicingyoga/meditation for9-days yogacoursein IntegralHealth linic,ept.ofPhysiology) Group C: includesageansex matched healthycontrols (no life-styleintervention will beprovided to them)
CTRI/2009/091/000728	CTRI2009091000728		Leucorrhoea
CTRI/2009/091/000729	CTRI2009091000729		Recent Onset of Type 1 Diabetes Mellitus
CTRI/2009/091/000731	CTRI2009091000731	Healthy Human Volunteers	Melanin reduction in healthy individuals
CTRI/2009/091/000734	CTRI2009091000734		BRONCHIAL ASTHMA
CTRI/2009/091/000736	CTRI2009091000736		Levobupivacaine versus Bupivacaine, intrathecal anesthesia
CTRI/2009/091/000738	CTRI2009091000738		Duchenne Muscular Dystrophy
CTRI/2009/091/000739	CTRI2009091000739	Patients	Squamous Cell Carcinoma of the Cervix
CTRI/2009/091/000741	CTRI2009091000741		Newly Diagnosed Sputum Smear Positive Pulmonary Tuberculosis.
CTRI/2009/091/000742	CTRI2009091000742	Patients	Lower Urinary Tract Symptoms (LUTS) Associated With Benign Prostatic Hypertrophy (BPH)
CTRI/2009/091/000743	CTRI2009091000743	Patients	Follicular Lymphoma Patients Previously Treated With Rituximab
CTRI/2009/091/000744	CTRI2009091000744		Pulmonary arterial hypertension, Eisenmenger Syndrome, Idiopathic Pulmonary hypertension
CTRI/2009/091/000745	CTRI2009091000745		Moderate to Severe Chronic Stable Plaque Type of Psoriasis
CTRI/2009/091/000746	CTRI2009091000746		Rheumatoid Arthritis
CTRI/2009/091/000747	CTRI2009091000747		Chronic Kidney Disease Renal Insufficiency
CTRI/2009/091/000749	CTRI2009091000749		Healthy volunteer Phase 1 study
CTRI/2009/091/000750	CTRI2009091000750	Healthy Human Volunteers	Measles, Mumps, Rubella and Varicella
CTRI/2009/091/000752	CTRI2009091000752	Patients	Bipolar I depression
CTRI/2009/091/000756	CTRI2009091000756	Patients	Palmoplantar Keratoderma
CTRI/2009/091/000758	CTRI2009091000758	Patients	Chronic Anal Fissure
CTRI/2009/091/000761	CTRI2009091000761		Generalized Anxiety Disorder
CTRI/2009/091/000762	CTRI2009091000762		Drug is developed for Hypertension however this study was done in healthy volunteers
CTRI/2009/091/000764	CTRI2009091000764	Patients	Treament of Visceral Leishmaniasis
CTRI/2009/091/000765	CTRI2009091000765		Rheumatoid Arthritis
CTRI/2009/091/000767	CTRI2009091000767		Cervical Cancer Vulvar Cancer Vaginal Cancer Genital Lesions PAP Test Abnormalities HPV Infections
CTRI/2009/091/000768	CTRI2009091000768		Dose requirements during induction of anesthesia with propofol and incidence of hemodynamic instability
CTRI/2009/091/000770	CTRI2009091000770	Healthy Human Volunteers	Healthy young adults with subclinical vitamin B12 deficiency based on serum vitamin b12 cut off of 148 pmol/L
CTRI/2009/091/000771	CTRI2009091000771	Patients	Mantle Cell Lymphoma
CTRI/2009/091/000772	CTRI2009091000772		IN ACUTE LIVER FAILURE PATIENTS
CTRI/2010/091/000773	CTRI2010091000773	Patients	Relapsing Remitting Multiple Sclerosis (RRMS)
CTRI/2009/091/000774	CTRI2009091000774		Type 2 diabetes
CTRI/2009/091/000775	CTRI2009091000775	Patients	Heart Failure
CTRI/2009/091/000776	CTRI2009091000776		Common Migraine
CTRI/2009/091/000777	CTRI2009091000777		Rheumatoid Arthritis
CTRI/2009/091/000782	CTRI2009091000782	Patients	Moderate Facial Acne Vulgaris
CTRI/2009/091/000783	CTRI2009091000783		TUBERCULOUS MENINGITIS
CTRI/2009/091/000785	CTRI2009091000785	Patients	Chronic Obstructive Pulmonary Disease (COPD).
CTRI/2009/091/000786	CTRI2009091000786	Patients	Chronic Renal Failure
CTRI/2009/091/000787	CTRI2009091000787		Human papillomavirus (HPV) infection
CTRI/2009/091/000788	CTRI2009091000788		Chronic idiopathic urticaria
CTRI/2009/091/000789	CTRI2009091000789		Haemorrhoids
CTRI/2009/091/000790	CTRI2009091000790	Patients	Medullary Thyroid Cancer.
CTRI/2009/091/000791	CTRI2009091000791	Healthy Human Volunteers	Acne papulopustulosa
CTRI/2009/091/000792	CTRI2009091000792		This study will determine the effect of two lines of treatment in patients reporting at the hospital with Keratoconjunctivitis caused by microsporidia. The disease seems to be selflimiting , therefore, control group of patients will receive placebo for comparison.
CTRI/2009/091/000794	CTRI2009091000794		Cervical Spondylosis
CTRI/2009/091/000795	CTRI2009091000795	Patients	Metastatic breast cancer
CTRI/2009/091/000798	CTRI2009091000798	Patients	Osteoarthritis
CTRI/2009/091/000799	CTRI2009091000799	Patients	Acute Painful Musculoskeletal Conditions
CTRI/2009/091/000800	CTRI2009091000800	Patients	Non-Small Cell Lung Cancer Anemia Cancer Lung Cancer
CTRI/2009/091/000801	CTRI2009091000801	Patients	Allergic conjunctivitis
CTRI/2009/091/000802	CTRI2009091000802		Travelers Diarrhea
CTRI/2009/091/000804	CTRI2009091000804	Patients	Diabetes Mellitus, Type 2
CTRI/2009/091/000805	CTRI2009091000805	Healthy Human Volunteers	Healthy Human Volunteers
CTRI/2009/091/000806	CTRI2009091000806	Patients	Dysurea associated with benign prostatic hyperplasia
CTRI/2009/091/000807	CTRI2009091000807	Patients	In patients with Type 2 diabetes insufficiently controlled with insulin glargine and metformin.
CTRI/2009/091/000808	CTRI2009091000808	Patients	Mild to severe heart failure of ischemic or cardiomyopathic origin
CTRI/2009/091/000810	CTRI2009091000810		Carcinoma, Hepatocellular
CTRI/2009/091/000813	CTRI2009091000813		Inflammation due to soft tissue injuries
CTRI/2014/12/005312	CTRI201412005312	Patients	Neurodegenerative disorder
CTRI/2009/091/000817	CTRI2009091000817	Patients	Breast Neoplasms, Neoplasms
CTRI/2009/091/000820	CTRI2009091000820	Patients	Overactive Bladder
CTRI/2009/091/000821	CTRI2009091000821	Healthy Human Volunteers	Development of Oral Rotavirus Vaccine
CTRI/2009/091/000822	CTRI2009091000822		Cancer
CTRI/2009/091/000824	CTRI2009091000824	Patients	Type 2 Diabetes Mellitus
CTRI/2009/091/000825	CTRI2009091000825		This prospective randomized comparative study was conducted from March, 2008 to July 2009 in our emergency room of tertiary care university hospital and a total of 203 patients presented with acute pain or / and planed for any painful procedure like local Incision & Drainage, burns dressing, reduction of dislocations in the emergency room between the age group of 15 years and above in that period…
CTRI/2009/091/000827	CTRI2009091000827	Patients	Glioblastoma
CTRI/2009/091/000830	CTRI2009091000830	Patients	Ocular surface anesthesia during ophthalmologic procedures
CTRI/2009/091/000832	CTRI2009091000832		Gout
CTRI/2009/091/000838	CTRI2009091000838		All patient will have standard indications for coronary angiography. All patients would be Allens test positive and suitable for radial angiography
CTRI/2009/091/000840	CTRI2009091000840	Patients	Carcinoma Cervix
CTRI/2009/091/000843	CTRI2009091000843	Healthy Human Volunteers	Prophylaxis of Diphtheria, Tetanus, Pertussis, Hepatitis B and Haemophilus influenzae type b infection
CTRI/2009/091/000848	CTRI2009091000848	Patients	Asthmatic and non-asthmatic Patients
CTRI/2009/091/000851	CTRI2009091000851		Head and Neck Squamous Cell Cancers
CTRI/2010/091/000852	CTRI2010091000852		Infertility in female
CTRI/2009/091/000854	CTRI2009091000854		Infertility in female
CTRI/2009/091/000856	CTRI2009091000856		COPD Patients with Acute Respiratory Failure
CTRI/2009/091/000857	CTRI2009091000857	Patients	Esophagogastric Junction Adenocarcinoma Gastric Cancer Esophageal Cancer
CTRI/2013/01/003316	CTRI201301003316	Healthy Human Volunteers	Type 2 Diabetes Mellitus, Impaired Glucose Tolerance (IGT)
CTRI/2009/091/000860	CTRI2009091000860	Patients	Chronic idiopathic (immune) thrombocytopenic purpura
CTRI/2009/091/000861	CTRI2009091000861	Patients	Non-ulcer dyspepsia (NUD) or gastroesophageal reflux disease (GERD)
CTRI/2009/091/000862	CTRI2009091000862	Patients	Type 1 & Type 2 Diabetes
CTRI/2009/091/000863	CTRI2009091000863	Patients	Hypertension
CTRI/2009/091/000870	CTRI2009091000870	Patients	Surgical menopause
CTRI/2009/091/000872	CTRI2009091000872	Patients	Epilepsies, Partial
CTRI/2009/091/000873	CTRI2009091000873		Prevention of Rotavirus infection and diarrhoea
CTRI/2009/091/000874	CTRI2009091000874		Behcet Disease
CTRI/2009/091/000875	CTRI2009091000875		Patients with Extensive-Stage Small Cell Lung Cancer
CTRI/2009/091/000876	CTRI2009091000876		Severe alcoholic hepatitis (defined by modified Maddreys Discriminant Function &#8805; 32)
CTRI/2009/091/000879	CTRI2009091000879	Patients	Common Cold (Coryza)
CTRI/2009/091/000882	CTRI2009091000882	Patients	Gastroesophageal Reflux Disease (GERD)
CTRI/2009/091/000883	CTRI2009091000883	Patients	Arthritis, Rheumatoid
CTRI/2009/091/000885	CTRI2009091000885		gastric and gastro-oesophageal cancer
CTRI/2009/091/000887	CTRI2009091000887	Healthy Human Volunteers	Primary immunization of infants for the prevention of poliomyelitis caused by poliovirus Types 1, 2, and 3 in infants
CTRI/2009/091/000888	CTRI2009091000888	Patients	Infertile females undergoing for controlled ovarian hyperstimulation (COH) or patients undergoing treatment for Polycystic ovarian syndrome (PCOS)
CTRI/2009/091/000890	CTRI2009091000890		Cutaneous, Smouldering or Systemic Mastocytosis
CTRI/2009/091/000893	CTRI2009091000893	Patients	Severe Traumatic Brain Injury
CTRI/2009/091/000894	CTRI2009091000894	Patients	Endothelial function in children with Kawasaki disease
CTRI/2009/091/000896	CTRI2009091000896	Patients	Androgenic alopecia
CTRI/2009/091/000897	CTRI2009091000897		Children were vaccinated after screening procedure given in the inclusion and exclusion criteria according to the approved protocol. All the enrolled subjects' health were found to be normal and no problems were identified during the study period and up till the 14 weeks observation.
CTRI/2009/091/000898	CTRI2009091000898	Patients	quiescent, chronic non-infectious, intermediate uveitis, posterior uveitis or panuveitis
CTRI/2009/091/000900	CTRI2009091000900		Patients of Non-Small Cell Lung cancer, Metastatic Breast Cancer, Pancreatic Cancer, Malignant Glioma
CTRI/2009/091/000901	CTRI2009091000901	Patients	Ulcerative Colitis
CTRI/2009/091/000902	CTRI2009091000902		Aneurysmal subarachnoid hemorrhage treated by endovascular coiling
CTRI/2009/091/000905	CTRI2009091000905	Patients	Non functioning entero-pancreatic endocrine tumour
CTRI/2009/091/000906	CTRI2009091000906		Bilateral corneal opacities due to bilateral limbal stem cell deficiencies
CTRI/2009/091/000909	CTRI2009091000909	Patients	Cyanotic congenital heart disease palliated with a systemic-to-pulmonary artery shunt and the shunt is still in place at one year of age.
CTRI/2009/091/000910	CTRI2009091000910	Patients	Chronic Obstructive Pulmonary Disease
CTRI/2009/091/000912	CTRI2009091000912	Patients	In patients with Type 1 diabetes mellitus insufficiently aged between 1 to 6 years
CTRI/2009/091/000913	CTRI2009091000913	Patients	Uninvestigated Dyspepsia
CTRI/2009/091/000914	CTRI2009091000914		Alzheimer's Disease
CTRI/2010/091/000915	CTRI2010091000915		GASTRIC ULCERS
CTRI/2009/091/000916	CTRI2009091000916	Patients	Recent Onset Type 1 Diabetes Mellitus
CTRI/2009/091/000918	CTRI2009091000918		Mild Itching, Shrinking.
CTRI/2009/091/000919	CTRI2009091000919		In this study we will be enrolling cases with Bacterial Vaginosis.
CTRI/2009/091/000922	CTRI2009091000922		TYPE-II DIABETES MELLITUS
CTRI/2009/091/000923	CTRI2009091000923		Epiphora
CTRI/2009/091/000924	CTRI2009091000924		Tooth Decay Prevention Through Fluoride dentifrices(tooth pastes)
CTRI/2009/091/000928	CTRI2009091000928	Patients	Osteoarthritis of Knee
CTRI/2009/091/000929	CTRI2009091000929	Patients	Diffused Large B Cell Lymphoma
CTRI/2009/091/000930	CTRI2009091000930	Healthy Human Volunteers	Healthy male human subjects.
CTRI/2009/091/000931	CTRI2009091000931	Healthy Human Volunteers	This study will we conducted in healthy adult subjects
CTRI/2009/091/000932	CTRI2009091000932		Osteoarthritis
CTRI/2009/091/000933	CTRI2009091000933		Acute Pancreatitis
CTRI/2009/091/000934	CTRI2009091000934		Acute Infectious Diarrhea
CTRI/2009/091/000935	CTRI2009091000935	Patients	Heart Failure, Apelin
CTRI/2009/091/000937	CTRI2009091000937		Subacute Sclerosing Panencephalitis patients
CTRI/2014/03/004514	CTRI201403004514	Healthy Human Volunteers	iron deficiency
CTRI/2009/091/000941	CTRI2009091000941		To assess the effect of daily consumption of multiple-micronutrient fortified rice on hemoglobin levels among mild-moderately anemic school children in Bangalore India
CTRI/2009/091/000945	CTRI2009091000945	Patients	Pateints admitted to the deptt of Gastroenterology AIIMS with acute pancreatitis
CTRI/2009/091/000946	CTRI2009091000946	Patients	RENAL CALCULI or Kidney stones
CTRI/2009/091/000947	CTRI2009091000947		Type 2 Diabetes Mellitus Subjects With Moderate and Severe Renal Impairment
CTRI/2009/091/000948	CTRI2009091000948		Severe acute pancreatitis
CTRI/2009/091/000950	CTRI2009091000950	Patients	Type 2 diabetic patients
CTRI/2009/091/000952	CTRI2009091000952	Patients	Schizophrenia
CTRI/2009/091/000953	CTRI2009091000953	Patients	Schizophrenia
CTRI/2009/091/000954	CTRI2009091000954		Peripheral Vascular Disease
CTRI/2009/091/000958	CTRI2009091000958	Healthy Human Volunteers	Equal number of healthy childrens or childrens with mild asthma
CTRI/2009/091/000959	CTRI2009091000959		Complicated urinary tract infection
CTRI/2009/091/000961	CTRI2009091000961	Patients	Heart Failure
CTRI/2009/091/000962	CTRI2009091000962	Patients	Smoking in HIV and TB
CTRI/2009/091/000964	CTRI2009091000964		Benign Prostatic Hyperplasia
CTRI/2009/091/000969	CTRI2009091000969	Patients	Diabetes Mellitus, Type 2
CTRI/2009/091/000970	CTRI2009091000970	Patients	Acute & subacute pain.
CTRI/2009/091/000971	CTRI2009091000971	Patients	HIV
CTRI/2009/091/000972	CTRI2009091000972		HYPOTHERMIA
CTRI/2009/091/000974	CTRI2009091000974	Patients	POLYCYSTIC OVARY SYNDROME; CLINICAL AND BIOCHEMICAL CHANGES
CTRI/2009/091/000976	CTRI2009091000976		Acute Coronary Syndrome
CTRI/2009/091/000977	CTRI2009091000977		Moderate to severe Alzheimer?s Disease.
CTRI/2009/091/000979	CTRI2009091000979		Cirrhosis with minimal hepatic encephalopathy
CTRI/2009/091/000981	CTRI2009091000981		neurogenic bladder
CTRI/2009/091/000983	CTRI2009091000983	Patients	Iron Deficiency Anemia in Inflammatory Bowel Disease Subjects
CTRI/2009/091/000987	CTRI2009091000987		Idiopathic Parkinson's Disease
CTRI/2009/091/000988	CTRI2009091000988		Acute Coronary Syndrome
CTRI/2009/091/000991	CTRI2009091000991		patients with seizure and ring lesion on ct head
CTRI/2009/091/000992	CTRI2009091000992	Patients	Knee joint osteoarthritis
CTRI/2009/091/000993	CTRI2009091000993	Patients	Knee Joint Osteoarthritis
CTRI/2009/091/000994	CTRI2009091000994	Patients	Children with iron deficiency anemia
CTRI/2009/091/000995	CTRI2009091000995	Patients	Treatment of anemia associated with chronic kidney disease
CTRI/2009/091/000999	CTRI2009091000999		Insomnia
CTRI/2009/091/001000	CTRI2009091001000	Patients	children undergoing strabismus surgery
CTRI/2009/091/001004	CTRI2009091001004	Patients	Active, mild to moderate ulcerative colitis
CTRI/2009/091/001005	CTRI2009091001005		Healthy sedentary individuals who are at risk of developing coronary heart disease.
CTRI/2009/091/001006	CTRI2009091001006	Patients	Solid Tumor (Breast Cancer)
CTRI/2009/091/001007	CTRI2009091001007	Patients	Incidence of clinical and subclinical hypothyroidism in patients undergoing radiation for head and neck carcinomas
CTRI/2009/091/001008	CTRI2009091001008	Patients	Type 1 Diabetes Mellitus
CTRI/2009/091/001009	CTRI2009091001009		Severe Chronic Palque Psoriatic Patients ; Psoriasis
CTRI/2010/091/001010	CTRI2010091001010		Persistent Asthma
CTRI/2009/091/001012	CTRI2009091001012		Stage I Essential Hypertension on the basis of the guidelines issued by the European Society of Hypertension 2007.
CTRI/2009/091/001015	CTRI2009091001015	Patients	Asthma Bronchiale
CTRI/2009/091/001016	CTRI2009091001016	Patients	NONMYELOID MALIGNANCIES RECEIVING MYELOSUPPRESSIVE CHEMOTHERAPY
CTRI/2009/091/001017	CTRI2009091001017		Acute ischemic stroke
CTRI/2009/091/001018	CTRI2009091001018		Acute Ocular burns
CTRI/2009/091/001020	CTRI2009091001020	Patients	Haemorrhoids
CTRI/2009/091/001021	CTRI2009091001021	Patients	Musculoskeletal disorders associated with painful muscle spasm
CTRI/2009/091/001022	CTRI2009091001022	Patients	Secondary prophylaxis of ischemic heart disease
CTRI/2009/091/001023	CTRI2009091001023	Patients	Non-ulcer dyspepsia (NUD) or gastroesophageal reflux disease (GERD)
CTRI/2009/091/001024	CTRI2009091001024	Patients	Advance-stage soft tissue sarcoma
CTRI/2009/091/001025	CTRI2009091001025	Patients	Tinea pedis and Tinea cruris infection
CTRI/2009/091/001027	CTRI2009091001027	Patients	Primary Open Angle Glaucoma
CTRI/2009/091/001030	CTRI2009091001030		Healing of the Post surgical Wound
CTRI/2009/091/001036	CTRI2009091001036	Patients	Type II Diabetes Mellitus
CTRI/2009/091/001038	CTRI2009091001038	Healthy Human Volunteers	Pneumococcal diseases
CTRI/2009/091/001039	CTRI2009091001039	Healthy Human Volunteers	Infections, Papillomavirus
CTRI/2009/091/001040	CTRI2009091001040	Patients	Cognitive Dysfunction in Schizophrenia
CTRI/2009/091/001041	CTRI2009091001041	Patients	patient suffering with Acute BRONCHOSPASM OF DIFFERENT ETIOLOGY
CTRI/2009/091/001042	CTRI2009091001042	Patients	Prevention of Chemotherapy-induced diarrhoea in cancer patients receiving Fluropyrimidines and/or Irinotecan
CTRI/2009/091/001044	CTRI2009091001044	Patients	Fracture Healing
CTRI/2009/091/001045	CTRI2009091001045	Patients	Gout
CTRI/2009/091/001048	CTRI2009091001048	Patients	Inflamed Cutaneous Mycoses
CTRI/2013/07/003808	CTRI201307003808	Patients	PRE- INDUCTION CERVICAL RIPENING IN TERM PREGNANCY
CTRI/2009/091/001051	CTRI2009091001051	Patients	Acute Pain associated with Muscle Spasm and Inflammatory Conditions
CTRI/2009/091/001052	CTRI2009091001052		Healthy Subjects
CTRI/2009/091/001053	CTRI2009091001053	Patients	Gastroesophageal Reflux Disease
CTRI/2009/091/001054	CTRI2009091001054	Patients	Reducing hair loss, to increase hair growth and to improve scalp conditions in the androgenic alopecia.
CTRI/2009/091/001055	CTRI2009091001055	Patients	This study will be conducted with symptomatic or asymptomatic uncomplicated falciparum malaria in 2nd and 3rd trimester during pregnancy
CTRI/2009/091/001056	CTRI2009091001056		Acute pain after orthopedic operation or injuries
CTRI/2009/091/001058	CTRI2009091001058	Patients	Peripheral diabetic neuropathy
CTRI/2009/091/001059	CTRI2009091001059	Patients	Severe Hemophilia A
CTRI/2009/091/001060	CTRI2009091001060	Patients	Metastatic Colorectal Cancer
CTRI/2009/091/001061	CTRI2009091001061		Primary hypercholesterolemia
CTRI/2009/091/001066	CTRI2009091001066	Patients	Advanced Stage IIIB/IV Non Small Cell carcinoma of the Lung (Adenocarcinoma & Large cell carcinoma)
CTRI/2009/091/001067	CTRI2009091001067	Patients	Acute painful soft tissue injury
CTRI/2009/091/001069	CTRI2009091001069		Advanced-stage Parkinson's disease
CTRI/2009/091/001071	CTRI2009091001071	Patients	to determine whether periodic therapy programming reports delivered to study centers can increase the utilization of shock reduction programming
CTRI/2009/091/001072	CTRI2009091001072	Patients	Heart Failure
CTRI/2009/091/001073	CTRI2009091001073		Male Pattern Hair Loss
CTRI/2009/091/001077	CTRI2009091001077		Treatment of anaemia in pregnancy
CTRI/2009/091/001078	CTRI2009091001078		Post Small Incision Cataract Surgery (Pseudophakic) Acute Cystoid Macular Edema
CTRI/2009/091/001079	CTRI2009091001079		Seborrhoeic dermatitis of the scalp or dandruff
CTRI/2009/091/001080	CTRI2009091001080		Prevention of Rotavirus Gastroenteritis
CTRI/2009/091/001081	CTRI2009091001081	Patients	Type 2 Diabetes Mellitus
CTRI/2009/091/001084	CTRI2009091001084		Acute Diarrhoea
CTRI/2009/091/001085	CTRI2009091001085	Patients	Acute coronary syndrome undergoing percutaneous coronary intervention
CTRI/2009/091/001086	CTRI2009091001086	Patients	chemotherapy induced thrombocytopenia
CTRI/2009/091/001087	CTRI2009091001087	Patients	Hyperuricemia with Gout
CTRI/2009/091/001088	CTRI2009091001088	Patients	Female Genital Tuberculosis
CTRI/2009/091/001093	CTRI2009091001093		Bacterial Vaginosis
CTRI/2009/091/001094	CTRI2009091001094		Musculoskeletal conditions
CTRI/2018/02/012186	CTRI201802012186	Patients	comparison of 2 parameters to assess and compare the validity of 2 monitors - entropy and neuromuscular monitoring ;to assist in ideal conditions for intubation and extubation
CTRI/2009/091/001097	CTRI2009091001097	Patients	PRESSSURE ULCER STAGE II and III
CTRI/2009/091/001098	CTRI2009091001098	Patients	PRESSURE ULCER -STAGE II & III
CTRI/2010/091/000001	CTRI2010091000001	Patients	Schizophrenia
CTRI/2013/10/004115	CTRI201310004115	Patients	Type 2 Diabetes
CTRI/2010/091/000003	CTRI2010091000003		Dyslipidemia
CTRI/2010/091/000006	CTRI2010091000006	Healthy Human Volunteers	Indicated for immunization of persons 4 years of age and older against influenza disease caused by pandemic (H1N1) 2009 virus.
CTRI/2010/091/000008	CTRI2010091000008	Healthy Human Volunteers	Prevention of H1N1 infection
CTRI/2010/091/000009	CTRI2010091000009		Acute Musculoskeletal Pain
CTRI/2010/091/000010	CTRI2010091000010	Patients	Macular Edema Secondary to Central Retinal Vein Occlusion (CRVO)
CTRI/2011/07/001884	CTRI201107001884	Patients	diabetic polyneuropathy
CTRI/2010/091/000012	CTRI2010091000012	Patients	Type II Diabetes Mellitus uncontrolled on Oral Anti Diabetic Therapy
CTRI/2010/091/000014	CTRI2010091000014		Decreased functional capacity, muscle atrophy and decreased quality of life are common in end stage renal disease patients undergoing dialysis.
CTRI/2010/091/000015	CTRI2010091000015		Acute Myeloid Leukemia
CTRI/2010/091/000016	CTRI2010091000016		Chronic Idiopathic Thrombocytopenic Purpura
CTRI/2010/091/000017	CTRI2010091000017	Patients	Atrial Fibrillation
CTRI/2010/091/000020	CTRI2010091000020	Healthy Human Volunteers	Influenza; Pandemic Influenza
CTRI/2010/091/000022	CTRI2010091000022	Patients	Diabetes Mellitus, Type 2.
CTRI/2010/091/000023	CTRI2010091000023	Patients	High risk for Myelosuppressive chemotherapy induced neutropenia.
CTRI/2010/091/000024	CTRI2010091000024	Patients	Diabetes Mellitus, Type 2
CTRI/2010/091/000025	CTRI2010091000025		Advanced Renal Cell Carcinoma Version Level Classification code Term 12.0 LLT 10050513 Metastatic renal cell carcinoma
CTRI/2010/091/000026	CTRI2010091000026		Advanced Renal Cell Carcinoma Version Level Classification code Term 12.0 LLT 10050513 Metastatic Renal Cell Carcinoma
CTRI/2010/091/000028	CTRI2010091000028	Healthy Human Volunteers	Pandemic influenza (H1N1) infection in adults
CTRI/2010/091/000029	CTRI2010091000029	Healthy Human Volunteers	Immunogenicity and safety of study vaccine in healthy pediatric subjects 6-35 months of age.
CTRI/2010/091/000030	CTRI2010091000030	Healthy Human Volunteers	CYP 2D6 enzyme activity in healthy volunteers
CTRI/2010/091/000031	CTRI2010091000031	Healthy Human Volunteers	Immunogenicity and safety of study vaccine in healthy pediatric subjects 3-9 years of age.
CTRI/2010/091/000032	CTRI2010091000032	Healthy Human Volunteers	H1N1 vaccine in Healthy adults.
CTRI/2010/091/000034	CTRI2010091000034	Patients	Non Small Cell Lung Cancer
CTRI/2010/091/000035	CTRI2010091000035		Subjects with moderate gingivitis
CTRI/2010/091/000037	CTRI2010091000037	Patients	Epithelial Ovarian Cancer
CTRI/2011/09/001996	CTRI201109001996	Patients	Drug nave/medication free patients with Type II Diabetes Mellitus
CTRI/2010/091/000039	CTRI2010091000039		Anesthesia titration by 3 methods we will study 3 methods to initiate low flow anesthesia from high flow anesthesia after tracheal intubation. one is the teaching by Baums of 10 minutes, the other is the teaching by Meakins of FE/FI=0.8. These will be compared to State Entropy of <=50
CTRI/2010/091/000040	CTRI2010091000040	Patients	To determine requirement of isoflurane and vecuronium in diabetic patients with or without autonomic neuropathy undergoing elective surgery.
CTRI/2010/091/000041	CTRI2010091000041	Patients	Adult patients to undergo non-thoracic / nonvascular / non-neurosurgical major surgical procedure of expected duration of 1-3 hours
CTRI/2010/091/000043	CTRI2010091000043		Excessive daytime sleepiness associated with narcolepsy.
CTRI/2010/091/000044	CTRI2010091000044	Patients	Diabetes Mellitus, Type 2
CTRI/2010/091/000045	CTRI2010091000045	Patients	Patients with seizures and on CT scan of Head having Single small enhancing lesion
CTRI/2010/091/000046	CTRI2010091000046	Patients	Cardiovascular Outcomes in Subjects with Type 2 Diabetes and Acute Coronary Syndrome
CTRI/2010/091/000052	CTRI2010091000052		Osteoarthritis, knee
CTRI/2010/091/000053	CTRI2010091000053	Patients	Osteoarthritis of knee and/or hip joints
CTRI/2010/091/000054	CTRI2010091000054		Cardiovascular disease secondary prevention therapy.
CTRI/2010/091/000055	CTRI2010091000055	Patients	Rabies - Post exposure prophylaxis
CTRI/2010/091/000056	CTRI2010091000056	Patients	Type 2 Diabetes Mellitus at risk for Cardiovascular Disease
CTRI/2010/091/000059	CTRI2010091000059	Patients	Painful osteoarthritis of Knee joint
CTRI/2010/091/000063	CTRI2010091000063	Patients	Mild to Moderate Diabetic Sensorimotor Polyneuropathy
CTRI/2010/091/000064	CTRI2010091000064	Patients	Patients with Chronic Kidney Disease
CTRI/2010/091/000067	CTRI2010091000067	Patients	Asthma
CTRI/2010/091/000068	CTRI2010091000068	Patients	Ulcerative Colitis
CTRI/2010/091/000070	CTRI2010091000070	Patients	Rheumatoid Arthritis
CTRI/2010/091/000071	CTRI2010091000071	Patients	Diabetes Mellitus, Type 2
CTRI/2010/091/000072	CTRI2010091000072		Essential hypertension
CTRI/2010/091/000073	CTRI2010091000073	Patients	Hypertriglyceridemia
CTRI/2010/091/000076	CTRI2010091000076	Patients	osteoarthritis.
CTRI/2010/091/000077	CTRI2010091000077	Patients	Acute Muscle Spasms
CTRI/2010/091/000078	CTRI2010091000078	Patients	Type II Diabetes Mellitus
CTRI/2010/091/000080	CTRI2010091000080		ACUTE BRONCHIOLITIS
CTRI/2010/091/000081	CTRI2010091000081		Osteoarthritis Of The Knee
CTRI/2010/091/000082	CTRI2010091000082	Healthy Human Volunteers	Prevention of H1N1 infection.
CTRI/2012/12/003265	CTRI201212003265	Patients	Labor induction in pregnancy
CTRI/2010/091/000087	CTRI2010091000087	Patients	Alcoholic or non-alcoholic fatty liver disease
CTRI/2010/091/000089	CTRI2010091000089	Healthy Human Volunteers	Healthy menopausal women; cardio-vascular and bone health after attaining menopause
CTRI/2010/091/000090	CTRI2010091000090		A Clinical study in chronic peritoneal dialysis patient to see the response of N-Acetyl cysteine on oxidative stress,endothelial dysfunction and carotid artery intimal thickness
CTRI/2010/091/000092	CTRI2010091000092	Healthy Human Volunteers	Prevention of H1N1 infection
CTRI/2010/091/000093	CTRI2010091000093	Healthy Human Volunteers	Prevention of H1N1 infection
CTRI/2010/091/000094	CTRI2010091000094		High rates of perineal wound breakdown in patients undergoing abdominoperineal excision after neoadjuvant Chemoradiotherapy for Carcinoma Rectum
CTRI/2010/091/000095	CTRI2010091000095	Patients	Moderate to severe Dry Eye Disease
CTRI/2010/091/000096	CTRI2010091000096	Patients	Post Operative Pain
CTRI/2010/091/000097	CTRI2010091000097		Ulcerative Colitis
CTRI/2010/091/000098	CTRI2010091000098	Patients	Type II Diabetes Mellitus
CTRI/2010/091/000099	CTRI2010091000099	Patients	Dental pain following tooth extraction
CTRI/2010/091/000100	CTRI2010091000100		Refractory Epilepsy Suffering From Partial Onset Seizures With or Without Secondary Generalisation
CTRI/2010/091/000102	CTRI2010091000102	Healthy Human Volunteers	To evaluate the protective efficacy of three doses of Oral Rotavirus Vaccine 116E (ORV 116E), against severe rotavirus gastroenteritis.
CTRI/2014/11/005186	CTRI201411005186	Patients	Cerebral Palsy (Spastic Diplegia), ICD-10 G80.1
CTRI/2010/091/000106	CTRI2010091000106		BLIGHTED OVUM;THYROID AUTOIMMUNITY
CTRI/2010/091/000107	CTRI2010091000107	Patients	Hypertriglyceridemia in HIV associated lipodystrophy
CTRI/2010/091/000108	CTRI2010091000108	Patients	Non-alcoholic steatohepatitis (NASH)
CTRI/2010/091/000109	CTRI2010091000109		Advanced(Stage III & IV) Breast Cancer
CTRI/2010/091/000110	CTRI2010091000110	Patients	Heart Failure With Reduced Ejection Fraction
CTRI/2010/091/000112	CTRI2010091000112		Mixed vaginitis
CTRI/2010/091/000114	CTRI2010091000114	Patients	Stage II/ III hypertension
CTRI/2010/091/000115	CTRI2010091000115	Patients	Schizophrenia
CTRI/2013/02/003425	CTRI201302003425	Patients	Strabismus
CTRI/2010/091/000120	CTRI2010091000120		Vulvovaginal candidiasis
CTRI/2010/091/000122	CTRI2010091000122	Patients	Mild, Moderate and Severe Hypertensive patients
CTRI/2010/091/000125	CTRI2010091000125	Patients	Minimal Hepatic Encephalopathy (MHE) in patients with chronic liver disease
CTRI/2010/091/000126	CTRI2010091000126	Patients	Cough associated with the common cold, inhaled irritants and stable chronic bronchitis
CTRI/2010/091/000127	CTRI2010091000127	Patients	Acute Muscle Spasms
CTRI/2010/091/000132	CTRI2010091000132	Patients	Stable coronary artery disease without clinical heart failure
CTRI/2010/091/000135	CTRI2010091000135		In this study we will be enrolling cases with Allergic Rhinitis
CTRI/2010/091/000136	CTRI2010091000136	Patients	Breast Cancer or Colorectal Cancer
CTRI/2010/091/000140	CTRI2010091000140	Patients	Acute Mania associated with Bipolar I Disorder
CTRI/2010/091/000141	CTRI2010091000141	Patients	Dermatomycoses
CTRI/2010/091/000142	CTRI2010091000142	Patients	Acute diarrhea
CTRI/2010/091/000144	CTRI2010091000144	Patients	Travellers Diarrhoea
CTRI/2010/091/000145	CTRI2010091000145	Patients	Diabetes Mellitus, Type I
CTRI/2010/091/000147	CTRI2010091000147		Dyslipidemia
CTRI/2010/091/000148	CTRI2010091000148		Hypertension
CTRI/2010/091/000149	CTRI2010091000149		Antimalarial in healthy adult male human volunteers
CTRI/2010/091/000150	CTRI2010091000150		patients in labour
CTRI/2010/091/000151	CTRI2010091000151	Patients	Diabetes Mellitus Type 2 Impaired Glucose Tolerance
CTRI/2010/091/000152	CTRI2010091000152	Healthy Human Volunteers	Prevention of Influenza A H1N1 pandemic 2009 infection.
CTRI/2010/091/000153	CTRI2010091000153	Patients	Chronic Obstructive Pulmonary Disease (COPD)
CTRI/2010/091/000154	CTRI2010091000154		Typhoid fever
CTRI/2012/05/002680	CTRI201205002680	Patients	Acute gastroenteritis with dehydration
CTRI/2010/091/000157	CTRI2010091000157	Healthy Human Volunteers	Meningococcal Infection; Meningitis
CTRI/2010/091/000158	CTRI2010091000158	Patients	Paediatric Partial Onset Seizures
CTRI/2010/091/000159	CTRI2010091000159		In India 5 to 10 % of patients with visceral leishmaniasis (VL) go on to develop post kala azar dermal leishmaniasis (PKDL, three months to three years after VL has been apparently cured. Indian PKDL can occur concurrently with VL also as reported in a few patients.Clinical features consist of hypopigmented macules and/or diffuse infiltration, papules, nodules, or plaques.The current treatment re…
CTRI/2010/091/000160	CTRI2010091000160	Patients	Diabetes Mellitus, Type 2
CTRI/2010/091/000161	CTRI2010091000161	Patients	Patients with KRAS wild-type metastatic Colorectal cancer
CTRI/2010/091/000162	CTRI2010091000162		Type 2 Diabetes Mellitus
CTRI/2010/091/000163	CTRI2010091000163	Patients	Cystitis, Interstitial
CTRI/2010/091/000164	CTRI2010091000164	Patients	Dyslipidemia without diabetes mellitus
CTRI/2010/091/000165	CTRI2010091000165	Patients	Dyslipidemia with Diabetes
CTRI/2010/091/000166	CTRI2010091000166	Patients	Dyslipidemia with diabetes mellitus
CTRI/2010/091/000167	CTRI2010091000167	Patients	Dyslipidemia with Impaired Glucose Tolerance Test
CTRI/2010/091/000169	CTRI2010091000169	Patients	Uncomplicated P. falciparam Malaria
CTRI/2010/091/000170	CTRI2010091000170		Recurrent/ Metastatic Squamous Cell Carcinoma of Head and Neck (SCCHN)
CTRI/2010/091/000171	CTRI2010091000171	Patients	women with endometriosis having pelvic pain
CTRI/2015/10/006235	CTRI201510006235	Patients	Female infertility
CTRI/2010/091/000173	CTRI2010091000173	Patients	Abdominal surgery, Venous Thromboembolism
CTRI/2010/091/000174	CTRI2010091000174	Patients	Urinary Tract Infection, Skin and skin structure infections, Bone and joint infections, Septicemia, Surgical prophylaxis, bacterial ottitis media, Meningitis,LRTI
CTRI/2010/091/000175	CTRI2010091000175		Pregnancy
CTRI/2010/091/000176	CTRI2010091000176	Patients	AGITATION AND/OR AGGRESSIVENESS IN ADULT AND ELDERLY PATIENTS WITH COGNITIVE IMPAIRMENT (DEMENTIA)
CTRI/2010/091/000177	CTRI2010091000177	Patients	Haematologic malignancies and solid tumors in pediatric cancer patients having chemotherapy induced febrile neutropenia.
CTRI/2010/091/000178	CTRI2010091000178		Tinea Infections Associated with Inflammatory Dermatoses
CTRI/2010/091/000179	CTRI2010091000179	Patients	Bradycardia
CTRI/2011/11/002169	CTRI201111002169	Patients	Periocular capillary hemangioma
CTRI/2010/091/000181	CTRI2010091000181	Patients	schizophrenia
CTRI/2010/091/000182	CTRI2010091000182	Healthy Human Volunteers	Prevention of H1N1 (2009) Influenza
CTRI/2010/091/000188	CTRI2010091000188		Type 2 Diabetes Mellitus
CTRI/2010/091/000189	CTRI2010091000189		Mild thermal burn injuries
CTRI/2010/091/000190	CTRI2010091000190	Patients	Chronic phase Cytomyeloblastic leukemia treatment naive patients.
CTRI/2010/091/000194	CTRI2010091000194		LOCALLY ADVANCED CANCER OF UTERINE CERVIX
CTRI/2010/091/000195	CTRI2010091000195		Pediatric cataract
CTRI/2010/091/000197	CTRI2010091000197	Patients	To evaluate the efficacy and anti inflammatory action of Placentrex in women with inflammatory Pap smears.
CTRI/2010/091/000198	CTRI2010091000198	Patients	Herpes Keratitis
CTRI/2010/091/000200	CTRI2010091000200	Patients	Relapsed Solid Tumor Cancer
CTRI/2010/091/000201	CTRI2010091000201	Patients	Re-perfusion injury in subjects undergoing PCI and Peri-operative reperfusion
CTRI/2010/091/000203	CTRI2010091000203	Healthy Human Volunteers	Prevention of Poliomyelitis Type 1
CTRI/2010/091/000204	CTRI2010091000204	Healthy Human Volunteers	Prevention of poliomyelitis Type 1 & 3
CTRI/2010/091/000208	CTRI2010091000208		MUSCULOSKELETAL PAIN RELATED TO CHIKUNGUNYA
CTRI/2010/091/000212	CTRI2010091000212	Patients	Acute Coronary Syndrome Atherosclerosis Cardiovascular Disease Coronary Heart Disease
CTRI/2010/091/000213	CTRI2010091000213	Healthy Human Volunteers	Prevention of Poliomyelitis Type3
CTRI/2010/091/000214	CTRI2010091000214	Healthy Human Volunteers	Healthy subjects to prevent rabies infection
CTRI/2010/091/000220	CTRI2010091000220		To determine if vitamin A supplementation (50,000 IU) given to neonates once orally either on the day of birth or in the next 2 days will reduce mortality in the first half of infancy by at least 15% as compared to placebo.
CTRI/2010/091/000221	CTRI2010091000221		health education for tobacco cessation
CTRI/2010/091/000223	CTRI2010091000223		Diabetic Neuropathy
CTRI/2013/11/004125	CTRI201311004125	Patients	Congenital Talipus Equinovarus
CTRI/2010/091/000225	CTRI2010091000225		? Healthy male subjects
CTRI/2011/05/001708	CTRI201105001708	Patients	cancer patients
CTRI/2010/091/000227	CTRI2010091000227	Patients	Neonatal Morbidity due to decreasing gestational age and birth weight. Neurodevelopmental outcomes. Motor developmental delay.
CTRI/2010/091/000228	CTRI2010091000228		epilepsy
CTRI/2010/091/000230	CTRI2010091000230		Venous Stasis Ulcer
CTRI/2010/091/000231	CTRI2010091000231	Patients	Idiopathic Membranous Nephropathy
CTRI/2010/091/000232	CTRI2010091000232		SOLID TUMOR
CTRI/2010/091/000233	CTRI2010091000233	Patients	"Unstable angina/Non ST segment Elevation Myocardial infarction"
CTRI/2010/091/000234	CTRI2010091000234		Chronic Hepatitis B Carriers having HBSAg positive status, HBV DNA positive status
CTRI/2010/091/000235	CTRI2010091000235	Healthy Human Volunteers	This study will we conducted in healthy adult subjects
CTRI/2010/091/000236	CTRI2010091000236	Patients	Recurring episodes of Bacterial Vaginosis in women
CTRI/2010/091/000237	CTRI2010091000237	Patients	Moderately active ulcerative colitis
CTRI/2010/091/000238	CTRI2010091000238	Patients	Bacterial vaginosis
CTRI/2010/091/000241	CTRI2010091000241		Type 2 Diabetes Mellitus, IGT
CTRI/2010/091/000242	CTRI2010091000242		Osteoporosis
CTRI/2010/091/000245	CTRI2010091000245	Patients	Plasmodium vivax malaria.
CTRI/2010/091/000246	CTRI2010091000246		Seroprotection against Hepatitis A
CTRI/2010/091/000248	CTRI2010091000248		Moderate to severe infections (complicated intrabdominal infections, complicated urinary tract infections including pyelonephritis and nosocomial pneumonia)
CTRI/2010/091/000249	CTRI2010091000249		Inguinal hernia, laparoscopic repair
CTRI/2010/091/000250	CTRI2010091000250		Cardiovascular Disease(s)
CTRI/2012/07/002758	CTRI201207002758	Patients	Squamous cell carcinoma of cervix, FIGO Stage IB2 to IVA.
CTRI/2010/091/000254	CTRI2010091000254	Patients	Relapsing Remitting Multiple Sclerosis
CTRI/2010/091/000255	CTRI2010091000255	Patients	Pre-menopausal Women with Oestrogen Receptor Positive Advanced Breast Cancer
CTRI/2010/091/000257	CTRI2010091000257		Rhegmatogenous Macula-off Retinal Detachment
CTRI/2010/091/000258	CTRI2010091000258	Patients	Postmenopausal Osteoporosis
CTRI/2010/091/000260	CTRI2010091000260		Rotavirus Gastroenteritis
CTRI/2010/091/000261	CTRI2010091000261		Carcinoma breast patients
CTRI/2010/091/000262	CTRI2010091000262		Partial Thickness Burns
CTRI/2010/091/000263	CTRI2010091000263		TO REDUCE THE INCIDENCE OF VOMITING AND NEED SUBSEQUENT GASTRIC LAVAGE IN TERM AND NEAR TERM NEONATE BORN THROUGH MECONIUM STAINED AMMNIOTIC FLUID .
CTRI/2010/091/000264	CTRI2010091000264		Lupus Nephritis
CTRI/2010/091/000270	CTRI2010091000270		OSTEOARTHRITIS
CTRI/2010/091/000275	CTRI2010091000275	Healthy Human Volunteers	Healthy human volunteers and healthy type 2 DM patients
CTRI/2010/091/000276	CTRI2010091000276	Healthy Human Volunteers	Stable Mild to Moderate Asthma
CTRI/2010/091/000277	CTRI2010091000277	Patients	Metastatic Colorectal Cancer
CTRI/2010/091/000278	CTRI2010091000278	Patients	stroke survivors
CTRI/2010/091/000279	CTRI2010091000279	Patients	Bacterial conjunctivitis
CTRI/2010/091/000280	CTRI2010091000280	Patients	Inflammatory ocular conditions where bacterial infection or a risk of bacterial ocular infection exists.
CTRI/2010/091/000282	CTRI2010091000282	Patients	Anemia in Pre-dialysis and Hemodialysis-dependent Chronic Kidney Disease Patients
CTRI/2010/091/000283	CTRI2010091000283	Patients	Patients with advanced prostate cancer
CTRI/2010/091/000284	CTRI2010091000284	Patients	Non-infectious Uveitis with quiescent, non-infectious intermediate, posterior or panuveitis
CTRI/2010/091/000285	CTRI2010091000285	Patients	Chronic Obstructive Pulmonary Disease
CTRI/2010/091/000288	CTRI2010091000288	Patients	Relapsing Remitting Multiple Sclerosis
CTRI/2011/07/001888	CTRI201107001888	Patients	Patients with partial onset seizures
CTRI/2010/091/000290	CTRI2010091000290		Chronic idiopathic constipation
CTRI/2010/091/000293	CTRI2010091000293	Healthy Human Volunteers	Tolerance on Acne Prone Skin
CTRI/2010/091/000296	CTRI2010091000296		In the treatment of generalized anxiety disorder.
CTRI/2010/091/000298	CTRI2010091000298		Hyperphosphatemia Chronic Kidney Disease
CTRI/2010/091/000299	CTRI2010091000299		Kala-azar has a worldwide distribution affecting 88 countries of five continents with a total of 350 million people at risk and 90% of them belonged to five countries namely Bangladesh, Brazil, India, Nepal and Sudan. In the Indian Subcontinent the three countries affected by VL, India, Nepal and Bangladesh, aspire to eliminate Visceral leishmaniasis (VL) from the subcontinent by 2015 through var…
CTRI/2010/091/000300	CTRI2010091000300		Diabetes Mellitus, Type 2
CTRI/2010/091/000301	CTRI2010091000301		Testing Plasmodium falciparum Malaria Vaccine
CTRI/2010/091/000302	CTRI2010091000302		Patients who have Had cataract surgery using phacoemulsification with Toric IOL implantations in the posterior chamber bilaterally or unilaterally with fellow eye UCVA not less than 0.6(Decimal) Patinets who have had a Toric lens implanted in the eyes at least 3 month before the inclusion date for the last eye operated.
CTRI/2010/091/000303	CTRI2010091000303	Patients	Rheumatoid Arthritis
CTRI/2010/091/000308	CTRI2010091000308	Patients	Macular edema in diabetic retinopathy patients which develop within 90 days following cataract surgery.
CTRI/2010/091/000312	CTRI2010091000312		Interdigital Tinea Pedis
CTRI/2010/091/000314	CTRI2010091000314		Healthy human volunteers
CTRI/2010/091/000317	CTRI2010091000317	Patients	Acute symptomatic proximal deep-vein thrombosis and/or symptomatic pulmonary embolism
CTRI/2010/091/000318	CTRI2010091000318	Patients	Pediatric patients undergoing day care surgery e.g hernias,urethroplasties, orchidopexies etc.
CTRI/2010/091/000323	CTRI2010091000323		Hypertension
CTRI/2011/11/002109	CTRI201111002109	Patients	Iron Deficiency Anaemia
CTRI/2011/05/001747	CTRI201105001747	Patients	Patients of chronic pancreatitis
CTRI/2010/091/000328	CTRI2010091000328	Patients	Acute Lymphoblastic Leukemia (ALL)
CTRI/2010/091/000329	CTRI2010091000329	Patients	Seasonal Allergic conjunctivitis
CTRI/2010/091/000332	CTRI2010091000332		POLYCYSTIC OVARY SYNDROME
CTRI/2010/091/000335	CTRI2010091000335		Chronic Hyponatremia
CTRI/2012/06/002723	CTRI201206002723	Patients	Burn
CTRI/2010/091/000339	CTRI2010091000339	Patients	Infectious Gastroenteritis
CTRI/2010/091/000340	CTRI2010091000340		ASA grade 1, nondiabetic patients, 20 to 60 years of age, weighing 40 to 70 kg, undergoing elective lower limb or lower abdominal surgical procedures ,which were anticipated to complete within 2 hours, under spinal anaesthesia(subarachnoid block).(lower limb orthopaedic,obstetric and gynaecologic,general surgical cases.)
CTRI/2010/091/000341	CTRI2010091000341	Patients	Children with severe pneumonia aged 2-59 months.
CTRI/2010/091/000343	CTRI2010091000343	Healthy Human Volunteers	Diabetes Mellitus, Type 2
CTRI/2010/091/000344	CTRI2010091000344		Brain Metastases from Non Small Cell Lung Cancer
CTRI/2010/091/000348	CTRI2010091000348		Acute Coronary Syndrome
CTRI/2010/091/000349	CTRI2010091000349	Patients	Chronic Kidney Disease stage 3 and 4
CTRI/2010/091/000352	CTRI2010091000352		Hypovitaminosis D in mothers and newborns
CTRI/2010/091/000353	CTRI2010091000353	Patients	Type 2 Diabetes Mellitus
CTRI/2010/091/000355	CTRI2010091000355	Patients	Patients belonging to ASA physical status 1 or 2 scheduled for elective surgeries under general anesthesia with LMA placement
CTRI/2010/091/000356	CTRI2010091000356	Patients	Chronic renal failure
CTRI/2010/091/000357	CTRI2010091000357		efficacy of epidural anaesthesia in pediatric patients was studied using two different epidural catheters
CTRI/2010/091/000359	CTRI2010091000359		chr SDH
CTRI/2010/091/000360	CTRI2010091000360	Patients	Ulcerative Proctitis
CTRI/2011/06/001783	CTRI201106001783	Healthy Human Volunteers	DPT Vaccination
CTRI/2010/091/000363	CTRI2010091000363		Mild to Severe acne Vulgaris
CTRI/2010/091/000364	CTRI2010091000364	Patients	Type 2 Diabetes Mellitus
CTRI/2010/091/000365	CTRI2010091000365	Patients	Osteoarthritis
CTRI/2010/091/000366	CTRI2010091000366		Infertile women undergoing treatment by ovulation induction and intrauterine insemination
CTRI/2010/091/000368	CTRI2010091000368	Patients	Hyperlipidemia in men & women
CTRI/2010/091/000369	CTRI2010091000369	Patients	open tibial fracture with severe soft tissue injuries.
CTRI/2010/091/000372	CTRI2010091000372		Breast Cancer Diagnostic Imaging
CTRI/2010/091/000373	CTRI2010091000373	Patients	Women with recurrent pregnancy loss
CTRI/2010/091/000376	CTRI2010091000376	Patients	acute Lumbago, acute Integumental and acute Musculoskeletal pain
CTRI/2010/091/000379	CTRI2010091000379		age-related macular degeneration (AMD)
CTRI/2010/091/000381	CTRI2010091000381	Patients	Chronic myeloid leukemia
CTRI/2010/091/000382	CTRI2010091000382		NSCLC and BC
CTRI/2010/091/000383	CTRI2010091000383		End-stage kidney failure on dialysis
CTRI/2010/091/000387	CTRI2010091000387	Patients	Active Ulcerative Colitis
CTRI/2010/091/000389	CTRI2010091000389		Type 2 Diabetes Mellitus and Hypertension
CTRI/2010/091/000390	CTRI2010091000390	Patients	Diabetes Mellitus, Type 2
CTRI/2010/091/000391	CTRI2010091000391		Subjects with Iron Deficiency Anemia and Chronic Kidney Disease
CTRI/2010/091/000394	CTRI2010091000394	Healthy Human Volunteers	volunteers with chronic wound such as Diabetic ulcer,Varicose ulcer,Traumatic ulcer,Pyoderma gangrenosum & burn ulcer.
CTRI/2010/091/000401	CTRI2010091000401		Symptomatic Primary Arterial Hypertension
CTRI/2010/091/000402	CTRI2010091000402	Patients	Prevention of Post operative pain in patients undergoing total abdominal hysterectomy
CTRI/2010/091/000407	CTRI2010091000407	Patients	Pediatric Migraine
CTRI/2011/07/001853	CTRI201107001853	Patients	Severe Malnutrition
CTRI/2010/091/000410	CTRI2010091000410		Diabetes Mellitus, Type 2 Cardiovascular Diseases Risk Factors
CTRI/2010/091/000411	CTRI2010091000411		Plasmodium vivax malaria
CTRI/2011/07/001864	CTRI201107001864	Patients	Bronchiolitis
CTRI/2010/091/000415	CTRI2010091000415		Patients with chronic stable heart failure (Class II with EF<40%)
CTRI/2010/091/000416	CTRI2010091000416		Osteo Arthritis
CTRI/2010/091/000417	CTRI2010091000417	Patients	non-dialysis dependent chronic kidney disease Subjects
CTRI/2010/091/000418	CTRI2010091000418		Mild to Moderate Hypertension.
CTRI/2010/091/000419	CTRI2010091000419	Healthy Human Volunteers	Healthy human volunteers
CTRI/2010/091/000422	CTRI2010091000422	Patients	Non-traumatic subarachnoid hemorrhage
CTRI/2010/091/000423	CTRI2010091000423	Patients	ACUTE EXACERBATION OF SCHIZOPHRENIA
CTRI/2010/091/000424	CTRI2010091000424		NIDDM
CTRI/2010/091/000425	CTRI2010091000425	Patients	Migraine in adult patients
CTRI/2010/091/000426	CTRI2010091000426	Healthy Human Volunteers	To determine if acute pain response in newborns during administration of the BCG vaccine and the Hepatitis-B vaccine is affected by the order in which they are given.
CTRI/2010/091/000427	CTRI2010091000427	Patients	Carcinoma cervix
CTRI/2010/091/000428	CTRI2010091000428		Locally advanced stage III and IV squamous cell carcinoma of larynx and oropharynx
CTRI/2010/091/000429	CTRI2010091000429	Patients	Type 2 Diabetes
CTRI/2010/091/000430	CTRI2010091000430	Patients	Type 2 Diabetes
CTRI/2010/091/000431	CTRI2010091000431	Patients	Hypercholesteremia
CTRI/2010/091/000432	CTRI2010091000432		Parkinson's Disease
CTRI/2010/091/000433	CTRI2010091000433	Patients	biliary tract adenocarcinoma
CTRI/2010/091/000435	CTRI2010091000435		Cerebral Palsy
CTRI/2010/091/000436	CTRI2010091000436		Traumatic Brain Injury
CTRI/2010/091/000437	CTRI2010091000437	Patients	Post Operative Orthopedic pain
CTRI/2010/091/000438	CTRI2010091000438		Heart failure with normal ejection fraction
CTRI/2010/091/000439	CTRI2010091000439		Aortic valvular diseases, mainly stenosis and regurgitation due to atherosclerotic disease, rheumatic heart disease or congenital heart disease
CTRI/2010/091/000440	CTRI2010091000440	Patients	Cardiometabolic Diseases such as Cardiovascular Diseases, Type II Diabetes, Stroke, Hypertension, Chronic Kidney Diseases
CTRI/2010/091/000441	CTRI2010091000441	Patients	Dukes C and High Risk Dukes B Colorectal Cancer
CTRI/2010/091/000442	CTRI2010091000442	Patients	Administration of intravenous fluids to patients undergoing major surgery based on monitoring of stroke volume variation and compare it with CVP and systolic pressure variation monitoring
CTRI/2011/10/002077	CTRI201110002077	Patients	Elderly individuals with increased pulse pressure
CTRI/2010/091/000444	CTRI2010091000444		Mild to moderate ulcerative colitis
CTRI/2010/091/000445	CTRI2010091000445	Patients	Recurrent cold sores
CTRI/2010/091/000448	CTRI2010091000448		NUTRITIONAL RICKETS
CTRI/2010/091/000451	CTRI2010091000451		Malaria is a major health problem in Asia and Africa, and to date more than 1 million people die annually due to this disease. Lack of very effective early diagnostic tests and vaccine, as well as drug resistance for the existing effective anti&#8208;malaria drugs are still major challenges. Proteomic investigations of patient samples might significantly advance our understanding of malarial path…
CTRI/2014/08/004919	CTRI201408004919	Patients	Procedural sedation and analgesia
CTRI/2010/091/000455	CTRI2010091000455		Joint Pain
CTRI/2010/091/000459	CTRI2010091000459		Post Stroke subjects with hemiperesis
CTRI/2010/091/000460	CTRI2010091000460	Patients	Myocardial Ischemia Coronary Artery Stenosis Coronary Disease Coronary Artery Disease Coronary Restenosis Cardiovascular Disease
CTRI/2010/091/000467	CTRI2010091000467		Mixed Dyslipidaemia
CTRI/2010/091/000473	CTRI2010091000473		unstable angina or non ST elevated myocardial infarction in elderly Indian population
CTRI/2010/091/000476	CTRI2010091000476	Patients	Bipolar Affective Disorder
CTRI/2010/091/000479	CTRI2010091000479	Patients	Uveitis
CTRI/2010/091/000480	CTRI2010091000480	Patients	Post surgical patients admitted into ICUs and expected to remain in ICU for 2-4 days
CTRI/2010/091/000482	CTRI2010091000482		Infected Dermatoses
CTRI/2010/091/000483	CTRI2010091000483		Corticosteroid -responsive dermatoses with secondary bacterial infections
CTRI/2010/091/000484	CTRI2010091000484	Patients	Gm (-ve) infections with culture showing the organisms.
CTRI/2010/091/000486	CTRI2010091000486	Patients	Non-Small Cell Lung Cancer
CTRI/2010/091/000487	CTRI2010091000487		Osteoarthritis of knee
CTRI/2010/091/000489	CTRI2010091000489		Acute myocardial infarction
CTRI/2010/091/000490	CTRI2010091000490		Hyperbilirubenemia
CTRI/2010/091/000491	CTRI2010091000491		Phase IV metastatic non-small cell lung cancer
CTRI/2011/05/001727	CTRI201105001727	Patients	Neonatal hyperbiliruibinemia
CTRI/2010/091/000494	CTRI2010091000494		Essential hypertension
CTRI/2010/091/000495	CTRI2010091000495		mild and stable COPD or Asthma
CTRI/2010/091/000496	CTRI2010091000496	Healthy Human Volunteers	Primary immunization of infants for the prevention of Diphtheria, Pertussis, Tetanus, H. Influenzae, Hepatitis B and Poliomyelitis.
CTRI/2010/091/000497	CTRI2010091000497	Patients	Patients with moderate to severe dry eye
CTRI/2010/091/000498	CTRI2010091000498	Healthy Human Volunteers	Primary immunization of infants for the prevention of Diptheria,Pertussis,Tetanus,H.inflenzae and Poliomyelitis
CTRI/2010/091/000499	CTRI2010091000499		Vitamin D deficiency
CTRI/2010/091/000500	CTRI2010091000500	Patients	Type 2 Diabetes Mellitus
CTRI/2010/091/000502	CTRI2010091000502	Patients	Schizophrenia
CTRI/2010/091/000504	CTRI2010091000504	Patients	Dermal Anaesthesia
CTRI/2010/091/000505	CTRI2010091000505		Acute coronary syndrome patients
CTRI/2010/091/000509	CTRI2010091000509	Healthy Human Volunteers	Rabies - Simulated post exposure prophylaxis
CTRI/2010/091/000511	CTRI2010091000511		Coronary Artery Disease
CTRI/2011/10/002068	CTRI201110002068	Patients	Acute Coronary Syndrome
CTRI/2010/091/000513	CTRI2010091000513	Patients	Bronchial Asthma Asthmatic patients are studied and Placebo
CTRI/2010/091/000514	CTRI2010091000514		Hypertensive patients with ischemic heart disease (IHD) / diabetes mellitus / peripheral vascular disease OR subjects with previous history of myocardial infraction / cerebrovascular accident OR subjects who are at high risk for atherothrombotice events.
CTRI/2010/091/000516	CTRI2010091000516		Type 2 Diabetes Mellitus and a Recent Acute Caronary Syndrome event
CTRI/2010/091/000517	CTRI2010091000517		allergic rhinitis
CTRI/2010/091/000518	CTRI2010091000518	Patients	Acute herpes zoster in immunocompetent adult
CTRI/2010/091/000519	CTRI2010091000519	Patients	Mild to moderate active Ulcerative Proctitis
CTRI/2010/091/000523	CTRI2010091000523	Patients	patients with uncontrolled intraocular pressure
CTRI/2010/091/000524	CTRI2010091000524		Typhoid fever
CTRI/2010/091/000525	CTRI2010091000525	Patients	Childhood Intractable Epilepsy
CTRI/2010/091/000526	CTRI2010091000526		Benign Prostatic Hyperplasia
CTRI/2010/091/000527	CTRI2010091000527	Patients	Mechanical Left Ventricular Unloading with Counterpulsation to Reduce Infarct Size Pre-PCI for Acute Myocardial Infarction?CRISP AMI
CTRI/2010/091/000528	CTRI2010091000528	Patients	Diabetes
CTRI/2010/091/000531	CTRI2010091000531		Patients with a diagnosis of i. Resectable periampullary carcinoma, duodenal tumor and small carcinoma of the head of pancreas ii. Neuroendocrine and others tumors in head of pancreas requiring pancreaticoduodenectomy iii. Chronic pancreatitis with suspicious mass in head of pancreas
CTRI/2010/091/000532	CTRI2010091000532	Patients	Adenoviral Conjunctivitis
CTRI/2010/091/000535	CTRI2010091000535	Patients	Symptoms of overactive bladder
CTRI/2010/091/000539	CTRI2010091000539		Migraine
CTRI/2010/091/000542	CTRI2010091000542	Patients	Wound gape
CTRI/2011/06/001851	CTRI201106001851	Patients	NEUROGENIC CERVICOBRACHIAL PAIN SYNDROME
CTRI/2010/091/000549	CTRI2010091000549		Anesthesia
CTRI/2010/091/000550	CTRI2010091000550	Patients	patients of Rheumatoid arthritis
CTRI/2010/091/000551	CTRI2010091000551	Patients	Moderately Active Ulcerative Colitis
CTRI/2010/091/000552	CTRI2010091000552	Patients	Uncomplicated Urinary Tract Infection
CTRI/2010/091/000555	CTRI2010091000555	Patients	Sleep disordedred Breadthing and Obstructive Sleep Apnea Hypopnea Syndrome
CTRI/2010/091/000556	CTRI2010091000556		Mixed Dyslipidemia
CTRI/2011/05/001742	CTRI201105001742	Patients	Chronic Heart Failure
CTRI/2010/091/000562	CTRI2010091000562		In the treatment of schizophrenia
CTRI/2010/091/000563	CTRI2010091000563	Patients	Herpes infection of eye
CTRI/2010/091/000565	CTRI2010091000565	Patients	Limb Ischemia
CTRI/2010/091/000569	CTRI2010091000569	Patients	Lower respiratory tract infections caused by Gm (-ve) organisms including Pseudomonas aeruginosa with culture showing the organisms
CTRI/2010/091/000571	CTRI2010091000571		Bronchial asthma
CTRI/2010/091/000573	CTRI2010091000573		Intraoperative Thoracic surgery
CTRI/2010/091/000574	CTRI2010091000574		Male Infertility
CTRI/2010/091/000578	CTRI2010091000578		change in umbilical artery blood flow in patients of mild preclampsia following magnesium sulphate prophylaxis
CTRI/2010/091/000580	CTRI2010091000580	Patients	Type 2 diabetes mellitus; Chronic kidney disease stages III-IV not on dialysis, not currently treated with ESA.
CTRI/2010/091/000582	CTRI2010091000582	Patients	Acute Lumbago, Acute Integumental pain and Acute Musculoskeletal pain
CTRI/2010/091/000583	CTRI2010091000583		Primary + metastatic lung tumors
CTRI/2010/091/000584	CTRI2010091000584		open labeled randomized trial
CTRI/2010/091/000585	CTRI2010091000585		Osteoarthritis
CTRI/2010/091/000586	CTRI2010091000586	Patients	chronic constipation
CTRI/2010/091/000588	CTRI2010091000588	Patients	Patients requiring antiplatelet therapy
CTRI/2010/091/000589	CTRI2010091000589	Patients	bacterial respiratory tract infections
CTRI/2010/091/000590	CTRI2010091000590		Atopic Conjunctivitis
CTRI/2010/091/000591	CTRI2010091000591	Healthy Human Volunteers	seroconversion of bOPVs from two different bulk source will be compared in subjects who have received tOPV as birth dose vaccine against poliomyelitis.
CTRI/2010/091/000593	CTRI2010091000593		Hirsutism, acne
CTRI/2010/091/000594	CTRI2010091000594		The patient who showed mild to moderate Psoriasis
CTRI/2010/091/000595	CTRI2010091000595	Patients	Type 2 diabetes mellitus (T2DM)
CTRI/2010/091/000596	CTRI2010091000596		Stage III/IV serous ovarian cancer patients having CA125 marker positivity with recurrent disease (relapse)
CTRI/2010/091/000598	CTRI2010091000598	Patients	acute venous thromboembolism in patients with active cancer"
CTRI/2010/091/000602	CTRI2010091000602		Acne vulgaris
CTRI/2010/091/000606	CTRI2010091000606		Post stroke patients with gait dysfunction
CTRI/2013/02/003351	CTRI201302003351	Healthy Human Volunteers	subjects for taste evalution
CTRI/2010/091/000608	CTRI2010091000608		Type 2 Diabetes Mellitus
CTRI/2010/091/000609	CTRI2010091000609	Patients	Metastatic Recurrent and/or Unresectable Renal Cell Carcinoma
CTRI/2010/091/000610	CTRI2010091000610	Patients	Locally Advanced or Metastatic Breast Cancer
CTRI/2010/091/000612	CTRI2010091000612	Patients	Community acquired infections
CTRI/2010/091/000616	CTRI2010091000616		Emergence from anaesthesia and recovery of early post-operative neurological deficits
CTRI/2010/091/000617	CTRI2010091000617	Healthy Human Volunteers	dental plaque, gingivitis and periodontal disease in conjunction with analysis of polymorphonuclear leukocytes
CTRI/2011/05/001736	CTRI201105001736	Patients	Multicentric Castlemans Disease
CTRI/2010/091/000619	CTRI2010091000619	Patients	Kidney Neoplasms
CTRI/2010/091/000621	CTRI2010091000621	Patients	Acceleration of fracture healing
CTRI/2011/06/001831	CTRI201106001831	Patients	Diabetic Foot Ulcers
CTRI/2010/091/000623	CTRI2010091000623	Patients	Diabetes Mellitus, Type 2
CTRI/2010/091/000624	CTRI2010091000624		Patients with Primary refractory or relapsed AML
CTRI/2010/091/000626	CTRI2010091000626		Coronary Heart disease
CTRI/2010/091/000627	CTRI2010091000627	Patients	Type 1 Diabetes Mellitus
CTRI/2010/091/000632	CTRI2010091000632		Stage I essential hypertension
CTRI/2011/09/002012	CTRI201109002012	Patients	Patient of cSSTIs caused by Gm+ve bacteria, including MRSA.
CTRI/2010/091/000637	CTRI2010091000637		Glucocorticoid induced Osteoporosis
CTRI/2010/091/000638	CTRI2010091000638		Infertility on genital tuberculosis
CTRI/2010/091/000639	CTRI2010091000639		Dry age related macular degeneration and Retinitis Pigmentosa
CTRI/2012/02/002463	CTRI201202002463	Patients	Stage I Hypertension JNC7 Criteria
CTRI/2010/091/000641	CTRI2010091000641	Patients	Partial Seizures
CTRI/2010/091/000643	CTRI2010091000643		Myocardial Infarction
CTRI/2010/091/000644	CTRI2010091000644		Myocardial Infarction
CTRI/2010/091/000645	CTRI2010091000645		Hypertension (Established diagnosis)
CTRI/2011/10/002050	CTRI201110002050	Patients	HIV-1
CTRI/2010/091/000649	CTRI2010091000649	Healthy Human Volunteers	Preventive protection against Diphtheria, Tetanus, Pertussis, Hepatitis-B and Haemophilus Influenza type B diseases
CTRI/2010/091/000652	CTRI2010091000652		Anemia of End stage renal disease (ESRD)
CTRI/2010/091/000656	CTRI2010091000656	Patients	Male patients with urethral strictures more than 1 cm in length who have failed traditional Urethroplasty procedure(s)
CTRI/2010/091/000657	CTRI2010091000657	Patients	Tachyarrhythmias Heart Failure Ventricular Dysfunction
CTRI/2010/091/000658	CTRI2010091000658		primary dysmenorrhoea
CTRI/2010/091/000660	CTRI2010091000660		Premature Ejaculation
CTRI/2010/091/000661	CTRI2010091000661	Healthy Human Volunteers	Prevention of Influenza A H1N1 pandemic 2009 infection
CTRI/2010/091/000663	CTRI2010091000663		In the acute treatment of schizophrenia.
CTRI/2010/091/000665	CTRI2010091000665	Patients	Chronic Obstructive Pulmonary Disease
CTRI/2010/091/000666	CTRI2010091000666		Patient?s demographic data, neurological deficit(by NIHSS scale), CT information, risk factors, treatment history, 28 day follow-up by Modified Rankin Scale and Barthel Index. Data for stroke subjects will be entered into the WHO in-hospital and community proforma (see sample).Caregivers? primary demographic data, relationship with the patient, their level of stress by BAKAS caregiver outcome sca…
CTRI/2010/091/000679	CTRI2010091000679	Patients	Renal Transplantation
CTRI/2010/091/000681	CTRI2010091000681		Thermal Injuries Requiring Meshed Autografts
CTRI/2011/07/001922	CTRI201107001922	Patients	Mild to Moderate Acute ischemic stroke
CTRI/2010/091/000683	CTRI2010091000683	Patients	HIV-1
CTRI/2010/091/001025	CTRI2010091001025		The aims of this study were (i) to establish a prospective community based stroke registry in Mumbai on subjects having ?first ever stroke? (FES) and (ii) to collect standardized data on annual incidence, stroke subtypes, and case fatality rate at 28 days during the years 2005 and 2006
CTRI/2010/091/000684	CTRI2010091000684		Diabetes mellitus
CTRI/2010/091/000685	CTRI2010091000685		Refractive correction of Hyperopic eyes.
CTRI/2010/091/000686	CTRI2010091000686		Complicated Urinary Tract Infection (cUTI) or Acute Pyelonephritis (AP)
CTRI/2010/091/001027	CTRI2010091001027	Patients	Arthritis, Rheumatoid
CTRI/2010/091/001028	CTRI2010091001028		Post-operative Dental Patients
CTRI/2010/091/001029	CTRI2010091001029	Patients	Chronic Obstructive Pulmonary Disease
CTRI/2010/091/001030	CTRI2010091001030		Periapical pathologies associated with infected, non-vital mature, permanent teeth
CTRI/2010/091/001032	CTRI2010091001032	Patients	Muscle Relaxant and Anti-inflammatory
CTRI/2011/06/001844	CTRI201106001844	Patients	Permanent Atrial fibriLLAtion
CTRI/2010/091/001036	CTRI2010091001036	Patients	PAINFUL DIABETIC NEUROPATHY
CTRI/2012/06/002742	CTRI201206002742	Patients	Newly Diagnosed Sputum Smear Positive Pulmonary Tuberculosis
CTRI/2010/091/001039	CTRI2010091001039	Patients	Neuro-Endocrine Tumor
CTRI/2010/091/001040	CTRI2010091001040		Malaria
CTRI/2010/091/001041	CTRI2010091001041		Osteoarthritis & Post-Operative Pain after Orthopedic Surgery
CTRI/2010/091/001043	CTRI2010091001043		Chronic Spinal Cord Injury
CTRI/2010/091/001044	CTRI2010091001044		Osteoarthritis
CTRI/2010/091/001046	CTRI2010091001046	Patients	bacterial infections like Urinary Tract Infections , skin and Skin structure infections, Lower respiratory tract infection,Surgical infections
CTRI/2010/091/001048	CTRI2010091001048		chronic renal failure or chronic kidney disease or chronic kidney failure.
CTRI/2010/091/001049	CTRI2010091001049	Patients	HIV-1
CTRI/2014/09/005027	CTRI201409005027	Patients	Segmental bone defects following resection of tumor, infection or trauma in children
CTRI/2015/06/005859	CTRI201506005859	Healthy Human Volunteers	Iron deficient/depleted women in Non Preganant Non Lactating women aged 18-35 yrs
CTRI/2010/091/001052	CTRI2010091001052		Solid Tumors
CTRI/2010/091/001054	CTRI2010091001054		postpartum hemorrhage
CTRI/2010/091/001055	CTRI2010091001055	Patients	Peptic ulcer & Acute gastritis
CTRI/2012/01/002346	CTRI201201002346	Patients	Acute coronary syndrome & Diabetes
CTRI/2010/091/001057	CTRI2010091001057	Patients	Acid Peptic Disease [Gastritis and Peptic Ulcer]
CTRI/2010/091/001058	CTRI2010091001058		Seasonal Allergic Rhinitis
CTRI/2012/09/003033	CTRI201209003033	Patients	Type II diabetes
CTRI/2010/091/001061	CTRI2010091001061		Neonatal Sepsis.
CTRI/2010/091/001063	CTRI2010091001063	Patients	Female undergoing for treatment of Infertility
CTRI/2011/05/001716	CTRI201105001716	Patients	Advanced Primary Squamous Cell Carcinoma of the Oral Cavity / Soft Palate Versus Standard of Care Only
CTRI/2010/091/001068	CTRI2010091001068	Patients	Acute Schizophrenia
CTRI/2010/091/001069	CTRI2010091001069		Anaemia
CTRI/2013/03/003497	CTRI201303003497	Patients	Localized Esophageal cancer
CTRI/2010/091/001072	CTRI2010091001072	Patients	Intractable epilepsy
CTRI/2010/091/001073	CTRI2010091001073	Patients	Diabetes Mellitus, Type 2 Hypertension
CTRI/2010/091/001074	CTRI2010091001074	Patients	Neuropathic pain associated with HIV Neuropathy
CTRI/2010/091/001076	CTRI2010091001076		ventilator associated pneumonia
CTRI/2010/091/001077	CTRI2010091001077	Patients	Idiopathic Thrombocytopenia Purpura (ITP)
CTRI/2010/091/001078	CTRI2010091001078	Patients	Chemotherapy Induced Nausea and Vomitting
CTRI/2010/091/001079	CTRI2010091001079	Patients	kNEE JOINT OSTEOARTHRITIS
CTRI/2010/091/001081	CTRI2010091001081	Healthy Human Volunteers	Healthy human volunteers
CTRI/2010/091/001086	CTRI2010091001086	Healthy Human Volunteers	Prophylactic vaccination against Japanese encephalitis disease.
CTRI/2011/05/001757	CTRI201105001757	Patients	Patients with cachexia related to stage III and IV non-small cell lung cancer and colorectal cancer
CTRI/2010/091/001089	CTRI2010091001089		Premature Ejaculation
CTRI/2010/091/001090	CTRI2010091001090	Healthy Human Volunteers	Children aged 6 to 30 months
CTRI/2010/091/001091	CTRI2010091001091	Patients	Diabetic Neuropathy
CTRI/2010/091/001092	CTRI2010091001092		Osteoarthritis of knee joints
CTRI/2010/091/001093	CTRI2010091001093	Patients	Relapsing Remitting Multiple Sclerosis
CTRI/2010/091/001094	CTRI2010091001094	Healthy Human Volunteers	The present study will be conducted in healthy volunteers. The solution formulation is being developed for use in children.
CTRI/2010/091/001095	CTRI2010091001095	Patients	Initial episode of steroid sensitive nephrotic syndrome
CTRI/2010/091/001096	CTRI2010091001096	Patients	Mild or Severe Acute Pancreatitis
CTRI/2010/091/001097	CTRI2010091001097		Type 1 Diabetes Mellitus
CTRI/2010/091/001098	CTRI2010091001098	Patients	Stage IIIB or IV metastatic non-small cell lung cancer
CTRI/2010/091/001102	CTRI2010091001102	Patients	Iron deficiency anemia
CTRI/2010/091/001103	CTRI2010091001103		Patients suffering from external and internal piles
CTRI/2010/091/001105	CTRI2010091001105		A FOOD SUPPLEMENT IN OSTEOARTHRITIS (OA) OF THE KNEE JOINT
CTRI/2010/091/001106	CTRI2010091001106	Patients	Acute Idiopathic Constipation
CTRI/2010/091/001107	CTRI2010091001107	Patients	Hypertension
CTRI/2010/091/001114	CTRI2010091001114		Hepatitis C Virus (HCV) Genotype 1
CTRI/2010/091/001115	CTRI2010091001115	Patients	Adult patients hospitalized due to acute severe influenza
CTRI/2010/091/001116	CTRI2010091001116	Patients	Female subjects with age 18 to 70-years inclusive, with histologically or cytologically confirmed metastatic breast cancer
CTRI/2012/04/002585	CTRI201204002585	Patients	Healthy patients scheduled for elective surgery
CTRI/2010/091/001118	CTRI2010091001118	Patients	Premature Ejaculation
CTRI/2010/091/001119	CTRI2010091001119	Patients	Erectile dysfunction
CTRI/2010/091/001121	CTRI2010091001121	Patients	Steroid Responsive Inflammatory Ocular Conditions for which a corticosteroid is indicated and where bacterial infection or a risk of bacterial ocular infection exists
CTRI/2010/091/001122	CTRI2010091001122	Patients	locally advanced or metastatic breast cancer, locally advanced non-small cell lung cancer, hormone refractory metastatic prostate cancer, other tumor type with no standard treatment
CTRI/2012/12/003273	CTRI201212003273	Patients	Uncomplicated Plasmodium falciparum malaria and mixed infection
CTRI/2010/091/001176	CTRI2010091001176	Patients	Maintenance of thermostability in low birth weight neonates.
CTRI/2012/02/002447	CTRI201202002447	Healthy Human Volunteers	Prevention of Measles infection
CTRI/2010/091/001133	CTRI2010091001133		Bariatric Anaesthesia and Difficult Airway
CTRI/2010/091/001135	CTRI2010091001135	Patients	Metastatic breast cancer Estrogen receptor, progesterone and HER2-negative disease
CTRI/2010/091/001136	CTRI2010091001136	Patients	Inflammatory ocular conditions where bacterial infection or a risk of bacterial ocular infection exists
CTRI/2010/091/001138	CTRI2010091001138	Patients	Patient Suffering form Acute Musculoskeletal Spasm associated with Low Back Pain
CTRI/2010/091/001144	CTRI2010091001144	Patients	Patients with Solid Tumors
CTRI/2010/091/001145	CTRI2010091001145	Patients	Relapsed chronic lymphocytic leukemia
CTRI/2010/091/001153	CTRI2010091001153	Patients	Uncomplicated skin and soft tissue infection
CTRI/2010/091/001154	CTRI2010091001154	Patients	Patients Suffering with Acute Musculoskeletal Spasm Associated with Low Backache
CTRI/2010/091/001161	CTRI2010091001161	Patients	Facial photodamage
CTRI/2010/091/001164	CTRI2010091001164	Patients	A prospective, observational study was conducted over a period of 1 year
CTRI/2010/091/001168	CTRI2010091001168		osteoarthritis of knee
CTRI/2010/091/001169	CTRI2010091001169		Bronchial Asthma
CTRI/2010/091/001170	CTRI2010091001170		diabates mellitus
CTRI/2010/091/001171	CTRI2010091001171	Patients	risk factors for coronory heart disease like diabetes/ obesity/metabolic syndrome/dyslipidemia/ hypertension or a combination of these .
CTRI/2010/091/001177	CTRI2010091001177	Patients	Primary Insomnia
CTRI/2010/091/001178	CTRI2010091001178	Patients	Osteoarthritis (OA) of knee.
CTRI/2010/091/001179	CTRI2010091001179	Patients	Break Through Cancer Pain
CTRI/2010/091/001186	CTRI2010091001186	Patients	Type 2 Diabetes Mellitus
CTRI/2015/06/005944	CTRI201506005944	Patients	Multiple Myeloma
CTRI/2010/091/001190	CTRI2010091001190		Pelvic Organ Prolapse Stage 1-3
CTRI/2010/091/006131	CTRI2010091006131		End Stage Renal Disease Indian Patients
CTRI/2011/08/001972	CTRI201108001972	Patients	"epilepsy; partial onset seizures"
CTRI/2011/07/001898	CTRI201107001898	Healthy Human Volunteers	Focal Epilepsy
CTRI/2010/091/006136	CTRI2010091006136		To detect the efficacy as uterotonic use in the management of third stage of labour, misoprostol 4oo microgram per- rectal plus 5 units oxytocin intravenous will be studied.
CTRI/2010/091/006138	CTRI2010091006138	Patients	primary dyslipidemia
CTRI/2011/091/000084	CTRI2011091000084	Healthy Human Volunteers	Oily Skin
CTRI/2011/091/000088	CTRI2011091000088		bronchial asthma and stable COPD
CTRI/2011/11/002135	CTRI201111002135	Patients	Hemphilia A
CTRI/2011/06/001813	CTRI201106001813	Patients	Androgenetic Alopecia
CTRI/2011/091/000093	CTRI2011091000093	Patients	Gestational Diabetes Mellitus
CTRI/2011/091/000095	CTRI2011091000095	Healthy Human Volunteers	Maternal Neonatal and Child health care
CTRI/2011/091/000099	CTRI2011091000099	Healthy Human Volunteers	To estimate proportion of girl students susceptible to Rubella and provide them vaccination and also determine post-vaccination protective immune response.
CTRI/2011/10/002084	CTRI201110002084	Patients	Lymphoma, Non-Hodgkin Lymphoma, B-Cell Lymphoma, B-cell, Diffuse
CTRI/2011/03/001655	CTRI201103001655	Patients	Anaemia in Patients with Chronic Renal Failure
CTRI/2011/05/001763	CTRI201105001763	Patients	HPV and Cancer of the oesophagus
CTRI/2018/02/012187	CTRI201802012187	Healthy Human Volunteers	Healthy infants weighing more than 2.0 Kg
CTRI/2011/05/001741	CTRI201105001741	Healthy Human Volunteers	Study on Efficacy of Sun Defense Multipurpose Lotions
CTRI/2011/04/001689	CTRI201104001689	Patients	Dyslipidemia
CTRI/2012/06/002750	CTRI201206002750	Patients	Major Depressive Disorder
CTRI/2011/04/001658	CTRI201104001658	Patients	Bradyarrhythmia
CTRI/2011/03/001653	CTRI201103001653	Patients	Patients having fever at least 38 degrees celsius or 100.4 degrees Fahrenheit
CTRI/2011/06/001777	CTRI201106001777	Patients	Diabetic Nephropathies
CTRI/2011/03/001652	CTRI201103001652	Healthy Human Volunteers	Skin Anti-ageing
CTRI/2011/07/001904	CTRI201107001904	Patients	Diabetic patients
CTRI/2011/05/001752	CTRI201105001752	Patients	CANCER
CTRI/2011/04/001659	CTRI201104001659	Patients	Major Depressive Disorder
CTRI/2011/07/001870	CTRI201107001870	Patients	Rheumatoid Arthritis
CTRI/2011/04/001669	CTRI201104001669	Patients	idiopathic growth hormone deficiency
CTRI/2011/04/001664	CTRI201104001664	Patients	1.Pseudomonas Aeruginosa 2.Cystic Fibrosis
CTRI/2011/05/001712	CTRI201105001712	Healthy Human Volunteers	BIOEQUIVALENCE STUDY IN HEALTHY, ADULT, HUMAN MALE SUBJECTS UNDER FASTING CONDITIONS
CTRI/2011/05/001711	CTRI201105001711	Healthy Human Volunteers	for Part A,B and C Healthy Human volunteers For Part D Patients with acute dental pain (post extraction of third molar tooth)
CTRI/2011/11/002118	CTRI201111002118	Healthy Human Volunteers	Seroprotection against Diphtheria, Tetanus, Petussis, Hepatitis-B and Haemophilus Influenzae type B diseases.
CTRI/2011/10/002071	CTRI201110002071	Patients	need a dental surgery to regenerate lost gums
CTRI/2011/07/001867	CTRI201107001867	Patients	Rheumatoid Arthritis
CTRI/2011/05/001707	CTRI201105001707	Patients	Stone Quarry Workers at risk of eye injuries
CTRI/2011/08/001963	CTRI201108001963	Patients	Depressive Disorder, Major
CTRI/2011/12/002189	CTRI201112002189	Patients	Hypertensive patients at risk of cardiovascular events
CTRI/2011/07/001881	CTRI201107001881	Patients	Prophylaxis of Venous Thromboembolism
CTRI/2011/04/001678	CTRI201104001678	Healthy Human Volunteers	Age Matched Normals,aged B/W 8-17 years
CTRI/2011/04/001671	CTRI201104001671	Healthy Human Volunteers	DENTISTRY: Healthy human volunteers with missing central incisor teeth and willing for implant treatment
CTRI/2011/06/001785	CTRI201106001785	Patients	Bladder cancer
CTRI/2011/07/001899	CTRI201107001899	Patients	Type 2 Diabetic patient without any complication
CTRI/2011/04/001660	CTRI201104001660	Healthy Human Volunteers	pregnant women at various gestational age are seen and their height uterus is examined which is compared with standard nomogram
CTRI/2011/07/001913	CTRI201107001913	Patients	Osteoarthritis
CTRI/2011/06/001792	CTRI201106001792	Healthy Human Volunteers	Caregivers of patients with schizophrenia are recruited in the study for analysing if yoga influences Caregiver stress, anxiety, and quality of life
CTRI/2011/05/001733	CTRI201105001733	Patients	Postmenopausal Women with hormone-receptor positive metastatic Breast Cancer.
CTRI/2011/10/002049	CTRI201110002049	Patients	post-operative pain after abdominal operations
CTRI/2011/12/002259	CTRI201112002259	Patients	Severe acute malnutrition among under five children
CTRI/2011/03/001651	CTRI201103001651	Healthy Human Volunteers	Healthy human volunteers complying to inclusion and exclusion criteria. This trial does not study any particular health condition(s) or problem(s).
CTRI/2011/04/001663	CTRI201104001663	Patients	Grossly decayed deciduous lower molar teeth indicated for pulpotamy in dental treatment (dentistry)
CTRI/2011/04/001702	CTRI201104001702	Healthy Human Volunteers	Comparative efficacy of three No Scalpel Vasectomy Techniques
CTRI/2011/05/001755	CTRI201105001755	Patients	PATIENTS WITH CHRONIC PANCREATITIS
CTRI/2011/09/002030	CTRI201109002030	Patients	Burns
CTRI/2011/04/001674	CTRI201104001674	Patients	Patients with Advanced Cancer
CTRI/2011/04/001680	CTRI201104001680	Healthy Human Volunteers	all full term singleton pregnant women in spontaneous labor or induced are taken for study
CTRI/2011/05/001768	CTRI201105001768	Patients	Patients with acute non productive cough and throat irritation for less than 1 week duration and age range is 18 - 65 years
CTRI/2011/03/001654	CTRI201103001654	Patients	Metabolic syndrome
CTRI/2011/03/001656	CTRI201103001656	Patients	Metabolic syndrome
CTRI/2011/04/001665	CTRI201104001665	Patients	Obesity
CTRI/2011/04/001662	CTRI201104001662	Healthy Human Volunteers	Acne
CTRI/2012/12/003232	CTRI201212003232	Patients	Risk Factors for CAD
CTRI/2011/04/001679	CTRI201104001679	Patients	Aspirin Resistant patients with Type 2 Diabetes mellitus or documented CHD
CTRI/2011/04/001673	CTRI201104001673	Patients	Advanced and/or Metastatic Prostate Cancer
CTRI/2011/12/002277	CTRI201112002277	Patients	Papillomatous lesion of the respiratory tract
CTRI/2011/04/001661	CTRI201104001661	Patients	Type II Diabetes Mellitus
CTRI/2011/04/001670	CTRI201104001670	Healthy Human Volunteers	Subject with sensitive skin (50% of the subjects) Subject with normal eyes ( (10 subjects only) • Subject with sensitive eyes (20 subjects only) • Subject wearing contact lenses (20 subjects only)
CTRI/2011/04/001668	CTRI201104001668	Patients	AA Amyloidosis
CTRI/2014/08/004853	CTRI201408004853	Patients	Patients with Chronic Kidney disease stage 3/4
CTRI/2011/06/001802	CTRI201106001802	Patients	PTS WITH BONE METASTASIS secondary to primary malignancy
CTRI/2011/04/001676	CTRI201104001676	Patients	Hamophilia-B
CTRI/2011/05/001719	CTRI201105001719	Patients	MAJOR DEPRESSIVE DISORDER (MDD)
CTRI/2011/04/001677	CTRI201104001677	Healthy Human Volunteers	Diabetes mellitus, Hypertension, Dyslipidemia
CTRI/2011/06/001798	CTRI201106001798	Patients	Male patients with Hemophilia A or B with FVIII or FIX Inhibitors
CTRI/2011/04/001697	CTRI201104001697	Patients	Diabetes Mellitus : Type 1 and Type 2
CTRI/2011/04/001693	CTRI201104001693	Patients	Female patients suffering from primary dysmenorrhoea
CTRI/2011/07/001889	CTRI201107001889	Patients	Tuberculosis and Tuberculosis and HIV coinfected individuals
CTRI/2011/04/001701	CTRI201104001701	Patients	mental retardation
CTRI/2011/07/001871	CTRI201107001871	Patients	Recurrent locally advanced / metastatic Ewing sarcoma patients who have failed conventional treatment
CTRI/2011/04/001683	CTRI201104001683	Patients	stable Angina
CTRI/2011/04/001691	CTRI201104001691	Patients	Mild to Moderate Acne Vulgaris
CTRI/2011/04/001688	CTRI201104001688	Patients	Squamous Cell Carcinoma of Head & Neck
CTRI/2011/04/001685	CTRI201104001685	Patients	Endophthalmitis
CTRI/2011/08/001951	CTRI201108001951	Patients	Trauma, Spine surgery, Joint replacement surgery
CTRI/2011/05/001729	CTRI201105001729	Patients	Pre-diabetes
CTRI/2011/05/001721	CTRI201105001721	Healthy Human Volunteers	Acne
CTRI/2011/05/001764	CTRI201105001764	Patients	Alcoholic liver disease
CTRI/2011/05/001738	CTRI201105001738	Patients	Subjects with traumatic and non traumatic spinal cord injury above L1 spinal level will be recruited for the study
CTRI/2011/06/001848	CTRI201106001848	Patients	Vision Correction
CTRI/2011/06/001845	CTRI201106001845	Patients	Vision Correction
CTRI/2011/07/001859	CTRI201107001859	Patients	Parkinsons Disease
CTRI/2011/12/002236	CTRI201112002236	Patients	Moderate to severe influenza
CTRI/2011/12/002302	CTRI201112002302	Patients	Coronary Artery Disease
CTRI/2011/06/001840	CTRI201106001840	Patients	Ventilator associated pneumonia
CTRI/2011/10/002036	CTRI201110002036	Patients	Cerebral palsy
CTRI/2011/10/002060	CTRI201110002060	Healthy Human Volunteers	Rabies
CTRI/2011/12/002257	CTRI201112002257	Patients	Post-Menopausal Osteoporosis
CTRI/2013/03/003477	CTRI201303003477	Patients	Adult hemat-oncology neutropenic patients with fever.
CTRI/2011/07/001875	CTRI201107001875	Healthy Human Volunteers	Skin sensitivity test
CTRI/2011/06/001828	CTRI201106001828	Patients	Prevention of nausea and vomiting
CTRI/2011/09/002011	CTRI201109002011	Healthy Human Volunteers	All newborn just after delivery at LLRM Medical College Meerut
CTRI/2014/01/004350	CTRI201401004350	Patients	Burns.
CTRI/2011/06/001830	CTRI201106001830	Patients	Coronary Artery Disease, Diabetic Mellitus (Type I & II)
CTRI/2011/07/001882	CTRI201107001882	Patients	Compound Fracture of both bones Leg
CTRI/2011/10/002057	CTRI201110002057	Patients	mechanically ventilated patients with adult respiratory distress syndrome
CTRI/2011/10/002044	CTRI201110002044	Patients	Type II Diabetes mellitus
CTRI/2011/06/001847	CTRI201106001847	Patients	Paediatric patients undergoing elective surgery under general anaesthesia requiring intubation with cuffed endotracheal tube
CTRI/2012/03/002483	CTRI201203002483	Patients	Recurrent Epithelial Ovarian Cancer
CTRI/2012/09/003015	CTRI201209003015	Patients	Social Anxiety Disorder
CTRI/2011/09/002000	CTRI201109002000	Patients	Children with mild, moderate or severe malnutrition as per Gomezs Classification.
CTRI/2011/07/001911	CTRI201107001911	Patients	Osteoarthritis
CTRI/2011/07/001880	CTRI201107001880	Healthy Human Volunteers	Skin Whitening Cream
CTRI/2011/11/002103	CTRI201111002103	Patients	Severe Haemophilia A
CTRI/2011/08/001945	CTRI201108001945	Patients	CHRONIC OBSTRUCTIVE PULMONARY DISEASE
CTRI/2011/07/001905	CTRI201107001905	Patients	Post Herpetic Neuralgia
CTRI/2011/07/001890	CTRI201107001890	Healthy Human Volunteers	Shaving study to analyse nicks and cuts
CTRI/2011/07/001923	CTRI201107001923	Patients	white patches & leucoderma
CTRI/2011/07/001925	CTRI201107001925	Patients	Cervical spondylosis
CTRI/2011/07/001858	CTRI201107001858	Patients	Relapsed/Refractory Hematologic Malignancies
CTRI/2011/07/001893	CTRI201107001893	Healthy Human Volunteers	Overweight and Obesity
CTRI/2013/07/003797	CTRI201307003797	Patients	Allergic Rhinitis classified according to the International guidelines of ARIA
CTRI/2011/07/001862	CTRI201107001862	Patients	Pressure ulcer prevention in bedridden orthopedic patient and pressure ulcer management in in patients with pressure ulcer
CTRI/2011/12/002217	CTRI201112002217	Patients	Mild (Hb: 10-11.9 g%) and moderate anaemia (Hb: 7-9.9 g%) among adolescent girls
CTRI/2011/07/001914	CTRI201107001914	Healthy Human Volunteers	To determine the safety and efficacy of MAPB prevention of cold and flu
CTRI/2011/09/002026	CTRI201109002026	Patients	Chronic Plaque Psoriasis
CTRI/2011/09/001992	CTRI201109001992	Patients	Pulmonary artery hypertension secondary to lung disease and/or hypoxia
CTRI/2011/09/002022	CTRI201109002022	Patients	New confirmed cases of leprosy
CTRI/2011/12/002283	CTRI201112002283	Patients	Male patient with clinical diagnosis of congenital haemophilia A or B and inhibitors to coagulation factors VIII or IX
CTRI/2011/09/002013	CTRI201109002013	Patients	ASA grade I AND II requiring abdominal surgeries
CTRI/2011/07/001863	CTRI201107001863	Patients	neonatal seizures
CTRI/2011/07/001894	CTRI201107001894	Patients	Medical termination of pregnancy; abortion
CTRI/2011/09/002023	CTRI201109002023	Patients	New confirmed cases of leprosy
CTRI/2011/10/002045	CTRI201110002045	Patients	pregnancy
CTRI/2011/11/002139	CTRI201111002139	Patients	Patients with symptomatic Helicobacter pylori infection
CTRI/2015/09/006157	CTRI201509006157	Patients	Study of Aripiprazole Intramuscular Depot in Patients with Schizophrenia
CTRI/2011/07/001878	CTRI201107001878	Patients	Moderate to Severe Atopic Dermatitis
CTRI/2011/07/001892	CTRI201107001892	Healthy Human Volunteers	healthy human volunteers with oily skin
CTRI/2011/07/001902	CTRI201107001902	Patients	Postoperative sore throat; General anaesthesia
CTRI/2011/08/001957	CTRI201108001957	Healthy Human Volunteers	To prevent Typhoid
CTRI/2011/08/001934	CTRI201108001934	Healthy Human Volunteers	Pharmacokinetics study
CTRI/2011/07/001876	CTRI201107001876	Patients	Onset and efficacy of regional anaesthesia; supraclavicular nerve block
CTRI/2011/07/001912	CTRI201107001912	Patients	Osteoarthritis of Knee
CTRI/2011/12/002247	CTRI201112002247	Patients	Rheumatoid Arthritis
CTRI/2012/03/002490	CTRI201203002490	Healthy Human Volunteers	Primary immunization of healthy infants at 6, 10 and 14 weeks of age against diphtheria, tetanus and pertussis diseases
CTRI/2011/08/001943	CTRI201108001943	Patients	Refractory Intermediate 1, Intermediate-2, or High Risk Myelodysplastic Syndrome
CTRI/2011/11/002150	CTRI201111002150	Patients	Interstitial lung disease
CTRI/2013/03/003504	CTRI201303003504	Patients	Bronchial Asthma
CTRI/2011/11/002159	CTRI201111002159	Healthy Human Volunteers	Abdominal Surgery
CTRI/2011/12/002206	CTRI201112002206	Patients	stroke
CTRI/2015/11/006357	CTRI201511006357	Patients	ASA-I and ASA-II CLASS PATIENTS
CTRI/2011/08/001940	CTRI201108001940	Patients	Patients scheduled for Lieno Renal Shunt surgeries
CTRI/2011/08/001950	CTRI201108001950	Patients	Patients with acute STEMI who are to be treated with primary PCI/pharmacoinvasive therapy within 12 hours of symptoms onset will be included.
CTRI/2011/10/002055	CTRI201110002055	Patients	Communite Aquired Pneumonia
CTRI/2011/07/001908	CTRI201107001908	Healthy Human Volunteers	Skin Pigmentation
CTRI/2011/09/001997	CTRI201109001997	Patients	RAISED INTRACRANIAL PRESSURE DUE TO ACUTE CNS INFECTIONS
CTRI/2011/07/001901	CTRI201107001901	Patients	Postoperative pain relief ; Hip/knee arthroplasty
CTRI/2011/07/001910	CTRI201107001910	Healthy Human Volunteers	Dark skin tone
CTRI/2011/08/001936	CTRI201108001936	Patients	Chronic Obstructive Pulmonary Disease
CTRI/2011/08/001976	CTRI201108001976	Patients	Partial Seizures Epilepsies, Partial
CTRI/2011/09/002028	CTRI201109002028	Patients	Mild Hypertension
CTRI/2011/11/002168	CTRI201111002168	Patients	Anaesthesia
CTRI/2013/04/003604	CTRI201304003604	Healthy Human Volunteers	All the children satisfying inclusion and exclusion criteria. Children with Hb% 7 is treated separately as per standard available approach by the medical officer of the primary health centre.
CTRI/2011/11/002133	CTRI201111002133	Patients	hyperlipidemia
CTRI/2011/10/002051	CTRI201110002051	Healthy Human Volunteers	overweight and obese human participants
CTRI/2011/11/002164	CTRI201111002164	Healthy Human Volunteers	Pregnant women
CTRI/2011/12/002309	CTRI201112002309	Patients	Active, Non-Infectious Uveitis of the Posterior Segment of the eye
CTRI/2011/07/001918	CTRI201107001918	Patients	Epilepsy
CTRI/2011/12/002213	CTRI201112002213	Patients	Alcohol Dependence
CTRI/2011/12/002249	CTRI201112002249	Healthy Human Volunteers	Plan I, II, III, & IV will be conducted in healthy volunteers. The multiple ascending doses shall be studied in healthy volunteers or in subjects with type 2 Diabetes after reviewing the results.
CTRI/2012/07/002844	CTRI201207002844	Patients	ICU Patients
CTRI/2011/09/002027	CTRI201109002027	Healthy Human Volunteers	Subjects whose pulse rate increased above 82 due to exposure of Electromagnetic radiations.
CTRI/2012/03/002497	CTRI201203002497	Healthy Human Volunteers	Antihistaminic activity
CTRI/2011/10/002059	CTRI201110002059	Patients	Tamaka Shwaasa (Bronchial Asthma)
CTRI/2011/09/001998	CTRI201109001998	Patients	Posted for thyroid surgeries
CTRI/2011/08/001978	CTRI201108001978	Patients	Depression
CTRI/2011/09/001988	CTRI201109001988	Patients	Chronic Obstructive Pulmonary Disease (COPD)
CTRI/2013/09/004004	CTRI201309004004	Patients	COPD
CTRI/2011/09/002001	CTRI201109002001	Patients	Pediatric Subjects ( 12 to 18 yrs ) with Chronic Hepatitis B Virus (HBV) Infection who are HBeAg-Positive
CTRI/2011/09/002017	CTRI201109002017	Patients	premature growth retarded babies
CTRI/2011/11/002112	CTRI201111002112	Healthy Human Volunteers	Healthy adult Male and female of age between 18 to 55 years and willing to maintain the patch test in position for 48 hours and willing to come for regular follow up
CTRI/2012/01/002358	CTRI201201002358	Patients	Women with histologically proven diagnosis of squamous cell carcinoma cervix FIGO stage IIB to IIIB will be included in the study.
CTRI/2011/10/002065	CTRI201110002065	Patients	Major Depressive Disorder
CTRI/2011/11/002104	CTRI201111002104	Patients	Cancer Patients
CTRI/2011/12/002297	CTRI201112002297	Patients	Feed intolerance or necrotizing enterocolitis in neonates with absent diastolic fklow in umblical artery, when two different schedules of feeding are given
CTRI/2011/09/001984	CTRI201109001984	Patients	Diabetic Foot Ulcer
CTRI/2011/09/001985	CTRI201109001985	Patients	Venous Leg Ulcer
CTRI/2011/11/002107	CTRI201111002107	Patients	Critical Limb Ischemia due to Buergers Disease
CTRI/2011/10/002088	CTRI201110002088	Patients	Coronary Artery Occlusion
CTRI/2012/04/002581	CTRI201204002581	Patients	patients admitted with chest pain and diagnosed as having acute coronary artery disease
CTRI/2011/12/002187	CTRI201112002187	Patients	aggressive periodontitis
CTRI/2011/10/002062	CTRI201110002062	Patients	Kasa (recurrent cough)
CTRI/2011/10/002063	CTRI201110002063	Healthy Human Volunteers	normal children with and without refractive erorrs
CTRI/2011/09/002004	CTRI201109002004	Patients	Scar Formation in Surgical Incisional Wounds following Laparoscopic Surgery
CTRI/2011/09/001990	CTRI201109001990	Patients	Rheumatoid Arthritis
CTRI/2012/05/002631	CTRI201205002631	Patients	Osteoporotic changes
CTRI/2011/09/001993	CTRI201109001993	Patients	Chronic Persistent Asthma
CTRI/2011/09/001986	CTRI201109001986	Patients	Hip Fractures Femoral Neck Fractures
CTRI/2014/03/004445	CTRI201403004445	Healthy Human Volunteers	Preventive protection against Chicken-Pox disease.
CTRI/2011/10/002079	CTRI201110002079	Patients	Mild to moderate cases of acute exacerbation of chronic suppurative otitis media
CTRI/2011/10/002072	CTRI201110002072	Patients	Type 2 Diabetes Mellitus
CTRI/2012/07/002832	CTRI201207002832	Healthy Human Volunteers	Drug meant for treatment of malaria
CTRI/2011/10/002089	CTRI201110002089	Patients	Type 2 Diabetes
CTRI/2011/09/002024	CTRI201109002024	Patients	Type-II diabetes patients
CTRI/2011/09/001987	CTRI201109001987	Patients	Patients with Type 2 Diabetes
CTRI/2012/10/003034	CTRI201210003034	Patients	Type 2 Diabetes
CTRI/2011/12/002229	CTRI201112002229	Patients	Multiple Sclerosis
CTRI/2011/10/002047	CTRI201110002047	Healthy Human Volunteers	BA/BE study for a drug used in Hepatitis C & Heapatitis B
CTRI/2011/12/002194	CTRI201112002194	Patients	presumed ocular tuberculosis
CTRI/2011/09/001991	CTRI201109001991	Patients	Patients with Lower Respiratory Tract Infections
CTRI/2011/11/002101	CTRI201111002101	Patients	Newborns with suspected sepsis
CTRI/2012/01/002378	CTRI201201002378	Patients	polycythemic neonates who may or may not be symptomatic
CTRI/2013/06/003741	CTRI201306003741	Patients	Hypertensive patients on treatment with good control of blood pressure
CTRI/2011/09/002020	CTRI201109002020	Patients	Pulmonary Infections Pseudomonas Aeruginosa
CTRI/2011/12/002230	CTRI201112002230	Patients	Children suffering from cystic fibrosis
CTRI/2012/01/002379	CTRI201201002379	Patients	Newly diagnosed type 2 Diabetes Mellitus
CTRI/2011/10/002094	CTRI201110002094	Patients	Term new borns with perinatal asphyxia
CTRI/2017/06/008879	CTRI201706008879	Patients	with problematic internet use
CTRI/2016/06/007030	CTRI201606007030	Patients	Abdominal Pain
CTRI/2017/01/007727	CTRI201701007727	Patients	Idiopathic Pulmonary Fibrosis
CTRI/2017/05/008551	CTRI201705008551	Healthy Human Volunteers	Oral health in visually impaired children
CTRI/2017/10/010028	CTRI201710010028	Patients	Lytic Listhesis
CTRI/2017/10/010241	CTRI201710010241	Patients	Common migraine headache
CTRI/2016/08/007220	CTRI201608007220	Patients	Infertility patients with hydrosalpinx
CTRI/2017/07/009055	CTRI201707009055	Patients	Patients with diabetes mellitus scheduled for surgery under spinal anaesthesia
CTRI/2016/11/007510	CTRI201611007510	Patients	amavata (rheumatoid arthritis)
CTRI/2016/12/007601	CTRI201612007601	Patients	obesity
CTRI/2016/11/007505	CTRI201611007505	Patients	POSTED FOR ELECTIVE SURGERY
CTRI/2016/06/007061	CTRI201606007061	Healthy Human Volunteers	Healthy adult human volunteers with mild to moderate hair loss
CTRI/2017/02/007841	CTRI201702007841	Patients	Type 2 Diabetes
CTRI/2016/11/007448	CTRI201611007448	Patients	Spinal Cord Injury
CTRI/2017/08/009540	CTRI201708009540	Patients	TLIF surgery Conventional or MISS
CTRI/2016/09/007306	CTRI201609007306	Patients	Patient under going elective surgery in General Anaesthesia
CTRI/2017/05/008487	CTRI201705008487	Patients	Patients coming for elective surgical procedures under general anesthesia
CTRI/2017/05/008485	CTRI201705008485	Patients	Patients coming for elective surgical procedures under general anesthesia
CTRI/2017/10/010101	CTRI201710010101	Patients	Anterior Surgery for Multilevel Cervical Spondylotic Myelopathy
CTRI/2017/10/010195	CTRI201710010195	Patients	Osteoporosis
CTRI/2016/09/007252	CTRI201609007252	Patients	Any Patients visiting the pre anaesthesia check clinic that fulfil the inclusion criteria
CTRI/2017/11/010613	CTRI201711010613	Patients	Morbidity status of Children
CTRI/2017/01/007649	CTRI201701007649	Healthy Human Volunteers	Normal Healthy person with BMI between18 to 30, age between 18 to 70 years and height between 145 to 180 cm who frequently perform manual load lifting tasks.
CTRI/2016/07/007065	CTRI201607007065	Patients	Adult schizophrenic patients under fasting conditions
CTRI/2017/04/008436	CTRI201704008436	Patients	Low back pain with an associated leg pain
CTRI/2017/10/010150	CTRI201710010150	Patients	Patients having Superficial external wounds and Split thickness skin graft (STSG) donor sites
CTRI/2017/09/009619	CTRI201709009619	Patients	Acute stroke patients admitted to the hospital
CTRI/2016/08/007228	CTRI201608007228	Patients	patients with Acute Coronary Syndrome (ACS) who are to be managed with Percutaneous Coronary Intervention (PCI).
CTRI/2017/01/007640	CTRI201701007640	Patients	Patients suffering with amlapitta
CTRI/2016/12/007528	CTRI201612007528	Patients	patient of vata sleshmik jvara
CTRI/2016/12/007519	CTRI201612007519	Patients	Vitamin D Deficiency in Small for date term babies
CTRI/2016/07/007092	CTRI201607007092	Patients	Schizophrenia
CTRI/2016/08/007226	CTRI201608007226	Patients	Non-Hodgkins Lymphomas (NHL) and Chronic Lymphocytic Leukemia (CLL)
CTRI/2016/11/007467	CTRI201611007467	Patients	ASA II criteria patients
CTRI/2017/09/009919	CTRI201709009919	Patients	cancer
CTRI/2017/11/010424	CTRI201711010424	Patients	CARCINOMA BREAST
CTRI/2016/11/007489	CTRI201611007489	Patients	chronic renal failure patients
CTRI/2017/10/009968	CTRI201710009968	Patients	Coronary artery disease
CTRI/2017/10/010067	CTRI201710010067	Patients	diagnosis of localization related epilepsy
CTRI/2017/11/010444	CTRI201711010444	Patients	anterior cruciate ligament tear
CTRI/2016/10/007366	CTRI201610007366	Patients	Patients undergoing elective surgery and requiring general anaesthesia
CTRI/2017/11/010520	CTRI201711010520	Patients	Abdominal malignancy with peritoneal carcinomatosis
CTRI/2017/11/010530	CTRI201711010530	Healthy Human Volunteers	healthy
CTRI/2016/08/007225	CTRI201608007225	Patients	Schizophrenia
CTRI/2018/02/011907	CTRI201802011907	Healthy Human Volunteers	General nurses
CTRI/2017/11/010598	CTRI201711010598	Patients	Pregnancy
CTRI/2017/02/007956	CTRI201702007956	Patients	Diabetes mellitus type - 2
CTRI/2016/10/007396	CTRI201610007396	Patients	Impaired Glucose Tolerance (Munnerizhivu)
CTRI/2017/11/010390	CTRI201711010390	Patients	Having breast cancer, posted for modified radical mastectomy
CTRI/2018/01/011599	CTRI201801011599	Patients	carcinoma cervix
CTRI/2017/07/009135	CTRI201707009135	Patients	patient suffering with migraine
CTRI/2017/08/009584	CTRI201708009584	Patients	Vicharchika (Eczema)
CTRI/2017/04/008301	CTRI201704008301	Patients	Patients posted for Bipolar Cemented Hemi-Arthroplasty Patients aged 60 years and above •Patients fit for central neuraxial block.
CTRI/2016/10/007403	CTRI201610007403	Patients	OPD Patients with constipation associated with Anal fissure,fistula,hemorrhoids and obstructive defecation syndrome.
CTRI/2016/09/007230	CTRI201609007230	Patients	Patients with ST segment elevation Myocardial Infarction
CTRI/2017/04/008382	CTRI201704008382	Patients	Osteoarthritis of Knee Joint
CTRI/2018/02/011849	CTRI201802011849	Patients	patient suffering from tamak svas
CTRI/2017/07/009169	CTRI201707009169	Patients	ASA I and II patients posted for general surgery under general anaesthesia with rapid sequence induction
CTRI/2016/08/007209	CTRI201608007209	Patients	Metastatic Breast Cancer
CTRI/2017/01/007623	CTRI201701007623	Patients	Patients who have undergone fixed orthodontic treatment
CTRI/2017/08/009534	CTRI201708009534	Patients	undergoing elective surgery
CTRI/2017/10/010167	CTRI201710010167	Patients	Patients with Lumbar PIVD, Lumbar vertebral fracture,lumbar spinal tumours.
CTRI/2016/12/007564	CTRI201612007564	Healthy Human Volunteers	Healthy Indian children of both genders in the age group 6 to 10 years.
CTRI/2016/12/007608	CTRI201612007608	Patients	posted for elective surgical procedures ( weight 10-20 kg)under general anaestehsia
CTRI/2016/12/007609	CTRI201612007609	Patients	60 ASA Grade – I/II infants (less than 1 year) of either sex admitted for elective surgery requiring general anesthesia and endotracheal intubation
CTRI/2016/09/007327	CTRI201609007327	Patients	Children already selected for flexible bronchoscopy due to a medical indication as already decided by the professor of the division of paediatric puomonology of the institution.
CTRI/2016/11/007456	CTRI201611007456	Patients	Adult male or female patients suffering from Metabolic Health
CTRI/2017/11/010409	CTRI201711010409	Healthy Human Volunteers	Obesity
CTRI/2016/08/007149	CTRI201608007149	Patients	Patients who have EGFR mutation positive Non small Cell lung cancer
CTRI/2018/02/011850	CTRI201802011850	Patients	Patients with Plantar Fascitis
CTRI/2017/05/008685	CTRI201705008685	Patients	Obsessive-Compulsive Disorder
CTRI/2017/09/009953	CTRI201709009953	Patients	oral submucous fibrosis type II and III
CTRI/2016/10/007370	CTRI201610007370	Patients	ASA Grade I-II
CTRI/2017/11/010546	CTRI201711010546	Patients	ASA Grade I and 2, non pregnant patients, of both sexes, in the age group of 18 to 70 years, consenting for general anaesthesia for laprascopic surgery lasting for 30 minutes to 3 hours
CTRI/2018/03/012304	CTRI201803012304	Healthy Human Volunteers	Healthy subjects
CTRI/2017/01/007656	CTRI201701007656	Patients	patients who have undergone fixed orthodontic therapy
CTRI/2016/09/007302	CTRI201609007302	Patients	Patients who are receiving chemoradiation in head and neck cancer
CTRI/2018/02/011944	CTRI201802011944	Patients	mallampati grade in pregnant patients
CTRI/2017/04/008422	CTRI201704008422	Patients	Type 2 Diabetes Mellitus
CTRI/2016/07/007100	CTRI201607007100	Patients	Patients with bleeding wounds in upper and/or lower extremities which can be due to any injury. Wounds must be bleeding at the time of baseline assessment /randomization.
CTRI/2016/11/007513	CTRI201611007513	Patients	Recurrent Urinary Tract Infections
CTRI/2017/03/008132	CTRI201703008132	Patients	Acute inflammatory conditions like sprain, strain, or contusion
CTRI/2017/04/008405	CTRI201704008405	Patients	Elderly hypertensives with or without comorbidities
CTRI/2017/10/010137	CTRI201710010137	Patients	Patients undergoing primary angioplasty for acute coronary syndrome.
CTRI/2016/10/007410	CTRI201610007410	Patients	Cervical spodylotic myelopathy patients not responding to medical management ,American Society of Anaesthesiologists-Physical Status I & II
CTRI/2017/12/010801	CTRI201712010801	Patients	Psoriasis with metabolic syndrome
CTRI/2018/01/011161	CTRI201801011161	Patients	ASA 1 to 3 patients undergoing modified radical mastectomy
CTRI/2016/08/007135	CTRI201608007135	Patients	SUBJECTS WITH SHOULDER OR NECK OR UPPERBACK COMPLAINT
CTRI/2017/03/008273	CTRI201703008273	Patients	Malnutrition
CTRI/2016/08/007153	CTRI201608007153	Patients	For the Treatment of dry cough.
CTRI/2016/09/007265	CTRI201609007265	Patients	For the Treatment of wet (productive) cough
CTRI/2017/08/009209	CTRI201708009209	Patients	Head Injury
CTRI/2017/01/007639	CTRI201701007639	Patients	Adult male or female patients suffering from Type 2 Diabetes mellitus associated with dyslipidaemia
CTRI/2016/09/007240	CTRI201609007240	Patients	Pregnant mothers
CTRI/2017/03/008232	CTRI201703008232	Patients	accident and emergency admissions
CTRI/2017/08/009512	CTRI201708009512	Healthy Human Volunteers	Anxiety
CTRI/2017/08/009361	CTRI201708009361	Healthy Human Volunteers	Healthy volunteers having all the blood routine examination within normal limits. Healthy individuals were examined clinically to screen any systemic abnormalities.
CTRI/2016/11/007468	CTRI201611007468	Patients	Chronic Hepatitis C
CTRI/2017/09/009624	CTRI201709009624	Patients	Primigravida full term (37-40weeks) in active labour with ASA I and II
CTRI/2016/10/007347	CTRI201610007347	Patients	critically ill children who are mechanically ventilated
CTRI/2017/10/010088	CTRI201710010088	Patients	ASA Status 1 & 2.
CTRI/2017/03/008058	CTRI201703008058	Patients	Adult patients with Traumatic Brain Injury
CTRI/2017/03/008026	CTRI201703008026	Patients	THEMAL (TENIA VERSICOLOR)
CTRI/2017/03/008170	CTRI201703008170	Patients	Overweight or obese individuals with a BMI between 25-30 in the age group of 18-60 years
CTRI/2017/04/008295	CTRI201704008295	Patients	Male and female overweight or obese subjects with BMI of 25-30 in the age group of 18-60 years
CTRI/2016/07/007096	CTRI201607007096	Healthy Human Volunteers	Healthy
CTRI/2017/06/008780	CTRI201706008780	Patients	Nephrotic Syndrome
CTRI/2016/11/007442	CTRI201611007442	Patients	Patients prescribed antimicrobial drugs
CTRI/2017/10/010255	CTRI201710010255	Patients	patients diagnosed as acute encephalitic syndrome. no comorbidities like uncontrol hypertension, liver failure renal failure, pregnancy, lactation
CTRI/2016/10/007375	CTRI201610007375	Patients	Patient taking medications prescribed in psychiatry department in Sir T hospital, bhavnagar
CTRI/2017/03/008105	CTRI201703008105	Patients	Patients coming for elective procedure requiring invasive arterial blood pressure monitoring
CTRI/2016/11/007437	CTRI201611007437	Patients	Patient with surgical removal of third molar tooth
CTRI/2017/07/009056	CTRI201707009056	Patients	Chronic HCV
CTRI/2018/01/011481	CTRI201801011481	Patients	Having mild and moderate symptoms of depression
CTRI/2017/09/009756	CTRI201709009756	Patients	HEALTHY ASA I/II
CTRI/2017/05/008650	CTRI201705008650	Patients	Patients with radiotherapy induced oral mucositis
CTRI/2017/08/009552	CTRI201708009552	Patients	ASAI/II
CTRI/2017/06/008843	CTRI201706008843	Patients	Adult subjects diagnosed with Acute Bacterial Skin and Skin Structure Infections suspected to be caused by Gram-positive bacteria, including Methicillin-resistant Staphylococcus aureus (MRSA)
CTRI/2016/09/007290	CTRI201609007290	Patients	Schizophrenia
CTRI/2017/02/007879	CTRI201702007879	Patients	Patients having sign and symptoms of azoospermia and Ksheenshukra.
CTRI/2017/05/008708	CTRI201705008708	Patients	screening test for airway assessment on patients came for elective surgery
CTRI/2017/04/008345	CTRI201704008345	Patients	PATIENTS WITH LARGE VESTIBULAR SCHWANNOMA MORE THAN 3 CM PLANNED FOR SURGERY
CTRI/2016/11/007455	CTRI201611007455	Patients	patients suffering from Severe knee joint pain, loss of mobility and disability due to rheumatoid arthritis, osteoarthritis, function deformities, post traumatic loss of knee joint contour
CTRI/2017/04/008435	CTRI201704008435	Patients	Kalladaippu (Urolithiasis)
CTRI/2016/10/007402	CTRI201610007402	Patients	All participants will either be ASA (American society of Anaesthesiologists)grade 1 or 2
CTRI/2017/03/008017	CTRI201703008017	Patients	SPASTIC CEREBRAL PALSY
CTRI/2017/01/007653	CTRI201701007653	Patients	End Stage arthritis bilateral knee
CTRI/2018/02/011753	CTRI201802011753	Patients	post extraction pain
CTRI/2018/02/011872	CTRI201802011872	Patients	VATARAKTA (BUERGER’S DISEASE)
CTRI/2017/01/007642	CTRI201701007642	Patients	DYSLIPIDEMIA
CTRI/2016/07/007109	CTRI201607007109	Healthy Human Volunteers	For active immunization for the prevention of disease caused by Measles and Rubella viruses
CTRI/2016/07/007124	CTRI201607007124	Patients	Pancreas or periampullary
CTRI/2016/11/007504	CTRI201611007504	Patients	Patients having Tridoshaja Pandu ( Iron deficiency Anemia)
CTRI/2016/09/007289	CTRI201609007289	Healthy Human Volunteers	Healthy Male subjects
CTRI/2017/06/008938	CTRI201706008938	Patients	Lower abdominal pain or pelvic pain during menstrual cycle Backache
CTRI/2017/03/008053	CTRI201703008053	Patients	NEER PEENISAM (Maxillary sinusitis)
CTRI/2016/10/007373	CTRI201610007373	Healthy Human Volunteers	PREGNANT PATIENTS COMPLETIONG 5TH MONTH OF PREGNANCY
CTRI/2016/08/007157	CTRI201608007157	Healthy Human Volunteers	Diabetes
CTRI/2017/04/008348	CTRI201704008348	Patients	ASA 1&2
CTRI/2016/11/007436	CTRI201611007436	Healthy Human Volunteers	laparoscopic surgeries
CTRI/2016/12/007543	CTRI201612007543	Patients	Patients with Epithelial Ovarian Carcinoma Who Have Failed Platinum-Based Chemotherapy
CTRI/2017/02/007890	CTRI201702007890	Patients	Patients indicated for IPG or ICD who need dual chamber pacing due to SND, with or without AV block
CTRI/2018/01/011435	CTRI201801011435	Patients	Patients with fracture femur between 18 to 70 years
CTRI/2017/05/008533	CTRI201705008533	Patients	preterm neonates less than 37 weeks and less than 2kilograms
CTRI/2017/08/009523	CTRI201708009523	Patients	patients having hip fractures
CTRI/2018/01/011155	CTRI201801011155	Patients	History of preeclampsia or Eclampsia Mean arterial pressure of more than 90th centile Uterine artery raised pulsatality index of more than 90th centile
CTRI/2016/10/007409	CTRI201610007409	Patients	Adult Patients with Symptoms of Overactive Bladder
CTRI/2017/01/007652	CTRI201701007652	Healthy Human Volunteers	Not Applicable
CTRI/2016/11/007475	CTRI201611007475	Patients	patients with clinical diagnosis of stable or unstable coronary disease, or silent ischemia with documented evidence of ischemia
CTRI/2016/11/007488	CTRI201611007488	Patients	Type 2 Diabetes Mellitus
CTRI/2017/08/009369	CTRI201708009369	Patients	leprosy
CTRI/2017/05/008661	CTRI201705008661	Patients	tobacco smoking patients for De-Addiction
CTRI/2016/11/007503	CTRI201611007503	Patients	Heavy menstrual bleeding refractory to medical management
CTRI/2017/01/007669	CTRI201701007669	Healthy Human Volunteers	Healthy
CTRI/2017/12/010746	CTRI201712010746	Patients	HEEL PAIN MORE THAN 1 MONTH CONSISTENT WITH A HISTORY OF CHRONIC PLANTAR FASCITIS
CTRI/2018/02/011786	CTRI201802011786	Healthy Human Volunteers	SKIN PATCH TEST
CTRI/2017/10/010190	CTRI201710010190	Patients	6-10 year old children ,who fulfil the criteria of stunting
CTRI/2018/01/011576	CTRI201801011576	Patients	All paediatric patients admitted to ICU who are less than 18 years
CTRI/2016/11/007426	CTRI201611007426	Patients	Subclinical Hypothyroidism
CTRI/2017/10/010138	CTRI201710010138	Patients	Age18 years Diagnosis of index cancer, untreated, not counselled about diagnosis and prognosis ECOG 0-3 Willing to participate, able to give informed consent
CTRI/2017/06/008901	CTRI201706008901	Patients	Patients of Pittaj Mutrakruchchhra
CTRI/2017/07/008960	CTRI201707008960	Patients	patients after Coronary Artery Bypass Graft (CABG)
CTRI/2017/08/009213	CTRI201708009213	Patients	Satisfactory
CTRI/2016/09/007310	CTRI201609007310	Patients	34 weeks of gestation or birth weight 1500 grams admitted to Surya Children Hospital NICU
CTRI/2017/11/010614	CTRI201711010614	Patients	Patients with partially edentulous upper and lower arches undergoing implant placement for same
CTRI/2017/01/007676	CTRI201701007676	Patients	Low birth weight neonates
CTRI/2017/10/009959	CTRI201710009959	Patients	Metastatic RCC Non Resectable HCC
CTRI/2017/07/009131	CTRI201707009131	Healthy Human Volunteers	Healthy Iron deficient Indian School children of the age group 07-11 years of both genders.
CTRI/2017/05/008448	CTRI201705008448	Patients	Aan Maladu (Male infertility)
CTRI/2017/03/008160	CTRI201703008160	Patients	Taking Siddha metallic drug preparations for 2 months and above duration for any disease and those who are not taking any allopathic medication for long duration
CTRI/2017/05/008576	CTRI201705008576	Patients	Vellai noi(leucorrhoea)
CTRI/2016/11/007502	CTRI201611007502	Patients	Recurrent Acute Pancreatitis
CTRI/2016/11/007440	CTRI201611007440	Patients	Coronary disease
CTRI/2017/05/008575	CTRI201705008575	Patients	Vathasthambam (Sciatica)
CTRI/2017/03/008248	CTRI201703008248	Patients	post caesarean section women
CTRI/2017/09/009780	CTRI201709009780	Healthy Human Volunteers	Patient with partially edentulous upper and lower arches
CTRI/2017/11/010576	CTRI201711010576	Patients	Carcinoma breast
CTRI/2016/11/007427	CTRI201611007427	Patients	Patients with confirmed head and neck cancer diagnosis and having treatment for the disease control
CTRI/2016/10/007384	CTRI201610007384	Patients	1. Preoperative anxiety and preoperative sedation. 2. Hemodynamic response to laryngoscopic surge and endotracheal intubation
CTRI/2017/02/007771	CTRI201702007771	Patients	VICHARCHIKA
CTRI/2017/12/010827	CTRI201712010827	Patients	Pediatric (1mo to 12years) with congenital heart disease for elective surgical repair
CTRI/2018/03/012609	CTRI201803012609	Patients	midline incision elective laparotomy patients
CTRI/2017/10/010199	CTRI201710010199	Patients	Patients diagnosed with Tuberculosis from the DOTS centre
CTRI/2016/08/007152	CTRI201608007152	Patients	1.Mild to Severe Psoriasis 2.Rheumatoid Arthritis
CTRI/2016/08/007158	CTRI201608007158	Healthy Human Volunteers	Over Weight
CTRI/2016/11/007423	CTRI201611007423	Patients	ASA grade I or II patient, Non diabetic, Non hypertensive and require urinary catheterization
CTRI/2017/03/007998	CTRI201703007998	Patients	ASA grade I and II, Non hypertensive and non diabetic
CTRI/2016/08/007151	CTRI201608007151	Patients	Schizophrenia
CTRI/2016/09/007268	CTRI201609007268	Patients	primary progressive or relapse-free secondary progressive multiple sclerosis
CTRI/2018/02/012037	CTRI201802012037	Patients	pain present in the lower abdomen during mensturation
CTRI/2017/08/009476	CTRI201708009476	Patients	Morbidly obese patients(BMI more than 40Kg/m2 or BMI more than 35Kg/M2 with an obesity related co-morbidty), posted for laparoscopic bariatric surgery
CTRI/2016/12/007612	CTRI201612007612	Patients	Patient implanted with MRI conditional ICD of St. Jude Medical
CTRI/2016/11/007461	CTRI201611007461	Patients	Adult Patients with Chronic Functional Constipation
CTRI/2017/01/007741	CTRI201701007741	Healthy Human Volunteers	females undergoing minor gynecological procedures.
CTRI/2017/08/009496	CTRI201708009496	Patients	Patients with one or more missing teeth in maxilla or mandible requiring implant supported fixed restoration.
CTRI/2017/05/008514	CTRI201705008514	Healthy Human Volunteers	Normal participants
CTRI/2018/02/012200	CTRI201802012200	Patients	Edentulous maxillary or mandibular ridge with relation to single or multiple teeth.
CTRI/2017/08/009494	CTRI201708009494	Patients	planned for hysterectomy due to menorrhagia
CTRI/2016/08/007138	CTRI201608007138	Patients	Child cancer patients with kidney tumors
CTRI/2016/11/007450	CTRI201611007450	Patients	Myopia
CTRI/2017/05/008525	CTRI201705008525	Patients	Symptoms of Lumpy swelling presented over the joints and muscles Reddish black colour discoloration Warmth Pain with Diabetes mellitus
CTRI/2017/03/008257	CTRI201703008257	Healthy Human Volunteers	Patients coming to anaesthesia OPD, Nursing Staff working in the hospital and Medical Undergraduates
CTRI/2018/02/011798	CTRI201802011798	Patients	excessive or prolonged menstrual bleeding
CTRI/2016/12/007545	CTRI201612007545	Patients	Patients of Carcinoma Cervix
CTRI/2018/02/012071	CTRI201802012071	Patients	hypopigmented patches on the body
CTRI/2018/01/011113	CTRI201801011113	Patients	chronic kidney disease stage 5
CTRI/2017/09/009661	CTRI201709009661	Healthy Human Volunteers	medically stable
CTRI/2016/12/007611	CTRI201612007611	Patients	Patients with metastatic breast cancer/advanced ovarian carcinoma
CTRI/2016/11/007452	CTRI201611007452	Healthy Human Volunteers	Healthy Indian children in the age group ≥ 12 months but ≤12 years of either gender
CTRI/2017/05/008508	CTRI201705008508	Patients	Patients planned for adenotonsillectomy/adenoidectomy
CTRI/2017/07/009017	CTRI201707009017	Patients	Young children (2-23 mo) presenting with acute diarrhea and either malnutrition or dehydration
CTRI/2016/11/007447	CTRI201611007447	Patients	chronic generalized periodontitis
CTRI/2018/02/011807	CTRI201802011807	Patients	white discharge pervagina associated with vulval itching
CTRI/2017/02/007915	CTRI201702007915	Patients	patients belonging to ASA 1 and 2 should not include pregnant patients and those below 20 years and above 65 years.
CTRI/2017/03/008085	CTRI201703008085	Healthy Human Volunteers	Notapplicable
CTRI/2017/09/009723	CTRI201709009723	Patients	Patients with high risk molar pregnancy
CTRI/2016/10/007399	CTRI201610007399	Healthy Human Volunteers	All eligible individuals satisfying the inclusion criteria irrespective of their filarial infection status will be considered for participation in the study
CTRI/2017/01/007672	CTRI201701007672	Patients	Type 2 diabetics taking outdoor patient treatment
CTRI/2016/09/007264	CTRI201609007264	Patients	Bone tumours or Soft Tissue Sarcomas
CTRI/2017/11/010369	CTRI201711010369	Patients	Bacterial Infections: Respiratory tract infections, Urinary tract infections , gynaecological Infections and Bacterial meningitis
CTRI/2016/11/007481	CTRI201611007481	Healthy Human Volunteers	healthy infants 6 to 8 weeks
CTRI/2017/06/008923	CTRI201706008923	Patients	kalanjagapadai (Psoriasis)
CTRI/2017/02/007845	CTRI201702007845	Patients	Ardhavbhedaka (MIGRAINE)
CTRI/2016/11/007425	CTRI201611007425	Patients	Renal stone size between 8 mm and 11 mm
CTRI/2017/11/010388	CTRI201711010388	Patients	Bacterial Infections
CTRI/2018/02/012205	CTRI201802012205	Healthy Human Volunteers	Sensitive Skin Type
CTRI/2017/01/007745	CTRI201701007745	Patients	1.Histologically confirmed preinvasive or invasive, Stage I – III breast cancer at initial presentation 2. Considered for whole breast reconstruction 3. Merits adjuvant RT
CTRI/2016/10/007381	CTRI201610007381	Patients	Epilepsy
CTRI/2016/10/007420	CTRI201610007420	Patients	Diabetic wound
CTRI/2017/01/007651	CTRI201701007651	Patients	Type 2 Diabetes Patients
CTRI/2017/03/008236	CTRI201703008236	Patients	Type 2 Diabetes mellitus
CTRI/2017/08/009298	CTRI201708009298	Patients	FISTULA IN ANO HEMORRHOIDS FISSURE IN ANO PILONIDAL SINUS
CTRI/2016/11/007421	CTRI201611007421	Patients	Adverse drug reaction profile and drug utilization pattern in radiotherapy and oncology section.
CTRI/2017/02/007831	CTRI201702007831	Patients	Bedridden patients with fecal incontinence
CTRI/2016/09/007282	CTRI201609007282	Patients	Patients With Documented Deficiency Or Insufficiency Of Vitamin D
CTRI/2017/02/007805	CTRI201702007805	Patients	non-squamous Non-Small-Cell Lung Cancer (nsNSCLC)
CTRI/2018/02/012199	CTRI201802012199	Healthy Human Volunteers	healthy
CTRI/2016/09/007276	CTRI201609007276	Patients	Neonates with shock
CTRI/2017/04/008341	CTRI201704008341	Patients	undergoing unilateral inguinal herniotomy for circumscision, congential hernia
CTRI/2017/08/009417	CTRI201708009417	Patients	American society of anaesthesiologists physical class I & II
CTRI/2017/03/008068	CTRI201703008068	Healthy Human Volunteers	primary health conditions,preventative or screening
CTRI/2017/02/007806	CTRI201702007806	Patients	ASA I/II physical status patients posted for surgery
CTRI/2017/09/009727	CTRI201709009727	Patients	Patients suffering from Lower Urinary Tract Symptoms (LUTS) and bladder outlet obstruction (BOO) as a result of Benign Prostatic Hyperplasia (BPH)
CTRI/2017/02/007798	CTRI201702007798	Patients	Adults with chronic HCV infection
CTRI/2017/10/010266	CTRI201710010266	Patients	The patients with atrophic edentulous posterior maxilla willing for implant supported restorations were selected subjects for this present study.
CTRI/2016/09/007232	CTRI201609007232	Patients	All the healthy orthodontic patients who required extraction of first premolars for routine orthodontic treatment purpose were recruited in the study.
CTRI/2016/12/007568	CTRI201612007568	Patients	Spastic Diplegic Cerebral Palsy
CTRI/2017/10/010261	CTRI201710010261	Healthy Human Volunteers	Healthy condition
CTRI/2017/05/008552	CTRI201705008552	Patients	Shleshma vidagdha Drishti( Retinitis pigmentosa)
CTRI/2018/02/011837	CTRI201802011837	Healthy Human Volunteers	HEALTHY VOLUNTARY KIDNEY DONORS
CTRI/2016/08/007216	CTRI201608007216	Patients	Type 2 Diabetes
CTRI/2016/11/007435	CTRI201611007435	Patients	Type 2 Diabetes
CTRI/2017/11/010374	CTRI201711010374	Patients	Osteoarthritis of the knee
CTRI/2016/10/007360	CTRI201610007360	Patients	All children aged less than 13 years of age, with a definite history of snake bite or circumstantial evidence consistent with snake envenomation(syndromic approach)
CTRI/2016/12/007544	CTRI201612007544	Patients	ASA I & II patients aged 35 to 60 yrs for elective total abdominal hysterectomy after ruling out use of adrenoreceptor agonists,antagonists or narcotics before surgery, hypersensitivity to study drug.
CTRI/2017/02/007827	CTRI201702007827	Patients	Patients of less than 60 years of age undergoing lower limb operations
CTRI/2018/02/011879	CTRI201802011879	Patients	Carcinoma gall bladder
CTRI/2016/11/007441	CTRI201611007441	Patients	Systemically healthy patients indicated for extraction of at least 4 teeth due to caries or periodontal diseases
CTRI/2017/02/007807	CTRI201702007807	Patients	ASA physical status I patients.
CTRI/2016/10/007369	CTRI201610007369	Patients	All intramural neonates weighing more than 1000g and gestational age more than 28weeks being transferred to NICU at birth.
CTRI/2017/09/009636	CTRI201709009636	Patients	Schizophrenia
CTRI/2017/03/008156	CTRI201703008156	Patients	Neonates with perinatal asphyxia
CTRI/2018/02/011659	CTRI201802011659	Patients	PATIENTS WITH TRACHEOSTOMY
CTRI/2018/01/011392	CTRI201801011392	Patients	Adolescent in the age of 14 to 19 diagnosed with Acute Lymphoblastic leukemia with a curative intent
CTRI/2016/11/007433	CTRI201611007433	Patients	Women with secondary amenorrhea associated with normal estrogen levels
CTRI/2017/06/008867	CTRI201706008867	Patients	Acute Myocardial Infarction
CTRI/2016/10/007357	CTRI201610007357	Patients	Breast ,Gastrointestinal and gyanecological cancers
CTRI/2018/03/012308	CTRI201803012308	Healthy Human Volunteers	Healthy Male and female subjects with complain of hair fall
CTRI/2017/08/009299	CTRI201708009299	Patients	Patient of both sexes aged 12- 30years with acne vulgaris
CTRI/2018/02/011889	CTRI201802011889	Healthy Human Volunteers	Healthy School Children
CTRI/2017/09/009612	CTRI201709009612	Patients	patient with otorhinolaryngological congenital anomalies
CTRI/2016/11/007422	CTRI201611007422	Patients	Critically ill Obstetric patients i.e., those pregnant patients or those within 6 weeks of delivery who require admission to the ICU
CTRI/2017/08/009431	CTRI201708009431	Patients	Patients receiving Craniospinal Irradiation
CTRI/2017/04/008413	CTRI201704008413	Healthy Human Volunteers	School going adolescents studying from 6th to 10th class
CTRI/2017/05/008447	CTRI201705008447	Patients	patients indicated for any one of the following: ICD / CRT-D / Pacemaker
CTRI/2017/06/008789	CTRI201706008789	Patients	Patients with diagnosis of hip fracture during working hours with low energy mechanism requiring surgery
CTRI/2017/08/009585	CTRI201708009585	Patients	Acute pain in Herpes Zoster
CTRI/2017/02/007797	CTRI201702007797	Patients	Type 2 Diabetes Mellitus
CTRI/2017/08/009486	CTRI201708009486	Patients	controlled hypertensive patients undergoing surgery under general anesthesia
CTRI/2016/12/007563	CTRI201612007563	Patients	Surgeries Involving unilateral leg of less than 2 hours duration
CTRI/2016/10/007398	CTRI201610007398	Patients	GASTROINTESTINAL STROMAL TUMORS OR CHRONIC MYELOID LEUKEMIA UNDER FED CONDITIONS.
CTRI/2017/10/010011	CTRI201710010011	Patients	Verruca plana
CTRI/2017/01/007740	CTRI201701007740	Patients	androgenic alopecia grade 2 to 5
CTRI/2017/02/007843	CTRI201702007843	Patients	Suffering from skin disease Psoriasis between age group 18 to 70 years
CTRI/2017/03/008246	CTRI201703008246	Patients	Non-Diabetic Kidney Disease
CTRI/2016/09/007231	CTRI201609007231	Patients	Vulvar and Vaginal atrophy
CTRI/2017/03/008100	CTRI201703008100	Patients	Perons affected with Rheumatoid Arthritis
CTRI/2016/09/007299	CTRI201609007299	Patients	Beta thalassemia patients who are already on deferasirox single daily regimen.
CTRI/2017/05/008548	CTRI201705008548	Patients	Endometrial hyperplasia without atypia
CTRI/2017/01/007713	CTRI201701007713	Patients	Rheumatoid Arthritis patients with chronic periodontitis
CTRI/2016/08/007227	CTRI201608007227	Patients	Cancer patients with hematological malignancies.
CTRI/2017/07/008966	CTRI201707008966	Patients	Patients with a symptom of Excessive bleeding during menstrual phase
CTRI/2017/08/009586	CTRI201708009586	Healthy Human Volunteers	Healthy Volunteers
CTRI/2017/08/009284	CTRI201708009284	Patients	Diabetes Mellitus Type 2
CTRI/2017/04/008412	CTRI201704008412	Patients	patients with traumatic brain injury (TBI), defined by a Glasgow coma scale (GCS) score of less than 15 admitted to the hospital.
CTRI/2016/11/007500	CTRI201611007500	Patients	Patient having visible volume defect over face
CTRI/2017/01/007749	CTRI201701007749	Patients	Patients with symptomatic Walled Off Pancreatic necrosis as mentioned in Inclusion criteria
CTRI/2017/02/007897	CTRI201702007897	Patients	Breast Lump
CTRI/2016/11/007511	CTRI201611007511	Patients	Eczema of skin
CTRI/2017/01/007718	CTRI201701007718	Patients	Admitted to Pediatric Intensive Care Unit
CTRI/2017/08/009549	CTRI201708009549	Patients	Patient who operated for ICW With Posterior Tympanotomy.
CTRI/2016/11/007509	CTRI201611007509	Healthy Human Volunteers	Healthy Human Volunteers
CTRI/2016/11/007491	CTRI201611007491	Patients	Essential Hypertension with stable coronary artery disease.
CTRI/2016/11/007439	CTRI201611007439	Patients	Type 2 Diabetes
CTRI/2016/09/007251	CTRI201609007251	Healthy Human Volunteers	Healthy Human Volunteers
CTRI/2017/08/009557	CTRI201708009557	Healthy Human Volunteers	SKIN PATCH TEST
CTRI/2017/08/009556	CTRI201708009556	Healthy Human Volunteers	SKIN PATCH TEST
CTRI/2016/09/007305	CTRI201609007305	Patients	Third molar extraction
CTRI/2017/03/008177	CTRI201703008177	Patients	Nasal blockage
CTRI/2017/06/008946	CTRI201706008946	Patients	Age 20 to 60 fever ,chillness, ulcer in the throat, cough, heaviness and swelling around the cervical region
CTRI/2017/12/011024	CTRI201712011024	Patients	Consenting, non pregnant, non lactating adult patients coming for supratentorial craniotomy
CTRI/2018/01/011508	CTRI201801011508	Healthy Human Volunteers	Non diabetic individuals
CTRI/2018/03/012494	CTRI201803012494	Patients	ASA I and II
CTRI/2017/09/009602	CTRI201709009602	Patients	Type 2 diabetes mellitus with postmenopausal osteoporosis without fracture
CTRI/2017/02/007908	CTRI201702007908	Healthy Human Volunteers	80 Dairy workers from the 37 dairies of Milk Colony, Dhanas,Chandigarh were selected for assessing and evaluating their knowledge and practices related to milk hygiene. They were physically healthy.
CTRI/2016/11/007487	CTRI201611007487	Patients	Hypothyrodism
CTRI/2016/11/007446	CTRI201611007446	Patients	Childrn aged 6 months to 12 years with clinical features suggestive of Tuberculosis
CTRI/2017/01/007708	CTRI201701007708	Patients	TundikeriRoga(Tonsillitis)
CTRI/2017/03/008043	CTRI201703008043	Patients	Avipaka, Amloudgara, Hrud daha, Kanthdaha Tiktoudgara
CTRI/2016/10/007401	CTRI201610007401	Patients	Type 2 diabetes mellitus patients
CTRI/2017/08/009254	CTRI201708009254	Patients	Cases women aged 18-45 years with diffuse hair loss lasting for more than 6 months diagnosed as chronic telogen effluvium Controls women with no hair loss
CTRI/2017/03/008197	CTRI201703008197	Patients	haemorrhoids upto third degree
CTRI/2016/10/007368	CTRI201610007368	Patients	Coma
CTRI/2017/02/007947	CTRI201702007947	Healthy Human Volunteers	Households with Under-5 children
CTRI/2017/03/008231	CTRI201703008231	Patients	Generalised Chronic Periodontitis
CTRI/2017/06/008831	CTRI201706008831	Patients	loss of appetite, nausea, weight loss
CTRI/2017/10/010100	CTRI201710010100	Patients	Patients with degenerative knee with 35 years
CTRI/2017/01/007709	CTRI201701007709	Patients	Patient suffering from diabetes mellitus type 1 or type 2 at least for 5 years from time of screening
CTRI/2017/01/007706	CTRI201701007706	Healthy Human Volunteers	Healthy infants of 6 to 7 weeks age.
CTRI/2017/02/007901	CTRI201702007901	Patients	Adolescent idiopathic scoliosis
CTRI/2017/03/008027	CTRI201703008027	Patients	Matsyashakalta, Mahavastu, Kandu, Rukshata, Aswedanam
CTRI/2017/06/008922	CTRI201706008922	Patients	Constipation, Painful defecation, External pile mass
CTRI/2017/06/008785	CTRI201706008785	Patients	patients with abdominal discomfort constipation and diarrhoea
CTRI/2017/03/008064	CTRI201703008064	Patients	patients with the complaints of PCOS confirmed by USG
CTRI/2017/09/009862	CTRI201709009862	Patients	ASA Grade 1 and 2
CTRI/2017/01/007655	CTRI201701007655	Patients	Osteoarthritis of knee joint
CTRI/2017/03/008018	CTRI201703008018	Patients	Postoperative patients of elective spinal instrumentation surgery
CTRI/2016/09/007309	CTRI201609007309	Patients	Subjects having uterine bleeding caused by fibroids. Have at least one uterine myoma of ≥ 3 cm diameter in size and no myoma larger than 10 cm diameter in size diagnosed by ultrasound.
CTRI/2017/02/007933	CTRI201702007933	Patients	akalaja jara(premature ageing)
CTRI/2017/02/007869	CTRI201702007869	Patients	Amavata(Rheumatoid arthritis)
CTRI/2017/03/008070	CTRI201703008070	Patients	post extubated infants from mechanical ventilator, ventilated due to respiratory cause
CTRI/2017/02/007870	CTRI201702007870	Patients	CONFIRMED CANCER CASES HEALTHY VOLUNTEERS
CTRI/2017/10/009980	CTRI201710009980	Patients	Children with cardiac disease undergoing surgery and their parents
CTRI/2017/02/007936	CTRI201702007936	Patients	patients with cholelithiasis
CTRI/2017/03/008057	CTRI201703008057	Patients	Patients with Type 2 Diabetes Melitus who are drug naive and on adjuant medication
CTRI/2018/02/011744	CTRI201802011744	Patients	Healthy patients who have teeth indicated for extraction and they wish to get them replaced with Implants
CTRI/2018/01/011582	CTRI201801011582	Patients	ASA I and ASA II
CTRI/2017/11/010722	CTRI201711010722	Patients	Attention deficit hyperactivity disorder (with and without intellectual disability)
CTRI/2016/11/007486	CTRI201611007486	Patients	patients of hypercholesterolemia eligible for statin therapy
CTRI/2017/01/007712	CTRI201701007712	Healthy Human Volunteers	Vegetarian with vith vitamin B12 deficiency (Pl. B12 less than 148 pmol/L)
CTRI/2017/01/007628	CTRI201701007628	Patients	Children with acute diarrhea
CTRI/2017/11/010330	CTRI201711010330	Patients	Medically healthy adult with teeth indicated for extraction in the esthetic zone (up to 2nd pre molars)
CTRI/2017/09/009618	CTRI201709009618	Patients	erectile dysfunction
CTRI/2017/06/008791	CTRI201706008791	Patients	Female Sexual Dysfunction
CTRI/2016/10/007335	CTRI201610007335	Patients	PATIENTS UNDERGOING ERCP PROCEDURE
CTRI/2017/03/008028	CTRI201703008028	Patients	Kandu,Ruja,Daha,Rukshata,Vaivarnyata
CTRI/2017/09/009843	CTRI201709009843	Patients	children of tracheoesophageal fistula weight1.5kgs, tef in lower pouch and upper pouch in T2-3 levels
CTRI/2017/03/008086	CTRI201703008086	Patients	HIV POSITIVE PATIENTS ON ART
CTRI/2017/01/007658	CTRI201701007658	Patients	Patients of either sex, 18-60 years of age, ASA grade I & II undergoing elective percutaneous nephrolithotomy under general anaesthesia upto 24 hours postoperatively.
CTRI/2016/10/007345	CTRI201610007345	Patients	Moderate to Severe Plaque Psoriasis
CTRI/2017/02/007794	CTRI201702007794	Healthy Human Volunteers	Low Birth Weight; Stunting; Pneumonia; Hypertension
CTRI/2017/04/008336	CTRI201704008336	Patients	Congenital Hemophilia A with inhibitors
CTRI/2017/08/009544	CTRI201708009544	Patients	All intramural preterm neonates admitted to NICU with proven sepsis
CTRI/2017/02/007819	CTRI201702007819	Patients	Patients with symptomatic gallstone disease undergoing laparoscopic cholecystectomy surgery
CTRI/2017/01/007641	CTRI201701007641	Healthy Human Volunteers	healthy
CTRI/2017/04/008286	CTRI201704008286	Patients	Adult male and/or female obese or overweight patients.
CTRI/2017/01/007670	CTRI201701007670	Patients	Patients having mouth ulcers with throat pain or patients with mild to moderate gingivitis.
CTRI/2017/09/009635	CTRI201709009635	Patients	prediabetes
CTRI/2017/01/007743	CTRI201701007743	Patients	Migraine patients with headache frequency more than 4 per month
CTRI/2017/02/007891	CTRI201702007891	Healthy Human Volunteers	CARDIOVASCULAR RISK
CTRI/2017/10/010026	CTRI201710010026	Patients	TYPE 1 DIABETES
CTRI/2017/07/009176	CTRI201707009176	Patients	POST OPEN HYSTERECTOMY
CTRI/2018/03/012332	CTRI201803012332	Patients	IMPACTED MANDIBULAR THIRD MOLARS
CTRI/2017/09/009796	CTRI201709009796	Patients	STEMI
CTRI/2016/10/007365	CTRI201610007365	Patients	Inactive chronic hepatitis B or immune tolerant phase of chronic hepatitis B
CTRI/2017/09/009917	CTRI201709009917	Patients	All ASA 1/2 Patients Posted for Surgery Under General Anesthesia
CTRI/2017/08/009472	CTRI201708009472	Healthy Human Volunteers	1. Anaesthesiology residents who have done less than 5 procedures (internal jugular vein catheterization).
CTRI/2016/10/007394	CTRI201610007394	Patients	ABNORMAL UTERINE BLEEDING
CTRI/2017/02/007971	CTRI201702007971	Patients	Madhumeha (Type 2 Diabetes mellitus)
CTRI/2017/03/008196	CTRI201703008196	Patients	Metabolic syndrome
CTRI/2017/02/007859	CTRI201702007859	Patients	Shitada(Gingivitis)
CTRI/2016/10/007407	CTRI201610007407	Patients	undergoing surgery under general anaesthesia
CTRI/2017/04/008392	CTRI201704008392	Patients	Persons with epilepsy undergoing antiepileptic drug tapering after more than 2 years of seizure free period
CTRI/2017/07/008951	CTRI201707008951	Patients	CAD
CTRI/2017/10/009997	CTRI201710009997	Patients	Persons with epilepsy on antiepileptic drug therapy
CTRI/2017/06/008774	CTRI201706008774	Patients	subjects suffering for non-inflammatory degenerative joint diseases including osteoarthritis, post traumatic arthritis and avascular necrosis
CTRI/2017/05/008633	CTRI201705008633	Patients	Postpartum women with episiotomy wound
CTRI/2017/08/009302	CTRI201708009302	Patients	Patients with Large Goitre, age between 18-65 yrs, ASA physical status I &II, elective surgeries under general anaesthesia, with potential predictor of difficult intubation more than 5.
CTRI/2018/02/012008	CTRI201802012008	Patients	i) Persons aged 75years or more ii) Accessing health services from the Department of Geriatric iii) Consent to participate
CTRI/2017/02/007818	CTRI201702007818	Patients	Pregnant women during intra-partum period
CTRI/2017/06/008727	CTRI201706008727	Patients	Pregnant women with simple vomiting during pregnancy in the first and second trimester of gestation
CTRI/2017/09/009690	CTRI201709009690	Patients	Stable patients diagnosed with Scizophrenia
CTRI/2017/09/009672	CTRI201709009672	Healthy Human Volunteers	Not Applicable
CTRI/2017/09/009714	CTRI201709009714	Patients	Chronic Periodontitis
CTRI/2017/07/009171	CTRI201707009171	Patients	Dementia (Alzheimers)
CTRI/2017/03/008181	CTRI201703008181	Patients	Relapsing Multiple Sclerosis
CTRI/2016/11/007477	CTRI201611007477	Healthy Human Volunteers	Healthy Human Volunteers, Aged group of 2-55 yrs.
CTRI/2017/10/010147	CTRI201710010147	Patients	Childhood Asthma
CTRI/2017/01/007688	CTRI201701007688	Patients	All adult patients posted for Day care surgeries under General Anaesthesia
CTRI/2016/10/007400	CTRI201610007400	Patients	For the Treatment of thrombotic or thromboembolic complications in the postoperative period.
CTRI/2017/08/009237	CTRI201708009237	Patients	osteoarthritis knee
CTRI/2017/10/010072	CTRI201710010072	Patients	patients with Tubercular meningitis.No history of HepatitisA,B,C,E,CLD,HIV,alcoholism,hepatotoxic drugs,CRF, hepatic failure and contra-indications to ATT,Pregnant and lactating women.
CTRI/2017/10/009986	CTRI201710009986	Healthy Human Volunteers	early childhood caries
CTRI/2017/02/007896	CTRI201702007896	Patients	Breast Cancer
CTRI/2017/10/010187	CTRI201710010187	Patients	Vitamin D deficient adults
CTRI/2017/03/007997	CTRI201703007997	Patients	Chronic Kidney Disease patients on maintenance hemodialysis
CTRI/2017/10/009981	CTRI201710009981	Patients	CORONARY ARTERY BYPASS GRAFTING(CABG)
CTRI/2017/05/008558	CTRI201705008558	Patients	Perons affected with urinary tract infection
CTRI/2017/03/008009	CTRI201703008009	Healthy Human Volunteers	Pregnant women in the 2nd trimester pregnancy without anemia.
CTRI/2017/10/010080	CTRI201710010080	Healthy Human Volunteers	Early childhood caries
CTRI/2017/09/009778	CTRI201709009778	Healthy Human Volunteers	Rehabilitation of bilaterally missing tooth in maxillary arch with dental implants
CTRI/2017/10/010098	CTRI201710010098	Patients	acute leukemia patients
CTRI/2017/09/009840	CTRI201709009840	Patients	patients of allergic rhinitis having inferior turbinate hypertrophy
CTRI/2016/09/007315	CTRI201609007315	Patients	Locally advanced head and neck cancers
CTRI/2016/12/007589	CTRI201612007589	Patients	Bronchial asthma
CTRI/2017/09/009920	CTRI201709009920	Patients	Oral Cancer with Neck node metastases
CTRI/2017/07/009111	CTRI201707009111	Patients	polycystic ovarian syndrome
CTRI/2016/09/007320	CTRI201609007320	Healthy Human Volunteers	Healthy blood donors
CTRI/2017/01/007682	CTRI201701007682	Patients	Patients of age 2 - 14 years, either sex, American society of anaesthesiologists (ASA) grade I and II posted for elective sub umbilical surgery under general anaesthesia were included in the study
CTRI/2017/12/010747	CTRI201712010747	Patients	Chronic Generalised Periodontitis
CTRI/2017/09/009753	CTRI201709009753	Patients	Aggressive Periodontitis
CTRI/2017/01/007622	CTRI201701007622	Patients	Healthy
CTRI/2017/01/007736	CTRI201701007736	Patients	Suture in closure of surgical incision
CTRI/2017/05/008720	CTRI201705008720	Patients	ASA grade 1 and 2 undergoing surgeries under general anaesthesia
CTRI/2018/01/011570	CTRI201801011570	Patients	Prostate cancer
CTRI/2017/07/008998	CTRI201707008998	Healthy Human Volunteers	Good State of Health both Somatically & Psychologically
CTRI/2016/11/007478	CTRI201611007478	Healthy Human Volunteers	Management of Stress and Anxiety
CTRI/2017/10/010262	CTRI201710010262	Patients	Data of couples who underwent IVF from 2011-2015
CTRI/2018/02/012197	CTRI201802012197	Patients	Health patients without any comorbidities
CTRI/2017/09/009724	CTRI201709009724	Patients	Neurovascular diseases
CTRI/2017/02/007930	CTRI201702007930	Patients	Diabetic Foot Ulcers
CTRI/2017/07/009083	CTRI201707009083	Patients	Chronic suppurative otitis media - Tubotympanic type
CTRI/2017/07/009057	CTRI201707009057	Patients	patients posted for upper limb orthopaedic surgery of 18 to 60 yrs of age belonging to ASA I and II
CTRI/2016/10/007376	CTRI201610007376	Patients	Bronchial Asthma
CTRI/2017/10/010063	CTRI201710010063	Patients	Patients with hypertrophic scars less than 2 years duration
CTRI/2016/11/007434	CTRI201611007434	Healthy Human Volunteers	Vaccination for the prevention of tetanus, diphtheria, pertussis (whooping cough), poliomyelitis, hepatitis B (Hep B)and invasive Haemophilus influenzae type b (Hib) diseases.
CTRI/2017/09/009632	CTRI201709009632	Patients	pregnant women
[truncated: 10,674 more rows]
