# Supplementary material for: An analysis of deficiencies in the data of interventional drug trials registered with Clinical Trials Registry - India
Source: Trials. 2019 Aug 28;20:535. doi: 10.1186/s13063-019-3592-0 (PMC6712861; doi:10.1186/s13063-019-3592-0)
Supplement: Supplementary file 3 — The SQLite database with details of 12,673 trial records from CTRI. (ZIP 20 mb) [file 13063_2019_3592_MOESM3_ESM.zip › InclusionExclusion.csv]

ctri_number	primarykey	inclusion_age_from	inclusion_age_to	inclusion_gender	inclusion_details	exclusion
CTRI/2007/091/000002	CTRI2007091000002	18.00 Year(s)	70.00 Year(s)	Both	1. Signed Informed Consent Form 2. Good General Health 3. Male and female subjects, aged 18-70, inclusive 4. At least eleven scorable anterior teeth free of large restorations or dental prosthetic crowns. 5. A minimum Lobene Stain Index Area composite score of 25. 6. Available for the entire duration of the study. 7. Clinical evidence of a tendency to form extrinsic stain on anterior teeth.	1. 1. Presence of orthodontic appliances or more than one incisor with a prosthetic crown or veneer. 2. Tumors or significant pathology of the soft or hard tissues of the oral cavity. 3. Moderate or advanced periodontal disease. 4. Five or more carious lesions requiring immediate care. 5. Use of stain inducing medications or oral products up to one month prior to the start of the clinical study. …
CTRI/2007/091/000003	CTRI2007091000003	18.00 Year(s)	70.00 Year(s)	Both	1.Subjects of 18- 70 years of age. 2.Subjects with confirmed diagnosis of plaque psoriasis since at least 6 months. 3.Subjects with plaque psoriasis having PASI score >10 even after at least one month treatment with topical steroids or for 2 months with other topical agents used in the treatment of psoriasis. 4.Women of childbearing potential and men agreeing to use adequate contraception (hormon…	1.Subject who has received systemic therapy such as Methotrexate or Cyclosporin therapy in the past three months prior to randomization. 2.Subject who have received TNF alpha inhibitor therapy any time in the past prior to screening. 3.Subjects with spontaneously improving or rapidly deteriorating plague psoriasis, acute guttate psoriasis, pustular, inverse or erythrodermic psoriasis, Psoriatic a…
CTRI/2007/091/000006	CTRI2007091000006	13.00 Year(s)	70.00 Year(s)	Both	1. Signed Informed Consent Form 2. Good General Health 3. Male and female subjects, aged 13-70, inclusive 4. At least 24 scorable teeth free of large restorations or dental prosthetic crowns. 5. Available for the entire duration of the study. 6. Clinical evidence of a tendency to form plaque on teeth.	1. Presence of orthodontic appliances or more than one incisor with a prosthetic crown or veneer. 2. Tumors or significant pathology of the soft or hard tissues of the oral cavity. 3. Moderate or advanced periodontal disease. 4. Participation in any other clinical study or panel test or completion of clinical studies in the one month prior to the start of this study. 5. Pregnant or breast feeding…
CTRI/2007/091/000008	CTRI2007091000008				1. Newly diagnosed smear positive pulmonary tuberculosis, including previously treated 2. Age between 18 to 75 years 3. No pre-existing liver or renal disease 4. Consent given for HIV testing 5. Available for return visits as outlined in the trial protocol 6. A firm Home address	1. Extra-pulmonary or smear negative tuberculosis 2. Patients receiving steroids, cytotoxic drugs, post transplant or metastatic malignancy, or not expected to survive for the duration of ATT 3.HIV infection 4.Pregnant or lactating women 5. Active diarrhoea, indicating possible fat-soluble vitamin malabsorption. 6.Baseline Hypercalcemia (>10.5 mg/dl)
CTRI/2007/091/000009	CTRI2007091000009	18.00 Year(s)	65.00 Year(s)	Both	1. The subject should be between the age of 18-65 years; 2. The subject should be in good general health. 3. The subject should be a regular user of toothpaste and a toothbrush. 4. The subject should exhibit dental hypersensitivity as shown by discomfort by the two test stimuli in relation to at least two teeth. 5. Identifying the hypersensitive teeth with a thermo-electric device which exclusive…	1. Dental pathology which caused pain similar to dentinal hypersensitivity (e.g., dental caries). 2. Orthodontic appliances, restorations (crowns, cervical restorations, bridge work) that interfered with evaluations or would be a cause of possible pain. 3. Allergy to chemicals used in the study products. 4. Excessive gingival inflammation.
CTRI/2007/091/000012	CTRI2007091000012				Adult males or females who completed 18 years,detected to have sputum positive pulmonary tuberculosis, willing to take Anti tuberculous treatment under RNTCP - DOTS strategy	1) Co-existing chronic lung disease, 2) Pregnancy, 3) Patients not willing to enroll in DOTS, 4) Anemia other than nutritional anemia.
CTRI/2007/091/000013	CTRI2007091000013				Signed written informed consent 1) Patients must be willing and able to give written informed consent. Target population 2) Patients with histologically proven undifferentiated carcinoma or squamous cell carcinoma (except thyroid cancer) of the oral cavity, nasopharynx, oropharynx, hypopharynx, nasal cavity, paranasal sinus, or larynx 3) Patients with locally advanced, Stage III-IV (except M1), h…	Sex and Reproductive Status Exceptions 1) WOCBP who are unwilling or unable to use an acceptable method to avoid pregnancy for the entire study period and for up to 4 weeks after the study. 2) Women who are pregnant or breastfeeding 3) Women with a positive pregnancy test on enrollment or prior to study drug administration. 4) Sexually active males unwilling to practice contraception during the s…
CTRI/2007/091/000015	CTRI2007091000015	55.00 Year(s)	80.00 Year(s)	Both	Age between 55 and 80 years At least any one of the following CVD risk factors: Stable type 2 diabetes mellitus or Hypertension or Current smoker or A waist to hip ratio > 0.85 for women and >0.9 for men or Elevated lipids. Informed consent	On any of the study medications, Uncontrolled blood pressure, Symptomatic hypotension, Any clear indication or a contraindication to the use of any of the study medications, History of coronary/cerebrovascular events, Pregnancy or lactating or women of child-bearing potential with inadequate contraception and / or an inability to attend follow up visits
CTRI/2007/091/000016	CTRI2007091000016				Women aged > 65 years and men > 55 years One additional CV risk factor including: Waist/hip ratio &#8805; 0.90 in men and &#8805; 0.85 in women; History of current or recent smoking (regular tobacco use within 5 years) Low HDL cholesterol Dysglycemia Renal dysfunction Family history of premature CHD in first degree relatives	Documented clinically manifest atherothrombotic CVD Clear indication or contraindication for statin and/or ARB or ACE inhibitor and/or thiazide diuretic therapy Symptomatic hypotension Chronic liver disease Inflammatory muscle disease Severe renal impairment Concurrent treatment with cyclosporine or a condition likely to result in organ transplantation and the need for cyclosporine Concurrent tre…
CTRI/2007/091/000017	CTRI2007091000017				Men or women 18 years or older with histologically or cytologically confirmed advanced non-squamous NSCLC (unresectable stage IIIB with pericardial or pleural effusion or stage IV/recurrent) Measureable disease per RECIST criteria modified ECOG performance status of 0 or 1 Ability to take oral medications Competent to give written informed consent	Current or prior history of CNS metastases Any prior chemotherapy for advanced NSCLC History of pulmonary hemorrhage or gross hemoptysis within 6 months prior to randomization Prior targeted therapies Known history of allergy or hypersensitivity to paclitaxel or carboplatin History of arterial or venous thrombosis within 52 weeks prior to randomization History of bleeding diathesis or non-pulmona…
CTRI/2007/091/000020	CTRI2007091000020	18.00 Year(s)	65.00 Year(s)	Both	• People of both genders with a diagnosis (DSM IV) of schizophrenia or schizoaffective disorder on stable doses of clozapine for at least 4 weeks • Age 18 years or above • In stable remission from psychotic symptoms, as defined by a score of 3 or less on positive psychotic symptoms items of the Positive Symptoms subscale of the Positive and Negative Symptoms Scale (PANNS) for the previous 4 weeks…	• Active psychotic symptoms or treating clinician considers adding modafinil to pose an unnecessary risk. • Unstable general medical conditions, such as uncontrolled hypertension, unstable angina, and uncontrolled seizure disorder, etc. • Prior trial of modafinil in the previous six weeks or hyper-sensitivity to modafinil • Pregnant or lactating women
CTRI/2011/091/000021	CTRI2011091000021				Eligible women must have adenocarcinoma of breast that is &#8805;2 cm, T2-3, N0-3 and M0 &#56256;&#56442; Histologically confirmed primary invasive adenocarcinoma of the breast &#56256;&#56442; Breast cancer must be ER and HER-2/neu negative &#56256;&#56442; No prior treatment for breast cancer excluding therapy for DCIS &#56256;&#56442; Karnofsky performance status of 80-100 LVEF &#8805;50% by e…	WOCBP unwilling or unable to use an acceptable method to avoid pregnancy during and up to 8 weeks after the last dose of the investigational drug &#56256;&#56442; Women who are pregnant or breastfeeding &#56256;&#56442; Inflammatory or metastatic breast cancer &#56256;&#56442; Unfit for breast and/or axillary surgery &#56256;&#56442; Evidence of baseline sensory or motor neuropathy &#56256;&#5644…
CTRI/2007/091/000022	CTRI2007091000022	20.00 Year(s)	40.00 Year(s)	Female	Healthy women of reproductive age group over 18 years Bacterial vaginosis to be excluded by Nugent score (healthy patients) b.Bacterial vaginosis diagnosis is based on the Nugent method (in patients with bacterial vaginosis) Exclusion of any other vaginal infection by standard diagnostic procedure. Written informed consent	Post menopausal women Pregnant women Abnormal uterine bleeding (not including cervical contact bleeding on sampling) or vaginal bleeding of unknown origin. AIDS patients or patients with any kind of cancer or tumor Diabetes mellitus Drug addiction Antibiotic use (local or systemic) in the previous 20 days. Use of any vaginal medication in the previous 7 days. Participation in any other study 30 d…
CTRI/2007/091/000023	CTRI2007091000023				&#56256;&#56442; Male & Female &#8805;18 years &#56256;&#56442; CP Ph+ CML &#56256;&#56442; ECOG PS 0-2	&#56256;&#56442; Pleural Effusion &#56256;&#56442; Uncontrolled CV disease &#56256;&#56442; Significant bleeding disorder unrelated to CML &#56256;&#56442; Prior treatment with interferon/imatinib/dasatinib/anti-CML systemic treatments except anagrelide/hydroxyurea
CTRI/2007/091/000024	CTRI2007091000024	NA	NA	NA	NA	Legal lower age limitations (country specific) - Thrombectomy, insertion of a caval filter, or use of a fibrinolytic agent to treat the current episode of DVT and/or PE - Other indication for VKA than DVT and/or PE
CTRI/2007/091/000026	CTRI2007091000026	NA	NA	NA	NA	Exclusion Criteria: - Legal lower age limitations (country specific) - Indication for VKA other than DVT and/or PE - Patients in whom anticoagulant treatment for their index PE or DVT should be continued - Childbearing potential without proper contraceptive measures, pregnancy or breast feeding. Proper contraceptive measures are defined as a method of contraception with a failure rate 1 % during …
CTRI/2007/091/000027	CTRI2007091000027	18.00 Year(s)	60.00 Year(s)	Both	Adult males or females of age group 18-60 yrs more than 12 mths post traumatic spinal cord injury who have osteoporosis. Osteoporosis being defined as bone mneral density less than 2.5 standard deviations mean.	Features of non traumatic spinal cord injury, renal failure, heterotrophic ossification, pressure sores with osteomyelitis or history of treatment for osteoporosis
CTRI/2007/091/000028	CTRI2007091000028	18.00 Year(s)	75.00 Year(s)	Both	1. Male or female subjects, age greater or equal to 18 years and & less than or equal to 75 years 2. Weight of 40 kg or greater 3. Signed a current IRB/IEC-approved informed consent form 4. Diagnosis of ulcerative colitis confirmed through screening endoscopy. A rectal biopsy will be obtained and reviewed by a local pathologist. Histopathology must be compatible with the diagnosis. 5. Extent of d…	1. Prior treatment with basiliximab or daclizumab at any time 2. Prior treatment with cyclosporine, tacrolimus, methotrexate, or any anti-TNF agent within 3 months before study entry 3. Prior treatment with parenteral corticosteroids within 14 days before study entry 4. Initiation of azathioprine or 6-mercaptopurine treatment less than 12 weeks before study entry, or discontinuation or change of …
CTRI/2007/091/000029	CTRI2007091000029	18.00 Year(s)	99.00 Year(s)	Both	- men and women aged over 18 ; - first episode of unprovoked proximal DVT or PE - completion of initial treatment with unfractionated heparin or low-molecular-weight heparin (or effective alternative) and warfarin (recommended treatment duration 6 - 12 months)	- allergy, intolerance, or contraindication for aspirinclear indication for aspirin, clopidogrel, or a conventional (COX 1/2) NSAID; -indication for long-term anticoagulant therapy (e.g. prosthetic heart valve); - life expectancy less than 12 months; - active bleeding or at high risk of bleeding - anticipated non-adherence to study medications; - inability to attend follow up because of geographi…
CTRI/2007/091/000031	CTRI2007091000031				1. Male or female patients aged > 12 to 65 years, inclusive. 2. Weight of the patients must be > 35 kg at screening. 3. Minimum Hemoglobin (Hb) level of > 8 gm/dl. 4. Presence of acute symptomatic uncomplicated malaria with a diagnosis confirmed by a positive blood smear with asexual forms of P. falciparum parasites only. 5. Initial parasite densities appropriate for inclusion will be between 100…	1. Patients presenting with a mixed infection (i.e., malaria due to more than one causative parasite). 2. Patients with severe malaria as per WHO criteria 2000. 3. Any antimalarial treatment during 1 month prior to screening, as assessed by medical history. 4. History of hypersensitivity to artemisinins, lumefantrine, piperaquine or any other related compounds. 5. Patients who have been treated w…
CTRI/2007/091/000032	CTRI2007091000032				1. All patients in the Surgical ICU who have had an emergency laparotomy a. for trauma or b. intra-abdominal sepsis 2. Pancreatitis patients in the Surgical ICU	• Age < 15years • Rectal, colonic and perianal surgeries • Trauma with perianal lacerations • Proximal diversion ileostomy • Hard impacted stool at the time of colonoscopy. • Bladder surgeries • Patients with abdominal wound dehiscence • Decompressive laprotomy and primary abdominal closure using mesh
CTRI/2007/091/000033	CTRI2007091000033	18.00 Year(s)	99.00 Year(s)	Male	§:Histologically or cytologically confirmed adenocarcinoma of the prostate with clinical or radiologic evidence of metastatic disease. §:Disease progression during antiandrogen therapy, having surgical or medical castration status. §:Karnofsky Performance Status 50-100 §:Normal cardiac function. §:Life expectancy atleast 24 weeks §:Laboratory criteria for eligibility will include §:A neutrophil c…	:Prior treatment with cytotoxic agents or radioisotopes. :Estrogen use for at least three months. :History of another cancer within the preceding five years (except basal or squamous-cell skin cancer). :Brain or leptomeningeal metastases. :Symptomatic peripheral neuropathy of grade 2 or higher. :Uncontrolled intercurrent illness that would limit compliance with study requirements
CTRI/2007/091/000034	CTRI2007091000034	18.00 Year(s)	99.00 Year(s)	Both	1.INFORMED CONSENT OBTAINED & SIGNED: Ability to understand and the willingness to sign a written informed consent document. 2.DISEASE CHARACTERISTICS: Patients with newly diagnosed superficial transitinal cell carcinoma with compltetely resected papilary tumors and high probability of recurrence risk i.e. stage T1 Gr.2, T1 Gr3 & CIS AND Ta or T1 grade with an increased risk of recurrence defined…	• Patients who have had cytotoxic chemotherapy or radiotherapy prior to entering the study. • No patient who has eczema should be allowed to participate in this study. • Patients who are immuno-compromised should not be enrolled. • Patients with severe hepatic dysfunctions or evidence of Cirrhosis should not be enrolled. • History of allergic reactions attributed to compounds of similar chemical …
CTRI/2007/091/000037	CTRI2007091000037	18.00 Year(s)	99.00 Year(s)	Both	1.INFORMED CONSENT OBTAINED & SIGNED: o Ability to understand and the willingness to sign a written informed consent document. 2.DISEASE CHARACTERISTICS: o Histologically or cytologically confirmed Non-Small Cell Lung Cancer, Stage IIIB or IV 3.PATIENT CHARACTERISTICS: o Age: -18 completed years and above o Performance status -ECOG 0-1 o Life expectancy -At least 24 weeks o Hematopoietic -Absolut…	1. Patients who have had cytotoxic chemotherapy or radiotherapy prior to entering the study. 2. Patients with symptomatic brain metastasis 3. History of allergic reactions attributed to paclitaxel, cisplatin or mycobacteria or any of their ingredients. 4. Pregnant women or nursing women 5. Uncontrolled intercurrent illness that would limit compliance with study requirements. 6. HIV positive patie…
CTRI/2007/091/000038	CTRI2007091000038	45.00 Year(s)	75.00 Year(s)	Both	1) Male or female subjects, aged between 45 and 75 years inclusive. 2) Subjects who are able to give voluntary, written informed consent to participate in this investigation and from whom consent has been obtained. 3)Subjects who are able to achieve a pre-operative passive range of motion of equal to greater than 125 degrees 4)Subjects who, in the opinion of the investigator, are able to understa…	1)Subjects who, in the opinion of the Investigator, have an existing condition that would compromise their participation and follow-up in this study. 2)Women who are pregnant. 3)Subjects who are known drug or alcohol abusers or with psychological disorders that could effect follow-up care or treatment outcomes. 4)Subjects who have participated in a clinical study with an investigational product i…
CTRI/2007/091/000039	CTRI2007091000039				Documented NSCLC or SCLC ECOG of 0 or 1	&#56256;&#56442; Brain metastases &#56256;&#56442; Autoimmune disease &#56256;&#56442; Known HIV, Hep B or Hep C infection &#56256;&#56442; Peripheral neuropathy &#8805; grade 2
CTRI/2007/091/000040	CTRI2007091000040	NA	NA	NA	NA	Exclusion Criteria: - Conditions that contraindicate the use of antithrombotic therapy with the LMWH enoxaparin - Conditions that may increase the risk of bleeding, including intracranial hemorrhage - Required drugs or procedures which may interfere with the study treatment - Concomitant conditions or diseases which may increase the risk of study subjects or interfere with the study outcome - Gen…
CTRI/2007/091/000042	CTRI2007091000042	18.00 Year(s)	75.00 Year(s)	Both	1. Insulin naive type 2 subjects for at least 3 months 2. Treatment with a stable dosing of maximally tolerated dose or at least half maximally allowed dose of one or two OADs for at least 2 months 3. HbA1c 7.0-11.0% (both inclusive) 4. Body mass index (BMI) 25-42 kg/m2 (both inclusive)	1. Metformin contraindication according to local practice 2. Treatment with thiazolidinedione (TZD) within the last 3 months prior to screening 3. Any systemic treatment with products which in the investigator's opinion could interfere with glucose or lipid metabolism (e.g. systemic corticosteroids) 3 months prior to randomisation 4. Any disease or condition which according to the investigator wo…
CTRI/2007/091/000043	CTRI2007091000043	18.00 Year(s)	99.00 Year(s)	Both	Note: No upper age limit for this clinical trial, (indicated as 18 years and above) 1.≥ 18 year old males or females 2.Patients with recurrent or metastatic renal cell carcinoma (RCC) or primary RCC that is not amendable to surgical intervention 3.Histologically or cytologically confirmed renal cell carcinoma 4.Measurable disease 5.No more than one prior systemic treatment (chemotherapy or immuno…	1.Pregnant or lactating women 2.Primary CNS malignancies; active CNS metastases 3.Hematologic malignancies (includes: leukemia, any form; lymphoma; and multiple myeloma) 4.Any of the following hematologic abnormalities: ?Hemoglobin ≤ 9.0 g/dL ?ANC 1500 per mm3 ?Platelet count 100,000 per mm3 5.Any of the following serum chemistry abnormalities: ?Total bilirubin 1.5 × the ULN ?AST or ALT ≥ 2.5 × t…
CTRI/2007/091/000044	CTRI2007091000044				? Patients with breast or lung cancer who will get these regimens of CT: ? doxorubicin, cyclophosphamide, plus or minus taxane (for breast cancer), ? Epirubicin, cyclophosphamide, plus or minus taxane (for breast cancer), ? Platinum or anthracyclines for lung cancer ? Naive to focal radiation therapy to head for cancer prior to CT Cycle 1 ? OR - prior stomatotoxic response to chemotherapy ? Histo…	? Presence of active or history of chronic oral mucosal disease ? Diagnosis of bronchoalveolar cell carcinoma ? Currently receiving an investigational agent, planning to receive an investigational agent during the study period, or received an investigational agent within 30 days of the first dose of SNX-1012 ? Unwilling/unable to receive periodic oral assessments by a study evaluator or unable to…
CTRI/2007/091/000047	CTRI2007091000047				Localized Pain on palpation of jaw muscles Diffuse pain reproduced to head or face Pain on resisted contraction of the jaw Passive range of jaw opening is greater than active painfree range	Patients who refuse participation Patients who cannot understand instructions Patients who had history of trauma, surgery or infective or inflammatory joint disorders of Temporomandibular joint
CTRI/2007/091/000048	CTRI2007091000048				1.Anovulatory women with clomiphene resistance 2.Normal male factor 3.Normal hormonal profile-FSH/TSH/Prolactin 4.Women available for follow up	1.Ovulatory cycle 2.Abnormal semen analysis
CTRI/2008/091/000001	CTRI2008091000001	35.00 Year(s)	0.00 Year(s)	Both	•Age greater than 35 years •Type 2 diabetes and at least one of the following: •Macroalbuminuria •Microalbuminuria and a reduced kidney function •Previous heart attack and a reduced kidney function •Previous stroke and a reduced kidney function •Heart Failure a reduced kidney function •Coronary artery disease a reduced kidney function •Concomitant treatment should follow national guidelines and m…	• Type 1 diabetes mellitus • Cardiovascular event or procedure ≤ 3 months prior to Visit 1 • Unstable serum creatinine • Hypertension: Mean sitting systolic blood pressure (msSBP) ≥ 135 and 170 mmHg or Mean sitting diastolic blood pressure (msDBP) ≥ 85 and 110 mmHg unless treated with at least 3 anti-hypertensive medications • Hypertension msSBP ≥ 170 or msDBP ≥ 110 mmHg • Baseline Serum Potassiu…
CTRI/2012/05/002696	CTRI201205002696	7.00 Year(s)	55.00 Year(s)	Both	All the newly detected and treatment-naive leprosy patients will be eligible for inclusion. It is suggested the following categories of patients may be included in the study: easily accessible to the clinic, available for long-term follow-up and for receiving supervised dose of drug.	Newly detected pure neuritic patients, old patients, who are already receiving PB or MB-MDT, returned defaulters, and those who relapse subsequent to the earlier therapy will not be eligible for inclusion for this study.
CTRI/2008/091/000003	CTRI2008091000003				1) Primigravida 2) Uncomplicated Pregnancies 3) Spontaneous onset of labour 4) Singleton gestation 5) Cephalic presentation 6) In active labour with cervical dilation 3 cms 7) Pregnancy duration more than or equal to 37 weeks	NonVertex presentation High risk pregnancy Previous LSCS Induction of labour Twins Chorioamnionitis Renal/cardiac disease or pre eclampsia
CTRI/2008/091/000004	CTRI2008091000004	18.00 Year(s)	80.00 Year(s)	Both	Subjects previously diagnosed with multiple myeloma based either on the standard diagnostic criteria or the International Myeloma Foundation (IMF) diagnostic criteria Subjects must have relapsed and/or relapsed/refractory disease after at least 2 prior lines of therapy Monoclonal protein in the serum of greater than or equal to 1 g/dL or monoclonal light chain in the urine protein electrophoresis…	Subjects having received radiotherapy, immunotherapy, chemotherapy and/or biological agents like G-CSF in the 4 weeks prior to day 1 of study drug administration or have not recovered (grade less than or equal to 1) from adverse effects of such therapy received prior to 4 weeks Subjects having received any other investigational agents within 4 weeks prior to the date of enrolment or have not reco…
CTRI/2008/091/000006	CTRI2008091000006				1.Patients Diagnosed with Cervical radiculopathy by medically qualified doctors 2.Patients found to be having cervical radiculopathy by using the Clinical Prediction Rule for Cervical Pain by Wainner et al. 3.Age from 30 years to 60 years 4.Patients of Both genders.	1.Patients with Cervical Instability 2.Patients with Central compressions 3.Patients with spinal tumors 4.Patients with spinal infections
CTRI/2008/091/000007	CTRI2008091000007	1.00 Month(s)	21.00 Year(s)	Both	1. Histological confirmed nasopharyngeal carcinoma, subtypes WHO type II (non-keratinizing carcinoma) or III (undifferentiated carcinoma including lymphoepitheliomas) 2. Newly diagnosed disease NPC Stage IIB-IV disease with measurable disease. 3. Ages eligible for study: >1 month to ≤21 years of age at time of diagnosis. 4. Genders eligible for study: Both 5. All patients and/or their parents or …	1. Patients with short (less than 12 weeks) of life expectancy. 2. Prior chemotherapy or radiotherapy to the nasopharynx or neck for the treatment of nasopharyngeal carcinoma 3. Performance status: &#8722; Patients &#8804;16 years of age: Lansky <60% &#8722; Patients >16 years of age: Karnofsky <60% 4. Creatinine clearance or radioisotope glomerular filtration rate (GFR) <70 mL/min OR Serum creat…
CTRI/2008/091/000008	CTRI2008091000008				1. Confirmed diagnosis of metastatic soft-tissue or bone sarcoma 2. Ongoing favorable outcome after a minimum of 4 cycles of prior chemotherapy for metastatic disease 3. ECOG performance status of 0 or 1 4. Age &#8805;13 years 5. Adequate organ and bone marrow function 6. Completed prior chemotherapy with last dose received at least 3 and up to 8 weeks prior to randomization	1. Women who are pregnant or lactating 2. Presence of known or active brain or CNS metastases 3. Prior therapy with rapamycin or rapamycin analogs, including AP23573 4. Concomitant treatment with medications that induce or inhibit CYP3A
CTRI/2008/091/000009	CTRI2008091000009				All ASA ( American society of anesthesiologist ) grade I and grade II adult patients undergoing intra-abdominal surgery	1-Patients with perioperative electrolyte and metabolic imbalance and those on diuretic therapy
CTRI/2008/091/000010	CTRI2008091000010				Age 65 years or older Mini Mental State Examination MMSE > 23 Medically screened for type-II Diabetes Mellitus (using blood glucose, impaired glucose tolerance, Gly Hb)	Unstable Medical condition (uncontrolled hypertension, uncontrolled diabetes, unstable angina, severe asthma) Comorbid states which prevent testing, outcome assessment and/or treatment
CTRI/2008/091/000013	CTRI2008091000013				1.Provision of informed consent 2.Female or male aged 18 years or above 3.Histologic or cytologic confirmation of locally advanced or metastatic NSCLC (stage IIIB or IV) on entry into study 4.Failure of 1st line anti-cancer therapy (either radiological documentation of disease progression or due to toxicity) or subsequent relapse of disease following 1st line therapy 5.WHO Performance status 0 - …	1.Mixed small cell and non-small cell lung cancer histology 2.Patients have received 2nd-line or subsequent anti-cancer therapy 3.Prior treatment with pemetrexed 4.Prior treatment with VEGFR TKIs (previous treatment with bevacizumab [Avastin] is permitted) 5.Known or suspected brain metastases or spinal cord compression, unless treated at least 4 weeks before entry, and stable without steroid tre…
CTRI/2008/091/000014	CTRI2008091000014	18.00 Year(s)	99.00 Year(s)	Both	1. Type 2 diabetes 2. Subjects diagnosed with type 2 diabetes and treated with one or more oral antidiabetic drugs (OADs) for the last 3 months 3. HbA1c: 7.0-11.0% (both incl.) for subjects on OAD alone 4. HbA1c: 7.0-10.0 % (both incl.) for subjects on OAD combination therapy 5. BMI less than 45.0 kg/m2 6.Age -above 18 Years	1. Treatment with insulin within the last 3 months prior to the trial 2. Impaired liver or/and renal function 3. Significant cardiovascular disease over the last 6 months 4. Known retinopathy or maculopathy 5. Recurrent major hypoglycaemia or hypoglycaemic unawareness
CTRI/2008/091/000015	CTRI2008091000015	15.00 Year(s)	27.00 Year(s)	Both	1. Long distance runners 2. Answer ?No? to all questions of PAR-Q 3. Age: 16-27 yrs 4. BMI: 18.5-25	1. Anemic athletes 2. Answer ?Yes? to any one question of PAR-Q 3. Athletes under regular iron supplementation
CTRI/2008/091/000016	CTRI2008091000016				a. histologically proven ovarian cancer of FIGO stage III/IV b. treatment with five to six cycles of Paclitaxel / Platinum regimen c. attainment of a clinical defined complete response (ie, no cancer-related symptom ; normal physical examination, CT scan of the abdominal/pelvis and chest x-ray ; CA-125 level &#61603; 35 U/mL) d. performance status of ECOG 0, 1, 2 e. adequate hematopoietic functio…	a. presence of CNS metastases (including clinical suspicion) b. other malignancy with exception of curative treated non-melanoma skin cancer or cervical carcinoma in situ within 5 years prior to entering the study c. presence of other serious concomitant illness which can affect or elevate the value of CA-125, e.g.; &#61656; Autoimmune disease &#61656; Sarcoidosis &#61656; Chronic active hepatiti…
CTRI/2008/091/000017	CTRI2008091000017	18.00 Year(s)	99.00 Year(s)	Female	Note: No upper age limit for this clinical trial, (indicated as 18 years and above) 1. Histologically or cytologically confirmed adenocarcinoma of the breast. 2. Measurable or evaluable locally recurrent or metastatic disease. (Locally recurrent disease must not be amenable to resection with curative intent.) All scans used to document measurable or evaluable disease must be done within 4 weeks p…	1. Patients with breast cancer over-expressing HER-2 (gene amplification by FISH or 3+ over-expression by immunohistochemistry). Patients with unknown HER-2 status are not eligible. 2. Patients with active brain metastases. Patients with neurological symptoms must undergo a contrast computed tomography (CT) scan or magnetic resonance imaging (MRI) of the brain to exclude active brain metastasis. …
CTRI/2008/091/000018	CTRI2008091000018	18.00 Year(s)	99.00 Year(s)	Both	1. Permanent, persistent or paroxysmal non-valvular atrial fibrillation that is ECG-documented 2. With an indication for long-term VKA therapy based on the presence of previous ischemic stroke, TIA or systemic embolism; and/or at least two of the following risk factors (1) hypertension requiring drug treatment; (2) moderately or severely impaired left ventricular function and/or congestive heart …	1. Indication for VKA other than AF, including prosthetic heart valves, venous thromboembolism. 2. Stroke within previous 5 days or transient ischemic attack within previous 5 days. 3. Transient AF caused by a reversible disorder. 4. Planned major surgery or cardioversion within 30 days. 5. INR > 3 at baseline. 6. Uncontrolled hypertension: systolic blood pressure > 180 mm Hg &/or diastolic blood…
CTRI/2008/091/000020	CTRI2008091000020	13.00 Year(s)	70.00 Year(s)	Both	1. Signed Informed Consent Form 2. Good General Health 3. Male and female subjects, aged 13-70, inclusive 4. At least 24 scorable teeth free of large restorations or dental prosthetic crowns. 5. Available for the entire duration of the study. 6. Clinical evidence of tendency to form plaque on teeth and mild gingivitis	1. Presence of orthodontic appliances or more than one incisor with a prosthetic crown or veneer. 2. Tumors or significant pathology of the soft or hard tissues of the oral cavity. 3. Moderate or advanced periodontal disease. 4. Participation in any other clinical study or panel test or completion of clinical studies in the one month prior to the start of this study. 5. Pregnant or breast feeding…
CTRI/2008/091/000021	CTRI2008091000021				Seropositive for HIV-1 by three different ELISAs or one ELISA and Western blot confirmation. CD4 clount 200-250 cells per ml. Drug-naive. Both genders. Age above 18 years.	Presence of opportunistic infections and complications such as Dementia. Signs of acute systemic Illness (CVS, CNS, RS, GU, Liver etc.). Prior-antiretroviral treatment.
CTRI/2008/091/000024	CTRI2008091000024	18.00 Year(s)	60.00 Year(s)	Both	a. Age 18 years to 60 years b. Residing in or around Chennai or Madurai c. No previous anti-TB treatment d. At least two sputum smears should be positive for tubercle bacilli by fluorescent microscopy at enrollment e. Willing to attend the treatment centre for supervised treatment f. Willing for home visits by the staff of the center. g. Willing to give written informed consent.	a. Body weight less than 30 kg b. Hepatic or renal disease as evidenced by clinical or biochemical abnormalities c. Diabetes mellitus d. History of seizure or loss of consciousness e. Psychiatric illness f. Abnormal electrocardiogram or anti-arrhythmic medication g. Those in a moribund state h. Sero-positive for HIV antibodies i. Pregnancy or lactation j. Visual disorders other than refractory er…
CTRI/2011/091/000025	CTRI2011091000025	18.00 Year(s)	99.00 Year(s)	Both	? Confirmed (histologically or cytologically) colorectal adenocarcinoma with metastatic disease. ? Not received previous therapy for metastatic colorectal disease but for whom FOLFIRI treatment is clinically indicated. ? Adequate organ function defined by blood test.	? History of another primary cancer in the last 3 years. ? Previous full field radiotherapy within the last 4 weeks or limited field radiotherapy within 2 weeks of enrolling into the study. Or previous radiation treatment of more that 30% of the bone marrow. ? History of presence of brain metastasis, spinal cord compression carcinomatous meningitis or leptomeningeal disease.
CTRI/2008/091/000027	CTRI2008091000027				Patients undergoing craniotomies with GCS 15/15. Age 18-65 years inclusive. ASA grade 1 & 2.(American Society of Anaesthesiologists grade)	Patients with 1.Sore throat/Active U.R.I 2.Requirement for postop ventilation. 3.History of laryngeal/ tracheal pathology/ surgery. 4.History of asthma/ COPD.
CTRI/2008/091/000028	CTRI2008091000028	18.00 Year(s)	99.00 Year(s)	Both	? Histological/cytological proven locally advanced or metastatic non-small cell lung cancer ? Disease progression during or after one, and only one, prior anticancer therapy which is platinum-based for advanced or metastatic disease ? Eastern Cooperative Oncology Group (ECOG) performance status 0, 1 or 2 ? Adequate renal, liver and bone marrow functions	? Squamous histology/cytology ? Less than 28 days elapsed from prior treatment with radiotherapy, surgery, or chemotherapy to the time of randomization ? Prior isotope therapy, whole pelvic radiotherapy, or radiotherapy to > 25% of bone marrow ? Prior docetaxel treatment ? Uncontrolled hypertension
CTRI/2008/091/000029	CTRI2008091000029				? Women with previously untreated squamous cell carcinoma of cervix , stages IB2 ? III B ? Performance score ECOG 0, 1, 2	? Previous treatment for carcinoma cervix ? Hepatic/renal dysfunction ? Cardiac co morbidities (active cardiac disease like MI in the last 6 months, uncontrolled arrhythmias, Left ventricular dysfunction, cardiac failure) ? Pre existing Peripheral neuropathy ? Age > 70 years and < 18 years ? Para aortic lymph node involvement ? Pregnant women ? Synchronous malignancies ? S. creatinine >1.4, Creat…
CTRI/2008/091/000031	CTRI2008091000031	18.00 Year(s)	99.00 Year(s)	Both	1. Men and women-not-of-childbearing potential diagnosed with type 2 diabetes for at least three months 2. Stable treatment regimen with either metformin (at least 1500 mg) or diet and exercise alone for at least three months 3. HbA1c: 7.0-10.0 % (both inclusive) 4. Body weight between 60 kg and 110 kg 5.Age 18 years and above	1. Treatment with insulin, GLP-1 receptor agonists (including liraglutide), dipeptidyl peptidase-4 inhibitors, sulphonylurea, thiazolidinediones, Alpha-GIs, or any investigational drug, within the last three months 2. Impaired liver or kidney function 3. Proliferative retinopathy or maculopathy requiring acute treatment 4. Clinically significant active cardiovascular disease and uncontrolled trea…
CTRI/2008/091/000034	CTRI2008091000034	15.00 Day(s)	50.00 Day(s)	Both	•Patients with tetraplegia (Asia grade C) •Motor level C6 – T1 •Hand grip- at least tenodesis grasp •Independent premorbid mobility •Age group 15 – 50 years •Both sexes •People managed either surgically or conservatively after their immobilization phase •Independent sitting balance •At least 1 hour of standing endurance in standing frame	•Associated multiple injuries •Symptomatic Orthostatic hypotension •MAS for lower limb more than 2 •Subjects with spine stabilizing device who are noted as contraindicated by the treating surgeon for BWS. •Any other major medical complications (heterotrophic ossification, pressure sore grade 3 & more)
CTRI/2008/091/000035	CTRI2008091000035	18.00 Year(s)	99.00 Year(s)	Both	1. Type 2 diabetes for at least 12 months 2. Current biphasic human insulin (BHI) for at least 3 months - as monotherapy or as the only insulin in combination with OADs 3. Body Mass Index (BMI) less than or equal to 40.0 kg/m2 4. HbA1c less than or equal to 9.5% 5. FPG (SMPG) less than or equal to 12 mmol/L 6.Age 18 years and older.	1. Treatment with more than 1IU/kg insulin daily 2. Treatment with Glucagon-like peptide 1 mimetics or dipeptityl peptidase IV inhibitors 3. Known hypoglycaemia unawareness or recurrent major hypoglycaemia, as judged by the Investigator 4. Known or suspected allergy to trial products or related products 5. Receipt of any investigational drug within one month prior to this trial 6. Any other condi…
CTRI/2008/091/000036	CTRI2008091000036	18.00 Year(s)	99.00 Year(s)	Both	1.Patients with histology/cytology confirmed Transitional Cell Carcinoma (TCC) with locally advanced (T4b) or metastatic urothelial tract or bladder cancer 2.ECOG Performance Status ≤ 2 3.No prior palliative chemotherapy	1. (Neo)Adjuvant chemotherapy if < 6 months between end of (neo)adjuvant chemotherapy and relapse 2.Less than 6 weeks elapsed from prior radiotherapy and less than 3 weeks from surgery to time of randomization 3.Prior cisplatin as (neo)adjuvant chemotherapy with cumulative dose > 300 mg/m
CTRI/2008/091/000040	CTRI2008091000040				? Patients with legal age ? Body Mass Index >27kg/m2 ? Type 2 diabetes as defined by WHO criteria, treated with metformin for at least 6 months and with a stable dose of metformin >=1500 mg/day for at least three	? Weight loss > 5 kg within three months prior to screening ? Presence of any clinically significant endocrine disease according to the Investigator ? Presence of type 1 diabetes ? Presence or history of cancer within the past 5 years with the exception of adequately-treated localized basal cell skin cancer or in situ uterine cervical cancer ? Previous participation in a clinical study with rimon…
CTRI/2008/091/000042	CTRI2008091000042	18.00 Year(s)	99.00 Year(s)	Both	"1.Cytologically or histologically confirmed evidence of epithelial cancer (adenocarninoma) of the exocrine pancreas 2.Metastatic disease 3.No prior chemotherapy for pancreatic disease 4.ECOG performance status (PS) 0, 1 or 2 5.Adequate renal, liver and bone marrow functions "	"1. Less than 42 days elapsed from prior major surgery (28 days from other orior surgery) to the time of randomization 2. Prior treatment with anti-VEGF or VEGF-Receptor-inhibitors 3. Uncontrolled hypertension 4. Pregnancy or breastfeeding 5. Patient with reproductive potential (M/F) without effective method of contraception "
CTRI/2008/091/000043	CTRI2008091000043				Adult females in reproductive age group of 30 years or more with HPV infection or inflammatory lesions.	1) Pregnant Women 2) Patient with menstrual irregularities and any tumor or other concomitant therapies.
CTRI/2008/091/000045	CTRI2008091000045				1)Age > 18 and < 65 2)Biopsy proven squamous cell carcinoma of the oropharynx. 3)AJCC stage T1-3, N0-N2b, M0 patients with pre-treatment tumor measurements clinically as well as on CT/MRI scans. 4)Surgery of the primary tumor limited to excisional or incisional biopsy. 5)No form of neck dissection for nodal metastases. 6)KPS >=60 7)No prior history of therapeutic irradiation 8)Patient willing and…	1)Evidence of distant metastasis 2)Previous therapeutic irradiation for head & neck cancer or any other invasive cancer other than squamous or basal cell carcinoma of the skin 3)History of prior malignancy 4)Prophylactic use of amifostine or pilocarpine 5)Active untreated infection like tuberculosis, which preclude the use of systemic chemotherapy or wound interfere with completion of the treatme…
CTRI/2008/091/000046	CTRI2008091000046				1. Sudden onset of focal neurologic deficit or impairment of consciousness, 2. Computerized tomographic or MRI scan of the head showing no haematoma, and relevant lesions within the MCA and ACA territory. 3. Age between 18 and 70 years 4. Seven days or more but less than 30 days has passed since the onset of the qualifying event, 5. Glasgow Coma Scale score of above 8 at the time of randomization…	1. Lacunar syndrome 2. Intubation 3. Posterior Circulation Stroke 4. Co-morbidity likely to limit survival to less than three years e.g. malignant diseases, hepatic or renal failure 5. Pre-stroke disability leading to dependence on others for activities of daily living, 6. Inaccessibility for follow-up 7. Allergy to local anaesthetic 8. Unwillingness to provide written informed consent by self or…
CTRI/2008/091/000047	CTRI2008091000047				Individuals satisfying all the following criteria will be included in the study 1. Individuals between the age group of 65 - 75years of either sex 2. Those who fit into either Grades 1 or 2 on the Objective physical health scale (as described below) Objective physical health: Grade 1: without any irreversible illness Grade 2: minor irreversible illness that is neither life shortening nor disablin…	Individuals suffering from any of the following conditions will be excluded from the study. 1. History of intake of ANY Ayurvedic/herbal/homeopathic/ dietary supplements (including Vitamin E) or any alternative therapies in the last one month. 2. Liver, kidney and/or bone marrow disorders 3. Acute medical/surgical complications which require hospitalization 4. History of cardiac rhythm disorders …
CTRI/2008/091/000049	CTRI2008091000049	NA	NA	NA	NA	Extreme Prematurity 2. Presence of a gross congenital malformation incompatible with life,
CTRI/2014/10/005135	CTRI201410005135	20.00 Year(s)	30.00 Year(s)	Female	Age 20-30 years Hemoglobin is above 11 gm/dl Middle socio-economic income group	History of chronic ailment Taking any iron preparation already at the time of enrollment.
CTRI/2008/091/000052	CTRI2008091000052				1. Female patients in age group of 18 to 60 years (irrespective of menopausal status) with a life expectancy of at least 6 months 2. Patients with breast cancer scheduled to receive chemotherapy 3. Patients ready to consent and to abide by trial related procedures	1. Patients likely to receive radiation therapy; alone or in combination with chemotherapy during the study period 2. Patients scheduled to receive palliative chemotherapy 3. Patients with mental condition that would interfere with completion of questionnaires 4. Patients receiving prophylactic G-CSF therapy 5. History of intake of ANY Ayurvedic/herbal/homeopathic/ dietary supplements (including …
CTRI/2008/091/000053	CTRI2008091000053				Patients satisfying all the following criteria are included in the study: 1. Patients of either sex between the age group 18 to 60 years (both inclusive). 2. Patients who are freshly diagnosed as suffering from Type 2 Diabetes mellitus not on any oral hypoglycemic agent. 3. Patients with HbA1c between 7.0-9.5 %. 4. Patients ready to abide by trial procedures and to give informed consent.	A.1. Patients suffering from any of the following conditions will be excluded from the study: a. Type 1 diabetes mellitus b. Patients with severe hyperglycemia (FBS >234 mg% or PPBS > 360 mg%) c. Patients with fasting serum cholesterol >260mg% and serum Triglycerides>300 mg%. d. Patients with HbA1c more than 9.5 %. e. Patients with ASAT and ALT levels greater than 2.5 times the upper normal limit…
CTRI/2008/091/000054	CTRI2008091000054				Patients satisfying all the following criteria are included in the study: 1. Patients of either sex between the age group 18 to 60 years (both inclusive). 2. Patients with type 2 diabetes mellitus (with duration of diabetes at least 2 years) on sulfonylurea (SU) (half of the maximum prescribed dose) and/or Metformin (1500mg/day) for at least one month prior to enrolling the patient in the study 3…	A.1. Patients suffering from any of the following conditions will be excluded from the study: a. Type 1 diabetes mellitus b. Patients with severe hyperglycemia (FBS >234 mg% or PPBS > 360 mg%) c. Patients with fasting serum cholesterol >260mg% and serum Triglycerides>300 mg%. d. Patients with HbA1c >9.5 %. e. Patients with ASAT and ALT levels greater than 2.5 times than upper normal limits f. Sev…
CTRI/2008/091/000056	CTRI2008091000056	18.00 Day(s)	80.00 Day(s)	Both	?All patients willing for study. ?No previous radiotherapy/ chemotherapy ?Clean surgeries (no transgression of potentially infected corridors {oral etc} or pre- existing infected areas)	?Clean contaminated transgression of potentially infected corridors {oral etc} and dirty (infected) cases
CTRI/2008/091/000057	CTRI2008091000057	2.00 Year(s)	16.00 Year(s)	Both	?Patients with steroid responsive nephrotic syndrome with frequent relapses or steroid dependence in the preceding six months ?Prednisolone requirement at <1 mg/kg on alternate day to maintain remission ?No zinc supplements in the preceding 3 months ?Parents willing to give informed written consent.	?Grade IV protein energy malnutrition (Indian Academy of Pediatrics Classification) ?Body mass index >30, height less than -2 SD of that expected (NCHS) ?Patients with known secondary nephrotic syndrome (e.g., systemic lupus, infection with hepatitis B or C virus, amyloidosis) ?Receiving immunosuppressive treatment other than oral prednisolone and levamisole (i.e., pulse dexamethasone or methylpr…
CTRI/2008/091/000058	CTRI2008091000058	18.00 Year(s)	70.00 Year(s)	Female	Female patients of age 30 to 75 Biopsy/FNAC proven carcinoma breast. Patients undergoing axillary lymph node dissection as part of surgical treatment for breast cancer Availability for follow up for at least one month after surgery	Previous surgical procedures in and around the axilla Bilateral breast cancer Previous surgical procedures in and around the axilla Bilateral breast cancer Simultaneous reconstructive surgery. Pregnant and lactating women. Chronic shoulder or limb pathology, Other serious underlying medical illness(es) precluding full study participation
CTRI/2008/091/000060	CTRI2008091000060				All subjects aged between 18 and 70 years. Diagnosed subjects of infectious disease (on clinical evaluation). Subjects willing to give informed consent. Subject suffering from any of the following infections- Lower respiratory tract infections, skin and skin structure infections, endocarditic, bacterial meningitis and bone infection.	History of hypersensitivity reaction or any specific contraindication to penicillin group of drugs or Ceftriaxone or Vancomycin. Presence of hepatic or renal disorder Pregnancy&/or lactation Alcoholics
CTRI/2008/091/000061	CTRI2008091000061				• Child’s A or B cirrhosis with liver mass. • Number of liver masses not more than 5 and the size of each <5cm in diameter. • No extrahepatic disease. • Absence of malignant portal vein thrombosis. • Platelet count more than 70,000/mm3 • Prothrombin time more than 50%. • Written consent of patient.	• Childs’C cirrhosis with liver mass. • Liver mass >5cm in diameter. • Number of liver masses more than 5. • Peripherally located masses with no hepatic parenchyma around • Liver mass not discernable on ultrasound. • Extra hepatic disease like RP adenopathy, distant metastasis. • Coagulation disorders. • Unwilling patient
CTRI/2008/091/000062	CTRI2008091000062	30.00 Year(s)	70.00 Year(s)	Both	Acute exacerbation of COPD	Acute pulmonary oedema Acute heart failure Acute myocardial infarction Pulmonary embolism
CTRI/2008/091/000063	CTRI2008091000063				1. Patients of either sex, 40 to 70 years of age. 2. Diagnosis of OA knees , based on typical history, clinical presentation, classical radiological findings and fulfilling the ACR classification criteria for OA knees 3 Presence of typical osteophytes on skiagram knee is mandatory 4. A minimum pain VAS score > 4 on walking in one or both knees during the 24 hours preceding recruitment. 5. Patient…	1. Known history of hypersensitivity or intolerance to NSAIDs, aspirin, COX-2 inhibitors, NSAIDs and any other analgesic medicine. 2. Pregnant women, lactating women and women of child bearing potential not following adequate contraceptive measure. 3. Patients with known contraindication to Shunthi, Guduchi, Amalaki and Guggul formulation 4. Non degenerative joint diseases or other joint diseases…
CTRI/2008/091/000066	CTRI2008091000066				Children between 2 months to 5 years of age with severe pneumonia (as defined by WHO/IMCI) admitted to Pediatric Wards of B. P. Koirala Institute Health Sciences, whose parents are willing to provide written informed consent will be eligible for inclusion in the study	• Children suffering from severe malnutrition (as defined by WHO) or severe anemia (Hb < 8 g/dL) • Pneumonia due to measles, aspiration of foreign body • Presence of hepatic or renal disease • Congenital abnormalities ( cardiac, renal disease, or genetic) • Complicated pneumonia (lung abscess, pleural effusion, pneumatocele, atelectasis • Previous IV antibiotic for more than 24 hours
CTRI/2011/07/001860	CTRI201107001860	18.00 Year(s)	65.00 Year(s)	Both	All patients with cirrhosis and HRS as defined by International ascites club diagnostic criteria	Active GI bleed, Presence of sepsis or hypotension requiring inotropic support, Known underlying pre-existing primary renal disease, Ischemic heart disease, Hepatocellular carcinoma, Diabetes mellitus, Portal vein thrombosis, HVOTO, Tubercular peritonitis, Lack of informed consent
CTRI/2011/091/000069	CTRI2011091000069				*Male or female asthmatic children with mild to moderate persistant asthma. *12 months to 8 years of age. *For children age 4 to 8 years: Documented diagnosis of asthma at least 3 months prior to Visit 1, per NIH (EPR-3) criteria. *For infants age 12 to <48 months old: 2 or more wheezing episodes in past 12 months which lasted >1 day and affected sleep. *AND with at least one major or two minor r…	*Any other significant childhood illness/abnormality or chronic lung disease. *Any history of upper or lower respiratory tract infection, within 2 weeks of screening. *Any history of acute or severe asthma attack requiring ICU admission or ventilatory support. *Use of any corticosteroid, including inhaled, parental, intranasal, or topical corticosteroid within 2 weeks of screening. *Any use of or…
CTRI/2008/091/000070	CTRI2008091000070				PREGNANT PATIENTS WITH ANY DEGREE OF HYPERGLYCEMIA (OGTT AFTER 75 GM OF GLUCOSE > 130MG/DL) INITIATED WITH OR WITHOUT OTHER INTERMEDIATE ACTING INSULINS AND/OR METFORMIN.	PREGNANT HYPERGLYCEMIC PATIENTS WITH ORAL ANTIDIABETIC AGENTS (EXCEPT METFORMIN) INITIATED ELSEWHERE PREGNANT HYPERGLYCEMIC PATIENTS WITH PREDIAGNOSED MACROSOMIA
CTRI/2008/091/000071	CTRI2008091000071	18.00 Year(s)	99.00 Year(s)	Both	Type 2 diabetes mellitus not treated with any antidiabetic agent	(1) HbA1c < 7% or > 10% (2) Pregnant or breastfeeding women and women of childbearing potential without effective contraceptive method of birth control (3) Type 2 diabetes treated by an antidiabetic agent within the 3 months preceding the study (4) Body mass index < 20 kg/m2 (5) Weight change of more than 5 kg during the 3 months preceding the study. (6) Participation in any previous study with A…
CTRI/2008/091/000072	CTRI2008091000072				Infants who were born at term >/= 37 weeks gestation and developed hyperbilirubinemia requiring phototherapy between 24 and 168 hours of life	Infants who suffered perinatal asphyxia (APGAR score at 1 min <4 or at 5 min <6), Evidence of hemolysis (positive Direct Coombs Test), Rh isoimmunization, Sepsis, Congenital malformation, Preterm babies
CTRI/2008/091/000074	CTRI2008091000074	18.00 Year(s)	60.00 Year(s)	Both	1. Patients with raised liver enzymes (AST/ALT) at least 1.5 times the normal for more than three months 2. No history of alcohol intake or intake less than 20g/d (to be confirmed from at least two family members) 3. Negative viral markers (HBsAg and anti HCV) 4. Negative autoimmune markers (anti nuclear anti bodies (ANA), anti smooth muscle antibody (ASMA), anti liver kidney microsomal antibody …	1. Pregnant females 2. Patients with diabetes mellitus 3. Patients with cirrhosis on imaging or liver biopsy 4. Patients with history of drug intake likely to cause NAFLD (e.g. corticosteroids, methotrexate, tamoxifen etc)
CTRI/2008/091/000076	CTRI2008091000076	19.00 Year(s)	60.00 Year(s)	Both	1. Males and females aged greater than 18 years. 2. Ulcerative colitis extending for more than 15 cm from the anal verge that is involving at least the rectosigmoid. This is based on colonoscopy at any time since the onset of ulcerative colitis. Activity (not extent) must be confirmed by endoscopy at the beginning of the study. 3. Diagnosis of ulcerative colitis established by previous endoscopy,…	1. Crohns disease or pouchitis 2. Current infection with enteric pathogen 3. Use of oral steroids within the last 4 weeks 4. Use of antibiotics within the last two weeks 5. Change in dose of oral 5 ASA products within the last 4 weeks 6. Change in dose of rectal 5-ASA or steroids within 7 days prior to study entry. 7. Significant hepatic, renal, endocrine, respiratory, neurological or cardiovascu…
CTRI/2008/091/000077	CTRI2008091000077	6.00 Month(s)	24.00 Month(s)	Both	a) Age: 6 to 24 months b) Acute diarrhoea: less than 72 hours from its onset c) Informed written consent of the patientsâ€™ parents.	a) Presence of blood in faeces b) Less than 6 months and more than 24 months of age c) Severely dehydrated d) Signs and symptoms of systemic infection e) Chronic underlying disease f) Needs extensive care g) Body weight lower than 60% of standard weight, according to NCHS h) Pernicious vomiting or vomiting that would prevent administration of treatment i) Need of antibiotic administration j) Lack…
CTRI/2008/091/000078	CTRI2008091000078	4.00 Year(s)	18.00 Year(s)	Both	â˘ The subject or his/her legal guardian signs and dates a written informed consent form prior to the initiation of any study related activities. â˘ The subject is at least 4 and no older than 18 years old, male or female. â˘ The subject is complaining of IBS symptoms for at least 3 months â not necessarily consecutive â over the previous 12 months and meets the Rome II criteria listed bel…	1) Subject who has been diagnosed with any of the following GI disorders: - Inflammatory bowel disease (Crohn’s disease, Ulcerative colitis, Indeterminate Colitis) - Microscopic colitis (lymphocytic colitis, collagenous colitis) - Celiac Disease - Gastroparesis - Gastrointestinal obstruction and/or stricture - Chronic pancreatitis - Any disease that may affect bowel motility such as diabetes mell…
CTRI/2008/091/000079	CTRI2008091000079	18.00 Year(s)	65.00 Year(s)	Both	• All patients with liver cirrhosis with ascites having either history of prior SBP or ascitic fluid protein <1 gm/dl will be included in the study irrespective of etiology. • Cirrhosis will be diagnosed on the basis of clinical, radiological and/or histological ground Patients will be evaluated with complete medical history, clinical examination and baseline laboratory parameters: liver function…	- Patients chronically treated with antibiotics (that disturb/alter normal gut flora) or lactulose during past 30 days. - Patients having risk factor of small intestinal bacterial overgrowth other than cirrhosis - diabetes mellitus, history of abdominal surgery, immunomodulatory drugs, Alcoholic cirrhotics who continue to take alcohol. - Patients with active or recent G.I. bleed (within prior 7 d…
CTRI/2008/091/000080	CTRI2008091000080				Proven cases of ladult male and female eprosy patient between the age group from 18 to 60 years who have had no previous history of treatment will be taken in the study.	Patients having any history of previous treatment by MDT, having blood sugar and HIV infection will not be included in the study. Patient above 60 years and below 18 years of age will be excluded from the study .
CTRI/2008/091/000081	CTRI2008091000081				- adult patients, >=18 years of age; - histologically or cytologically documented locally advanced-unresectable or metastatic pancreatic cancer; - measurable disease according to RECIST; - failure of at least one prior chemotherapy regimen, or who are deemed unsuitable for chemotherapy; - ECOG performance status of 0-2.	- local or locally advanced-resectable pancreatic cancer; - any other malignancies within last 5 years, except for adequately treated cancer in situ of the cervix, or basal or squamous cell skin cancer; - major surgery within 2 weeks prior to randomization
CTRI/2008/091/000082	CTRI2008091000082				1. Adult patients with moderate to severe bronchial asthma on inhalational corticosteroids and &#946;2 agonists 2. Presenting with symptoms of allergic rhinitis 3. Age 18 - 60 years 4. Either gender	1. Patients experiencing an acute attack of asthma at the time of recruitment 2. Patients on methylxanthines 3. Patients on oral corticosteroids 4. Other concomitant medical conditions requiring regular treatment, i.e.,hypertension, diabetes mellitus, thyroid disorders, psychiatric disorders 5. Patients who are very sick either due to bronchial asthma or due to any other cause
CTRI/2008/091/000086	CTRI2008091000086	18.00 Year(s)	60.00 Year(s)	Both	1. Age more than or equal to 18 years 2. Collagenous or lymphocytic colitis diagnosed on colon biopsies reviewed by a GI pathologist 3. Currently symptomatic as defined by more than or equal to 3 bowel movements per day with a stool consistency more than 3 and a diarrhea severity score more than 1 averaged over the week prior to enrolment in the study 4. A syndrome present for at least 8 weeks ch…	1. Unwilling or unable to give informed consent, follow protocol or to stop all medications used to treat diarrhea or colitis 2. Treatment with immunosuppressive medications or presence of an immunocompromised state 3. Other active diarrheal conditions (sprue, infection, hyperthyroidism) 4. Current infection with enteric pathogen 5. Significant hepatic, renal, endocrine (Diabetes), respiratory, n…
CTRI/2008/091/000087	CTRI2008091000087	NA	NA	NA	NA	Exclusion Criteria: -Any prior ocular (in the study eye) or systemic treatment or surgery for neovascular AMD, except dietary supplements or vitamins. -Any prior or concomitant therapy with another investigational agent to treat neovascular AMD in the study eye. -Any prior treatment with anti-VEGF agents in the study eye. -Total lesion size >12 disc areas (30.5 mm, including blood, scars and neov…
CTRI/2008/091/000089	CTRI2008091000089				1. Patients between 25-50 yrs. of age of either sex, 2. Newly diagnosed untreated patients of pulmonary tuberculosis.	1. Extra pulmonary cases of tuberculosis. 2. History of chronic alcohol intake or smoking. 3. HIV Positivity, diabetes mellitus, autoimmune disease, Hepatitis B. 4. Pregnancy and lactation. 5. Has participated in any investigational study 4 weeks prior to the enrollment in this study. 6. Known history of hypersensitivity reactions. 7. Confirmed or suspected immunosuppressive or immune deficient c…
CTRI/2008/091/000090	CTRI2008091000090				1. Individuals between 18-60 years of age of either sex suffering from acute hepatitis A/B. Diagnosis will be made on the basis of clinical history or immunological markers. 2. Patients ready to abide by trial procedures and to give informed consent.	1. Patients over 60 years or less than 16 years of age. 2. Pregnant or lactating mothers / complicated with Non A & B Hepatitis or Drug / alcoholic hepatitis / chronic active hepatitis. 3. Suspicion of auto – immune disease concomitant presence of disease of Cardiovascular System, renal or haemopoietic System or mental disease. 4. Patients using drugs which are likely to affect liver function tes…
CTRI/2008/091/000095	CTRI2008091000095				&#56256;&#56451; Subjects willing to provide written informed consent for participating in the study &#56256;&#56451; Females with HPV infection in uterine cervix, aged between 30 to 65 years and whose spouse is willing to use barrier method contraception during the study period &#56256;&#56451; Subjects with laboratory tests within normal limits &#56256;&#56451; Subjects with negative urine preg…	Pregnant and lactating women Subjects with history of cancer and menstrual flow more than 7 days High grade SIL either on cytology, colposcopy or histology Subjects with history of hypersensitivity/ allergic reactions to the study medication or to any excipients of the product Clinical evidence of any serious systemic disease and acute illness, in the clinical opinion of the Investigator Subjects…
CTRI/2012/02/002394	CTRI201202002394	4.00 Year(s)	18.00 Year(s)	Both	•Patients with idiopathic steroid responsive nephrotic syndrome with frequent relapses or steroid dependence in the preceding six months (Table 4) •Age at onset of frequent relapses or steroid dependence between 6 and 18 years •Prednisolone requirement ≤1 mg/kg on alternate days to maintain remission •Parents willing to give informed written consent	•Known etiology (e.g., lupus erythematosus, IgA nephropathy, amyloidosis) •Prior immunosuppression: levamisole, MMF, cyclosporine, tacrolimus, azathioprine or rituximab •Therapy with oral or intravenous cyclophosphamide in the preceding 6 months •Thrombocytopenia, leukopenia or deranged liver function tests at enrolment •Known chronic infection (tuberculosis, HIV, hepatitis B or C) •Known maligna…
CTRI/2008/091/000099	CTRI2008091000099	18.00 Year(s)	0.00 Year(s)	Both	1.Patient with type 2 diabetes mellitus not taking insulin. 2.Patient should not have taken statins during past 3 months. 3.Patients of either sex aged 18 years and above. 4. Patient should not be on more than two anti-diabetic drugs(Sulphonylureas & Biguanides) 5.LDL >99 - <161 mg/dl if patient had received Medical Nutrition Therapy (MNT) earlier at least for three months and LDL >129 - <161 mg/…	1. Patient already taking statin or on insulin therapy 2. Deranged liver function test, renal function test 3. Clinically significant cardiovascular disease including history of myocardial infraction or Heart failure (NYHA class III or IV) 4.Pregnancy 5.Lactation 6.Drug abuse 7.Hypersensitivity to statins 8.Patients on drugs that can increase the incidence of statin induced myopathy 9.Patient on …
CTRI/2008/091/000100	CTRI2008091000100	12.00 Year(s)	15.00 Year(s)	Female	Healthy Schoolgirls aged 12 ? 15 years at the time of enrollment. Free of obvious health problems as established by medical history & clinical examination before entering into the study. Written, Explained, Signed informed consent of the parents / guardian. No evidence of any acute severe infection or moderate to severe Fever. Available for an study related procedures i.e. prevaccination blood sa…	Use of any investigational or non-registered drug or vaccine other than the study vaccine during the study period or within 30 days preceding the study vaccine. History of receipt of Rubella containing vaccine/ History of confirmed rubella infection. Administration of immunoglobulin or any blood products in last 3 months. History of significant and persistent hematological, hepatic, renal, cardia…
CTRI/2008/091/000105	CTRI2008091000105				AL T > 60 IU / L Histological activity index (HAl) > 3 Willing to be treated on an out-patient basis for 24 weeks Willing to give blood specimens initially, on days 2, 4 & 8 and subsequently at 4-weekly intervals during 24-wk treatment period and once in 12 weeks during the 24-wk follow-up period Willing to undergo liver biopsies thrice i.e., initially, at week 24 (optional) and after completion …	Fibrosis score> 5 (as per Knodell's scoring system) Serum bilirubin >3.0 mg% Prothrombin time 6 seconds prolonged than control Coronary artery, respiratory or any other disease with expected survival less than one year Major depressive illness, cytopenias, hyperthyroidism, renal transplantation, and evidence of auto-immune disease, Wilson's disease or co-infection with HIV Multiple transfusions l…
CTRI/2008/091/000111	CTRI2008091000111	18.00 Year(s)	65.00 Year(s)	Both	1.Histologically or cytologically documented unresectable stage III NSCLC. 2.Documented stable disease or objective response, according to RECIST, after primary chemoradiotherapy (either sequential or concomitant) for unresectable stage III disease, within 4 weeks(28 days) prior to randomization. 3.Receipt of concomitant or sequential chemoradiotherapy, consisting of a minimum of two cycles of pl…	? Pre-Therapies: o Undergone lung cancer specific therapy (including surgery) other than primary chemo-radiotherapy. o Receipt of immunotherapy (e.g. interferons, tumor necrosis factor [TNF], interleukins, or biological response modifiers [granulocyte macrophage colony stimulating factor {GM-CSF}, granulocyte colony stimulating factor {G-CSF}, macrophage-colony stimulating factor {M-CSF}], monocl…
CTRI/2008/091/000112	CTRI2008091000112	35.00 Year(s)	65.00 Year(s)	Both	Age 35-65 years old, Patients with type 2 diabetes and microalbuminuria (albumin excretion rate (AER) 30 - 299 mg/24 h), Diabetes duration of 5 years or more, Glycated haemoglobin HbA1c ≤12.5%, Body mass index (BMI) 19 - 40 kg/m2.	Allergy or intolerance to thiamine, Participation in another clinical study within the last 30 days, Women who are pregnant or breast feeding, Women of child bearing potential not using adequate contraceptive precautions, End stage renal disease (creatinine > 2mg/dl), Liver diseases (ASTP >3xULN, serum albumin <3.4 g/dl, acute hepatitis), and Any other significant morbidity.
CTRI/2008/091/000113	CTRI2008091000113	21.00 Day(s)	75.00 Day(s)	Both	The index lesion should be 15 mm2 or greater in size that has not been biopsied in the past 6 weeks. The subject meets the following laboratory eligibility criteria during a time not to exceed 4 weeks prior to randomization. Hemoglobin level above or equal to 8 g %. Zubrod score of 0 to 2 WBC count > 3,000 mm3. Platelets count > 125,000 m3. Total bilirubin, AST (SGOT) and ALT (SGPT) < 1.5 x ULN. …	The subject has had chemotherapy, immunotherapy, hormonal therapy (other than HRT for menopause), or radiation therapy within 3 weeks of the baseline visit. &#61607; The subject has not recovered from the acute toxic effects of chemotherapy, immunotherapy, hormonal therapy, or radiation therapy. &#61607; The subject will need concurrent chemotherapy, radiotherapy, hormonal (other than HRT for men…
CTRI/2008/091/000115	CTRI2008091000115	18.00 Year(s)	45.00 Year(s)	Female	inclusion criteria 1. Women with singleton pregnancy 2. Past date pregnancy of 40 weeks or more 3. At term (between 37 and 42 completed weeks of pregnancy) 4. Cephalic presentation 5. Bishop score < 5 6. Amniotic fluid index > 5 7. Reactive fetal heart rate pattern 8. Membranes could be intact or ruptured	Exclusion criteria were as follows 1. Parity >3 2. Prior uterine scars ( previous cesarean section and myomectomy) 3. Multiple pregnancy 4. Estimated fetal weight > 4500 or < 2000g 5. Abnormal fetal heart rate tracings on non stress test 6. Placenta previa 7. Hypersensitivity to prostaglandins 8. Renal, hepatic or cardiovascular disease 9. Severe asthma
CTRI/2008/091/000117	CTRI2008091000117	NA	NA	NA	NA	1.Patients weighing less than 35 kgs. 2.Pregnant women and lactating mothers. 3.Patients with history of AIDS, Hepatitis B/ C. 4.Patients who have taken any other investigational product in last 4 weeks. 5.Patients having untreated symptomatic dental infection. 6.Patients with WHO Grade 3 or 4 oral Mucositis. 7.Other serious concurrent illness. 8.History of Insulin Dependent Diabetes Mellitus. 9.…
CTRI/2008/091/000118	CTRI2008091000118				&#61551; Exhibit systolic blood pressure > 140mm Hg OR a diastolic pressure > 100 mm Hg &#61551; Exhibit proteinuria > 1+; &#61551; Have not given birth, or be 24h or less postpartum &#61551; Exhibit urine output >100 ml or more during the previous 4h or greater than 25 mL/h. &#61551; Agree to comply with study procedures &#61551; Be > 18 years of age &#61551; Give informed consent for study part…	&#61551; Eclamptic or seizing at the time of enrollment &#61551; Received magnesium sulfate therapy 24h prior to study enrollment
CTRI/2008/091/000119	CTRI2008091000119				1. All consecutive eligible women admitted with a provisional diagnosis of eclampsia 2. Willing to participate in the trial and provide a written informed consent	1. Diagnosed cases of (a) pre-existing seizure disorder (b) myasthenia gravis (c) heart block (d) Addison disease 2. cases of post partum eclampsia with of onset of convulsions 72 hours after delivery 3. uncertainty of diagnosis 4. signs of magnesium toxicity in patients who have received MgSO4 therapy in the periphery( diminished or absent deep tendon reflexes and/or respiratory rate <16/mt)
CTRI/2008/091/000121	CTRI2008091000121				CHILDREN AGED 5-16 YEARS, with manifest, horizontal, comitant deviation more than 10PD	PREVIOUSLY OPERATED FOR SQUINT, NYSTAGMUS, OTHER OCLUAR COMORBIDITY, BCVA IN BETTER EYE <6/9
CTRI/2008/091/000122	CTRI2008091000122				Children aged 4 to 16 years with manifest horizontal comitant strabismus measuring atleast 15 PD in primary position were included in this study	Children with neurological deficits, high ametropia, nystagmus, paralytic, restrictive or vertical squints, intermittent deviations, accommodative esotropia, chromosomal anomalies and other cosmetic deformities were excluded.
CTRI/2011/091/000123	CTRI2011091000123				PHOTOGRAPHS OF THE HEALTHY ORTHOPHORIC ADULTS AGED 20-24 YEARS EVALUATORS EDUCATED TO AT LEAST A BACHELOR'S GRADUATE GRADE AND SKILLED IN THEIR PROFESSION	ANY FACIAL DEFECTS IN VOLUNTEERS WHO WERE PHOTOGRAPHED
CTRI/2008/091/000128	CTRI2008091000128				1. Written informed consent has been obtained 2. Adults over age 18 years of age with a life expectancy of at least 3 months 3. Histologically confirmed stage IIIB (with pleural effusion), stage IV, or recurrent non-small cell lung cancer 4. Measurable disease on cross sectional imaging that is at least 2 cm in longest diameter (1 cm if measured by spiral CT) 5. Eastern Cooperative Oncology Group…	1. Prior exposure to any chimeric antibody 2. Small cell or mixed histology 3. Known history of bleeding diathesis or coagulopathy (e.g., von Willebrand Disease or Hemophilia) 4. Any current evidence (or history in 12 months) of clinically significant bleeding defined as gross hematuria, hemoptysis, or gastrointestinal bleeding 5. Any history of thromboembolic events in the last 12 months [e.g., …
CTRI/2008/091/000131	CTRI2008091000131	18.00 Year(s)	65.00 Year(s)	Female	1. Women with histologically proven invasive squamous cell carcinoma of the cervix in stages IIB, IIIA and IIIB 2. Age >18 and <65 years (both years exclusive) 3. No history of prior malignancy except basal cell carcinoma of the skin 4. ECOG performance status <2 5. Normal haematological and biochemical parameters, including normal renal function (WBC count >3500/cmm, platelet count >100 000/cmm,…	1. Patients who have been operated upon for cervical cancer or have undergone any pelvic surgery before registering in the study 2. Patients who have a histological type of cancer other than squamous cell carcinoma 3. Those with a known allergy/intolerance to curcumin 4. Patients unable or unlikely to come for regular follow up 5. Those unlikely to follow study instructions 6. Pregnant women and …
CTRI/2008/091/000135	CTRI2008091000135				Children presenting convulsing to the pediatric emergency or developing seizure while in casualty Age 6-14 yrs	Known hypersensitivity to any benzodiazepine Child has received any parenteral anti-convulsant within 1 hr prior to enrolment Presence of severe cardio-respiratory compromise or cardiac arrhythmias Presence of upper respiratory tract infection Presence of basal skull fracture causing cerebro-spinal fluid (CSF) rhinorrhea
CTRI/2008/091/000148	CTRI2008091000148	16.00 Year(s)	85.00 Year(s)	Both	1.Diagnosis of SLE satisfying at least 4 out of the 11 ACR criteria, with a disease duration of at least six months. 2.Active SLE with one BILAG score A or B at initial screening (excluding a single B due to haematological values) requiring a change in the dose of corticosteroids. 3.Positive antinuclear antibody (ANA) test results (HEp-2 ANA ³1:80 and/or anti-dsDNA ³30 IU/mL). (subjects will be t…	? Active moderate to severe glomerulonephritis (kidney impairment) ? Active central nervous system SLE deemed to be severe/progressive ? Previous treatment with rituximab, abatacept, or belimumab ? Initiation of any immunosuppressive drug within 3 months before initial screening. ? Participation in any interventional clinical trial within the last 28 days or within 5 half-lives of the investigate…
CTRI/2008/091/000152	CTRI2008091000152	25.00 Year(s)	75.00 Year(s)	Both	1.Probing depth greater than or equal to 7 mm at baseline 2.Presence of greater than or equal to4 mm vertical bone defect with at least 1 bony wall after surgical debridement. 3.Adequate keratinized tissue to permit complete tissue coverage of defect. 4.Radiographic base of defect greater than or equal to 3 mm coronal to the apex of the tooth.	1.Failure to maintain adequate oral hygiene (plaque index>2) 2.Pregnant and lactating women 3.History of oral cancer or HIV 4.Periodontal surgery on treatment-targeted tooth within the last year. 5.Tooth mobility greater than grade II. 6.Study tooth exhibiting a class III furacation defect 7.Localized aggressive periodontitis 8.Radiographic signs of untreated acute infection at the surgical site …
CTRI/2008/091/000154	CTRI2008091000154				Patients ³40 years, (male or non-pregnant female) Clinical diagnosis of stable COPD	Patients with severe COPD requiring oxygen therapy, COPD exacerbation in the 4 weeks prior to screening visit or untreated serious respiratory infectious disease History of hypersensitivity methylxanthines, doxofylline or any ingredients of study formulations History of asthma, allergic rhinitis, atopy, or an elevated blood eosinophil count Recent history of myocardial infarction, heart failure, …
CTRI/2008/091/000157	CTRI2008091000157				All Rh negative primigravida and unsensitised multigravida who are willing to participate in the study. Indirect Agglutination Test negative	All Rh negative mothers with Rh negative husbands. Indirect Agglutination Test positive
CTRI/2009/091/000159	CTRI2009091000159				1. Age more than or equal to 18 years 2. Histologically or cytologically confirmed SCCHN that is recurrent and/or metastatic and judged incurable by surgery and/or radiation therapy. Subjects with locally advanced non?metastatic and/or non-recurrent disease could be enrolled if the tumor is unresectable and has been demonstrated to be refractory to at least one regimen of chemotherapy besides bei…	1.Nasopharyngeal carcinoma 2.Prior treatment with P276-00 or other Cyclin dependent kinase (CDK) targeting agents 3.History of allergic reactions attributed to compounds of similar chemical composition to P276-00 4.Subjects who have received radiotherapy, chemotherapy or biologic/targeted anticancer agents within 4 weeks prior to Day 1 of study drug administration (6 weeks for nitrosoureas or mit…
CTRI/2008/091/000160	CTRI2008091000160				Women requiring induction of labor due to medical reasons with singleton pregnancy and vertex presentation with no contraindication for vaginal delivery will be included in the study. The following inclusion criteria 1.Cervical score <5, 2.Amniotic fluid index > 5 3. Reactive fetal heart rate pattern 4.Past dated pregnancies with period of gestation 40 weeks or more	1) parity >3 2) prior uterine scars ( previous caesarian section and myomectomy) 3) multiple pregnancy 4) estimated fetal weight >4500 or <2000g 5) abnormal fetal heart rate (FHR) tracings on non stress test 6) placenta previa 7) hypersensitivity to prostaglandins 8) renal, hepatic or cardiovascular disease 9) severe asthma
CTRI/2008/091/000169	CTRI2008091000169				Patients with stable angina between 35-65 years belonging to both sexes. Patients with hypertension between 35-65 years belonging to both sexes	Diabetes mellitus Hepatic/renal dysfunction Tobacco consumption in any form within previous 6 months Pregnant or lactating women CHF [NYHA class II TO IV] Recent myocardial infarction History of unstable angina. History of allergy to statins or pioglitazone Severe or uncontrolled hypertension(>160/110 mmHg)
CTRI/2008/091/000170	CTRI2008091000170				This registry will be limited to subjects who have received only the CYPHER SELECT. Sirolimus-eluting Coronary Stent during the index procedure; Males and females; no inclusion or exclusion criteria have been specified, uniform, complete and accurate data will be collected peri-procedurally, during the index hospitalization, and during follow-up.	None
CTRI/2008/091/000176	CTRI2008091000176	18.00 Year(s)	99.00 Year(s)	Both	- Type 2 diabetes mellitus, diagnosed for at least 1 year before screening visit, insufficiently controlled with a sulfonylurea alone or a sulfonylurea in association with metformin	-HbA1c < 7% or > 10% -Pregnant or breastfeeding women or women of childbearing potential with no effective contraceptive method -Sulfonylurea not at a stable (unchanged) dose for at least 3 months prior to screening and less than the maximal effective dose according to local labeling -Body mass index < 20 kg/m2 -Weight change of more than 5 kg during the 3 months preceding the study, -Participati…
CTRI/2008/091/000179	CTRI2008091000179	20.00 Year(s)	45.00 Year(s)	Female	Age up to 45 years, failure to conceive after at least 1 year of unprotected sex, Use of self or donor egg for fertilization, Both IVF naive and repeaters [up to 4 attempts], OGTT normal for normoglycemic arm, OGTT [FBS 101 to 125 mg/dl, 2 hour PPBS 141 to 199 mg/dl] for prediabetic arm, OGTT [FBS > 126 mg/dl, 2 hour PPBS > 200 mg/dl] for diabetics	Male factor infertility [Azoospermia], Impaired fertility caused by endocrine dysfunction other than diabetes mellitus, Smokers, Alcohol and other illicit drug abusers, other medical conditions which contraindicate treatment with Assisted Reproduction Technology
CTRI/2008/091/000180	CTRI2008091000180	18.00 Year(s)	99.00 Year(s)	Both	Type 2 diabetes mellitus, diagnosed for at least 1 year before screening visit, insufficiently controlled with basal insulin with or without metformin	1. HbA1c <7% or >10% 2. Pregnant or breastfeeding women or women of childbearing potential with no effective contraceptive method 3. Basal insulin < 30 U/day or not at a stable dose ( 20%) for at least 3 months prior to screening. 4. Body mass index < 20 kg/m2 5. Weight change of more than 5 kg during the 3 months preceding the study 6. Participation in any previous study with AVE0010 Use of any …
CTRI/2008/091/000182	CTRI2008091000182				Adult patients aged between 18 and 65 years of both sexes, of American Society of Anaesthesiologists (ASA) physical status I or II with airway status - Mallampati scores 1 and 2, posted for elective laparoscopic cholecystectomy	Age less than 18 years or more than 65 years, body weight more than 90 kgs, ASA physical status III to V, Mallampati scores 3 and 4 of airway, history of hypertension, history of coronary artery disease, history of long term analgesic use, history of psychiatric disorders, patients with severe hepatic or renal dysfunction and patients in whom NSAIDS are contraindicated.
CTRI/2008/091/000183	CTRI2008091000183				?Patients of either sex, age group 12-45 years, presenting to study physician within 48hrs of onset of symptoms. Patients presents with signs/symptoms Leptospirosis like illnesses: Abrupt onset of fever with severe headache, myalgia, suffusion of conjunctiva and vomiting. Written informed consent.	Patients with signs/symptoms of jaundice, renal insufficiency, cardiac involvement, meningitis/ meningoencephalitis and pulmonary involvement. Patients with mixed presentation, arising suspicion of a mixed infection. Who have received other medication within the 48 hours before entry into the study. Inability to comply with the study protocol, including psychiatric diseases, low intelligence leve…
CTRI/2008/091/000185	CTRI2008091000185	NA	NA	NA	NA	A patient would not be eligible for inclusion, if he/she has any of the following: Active alcohol abuse over last 6 months or more than 40gms per week. Presence of associated co-infection with HCV, HDV, HEV, HAV, or HIV. Presence of any one of the following at inclusion: o Active bleed or o Sepsis or o Hepatorenal syndrome (defined if 24 hr urine output is less than 500 ml despite 1.5 L of IV flu…
CTRI/2008/091/000186	CTRI2008091000186				Males and females - 18 years old, with type 2 diabetes and with inadequate glycemic control All subjects must have central laboratory pre-randomization A1C of 7.0 and 10.5% C-peptide - 1.0 ng/mL (0.34 nmol/L) Body Mass Index of 45.0 kg/m²	AST and /or ALT > 2.5 times the upper limit of normal Serum total bilirubin > 2 mg/dL (34.2 mol/L) Creatinine kinase > 3.0 times the upper limit of normal Symptoms of severely uncontrolled diabetes Serum creatinine of 2.0 mg/dL Calculated Cr-Clearance < 50 ml/min (calculated by Cockroft-Gault formula) Currently unstable or serious cardiovascular, renal, hepatic, hematological, oncological, endocr…
CTRI/2008/091/000187	CTRI2008091000187				1.Patients Diagnosed with Cervical radiculopathy by medically qualified doctors 2.Patients found to be having cervical radiculopathy by using the Clinical Prediction Rule for Cervical Pain by Wainner et al. 3.Age from 30 years to 60 years 4.Patients of Both genders.	1.Patients with Cervical Instability 2.Patients with Central compressions 3.Patients with spinal tumors 4.Patients with spinal infections
CTRI/2013/10/004108	CTRI201310004108	18.00 Year(s)	99.00 Year(s)	Both	Patients with a clinical definition of stroke [WHO definition] clinical signs and symptoms of focal neurological deficit lasting 24 hours with symptom onset in the last 14 days.	Not consenting Unable to come for follow up Not a stroke
CTRI/2008/091/000190	CTRI2008091000190	18.00 Year(s)	80.00 Year(s)	Both	Ages Eligible for Study: 18 Years to 80 Years Genders Eligible for Study: Both Accepts Healthy Volunteers: No Patients of hypertension (primary) , as judged by 2 BP measurements before randomisation Those who have given their written consent for the study	Patients of other forms of hypertension (other than primary) Those who have consistently BP > /=180/120mmHg Patients with a prior history of chest pain, heart attacks, conduction defects and strokes. Patients of diabetes requiring insulin,asthma and kidney diseases.
CTRI/2008/091/000191	CTRI2008091000191				Both nondiabetic patients and patients with non-insulin-requiring type 2 diabetes mellitus admitted with a suspected AMI are eligible if they meet the following criteria: Signs or symptoms of AMI with definite ECG changes, defined as persistent ST-segment elevation (> or = than 1 mm)in two or more contiguous leads, or new left bundle branch block Onset of symptoms within 24 hours before hospital …	Exclusion Criteria: Patient with conditions that REQUIRE the administration of insulin, including: Type 1 diabetes mellitus, defined by a documented history of diabetes mellitus before the age of 30 Type 2 diabetes mellitus that was treated with insulin prior to AMI presentation Type 2 diabetes mellitus that is known to be very poorly controlled (e.g. admission capillary blood glucose > 16.0 mmol…
CTRI/2008/091/000192	CTRI2008091000192				(a)Best-corrected distance visual acuity less than 6/18 to perception of light (b) Between 8 and 80 years of age at baseline assessment (c)Permanent resident of study area (at least 6 months) (d)Provides consent (e) Only visual disability	a)Does not meet criteria for visual impairment b)Aged younger than 8 years or older than 80 years of age c)Additional disability d)Mental illness or dementia (unable to understand the instructions)e) Unable to comprehend Telugu
CTRI/2008/091/000193	CTRI2008091000193				? Age > 18 years ? Histologically confirmed resectable oral cavity cancer (T3, T4a) with a co-existent premalignant condition i.e. leukoplakia or submucous fibrosis. ? Gives informed consent ? Previously untreated ? WHO performance status of < 1 ? Laboratory values (performed within 14 days prior to administration of Curcumin) ? WBC count > 3.0 x 109 /L ? Platelet count &#8805; 150 x 109 /L ? Hem…	? The patient is < 18 years or >75 years of age ? The patient has had chemotherapy, immunotherapy, hormonal therapy, or radiation therapy within 4 weeks of the baseline visit ? The patient will need concurrent chemotherapy, radiotherapy, hormonal (other than HRT for menopause), or immunotherapy during the time of study ? The patient has history of any form of cancer within the past three years (e…
CTRI/2008/091/000194	CTRI2008091000194				1. Patients with histo-pathological confirmed squamous cell carcinoma of head and neck (oral cavity/ pharynx/ larynx) 2. Patients who have advanced incurable cancer of head and neck region at the initial diagnosis or those who have failed all standard cancer specific treatment including chemotherapy, radiotherapy 3. Patient has signed and dated the informed consent document 4. Patient is willing …	1. Patient is less than 18 years of age 2. Patient is participating in any other study 3. Patient with non-squamous cell cancers 4. Patient who does not comply with assigned treatment protocol 5. Patient with potential behavior and cognitive impairment
CTRI/2008/091/000195	CTRI2008091000195				1. Histologically confirmed squamous cancers of oral cavity 2. Stage III-IV (resectable lesions) 3. Karnofsky?s scale > 60% 4. Patients selected to undergo curative treatment (otherwise generally fit patients) 5. Patient has signed and dated the Informed Consent Document 6. Patient is willing and able to fully participate for the duration of the study	1. All patients with unresectable lesions 2. Poor Karnofsky?s scale 3. Patients with non-squamous cancers. 4. Patients who does not comply with assigned complete treatment protocol. 5. Patients with potential behavior and cognitive impairment.
CTRI/2008/091/000197	CTRI2008091000197	18.00 Year(s)	70.00 Year(s)	Both	1. Male or female subjects aged 18 to70 years 2. Diagnosis of major depressive disorder (MDD) according to DSM IV and confirmed via MINI diagnostic scale 3. No more than 1 prior antidepressant course of treatment before trial entry for the current episode of depression. 4. Able to give written informed consent. 5. MADRS score greater than 27. 6. CGI S score greater than or equal to 4. 7. No clini…	1.Any co morbid psychiatric illness confirmed by MINI diagnostic scale, especially bipolar disorder, schizophrenia, dementia, or PTSD 2. Subjects with significant suicidal risk upon clinical assessment utilizing the M.I.N.I. 3. History of alcohol or drug abuse over the last 6 months 4. History of seizures or seizure disorders 5. Any other severe progressive and uncontrolled medical condition 6. F…
CTRI/2008/091/000198	CTRI2008091000198				A locality with recorded cases of HIV stigma against an individual or family within the last one year will be included in the trial Consenting adult males and females aged 18 year and above within the families or influencing group belonging to a defined cluster (residing at a stretch for six months) will be interviewed to capture attitude around HIV/AIDS	Anybody below 18 year of age will be excluded for interviews. - A respondent needs to be without debilitating physical and mental condition or should not be terminally ill. - A person without ability of clear hearing and responding will
CTRI/2008/091/000201	CTRI2008091000201	18.00 Year(s)	78.00 Year(s)	Both	? On a stable dose of metformin as defined by the protocol ? Blood glucose criteria must be met ? Body mass index (BMI) in the range 22-45	? Pregnancy or lactation ? Type 1 diabetes ? Evidence of significant diabetic complications ? Evidence of serious cardiovascular complications ? Laboratory value abnormalities as defined by the protocol ? Other protocol-defined exclusion criteria may apply
CTRI/2008/091/000203	CTRI2008091000203	18.00 Year(s)	99.00 Year(s)	Both	Patient has signed and dated study informed consent. Patients having moderate to severe heart failure (NYHA Class III or IV) EF < 35% as measured by echo, MUGA, contrast ventriculogram or MRI. QRS duration > 120 ms. Sinus rhythm Patient is willing to remain available for follow-up visits. Patient is willing and able to comply with the protocol.	Patient has life expectancy of less than 12 months due to medical conditions other than HF Patient has experienced unstable angina, acute myocardial infarction (MI), coronary artery bypass graft (CABG) or percutaneous transluminal coronary angioplasty (PTCA) within the past 3 months. Patient is known to have chronic permanent atrial arrhythmias (i.e., cases of long-standing atrial fibrillation of…
CTRI/2008/091/000204	CTRI2008091000204	18.00 Year(s)	99.00 Year(s)	Both	Patients with one or more of the following symptoms secondary to cardiac arrhythmias &/or heart failure : Syncope Pre-syncope Palpitations Dyspnea Fatigue and/or Patients with Left Ventricular (LV) dysfunction ( Left Ventricular Ejection Fraction (LVEF) < 40%, as measured through echo) with or without one or more of the above mentioned symptoms Patients for whom a completed Referring Physician Ca…	Patients with heart failure arising out of primary valvular disease with stenotic lesions Patients with acute myocardial infarction (< 40 days), patients with electrolyte imbalance, acute pulmonary embolism, pneumothorax and other acute syndromes/events that are reversible Patients with recent percutaneous coronary intervention or cardiovascular surgery (< 40 days in the past) Patients whose symp…
CTRI/2008/091/000206	CTRI2008091000206				1.Diagnosed Type 2 Diabetes for 1-5 years 2. Poorly controlled blood sugar despite standard of care as demonstrated by HbA1C 8-11 & 3 office visits 3. BMI between 23.0 and 35 4. Stable weight as determined by no more than a 3% change in body weight in the last 3 months. 5. Age between 25 and 65(both men & women will be included) 6. Able to provide Informed Consent. 7. Able to comply with follow-u…	1. Previous history of major abdominal surgery which may lead to a hostile abdomen. 2. Pregnancy 3. Patients who have an incurable malignant or debilitating disease. 4. Serious uncorrectable impairment of coagulation (INR>1.4, PTT > + 3 secs), lungs, kidney or heart 5. Diagnosed severe eating disorder 6. Untreated endocrine disorder 7. Active peptic ulcer 8. Untreated H. pylori 9. Cognitive Impai…
CTRI/2008/091/000208	CTRI2008091000208	18.00 Year(s)	60.00 Year(s)	Both	Patients in the age group of 18 -60 years Patients of both sexes Patients with upper aero digestive tract hemorrhage either spontaneous or post office biopsy procedure	Patients below 18 years and above 60 years of age Patients with compromised vital organ function Haemodynamically unstable patients. Pregnant and lactating women. Mentally retarded patients Unwilling patients Patients with known hypersensitivity to any component of the formulation
CTRI/2008/091/000209	CTRI2008091000209				Neonates admitted to NICU and undergoing CSF examination for suspect sepsis after taking Parental informed consent	Less than 1 ml of CSF obtained for culture Babies having any contraindication of doing CSF Major congenital anomalies Grossly traumatic CSF Dry tap Neonates in whom consent is not available
CTRI/2008/091/000212	CTRI2008091000212				at least 15 years of age benign thyroid pathology or differentiated thyroid carcinoma no history of professional voice training no prior vocal pathology requiring therapy no previous thyroid or midline neck surgery	Previous midline neck or thyroid surgery Previous known operation in the larynx known dysphonia vocal cord paralysis history of speech disorder unable to sustain phonation of more than 10 seconds hearing impairment Locally advanced carcinoma thyroid especially when the superior pole in involved
CTRI/2008/091/000213	CTRI2008091000213				The patient agrees to participate in this study by signing the EC approved informed consent form. Alternatively, the patient's legally authorized representative agrees to the patient's participation in this study and signs the informed consent form	The inability to obtain an informed consent is an exclusion criterion
CTRI/2008/091/000215	CTRI2008091000215	2.00 Year(s)	16.00 Year(s)	Both	Newly diagnosed patients with idiopathic steroid resistant nephrotic syndrome (initial or late resistance), 1 to 16 years old , shall be studied . Standard definitions will be used for defining the course of nephrotic syndrome	Patients with impaired renal functions (GFR<60ml/mt/sqm , serum creatinine > 1.2 mg/dl or urea > 45 mg/dl, confirmed once over a period of 2 weeks). Patients who have received immunosuppressive medications, other than oral prednisolone, in the preceding 6 months. Patients staying more than 200 km from the Institute or those who not willing to come for monthly visits.
CTRI/2008/091/000216	CTRI2008091000216	18.00 Year(s)	65.00 Year(s)	Both	1. Patients in the age group of 18-65 years 2. Patients of both sexes 3. Patients with healthy deltoid/ gluteal muscle mass 4. Patients undergoing operative procedures requiring hospitalization for at least 48 hours with moderate to severe pain 5. Patients with moderate to severe pain at baseline (VAS 4 -10)	1. Patients below 18 years and above 65 years of age 2. OPD patients/ patients requiring hospitalization less than 48 hours 3. Patients with compromised renal function 4. Pregnant and lactating women 5. Patients with history of bronchial asthma, peptic ulceration, bronchitis 6. Patients with bleeding disorders 7. Mentally retarded patients 8. Unwilling patients 9. Patients with known hypersensiti…
CTRI/2012/02/002443	CTRI201202002443	18.00 Year(s)	80.00 Year(s)	Both	-Serum albumin as specified in protocol -Malnourished (based on serum albumin value below 40 g/L, assessed centrally) -Stable (for 3 months or more) and adequate haemodialysis treatment three months prior to enrolment as defined by Kt/V of more than 1.2 -Upper limit of age not mentioned	Active malignant disease Critical illness requiring treatment in an intensive care unit (ICU) Uncontrolled treated/untreated hypertension Patients on chronic (more than 3 months) treatment with steroids in doses of more than 10 mg/day prednisolone (or equivalent) Patients treated with immunosuppressive agents Known Growth Hormone Deficiency Patients suffering from any clinically significant disea…
CTRI/2008/091/000218	CTRI2008091000218				The inclusion criteria were pregnant women with gestational age between 24-30 weeks and previous history of preterm delivery	The exclusion criteria included women allergic to progesterone, with preterm rupture of membranes, multiple pregnancies, fetal malformations, progesterone intake less than two weeks, therapeutic preterm delivery, other medical disorders like diabetes mellitus, chronic renal diseases, chronic hypertension, heart disease, and severe anaemia ( defined as haemoglobin less than 7 gm% ) which predispos…
CTRI/2008/091/000223	CTRI2008091000223				SEIZURE FREQUENCY MORE THAN 2/MONTH INSPITE OF OF 2 APPROPROPRIATE ANTIEPILEPTIC DRUGS	IN BORN ERRORS OF METABOLIC DISEASES
CTRI/2008/091/000225	CTRI2008091000225				Children with refractory epilepsy -seizures>2/month for morethan 6 months well controlled epilepsy- seizure free for morethan 6 months normal healthy controls	diabetes,renal failure,those who are taking drugs which autonomic side effects.
CTRI/2008/091/000226	CTRI2008091000226				. Age &#8805;18 to &#8804;70 years , either sex ? Established diagnosis of type 1 diabetes for more than 1 year (defined as, patients with a confirmed history of diabetic ketosis with the presence of GAD antibodies or by presence of a C-peptide value less than ng/ml at a time when the person is hyperglycemic) ? Three months on a stable insulin regimen that meets the current standard of care and t…	. Type 2 diabetes mellitus ? Two or more severe hypoglycemic episodes in the past 6 months ? An episode of moderate to severe Diabetic ketoacidosis in the last three months prior to screening ? Severe complications of diabetes mellitus including a history or finding of moderate to severe Non Proliferative Diabetic Retinopathy or Proliferative Diabetic retinopathy, proteinuria > 2+ by urine dipsti…
CTRI/2008/091/000227	CTRI2008091000227				Age: 5-15 yr Started on PHT within 1 mo of enrollment	Not willing to participate On other folic acid antagonists e.g. anti-neoplastic drugs for >/= 2 wks during last 3 mo Pre-existing gingival over-growth due to other cause
CTRI/2008/091/000228	CTRI2008091000228				all children havintg motor weakness, hypotonia, hyporeflexia with onset noticed after 6 mo of age presence of exon 7 of SMNT gene OR normal/ mildly elevated CPK with electrodiagnostic characterstics suggestive of neurogenic weakness, normal motor & sensory NCVs and muscle biopsy showing neurogenic atrophy and/ or evidence of re-innervation	SMA type 1, onset before 6 mo of age severely ill patients on life support other causes of hypotonia e.g. CP, down syndrome, metabolic pre-existing liver damage, bone marrow depression and coagulation disorders current use of valproate BMI > 90th centile for age
CTRI/2008/091/000229	CTRI2008091000229				1.Confirmed genetic diagnosis of fragile X syndrome by PCR & Southern blot; 2. Age 6-15 yrs; 3.Regardless of their IQ level if they were able to complete the required neuropsychological testing	1.Children below 6 years and beyond 15 years of age; 2. Currently taking any anticholinergic medications or known hypersensitivity to anticholinergic drugs;3.Seizure disorder requiring the use of anticonvulsant medications;4.Clinically significant uncontrolled cardiovascular, renal, hepatic, pulmonary, gastrointestinal, endocrine, metabolic or hematologic conditions
CTRI/2008/091/000230	CTRI2008091000230				1. Children and adolescents with epilepsy of more than six month duration. 2. Age 6-16 years. 3. Not Suffering from significant chronic medical disease other than epilepsy. 4. Primary care giver available 5. Residing in and around Delhi.	1. IQ < 70 (Malin's Intelligence Scale for Indian children) 2. Not assessable.
CTRI/2008/091/000231	CTRI2008091000231	3.00 Day(s)	8.00 Day(s)	Both	1. Unilateral(hemiplegic) spastic Cerebral palsy 3. A minimum difference of 10 score (QUEST) between both upper extremities. 4. Able to understand simple commands. 5. Vision - able to identify/respond to 1 square inch object from 1 meter distance. 6. Willingness to agree to intervention and testing procedure and travel to AIIMS for participation. 7. Informed written consent.	1. Seizure > 1 episode/month of > 10 minute duration. 2. Acute illness that would interfere with carrying out the intervention. 3. Modified Ashworth score greater tha three at shoulder/elbow/wrist 4. Recent orthopedic surgery/ casting/splint on their involved upper extremity. 5. Botulinum toxin or phenol block therapy in upper extremity musculature. 6. Takin medicine that reduce spasticity.
CTRI/2008/091/000232	CTRI2008091000232				Patients aged 30-65 years with Killips Class I, II or III at admission for MI, Proximal and/or mid left anterior descending artery involvement by angiography, Left ventricular ejection fraction 20-50% by MUGA.	PCI done within 2 hrs of MI, Cardiogenic shock ,Killips Class IV, Left ventricular ejection fraction < 20% by ECHO, Impaired renal function ? Creatinine > 2mg%
CTRI/2008/091/000233	CTRI2008091000233				All children (2 months to 2 years) admitted in pediatric ward with first episode of acute bronchiolitis	Children with history suggestive of chronic cardiopulmonary disease, immunodeficiency, past history of respiratory disease requiring nebulisation and critical illness
CTRI/2008/091/000234	CTRI2008091000234	0.00 Day(s)	1.00 Day(s)	Both	Infants with gestational age 28 weeks to 33 weeks treated for RDS with Nasal Bubble CPAP with CXR suggestive of RDS	1) Severe asphyxia 5min apgar <3 2) Infants requiring intubation at birth 3) Lethal Congenital Malformations
CTRI/2008/091/000236	CTRI2008091000236				1. Subjects must have histologically and/ or cytologically confirmed solid malignant tumor or hematologic malignancy that is refractory to currently available treatment or for which no standard treatment exists 2. Subjects of either sex and > or = 18 years of age 3. ECOG (Eastern Cooperative Oncology Group) performance status < or = 2 4. Subjects with life expectancy of at least 4 months 5. Hemog…	Subjects who have received radiotherapy, chemotherapy or biologic/targeted anticancer agents within 4 weeks prior to day 1 of study drug administration (6 weeks for nitrosoureas or mitomycin C) or have not recovered completely from adverse effects of any prior radiotherapy, chemotherapy or biologic/targeted agents 2. Subjects who have received autologous or allogeneic bone marrow transplant withi…
CTRI/2012/02/002462	CTRI201202002462	1.00 Year(s)	14.00 Year(s)	Both	Children between 1-14 years of age and of either sex who are diagnosed to have primary VUR on micturating cystourethrogram will be recruited.	1. Patients below 1 year of age 2. Patients with unilateral or bilateral severe(grade V) 3. VUR secondary to urinary tract obstruction including posterior urethral valves, neurogenic bladder and primary megaureter 4. Patients with symptoms of voiding dysfunction 5. Patients with history of drug sensitivity to sulphonamide 6. Immunocompromised patients or those receiving prophylactic cotrimoxazole…
CTRI/2008/091/000245	CTRI2008091000245				Patients with idiopathic, steroid responsive nephrotic syndrome, 1 to 16 years' old, having frequent relapses or steroid dependence shall be studied. Only patients with a minimum follow up of 9 months at this center will be included. Standard definitions will be used for defining the course of nephrotic syndrome	1. Patients with impaired renal functions (serum creatinine > 1.2 mg/dl or urea > 45 mg/dl, confirmed once over a period of 2 weeks). 2. Patients with initial or late steroid resistance. 3. Patients who have received immunosuppressive medications, other than oral prednisolone, in the preceding 6 months. 4. Patients who require prednisolone at dose exceeding 1 mg/kg on alternate days for maintaini…
CTRI/2008/091/000247	CTRI2008091000247				Acute Hepatitis Patients of different etiologies in the age group of 20-65 years and would be required to abstain from any alternative medication or vitamin supplements during the study.	1. Patients having any other concomitant disease 2.Patients receiving any other medication affecting hepatic function 3. Patients having received any hepatoprotective agent in the recent past or currently on any hepatoprotective agent 4.Patients with history of smoking, alcohol or any other substance abuse. 5. Pregnancy and lactation. 6. Has participated in any investigational study 4 weeks prior…
CTRI/2008/091/000248	CTRI2008091000248	18.00 Year(s)	65.00 Year(s)	Both	1. Adult patients aged 18-65 years. 2. Diabetic with FPG ≥ 126 mg/dl (7.0 mmol/l) 3. Patients with Stage I hypertension (JNC 7 guidelines) 4. Newly diagnosed treatment naïve/ currently untreated hypertension or patients unable to tolerate current antihypertensive therapy.	1. Age below 18 years and above 65 years 2. Stage 2 hypertension (JNC 7 guidelines) 3. Secondary hypertension 4. Any acute medical condition 5. Uncontrolled diabetes mellitus 6. Baseline laboratory values outside the clinically acceptable limits 7. Pregnant women and lactating mothers 8. Females of child bearing age not practicing contraception or not willing to use barrier contraceptive 9. Patie…
CTRI/2008/091/000249	CTRI2008091000249				All patients who needs surgery for carcinoma breast	1. Known filarial lymphodedma patients 2. Hypothyroid status 3. Fractures or other vascular anomaly /surgery in the arm
CTRI/2008/091/000250	CTRI2008091000250	20.00 Year(s)	60.00 Year(s)	Both	Patients coming for follow up at Nephrology Outpatient Department at AIIMS, New Delhi, who were having renal transplantation for at least 3 weeks before, age between 20-60 years, belonging to either sex, receiving MMF or EC-MPS for a minimum period of 7 days with tacrolimus and steroid in the treatment regimen were candidates for inclusion in the study.	Patients not agreed for written informed consent, using any other immunosuppressant, insufficient address for follow-up, or unwillingness to return for follow-up were not admitted to the study.
CTRI/2008/091/000251	CTRI2008091000251				All pregnant women in the period of gestation between 24 - 40 weeks with amniotic fluid index (AFI) less than 8.	1. Prelabour rupture of membranes 2. Lethal anomalies in fetus 3. Anomalies known to cause oligohydramnios. 4. Multiple pregnancies
CTRI/2008/091/000254	CTRI2008091000254	18.00 Year(s)	80.00 Year(s)	Both	Subjects who meet all of the following inclusion criteria may be enrolled in the study: 1. Subject (male or female) is 18-80 years old 2. Subject has type 1 or type 2 diabetes mellitus 3. Subject has documented diagnosis of gastroparesis (all of the following apply): a) Confirmed delayed gastric emptying (see Appendix IV; also, properly conducted gastric emptying assessment within prior 6 months …	Subjects who meet none of the following exclusion criteria may be enrolled in the study: 1. Subject has acute severe gastroenteritis 2. Subject has a gastric pacemaker 3. Subject is on chronic parenteral feeding 4. Subject has daily persistent severe vomiting 5. Subject has pronounced dehydration 6. Subject has had diabetic ketoacidosis in last 4 weeks 7. Subject has a history of eating disorders…
CTRI/2008/091/000255	CTRI2008091000255				children age 3mths-5yrs with acute diarrhoea	severe malnutrition ,systemic illness,encephalopathy,convulsion,feature of immunodeficiency,use of IV antibiotics
CTRI/2008/091/000256	CTRI2008091000256	18.00 Year(s)	45.00 Year(s)	Both	1.Age: 18-45 years 2.Mentally, physically and legally eligible to give informed consent. 3.Male and female volunteers weighing between 50-75kg and 45-75kg respectively. 4.Ability to communicate effectively with the study personnel. 5.Willingness to adhere to the protocol requirements. 6.Normal Thyroid Function Tests (free and total T3, free and total T4 and TSH) 7.Lipid criteria: Low density lipo…	1.Presence or history of hypersensitivity to any of the active or inactive ingredients of ZYT1 formulation. 2.History of thyroid disorders (any form) within 24 weeks prior to the recruitment in the study. 3.Active liver disease and/or liver transaminases greater than 1.5 X upper limit of normal (ULN). 4.Renal insufficiency (serum creatinine > 1.5mg/dL). 5.History of myocarditis, hypertrophic card…
CTRI/2008/091/000257	CTRI2008091000257	18.00 Year(s)	90.00 Year(s)	Both	1.Medically stable CRF patients of either gender with age ≥ 18 years. 2.History of EPO alpha therapy for at least 6 weeks at the time of enrolment. 3.Haemoglobin level more than or equal to 9 g/dL. 4.Given written informed consent for participating in the trial.	1.Pregnancy or nursing mothers. 2.History of adverse drug reaction related with EPO alpha treatment. 3.History of uncontrolled hypertension (Diastolic blood pressure more than or equal to 110 mmHg and/or Systolic blood pressure; more than or equal to 180 mm Hg) despite at least one anti-hypertensive therapy during past three weeks. 4.Clinically unstable patients in the judgement of the investigat…
CTRI/2011/10/002096	CTRI201110002096	14.00 Year(s)	45.00 Year(s)	Female	Pregnant women within 8 to 12 weeks of pregnancy and with any of the following risk factors were considered qualified for the study: Bad obstetrics history Twin pregnancies Maternal age between 14 and 20 or between 35 and 45 Obesity (BMI greater than 30) History of pregnancy complications among blood relatives: sister, mother, or grandmother	Qualified subjects with any of the following disorders were excluded from the study: Severe renal, hepatic or gallbladder, or heart disease. Structural abnormalities in the reproductive system. Hereditary anemia (such as sickle cell disease) or hemoglobin S-C disease, Seizure disorders. Taking chemotherapy drugs. Having sexually transmitted diseases including syphilis and HIV infection. Having an…
CTRI/2008/091/000262	CTRI2008091000262	18.00 Year(s)	85.00 Year(s)	Both	1. Age 18-85. 2. NIHSS score 6-24 within 24-48 hours after stroke onset and enrolment. 3. Stroke is ischemic in origin, supratentorial, and radiologically confirmed (CT scan or diagnostic MRI) prior to enrolment. MRI is mandatory for patients included in the MRI sub-study. 4. Patient is 24-48 hours from time of stroke onset when the first dose of NTxTM-265 therapy is administered. Time of onset i…	1. Patients presenting with lacunar, hemorrhagic and/or brain stem stroke 2. Patients classified as comatose, defined as a patient who required repeated stimulation to attend, or is obtunded and requires strong or painful stimulation to make movements (NIHSS 1A score must be <2). 3. Women who have tested positive for pregnancy, or are breast feeding or are not using a highly effective method of b…
CTRI/2008/091/000264	CTRI2008091000264				All parturient, with no antenatal risk factors and expected to have a normal vaginal delivery will be included in the study	Women with cardiac disease, gestational hypertension, epilepsy, known psychiatric disorder, multifetal pregnancy, cephalopelvic disproportion and previous caesarean section will be excluded from the study.
CTRI/2008/091/000265	CTRI2008091000265				Subjects with body mass index greater than 27 kg/m2 Subjects of either sex and aged between 18-65 years	Known hypersensitivity to Sibutramine Concomitant use of MAO inhibitors, centrally acting appetite suppressants, other centrally acting drugs, drugs that affect hemostasis or platelet function Drug, tobacco or alcohol abuse Psychiatric disorders Endocrine disease other than type II diabetes History of arrhythmias, congestive heart failure, coronary artery disease, stroke, seizures Severe hyperten…
CTRI/2008/091/000268	CTRI2008091000268	16.00 Year(s)	80.00 Year(s)	Both	1. Male and female patients aged more than 16 years; 2. Diagnosis of cirrhosis based on standard clinical and biochemical criteria and, possibly, biopsy proven; 3. No long-term antibiotic treatment needed 4. Able to provide written informed consent	1. Alcohol consumption or substance abuse within the last 3 months 2. Overt HE or a history of overt HE 3. Renal insufficiency with creatinine greater than 1.5 mg/dL (233 &#956;mol/L) 4. Ongoing treatment for HE, including treatment with antibiotics (possible treatments should have been stopped at least one month before) 5. Need to take long term antibiotics for any reason 6. Pregnant females, or…
CTRI/2011/091/000269	CTRI2011091000269				patients undergoing midline laparotomy for various etiologies	Exclusion Criteria
CTRI/2008/091/000276	CTRI2008091000276	30.00 Year(s)	65.00 Year(s)	Both	Patients of either sex with established diagnosis of type 2 diabetes mellitus as per revised WHO criteria for at least 24 weeks. Age - 30 to 65 years. Fasting Plasma C-peptide >0.6 ng/ml at screening. Body Mass Index (BMI) 18 to 29.9 kg/m2. Willingness to provide written informed consent to participate in the study. Glycosylated haemoglobin (HbA1c) concentrations of >7.5% and & ≤ 10%. Currently o…	History of hypersensitivity to the study drugs or to drugs with a similar chemical structure. History of severe or multiple allergies. Patients currently on other oral hypoglycemic agents other than extended release metformin or any alternative forms of medications known to affect the glycemic parameters. Type 1 diabetes mellitus. Fasting venous plasma glucose >200 mg/dl on two consecutive occasi…
CTRI/2008/091/000277	CTRI2008091000277	18.00 Year(s)	99.00 Year(s)	Both	Cancer patients with metastatic or locally advanced solid tumor of lung, pancreas, stomach, colon/rectum, bladder or ovary initiating a (new) course of chemotherapy with a minimum intent of 3 months therapy	Subject requiring systematic venous thromboprophylaxis or curative treatment with anti-coagulant or thrombolytic Patients at high risk of bleeding Severe renal impairment (estimated creatinine clearance < 30 mL/min) ECOG (Eastern Cooperative Oncology Group) performance status 3 & 4 Known hypersensitivity to UFH or LMWH
CTRI/2008/091/000279	CTRI2008091000279	20.00 Year(s)	50.00 Year(s)	Female	women (age group of 20-50 years with cyclical/non-cyclical breast pain and nodularity of more than three months duration.) attending the outpatient Departments of Surgery and Obstetrics and Gynecology and a specially established Breast Clinic at the Queen Mary?s Hospital, Lucknow	Patients with a discrete mass will be excluded if suspicious of cancer. Patients taking an alternative treatment will be excluded from the study. Those planning for pregnancy and are on some other oral contraceptive pills will not be registered for this study
CTRI/2008/091/000280	CTRI2008091000280	18.00 Year(s)	60.00 Year(s)	Both	1.Adult patients aged between 18 - 60 years. 2.Patients with a diagnosis of chronic anal fissure 3.Patients with symptoms persisting after 2 weeks of standard management (diet, laxatives, Sitz-baths)	1. Patients having anal fistulas or anal fissure of various causes such as Crohn disease, anal suppuration, abscesses, 2. Patients with associated acute haemorrhoidal attacks 3. Patients having anal or perianal cancer 4. Patients who have been surgically treated previously 5. Pregnant women 6. Patients of hypertension / IHD on oral CCBs. 7. Known hypersensitivity to either dilitiazem or lignocain…
CTRI/2008/091/000283	CTRI2008091000283	18.00 Year(s)	65.00 Year(s)	Both	(1) Adult patients undergoing major elective abdominal/ pelvic surgery (2) Surgeries involving an expected blood loss of 400- 500 ml (3) Patients aged between 18 to 60 years. (4) Both sexes. (5) Patients needing hospitalization for at least 5 days. (One day pre-op & 3 post op).	(1) Patients aged less than 18 years and greater than 60 years. (2) Emergency surgery & surgery needing hospitalization for less than 5 days. (3) Patients with sever anemia (hematocrit <21%) (4) Patients with sudden/ massive blood loss. (5) H/O thromboembolic disorders. (6) H/O alcohol or drug abuse (7) Clinically significant impairment of hepatic and renal functions (8) Baseline laboratory value…
CTRI/2008/091/000285	CTRI2008091000285				1. Patients with normal health and with no complicating medical history that would contra-indicate routine periodontal surgery. 2. Patient age between 35and 44 years. 3. Presence of two or more sites in different quadrants with probing pocket depth ranging between 5 - 10 mm. The sites should exhibit clinical and radiographic evidence of intrabony defects. 4. Defects at balanced sites so that one …	1. Patients with systemic diseases. 2. Pregnant and lactating women. 3. Smokers and those with the habit of using tobacco. 4. Patients on anti-platelet drugs.
CTRI/2008/091/000286	CTRI2008091000286	40.00 Year(s)	65.00 Year(s)	Both	Mono therapy ? Metformin or Sulfoyluria Plasma glucose Fasting < 200mg%; and Post Prandial < 350%. Age 40 to 65 years	Exclusion BMI <19; Nephropathy (serum creatinine >2.5); retinopathy, significant CNS, sever cardiovascular complication; impaired liver functions ( SGPT>60); ketonuria, hypertension, Insulin dependent & pregnant and lactating mother.
CTRI/2008/091/000291	CTRI2008091000291	14.00 Year(s)	35.00 Year(s)	Female	diagnosed with poly cystic ovarian syndrome according to Rotterdam criteria. participants should not have practiced yoga previously; not on any hormonal medication since the last six months.	tobacco and alcohol users; Rotterdam exclusion criteria, BMI less than 18 kg/m2
CTRI/2008/091/000292	CTRI2008091000292	18.00 Year(s)	65.00 Year(s)	Both	Adults of either gender with both margins inclusive(18-65 years) with a diagnosis of Severe systemic gram negative sepsis or septic shock.	Patients with history of allergy,hypersensitivity, or any serious reaction to Mycobacterium w. and with a concomitant medical condition,which may create an unacceptable additional risks
CTRI/2008/091/000293	CTRI2008091000293	30.00 Year(s)	65.00 Year(s)	Both	Established type II diabetes on oral hypoglycemic agents or insulin willing to participate in the year long study	Patients with vital organ damage such as Coronary Artery; Disease or strokes or Chronic Renal Failure; Patients with proliferative retinopathy; Amyotrophy or Proximal muscle disease; Severe arterial disease
CTRI/2008/091/000295	CTRI2008091000295				Patients with active RA for at least one (1) year, diagnosed according to the revised 1987 American College of Rheumatology (ACR) criteria for the classification of rheumatoid arthritis. Receiving treatment on an outpatient basis. RA functional class I, II, & III. Active disease at the time of screening. Swollen Joint Count (SJC) &#8805; 8 (66 joint count), and Tender Joint Count (TJC) &#8805; 8 …	RA with significant secondary involvement of any systemic organ (including but not limited to vasculitis, pulmonary fibrosis or Felty's syndrome). Secondary Sjogren's syndrome or limited cutaneous vasculitis is permitted. RA with functional class IV History of, or current, inflammatory joint disease other than RA (e.g., gout, reactive arthritis, psoriatic arthritis, seronegative spondyloarthropat…
CTRI/2008/091/000296	CTRI2008091000296	18.00 Day(s)	50.00 Day(s)	Both	Age 18-50 years (Both inclusive) Patients with active moderate to severe plaque psoriasis, with or without psoriatic arthropathy and erythroderma, for at least 1 year, involving ≥10% of total body surface area, had failed at least one prior anti-psoriatic therapy and with at least one plaque > 2.5 cm2 for biopsies. PASI ≥10 Receiving treatment on an outpatient basis. Not currently on retinoic aci…	History of, or current, inflammatory disease (e.g., RA, gout, reactive arthritis, seronegative spondyloarthropathy, Lyme disease) or other systemic autoimmune disorder (e.g., systemic lupus erythematosus, inflammatory bowel disease, scleroderma, inflammatory myopathy, mixed connective tissue disease or any overlap syndrome). Any surgical procedure, within 12 weeks prior to baseline or planned wit…
CTRI/2008/091/000298	CTRI2008091000298	30.00 Year(s)	60.00 Year(s)	Both	50-80years NYHA Class II - IV heart failure	Severely disabling orthopaedic and neurological problems Obstructive cardiomyopathy Stenotic valvular diseases Uncontrolled ventricular tachyarrhythmia Absence of an implantable cardioverter-defibrillator despite a history of sudden cardiac death Acute renal failure
CTRI/2008/091/000299	CTRI2008091000299	NA	NA	NA	NA	1. History of hypersensitivity to any drug or history of asthma or allergic reactions/atopy 2. Any evidence of organ dysfunction or any clinically significant deviation from the normal, in physical or clinical determinations. 3. Presence of disease markers of HIV 1 or 2, Hepatitis B or C viruses or venereal infection. 4. Presence of values which are out of acceptable limits for haemoglobin, RBC, …
CTRI/2008/091/000301	CTRI2008091000301	18.00 Year(s)	65.00 Year(s)	Both	18 years of age or older Either gender and any race OAG or OHT Currently on a stable (i.e., at least 4 weeks) IOP-lowering medication IOP at Screening Visit ≥ 18 mmHg in at least one eye Mean IOP in same eye (at both Eligibility 1 & 2 Visits) ≥ 24 and ≤ 36 mmHg at 9 AM ≥ 21 and ≤ 36 mmHg at 11 AM & 4 PM Able to discontinue use of IOP-lowering medication for a minimum wash-out period of 5 to 28 da…	Related to disease condition being investigated (OAG or OH) in either eye: - Severe central visual field loss - Angle Shaffer grade < 2 - Cup/disc ratio > 0.8 (horizontal or vertical measurement) Related to ocular patient history or current ocular condition in either eye: - Best corrected VA score worse than 55 ETDRS letters read (equivalent to approximately 20/80 Snellen or 0.25 decimal) - Ocula…
CTRI/2008/091/000302	CTRI2008091000302	NA	NA	NA	NA	*History or presence of significant: Allergy or Significant history of hypersensitivity or idiosyncratic reactions to fluticasone and salmeterol or any related compounds etc.; Severe exacerbation of asthma that required hospitalization in last 2 months; Occupational asthma; Change of asthma medication during the preceding 4 weeks; Associated COPD; Active respiratory tract infection; Alcohol depen…
CTRI/2008/091/000303	CTRI2008091000303				All ventilated newborn babies in nursery will be included in the study subject to obtaining a written consent from parents.	Babies deemed unlikely survivors (Infants with lethal or chromosomal malformations ) and those who do not survive upto extubation will be excluded.
CTRI/2008/091/000304	CTRI2008091000304				1) Signed Written Informed Consent a) The signed informed consent form. 2) Target Population a) Healthy subjects as determined by no clinically significant deviation from normal in medical history 3) Age and Sex Women who are not of childbearing potential	1) Sex and Reproductive Status a) Women of child bearing potential 2) Medical History and Concurrent Diseases a) Any significant acute or chronic medical illness. 3) Physical and Laboratory Test Findings a) Evidence of organ dysfunction or any clinically significant deviation from normal, as determined by the Investigator, in physical examination, vital signs, ECG or clinical laboratory determina…
CTRI/2008/091/000305	CTRI2008091000305	18.00 Year(s)	60.00 Year(s)	Both	Patients in the age group of 18 -60 years Patients of both sexes Patients presenting with epistaxis/ post-operative / post biopsy nasal bleeding.	Patients below 18 years and above 60 years of age Patients with compromised vital organ function Haemodynamically unstable patients. Pregnant and lactating women. Mentally retarded patients Unwilling patients/ guardians Patients with known hypersensitivity to any component of the formulation
CTRI/2008/091/000306	CTRI2008091000306	18.00 Year(s)	70.00 Year(s)	Both	Asthma diagnosed according to GINA guidelines Airway reversibility ? increase of at least 12% from baseline and 200ml ? to inhaled combination of both salbutamol 20mcg and ipratopim bromide 80 mcg delivered through a pMDI with Spacer within 30 min. FEV1 40-80% of the predicted normal Age 18 to 70 years males or females No asthma exacerbation during past one month On a stable dose of inhaled ICS f…	Unable to discontinue long-acting bronchodilators including theophylline for 24 hours and short acting bronchodilators for 6 hours prior to onset on the study day. Radiological or clinical evidence of other pulmonary diseases Subjects with the clinical evidence of heart failure or arrhythmias. Concurrent diseases likely to affect the study e.g. tuberculosis, bronchogenic carcinoma, pneumonia, isc…
CTRI/2008/091/000309	CTRI2008091000309				Patients will be eligible if they meet at least 1 of the 3 following criteria: 1. Unstable angina as defined as angina pectoris or equivalent type of ischemic discomfort with at least one of 3 features: a) Occurring at rest or with minimal exertion and usually lasting more than 20 min. b) Being severe and frank pain and of new onset c) Occurring with a crescendo pattern 2. An elevated level of tr…	1. Contraindications to anticoagulation 2. Recent hemorrhagic stroke 3. Indications for anticoagulation other than an acute coronary syndrome 4. Serum creatinine level >3 mg/dl. 5. Severe hepatic failure 6. Any active major bleeding.
CTRI/2009/091/000002	CTRI2009091000002				Patients of both sexes of ASA grade 1 & 2, Age 18-55 years, Patients undergoing general anesthesia for elective general, gynaecologic, orthopaedic, urologic, plastic, spine, ophthalmic, ENT surgeries	(1) Age less than18 years or more than 55 years. (2) ASA grade 3 or more. (3) Patients with history of allergy to study medications. (4) Patients with any psychiatric illness. (5) Patients receiving analgesics or sedatives.
CTRI/2009/091/000006	CTRI2009091000006	NA	NA	NA	NA	Exclusion Criteria 1.Pregnant women and lactating mothers. 2.Has a debilitating systemic disease or disease that affects the periodontium. 3.Needs prophylactic antibodies. 4.Patients treated with antibiotic within 30 days prior to beginning of the study. 5.Is already a part of any other clinical trial or has taken any other investigational drug in the last 30 days. 6.Patient having active periapi…
CTRI/2009/091/000007	CTRI2009091000007	18.00 Month(s)	60.00 Month(s)	Both	Child 18-60 months with any degree of malnutrition (mild, moderate, severe) not requiring hospitalization, studying in the balwadis run by CHAD, residing in the locality for the duration of the trial.	Child <18 months or >60 months, not studying in the balwadis run by CHAD, requiring hospitalization or transfusion in case of severe anaemia, with known food allergies, not residing in the locality for the duration of the trial.
CTRI/2009/091/000008	CTRI2009091000008				INCLUSION CRITERIA ? Women seeking medical termination of pregnancy ? Gestational age <10 completed wks of pregnancy ? Willing to participate in the study, give and sign a consent form ? Has a normal single intrauterine pregnancy less than 10 completed weeks on the day of vacuum aspiration/MVA ? Agrees to return for a scheduled follow up visit 7-14 days after the surgery.	EXCLUSION CRITERIA ? For the study previous caeserean ? Allergy to misoprostol ? History of or evidence of disorders C/I to use of PGs - Mitral stenosis - Glaucoma - sickle cell anaemia - diastolic BP>90 mms Hg - Bronchial asthma - systolic BP<90 mm Hg - anemia (Hb<100 g/l) or any coagulation disorder. - Chronic medical disorder that requires special care or treatment or precautions - C/ I steroi…
CTRI/2009/091/000009	CTRI2009091000009				Children of age 6-60 months with acute diarrhoea.	severe health conditions, infective diarrhoea.
CTRI/2009/091/000010	CTRI2009091000010				All infants admitted to the neonatal intensive care unit with birth weight between 750 and 1250 grams and between 24 to 96 hours of life	lethal congenital malformations, terminal illness characterized by shock or bradycardia for more than 2 hours, refusal of consent
CTRI/2009/091/000011	CTRI2009091000011				1.Adult males or females aged between 18 to 55 years. 2.Patients with LBP, nonspecific in nature, who had a minimum of one previous episode of LBP necessitating alteration in normal activities or for which medical care/ intervention has been sought ? less than 1year. 3.Patients were recruited for the trial when they were in the sub-acute or chronic stage (onset of their current episode of pain be…	Red flags during medical screening: Evidence of Cauda Equina compression,Non mechanical LBP,Clinical presentations suggestive of acute objective motor radiculopathy or nerve root compression Surgical: Abdominal surgery within the past 12 months, Any spinal surgery Medical: Systemic Illness,Neurological or muscular degenerative disorders Other:Pregnancy or less than 1 year postpartum, Any orthopae…
CTRI/2009/091/000012	CTRI2009091000012	21.00 Year(s)	60.00 Year(s)	Male	1. Males aged between 21-60 yrs 2. Subject having a monogamous, heterosexual relationship 3. Subject satisfying any one of the following criteria. a. Subject having Erectile dysfunction IIEF A Score in between 11-21 b. Premature Ejaculation IPE Score in between 18-28 c. Other sexual dysfunction IIEF B Score in between 21-30	1. Subjects taking herbal or Ayurvedic/Herbal treatment in the last 15 days (Only for Male Sexual Dysfunction). 2. Subjects taking any other treatment in the last 7 days (Only for Male Sexual Dysfunction). 3. Subjects with major psychiatric disorders or severe systemic disorders 4. History of stroke, myocardial infarction, coronary artery disease, cardiac failure, angina, life-threatening arrhyth…
CTRI/2009/091/000013	CTRI2009091000013				Subjects eligible for enrolment in the cohort study must meet all of the following criteria: 1. Presenting or admitted to hospital with symptoms suspected to represent UA or NSTEMI, i.e., clinical history consistent with new onset, or a worsening pattern of, characteristic ischemic chest pain or ischemic symptoms occurring at rest or with minimal activity (lasting longer than 5 minutes or requiri…	Subjects meeting any of the following criteria must not be enrolled in the study: 1. Age < 21 years. 2. Any contraindication to UFH or fondaparinux 3. Contraindication for angiography or PCI at baseline 4. Subjects requiring urgent (<120 minutes) coronary angiography as characterized by those with: ? refractory or recurrent angina associated with dynamic ST-deviation ? heart failure ? life-threat…
CTRI/2009/091/000015	CTRI2009091000015	18.00 Year(s)	70.00 Year(s)	Both	histologically proven unresectable gall bladder cancer. normal haematological reserve. bilirubin less than 3 mg % and OT/PT within five times of the normal limits and other normal biochemical profile. age group 18-70 yrs. prior radiotherapy allowed 6 month prior to randomization. prior surgery allowed 4 wks prior to randomization.	patient not giving informed consent pregnancy . performence status(ECOG) >2
CTRI/2009/091/000016	CTRI2009091000016				1. Confirmed diagnosis of NSCLC incurable by other treatments including surgery 2. Eastern Cooperative Oncology Group2 (ECOG) performance status: 0-3 3. Able to fulfill International Classification of Diseases-10 (ICD-10) criteria for cancer?related fatigue. 4. Have experienced &#8805; 5% loss of body weight in the preceding 3 months 5. Have a plasma C-reactive protein (CRP) concentration &#8805;…	Exclusion Criteria: 1. Have any past or current, acute or chronic concurrent medical condition/illness that the investigator or designated physician feels will compromise patient safety or any other aspects of the study. 2. Have serum transaminases (alanine aminotransferase [ALT] and aspartate aminotransferase [AST]) of &#8805; 3 x the upper limit of normal (ULN) at Screening. 3. Have hemoglobin …
CTRI/2009/091/000017	CTRI2009091000017				Ambulatory patients having severe or very severe COPD according to GOLD (global initiative for chronic obstructive lung disease) classification were recruited in the study if they had: past history of smoking at least 20 pack years. They had pulmonary artery systolic pressure of more than 40 mmHg as measured by Doppler echocardiography	Patients were not included if they had: acute exacerbation of COPD in last month, history of bronchial asthma or more than 12% increase in FEV1(forced expiratory volume one second) with bronchodilator, history of primary cardiac disease or documented ischaemic heart disease, use of nitrates or other vasodilator throughout the study period, hemoglobin less than 12g/dl, any severe concomitant disea…
CTRI/2009/091/000020	CTRI2009091000020				All reducible inguinal hernias will be included in the study.	Irreducible hernia after anesthesia, obstructed and strangulated hernias, pediatric hernias and patients with associated other hernias like ventral hernias will be excluded from the study. Patients unfit for spinal anesthesia will also be excluded from the study.
CTRI/2009/091/000021	CTRI2009091000021				1. Age 40 and above. 2. PSA 4 -10 ( free PSA will be calculated, free/Total PSA ratio shall be > 0.01. In case Free/Total PSA ratio is < 0.01, then biopsy shall be done to rule cancer. If the biopsy is negative for cancer then the patient will be included in the study) 3. BPH diagnosed by digital rectal exam (DRE) 4. Prostate size diagnosed by DRE >25ml 5. International Prostate Symptom Score (IP…	1. Excessively mild or severe symptoms of BPH including incontinence, Bladder distension, 2. Urine flow< 5mls/sec; 3. Bladder or prostate cancer 4. Previous prostate surgery 5. Previous radiotherapy 6. Serious medical co-morbidity 7. Urogenital infection prior treatment for BPH 8. Hematuria diabetes; any prior surgery which could induce dysuria 9. Use of any other herbal medications for treatment…
CTRI/2009/091/000022	CTRI2009091000022	18.00 Year(s)	99.00 Year(s)	Both	Patients are eligible to be included in the study only if they meet the following criteria. Criteria [1] through [4] must be met at the time of study entry/informed consent signed; Criterion [5] must be met at the time of enrollment/randomization. [1] Must be an adult (≥18 years old) [2] Must have evidence of an infection for which the patient is receiving intravenous antimicrobial therapy (refer…	Patients will be excluded from the study if they meet any of the following criteria: [6] Have receivedvasopressor therapy (at any dose) for greater than 24 hours prior to the start of study drug. [7] Have sepsis-induced organ dysfunction (respiratory, renal, hematologic, or unexplained metabolic acidosis; refer to Protocol Attachment EVDP.3 for definitions) for greater than 36 hours prior to the …
CTRI/2009/091/000023	CTRI2009091000023	2.00 Month(s)	99.00 Year(s)	Both	Subjects eligible for enrolment in the study must meet all of the following criteria: 1. The subject is aged 2 months or older. Note: there is no pre-specified number of pediatric subjects required for this study. Therefore, the minimum age for inclusion in this study will be 2 months, or an age greater than 2 months, as stipulated by the Institutional Review Board, Ethics Committee, or GSK Count…	Subjects meeting any of the following criteria must not be enrolled in the study: 1. The subject has demonstrated a previous hypersensitivity reaction to pleuromutilin or any component of the ointment. 2. The subject has a secondarily infected animal/human bite, or a puncture wound. 3. The subject has an abscess; defined as, a localized collection of pus caused by suppuration buried in tissues. 4…
CTRI/2009/091/000024	CTRI2009091000024				1. 18-40 years of age 2. Either sex	1. Subjects on concomitant medications 2. Chronic smokers and alcoholics 3. Subjects with known sleeping disturbances and altered circadian rhythm 4. Pregnant and lactating women
CTRI/2009/091/000026	CTRI2009091000026	18.00 Year(s)	65.00 Year(s)	Both	Patients are eligible for this study if they meet the following criteria: 1. Randomization to dabigatran in RE-LY and not permanently discontinued from dabigatran at the time of RE-LY termination visit 2. Patient must require long-term treatment with oral anticoagulation and investigator determines it is clinically appropriate for patient to continue receiving oral anticoagulation. 3. Written, in…	1. Need for anticoagulant treatment for disorders other than atrial fibrillation 2. Plan to perform a pulmonary vein ablation or surgery for cure of AF 3. Patients with prosthetic heart valves requiring anticoagulation differing from an INR of 2.0?3.0 4. Symptomatic or endoscopically documented gastroduodenal ulcer disease in the 30 days prior to the start of this trial 5. Severe renal impairment…
CTRI/2009/091/000027	CTRI2009091000027				1. Moderate to severe Haemophilia A (defined as &#8804; 5% of normal factor VIII) 2. Age &#8805; 18 years 3. Absence of FVIII infusion within 7 days prior to enrollment in the study 4. No current bleeding 5. Patient able to provide written informed consent	1. Any haemorrhagic disorder other than Haemophilia A. 2. Past or present history of FVIII inhibitors 3. History of anaphylactic reaction to human FVIII 4. Major renal or hepatic dysfunction, 5. Participation in a clinical trial within 30 days prior to recruitment and during the study, in another investigational drug study that clinically interferes with the study endpoints 6. Any clinically sign…
CTRI/2009/091/000030	CTRI2009091000030				1. Women with singleton pregnancy >37 weeks periods of gestation, cephalic presentation in active labour. 2. Non- Reassuring FHR patterns &#9679; FHR<110 bpm &#9679; FHR>160 bpm &#9679; Decelerations or postcontraction drops	1. Gross congenital anomaly of the baby diagnosed in ante-natal or neonatal period. 2. Indication for immediate cesarean section at the time of recruitment.
CTRI/2009/091/000031	CTRI2009091000031	NA	NA	NA	NA	Exclusion criteria- Hypothyroidism, hyperprolactinemia , Cushing?s syndrome and CAH and history of intake of drugs aldactone/ metformin or history of OCP use or intake of drugs known to interfere with carbohydrate metabolism prior 4 weeks before enrolment.
CTRI/2009/091/000032	CTRI2009091000032	18.00 Year(s)	65.00 Year(s)	Both	? Signed written informed consent ? Inpatient or outpatient subjects, ≥18 years of age ? Diagnosis of histologically confirmed adenocarcinoma of the colon or rectum. ? Metastatic disease (M1). ? Life expectancy of at least 12 weeks. ? Presence of at least 1 measurable index lesion (not lie in an irradiated area) by CT scan or MRI. ? ECOG performance status of 0 or 1 at study entry. ? Effective co…	? Previous chemotherapy for colorectal cancer except adjuvant treatment if terminated > 6 months before the start of treatment in this study. ? Radiotherapy, surgery (excluding prior diagnostic biopsy) or any investigational drug in the 30 days before the start of treatment in this study. ? Concurrent chronic systemic immune therapy, targeted therapy, anti-VEGF therapy, or EGFR pathway targeting …
CTRI/2009/091/000035	CTRI2009091000035				? Newly diagnosed patients or patients who have not been treated for hypertension within the 4 weeks prior to Visit 1 must have a msDBP &#8805; 95 mmHg and < 110 mmHg at Visits 1 and 2 ? Patients who have been treated for hypertension within the 4 weeks prior to - Visit 1 must have a msDBP &#8805; 90 mmHg and < 110 mmHg at Visit 2 ? All patients must have a msDBP &#8805; 90 mmHg and < 110 mmHg at…	Severe hypertension ? Pregnant or nursing (lactating) women ? Women of child-bearing potential ? Previous or current diagnosis of heart failure (NYHA Class II-IV) ? Serum potassium &#8805; 5.3 mEq/L (mmol/L) at Visit 1 ? Uncontrolled Type 1 or Type 2 diabetes mellitus ? Hypersensitivity to renin inhibitors, calcium channel blockers, or to drugs with Similar chemical structures ? History of hypert…
CTRI/2009/091/000038	CTRI2009091000038				Patients with type 2 diabetes who have been on metformin for the last 6 months and are taking a stable dose of metformin (>/=1500 mg/day) as monotherapy for at least the last 3 months	History of insulin use within last one year (insulin use while hospitalized is acceptable) Weight loss > 10 pounds in the three months prior to screening visit History of TZD use (Actos or Avandia) within 6 months of screening visit. History of TZD discontinuation due to side effect or lack of efficacy
CTRI/2009/091/000039	CTRI2009091000039	NA	NA	NA	NA	History of hypersensitivity to any of the drugs or stated excipients Unwilling to give written informed consent Uncontrolled Diabetes mellitus Recent tubercular, syphilitic or viral skin infections Concomitant diseases ?Leukemia, Parasitic diseases (i.e.Scabies, Pediculosis) or hypogammaglobulinemia Patient in need of any form of treatment which influences the healing of the lesion such as topica…
CTRI/2009/091/000040	CTRI2009091000040				Children aged 2-24 months presenting with tachypnoea and either chest retractions or one of the following danger signs: cyanosis, inability to feed/drink, lethargy and convulsions	Children with concurrent diarrhea, severe malnutrition (weight for age <50% of reference value), congenital heart disease and those already on zinc supplements were excluded
CTRI/2009/091/000041	CTRI2009091000041				Preterm 28 - 32 weeks admitted to NICU within 12 hrs of birth Ventilatory support for respiratory distress PDA more than or equal to 2 mm in size in the first 24 hrs of life	Babies with major congenital malformations Any contraindication of giving indomethacin Babies with severe asphyxia as defined by Apgar score, <3 at 5 min of life with cord/with in 1 hour of life pH< 7.0 or base excess >16 Shock requiring pressor support at time of randomization Refusal to obtain consent Gestation below 28 weeks Presence of other cardiac malformations including ASD, VSD, any cause…
CTRI/2009/091/000043	CTRI2009091000043	NA	NA	NA	NA	Salient Exclusion Criteria •CHF caused by myocarditis, cor pulmonale, congenital heart disease, constrictive pericarditis, or hypertrophic or restrictive cardiomyopathy. •Acute coronary syndrome or coronary revascularization within 3 months •Second-degree or third-degree heart block (unless treated with a pacemaker) •Pulmonary function (FEV1) less than 60 % of predicted or requiring long-term cor…
CTRI/2009/091/000044	CTRI2009091000044				1. Written informed consent from the subject. 2. Age above 18 years inclusive. 3. Diagnosis of herpes zoster clinically verified by a physician. 4. Presenting within 72 hrs of onset of a localized herpes zoster rash.	1. Subjects with any condition which in the opinion of the investigator makes the subject unsuitable for inclusion. 2. Complication of herpes zoster: ocular and visceral involvement, motor neuropathies, encephalitis, cerebrovascular complications, Severe disseminated infection: (more than 20 lesions outside the primary affected dermatome). 3. Subjects receiving chronic steroid therapy, immunosupp…
CTRI/2009/091/000045	CTRI2009091000045	6.00 Month(s)	6.00 Year(s)	Both	Patient is male or female from 6 months to 6 years of age. (Patient has not reached 7th birthday at time of randomization). Patient age refers to chronological age not corrected age as in the prematurely born infant population. 2. Patient is determined to be hypertensive according to one of the following criteria: Patient is 6 months to <1 year old with a mean systolic blood pressure ≥ 95th perce…	. Patient has a history of severe or symptomatic hypertension (e.g., hypertensioninduced seizures, stroke, encephalopathy) within 1 year of Visit 1 including patients whose SBP or DBP 99th percentile for gender/age/height plus 10 mm Hg. 2. Patient has a history of clinically significant heart failure, rhythm disturbance or cardiomyopathy, or hemodynamically significant obstructive valvular diseas…
CTRI/2013/02/003343	CTRI201302003343	18.00 Year(s)	99.00 Year(s)	Both	1 male or female patient aged 18 years or older 2 histologically or cytologically confirmed, locally advanced and/or metastatic NSCLC of stage IIIB or IV (according to American Joint Committee on Cancers) or recurrent NSCLC (all histologies) 3. relapse or failure of one first line prior chemotherapy (in the case of recurrent disease one additional prior regimen is allowed for adjuvant, neoadjuvan…	1)NSCLC 2)more than one chemotherapy treatment regimen (either neoadjuvant or adjuvant or neoadjvant plus adjuvant) prior to first line chemotherapy of advanced and/or metastatic or recurrent NSCLC 3)previous therapy with other VEGFR inhibitors (other than bevacizumab) or docetaxel for treatment of NSCLC 4)persistence of clinically relevant therapy related toxicities from previous chemotherapy an…
CTRI/2009/091/000047	CTRI2009091000047				Men and women &#8805; 18 years of age Clinical diagnosis of DVT or PE	Contraindications for enoxaparin or warfarin Active bleeding or high risk for serious bleeding Short life expectancy Uncontrolled high blood pressure Significantly impaired kidney or liver function
CTRI/2011/12/002313	CTRI201112002313	18.00 Year(s)	99.00 Year(s)	Both	Men and women aged 18 years and above. Unmedicated IOP equal to or greater than 22 mmHg in one or both eyes Visual acuity 6/60 or better Willingness to participate and giving written informed consent Willing to commit to study medication-dosing, study visits and follow-up visits to complete evaluation	Pigmentary glaucoma Intraocular conventional surgery or laser surgery within the past six months Refractive surgery in study eye Angle closure glaucoma or a history of acute angle closure treated with a peripheral iridotomy Ocular trauma within the past 3 months Progressive retinal or optic nerve disease apart from glaucoma Concurrent infectious/non infectious conjunctivitis, keratitis, or uveiti…
CTRI/2009/091/000050	CTRI2009091000050	18.00 Year(s)	99.00 Year(s)	Both	Men and women ≥ 18 years of age; Clinical diagnosis of DVT or PE; Anticoagulant treatment completed No recurrence of VTE	Subjects with indications for long-term treatment with a vitamin K antagonist Active bleeding or high risk for serious bleeding Short life expectancy Uncontrolled high blood pressure Impaired kidney or liver function
CTRI/2009/091/000051	CTRI2009091000051				1. Healthy males and females as assessed by a medical history, physical examination and laboratory test 2. Age at least 18 years on the day of screening and have not yet reached his/ her 51st birthday on the day of first vaccination 3. Willing to comply with the requirements of the protocol and available for follow-up for the planned duration of the study (screening plus 18 months, see schedule o…	1. Confirmed HIV-1 or HIV-2 infection 2. Any clinically relevant abnormality on history or examination including history of immunodeficiency or autoimmune disease; use of systemic corticosteroids (the use of topical steroids is permitted), immunosuppressive, antiviral, anticancer, anti-tuberculosis, or other medications considered significant by the investigator within the previous 6 months. 3. A…
CTRI/2009/091/000052	CTRI2009091000052	18.00 Year(s)	99.00 Year(s)	Both	1.Patient older than 18 years old (there is no upper age limit). 2.Acute stroke syndrome due to spontaneous ICH, confirmed by clinical history and CT scan 3.At least two systolic BP measurements of more than or equal to 150 mmHg and less than or equal to 220 mmHg, recorded 2 or more minutes apart. 4.Able to commence randomly assigned BP lowering regimen within 6 hours of stroke onset. 5.Able to b…	Exclusion criteria: 1.Clear indication or contraindication to intensive BP lowering. 2.Evidence ICH secondary to a structural abnormality 3.Recent (within 1 month) use of a thrombolytic agent 4.Previous ischaemic stroke within 30 days 5.A very high likelihood that the patient will die within the next 24 hours on the basis of clinical and/or radiological criteria 6.Score of 3-5 on the Glasgow Coma…
CTRI/2009/091/000053	CTRI2009091000053				1) Age: 2 ? 14 years. 2) Seizures persisting daily or more than 7 per week despite the appropriate use of at least 3 anti-epileptic drugs.	1) Known or suspected inborn error of metabolism: Clinical suspicion of metabolic disorder as evidenced by 2 or more of the following- a history of parental consanguinity, prior affected siblings, unexplained vomiting, intermittent worsening of symptoms, recurrent episodes of lethargy, altered sensorium, or ataxia, hepatosplenomegaly on examination With or without 2 or more of the following bioch…
CTRI/2009/091/000055	CTRI2009091000055	12.00 Year(s)	60.00 Year(s)	Both	1. Patients with one or more anogenital warts, with surface area of warts 10 mm2 or more 2. Patients are otherwise healthy adults, >12 years of age. 3. Received no treatment during past 4 weeks	1. Pregnant and lactating women 2. HIV seropositive patient 3. Patients on profound iatrogenic immunosuppression 4. Patients with serious systemic disorder 5. Patients with substance or alcohol dependence 6. Known cases of cervical intraepithelial neoplasia
CTRI/2009/091/000056	CTRI2009091000056				Patients with either sex, from 18-60 years age. Informed consent, extra articular inflammation.	Female pregnant or with chances of pregnancy or nursing, History of allergy or hypersensitivity. physical/clinical abnormalities, any condition which affect study of drug.
CTRI/2009/091/000057	CTRI2009091000057	NA	NA	NA	NA	E1. Subjects with tumors confined to the thyroid. E2. Subjects with a uncontrolled, clinically significant active infection E3. Clinically active brain metastasis, including symptomatic involvement, evidence of cerebral edema by prior CT or MRI, radiographic evidence of progression of brain metastasis since definitive therapy, or continued requirement for corticosteroids for cerebral edema. E4. S…
CTRI/2009/091/000058	CTRI2009091000058				1. Male or female patients aged between 5 to 65 years (both inclusive). 2. Patient/patient's legally acceptable representative (LAR) is willing and able to give written informed consent to participate in the study. 3. Clinical signs and symptoms of Visceral Leishmaniasis (fever of over 2 weeks duration and splenomegaly) 4. Presence of amastigotes (Leishmania-Donovani bodies) at prescreening detec…	1. Patients with past history of treatment with Amphotericin B or any other drug for Visceral Leishmaniasis within 30 days prior to screening. 2. Patients positive for HIV, HCV and HBsAg infection, immunocompromised patients (through history). 3. A history or evidence of any concurrent disease that may be serious or life threatening, significant hematological, cardiac, hepatic, renal, respiratory…
CTRI/2009/091/000059	CTRI2009091000059				Children diagnosed as nephrotic syndrome in the age group of 1 to 14 years, admitted for edema control were enrolled in the study if they had previously failed to respond to oral furosemide treatment in a dose of 2mg/kg/day	Hemodynamic instability Serious infections (like meningitis, peritonitis etc.) Congestive cardiac failure Diarrhea, vomiting, hypovolemia Dyselectrolytemia Schwartz GFR (<40ml/min/1.73m2 calculated by formula)
CTRI/2009/091/000061	CTRI2009091000061	18.00 Year(s)	55.00 Year(s)	Both	To be eligible for entry into this study, subjects must fulfill all of the following criteria: 1. Be male or female between 18 and 55 years old, inclusive 2. Must weigh between 40-120 kg, inclusive 3. Has experienced a single, first clinical event suggestive of MS within 75 days prior to Screening (clock starts 24 hours after onset). The event must be a new neurological abnormality present for at…	To be eligible for inclusion in this trial the subject must not meet any of the following criteria: 1. Subject has a diagnosis of multiple sclerosis (per McDonald criteria, 2005) 2. Subject has any other disease that could better explain the subject’s signs and symptoms 3. Subject has complete transverse myelitis or bilateral optic neuritis 4. Subject uses or has used any other approved MS diseas…
CTRI/2009/091/000066	CTRI2009091000066	NA	NA	NA	NA	Exclusion Criteria: 1. Patients who have received systemic corticosteroids for a COPD exacerbation in the 6 weeks prior to screening or during the run-in period 2. Patients requiring long-term oxygen therapy (>15 h a day) for chronic hypoxemia 3. Patients who have had a respiratory tract infection within 6 weeks prior to screening 4. Patients with concomitant pulmonary disease 5. Patients with a …
CTRI/2009/091/000068	CTRI2009091000068				Females with type II Diabetes Mellitus on oral hypoglycemics,age-30-65yrs	H/o chest pain,stroke,autonomic neuropathy,severe limiting osteo arthritis
CTRI/2009/091/000070	CTRI2009091000070				ADULT COLORECTAL MAJOR RESECTIONS	DM LIVER DISEASE RENAL DISEASE MULTIVISCREAL RESECTION COMPLEX RECONSTRUCTION GERD OBESITY
CTRI/2009/091/000071	CTRI2009091000071				1. Patients undergoing partial gastrectomy for gastric adenocarcinoma. 2. Age of the patient: 18 years and above.	Patients who have undergone prior gastric operations or vagotomy
CTRI/2009/091/000072	CTRI2009091000072				All women who desired laparoscopic sterilization under local analgesia and sedation were included in the study	known hypersensitivity to local anesthetics, history of seizures or known cardiac or renal disease
CTRI/2009/091/000073	CTRI2009091000073				&#61600; Newly diagnosed pediatric (age < 18 yrs) patients with acute lymphoblastic leukemia in first complete remission after induction and planned for consolidation chemotherapy or patients with rhabdomyosarcoma (RMS)/Ewing?s sarcoma (ES) and osteogenic sarcoma (OGS) planned for first cycle of chemotherapy. &#61600; ECOG performance status < 2 (Karnofsky >=60%). &#61600; Life expectancy of grea…	&#61600; Patients who have had GCSF prior to entering the study or those who have not recovered from adverse events due to agents administered earlier. &#61600; Patients may not be receiving /received any other investigational agents within past 4 weeks. &#61600; Any planned radiotherapy during the study period. &#61600; History of allergic reactions attributed to compounds of similar chemical or…
CTRI/2009/091/000075	CTRI2009091000075	18.00 Year(s)	45.00 Year(s)	Female	women undergoing elective or emergency caesarean section.	Antepartum Haemorrhage,Severe Preeclampsia,Prolonged and Obstructed labour,Hb below 8gm/dl,Multiple Pregnancy,Polyhydramnios and associated Myoma of uterus,Cardiovascular,renal ,hepatic and connective tissue disorders.
CTRI/2009/091/000078	CTRI2009091000078				1. Patient presents in the physical/neurological examination with low back pain with or without radiation into the lower limb that must display a topography compatible with the L1 to S1 territory and/or respective sensory or motoric impairments. 2. Patient must have chronic neuropathic low back pain with a minimum intensity of ?40 mm? (moderate) or greater on the Visual Analogue Scale (VAS; 100-m…	1. Females who are pregnant or lactating, or of childbearing potential, defined as follows: surgically sterilized for less than one year; aged &#8805; 50 years and post-menopausal condition started less than 24 months prior to the screening visit; or aged < 50 years and post-menopausal condition started less than 24 months prior, and/or post-menopausal status has not been confirmed by determinati…
CTRI/2009/091/000082	CTRI2009091000082	40.00 Year(s)	99.00 Year(s)	Both	1) Adults aged ≥40 years 2) Diagnosis of COPD (moderate to severe as classified by the GOLD Guidelines, 2007) and: Smoking history of at least 10 pack years Post-bronchodilator FEV1 <80% and ≥30% of the predicted normal value at screening (Visit 2). Post-bronchodilator FEV1/FVC < 70% at screening	1) Patients who have received systemic corticosteroids for a COPD exacerbation in the 6 weeks prior to screening or during the run-in period 2) Patients requiring long-term oxygen therapy (>15 h a day) for chronic hypoxemia 3) Patients who have had a respiratory tract infection within 6 weeks prior to screening 4) Patients with concomitant pulmonary disease 5) Patients with a history of asthma 6)…
CTRI/2009/091/000084	CTRI2009091000084				1. For 18 to 65 years of age Women are authorized to participate in this clinical study if they meet the following criteria: &#61607; Has been surgically sterilized or post menopausal for at least one year OR &#61607; Is of childbearing potential, and all of the following conditions are met: -had normal menstrual periods for the 3 months prior to study entry, and -has a negative serum pregnancy t…	1. Patient diagnosed with traumatic bowel perforation with surgery within 12 hours; perforation of gastroduodenal ulcers with surgery within 24 hours. Other intra-abdominal processes in which the primary etiology is not likely to be infectious. 2. Patient with abdominal wall abscess or small bowel obstruction without perforation or ischemic bowel without perforation. 3. Patient with simple cholec…
CTRI/2009/091/000085	CTRI2009091000085	18.00 Year(s)	65.00 Year(s)	Both	Histologic or cytologic confirmed diagnosis of HCC Advanced disease defined as (i) disease not eligible for surgical or loco-regional therapy or (ii) disease progressive after surgical or loco-regional therapy Patient has failed ≥ 14 days of Sorafenib treatment Cirrhotic status of Child-Pugh Class A or B with a score of 7 Eastern Cooperative Oncology Group (ECOG) performance status 0, 1, 2 Subjec…	•women of childbearing potential (WOCBP) who are unwilling or unable to use an acceptable method to avoid pregnancy •Previous or concurrent cancer that is distinct in primary site •History of active cardiac disease •Thrombotic or embolic events within the past 6 months •Any other hemorrhage/bleeding event Common Terminology Criteria for Adverse Events (CTCAE) Grade 3 within 4 weeks Inability to s…
CTRI/2009/091/000086	CTRI2009091000086				1. Women in the age group of 18 37 years (both inclusive) with normal ovulatory cycles 2. Women with body mass index (BMI) between 20 and 30 kg/m2 3. Women with primary or secondary Infertility 4. Women with negative urine pregnancy test (UPT) 5. Women with normal or clinically insignificant hematology and blood chemistry values. 6. Women whose male partner does not require surgical sperm retriev…	1. Women with gonadal failure or premature ovarian failure 2. Women with FSH >10 IU/L 3. Women with thyroid or adrenal dysfunction 4. Women with PCOS, endometrioma (endometrial thickness >4mm) or any other active pelvic pathology 5. Women with untreated fibroid tumors of the uterus of <4 cm in size (incompatible with pregnancy), including untreated submucous myoma and 12 weeks adenomyomas 6. Wome…
CTRI/2009/091/000088	CTRI2009091000088	18.00 Year(s)	55.00 Year(s)	Both	a). Unless otherwise specified, to be eligible to participate in this study, candidates must meet the following eligibility criteria at the time of the randomization: b). Aged 18 to 55 years old, inclusive, at the time of informed consent. c). Must have a confirmed diagnosis of RRMS according to McDonald criteria #1-4. d). Must have a baseline EDSS between 0.0 and 5.0, inclusive. e). Must have re…	a). Unless otherwise specified, candidates will be excluded from study entry if any of the following exclusion criteria exist at randomization: b). Other chronic disease of the immune system, malignancies, acute urologic, pulmonary, gastrointestinal disease. c). Pregnant or nursing women. Other protocol-defined inclusion/exclusion criteria may apply.
CTRI/2009/091/000090	CTRI2009091000090				-Meets criteria for mild to moderate AD with Mini-Mental State Examination score of 16 through 26 at visit 1 -Modified Hachinski Ischemia Scale score of less than or equal to 4 -Geriatric Depression Scale score of less than or equal to 6 -A magnetic resonance imaging (MRI) or computerized tomography (CT)scan in the last 2 years with no findings inconsistent with a diagnosis of Alzheimer's disease…	-Is not capable of swallowing whole oral medication -Has serious or unstable illnesses -Does not have a reliable caregiver -Chronic alcohol or drug abuse within the past 5 years -Has ever had active vaccination for AD
CTRI/2009/091/000091	CTRI2009091000091				-Have type 2 diabetes mellitus for at least 6 months prior to entering the trial. -Treated with diet and exercise alone or in combination with at least 1000 mg/day of metformin for at least 2 months prior to screening. -Have an HbA1c value of 7.0% - 10.0% at screening -Women of child-bearing potential must test negative for pregnancy at screening and agree to abstain from heterosexual intercourse…	-Use any antidiabetic agent other than metformin during the 2 months prior to screening. -Have a gastrointestinal disease that significantly impacts gastric emptying or motility or have undergone bariatric surgery. -Are currently taking prescription or over-the counter medications to promote weight loss. -Have been previously diagnosed with pancreatitis -Women who are breastfeeding. -Have a histo…
CTRI/2009/091/000093	CTRI2009091000093	18.00 Year(s)	0.00 Year(s)	Both	1. Must give written informed consent and any authorizations required by local law (e.g., Protected Health Information [PHI]). 2. Aged 18 years or older at the time of informed consent. 3. Must have previous diagnosis of systolic or diastolic heart failure. 4. Must have ADHF, requiring hospitalization, with clinical evidence for volume overload as demonstrated by at least 2 of the following featu…	1. History of an allergic reaction to any xanthine-containing substance. 2. History of seizure within the past 10 years or use of any medications for the suppression of seizures within the past 5 years. 3. History of stroke, transient ischemic attack, or head injury with loss of consciousness within the past 6 months. 4. History consistent with illicit use of drugs or alcohol abuse within 6 month…
CTRI/2009/091/000094	CTRI2009091000094				Age group-12 to 60 years anf both sexes. 1.HIV sero +ve persons. 2. CD4 below 200/cuml 3.VIRAL Load more than 400 copies/cuml 4. Not under any treatment.	HIV sero-negative persons 2. CD4 above 200/cuml 3. Viral load less than 400 copies /cuml 4. Already under any treatmwent.
CTRI/2009/091/000096	CTRI2009091000096	45.00 Year(s)	80.00 Year(s)	Both	1.Provide written informed consent before initiation of any study-related procedures 2.Symptoms of OA of the knee for at least 6 months which has required analgesic medication 3.Be between 45-80 years of age inclusive on the day of consent 4.Physician opinion that long term medication for treatment of painful OA is indicated 5.Painful osteoarthritis of the study knee determined by the investigato…	Patients will be excluded from the study if any of the following exclusion criteria apply prior to randomization: Study contra-indications 1. Symptoms of OA of both the knee and the hip that require treatment 2. Weight less than 50kg 3. Rheumatoid arthritis or other inflammatory arthritis 4. Gout or recurrent episodes of pseudogout 5. Paget?s disease 6. Articular fracture 7. Onchronosis 8. Acrome…
CTRI/2009/091/000097	CTRI2009091000097				1)patients undergoing fistula in ano surgery in day care 2)patients with general anesthesia	1)patients undergoing spinal anesthesia 2)patients admitted as in-patients for fistula surgery 3)pregnant women 4)patients with peptic ulcer disease 5) creatinine >2 mg/dl 6)all cotraindications to diclofenac
CTRI/2009/091/000098	CTRI2009091000098				1. Provide written informed consent 2. Male and female patients between the ages of 18-80 years inclusive 3. Established diagnosis of T1DM for at least 1-year as per revised WHO criteria. Diagnosis of T1DM will be based on fasting plasma C-peptide 0.2 pmol/ml and / or history of initiation of insulin treatment within 6 months after diagnosis 4. Body mass index of 18.5-34.99 kg/m2 inclusive 5. Sta…	1. History of hypersensitivity to any of the active or inactive ingredients of the test and/or reference products 2. Patient with a clinically significant abnormality (including laboratory values) at screening, on the basis of which the Investigator advises against study inclusion 3. An ECG abnormality at screening considered clinically significant by the Investigator 4. Use of insulin pump thera…
CTRI/2009/091/000099	CTRI2009091000099	25.00 Year(s)	50.00 Year(s)	Male	1. Male subjects aged between 25-50 years 2. Subject having a monogamous, heterosexual relationship 3. Male subjects with IIEF-A score 11 to 23 & IIEF-B score 21 to 35 at screening visit & baseline visit 4. Subject provides written informed consent and comes for regular follow up	1. Subjects with major psychiatric disorders 2. Subjects having a history of stroke, myocardial infarction, coronary artery disease, cardiac failure, angina, life-threatening arrhythmia within the past 6 months. 3. Subject has a history of diabetes 4. Subject has a history of spinal cord injury or a radical prostatectomy or radical pelvic surgery. 5. Subject has an anatomical deformity of the pen…
CTRI/2009/091/000100	CTRI2009091000100				1. Treatment naive males and females, >= 18 years old and <= 77 years old, with type 2 diabetes mellitus 2. Subjects must have central laboratory pre-randomization hemoglobin A1C >= 7.5 and <= 12.0%, C-peptide >= 1.0 ng/mL (0.34 nmol/L), Body Mass Index <= 45 kg/m2. 3. Must be able to perform self monitoring of blood glucose	1. AST and/or ALT >3X upper limit of normal (ULN), Serum Total bilirubin >2 mg/dL (34.2 &#956;mol/L), Creatinine kinase >3X ULN, Serum creatinine >= 1.50 mg/dL (133 &#956;mol/L) for male subjects, >= 1.40 mg/dL (124 &#956;mol/L) for female subjects. 2. Currently unstable or serious cardiovascular, renal, hepatic, hematological, oncological, endocrine, psychiatric, or rheumatic diseases.
CTRI/2009/091/000101	CTRI2009091000101				Patients must fulfill the following inclusion criteria to be eligible for enrollment into the study: 1. M/F patients b/w age of 12 to 65 (Both incusive) 2. B/w more than or equal to 35 kg at screening 3. presence of acute symptomatic uncomplicated malaria with confirmed diagnosis by blood smear with asexual forms of P. falciparum parasites only. 4. asexual parasites/µL in blood in patients b/w 1,…	If any of the following conditions apply, the patient should not be enrolled in the study. 1. Patients with severe malaria as per WHO criteria1 (Appendix B). 2. Mixed infection with another Plasmodium species at the time of presentation (including P. vivax, P. ovale and P. malariae). 3. Hemoglobin (Hb) level of 8 gm/dL. 4. A female patient who is lactating or pregnant at screening. 5. Known aller…
CTRI/2009/091/000104	CTRI2009091000104	NA	NA	NA	NA	Exclusion-Joint-disorder, diabetic retinopathy, associated severe hypertension, IHD.
CTRI/2009/091/000105	CTRI2009091000105				-Diabetes mellitus, type 2 -Treatment regimens: diet and exercise only or are taking metformin as monotherapy and are willing to discontinue this medication -Have completed at least 8 weeks of wash-out prior to randomization (if on metformin therapy at screening) -Have a qualifying HbA1c value, as determined by the central laboratory: at screening (for diet and exercise only = greater than or equ…	-Diabetes mellitus, type 1 -Taking any glucose-lowering oral agents other than metformin within 3 months prior to screening -Use of GLP-1 analog (for example, exenatide) within 6 months prior to screening or being treated within insulin (with the exception of short-term management of acute conditions that occurred more than 3 months immediately prior to screening) -Use of medications (prescriptio…
CTRI/2009/091/000108	CTRI2009091000108	18.00 Year(s)	65.00 Year(s)	Both	Patients in the age group of 18 to 65 years Patients of both sexes Patients with BMI greater or equal to 25 Patients undergoing operative procedures requiring hospitalization for at least 48 hours Patients with moderate to severe pain at baseline VAS 4 to10	1.Patients below 18 years and above 65 years of age 2.Patients with BMI < or = 25 3.OPD patients/ patients requiring hospitalization less than 48 hours 4.Patients with compromised renal function 5.Pregnant and lactating women 6.Patients with history of bronchial asthma, peptic ulceration, bronchitis 7.Patients with coagulation disorders, especially bleeding disorders 8.Mentally retarded patients …
CTRI/2009/091/000109	CTRI2009091000109				- Asthma diagnosed according to GINA guidelines - Airway reversibility - increase of at least 12% from baseline and 200ml to inhaled 400mcg salbutamol 20mcg through a pMDI with Spacer or rotahaler within 15-30 min. - FEV1 &#8805;60% of the predicted normal - Age &#8805;18 years males or females - No asthma exacerbation during past one month - On a stable dose of inhaled ICS for past 1 month. - No…	- Unable to discontinue long-acting bronchodilators including theophylline for 24 hours and short acting bronchodilators for 6 hours prior to onset on the study day. - Radiological or clinical evidence of other pulmonary diseases, COPD. - Subjects with the clinical evidence of heart failure or arrhythmias. - Concurrent diseases likely to affect the study e.g. tuberculosis, bronchogenic carcinoma,…
CTRI/2009/091/000110	CTRI2009091000110	NA	NA	NA	NA	Subjects who are refractory to the following combination therapies: purine analogue + R, purine analogue + C, or purine analogue + CR. Refractory is defined as not achieving at least a PR for a minimum duration of 6 months as determined by treating physician. Purine analogues include fludarabine, pentostatin and cladribine. Radiotherapy, radioimmunotherapy, biological therapy, chemotherapy, or ot…
CTRI/2009/091/000111	CTRI2009091000111	18.00 Year(s)	65.00 Year(s)	Both	1.Patients between 18-65 years of age 2.Patients with an established diagnosis of bronchial asthma and/or chronic obstructive pulmonary disease (COPD) requiring a combination of long acting beta 2-agonists and inhalation corticosteroids 3.Informed consent of the patient/relative	1. Pregnancy and/or lactation 2. Patients with severe or recently unstable bronchial asthma or status asthmaticus 3. Patients requiring nebulized therapy or oral corticosteroids 4. Patients with active or quiescent tuberculosis infection, glaucoma, untreated systemic fungal, bacterial, viral or parasitic infections or ocular herpes simplex 5. Patients with a clinically relevant respiratory tract …
CTRI/2009/091/000112	CTRI2009091000112				1. Patients of either sex 18-65 years 2. Subjects giving written informed consent 3. Patients with Productive Cough associated with Acute Bronchitis, AECB, Pneumonia and Asthmatic Bronchitis 4. In the opinion of the investigator, able to comply with the requirements of the protocol.	1. Patients with Cystic Fibrosis 2. Patients with Active Tuberculosis 3. Patients with lung cancer or lung metastasis 4. Patients with severe bronchiectasis 5. Patients with acute respiratory decompensation 6. Patients with Chronic respiratory insufficiency associated with resting hypoxemia, 7. Patients requiring hospitalization for parenteral antibiotic treatment 8. Patients with hypersensitivit…
CTRI/2009/091/000113	CTRI2009091000113	NA	NA	NA	NA	-You cannot have squamous cell and/or mixed small cell, non-small cell lung cancer -You cannot have received other investigational drugs within the last 30 days of entering the trial. -You cannot have previously completed or withdrawn from this study or any other study investigating pemetrexed. -You cannot have other serious on-going illnesses including active infections. -You cannot have a serio…
CTRI/2009/091/000114	CTRI2009091000114	18.00 Year(s)	65.00 Year(s)	Both	1. Male or female patients between 18-65 years of age. 2. Patients having acute musculoskeletal pain e.g. musculoskeletal injuries, myalgia, neck pain, limb pain, low back pain, joint pain, widespread musculoskeletal pain 3. Patients willing to give written informed consent and willing to comply with trial protocol. comply with trial protocol.	1. Patients previously sensitive to dexketoprofen, to diclofenac, to paracetamol, to any other NSAID, or to any of the ingredients of the product 2. Patients in whom substances with a similar action (e.g. Aspirin, or other NSAIDs) precipitate attacks of asthma, bronchospasm, acute rhinitis, or cause nasal polyps, urticaria or angioneurotic oedema. 3. Patients with active or suspected gastrointest…
CTRI/2009/091/000115	CTRI2009091000115				1. Disease specifications: a. Phase I component: Radiation naïve subjects with histologically and/ or cytologically confirmed squamous cell carcinoma of head and neck that is non-metastatic, unresectable and recurrent. Radiation naïve subjects with non-recurrent, non-metastatic, unresectable, disease can also be enrolled if he/she is intolerant to and/or unwilling for chemoradiotherapy involving …	1. Nasopharyngeal carcinoma 2. Any other investigational drug therapy within 1 month prior to day 1 of study drug administration or non-recovery (to grade less than equal to 1) from adverse effects of the investigational agent received prior to this period. 3. History of unstable angina or myocardial infarction or stroke within 6 months prior to initiation of protocol treatment. 4. QTcF more than…
CTRI/2009/091/000116	CTRI2009091000116	1.00 Year(s)	18.00 Year(s)	Both	Frequently relapsing steroid sensitive nephrotic syndrome with or without steroid dependence Age <18 years Written informed consent	Previous treatment with levamisole, cyclosporine or mycophenolate mofetil
CTRI/2009/091/000117	CTRI2009091000117				a). Aged 18 to 55 years old, inclusive at the time of informed consent. b). Must have confirmed diagnosis of RRMS according to McDonald criteria #1-4. c). Must have a baseline EDSS between 0.0 and 5.0, inclusive. d). Must have relapsing-remitting disease course.	a). Other chronic disease of immune system, malignancies, urologic, pulmonary, gastrointestinal disease b). Pregnant or nursing women Other protocol-defined inclusion/exclusion criteria may apply.
CTRI/2009/091/000118	CTRI2009091000118	18.00 Year(s)	55.00 Year(s)	Both	Patients with chronic asthma who actively smoke at least 0.5 to no more than 2 packs of cigarettes a day	Patient can not have a diagnosis of Chronic Obstructive Pulmonary Disease (COPD) or emphysema
CTRI/2009/091/000119	CTRI2009091000119	18.00 Year(s)	80.00 Year(s)	Both	Patients between 18 and 80 years old with type 2 diabetes and insufficient glycemic control (HbA1c 7% to 10%) despite therapy with a sulfonylurea drug Age minimum: 18 Years Age maximum: 80 Years Gender: Both	Myocardial infarction,stroke or transient ischaemic attack in last 6 months - Treatment with rosiglitazone, pioglitazone, GLP-1 analogues, insulin or anti-obesity drugs in the past 3 months - Impaired hepatic function - Severe renal impairment - Current treatment with systemic steroids - Change in thyroid hormone dosage - Hereditary galactose intolerance
CTRI/2009/091/000121	CTRI2009091000121				1. &#8805; 18 and &#8804; 78 years old 2. Type 2 diabetes 3. Taking stable dose of basal or pre-mixed insulin for at least 8 wks 4. If taking metformin, dose must be stable for &#8805; 2 months 5. A1C &#8805; 7.5% and &#8804; 11.0% 6. BMI &#8804; 45 kg/m² 7. Fasting C-peptide &#8805; 0.8 ng/mL	1. WOCBP unable or unwilling to use acceptable birth control 2. Women who are pregnant or breastfeeding 3. Significant cardiovascular history in last 6 months 4. Active liver disease 5. Renal impairment 6. Anemia 7. Only using short-acting or rapid-acting insulin
CTRI/2009/091/000123	CTRI2009091000123				1.Has a diagnosis of type 2 diabetes mellitus with either: a.Failed diet and exercise therapy alone as demonstrated by inadequate glycemic control while receiving no antidiabetic treatment within the two months prior to Screening, or b.Failed treatment with oral monotherapy alone (may include treatment with two or more antidiabetic agents if for less than 7 days) as demonstrated by inadequate gly…	1.Systolic blood pressure greater than or equal to 160 mm Hg and/or diastolic pressure greater than or equal to 100 mm Hg. 2.Hemoglobin less than or equal to 12 g/dL (less than or equal to 120 gm/L) for males or less than or equal to 10 g/dL (less than or equal to 100 gm/L) for females. 3.Alanine aminotransferase greater than or equal to 3 times the upper limit of normal. 4.Calculated creatinine …
CTRI/2009/091/000125	CTRI2009091000125	18.00 Year(s)	80.00 Year(s)	Both	1.Male and female patients with a diagnosis of type 2 diabetes mellitus, either treatment drug naïve patients or previously treated patients with not more than one oral antidiabetic drug. Antidiabetic therapy has to be unchanged for 10 weeks prior to informed consent 2. Diagnosis of type 2 diabetes prior to informed consent 3. Glycosylated haemoglobin A1c (HbA1c) at Visit 1a (Screening): For pati…	1. Myocardial infarction, stroke or TIA within 6 months prior to informed consent 2. Impaired hepatic function, defined by serum levels of either ALT (SGPT), AST (SGOT), or alkaline phosphatase (AP) above 3 x upper limit of normal (ULN) as determined at Visit 1a 3. Known hypersensitivity or allergy to BI 1356 or its excipients or metformin or placebo 4. Treatment with rosiglitazone or pioglitazon…
CTRI/2009/091/000126	CTRI2009091000126				? Patients 18-78 years old inclusive at Visit 1 ? T2DM patients treated with metformin for at least 3 months and a stable dose of at least 1500 mg daily for a minimum of 4 weeks prior to Visit ? Patient agreement to maintain same dose of metformin throughout study ? HbA1c of &#8805; 7.0 and &#8804; 9.5 % at Visit 1 ? Body Mass Index (BMI) in the range of 22-45 kg/m2 at visit 1	? Pregnant or nursing (lactating) women ? FPG &#8805; 270 mg/dL ( &#8805; 15.0 mmol/L)
CTRI/2009/091/000128	CTRI2009091000128	18.00 Year(s)	80.00 Year(s)	Both	Each patient must meet all of the following inclusion criteria to be enrolled in the study: 1. Age 18 to 80 2 Diagnosis of moderately to severely active ulcerative colitis 3. Demonstrated, over the previous 5 year period, an inadequate response to, loss of response to, or intolerance of at least one conventional therapy as defined by the protocol 4. May be receiving a therapeutic dose of conventi…	Exclusion Criteria: 1. Evidence of abdominal abscess at the initial screening visit 2. Extensive colonic resection, subtotal or total colectomy 3. Ileostomy, colostomy, or known fixed symptomatic stenosis of the intestine 4. Have received non permitted IBD therapies within 30 days (within 90 days for biologics) 5. Chronic hepatitis B or C infection 6. Active or latent tuberculosis
CTRI/2009/091/000129	CTRI2009091000129				1. Subject of either sex and age between 18-65 years 2. Subject with Major Depressive Disorder of at least 4 weeks' duration 3. Subject with Hamilton rating score for depression more then 17	1. Patient with features of psychosis 2. Subjects with bipolar disorder 3. Concomitant use of other antidepressants 4. Endocrine disease other than Type 2 diabetes 5. Hypersensitivity to Venlafaxine or Desvenlafaxine 6. History of arrhythmias 7. History of congestive heart failure 8. History of coronary artery disease 9. History of stroke 10. Severe hypertension 11. Liver impairment 12. Narrow an…
CTRI/2009/091/000132	CTRI2009091000132	20.00 Year(s)	35.00 Year(s)	Female	normal pregnancies between 18 and 20 weeks multi gravidae with at least one live child	associated medical problems (diabetes, hypertension, psychiatric illness etc) multiple pregnancies IVF pregnancy maternal physical abnormalities fetal abnormality previous exposure to yoga or vigorous physical exercises.
CTRI/2009/091/000134	CTRI2009091000134				? Patients at least 18 years of age at Visit 1 ? Drug naïve patients with T2DM diagnosed at least 2 months prior to Visit 1 ? HbA1c &#8805; 7.0 % and &#8804; 10.0% at Visit 1 ? Body Mass Index (BMI) in the range of 22-45 kg/m2 at Visit 1	? Pregnant or lactating female ? FPG &#8805; 270 mg/dL (&#8805;15 mmol/L)
CTRI/2009/091/000135	CTRI2009091000135	18.00 Year(s)	80.00 Year(s)	Both	1. Age 18 to 80 2. Diagnosis of moderately to severely active Crohns disease 3. CD involvement of the ileum andor colon 4. Demonstrated, over the previous 5 year period, an inadequate response to, loss of response to, or intolerance of at least one conventional therapy as defined by the protocol 5. May be receiving a therapeutic dose of conventional therapies for IBD as defined by the protocol	1. Evidence of abdominal abscess at the initial screening visit 2. Extensive colonic resection, subtotal or total colectomy 3. History of >3 small bowel resections or diagnosis of short bowel syndrome 4. Ileostomy, colostomy, or known fixed symptomatic stenosis of the intestine 5. Have received non permitted IBD therapies within 30 days (within 90 days for biologics) 6. Chronic hepatitis B or C i…
CTRI/2009/091/000137	CTRI2009091000137	NA	NA	NA	NA	Inclusion exclusion criteria:Healthy, ambulant, unmarried girls aged 10-18 years with intact uterus, residing in the selected villagesEligible girl as well as either or both the parents/legal guardian willing to sign a written informed consentExclusion criteria: Participant having any allergies to medications, food, or any vaccine Participant who has experienced a serious reaction after receiving…
CTRI/2009/091/000138	CTRI2009091000138	18.00 Year(s)	65.00 Year(s)	Both	1. Previous treatment in Study C13004, Study C13006 or Study C13007 that, in the opinion of the investigator, was well tolerated 2. May be receiving a therapeutic dose of conventional therapies for IBD as defined by the protocol	1. Development of any new, unstable, or uncontrolled disease
CTRI/2009/091/000139	CTRI2009091000139				Patients must meet all of the following criteria to participate in this study: 1.Patient has histologically or cytologically documented, unresectable, locally advanced or metastatic Stage IIIb/IV NSCLC. 2.Patient has measurable disease (at least one measurable primary or other intrathoracic/supraclavicular lesion &#8805;2 cm). 3.Patient has archival tumor tissue available (at site or confirmed at…	A patient meeting any of the following criteria is not eligible to participate in this study: 1.Patient who has had chemotherapy within 2 weeks prior to entering the study, or biological therapy such as bevacizumab (Avastin) within 4 weeks prior to entering the study, or who has not recovered to at least grade 1 or baseline from adverse events due to agents administered prior to entering the stud…
CTRI/2009/091/000140	CTRI2009091000140	30.00 Year(s)	99.00 Year(s)	Both	Patient has type 2 diabetes mellitus Patient is on dialysis.	Patient has type 1 diabetes mellitus or a history of ketoacidosis Patient is on a new weight loss program Patient has active liver disease Patient has been on dialysis for less than 6 months
CTRI/2009/091/000141	CTRI2009091000141				1. All patients must have a diagnosis of chronic obstructive pulmonary disease and must meet the following spirometric criteria:post-bronchodilator FEV1<80% of predicted normal (ECSC) and a post-bronchodilator FEV1/FVC <70% at Visit 1 2. Male or female patients, 40 years of age or older 3. Patients must be current or ex-smokers with a smoking history of more than 10 pack years:	1. Patients with a significant disease other than COPD; a significant disease is defined as a disease which, in the opinion of the investigator, may (i) put the patient at risk because of participation in the study, (ii) influence the results of the study, or (iii) cause concern regarding the patient’s ability to participate in the study 2. Patients with clinically relevant abnormal baseline haem…
CTRI/2009/091/000142	CTRI2009091000142	5.00 Year(s)	15.00 Year(s)	Both	ASA grade I and II children aged 5-15 years undergoing vitreo-retinal surgery will be studied after informed parental consent.	1. Parents of children unwilling to give consent. 2. Patients on peri-operative steroids. 3. Patients with any contra-indication to administering sub-tenon?s block i.e prior redness, inflammation in the eye. 4. any child undergoing only silicone oil removal surgery ( this is a minor posterior segment surgery.)
CTRI/2011/12/002221	CTRI201112002221	18.00 Year(s)	45.00 Year(s)	Male	1.Male subjects aged between 18 and 45 years (including both). 2.Subjects weight within Âą15% of the ideal height-weight chart of Life Insurance Corporation of India for non-medical cases. 3.Ability to communicate effectively with study personnel. 4.Willingness to adhere to the protocol requirements. 5.Able to give consent for participation in the trial. 6.Normal health as determined by personal …	1.History of hypersensitivity to Interferon beta 1 b or any other related drug or preexisting increase in Interferon response marker (baseline serum neopterin concentration) 2.Active liver disease and/or liver transaminases greater than 1.5 X upper limit of normal or renal insufficiency (serum creatinine 1.5 mg/dL). 3.History of depression necessitating hospitalisation, two or more recurrent epis…
CTRI/2009/091/000145	CTRI2009091000145				Patient is male or female 18 years of age or older Patient is HIV positive Patient is naïve to antiretroviral therapy (ART) or has received less than 7 days total of any ART	Patient is a user of recreational or illicit drugs or has had a recent history (within the last year) of drug or alcohol abuse or dependence Patient has documented resistance to tenofovir or emtricitabine Patient is currently participating or has participated in a study with an investigational compound or device within 45 days of signing informed consent Patient is pregnant or breastfeeding, or e…
CTRI/2009/091/000146	CTRI2009091000146	18.00 Day(s)	99.00 Year(s)	Both	Patient must be 18 years or older with confirmed diagnosis of malignant pleural mesothelioma Patient must have failed prior chemotherapy that included pemetrexed, if available, with either cisplatin or carboplatin Patient must have adequate bone marrow, liver and kidney function Patient must be capable of self-care and out of bed for more than 50% of waking hours Patient must have ability to swal…	Patient has been treated with other investigational agent that has similar properties Patient has an active infection within 2 weeks of the start of study drug, or had treatment with intravenous antibiotic, antiviral, or antifungal medications within 2 weeks of the start of study drug Patient is pregnant or breast feeding
CTRI/2009/091/000147	CTRI2009091000147	40.00 Year(s)	99.00 Year(s)	Both	1. All patients must have a diagnosis of chronic obstructive pulmonary disease and must meet the following spirometric criteria:post-bronchodilator FEV1<80% of predicted normal (ECSC) and a post-bronchodilator FEV1/FVC <70% at Visit 1 2. Male or female patients, 40 years of age or older 3. Patients must be current or ex-smokers with a smoking history of more than 10 pack years.	1. Patients with clinically relevant abnormal baseline haematology, blood chemistry, or urinalysis; all patients with an SGOT >x2 ULN, SGPT >x2 ULN, bilirubin >x2 ULN or creatinine >x2 ULN 2. Patients with a history of asthma and/or total blood eosinophil count greater than 600/mm3 3. Patients with thyrotoxicosis, paroxysmal tachycardia (>100 beats per minute) 4. Patients with a history of myocar…
CTRI/2009/091/000148	CTRI2009091000148	18.00 Year(s)	99.00 Year(s)	Both	? Age of 18 years or older ? Clinical diagnosis of chronic hepatitis C ? Infection with HCV genotype 2 or 3 ? No previous IFNα-based therapy	? Women of child-bearing potential if not using double barrier method of contraception, pregnant or nursing ? Fertile males, unless condom with spermicide is used and female partner agrees to use one or more of the acceptable methods until 7 months after last dose of RBV ? History or current evidence of decompensated liver disease; other forms of liver disease ? Coinfection with hepatitis B virus…
CTRI/2009/091/000149	CTRI2009091000149	18.00 Year(s)	99.00 Year(s)	Both	Key Exclusion Criteria Prior chemotherapy, chemoradiation, or investigational agent for SCLC Prior radiotherapy to >25% of the bone marrow Symptomatic or untreated central nervous system metastases (with exceptions) Currently or previously treated with biologic, immunologic or other therapies for SCLC Current serious or nonhealing wound or ulcer History of prior concurrent other malignancy (with …	Key Exclusion Criteria Prior chemotherapy, chemoradiation, or investigational agent for SCLC Prior radiotherapy to 25% of the bone marrow Symptomatic or untreated central nervous system metastases (with exceptions) Currently or previously treated with biologic, immunologic or other therapies for SCLC Current serious or nonhealing wound or ulcer History of prior concurrent other malignancy (with e…
CTRI/2009/091/000150	CTRI2009091000150				1) Patients belonging to age groups 20 to 60 2) ASA grades 1 and 2 patients of both sexes 3) Type of surgery - Elective lower abdominal surgeries	1) Patients below 20 years and above 60 years 2)ASA grades more than 2 3) Patients with spinal deformities, previous spine surgeries, coagulation abnormalities, serious pulmonary and cardiovascular diseases 4)Patients with intra abdominal mass/ pregnancy 5)Patients with documented drug allergy to Bupivacaine or Ephedrine 6)Patients in whom anticipated operative blood loss is greater than 10% of b…
CTRI/2012/02/002431	CTRI201202002431	16.00 Year(s)	85.00 Year(s)	Both	Established diagnosis of partial onset seizures, including simple partial motor, complex partial, or secondarily generalized seizures, for at least 1 year. Must have had a neuroimaging procedure within 5 years, including a computed tomography (CT) scan or magnetic resonance imaging (MRI)	History of status epilepticus or epilepsia partialis continua in the 6 months before study entry. Status epilepticus is defined as sequential seizures without full recovery of consciousness between seizures, or more than 30 minutes of continuous seizure activity
CTRI/2009/091/000154	CTRI2009091000154				Patient has type 2 diabetes mellitus Between the ages of 18 and 70	Patient has a history of type 1 Diabetes Mellitus or ketoacidosis. Patient is on a weight loss program and is not in the maintenance phase or is taking weight loss medication. Patient has had surgery within 30 days of starting the study or has planned major surgery during the study
CTRI/2009/091/000160	CTRI2009091000160				18 years of age or older - Endometrial cancer - Patients must have been treated with one cytotoxic regimen - At least one measurable lesion - ECOG performance status less than or equal to 1 - Minimum life expectancy of 3 months - Adequate renal and hepatic function - Adequate bone marrow function - Serum cholesterol <350 mg/dL and triglycerides < 400 mg/dL - Able to understand and give written in…	More than one prior regimen of cytotoxic chemotherapy - Prior therapy with hormonal agents - Women who are pregnant or lactating - Presence of brain or other central nervous system metastases - Prior therapy with rapamycin, rapamycin analogues or tacrolimus or known sensitivity to these agents - Anticancer treatment (chemotherapy, radiotherapy) within 4 weeks prior to randomization - Ongoing toxi…
CTRI/2009/091/000161	CTRI2009091000161	18.00 Year(s)	99.00 Year(s)	Both	Diagnosed with type 2 diabetes for at least 6 months Stable treatment with a total daily dose of at least 1500 mg metformin or maximum tolerated dose (minimum 1000 mg) with or without one other OAD (sulphonylureas, meglitinides, thiazolidinediones or DPP-4 inhibitors) for at least 3 months Subject is insulin-naive (short-term insulin treatment of up to 14 days is allowed) HbA1c 7.0-9.0 % (both in…	Any contraindication to insulin detemir or insulin glargine according to the local labelling Receipt of any investigational product within 4 weeks Anticipated change of dose of any systemic treatment with products, which in the Investigator's opinion could interfere with glucose metabolism (e.g. systemic corticosteroids) Clinically significant diseases which, in the Investigator's opinion may con…
CTRI/2009/091/000162	CTRI2009091000162	18.00 Year(s)	65.00 Year(s)	Both	1.Patients between 18-65 years of age 2.Patients with established diagnosis of co-morbid depression & anxiety (Diagnostic and Statistical Manual of Mental Disorders, Fourth Edition DSM-IV) with a total Hamilton Rating Scale for Depression (HAM-D) score more than and or equal to 14 and total Hamilton Rating Scale for Anxiety (HAM-A) score more than and or equal to 12 3.Informed consent of the pati…	1.Pregnancy and/or lactation 2.Patients with a history of mania, schizophrenia, seizures, narrow angle glaucoma, pre-existing CNS depression or coma, respiratory depression, acute pulmonary insufficiency, myasthenia gravis or sleep apnoea, chronic pulmonary insufficiency and/or muscle weakness 3.Patients with suicidal tendencies 4.Patients operating hazardous machinery, including automobiles 5.Pa…
CTRI/2011/04/001694	CTRI201104001694	18.00 Year(s)	65.00 Year(s)	Both	1.Patients of either sex more than or equal to 18 years of age. 2.Patients with established diagnosis of euvolemic or hypervolemic hyponatremia with serum sodium levels less than or equal to 130 mEq/L. 3.Informed consent of the patient / relative.	1.Pregnancy and/or Lactation. 2.Patients with significant orthostatic hypotension or supine systolic blood pressure less than 90 mm of Hg. 3.Patients with uncontrolled hypertension, cardiac arrhythmias or diabetes mellitus. 4.Patients with moderate to severe hepatic and /or renal dysfunction. 5.Patients with known hypersensitivity to Conivaptan hydrochloride or any of the components of the study …
CTRI/2009/091/000168	CTRI2009091000168				We will include all cases of partially accommodative and non-accommodative esotropia (essential infantile esotropia) qualifying for bilateral bimedial rectus recession and cases of exotropia (alternating exotropia and intermittent exotropia) requiring bilateral lateral rectus recession surgeries.	We will exclude patients who are unable to cooperate due to neurological disorders, systemic diseases ocular inflammatory conditions, under gone previous ocular surgeries ,hormonal imbalances, and those who have an allergic diathesis.
CTRI/2009/091/000171	CTRI2009091000171	NA	NA	NA	NA	Exclusion criteria: 1. Patient unable or not willing to comply with the protocol regulations. 2. The patient is amenable to surgical resection of the tumor. 3. Tumor surgery, tumor debulking, or other neurosurgery within 30 days prior to randomization. 4. Radiotherapy or stereotactic (gamma knife) radiosurgery within 3 months prior to randomization. 5. Prior interstitial brachytherapy of the brai…
CTRI/2009/091/000172	CTRI2009091000172	18.00 Year(s)	60.00 Year(s)	Both	a) Males or females with non-child bearing potential in the age group of 18-60 yrs of Indian origin.. b) Established CLI, clinically and hemodynamically confirmed as per Rutherford - II-4, III-5, or III-6; Patients having Infra-inguinal arterial occlusive disease with rest pain or ischemic ulcer/necrosis, who are not eligible for or have failed traditional revascularization treatment (No option p…	a) Patients with CLI suitable for surgical or percutaneous revascularization as determined by the surgeon performing vascular procedure and patients with any acute/chronic inflammatory condition b) CLI patient requiring amputation proximal to trans-metatarsal level c) Patients with gait disturbance for reasons other than CLI. d) Type I diabetes e) Patients having respiratory complications/left ve…
CTRI/2009/091/000173	CTRI2009091000173	NA	NA	NA	NA	? History of hypersensitivity to any drug or history of allergic reactions/atopy. ? Any evidence of organ dysfunction or any clinically significant deviation from the normal, in physical or clinical determinations. ? Presence of disease markers of HIV 1 or 2, Hepatitis B or C viruses or venereal infection. ? Presence of values, which are out of acceptable limits for hemoglobin, RBC count, hematoc…
CTRI/2009/091/000174	CTRI2009091000174				1. Male and females,18 to 77 years old, with type 2 diabetes mellitus 2. Subjects must have central laboratory pre-randomization A1C 7.0 and 10.0% 3. C-peptide 1.0 ng/mL (0.34 nmol/L) 6. Body Mass Index upto 45 kg/m² 7. Must be able to perform self monitoring of blood glucose	1. AST and/or ALT >3X upper limit of normal (ULN) 2. Serum Total bilirubin >2 mg/dL (34.2 &#956;mol/L) 3. Creatinine kinase >3X ULN 4. Serum creatinine 1.50 mg/dL (133 mol/L) for male subjects, 1.40 mg/dL (124 mol/L) for female subjects 5. Currently unstable or serious cardiovascular, renal, hepatic, hematological, oncological, endocrine, psychiatric, or rheumatic diseases.
CTRI/2009/091/000175	CTRI2009091000175				Currently receiving aripiprazole at time of screening Men and women ages 18 to 70	All patients previously discontinued from an aripiprazole study for any reason Active alcohol or substance abuse Patients who represent a significant risk of committing suicide Patients with clinically significant abnormal laboratory test results, vital signs or ECG findings
CTRI/2009/091/000176	CTRI2009091000176	20.00 Year(s)	70.00 Year(s)	Both	a) Patients with STEMI aged between 20 and 70 years, either males or females with non-child bearing potential, after 2 days of successful PCI. b) Patient has global left ventricular systolic dysfunction with an ejection fraction of <50% and >30%. c) ECG with sign of acute anterior MI with ST-elevation ≥ 2 mm in at least 2 of the following leads I, AVL, V1-V6, or ECG with sign of acute inferoposte…	a) History of acute/chronic inflammatory condition or severe aortic stenosis or insufficiency; severe mitral stenosis or severe mitral insufficiency. b) Severe co-morbidity associated with a reduction in life expectancy of less than 1 year. c) Advanced renal dysfunction and creatinine &#8805; 2mg%. d) Advanced hepatic dysfunction. e) Have clinically serious and/or unstable intercurrent infection,…
CTRI/2009/091/000177	CTRI2009091000177				Patient has been informed about the study and has given her/his written informed consent. 2. Patient completed the treatment period of study NW-1029/01-08, or, if the patient discontinued prematurely, he/she returned for at least 2 of the scheduled efficacy evaluations at Weeks 2, 4, 6, and 9 and completed the final efficacy evaluation at Week 12 as part of the Retrieved Dropout (RDO) population.…	Patient is unwilling or unable to give written informed consent. 2. Patient has a serious AE (SAE) or clinically significant medical condition ongoing from study NW-1029/01-08 that would put them at risk for continuing treatment, or has deteriorated significantly during the initial treatment period. 3. Patient discontinued Study NW-1029/01-08 prematurely for any reason, and did not return for at …
CTRI/2009/091/000179	CTRI2009091000179	35.00 Year(s)	99.00 Day(s)	Both	1. Subjects willing to give a written informed consent. 2. Subjects aged 35 years and above. 3. Subjects diagnosed with COPD as per GOLD guidelines (FEV1/FVC < 70% and FEV1 < 80% predicted) with FEV1 <65% of predicted normal value and >0.70 L at screening visit. 4. Smoking history of at least 10 pack-years.	1. Subjects requiring continuous supplemental oxygen therapy. The use of supplemental oxygen, not exceeding 2 L/minute, at night time only and/or only during exercise is allowed. 2. Change in dose or type of any medications for COPD within 14 days prior to the screening visit. 3. History of asthma or any chronic respiratory disease other than COPD. 4. Hospitalization for pulmonary exacerbation wi…
CTRI/2009/091/000180	CTRI2009091000180	NA	NA	NA	NA	1. Near fatal or life-threatening (including intubation) asthma within the past year. 2. Hospitalisation or an emergency visit for asthma within the 4 weeks before the screening visit. 3. Known history of systemic (injectable or oral) corticosteroid medication within 1 month of the Screening Visit. 4. Known history of omalizumab use within the past 6 months. 5. Current evidence or known history o…
CTRI/2009/091/000181	CTRI2009091000181				? Signed written informed consent to be obtained ? Women of at least 18 yrs of age ? Women of child bearing potential (WOCBP) must be using an adequate method of contraception to avoid pregnancy throughout the study and for up to 8 weeks after the last dose of investigational product in such a manner that the risk of pregnancy is minimized ? WOCBP must have a negative serum or urine pregnancy tes…	? WOCBP who are unwilling or unable to use an acceptable method of contraception ? Women who are pregnant (including positive pregnancy test at enrollment or prior to study drug administration) or breast feeding. ? Patients who have received prior treatment (including hormonal therapy, chemotherapy, radiotherapy or biological therapy) for LABC. Concomitant use of above therapy will not be allowed…
CTRI/2009/091/000182	CTRI2009091000182	16.00 Year(s)	80.00 Year(s)	Both	Ages Eligible for Study: 16 Years to 80 Years Genders Eligible for Study: Both Accepts Healthy Volunteers: No Current diagnosis of symptomatic pulmonary arterial hypertension (PAH) classified by one of the following: idiopathic arterial hypertension (IPAH), primary pulmonary hypertension (PPH), familial pulmonary arterial hypertension (FPAH) or pulmonary arterial hypertension (PAH) associated wit…	Previous exposure to an endothelin receptor antagonist (ETRA) such as sitaxsentan, bosentan or ambrisentan.
CTRI/2009/091/000183	CTRI2009091000183	16.00 Year(s)	80.00 Year(s)	Both	Ages Eligible for Study: 16 Years to 80 Years Genders Eligible for Study: Both Accepts Healthy Volunteers: No Previously enrolled in B1321001 for at least 4 weeks. Previously enrolled in B1321003, discontinued from the study. Completed the B1321003 study as planned.	Treated with an investigational drug (other than sitaxsentan or sildenafil in either B1321001 or B1321003) or device that has not received regulatory approval within the 30 days prior to Baseline/Day 1 or during the study.
CTRI/2009/091/000184	CTRI2009091000184	16.00 Year(s)	80.00 Year(s)	Both	Ages Eligible for Study: 16 Years to 80 Years Genders Eligible for Study: Both Accepts Healthy Volunteers: No Previously enrolled in B1321001 and completed the 12-week study as planned.	Treated with an investigational drug, other than sitaxsentan sodium in B1321001, or device that has not received regulatory approval within the 30 days prior to Baseline/Day 1 or during the study.
CTRI/2009/091/000187	CTRI2009091000187	40.00 Year(s)	99.00 Year(s)	Both	Diagnosis of COPD (moderate-to-severe as classified by the Global Initiative for Chronic Obstructive Lung Disease (GOLD) Guidelines) and: Smoking history of at least 20 pack-years Post-bronchodilator FEV1 < 80% and ≥ 30% of the predicted normal value Post-bronchodilator FEV1/FVC (forced vital capacity) < 70%	Patients who have been hospitalized for a COPD exacerbation in the 6 weeks prior to Visit 1 or during the run-in period Patients requiring long-term oxygen therapy (> 15 hours a day) for chronic hypoxemia Patients who have had a respiratory tract infection within 6 weeks prior to screening Patients with concomitant pulmonary disease Patients with a history of asthma Patients with diabetes Type I …
CTRI/2009/091/000190	CTRI2009091000190	30.00 Year(s)	99.00 Year(s)	Female	1.Postmenopausal women diagnosed as osteoporosis with T score between ranges of -2.5 to -4 at any one of the two sites measured (lumbar spine and femoral neck). 2. Subjects who are in the opinion of the investigator, likely to comply with the protocol and the investigator?s instructions during the study period. 3. Subjects giving informed consent for participation in the study.	1. History of hypersensitivity to teriparatide or any other PTH. 2. History of nephrolithiasis/ urolithiasis in the past 1 year. 3. Abnormal liver function test (ALT/AST>/= 2.5 times UNL) or kidney function test (serum creatinine >/= 2.0 mg/dl and calculated GFR value). 4. Abnormal or clinically significant laboratory values of parathyroid hormone (PTH), Serum Calcium (Ca), and Alkaline phosphata…
CTRI/2009/091/000193	CTRI2009091000193	18.00 Day(s)	99.00 Day(s)	Male	For inclusion in the study patients must fulfil all of the following criteria: 1. Provision of informed consent 2. Male, aged 18 years or older. There is no upper limit for the age criteria. 3. Histological or cytological confirmation of adenocarcinoma of the prostate 4. Documented evidence of bone metastasis on bone scan. Patients must have disease involvement <75% of the spine, pelvis and ribs …	Any of the following is regarded as a criterion for exclusion from the study: 1. Radiotherapy to bone lesion or prostatic bed within 4 weeks of starting study treatment 2. Prior cytotoxic chemotherapy (such as paclitaxel, docetaxel and mitoxantrone) for the treatment of recurrent prostate cancer (prior estramustine therapy is allowed), as well as other targeted cancer therapies (such as EGF, EGFR…
CTRI/2009/091/000194	CTRI2009091000194				1) Male or female outpatients, 50 years of age and older with a diagnosis of essential hypertension 2) Successful high quality colonoscopy at baseline including visualization of the entire colon and the cecum as confirmed by a photograph and collection of the rectal and cecal mucosal biopsy samples 3) All rectal, colon or cecal polyps found at baseline colonoscopy must be completely resected endo…	1) Previously treated in an aliskiren study. 2) Current evidence of inflammatory bowel disease, the presence of colonic ulcerations (or other indices of colitis of any type) or colorectal carcinoma including carcinoma in situ found at baseline colonoscopy. 3) History of gastrointestinal carcinoma, Crohn's disease, ulcerative colitis, microscopic colitis. 4) History of familial polyposis or heredi…
CTRI/2009/091/000195	CTRI2009091000195	NA	NA	NA	NA	Key Exclusion Criteria - Follicular lymphoma Grade 3b. - Rituximab refractory or refractory to anti-CD2O radioimmunotherapy (no response to prior rituximab or prior rituximab-containing regimen, or a response with a TTP of less than 6 months). - Cancer radiotherapy, biological therapy, or chemotherapy within 3 weeks prior to Study Day 1 (6 weeks if nitrosourea or mitomycin C). - Prior lymphoma va…
CTRI/2009/091/000196	CTRI2009091000196	18.00 Year(s)	65.00 Year(s)	Both	1. Written, signed, dated and institutional review board (IRB) or independent ethics committee (IEC) approved informed consent obtained from literate subjects before performing any screening procedures. 2. Men & Women age ≥ 18 to ≤ 65 years. 3. Established diagnosis of migraine with or without aura as defined by the International Headache Society criteria. 4. History of migraine symptoms for at l…	1.History of basilar, opthalmoplegic or hemiplegic migraine, known resistance to treatment with triptans or atypical migraine. 2.Any potentially serious neurological condition associated with headache or any other existing clinically significant neurological disease. 3.Experience of non-migraine headache on 10 days per month in the previous 6 months. 4.Use of a non-stable dose of a migraine proph…
CTRI/2009/091/000197	CTRI2009091000197	18.00 Year(s)	99.00 Year(s)	Both	1) Male or female patients 18 years and older. 2) Patients within 7-42 days of an acute myocardial infarction associated with left ventricular systolic dysfunction. 3) Documented left ventricular systolic dysfunction associated with the qualifying acute myocardial. 4) Patients must be on stable doses of the following concomitant medications for at least 2 weeks prior to Visit 1 unless contraindic…	1) Patients requiring both Angiotensin Converting Enzyme Inhibitor (ACEI) and Angiotensin Receptor Blocker (ARB) combination therapy at V1 or any time during the study. 2) Severe refractory hypertension defined as MSSBP &#8805; 180 mmHg and/or MSDBP &#8805; 110 mmHg) at Visit 2. 3) Cardiogenic shock or systolic BP < 100 mmHg or diastolic < 60 mmHg within the 24 hours prior to Visits 1 or 2 4) Est…
CTRI/2009/091/000198	CTRI2009091000198	18.00 Year(s)	99.00 Year(s)	Both	1. Patients that complete the CSPP100A2340 “Core” study through Visit 10, while on double-blind study drug. 2. Patients who are able to participate in the study, and who consent to do so after the purpose and nature of the study has been clearly explained to them (written informed consent).	1. NYHA class IV Congestive Heart Failure at Visit 1 (CSPP100A2340 ”Core” Study Visit 10). 2. Symptomatic hypotension, or reported systolic BP 90 mmHg within the 24 hours prior to Visit 1 (CSPP100A2340 ”Core” Study Visit 10). 3. Known Estimated Glomerular Filtration Rate (eGFR) 30 ml/min/1.73m2 using the MDRD formula at Visit 1 (CSPP100A2340 “Core” Study Visit 10). 4. Pregnant or nursing (lactati…
CTRI/2009/091/000200	CTRI2009091000200				This study will enrol patients both men and women with age between 21-60 years of known cases of type 2 diabetes mellitus, attending medicine or diabetic O.P.D of SGH Pune and having the following parameters -indicative of decreased insulin sensitivity:- Any of the below two criteria: 1)B.M.I > 27 kg/m2 - < 40 kg/m2 17 2)Waist circumference of > 102 cm in men or > 88 cm in women 3)High-density li…	1) Patient with type 2 diabetes mellitus with blood glucose > 250 mg/dL or patients who are currently on insulin therapy17 2) Patients with uncontrolled hypertension ( Blood pressure > 140/90mmHg in spite of anti HT drugs) 3) Patients with complications of diabetes including nephropathy & retinopathy17 4) Patients with serum levels of triglycerides >400 mg/dL17/ Patients with total cholesterol > …
CTRI/2009/091/000201	CTRI2009091000201	NA	NA	NA	NA	Exclusion Criteria: * Significant mitral stenosis * Transient atrial fibrillation caused by a reversible disorder * Active internal bleeding * Severe disabling stroke * History of intracranial bleeding * Hemorrhagic disorders
CTRI/2009/091/000204	CTRI2009091000204				1. Male and Female patients in an age group between 18 to 65 years 2. CML patients with Philadelphia positive chronic or accelerated or blast crisis phase 3. Imatinib resistant or intolerant patients 4. Patients who are willing and able to give the informed consent 5. Eastern Cooperative Oncology Group (ECOG) performance status < or = 2	1. Patients with cytogenetic or molecular resistance, but without hematologic resistance to Imatinib. 2. Patients who are pregnant, lactating or planning to conceive a child in the period surrounding the study 3. History of AIDS or tested HIV positive 4. Patients with psychiatric disorder. 5. Patients with comorbid medical conditions like uncontrolled diabetes, conduction system abnormality (firs…
CTRI/2009/091/000207	CTRI2009091000207	NA	NA	NA	NA	Exclusion Criteria: Patients meeting any of the following criteria will not be eligible for participation in the study: 1. Patients who never achieved a best response of at least minor response (MR) to at least one prior line of therapy; 2. Clinical spinal cord compression syndromes (unless patient has undergone treatment, for example, surgery or radiation therapy, and neurological findings are &…
CTRI/2009/091/000208	CTRI2009091000208	6.00 Year(s)	14.00 Year(s)	Both	Present to study centre for routine tonsillectomy, under the care of a participating surgeon. Be between 6-14 years of age on the day of consent. Provide written informed consent before initiation of any study-related procedures from a parent or legal guardian and, where appropriate, written assent themselves. We acknowledge that some children are able to provide consent, but will not recruit any…	Patients will be excluded from the study if any of the following exclusion criteria apply prior to randomization: Study contra-indications ? Patient declines assent (or consent) or parent declines consent. ? Too young (<6 years) or too old (>14 years). ? Too small (weight below 15kg at base line visit). ? Having taken any NSAID or paracetamol within 12 hours prior to the operation. ? Known to be …
CTRI/2009/091/000210	CTRI2009091000210				-Present with type 2 diabetes -Patients have been treated with a stable dose of the following for at least 3 months prior to screening: o 100 mg/day sitagliptin and o Greater than or equal to 1500 mg/day metformin, or maximum tolerated dose (extendedrelease or immediate-release). -Have inadequate glycemic control as evidenced by an HbA1c between 7.1% and 9%, inclusive. -Have a body mass index (BM…	-Are currently enrolled in, or discontinued within the last 30 days (or longer, if local guidelines require) from, a clinical trial involving an off-label use of an investigational drug or device, or concurrently enrolled in any other type of medical research judged not to be scientifically or medically compatible with this study. -Have previously completed or withdrawn from this study or any oth…
CTRI/2009/091/000211	CTRI2009091000211	12.00 Year(s)	75.00 Year(s)	Both	Consecutive patients of cirrhosis with portal hypertension who fulfill the following criteria: 1. Diagnosed cases of cirrhosis (by clinical, biochemical and radiological criteria with or without liver biopsy) 2. No history of upper GI bleeding in the past 3. Endoscopically documented large esophageal varices	Exclusion criteria 1. history of gastrointestinal bleeding 2. patients who have received beta blockers for portal hypertension in the past 6 weeks. 3. hepatic encephalopathy 4. ongoing bacterial infection, 5. Spontaneous bacterial peritonitis 6. active alcoholism or illicit drug abuse 7. alcoholic hepatitis 8. Treatment with antibiotics in the preceding 2 weeks. 9. presence of hepatocellular carc…
CTRI/2009/091/000212	CTRI2009091000212	18.00 Year(s)	65.00 Year(s)	Both	1.18 years of age or older; 2.Have mild to moderate hand dermatitis, according to the Investigator Global Assessment (score2-3); 3.Be generally healthy, as determined by brief medical history; 4.Be capable of understanding and signing the consent form.	1.Have clinically relevant allergic or irritant contact dermatitis and the inability to avoid exposure; 2.Have severe dermatitis according to the Investigator Global Assessment (score 4); 3.Have severe vesiculation or bullae; 4.Have a history of psoriasis, contact urticaria, and/or pustular diseases; 5.Have had therapy with potent topical corticosteroids within one month prior to enrollment; 6.Ha…
CTRI/2009/091/000213	CTRI2009091000213	18.00 Day(s)	80.00 Day(s)	Both	All patients with cortical and subcortical intrinsic brain tumors needing surgery.	1.Extradural lesions where the need for localisation is not essential . 2.Patients willing /able to participate in the study and required follow up.
CTRI/2009/091/000214	CTRI2009091000214				1. Histologically or cytologically confirmed diagnosis of infiltrating ductal adenocarcinoma of pancreas. 2. Chemonaive patients i.e. patients must not have received chemotherapy or biologic/targeted anticancer therapy for the adenocarcinoma of pancreas. 3.Locally advanced inoperable pancreatic cancer. 4. Patients of either sex, aged > or = 18 years.5. Karnofsky performance status of > or = 60%. …	1. Inability / unwillingness to give consent 2. Pregnant or breast feeding women 3. Brain metastasis (active or inactive) 4. Serious concomitant systemic disorders including, but not limited to active infection, congestive heart failure, cardiac arrhythmia, psychiatric illness etc that are incompatible with the study (at the discretion of the investigator) 5.Patients known to be suffering from in…
CTRI/2009/091/000215	CTRI2009091000215	18.00 Year(s)	99.00 Year(s)	Both	1. Subjects and healthy volunteers willing to sign informed consent 2. Subjects and healthy volunteers of 18 years and above 3. Subjects with or without a respiratory condition. Each subject with a respiratory condition (prior experience of using an inhaler) should be matched as far as possible with an individual without a respiratory condition (inhaler naÃ¯ve) with respect to the age, sex, liter…	1. Subjects already using Dry Powder Inhaler (DPI) prior to start of the study. 2. Subjects with co-ordination problems like Parkinson?s disease, mental illness, tremors etc.
CTRI/2009/091/000216	CTRI2009091000216	40.00 Year(s)	99.00 Year(s)	Both	Patients eligible to participate in the study extension, by definition, will have met the inclusion and exclusion criteria for the core 26 weeks and not met the withdrawal criteria for the core study B2335S at Visit 14 (the last visit of the core study B2335S and the first visit of the extension study B2335SE) In addition the following inclusion/exclusion criteria specified below must be met. Pat…	*Patients who were randomized to open-label tiotropium in Study B2335S. * Patients who participated in Stage 1 of the core study (B2335S). *Patients discontinued irrespective of the reason from Stage 2 of the core study. *Patients who fail to comply with the core protocol requirements and procedures. *Concomitant medical conditions that may interfere with interpretation of study results as define…
CTRI/2009/091/000217	CTRI2009091000217	18.00 Year(s)	99.00 Year(s)	Both	Key inclusion criteria- - Diagnosed with Type 2 diabetes- Patients should be drug naÃ¯ve ie, not received medical treatment for diabetes- HbA1c ≥ 7.2% and ≤10.0% (at enrolment), HbA1c ≥ 7.0% and ≤10.0% (at randomization)	Key exclusion criteria- - Insulin therapy within one year of enrolment (with the exception of insulin therapy during a hospitalization or use in gestational diabetes)- - Type 1 diabetes,history of ketoacidosis or hyperosmolar non-ketonic koma
CTRI/2009/091/000218	CTRI2009091000218	NA	NA	NA	NA	Exclusion Criteria: Patient has a history or evidence of hip fracture Patient has a history of cancer within 5 years of screening, except certain skin or cervical cancers. Patient has active parathyroid disease Patient has a history of thyroid disease not adequately controlled by medication Patient is taking anti-seizure medication and has abnormal calcium metabolism Patient has received any bisp…
CTRI/2009/091/000219	CTRI2009091000219				i. Female patients with histopathologically /cytologically confirmed advanced breast cancer, refractory / recurrent to previous anthracycline treatment as adjuvant or first line therapy for metastasis. ii. Patients with ER/PR ?ve or ER/PR receptor status unknown (defined as no histopathological evidence for confirmation of ER/PR status) iii. Patients must be of 18-65 years of age iv. Patients wit…	i. Patients with ER/PR positive status. Patients who demonstrate HER2 over expression will be excluded. Alternatively, the patients enrolled should have previously received trastuzumab. HER2 over expression should be demonstrated by IHC 3+, IHC 2+ or with FISH/CIS. ii. Patients with known history of hypersensitivity to paclitaxel or any other taxane or compounds chemically / biologically related …
CTRI/2009/091/000220	CTRI2009091000220				A)Able to speak and comprehend Telugu and/or English B)Married couples who were living together with one spouse diagnosed to have anxiety disorder. Patients diagnosed as having anxiety disorders based on the WHO ICD-10 Classification (F 40 to F 42). Patients with anxiety disorders and marital discord were included for the study (score of more than 80 on the marital quality scale). C)Aged between …	A)Patients and spouses having any major co-existing physical illness, mental retardation, severe psychotic illness, severe disabling medical illness or substance abuse and severe depression (severe depression was identified using the Beck Depression Inventory-score above 30). B) Patient had previously undergone individual or marital therapy
CTRI/2009/091/000226	CTRI2009091000226				age equal to or more than 21 years. Type 2 diabetes Duration of diabetes from detection to 10 years Present treatment on lifestyle modification, and drugs whether oral or insulin Glycated haemoglobin levels between 6-9 Agree for regular followup	uncontrolled hypertension glaucoma Schizophrenia bipolar depression Poor diabetes control(Hba1c more than 9) pregnancy type 1 diabetes.
CTRI/2009/091/000232	CTRI2009091000232	18.00 Year(s)	65.00 Year(s)	Both	1. The subject has completed a previous clinical study with safinamide in PD, and; 2. The subject successfully completed all trial requirements of the antecedent trial, and; 3. If female, they must be either post-menopausal for at least 2 years, surgically sterilized or have undergone hysterectomy or, if of child bearing potential they must be willing to avoid pregnancy by using an adequate metho…	1. The subject experienced a clinically significant adverse effect to attributable to Investigational Medicinal Product (IMP) during a previous trial that could put the subject at risk for further treatment with safinamide. 2. If female, the subject is pregnant or lactating. 3. Any medical issues, which have emerged since the initial clinical trial, that in the opinion of the investigator preclud…
CTRI/2009/091/000240	CTRI2009091000240	16.00 Year(s)	99.00 Year(s)	Both	1.Provision of signed and dated informed consent prior to any study specific procedures. For patients under-age, signed informed consent from both the patient and the patient?s parent/legal guardian is required. 2.Outpatients of either gender aged ≥16 years 3.Diagnosis of asthma according to GINA 2007 with a documented history of at least 6 months duration prior to start of study 4.FEV1 ³ 50% of …	Patients must not enter the study if any of the following exclusion criteria are fulfilled. 1.Respiratory infection affecting the asthma, as judged by the investigator, within 4 weeks prior to Visit 2 2.Intake of oral, rectal or parenteral GCS within 4 weeks and/or depot parenteral GCS within 12 weeks prior to Visit 2
CTRI/2009/091/000243	CTRI2009091000243	NA	NA	NA	NA	"Exclusion Criteria: 1. Uncontrolled or rapidly increasing BTP 2. Symptomatic intracranial tumors or cerebral metastases. 3. Persistent, symptomatic asthma despite medication, as defined by daily symptoms, frequent exacerbations, frequent nocturnal asthma symptoms, predicted FEV1 <60% or personal best PEFR < 60%. 4. Patients unable to use the inhaler (Based on Investigator?s opinion) 5. Inadequat…
CTRI/2009/091/000244	CTRI2009091000244	NA	NA	NA	NA	"Exclusion Criteria: 1. Uncontrolled or rapidly increasing BTP 2. Symptomatic intracranial tumors or cerebral metastases. 3. Persistent, symptomatic asthma despite medication, as defined by daily symptoms, frequent exacerbations, frequent nocturnal asthma symptoms, predicted FEV1 <60% or personal best PEFR < 60%. 4. Patients unable to use the inhaler (Based on Investigator?s opinion) 5. Inadequat…
CTRI/2009/091/000249	CTRI2009091000249	NA	NA	NA	NA	Exclusion Criteria: Severe hypertension Active bleeding or high risk for major bleeding Hemoglobin less than 9 g/dL
CTRI/2009/091/000250	CTRI2009091000250				Male or female patients with chronic wounds that had not healed for 3 months or more. Wounds where primary closure could not be achieved. Wounds which were unsuitable for skin grafting.	Wounds with active infection defined as copious pus discharge from the wound. Wounds where distal pulses were not palpable Wounds more than 15 cm in any one dimension. Patients with Hansen?s disease. Patients who were pregnant. Patients who were on chemotherapy. Patients who were diagnosed with hematological disease.
CTRI/2009/091/000251	CTRI2009091000251	18.00 Day(s)	75.00 Year(s)	Both	1. Ischemic stroke with serious measurable deficit on National Institute of Health Stroke Scale (NIHSS) 2. Treatment within 3 hours of stroke onset 3. Age 18 to 75 years 4. Patient or legally acceptable representative willing to give informed consent before study procedure	1. Minor stroke symptoms or major symptoms rapidly improving 2. Intracranial hemorrhage on pretreatment head computerised tomography (CT) scan 3. Clinical presentation suggesting subarachnoid haemorrhage 4. Pregnancy 5. Known bleeding diathesis and/or platelet count < 100 000 mm3 6. Patient taking oral anticoagulants. 7. Patients who have received heparin within 48 hours 8. Major surgery or serio…
CTRI/2009/091/000252	CTRI2009091000252	16.00 Year(s)	65.00 Year(s)	Both	1.Written, signed, dated institutional ethics committee approved informed consent obtained from subjects or legally acceptable representative, before performing any screening procedures. 2.Both male and female subjects of between18 and 65 years 3.Subjects with nosocomial infections caused by multidrug resistant, gram negative bacilli, bacteriologically documented.	1.Subjects with hypersensitivity to colistimethate sodium or any exipients of its formulation. 2.Subjects with creatinine clearance less than 10 mL/min. 3.Subjects of Myasthenia gravis. 4.Participation in any investigational study within 30 days prior to screening. 5.Female who is pregnant or lactating
CTRI/2009/091/000258	CTRI2009091000258	18.00 Year(s)	65.00 Year(s)	Both	1. Subjects willing to give written informed consent. 2. Subjects of either sex between 18 and 65 years of age. 3. Confirmed diagnosis of asthma according to GINA guidelines. [Subjects demonstrating reversibility (FEV1) of ≥ 12% & ≥200 ml, 20 minutes post administration of 200 μg Levosalbutamol delivered by pressurized metered dose inhaler (pMDI) with spacer. Documented reversibility within the l…	1.Known or suspected hypersensitivity to combination or any other constituents of the Investigational Medicinal Product (IMP) & study drugs. 2.Clinical evidence or known history of any serious uncontrolled medical condition [e.g. cardiovascular (high pulse rate, irregular heart beat, high blood pressure), renal, neurological, hepatic, immunological, neoplastic, gastrointestinal, or endocrine dise…
CTRI/2009/091/000260	CTRI2009091000260	40.00 Day(s)	0.00 Day(s)	Both	1.Male and female adults aged greater than or equal to 40 years, who have signed an Informed Consent Form prior to initiation of any study related procedure 2. Co operative outpatients with a diagnosis of COPD (moderate to severe as classified by the GOLD Guidelines, 2006) and including: a) Smoking history of at least 20 pack years b) Post-bronchodilator FEV1 less than 80 percent and greater than…	1.Pregnant or nursing (lactating) women, where pregnancy is defined as the state of a female after conception and until the termination of gestation, confirmed by a positive serum fhuman chorionic gonadotrophin laboratory test (greater than 5 mIU per mL) 2. Women of child-bearing potential, defined as all women physiologically capable of becoming pregnant, including women whose career, lifestyle,…
CTRI/2009/091/000262	CTRI2009091000262	18.00 Year(s)	75.00 Year(s)	Female	• Histologically or cytologically confirmed diagnosis of breast cancer after failure of combination chemotherapy for metastatic disease. • Female subjects with age 18 to 75-years inclusive; • Performance status ≤ 2 on the ECOG performance scale • Must have estimated life expectancy of at least 12-weeks; • Measurable or evaluable disease as per RECIST criteria; • Must have adequate organ and immun…	• Uncontrolled angina, subjects with a history of myocardial infarction within 2-months of enrollment, or subjects with cardiac functional capacity Class III or IV as defined by NYHA classification; • Known hypersensitivity to study drugs or its excipients or analogs; • Treatment with any investigational agents within 30-days of study entry; • Active and uncontrolled infection; • Psychiatric diso…
CTRI/2009/091/000264	CTRI2009091000264	18.00 Year(s)	80.00 Year(s)	Both	1. Male and female patients of ageing above 18 years, who belongs to type-I or type-II of A.S.A. Risk Class. only. 2. Patient with disease of Fistula in ano. 3. Patients ready to give a written informed consent.	1. Pregnant women. 2. Patient with history of positive antibody test for HIV. 3. Any other condition that in the opinion of of the investigator would make the patient unsuitable for enrolment.
CTRI/2009/091/000266	CTRI2009091000266	NA	NA	NA	NA	- Individuals with history of irritation or sensitivity to pediculicides or hair care products - Individuals with any visible skin/scalp condition at the treatment site which, in the opinion of the investigative personnel, or Sponsor, will interfere with the evaluation. -Individuals previously treated with a pediculicide within 4 weeks of the study. -Individuals who exhibit potential signs and sy…
CTRI/2009/091/000269	CTRI2009091000269				Patients of either sex aged between 18 to 75 with mild to moderate essential hypertension who are drug naïve or have not shown response to dietary and lifestyle modification or previous therapy (if different from study drug regimen). OR Hypertensive Patients with CAD/ CAD equivalents. The blood pressure cut offs for inclusion are: &#8805; 140/90 mmHg & < 180/110mmHg. In isolated systolic hyperten…	1)An absolute contraindication / intolerance or hypersensitivity reaction to any of the components in the combination 2) The physician is of the opinion that changing a patient's medication would put the patient at risk (e.g. high dose beta-blocker required to manage anginal symptoms or for rate control in atrial fibrillation, accelerated/ severe malignant hypertension, severe obstructive coronar…
CTRI/2009/091/000274	CTRI2009091000274				1) Male or female patients between 40- 65 years of age. 2) Patients diagnosed to have knee osteoarthritis. 3) Willing to give written informed consent and willing to comply with the trial protocol. 4) Patients not on any anti-inflammatory or other therapy known to affect the study outcome.	1) Patients with known hypersensitivity to the study medications and/or history of any drug allergy or intolerance to NSAIDs. 2) Patients with the history of or evidence of any cardiac, renal, hepatic, neurologic or any other major medical or psychiatric illness. 3) Any contraindication to use of NSAID. 4) Women who are pregnant, lactating, of child bearing potential who are not practicing effect…
CTRI/2009/091/000276	CTRI2009091000276	18.00 Year(s)	65.00 Year(s)	Both	Histologic or cytologic confirmed diagnosis of HCC. Advanced HCC Disease not eligible for surgical and / or locoregional therapies Progressive disease after surgical and / or locoregional therapies Child-Pugh Class A ECOG performance status 0-1 Adequate hematologic, hepatic, and renal function	Prior use of any systemic anti-cancer chemotherapy, immunotherapy or molecular targeted agents for HCC History of active cardiac disease Thrombotic or embolic events within the past 6 months Any other hemorrhage/bleeding event >= CTCAE Grade 3 within 4 weeks except for esophageal or gastric varices Inability to swallow tablets or untreated malabsorption syndrome
CTRI/2009/091/000277	CTRI2009091000277	40.00 Year(s)	99.00 Year(s)	Both	Male and female adults aged greater than or equal to 40 years, who have signed an Informed Consent form prior to initiation of any study-related procedure Patients diagnosed with COPD at age 40 and over and with a current diagnosis of severe COPD and including: 1. Smoking history of at least 10 pack years, both current and ex-smokers are eligible 2. A documented history of at least 1 moderate or …	Patients who have received systemic corticosteroids and/or antibiotics for a COPD exacerbation in the 6 weeks prior to screening or during the run-in period Patients who have had a respiratory tract infection within 6 weeks prior to screening Patients with concomitant pulmonary disease Patients with a history of asthma Patients with diabetes Type I or uncontrolled diabetes Type II Any patient wit…
CTRI/2009/091/000279	CTRI2009091000279	18.00 Year(s)	99.00 Year(s)	Both	a. Ages Eligible for Study: 18 Years and older, b. Genders Eligible for Study: Both, c. Accepts Healthy Volunteers: No, 1.Idiopathic or familial pulmonary arterial hypertension (PAH) 2.Mean PAP at least 25 mm Hg, PCWP lessthan 15 mm Hg at rest 3.For females of child-bearing potential negative pregnancy test at screening and use of contraception during the study and 4 weeks after its completion 4.…	1.pulmonary arterial hypertension (PAH)other than idiopathic or familial 2.For females, pregnancy or lactation 3.Use of specific PAH treatments, potent CYP3A4 inhibitors, protease inhibitors, alpha blockers or arginine 30 days prior tio randomization and during the study 4.Change of dose or class of standard background PAH therapy, i.e. oxygen, calcium channel blockerts, digoxin, diuretics 30 day…
CTRI/2009/091/000281	CTRI2009091000281				Ages Eligible for Study: 18 Years and older, Genders Eligible for Study: Both, Accepts Healthy Volunteers: No, Patients with Diabetes Mellitus (Type 1 or Type 2) Showing Diabetic Macular Edema in the Eye.	Proliferative Diabetic Retinopathy in the Study Eye. Subjects Receiving Concomitant Intravitreal Anti-VEGF Therapy.
CTRI/2009/091/000282	CTRI2009091000282				Mild to moderate asthma for at least 6 months.	Past or recent history of significant medical illness and/or lab abnormalities including but not limited to ECG abnomalities, abnormal LFT, HIV, Hep B/C, allergic disorders, pancreatic disease, serious underlying respiratory diseases, life threatning asthma, renal disease etc Surgical and/or medical conditions which significantly effect ADME of the drug. Prior use of asthma medications (except SA…
CTRI/2009/091/000283	CTRI2009091000283	1.00 Year(s)	75.00 Year(s)	Both	1.Patients of both genders aged between 1 to 75 years; 2.Patients with stage III or IV non-Hodgkin lymphoma (NHL) or acute lymphoblastic leukemia (ALL) with a peripheral WBC count of >25,000/µL or any leukemia or lymphoma with plasma uric acid level of at least 8 mg/dL; 3.Eastern Cooperative Oncology Group (ECOG) performance scale of ≤3; 4.Patients scheduled to receive chemotherapy;	1.Patients with allergy or asthma, or hypersensitivity to urate oxidase, or hemolytic reactions; 2.Pregnant and lactating; 3.Patients with glucose-6-phosphate dehydrogenase deficiency; 4.Exposure to rasburicase or allopurinol within 7 days; 5.History of psychiatric or co-morbid unstable medical conditions
CTRI/2009/091/000285	CTRI2009091000285				Bihar flood survivors	People are under going any kind of treatment or taking any kind of medication
CTRI/2009/091/000287	CTRI2009091000287				1. Male and female out-Subjects aged 18 to 65 years. 2. Subjects with a diagnosis of mild to moderate essential hypertension: Subjects who are newly diagnosed with hypertension or Subjects who have not received anti-hypertensive medication for at least 2 weeks prior to Visit 1 have to have a mean sitting diastolic blood pressure (msDBP) &#8805; 95 and < 110 mmHg and mean sitting systolic blood pr…	Severe hypertension (msDBP &#8805; 110 mmHg and/or msSBP &#8805; 180 mmHg) History or evidence of a secondary form of hypertension [renal, endocrine origin, etc.] Inability to discontinue all prior anti-hypertensive medications safely before placebo runin period History of severe hypersensitivity or contraindications to study drug or a drugs belonging to the similar therapeutic class (ARB, Angiot…
CTRI/2009/091/000288	CTRI2009091000288	NA	NA	NA	NA	Main Exclusion Criteria Subject is considered by the investigator to be at imminent risk of suicide or injury to self, others, or property. Subject has a prolactin concentration >100 ng/mL at screening or has a history of pituitary adenoma. Subject has a history of hypersensitivity to quetiapine. Subject has used quetiapine within 30 days prior to Screening and/or has a history of inadequate resp…
CTRI/2009/091/000289	CTRI2009091000289				Subject has agreed to participate by providing written informed consent. Subject has completed all required assessments on the final study visit (Day 42, Visit 10) in Study D1050233 Subject is judged by the investigator to be suitable for treatment in an outpatient setting	The subject has evidence of any chronic organic disease of the CNS (other than schizophrenia) Subject exhibits evidence of severe tardive dyskinesia, severe dystonia, or any other severe movement disorder. Severity is to be determined by the investigator. Subject is considered by the investigator to be at imminent risk of suicide or injury to self, others, or property. Subject has a prolactin con…
CTRI/2009/091/000290	CTRI2009091000290				More than 18 years of age, Eyes with no H/o previous ocular procedure in either eye, Senile Cataract Grade-I to Grade-III, as graded with LOCS-III, Difference between K1 & K2 should be within 1.00 D & astigmatism is to be with the rule.	Corneal scar, Complicated cataract, Traumatic cataract, Total cataract, Dense PSCC, Vitreous hemorrhage, Retinal/foveal pathology, Uncooperative patient, Inability to fixate/nystagmus/eccentric fixation.
CTRI/2009/091/000291	CTRI2009091000291	18.00 Year(s)	99.00 Year(s)	Both	Must be 18 years of age or older History of migraine with or without aura for more than 1 year with 1-8 moderate or severe migraine attacks per month in the 2 months prior to starting in the study Willing to stay awake for at least 2 hours after taking study drug Able to read, understand and complete questionnaires and diaries	Breast-feeding, pregnant, or plan to become pregnant during the study Not able to tell migraine attack from other headaches Older than 50 years of age at migraine onset Have more than 15 headache days per month or have taken medication for acute headache on more than 10 days per month in any of the 3 months before starting in the study History of gastric or small intestinal surgery History of hea…
CTRI/2009/091/000293	CTRI2009091000293				1. Post menopausal female patients with an age &#61619; 45 years and least one year since the last menstruation. If a patient?s menopausal status at screening is in question, by history or due to the patient having a hysterectomy without oophorectomy, a follicle-stimulating hormone (FSH) level to be obtained. Patients with an FSH > 40 mIU/mL will satisfy the definition of postmenopausal status. 2…	1. Male patients 2. Female < 45 years 3. Patients diagnosed with Paget?s disease 4. Prior external beam or implant radiation therapy involving the skeleton 5. Patients with bone metastasis 6. Metabolic bone disease other than Osteoporosis 7. Pre existing hypercalcemia: Serum calcium greater than 10.2 mg/dL (2.55 mmol/L) 8. Hypersensitivity to the product or its constituents 9. Any history or pres…
CTRI/2009/091/000295	CTRI2009091000295	18.00 Year(s)	99.00 Year(s)	Both	Note: No upper age limit for this clinical trial, (indicated as 18 years and above) 1. Patients with recurrent metastatic liver lesions from colorectal cancer who progressed on either FOLFOX or FOLFIRI. 2. Biopsy proven evidence of colorectal cancer. 3. At least one liver lesion that can be measured in one dimension at >10 mm with spiral CT scan (CT preferred but MRI allowed). 4. ECOG Performance…	1. Patients who are candidates for complete surgical resection 2. Patients who received bevacizumab (Avastin) or cetuximab (Erbitux) within 30 days of randomization. Use of Bevacizumab or Cetuximab is prohibited while participating in this study. 3. Patients who would require more than a total number of 12 light source applications over three Litx? experimental treatments (no more than 4 light so…
CTRI/2009/091/000297	CTRI2009091000297				a)Males and non-pregnant females (with negative &#61538;-human chorionic gonadotropin test). Female patients on adequate contraceptive control. b)Age: 30 to 70 years c)Clinical and radiological diagnosis of osteoarthritis of the hip and/or knee based on the American College of Rheumatology (ACR) Clinical Classification Criteria [Appendix B]. d)Patients with a baseline Patient?s Assessment of Arth…	a)Pregnant and nursing women. b)Inflammatory arthritis, gout, pseudogout, Paget?s disease or any chronic pain syndrome that may interfere with assessment of the Index hip and/or knee. c)Symptomatic bursitis or acute joint trauma of the Index hip and/or knee. d)Conditions predisposing to gastrointestinal dysfunction (eg, history of peptic ulcer, upper gastrointestinal disease, ulcerative colitis; …
CTRI/2009/091/000298	CTRI2009091000298	18.00 Year(s)	99.00 Year(s)	Female	Women age 18 or older. Doucmented HIV-1 infection. If having a nadir CD4 level less than or equal to 350, must be on HAART for at least 6 months prior to entry. If having a nadir CD4 level greater than 350, must not be on HAART at the time of study entry. Karnofsky performance score greater than or equal to 70 within 45 days prior to entry. Must not be pregnant at the time of enrollment and must …	Current or history of high-grade CIN or cervical cancer. Use of any systemic antineoplastic or immunomodulatory treatment, systemic corticosteroids, investigational vaccines, interleukins, interferons, growth factors, or IVIG within 45 days prior to study entry. NOTE: Routine standard of care, including hepatitis B, influenza, and tetanus vaccines are not excluded. Active drug or alcohol use or d…
CTRI/2011/091/000299	CTRI2011091000299	NA	NA	NA	NA	1. Patients who have mesothelioma, small cell carcinoma or any histologic type not included in the inclusion criteria. Mixed large and small cell histologies are not allowed 2. Patients with uncontrolled CNS metastases or receiving dexamethasone for CNS disease. Minimal disease not requiring immediate treatment or not expected to need treatment in the next 2 months are allowed 3. Women who are pr…
CTRI/2009/091/000300	CTRI2009091000300				Males and non-pregnant females (with negative beta-human chorionic gonadotropin test). Female patients on adequate contraceptive control. Age: 30 to 70 years Clinical and radiological diagnosis of osteoarthritis of the knee based on the American College of Rheumatology (ACR) Clinical Classification Criteria [Appendix B]. Patients with a baseline Patient?s Assessment of Arthritis Pain-VAS score of…	Pregnant and nursing women. Patients hypersensitive to any study medications and ingredients Inflammatory arthritis, gout, pseudogout, Paget?s disease or any chronic pain syndrome that may interfere with assessment of the Index hip and/or knee. Symptomatic bursitis or acute joint trauma of the Index hip and/or knee. Conditions predisposing to gastrointestinal dysfunction (eg, history of peptic ul…
CTRI/2012/12/003234	CTRI201212003234	18.00 Year(s)	90.00 Year(s)	Both	Patients with Spinal cord injury and neurogenic bladder with symptoms of leaks/urgency/frequency of urination	1. Younger than 18 years 2. Pregnant during the course of study 3. Urinary tract infection 4. Bladder or kidney stone 5. Cardiac arrhythmias and patient with pacemaker 6. Diabetes 7. Any electrical device implanted within the body. 8. Any allergic to electrode gel 9. Any psychiatric illness 10.Lower motor neuron lesions
CTRI/2009/091/000302	CTRI2009091000302				Provision of an ICF Male 18+ years Adenocarcinoma of the prostate Biochemical progression documented while the pt is castrate: at least 2 stepwise increases of PSA over 1 month. Final value > 1.2 ng/ml in pts with prostatectomy and > 5 ng/ml in all other pts. Surgically castrated or continuously medically castrated with serum testosterone below 2.4 nmol/L (70ng/dl) WHO performance status 0-1 No e…	Current use from time consent is given of any opiates except taken PRN for non-disease related symptoms Prostatectomy, radiotherapy or cryotherapy within 3 months of study entry Prior cytotoxic chemotherapy for the treatment of recurrent PC IV bisphosphonates for prevention of skeletal-related events within 6 wks of starting treatment. Oral bisphosphonates for prevention and/or treatment of osteo…
CTRI/2009/091/000306	CTRI2009091000306	30.00 Year(s)	50.00 Year(s)	Both	ACS with STEMI	Acute heart failure ACS without STEMI Unstable angina New onset LBBB
CTRI/2009/091/000309	CTRI2009091000309				Patients with acute ischemic stroke hospitalized between 6 and 72 hours of onset of stroke.	Patients with age less than 18 years, unclear time of onset, those who received any thrombolytic therapy, those with severe hepatic disease, renal dysfunction, pregnancy or lactating female.
CTRI/2009/091/000311	CTRI2009091000311				a. Able to comprehend and sign or, if illiterate, leave their thumb impression on the study informed consent document; b. 18 years to 75 years (inclusive); c. Admitted on an emergency or elective basis requiring a single gastrointestinal anastomosis; d. Willing to adhere to standard postoperative care, including ventilator support if required; e. Female subject is postmenopausal (for at least 2 y…	a. Women of childbearing potential who are pregnant at the time of screening or at the time of surgery; b. Subject is on treatment with Corticosteroid maintenance therapy (equivalent to > 10mg/day of Prednisone), immunosuppressive or chemotherapeutic agents within 14 days prior to enrollment; or likely to receive one of these drugs during study period; c. Subject has connective tissue disease, re…
CTRI/2009/091/000315	CTRI2009091000315	18.00 Year(s)	65.00 Year(s)	Both	1. Male and female patients with age between 18 to 65 years 2. Patients with body weight >40 kg at screening. 3. Patients clinically diagnosed of uncomplicated Plasmodium falciparum malaria with a diagnosis confirmed by positive blood smear with asexual forms of P. falciparum parasites (parasite count between 1000 and 100,000 asexual parasites/µL of blood; both inclusive). 4. Patients with axilla…	1. Patients with severe malaria as per WHO criteria. 2. Patients with mixed infection (i.e. malaria due to more than one parasite. 3. Patients with history of congenital prolongation of QTc interval or any other clinical condition known to prolong the QTc interval such as cardiac arrhythmias, clinicalyy relevant bradycardia or severe cardiac disease. 4. Patients with abnormal renal or hepatic fun…
CTRI/2009/091/000316	CTRI2009091000316	18.00 Year(s)	65.00 Year(s)	Both	1.The patient must have given written, personally signed and dated, informed consent to participate in the study before initiating any study related procedures. 2. Male and Female ≥18 years and < 65 years of age and having a Body Mass Index (BMI) at least 17 calculated as weight in kg / height in m2. 3. Must have histopathologically /cytologically confirmed following primary tumors: Breast cancer…	1.Patient having hypersensitivity to Docetaxel injection 2. Intolerance to any antineoplastic agents belonging to the taxoid family. 3. Prior anticancer therapy within 21 days prior to the first day of study treatment. 4. Participation in another experimental drug study within 30 days prior to the first day of study treatment. 5.If bilirubin > ULN, or if SGOT and/or SGPT > 1.5 x ULN concomitant w…
CTRI/2009/091/000318	CTRI2009091000318				?Adults and children ( male or female) 5-60 years of age ?Acute, symptomatic, non-severe (minimum Hb.5 gm/dL) VL proven by parasitological examination of splenic or bone marrow aspirate. Parasite burden to be graded according to Chulay and Bryceson 1983 and subsequently adopted by WHO. ?History of fever. ?Living within reachable distance of the trial site to enable attendance for follow-up visits…	?Signs/symptoms indicative of severe VL ( Hb.< 5gm/dl, evidence of cardiac failure, etc) ?Patients who have received anti-leishmanial or anti-fungal treatment within the last 45 days ?Patients who have received any investigational (unlicensed) drugs within the last 6 months ?Severe malnutrition BMI<15 in adults, weight for height less than 60% in children. ?Chronic underlying disease such as seve…
CTRI/2009/091/000319	CTRI2009091000319	18.00 Day(s)	60.00 Day(s)	Both	1. Men and Women with age greater than or equal to 18 years. 2. Baseline serum sodium comcentration less than 135mEq/L. 3. Current hospitalization for worsening of chronic CHF. 4. The patient has clinical evidence of volume overload. 5. The patient has a documented left ventricular ejection fraction (LVEF) within the past year. 6. Supine systolic arterial blood pressure greater than or equal to 9…	1. Previous participation in this or any other Lixivaptan clinical trial. 2. Participation in any other investigational study within 30 days prior to screening. 3. Women who will not adhere to the reproductive precautions as outlined in the protocol and in the informed consent. 4. Positive urine pregnancy test. 5. Inability to provide informed consent. 6. Inability to respond to thirst. 7. Inabil…
CTRI/2009/091/000320	CTRI2009091000320	18.00 Year(s)	99.00 Year(s)	Both	Patients eligible for inclusion in this study have to fulfill all of the following criteria: 1. Patients ≥ 18 years of age, male or female. 2. Patients with a diagnosis of chronic heart failure (NYHA Class II – IV): • LVEF ≤ 35% at visit 1 (local measurement, within the past 6 months assessed by echocardiography, MUGA, CT scan, MRI or ventricular angiography) • Elevated BNP or NT-proBNP at visit …	Exclusion criteria Patients with any of the following will be excluded from participation in the study: 1. History of hypersensitivity to any of the study drugs including history or allergy to ACEi’s as well as known or suspected contraindications to the study drugs or previous history of intolerance to high doses of ACEi’s during up-titration process. 2. Patients treated concomitantly with both …
CTRI/2009/091/000322	CTRI2009091000322	NA	NA	NA	NA	Exclusion Criteria: 1. The patient has received treatment with any non-Gaucher disease-related investigational drug or device within the 30 days prior to study entry; such use during the study is not permitted. 2. The patient is pregnant or lactating. 3. The patient, patients parent(s), or patients legal guardian(s) is/are unable to understand the nature, scope, and possible consequences of the s…
CTRI/2009/091/000325	CTRI2009091000325	18.00 Year(s)	25.00 Year(s)	Both	1. Female & Male subjects in generally good health. 2. Subjects with normal skin. 3. Subjects age group 18 to 25 years. 4. Subject has not participated in a similar investigation in the past four weeks. 5. Subject has not used a depilatory in the past four weeks. 6. Subject should not use deodorant and body/face powder in the armpit area during study. 7. Subjects willing to give a written informe…	?A Known history or present condition of Allergic response to any cosmetic product. ?Subject having skin disease (e.g. Fungal or other infections at the specified area), which would interfere with the test readings. ?Subjects on medications (e.g. steroids or antihistamines), which would compromise the study. ?Subjects who are pregnant or nursing.
CTRI/2009/091/000327	CTRI2009091000327	18.00 Year(s)	45.00 Year(s)	Male	The subjects will be included based on the following criteria: 1)Subject who are able and ready to provide written informed consent independently. 2)Subjects must be healthy human beings within 18-45 years of age (both inclusive). 3)Subjects should be of ideal body weight in relation to height according to Life Insurance Corporation of India? height-weight chart for non-medical cases. 4)Subjects …	The subjects will be excluded based on the following criteria: 1)Subjects incapable of understanding the informed consent process or not ready to sign informed consent. 2)Subjects with Hypersensitivity and/or intolerance and/or contraindication to curcumin or any ingredients of the formulation or related group of drugs 3)Subjects with active or a history of peptic ulceration. 4)Subject with resti…
CTRI/2009/091/000328	CTRI2009091000328	20.00 Year(s)	65.00 Year(s)	Both	? Ambulatory adult patients of either sex aged 20-65 years. ? Patients with moderate to severe Osteoarthritis of knee(s), (signal joint) which is clinically detected and/or diagnosed as per Radio logic examination and American Rheumatism Association (ARA) functional classification. Note - The primary knee joint under study will be nominated as the ?signal joint? while the other affected joint(s),…	? Patients of any other arthritis other than Osteoarthritis. ? Patients with severe trauma to the knee joint. ? Arthroscopy of either knee in the past year. ? Administration of intra-articular steroids in the past 3 month or hyaluronic acid in the last 9 months. ? Patients has known allergy to non-steroidal anti-inflammatory drugs (NSAIDs) (including aspirin) or has a suspected hypersensitivity, …
CTRI/2009/091/000330	CTRI2009091000330	6.00 Month(s)	12.00 Year(s)	Both	Hospitalized and children attending Outpatient department of V.S. general hospital, Ahmedabad. Between 6 months to 12 years of age of either sex, Temperature of ≥ 38° C, Free and informed written consent from father, mother or legal guardian obtained	Paracetamol, ibuprofen, combination of paracetamol-ibuprofen or any other anti pyretic drug given in the previous six hours, Allergy/hypersensitivity to either paracetamol or ibuprofen, Severe or life threatening infections, meningitis, severely ill patients suffering from circulatory collapse, , Cellulites or other spreading skin infection, suspected chicken pox, Known to be immuno-suppressed, A…
CTRI/2009/091/000332	CTRI2009091000332	18.00 Year(s)	55.00 Year(s)	Both	1. Male and/or female subjects, from 18-55 years of age and in good health. 2. Subjects must weigh at least 50 kg to participate in the study, and must have a body mass index (BMI) within the range of 18.5 to 32 kg/m2 3. Female subjects must be: Surgically sterilized at least 6 months prior to study participation or Post-menopausal or must be using two acceptable barrier methods of contraception	1. Use of any prescription drug 2. Participation in any clinical investigation 3. QTcF at screening prolonged and past medical history of clinically significant ECG abnormalities 4. Donation or loss of 400 mL or more of blood within 4 weeks prior to initial dosing 5. Significant illness within the 2 weeks prior to initial dosing 6. History of or presence of risk factors for Torsade de pointes (Td…
CTRI/2009/091/000335	CTRI2009091000335	18.00 Year(s)	85.00 Year(s)	Both	1. Patients with T2DM, diagnosed at least 3 months prior to Visit 1 2. CHF (NYHA Class I, Class II, or Class III) at Visit 1 3. LVEF < 40%	1. Pregnant or lactating female 2. FPG and 8805; 270 mgperdL (greater than or equal to15 mmolperL)
CTRI/2009/091/000336	CTRI2009091000336	18.00 Day(s)	99.00 Day(s)	Both	- The patient has advanced active cancer for which there is no known curative therapy. - The patient is able (in the investigators opinion) and willing to comply with all study requirements. - The patient has a clinical diagnosis of cancer related pain, which is not wholly alleviated with their current opioid treatment. - The patient is receiving a sustained release (SR) fixed dose of opioid ther…	- The patient should be excluded from entering study if they have received or are due to receive during the study period; chemotherapy, hormone therapy or radiotherapy, which, in the opinion of the investigator will affect their pain. - Any history or immediate family history of schizophrenia, other psychotic illness, severe personality disorder or other significant psychiatric disorder other tha…
CTRI/2009/091/000339	CTRI2009091000339				Patients with antepartum eclampsia	? Comatosed patient ? Pulmonary oedema ? Oliguria /renal failure ? Patient who have received MgSO4, phenytoin, diazepam before coming to hospital. ? Intra-cranial bleeding
CTRI/2009/091/000345	CTRI2009091000345	18.00 Year(s)	99.00 Year(s)	Female	1. A histologically or cytologically confirmed diagnosis of non-mucinous epithelial ovarian cancer including primary peritoneal or fallopian tube malignancies 2. Must have measurable disease by CT or MRI scan 3. Must have relapsed radiologically within ≥6 and < 24 months of completion of first-line platinum/taxane chemotherapy 4. Must be a candidate for repeat carboplatin/taxane therapy 5. Neurol…	1. Subjects who never responded to first-line platinum-based therapy or whose first relapse occurs <6 months or >24 months from the last platinum therapy 2. Subjects who have received other therapy to treat their ovarian cancer since relapse 3. Known central nervous system (CNS) tumor involvement 4. Evidence of other active invasive malignancy requiring treatment in the past 5 years 5. Known alle…
CTRI/2009/091/000346	CTRI2009091000346	7.00 Year(s)	12.00 Year(s)	Both	Screening I (Atleast one month before baseline): The subjects recruited for the study were biopsy and serology-proven celiac disease patients who were 7 to 12 yrs of age (either sex), and compliant on gluten-free diet for atleast 1 year. The confirmed CD patients who satisfy the following criteria were included: a) 7 to 12 yrs of age. b) Either sex. c) Confirmed CD patients on gluten-free diet fo…	The following patients were excluded: a) Poorly compliant on GFD. b) Those having other autoimmune diseases.
CTRI/2009/091/000347	CTRI2009091000347				1. Age greater than or equal to 18 years. 2. Eligible for percutaneous coronary intervention (PCI) 3. Acceptable candidate for CABG 4. Clinical evidence of ischemic heart disease and/or a positive territorial functional study. Documented stable angina pectoris ((Canadian Cardiovascular Society (CCS) Classification 1, 2, 3 or 4) or unstable angina pectoris with documented ischemia (Braunwald Class…	1. Female of childbearing potential 2. Documented left ventricular ejection fraction (LVEF) less than or equal to 30% 3. Evidence of an acute Q-wave or non-Q-wave myocardial infarction within 72 hours preceding the index procedure 4. Known allergies to the following: aspirin, clopidogrel bisulfate (Plavix, Ceruvin) or ticlopidine (Ticlid), heparin, sirolimus, everolimus, stainless steel, cobalt, …
CTRI/2009/091/000348	CTRI2009091000348	NA	NA	NA	NA	Patients presenting with a known hypersensitivity to sunitinib or its metabolites
CTRI/2009/091/000350	CTRI2009091000350				Apparently healthy, volunteers, adult males or females aged between 18 and 60 years of age with no chronic illness. Not on any regular medication for the last one month.	A history of coronary heart disease or stroke, HIV, TB, Diabetes any other chronic disease, pregnant and lactating women
CTRI/2009/091/000353	CTRI2009091000353	20.00 Year(s)	70.00 Year(s)	Both	1.Patients undergoing elective stenting for obstructive coronary artery disease. 2.Age group of 20-70 years.	1.Known cases of hypersensitivity to clopidogrel 2.Patients simultaneously receiving GP 2a3b inhibitors. 3. Patients with thrombocytopenia or any other hematological abnormality. 4. Patient in cardiogenic shock. 5.Patients unwillingness after randomization
CTRI/2009/091/000354	CTRI2009091000354				? Diagnosed with multiple myeloma that is refractory or has relapsed after treatment ? Measurable serum and/or urine M-protein ? Failed 1 or 2 prior therapies for multiple myeloma ? 18 years of age or older	? Received more than 2 prior therapies for multiple myeloma. ? Previous cancer therapies (chemotherapy, biologic therapy, radiation therapy or immunosuppressants) within the last 3 weeks ? Received monoclonal antibodies within the last 3 weeks (chimeric or murine) or 8 weeks (human or humanized) ? Received investigational (not yet approved by a regulatory authority) agent to treat multiple myelom…
CTRI/2009/091/000355	CTRI2009091000355				1. Subjects with all types of dementia. 2. Subjects of either sex of aged between 40 to 85 years. 3. Pre menopausal women with appropriate contraception. 4. Subjects with Mini Mental State Examination score 15 to 25. 5. Subjects with Global Deterioration Scale rating of 3 to 5. 6. Subjects with Hamilton Depression Scale rating of &#8804; 15. 7. Subjects with normal vitamin-B12 and Folate level. 8…	1. Subjects with evidence of other psychiatric or neurological disorders. 2. Subjects with clinically significant or active renal, hepatic, endocrine, or cardiovascular diseases. 3. Subjects with severe lung disease. 4. Subjects with major depressions. 5. Subjects with cardiac dysfunction/surgery. 6. Subjects with uncontrolled hypertension 7. Subjects with haematological or oncological disorders.…
CTRI/2009/091/000356	CTRI2009091000356	18.00 Year(s)	60.00 Year(s)	Both	1.Adult patients of either sex aged 18 - 60 years. 2.Patients diagnosed with chronic anal fissure, hemorrhoids and patients undergoing elective anal surgery.	1.Patients having anal fistulas or anal fissure of various causes such as Crohn disease, anal suppuration, abscesses, 2.Patients with associated acute haemorrhoidal attacks 3.Patients having anal or perianal malignancy 4.Patients who have been surgically treated previously 5.Patients on oral CCBs./ nitrates/ vasodilators 6.Known hypersensitivity to diltiazem 7.Pregnant women /lactating mother 8.P…
CTRI/2009/091/000360	CTRI2009091000360				- Urinary incontinence as a result of neurogenic overactive bladder due to spinal cord injury or multiple sclerosis - Inadequate response to anticholinergic medication used to treat overactive bladder. - Respiratory impairment and abnormal pulmonary function test results	- History or evidence of pelvic or urologic abnormality - Previous or current diagnosis of bladder or prostate cancer - Symptomatic or untreated urinary tract infection at time of enrollment
CTRI/2009/091/000361	CTRI2009091000361				Adult male and female patients aged between 18 to 65 years with acute diarrhea defined as the occurrence of three or more unformed stools (soft or watery consistency) within the 24 hour period preceding entry into the study were recruited in the study. Female patients were either of non-childbearing potential (e.g., physiologically incapable of becoming pregnant, including surgically sterile or p…	Patients were excluded from the study if the potential patient was a female who was pregnant, lactating, planning a pregnancy during the study or not practicing any form of contraception or were children or adolescent females less than 18 years age. Patients were excluded if they had known or suspected hypersensitivity to Crofelemer. Patients with chronic, iatrogenic, or bloody diarrhea with feve…
CTRI/2009/091/000362	CTRI2009091000362	18.00 Year(s)	99.00 Year(s)	Both	1. Woman aged 18 years or older. 2. Confirmed pathologic diagnosis of breast cancer. 3. Locally advanced, metastatic, or locoregional recurrent breast cancer not amenable to curative treatment with surgery or radiotherapy. 4. Surgically sterile or postmenopausal woman. 5. Documented ER+ and/or PgR+ and erbB2- tumor. 6. Progression of locally advanced or metastatic disease during treatment with a …	1) Prior exemestane, prior bosutinib, or any other prior anti-Src therapy. 2) More than 1 prior endocrine treatment for locally advanced or MBC. 3) More than 1 prior cytotoxic chemotherapy regimen in metastatic setting. 4) Bone or skin as the only site of disease.
CTRI/2011/10/002052	CTRI201110002052	40.00 Year(s)	55.00 Year(s)	Female	women within the age of 40-55 yrs. with changes in mentrual pattern from earlier, ? women between 40 to 55 years of age reporting a) with cessation of menstruation [FSH Level 40 IU/L ] b) in Perimenopausal women [FSH 10-25 IU/L ] .Test to be done on 2nd day of menses] ? Not on Hormone Replacement Therapy (HRT) or (should have withdrawn HRT for at least 2 months before inclusion).	? Women with artificial menopause or cases presenting post hysterectomy ? Women with lifethreatening diseases like uncontrolled Diabetes Mellitus or uncontrolled Hypertension or associated with complications. ? History of endometrial hyperplasia/Neoplasia/malignancy ? History of breast or reproductive organ cancer. ? History of severe psychiatric disturbance; ? Prolonged or dependant used of pres…
CTRI/2011/10/002048	CTRI201110002048	30.00 Year(s)	75.00 Year(s)	Both	Both male and female over 30 years of age with diagnosed IDDM or NIDDM, presenting with ulcer on lower extremity for more than 1 week. The patients during the study will be allowed to take allopathic medicaton on which they are dependent. (in consultation with endocrinologist). Gradually the dose will be tapered or withdrawn in consultation with him depending on level of Blood Sugar. If patient i…	? Subjects with ill managed diabetes i.e. glycosylated hemoglobin (HbA1c) more than 8%; ? Cases presenting with gangrene or impending gangrene (manifest in sudden black discoloration of skin); ? Ulcers with underlying osteomyelitis; ? Venous ulcers or ulcers due to any other cause; ? Cases presenting with long term complication of diabetes such as severe retinopathy, severe renal involvement or w…
CTRI/2009/091/000368	CTRI2009091000368	5.00 Year(s)	10.00 Year(s)	Both	1.Age 5 to 10 years of age (both included) 2.Written informed consent obtained from parents or legal guardian of the child 3.Free of obvious health problems as established by medical history including physical examination and clinical judgment of the investigator 4.Parents or legal guardian capable and willing to bring their child or to receive home visits (for their child) for all follow-up visi…	Subjects with any of the following criteria at study entry will not be eligible for participation:1. Previous vaccination against Neisseria meningitidis2. Known exposure to Neisseria meningitidis during the three previous months3. History of allergic disease or known hypersensitivity to any component of the two study vaccines and/or following administration of vaccines included in the local progr…
CTRI/2011/09/001994	CTRI201109001994	20.00 Year(s)	50.00 Year(s)	Both	1. Diagnosed cases of Chronic Bronchitis as mentioned in (4.1) without any complications, from any sex and between 20 and 50 years of age fulfilling the following requirements: ? Willing to participate in the study and willing to come for the follow-up visits for two years at prescribed intervals, ? Residing within approachable distance from the center, ? Cases who are not, currently, on any othe…	1. Subjects currently on any other treatment (Homoeopathy or other systems) 2. Subjects who have discontinued treatment less than two weeks before, 3. Chronic bronchitis, NOS(J42) and obstructive(J44) as per ICD 10 4. Subjects suffering from Emphysema, cor Pulmonale, Bronchial asthma, Bronchiectasis, Active pulmonary tuberculosis (open), Cystic fibrosis, Bronchopulmonary mycosis, Central airflow …
CTRI/2009/091/000370	CTRI2009091000370	17.00 Year(s)	31.00 Year(s)	Female	women with polycystic ovary syndrome , diagnosed as per Rotterdam 2003 criteria	secondary causes of hyperandrogenism; those already on oestrogenic preparations in the preceding three months; hypothyroidism, hyperprolactinaemia, women with severe liver diseases, renal diseases, cardiac diseases.
CTRI/2009/091/000371	CTRI2009091000371				1. Male or Female subjects aged 20 to 60 years inclusive. 2. FBG &#8805;130 to &#8804; 200 mg/dl 3. Confirmed diagnosis of Type 2 diabetes as defined by WHO criteria (fasting venous plasma glucose concentration &#8805; 7.0 mmol/L or 2-h post-glucose load venous plasma glucose &#8805; 11.1 mmol/L) treated with diet alone or diet and Metformin (up to 2.5 g/day) (any type and regimen) for at least t…	1. Refusal or inability to give informed consent to participate in the study 2. Participation in or administration of any clinical trials or investigational drugs within 30 days prior to the screening Visit. 3. Presence of any clinically significant endocrine disease according to the Investigator (euthyroid subjects on replacement therapy will be included if the dosage of thyroxine is stable for …
CTRI/2009/091/000375	CTRI2009091000375	42.00 Day(s)	56.00 Day(s)	Both	Healthy children of either sex aged 6 to 8 weeks at the time of 1st vaccination. Free of obvious health problems as established by medical history and clinical examination before entering into the study. Written, Explained, Signed informed consent of the child parents or guardian. Born after normal gestational period (36-42 weeks). Born to mothers sero-negative for HBs Ag (as per current antenata…	Use of any investigational or non-registered drug or vaccine other than the study vaccine during the study period or within 30 days preceding the first dose of the study vaccine. History of DTwPHB vaccine/Hib vaccination or disease (including Hepatitis B given at birth) Administration of immunoglobulins or any blood products since birth. Planned administration of a vaccine, not foreseen by the st…
CTRI/2009/091/000377	CTRI2009091000377	18.00 Year(s)	45.00 Year(s)	Male	 Healthy males between 18 and 45 years of age (both inclusive) living in and around the City (investigational site).  Having a Body Mass Index (BMI) between 18.5 and 24.9 (both inclusive), calculated as weight in kg / height in m2  Have no significant diseases or clinically significant abnormal findings during screening, medical history, physical examination, laboratory evaluations, ECG, EEG a…	&#61558; Known hypersensitivity or idiosyncratic reaction to quinolones or any other related drugs &#61558; Any disease or condition which might compromise the haemopoietic, renal, hepatic, endocrine, pulmonary, central nervous, cardiovascular, immunological, dermatological, gastrointestinal or any other body system &#61558; Use of any medicine within 14 days prior to start of the study. In any s…
CTRI/2009/091/000382	CTRI2009091000382				Each patient must meet the following criteria to be enrolled in this study: 1. Provide signed and dated informed consent prior to study-specific screening procedures. 2. &#8805; 18 years old. 3. Patients must have histological confirmation of colorectal adenocarcinoma. Patients must have metastatic disease with at least 1 uni-dimensionally measurable lesion meeting RECIST version 1.1 guidelines. …	Patients who meet any of the following criteria will not be permitted entry to the study: 1. Patients who have had chemotherapy or radiotherapy within 4 weeks (6 weeks for nitrosoureas or mitomycin C) prior to Day 1 of Cycle 1, and have not, as deemed by the Investigator, recovered to NCI-CTCAE Grade 0 or 1 toxicity (any NCI-CTCAE grade of alopecia is allowed) associated with previous treatment i…
CTRI/2009/091/000385	CTRI2009091000385	50.00 Year(s)	99.00 Year(s)	Both	Ages Eligible for Study: 50 Years and older Genders Eligible for Study: Both Accepts Healthy Volunteers: No 1.Males and females age 50 years or older with active primary or recurrent subfoveal choroidal neovascularization (CNV) secondary to age-related macular degeneration (AMD). Active CNV is defined as any leakage detected on FFA or OCT. Note: Female subjects 50- 60 years of age must be amenorr…	1. Prior treatment with verteporfin photodynamic therapy, external-beam radiation therapy, or transpupillary thermotherapy in the study eye 2. Previous subfoveal focal laser photocoagulation in the study eye 3. Laser photocoagulation (juxtafoveal or extrafoveal) in the study eye within 1 month preceding Baseline 4. History of vitrectomy, submacular surgery or other surgical intervention for AMD i…
CTRI/2009/091/000386	CTRI2009091000386	NA	NA	NA	NA	Exclusion Criteria: Refractory CLL: defined as treatment failure (failure to achieve a CR or PR) or disease progression within 6 months of last anti-leukemic therapy [Hallek, 2008] Subjects with platelet count less than 50,000/microliter and ANC ≤ 1000/microliter Previous autologous or allogeneic stem cell transplantation Active autoimmune hemolytic anemia requiring corticosteroid therapy more th…
CTRI/2009/091/000387	CTRI2009091000387	NA	NA	NA	NA	1. Patients with aspergilloma or chronic aspergillosis 2. Receipt of 4 or more days of systemic antifungal treatment for the current episode of invasive aspergillosis 3. Anticipated survival of less than 5 days or Karnofsky score <=20
CTRI/2009/091/000388	CTRI2009091000388				1. Male or female patients between 18- 65 years of age. 2. Patients undergoing surgery for (Inguinal/Incisional/Umbilical/Congenital/Other) hernia repair 3. Willing to give written informed consent and willing to comply with the trial protocol. 4. Patients with normal baseline laboratory parameters.	1. Patients with known hypersensitivity to the study medications and /or history of any drug allergy or intolerance to NSAIDs or any anesthetic medication. 2. Complication during or after surgical procedure. 3. Patients on any anti-inflammatory or other therapy known to affect the study outcome. 4. Patients with active or suspected gastrointestinal ulcer / history of gastrointestinal ulcer / chro…
CTRI/2011/10/002070	CTRI201110002070	30.00 Year(s)	60.00 Year(s)	Both	Patients meeting all of the following criteria will be eligible for study participation: 1. Patients of either sex, age group 30-60 years, presenting to study physician. reproducible during physical examination ? Patients with at least one symptoms out of i. Cervical pain aggravated by movement or ii. Pain in occiput, between the shoulder blades, upper limbs And any one of the following symptoms …	Patients meeting any of the following criteria will be excluded: 1. Evidence of a specific pathologic condition, such as malignancy, fracture, herniated disc, primary neurological disease or systemic rheumatic disease. 2. Previous surgery of the neck 3. Neurological changes complicated by myelopathy or radiculopathy 4. Inflammatory disease, rheumatoid arthritis, ankylosing spondylitis, or polymya…
CTRI/2009/091/000392	CTRI2009091000392	17.00 Year(s)	31.00 Year(s)	Female	Polycystic ovary syndrome, as per Rotterdam criteria. age- 16-40 years.	Secondary causes of hyperandrogenism, as per Rotterdam criteria; history of hormone intake in the preceding 3 months; medical conditions contraindicated for combined hormone therapy.
CTRI/2009/091/000394	CTRI2009091000394	42.00 Day(s)	56.00 Day(s)	Both	1. Healthy infants of either sex who have reached at least 42 days of age and not more than 56 days of age at the time of enrollment 2. Born at full term of pregnancy 3. Body weight more than 3.2kg at enrollment 4. Born to HBsAg negative mother 5. Not previously received any dose of HB and DTP 6. Able to comply with visit schedule 7. Signed informed consent by subject Legally Acceptable Represent…	Subjects are not eligible for enrollment if any of the following criteria are met: 1. History of previous or concurrent vaccinations other than Bacillus Calmette-Guerin (BCG) or Oral Polio Vaccine (OPV) at birth. 2. Known or suspected disease history of hepatitis B, diphtheria, pertussis, or tetanus. 3. Planned administration of a vaccine not foreseen by the study protocol, with the exception of …
CTRI/2009/091/000395	CTRI2009091000395	18.00 Year(s)	60.00 Year(s)	Both	- Patients who have completed the double-blind treatment period of the lead-in study (RGH-MD-16) - Patients who have responded to double-blind treatment in the lead-in study as outpatients (As demonstrated by at least a 20% reduction in PANSS total score relative to Visit 2 of the lead-in study and a CGI-S score of less than or equal to 3) - Patients eligible to continue as outpatients based on t…	- Patients with clinically significant abnormalities on physical examination, laboratory, vital signs, and/ or ECG
CTRI/2009/091/000398	CTRI2009091000398	NA	NA	NA	NA	Key Exclusion Criteria ?Has a history of or current uterine, cervical, ovarian or breast cancer. ?Has a history of or current endometrium atypical hyperplasia. ?Has a known severe coagulation disorder. ?Has a history of or current treatment for myoma with a Selective Progesterone Receptor Modulator (SPRM) or a GnRH-agonist. ?Has abnormal hepatic function at study entry. ?Has a positive pregnancy …
CTRI/2009/091/000399	CTRI2009091000399	18.00 Year(s)	70.00 Year(s)	Both	1. Written informed consent after being provided with detailed information about the nature, risks, and scope of the clinical trial as well as the expected desirable and adverse effects of the drug. 2. Male or female patients aged more than 18 to 70 years. 3. Definite diagnosis made in line with American College of Rheumatology (ACR) 1987 revised criteria. Diagnosis of rheumatoid arthritis meetin…	1. Patients with history or presence of cardiovascular, pulmonary, hepatic, renal, haematological, gastrointestinal, metabolic, dermatologic, neurological, psychiatric or other immunologic disease which is considered as significant at the discretion of Principal Investigator. 2. Patients currently suffering from acute or chronic infections or history of recurring and chronic infections or active …
CTRI/2009/091/000400	CTRI2009091000400	18.00 Month(s)	99.00 Year(s)	Both	1.Patients of either sex, aged more than or equal to 18 years. 2.Patients who have mean serum sodium concentration between 115 and 129 mEq per liter both inclusive. 3.Patients who have serum osmolality less 290 mOsmol per kg water. Mean serum sodium concentration refers to the mean of two serum sodium readings 0 and 4 hours obtained during the baseline period of 4 to 12 hours. For the patients in…	1.Patients unwilling or unable to give informed consent. 2.Random blood glucose more than or equal to 300 mg per dl. 3.Urinary sodium less tha 30mEq per liter with normal dietary salt intake. 4.Patients expected to have hyponatremia necessitating emergent treatment during the study. 5.Patients diagnosed with hypovolemic hyponatremia. 6.Patients diagnosed with congestive heart failure CHF NYHA cla…
CTRI/2009/091/000402	CTRI2009091000402	18.00 Year(s)	99.00 Year(s)	Both	1. Male or non-pregnant, non-nursing female 2. Greater or equal to 18 years of age 3. Diagnosis of RA of Greater or equal to 6 months duration and moderate to severe disease activity defined as a DAS28 greater 3.2 at screening 4. Receiving treatment on an outpatient basis 5. Patients on greater or equal to 1 non-biologic DMARDs and/or anti-TNF therapy (see section 6.1) at a stable dose for a peri…	Disease 1. Major surgery (including joint surgery) within 8 weeks prior to screening or planned major surgery within 6 months following enrollment 2. Rheumatic autoimmune disease other than RA, including systemic lupus erythematosus (SLE), mixed connective tissue disease (MCTD), scleroderma, polymyositis, or significant systemic involvement secondary to RA (e.g. vasculitis, pulmonary fibrosis or …
CTRI/2009/091/000405	CTRI2009091000405	NA	NA	NA	NA	1. Pregnant women. 2. BMI greater than 39. 3. Fibromyalgia, regional pain caused by lumbar or cervical compression with radiculopathy or other moderate to sever pain that may confound assessments or self-evaluation of the pain associated with OA. 4. Signs and symptoms of clinically significant cardiac disease with 6 moths prior to screening. 5. Diagnosis of TIA within 6 months prior to screening …
CTRI/2009/091/000407	CTRI2009091000407	18.00 Year(s)	99.00 Year(s)	Both	1. Clinical inclusion criteria: Patients all comers for routine or emergency percutaneous coronary intervention with grater then 18 years of age. 2. Angiographic inclusion criteria: Diseased coronary vessels with at least one lesion with grater then or equle to 50% diameter stenosis by visual estimation in a major epicardial vessel or a major branch (grater then 2.25mm) with anatomy suitable for …	1. Clinical exclusion criteria: Known illness with life expectancy less then 12 months, and impossibility to comply with all study protocol follow-ups. 2. Angiographic exclusion criteria: Coronary anatomy unsuitable for percutaneous treatment with implantation of the Supralimus(R) or Supralimus-Core(TM) SES.
CTRI/2009/091/000409	CTRI2009091000409	18.00 Year(s)	99.00 Year(s)	Both	1. Age grater then or equals to 18 years. 2. Eligible for percutaneous coronary intervention (PCI) 3. Acceptable candidate for CABG 4. Clinical evidence of ischemic heart disease and/or a positive territorial functional study. Documented stable angina pectoris ((Canadian Cardiovascular Society (CCS) Classification 1, 2, 3 or 4) or unstable angina pectoris with documented ischemia (Braunwald Class…	1. Female of childbearing potential. 2. Documented left ventricular ejection fraction (LVEF) less then or equals to 25%. 3. Evidence of an acute Q-wave or non-Q-wave myocardial infarction within 72 hours preceding the index procedure 4. Known allergies to the following: aspirin, clopidogrel bisulfate (Plavix(R), Ceruvin) or ticlopidine (Ticlid(R)), heparin, paclitaxel, cobalt, chromium, contrast …
CTRI/2009/091/000410	CTRI2009091000410	NA	NA	NA	NA	Patients will be excluded from entry if ANY of the criteria listed below are met: 1. Any condition that in the opinion of the responsible physician or investigator renders the patient unsuitable for the study Eg. Co-morbid disease with severe disability; significant memory, perceptual, or behavioural disorder; lives remote form the study centre 2. Any planned coronary or carotid revascularisation…
CTRI/2009/091/000412	CTRI2009091000412	NA	NA	NA	NA	Exclusion Criteria: - Has been previously exposed to exenatide once weekly - Has donated blood within 60 days of study start or is planning to donate blood during the study - Currently being treated, or is expected to require or undergo treatment with any of the following treatment-excluded medications: 1. Exenatide (BYETTA) or any DPP-4 inhibitor, SU, TZD, or GLP-1 analog within 3 months prior t…
CTRI/2009/091/000413	CTRI2009091000413				1. Males and females between 4 years to 55 years of age, 2. Thermal burns caused by fire/flame, scalds or contact, 3. Deep partial thickness (mixed deep dermal) and/or full thickness (3°) burn wounds &#8805; 5% and &#8804; 30% Total Body Surface Area (TBSA); all these wounds must receive study treatment, 4. At least one wound of &#8805; 2% TBSA deep partial thickness and/or full thickness burn, 5…	1. Other severe cutaneous trauma at the same sites as the burns (i.e. blunt, avulsion or deep abrasion) or previous burn(s) at the same treatment site(s) or one or more burn wounds that do not meet study criteria, 2. Deep partial thickness and/or full thickness facial burn wounds, > 0.5% TBSA; study treatment of facial burns is not allowed, 3. Study treatment of perineal and/or genital burns (A p…
CTRI/2009/091/000415	CTRI2009091000415	NA	NA	NA	NA	General and Angiographic Exclusion Criteria highlights: - Within 7 days of implant platelet count <100,000 cells/mm or >700,000 cells/mm; WBC count <3,000 cells/mm; serum creatinine level >2.5 mg/dl - Acute MI within 72 hrs of the index procedure (QWMI or any elevation of CK-MB > lab upper limit of normal) - Previous PCI of target vessel(s) within 9 months prior to the procedure - Planned PCI of …
CTRI/2009/091/000416	CTRI2009091000416	18.00 Year(s)	99.00 Day(s)	Both	1. Age more that or equal 18 years or minimum age as required by local regulations. 2. The patient is an acceptable candidate for treatment with a drug-eluting stent in accordance with the applicable guidleines on percutaneous coronary interventions, the Instructions for Use of the Endeavor Resolute stend and the Declaration of Helsinki. 3. The patient or legal representative has been informed of…	1. Pregnancy. 2. High probability of non-adherence to the follow-up requirements (due to social,psychological or medical reasons). 3. Currently participating in another trial preventing routine hospital treatment.
CTRI/2009/091/000420	CTRI2009091000420	18.00 Year(s)	99.00 Year(s)	Both	1. Any patient (to be) implanted with a Medtronic market-released cardiac device is eligible. 2. Signed Patient Data Release Form.	1. Unwillingness or inability to cooperate or give voluntary consent to participate. 2. Enrollment outside a 30-day window from the planned/perfromed implant procedure.
CTRI/2009/091/000422	CTRI2009091000422	18.00 Year(s)	80.00 Year(s)	Both	1.Subjects (male or female) must be greater than 18 years or lessthan equal to 80 years of age, with a diagnosis of epilepsy with partial seizures, as defined in the International League Against Epilepsy (ILAE) classification of seizures; partial seizures may be simple or complex, with or without secondary tonic-clonic generalization. 2.Subjects must be have been diagnosed with epilepsy for at le…	1.Females who are pregnant, breastfeeding, or intending to become pregnant during the course of the trial. 2.Subjects with other neurologic illness that could impair endpoint assessment, or patients with Lennox-Gastaut syndrome, absence seizures, status epilepticus within the 12 months prior to study entry, or with seizures due to an underlying medical illness or metabolic syndrome. 3.Subjects wi…
CTRI/2009/091/000423	CTRI2009091000423	18.00 Day(s)	90.00 Day(s)	Female	-adult patients, greater or equal to18 years of age; -HER2-negative metastatic breast cancer -candidates for taxane-based chemotherapy; -ECOG performance status of 0 or 1.	-previous chemotherapy for metastatic breast cancer; -prior adjuvant/neo-adjuvant chemotherapy within 6 months prior to study; -prior radiotherapy for treatment of metastatic disease; chronic daily treatment with aspirin (325 mg/day) or clopidogrel(>75mg/day).
CTRI/2009/091/000424	CTRI2009091000424	18.00 Year(s)	99.00 Year(s)	Both	1. Histologically and/or cytologically confirmed to have advanced renal cell carcinoma (RCC) 2. Majority component of conventional clear-cell type is mandatory 3. At least 1 measurable lesion (per RECIST) Please note: there is no upper age limit for inclusion criteria for this trial	1. Prior systemic treatment for RCC 2. Evidence of current or prior central nervous system (CNS) metastases 3. Cardiovascular disease 4. Pregnant or nursing women 5. Additional criteria applies
CTRI/2009/091/000425	CTRI2009091000425	18.00 Year(s)	99.00 Year(s)	Both	1. Patient is > 18 years of age (or minimum age as required by local regulations). 2. The patient has consented to participate and has authorized the collection and release of his medical information by signing the ?Patient Informed Consent Form?. 3. All lesions requiring interventions (target lesions - one to a maximum of four) in one or more native coronary arteries are amendable for implantati…	1. Women with known pregnancy or who are lactating. 2. Planned elective surgery necessitating discontinuation of clopidogrel within the regular planned period of clopidogrel administration. 3. Patients expected not to be compliant with the anti-platelet and/or anticoagulation therapy regimen. 4. Previous brachy-therapy. 5. Previous implantation of a drug eluting stent. 6. Previous implantation of…
CTRI/2009/091/000426	CTRI2009091000426	18.00 Year(s)	99.00 Year(s)	Both	1. Age grater than or equal to18 years. 2. Eligible for percutaneous coronary intervention (PCI). 3. Acceptable candidate for CABG. 4. Clinical evidence of ischemic heart disease and/or a positive territorial functional study. Documented stable angina pectoris ((Canadian Cardiovascular Society (CCS) Classification 1, 2, 3 or 4) or unstable angina pectoris with documented ischemia (Braunwald Class…	1. Female of childbearing potential. 2. Documented left ventricular ejection fraction (LVEF) less than or equal to 25%. 3. Evidence of an acute Q-wave or non-Q-wave myocardial infarction within 72 hours preceding the index procedure 4. Known allergies to the following: aspirin, clopidogrel bisulfate (Plavix(R), Ceruvin) or ticlopidine (Ticlid(R)), heparin, sirolimus, stainless steel, contrast age…
CTRI/2009/091/000428	CTRI2009091000428				-Healthy males and females within the age range of 18 to 55 years -Willingness to provide written informed consent to participate in the study -Body-mass index of > 18.5 kg/m2 and < 24.9 kg/m2 -Absence of significant disease or clinically significant abnormal laboratory values on laboratory evaluations, medical history or physical examination during the screening	-Women of child bearing potential not willing to practice adequate contraception -pregnant and lactating females -Subjects with a relevant food or drug hypersensitivity or allergy -Past history of anaphylaxis or angioedema -Any major illness in the past three months or any clinically significant ongoing chronic medical illness e.g. congestive heart failure, hepatitis, pancreatitis etc. -Presence …
CTRI/2009/091/000429	CTRI2009091000429	18.00 Year(s)	75.00 Year(s)	Both	• Male or Female patients > 18 years and ≤ 75 years of age. • Patients with Chronic Effort Angina Pectoris for atleast 3 months prior to inclusion. • Patients with Normal Sinus Rhythm on ECG at Screening. • Patients undergoing treatment with Atenolol® or other beta-blocker agents for atleast 3 months. • Patients with Positive Exercise Tolerance Test (ETT) at Screening. • Patients who have signed …	&#8226; Male or Female patients < 18 years and > 75 years of age. &#8226; Resting Heart Rate of < 60 bpm as shown in ECG &#8226; Unstable Angina, Prinzmetal&#8217;s Angina or Microvascular Angina. &#8226; Recent acute myocardial infarction, coronary bypass surgery (less than 3 months before inclusion) or coronary angioplasty (less than 6 months before inclusion). &#8226; Known high-grade left mai…
CTRI/2009/091/000432	CTRI2009091000432	18.00 Year(s)	70.00 Year(s)	Both	1)Alcoholic cirrhotics between 18-70 years of age (diagnosed by clinical, biochemical, sonographic or histological evidence of cirrhosis and portal hypertension). 2) Evidence of decompensated liver disease at screening (e.g. Child class B or C, Child-Pugh scores of ≥7). 3) MELD scores of at least 10 (UNOS Meld calculator).4) AFP Level < 400ng/ml.5) Hb>10gm/dl. 6) Signed informed consent.	1)Patients likely to undergo liver transplantation during the duration of the study.2)Presence of advanced hepatic encephalopathy Grades 3 & 4 (West Haven criteria for grading of hepatic encephalopathy) at the time of screening- Annexure V.3)Active variceal bleed. 4)Refractory ascites. 5)Evidences of autoimmune liver disease- ANA or Anti-LKM positivity. 6) Platelet count < 30,000/mm3.7) Serum Sod…
CTRI/2009/091/000434	CTRI2009091000434				1. Male and female patients with age between 18 to 65 years 2. Patients clinically diagnosed of uncomplicated Plasmodium falciparum malaria with a diagnosis confirmed by positive blood smear with asexual forms of P. falciparum (parasite count between 1000 and 100,000 asexual parasites/µL of blood) 3. Patients with axillary temperature >/= 37.5 °C and/or history of fever during past 24 hours 4. Pa…	1. Patients with severe malaria as per WHO criteria 2. Patients with febrile disease other than malaria 3. Patients with mixed malarial infection 4. Patients with abnormal heart function including history of QTc prolongation 5. Patients receiving any concomitant medication which may interact with study drugs 6. Patients who had taken full course of antimalarials within previous 3 days 7. Patients…
CTRI/2009/091/000435	CTRI2009091000435	40.00 Year(s)	70.00 Year(s)	Both	1) History of primary idiopathic osteoarthritis of the knee characterized by pain of moderate intensity which requires intake of analgesics at least 3 days a week. 2) Self-reported difficulty in at least one of the following activities attributed to knee pain: lifting and carrying groceries, walking 400 metres, getting in and out of a chair, or going up and down stairs. 3)Radiographic evidence of…	1) Prior or ongoing medical conditions (e.g., concomitant illness, psychiatric condition, alcoholism, drug abuse), medical history, physical findings, ECG findings, or laboratory abnormality that, in the investigator?s opinion, could adversely affect the safety of the subject, makes it unlikely that the course of treatment or follow-up would be completed, or could impair the assessment of study r…
CTRI/2009/091/000436	CTRI2009091000436	40.00 Year(s)	99.00 Year(s)	Both	1)Patient must be diagnosed, suffering from chronic obstructive pulmonary disease (COPD) as per GOLD (Global Initiative for Chronic Obstructive Lung Disease) guidelines and radiological evidence suggestive of predominant emphysema. 2) Patient must have a post-bronchodilator FEV1 % predicted value ≥ 30% and < 80%. 3) Patient must be above 40 years of age, of either sex, and of any race 4) Patient …	1)Patient has been diagnosed with asthma or other clinically relevant lung disease other than COPD (e.g. restrictive lung diseases, Sarcoidosis, active Tuberculosis, Idiopathic pulmonary fibrosis, Bronchiectasis, or lung cancer). 2) Patient has been diagnosed with &#945;1-Antitrypsin deficiency . 3) Patient has clinical / hematological / surgical evidence of active infection at the time of screen…
CTRI/2009/091/000437	CTRI2009091000437	18.00 Year(s)	65.00 Year(s)	Both	1) All subjects must be over age 18 and below 65. 2) Diagnosis of dilated cardiomyopathy according to WHO criteria (Annexure IV). 3) Syndromic heart failure in functional class III or IV of the NYHA in spite of optimal medical treatment for heart failure. 4) Enrollment and continuous follow-up in cardiac out-patient clinic 5) Adequate medical therapy after optimization therapy . 6) Echocardiogram…	1)Ischemic cardiomyopathy with option for revascularization (Angioplasty/CABG).2) Valvular diseases, except functional mitral or tricuspid reflow. 3) Coronary angiography showing a significant lesion amenable for angioplasty/CABG. 4) Serologic diagnosis for Chagas disease or at least two of the following criteria: epidemiology, right bundle branch block, anterior hemi-block, apical aneurysm. 5) P…
CTRI/2009/091/000440	CTRI2009091000440	18.00 Year(s)	99.00 Year(s)	Both	Subject with left ventricular systolic dysfunction, LVEF ≤ 35%, as documented at the moment of device implant or status as maximal 1 month prior to implant Subject with a NYHA class II, III or IV, as documented at device implantation Subject with a history of at least one HF hospitalization, Emergency Department (ED) visit, or urgent office visit necessitating IV diuretic or augmentation of oral …	Subject is post heart transplant or actively listed on the transplant list and reasonable probability (as defined by investigator) of undergoing transplantation in the next year Subject received a coronary artery bypass graft or valve surgery in last 90 days Subject with a myocardial infarction (MI) in the last 40 days. Subject's life expectancy is less than one year in the opinion of the physici…
CTRI/2009/091/000441	CTRI2009091000441				- Female & > or =18 years and < 65 years of age and having a body mass index (BMI) at least 17 calculated as weight in kg/(height in meter)2 with histopathologically/cytologically confirmed metastatic breast cancer, Eastern Cooperative Oncology Group (ECOG) performance status < or = 2, adequate bone marrow, renal and hepatic functions, recovery from any toxic effects incurred from previous chemot…	- History of hypersensitivity to paclitaxel injection or other drugs containing polyoxyethylated castor oil. Like cyclosporine or teniposide - Any cardiac conditions - History of drug addiction within last 1 year - History of brain metastasis - Preexisting motor or sensory neurotoxicity of severity > or = grade 2 as defined by NCI criteria - Serum bilirubin > 2 times ULN, or if SGOT and/or SGPT >…
CTRI/2009/091/000443	CTRI2009091000443	NA	NA	NA	NA	Exclusion Criteria: Planned coronary revascularization (such as stent placement or heart bypass) or any other major surgical procedure. Liver disease Severe reduction in kidney function OR removal of a kidney OR kidney transplant Severe heart failure Blood pressure higher than normal despite lifestyle changes and treatment with medications Any life-threatening disease expected to result in death …
CTRI/2009/091/000450	CTRI2009091000450	NA	NA	NA	NA	Key Exclusion Criteria: 1.Previous colorectal surgery, including surgical intervention for diverticular disease (with the exception of haemorrhoidectomy, colonic removal of polyps, and appendectomy) 2.Active peptic ulcer disease 3.History of or current presence of inflammatory bowel disease (IBD) 4.Subjects with active irritable bowel syndrome (IBS) requiring ongoing medication 5.Allergy or hyper…
CTRI/2009/091/000452	CTRI2009091000452				? Written informed consent ? Age 18 years or older ? Chronic renal anaemia ? Haemoglobin concentration between 8 g/dL and 10 g/dL ? No prior ESA therapy during the previous 2 months ? Adequate iron status (serum ferritin >100 ng/mL AND TSAT>20% OR hypochromic red cells <10%) ? Haemodialysis or peritoneal dialysis therapy with the same mode of dialysis for at least the previous 4 Weeks	? Blood transfusion during the previous 4 Weeks ? Poorly controlled hypertension, i.e. sitting blood pressure exceeding 170/100 mm of Hg despite medication. Average of 2 values measured at least two hours apart before dialysis ? Significant acute or chronic bleeding such as overt gastrointestinal bleeding ? Active malignant disease (except non-melanoma skin cancer) ? History of Haemolysis ? Histo…
CTRI/2009/091/000455	CTRI2009091000455				? Written informed consent ? Age 18 years or older ? Chronic renal anaemia ? Haemoglobin concentration between 10.0 g/dl and 12.0 g/dL ? Adequate iron status as judged by Investigator ? Continuous intravenous or subcutaneous maintenance epoetin alfa therapy with the same dosing interval during the previous 2 months ? Regular long-term haemodialysis or peritoneal dialysis therapy with the same mod…	? Blood transfusion during the previous 1 month ? Poorly controlled hypertension, i.e. sitting blood pressure exceeding 170/100 mm of Hg despite medication requiring hospitalization or interruption of epoetin alfa treatment in the previous 2 months ? Significant acute or chronic bleeding such as overt gastrointestinal bleeding ? Medically significant dialysis inadequacy ? Known malignant disease …
CTRI/2009/091/000456	CTRI2009091000456	42.00 Day(s)	56.00 Day(s)	Both	1.Intended subjects will be healthy infants between 6 to8 weeks of age that is 42 to 56 days of age,both days inclusive of either gender at the time of 1st vaccination. 2.Written informed consent obtained from the subject’s parents or legal representative or guardian. 3.Healthy infants with weight greater than or equal to 3300 gms at the time of screening. 4.Good clinical condition established by…	Prior immunization with DTP, Hepatitis-B or HIB vaccine with the exception of BCG &/or oral polio vaccine; Current illness (especially fever) or any acute or congenital illness or disability; Known or suspected allergy to any of the vaccine components;Any sign or symptom or systemic dysfunction, especially of the central nervous system (CNS); Known family history of SIDS (Sudden Infant Death Synd…
CTRI/2009/091/000457	CTRI2009091000457	18.00 Year(s)	45.00 Year(s)	Male	Subject is an Asian Indian male between 18 to 45 years of age Subject is in good health Subject is a nonsmoker or has not used nicotine-containing products for six months Subject is willing to avoid strenuous activity	Subject has a history of stroke, seizures, or major neurological disorders Subject has irritable bowel disease or recurrent nausea, vomiting, diarrhea, or abdominal pain Subject has a history of high blood pressure requiring treatment Subject has history of cancer Subject has a history of diabetes
CTRI/2009/091/000459	CTRI2009091000459				*Patient hospitalized with a primary diagnosis of worsening heart failure &#8805; 18 years of age, male or female. *Patients with a diagnosis of acute heart failure expressed by symptoms (dyspnea or fatigability - NYHA Class III-IV) and signs of fluid overload (i.e., jugular venous distension, edema or positive rales auscultation or pulmonary congestion on chest x-ray) at the time of hospitalizat…	1. Patients that required any use of IV vasodilators (except nitrates), and/or any IV inotropic therapy from the time of presentation for worsening HF to randomization. 2. Concomitant use of ACEI and ARB at randomization. 3. Right heart failure due to pulmonary disease. 4. Diagnosis of postpartum cardiomyopathy. 5. Myocardial infarction or cardiac surgery, including percutaneous transluminal coro…
CTRI/2009/091/000460	CTRI2009091000460	18.00 Year(s)	99.00 Year(s)	Both	- Standard surgery for fracture of the upper third of the femur including femoral head and neck.	- Estimated time of injury/fracture > 24 hours before admission to hospital - Any major orthopedic surgery in the 3 months prior to study start - Multiple trauma affecting more than one organ system - Deep vein thrombosis or pulmonary embolism within the last 12 months or known post-phlebitic syndrome - Patients at high risk of bleeding - Known allergy to heparin, or enoxaparin, or pork products
CTRI/2009/091/000462	CTRI2009091000462	18.00 Year(s)	99.00 Year(s)	Both	--Type 2 diabetes mellitus for at least 6 months --Ongoing daily treatment with premixed human or analogue insulin or self-mixed insulin regimen, containing fast/rapid-acting component once or twice a day with or without metformin, SU, glinides, alpha-glucosidase inhibitor, DPP-4 inhibitor and pioglitazone for at least 3 months --HbA1c: 7.0 - 10.0% (both inclusive) --Body Mass Index (BMI) below o…	--Treatment with other insulin regimens than those listed in key inclusion criterion no. 2 within 3 months --Treatment with rosiglitazone or GLP-1 receptor agonists within 3 months --Cardiovascular disease, within the last 6 months --Uncontrolled treated/untreated severe hypertension --Pregnancy, breast-feeding, the intention of becoming pregnant or not using adequate contraceptive measures accor…
CTRI/2009/091/000465	CTRI2009091000465	18.00 Year(s)	50.00 Year(s)	Both	1. Be > or equal 18 years of age and < or equal to 50 years of age and of either sex 2. Free of obvious health problems as established by medical history and screening evaluations including clinical examination 3. Non-smoker for at least 6 months 4.A woman must agree not to become pregnant and a man must agree not to conceive a child from the time of study enrollment until at least 1 year for wom…	1. Previous receipt of monoclonal antibody (whether licensed or investigational). 2.Previous receipt of rabies immune globulin and /or rabies vaccine. 3.History of potential rabies exposure. 4.Chronic administration of immunosuppressants or other immune- modifying agents within six months prior to administration of study medications. 5.Acute febrile illness or acute infectious disease. 6.Acute or…
CTRI/2009/091/000468	CTRI2009091000468				1. Age 18-85. 2. NIHSS score 8-20 within 24-48 hours after stroke onset and enrolment. 3. Stroke is ischemic in origin, supratentorial, and radiologically confirmed (CT scan or diagnostic MRI) prior to enrolment. 4. Patient is 24-48 hours from time of stroke onset when the first dose of NTx®-265 therapy is administered. Time of onset is when symptoms began; for stroke that occurred during sleep, …	1. Patients presenting with lacunar, hemorrhagic and/or brain stem stroke 2. Patients who have received thrombolytic treatment with tPA following the index stroke 3. Patients classified as comatose, defined as a patient who requires repeated stimulation to attend, or is obtunded and requires strong or painful stimulation to make movements (NIHSS 1A score must be <2) 4. Women who have tested posit…
CTRI/2009/091/000473	CTRI2009091000473				Adult patients (more than equal to, 18 years of age of either sex) with clinical signs and symptoms of UTI (viz., dysuria, frequency, urgency and/or suprapubic pain) with onset of symptoms more than equal to 72 hrs prior to study entry. One positive pre-treatment clean-catch midstream urine culture, within 48 hrs of enrollment in the study, should demonstrate &#8805; 105 CFU/ml of uropathogens*. …	Patients with history of hypersensitivity to Uro-Vaxom. Pregnant or breast-feeding women or women with positive urine pregnancy test at screening. Patients with history of factors predisposing to the development of urinary tract infections, including calculi, stricture, tumor(s), ureteric stent, nephrostomy tubes, pelvicalyceal junction obstruction, bladder diverticuli, neurogenic bladder or urol…
CTRI/2009/091/000476	CTRI2009091000476	18.00 Year(s)	80.00 Year(s)	Both	Age above 18 years HIV-1/2 infected patients with Pulmonary TB This includes, Sputum smear positive disease and initially smear negative but with Chest x-ray showing persistent abnormality after antibiotics) Living within 40 km radius from the nearest sub centre of TRC and willing for attendance as prescribed. Likely to remain in the same area for at least one and half years after start of treatm…	Patients with known hypersensitivity to rifampicin Pregnancy and lactation at initial presentation Major complications like HIV encephalopathy, renal dysfunction ( serum creatinine > 1.5 mg% in the absence of dehydration )or jaundice ( serum bilirubin > 2mgs% along with SGOT /SGPT elevation > 2.5 times the upper limit of normal ) Previous anti-tuberculosis treatment for more than 1 month. Prophyl…
CTRI/2009/091/000477	CTRI2009091000477	NA	NA	NA	NA	Exclusion Criteria: A subject will not be eligible for inclusion in this study if any of the following criteria apply: 1) Received any prior treatment for primary invasive breast cancer; 2) Previous (less than 10 years) or current history of malignant neoplasms, except for curatively treated: – Basal and squamous cell carcinoma of the skin; – Carcinoma in situ of the cervix. Patients with a prior…
CTRI/2009/091/000478	CTRI2009091000478	18.00 Day(s)	80.00 Day(s)	Female	1)Age 18 years and above. 2)Eastern Cooperative Oncology Group (ECOG) performance status less than or equal to 1; 3)Non-metastatic operable primary invasive adenocarcinoma of the breast fulfilling the following: (a) Histologically confirmed; (b) Adequately excised (exceptions: patients who have ‘non-resectable’ deep margin invasion are eligible provided they have had or will receive radiotherapy …	Patients meeting any ONE of the following criteria are not eligible for this study: 1) History of any prior (ipsi- and/or contralateral) invasive breast carcinoma; 2) Past (less than 10 years) or current history of malignant neoplasms, except for curatively treated 1) basal and squamous cell carcinoma of the skin or 2) carcinoma in situ of the cervix. NOTE: Patients with a prior malignancy diagno…
CTRI/2009/091/000479	CTRI2009091000479				Males Females who are not at risk of getting pregnant (postmenopausal, females who have undergone tubectomy) Age - 30 to 65 years. Body Mass Index &#8804;29.9 Kg/m2. ? Willingness to provide written informed consent to participate in the study. ? Fasting blood glucose (FBS) 130 mg/dL or above ? Glycosylated hemoglobin (HbA1c) concentration 7.5-9.5% ? Currently treated with Metformin extended-rele…	Females of childbearing potential. Pregnant and lactating women. History or evidence of hypersensitivity to the test drug or any of its constituents or allergy to drugs chemically similar to the drug under investigation. Current or past treatment with Insulin to control diabetes. History or presence of significant o Alcohol dependence, alcohol abuse or drug abuse durin one year. o Smokers who smo…
CTRI/2009/091/000481	CTRI2009091000481				Subjects must meet all of the following inclusion criteria to be enrolled in the trial 1. Diagnosis of Critical Limb Ischemia per protocol (see diagnostic criteria #2) with regard to the study limb. Existence of a PAOD with clinical presentation corresponding to Rutherford Category 4 or Category 5 as defined in the reporting standards adopted by the Society of Vascular Surgeons (table 1) 2. Patie…	Subjects will be excluded if they meet any of the exclusion criteria: 1. Life expectancy <6 months due to concomitant illnesses 2. History of bone marrow diseases (especially NHL, MDS) that prohibit transplantation 3. Terminal renal failure with existing dependence on dialysis 4. Known active malignancy or results outside of normal limits from the following tests: PAP, Chest X-ray, PSA, Mammogram…
CTRI/2009/091/000483	CTRI2009091000483	NA	NA	NA	NA	Exclusion Criteria: Prior immuno- or chemotherapy for CLL or small lymphocytic lymphoma (SLL) with any agent except corticosteroids used to treat autoimmune hemolytic anemia. Previous autologous or allogeneic stem cell transplantation. Active autoimmune hemolytic anemia requiring corticosteroid therapy more than 100mg equivalent to hydrocortisone or chemotherapy (Subjects can participate if in th…
CTRI/2009/091/000484	CTRI2009091000484	18.00 Year(s)	99.00 Year(s)	Both	Ages Eligible for Study: 18 Years and older Genders Eligible for Study: Both 1. Type 2 diabetes 2. BMI 20-45kg/m2	1. NYHA Class II to IV heart failure 2. females who are pregnant, lactating, or less than 6 weeks post-partum
CTRI/2009/091/000485	CTRI2009091000485	18.00 Year(s)	99.00 Year(s)	Both	Ages Eligible for Study: 18 Years and older Genders Eligible for Study: Both 1. type 2 diabetes 2. BMI 20-45kg/m2 inclusive	1. females who are pregnant, lactating, or less than 6 weeks post-partum 2. current symptomatic heart failure (NYHA Class II-IV)
CTRI/2009/091/000486	CTRI2009091000486	NA	NA	NA	NA	Nasopharyngeal, paranasal sinuses or nasal cavity tumours Head and neck cancer with histology other than squamous cell carcinoma. Evidence of distant metastases or gross post-operative residual disease. Evidence of second primary tumour. Any prior or current anticancer treatment of any kind - except the primary surgical resection. This will include but is not limited to: prior tyrosine kinase inh…
CTRI/2009/091/000490	CTRI2009091000490				? Mild- to-moderate asthmatics in accordance with the GINA guidelines ? Male and females18?70 years old ? Baseline FEV1 &#8805;60% predicted ? PC20 methacholine of &#8804;8.0 mg/ml	? Subjects with aspirin induced asthma ? Asthmatics with exacerbation of asthma within the previous three months requiring oral steroids, nebulised bronchodilator, antibiotics or an emergency visit to the doctor ? Current or past cigarette smoking >10 pack years ? History of allergy or sensitivity to paracetamol, aspirin or ibuprofen ? Current or past history of liver disease or on potentially he…
CTRI/2009/091/000491	CTRI2009091000491	18.00 Year(s)	99.00 Year(s)	Both	1. Cytogenetic diagnosis of chronic phase Ph+ CML diagnosed less than 6 months. 2. Diagnosis of CML chronic phase confirmed. 3. Adequate hepatic and renal function. 4. Able to take oral tablets. 5. Age greater than or equal to 18 years. Please note: there is no upper age limit for inclusion criteria for this trial	1. Exclusions include Philadelphia negative CML. 2. Prior anti-leukemia treatment. 3. Prior stem cell transplant.
CTRI/2009/091/000492	CTRI2009091000492	18.00 Year(s)	75.00 Year(s)	Both	1. Healthy male or female volunteers aged 18 - 75 years 2. Provide written informed consent to participate in all aspects of the study 3. Have a negative urine pregnancy test result, prior to study entry, for all female subjects of childbearing potential 4. Use an effective birth control method and a willingness to continue birth control during the study and for 2 weeks following the study, for f…	1. A history of intolerance or hypersensitivity to aspirin or other non-steroidal anti-inflammatory drugs (NSAIDs) 2. A history of hypersensitivity to Diclofenac or Diclofenac-containing products 3. A history of asthma within 1 year of study entry 4. A history of peptic ulcer within 1 year of study entry, any history of gastrointestinal bleeding or coagulation disorder (with the exception of blee…
CTRI/2009/091/000493	CTRI2009091000493	60.00 Year(s)	90.00 Year(s)	Both	Elderly males and females greater than 60 years of age with subclinical Vitamin B12 deficiency (< 148 pmol/L) on whom cognitive tests, heart rate varaibility and nerve conduction performed as part of an observational study.	Any history of coronary heart disease, stroke, bronchial asthma, tuberculosis, diabetes mellitus
CTRI/2009/091/000495	CTRI2009091000495	18.00 Year(s)	80.00 Year(s)	Female	Have histologically or cytologically confirmed ErbB2-overexpressing invasive carcinoma (TX or T1-4) of the breast at the time of the initial diagnosis and have undergone adequate excision of tumor; Had tumors that overexpress ErbB2 defined as 3plus by IHC or c-erbB2 gene amplification by FISH (ErbB2 expression/amplification must be documented prior to study entry; however, a tumor tissue sample m…	Have clinical and radiologic evidence of local or regional recurrence of disease or metastatic disease at the time of study entry; Had metachronous invasive breast cancer (breast cancers diagnosed at different times); Have a prior history of other breast cancer malignancies, including DCIS; Are unable to provide archived tumor tissue samples for assay; Had prior therapy with an ErbB1 and/or ErbB2…
CTRI/2009/091/000497	CTRI2009091000497	NA	NA	NA	NA	Exclusion criteria: Congestive Heart Failure (NYHA 1-4), clinically significant peripheral edema, other neurological conditions that might disqualify participation.
CTRI/2009/091/000498	CTRI2009091000498	NA	NA	NA	NA	Exclusion Criteria: Subjects meeting any of the following criteria must not be enrolled in the study: 1.Pregnant or lactating females at anytime during the study. 2.Known history of active CNS disease. 3.Uncontrolled ascites. 4.Concurrent anti-cancer therapy (chemotherapy, radiation therapy other than for pain relief, immunotherapy, biologic therapy, hormonal therapy or surgery) while taking inve…
CTRI/2009/091/000499	CTRI2009091000499	NA	NA	NA	NA	Exclusion criteria The primary tumor was removed by segmentectomy or wedge resection. The patient shows any evidence of residual tumor after surgery. The patient has received any anti-cancer specific treatment, including radiotherapy, immunotherapy, chemotherapy or neo-adjuvant chemotherapy, except: For the treatment of previous malignancies as allowed by the protocol (i.e., non-melanoma skin can…
CTRI/2009/091/000500	CTRI2009091000500	NA	NA	NA	NA	Exclusion Criteria: A subject will not be eligible for inclusion in this study if any of the following criteria apply: Subjects with bilateral breast cancer or bone metastases as the only disease site. Patients with high disease burden defined as >30% replacement of hepatic parenchyma with metastases, symptomatic pulmonary metastases (e.g., clinically significant dyspnea, cough, or chest pain att…
CTRI/2009/091/000501	CTRI2009091000501	18.00 Year(s)	99.00 Year(s)	Both	Completion of all required visits of a qualifying Phase 3 core protocol (e.g., Visit 8/Day 196 of PHX1149-PROT301) Current treatment of Type 2 diabetes mellitus as in PHX1149-PROT301	? Except for Type 2 diabetes, any other uncontrolled, serious pulmonary, cardiovascular, hematologic, renal, gastrointestinal, endocrine, neurological, proliferative, immunosuppressive, psychiatric, or urogenital disorder; or diseases of skin and its appendages, the eyes, ears, nose, or throat ? Any condition, disease, disorder or clinically relevant laboratory abnormality which, in the opinion o…
CTRI/2009/091/000506	CTRI2009091000506				1. Histologically proven diagnosis of primary GIST (without peritoneal or distant metastasis) with positive immunostaining for KIT (CD117); 2. Undergone complete gross resection of a primary GIST within 70 days prior to enrollment (includes R0 (negative microscopic margins) and R1 (positive microscopic margins); 3. Intermediate and high risk patients based on Corless criteria 4. Patient must be 1…	1. Patient has received post-operative chemotherapy. 2. Patient has received post-operative radiation therapy. 3. Patient has received post-operative investigational treatment. 4. Patient has received prior therapy with imatinib, or any other molecular targeted or biological therapy. 5. Patient has had an active infection requiring antibiotics within 14 days prior to registration. 6. Patient has …
CTRI/2009/091/000507	CTRI2009091000507	NA	NA	NA	NA	Exclusion criteria: Non-responders to previous treatment with pegIFN and ribavirin who failed to achieve a SVR for reasons other than thrombocytopenia, despite an optimal course (dose and duration) of combination therapy with peginterferon and ribavirin Decompensated liver disease, e.g. Child-Pugh score >6 or history of ascites or hepatic encephalopathy or current evidence of ascites Known hypers…
CTRI/2009/091/000508	CTRI2009091000508	NA	NA	NA	NA	Exclusion criteria: Non-responders to previous treatment with pegIFN and ribavirin who failed to achieve a SVR for reasons other than thrombocytopenia, despite an optimal course (dose and duration) of combination therapy with peginterferon and ribavirin Decompensated liver disease, e.g. Child-Pugh score >6 or history of ascites or hepatic encephalopathy or current evidence of ascites Known hypers…
CTRI/2009/091/000509	CTRI2009091000509				1. Gestation at birth less than 35 weeks. Gestational age will be calculated from the date of the last menstrual period or if not reliable, from ultrasound assessment of gestational age 2. Discharged alive from the hospital 4. Parents willing for follow up till 12 to 18 months of corrected age 5. No major congenital malformations/ genetic syndromes	1.Babies with major congenital malformations or genetic syndromes 2.Parents who are not willing for 1 year and after for follow-up.
CTRI/2009/091/000511	CTRI2009091000511	NA	NA	NA	NA	Exclusion Criteria: ART for longer than 7 days prior to study entry or treatment for any period of time with two or more antiretrovirals in combination. Participants who have taken nevirapine or zidovudine during pregnancy are not excluded. Allergy or sensitivity to any of the study drugs or their formulations History of multidrug-resistant TB Receipt of any investigational therapy or chemotherap…
CTRI/2011/08/001941	CTRI201108001941	NA	NA	NA	NA	Exclusion Criteria: Patient below 18 years of age. Any condition that, in the opinion of the investigator, contraindicates anticoagulant therapy or would have an unacceptable risk of bleeding Need for continued anticoagulant therapy Significant renal impairment or known significant liver disease
CTRI/2009/091/000513	CTRI2009091000513	18.00 Day(s)	80.00 Day(s)	Both	1.Male or female between 18-80 years of age 2. Patient with current diagnosis of Type Ι or ΙΙ Diabetes mellitus with controlled blood sugar level at the time of application. 3.Wound that extends through the dermis and into subcutaneous tissue (granulation tissue may be present) but without exposure of muscle, tendon, bone or joint capsule at the time of application 4.Patient’s ulcer on foot, sole…	1. Patient ulcer shows evidence of cellulitis, active osteomyelitis or other clinical infection. 2. Patient?s ulcer has increased or decreased in size by 50% or more during the screening period. 3. Patient with a known history of any major metabolic disorder like myxedema 4. Patient receiving oral or parenteral corticosteroids, immunosuppressive or cytotoxic agents, coumadin, heparin or is antici…
CTRI/2009/091/000514	CTRI2009091000514				After getting the IERB approval. Married women in the age of 18 to 60 years. Patients/Subjects diagnosed to have vaginitis. Subjects proven to be eligible through clinical, biochemical examination. ? No clinical evidence of hepatic or renal impairment. ? Subjects who have given written informed consent. ? Female patients / subjects who have given consent for their partner to be included in trial	Pregnant & lactating women. Chronic disorder such as cardiac (hypertension uncontrolled, arrhythmia), diabetes and endocrine dysfunction (thyroid uncontrolled) as assessed through clinical examination / lab investigations. Women with multiple partners.? Subjects with h/o smoking, alcohol & drug dependence etc. History of Allergy to herbal medication. Participating in any other study within six we…
CTRI/2009/091/000516	CTRI2009091000516				Diagnosis of locally advanced or metastatic colorectal cancer. No prior chemotherapy for metastatic disease. Presence of radiologically and/or clinically documented disease. Eastern Cooperative Oncology Group performance status of 0 or 1. Adequate bone marrow, hepatic, renal function, Urine Creatinine Ratio (UPC) A female subject must not be pregnant or breast feeding. Able to swallow and retain …	Has had any major surgery, chemotherapy, hormone therapy, investigational agent, or radiotherapy within the last 28 days Prior treatment with pazopanib, or oxaliplatin. Known contraindications to the use of oxaliplatin, capecitabine, 5-fluorouracil, or folinic acid. Participation in any investigational study within 28 days prior to study treatment. Women who are pregnant or lactating. Poorly cont…
CTRI/2009/091/000518	CTRI2009091000518				Healthy, female subjects 18 to 35 years of age (inclusive). · Body mass within 10% of the ideal mass in relation to height and age, according to the BMI (normal range for BMI: 18.5 ? 25 kg/m2) · Regularly menstruating women: cycles of 28±3 days duration · No current use of hormonal contraception and having had at least one complete menstrual cycle (2 menses) since having stopped hormonal contrace…	Evidence of psychiatric disorder, antagonist personality, poor motivation, emotional or intellectual problems likely to limit the validity of consent to participate in the study or limit the ability to comply with protocol requirements History of, or current compulsive alcohol abuse (> 10 drinks weekly), or regular exposure to other substances of abuse. Use of any medication, prescribed or over-t…
CTRI/2009/091/000519	CTRI2009091000519	18.00 Year(s)	80.00 Year(s)	Both	A subject will be eligible for inclusion in this study only if all of the following criteria apply: 1)Willing and able to sign a written informed consent; 2)Histologically confirmed diagnosis of SCCHN of one or more of the following sites: oral cavity, oropharynx, hypopharynx and larynx; Multiple primary tumours will: •Have to be histologically proven; •Have to be anatomically distant and surroun…	A subject will not be eligible for inclusion in this study if any of the following criteria apply: 1) Nasopharyngeal, paranasal sinuses or nasal cavity tumours; 2) Any prior or current treatment for invasive head and neck cancer of any kind. This will include but is not limited to: prior tyrosine kinase inhibitors, prior neoadjuvant therapy, prior surgical resection, or use of any investigational…
CTRI/2009/091/000521	CTRI2009091000521				1.Paediatric patients of either sex aged between 5 ? 18 yrs. of age 2.Histologically confirmed diagnosis of medulloblastoma 3.Average risk disease 4.Karnofsky performance status of &#8805; 70% 5.Signed informed consent 6.Patient suitable for undergoing twice daily radiotherapy 7.Radiotherapy starting within 4-6 weeks of surgery.	1.Patients with recurrent tumors 2.Prior history of therapeutic irradiation 3.Prior/ concurrent second neoplasm 4.Known predisposition to medulloblastoma 5.High risk disease 6.Any form of immunosuppression e.g. 7.Patients requiring anaesthesia during RT
CTRI/2009/091/000522	CTRI2009091000522	NA	NA	NA	NA	Exclusion Criteria: Subjects meeting any of the following criteria must not be enrolled in the study: Subject has received surgery for cataracts and is aphakic or bilaterally pseudophakic.
CTRI/2009/091/000524	CTRI2009091000524	NA	NA	NA	NA	Exclusion Criteria: Subjects with a known hypersensitivity, intolerance or allergy to any of the ingredients in eltrombopag tablets. Evidence of portal vein thrombosis on abdominal imaging (ultrasound with Doppler or appropriate MRI/CT imaging techniques) within 3 months of study start. History of arterial or venous thrombosis, including Budd-Chiari Syndrome, AND &#8805;two of the following risk …
CTRI/2009/091/000525	CTRI2009091000525	2.00 Month(s)	1.00 Year(s)	Both	Infants 2 to 6-months of age with features of heart failure with a large to moderate VSD who are not otherwise candidates for immediate surgery	1. Asymptomatic patient 2. Patient in whom closure of VSD is indicated at the present moment (as per proposed Indian Guidelines) a. Significant pulmonary artery hypertension b. Uncontrolled CHF c. Significant failure to thrive d. Hospitalization for pneumonia/CHF 3. Associated congenital cardiac defects that are likely require intervention including coarctation of aorta, patent ductus arteriosus …
CTRI/2009/091/000527	CTRI2009091000527	18.00 Year(s)	65.00 Year(s)	Both	INCLUSION CRITERIA (S ) FOR SCREENING: 1) Age 18- 65 years 2) Subjects of either gender, males and females 3) Subjects on sulphonylurea and/or metformin for the treatment of type 2 diabetes mellitus (DM) for at least last 3 months and documented history of type 2 diabetes mellitus as per American Diabetes Association (ADA). 3) Triglycerides > 200 up to 400 mg/dl on screening visit. 4) Subject hav…	EXCLUSION CRITERIA(S) FOR SCREENING: 1) History of > 5% weight loss in past 6 months 2) Subjects on insulin and/or glitazone / glitazar therapy 3) BMI less than 23 kg/m2 4) Pregnancy and lactation 5) Subjects with history of myocardial infarction (MI), Coronary artery bypass graft (CABG), Percutaneous transluminal coronary angioplasty (PTCA), unstable angina or New York Heart Association (NYHA) h…
CTRI/2009/091/000528	CTRI2009091000528	18.00 Year(s)	65.00 Year(s)	Both	1. Patients of either sex and any race, 18 years of age or older. 2. Patients diagnosed with open-angle glaucoma (with or without pseudoexfoliation or pigment dispersion component) or confirmed ocular hypertension. Diagnosis of ocular hypertension in treatment-naĂŻve patients should be documented as elevated IOP (i.e.,≥ 21 mmHg) at multiple points within the past year. 3. Patients not currently o…	1. Females of childbearing potential (those who are not surgically sterilized or at least two years post-menopausal) are excluded from participation in the study if they meet any one of the following conditions: ? They are currently pregnant or, ? They have a positive result on the urine pregnancy test at the Screening Visit or, they intend to become pregnant during the study period or, ? They ar…
CTRI/2009/091/000531	CTRI2009091000531	6.00 Month(s)	12.00 Year(s)	Both	Patients must fulfill the following inclusion criteria to be eligible for enrollment into the study: 1. Children of either gender aged between 6 months to 12 years, both inclusive. 2. Minimum body weight of 5 kg. 3. Able to take drugs under study by the oral route 4. Absence of severe malnutrition (defined as a child whose weight-for-height is below -3 standard deviation or less than 70% of the m…	If any of the following conditions apply, the patient should not be enrolled in the study. 1.Known allergy to artesunate, artemether, artemisinin derived products, piperaquine or any other related drug. 2.Infants with a history of hyperbilirubinemia during the neonatal period 3.Use of concomitant medications that may induce haemolysis or haemolytic anaemia from the World Health Organization (WHO)…
CTRI/2009/091/000532	CTRI2009091000532				1. Diagnosed with type-II diabetes in the age group of 30-70 years. 2. Taking standard medication advised by the physician for the past three months. 3. Subjects whose fasting blood glucose levels are maintained in the range of 100 and 120 mg/dl and normal in other clinical and laboratory parameters. 4. Individual as well as family history of diabetes and obesity. 5. Willing to give written infor…	Diabetic patients currently under treatment for heart disease, cancer, post-surgery patients, tuberculosis and other chronic diseases. 2. Subjects who are bedridden for chronic diseases for prolonged time and kidney diseases and whose serum creatinine levels are >1.5 mg/dl 3. Chronic chewers of tobacco and usage of drugs which exerts intoxication. 4. Pregnant women.
CTRI/2009/091/000533	CTRI2009091000533	18.00 Year(s)	65.00 Year(s)	Both	1) Age 18- 65 years 2) Subjects of either gender, males or females 3) Subjects on treatment of type 2 diabetes mellitus (DM) for at least last 3 months or documented history of type 2 diabetes mellitus as per American Diabetes Association (ADA). 4) Patient on stable Atorvastatin therapy (10 mg) for at least 4 weeks with LDL greater than or equal to 100mg%. 5) Triglycerides > 200 up to 500 mg/dl o…	1) Pregnancy and lactation 2) History of > 5% weight loss in past 6 months 3) Subjects on insulin 4) Subjects on glitazone / glitazar therapy in the past 1 month 5) Subjects having unstable angina, Acute Myocardial Infarction in past 3 months or heart failure of NYHA class (III-IV). 6) Uncontrolled hypertension 7) History of clinically significant edema. 8) History of thyroid disorder (abnormal T…
CTRI/2009/091/000534	CTRI2009091000534				Healthy male and female subjects ( women of non-child bearing potential)	Female subjects of child bearing potential. Significant past or current illness Abnormal lab values Surgical or medical conditions which alter the ADME of drug
CTRI/2009/091/000535	CTRI2009091000535				Healthy male and female subjects ( women of non-child bearing potential)	Female subjects of child bearing potential. Significant past or current illness Abnormal lab values Surgical or medical conditions which alter the ADME of drug
CTRI/2009/091/000536	CTRI2009091000536	18.00 Year(s)	75.00 Year(s)	Both	1.Type 2 diabetics in accordance with WHO. 2.Male and female patients, >18 and <75 years of age. 3.Diabetic patients who are not on medication for the disease. Patients may be treated with diet and exercise. 4.HbA1c level at screening and baseline greater than 6.6% and less than 9.0%. 5.Fasting glucose concentration less than 240 mg/dL (13.3 mmol/l). 6.BMI must be less than or equal to 45 kg/m2. …	1.Treatment with sulfonylurea (e.g., Glyburide, Glipizide, Glimepiride, Chlorpropamide, Tolazamide, Acetohexamide, or Tolbutamide), TZDs, metformin, acarbose, Byetta, insulin, and any antidiabetic medications within the prior 3 months. 2.Chronic (lasting longer than 14 consecutive days) systemic glucocorticoid treatment (excludes topical and inhaled forms) or have received such treatment within 4…
CTRI/2009/091/000537	CTRI2009091000537				1-preterm infants(<34 weeks) 2-newborns of diabetic mothers who require i.v fluids 3-severe perinatal asphyxia defined as apgar score<5 at 5 minutes	babies will be excluded if there is documented symptomatic hypocalcemia at admission(ionic calcium <4mg/dl)
CTRI/2009/091/000538	CTRI2009091000538	18.00 Year(s)	65.00 Year(s)	Both	Provision of informed consent before any study procedures are performed. The patient must have a documented clinical diagnosis for bipolar I disorder, including recent episode manic or mixed, and being male of females age 18-65 years, inclusive. Patients may be outpatients or inpatients at enrollment visit, but all patients must be inpatients when randomized and remain inpatients until discharged…	The patient can not have had up to 8 mood episodes during the past 12 months and not been continuously hospitalized for acute bipolar for up to 3 weeks immediately before participating in the study. The patient can not have a past diagnosis of stroke or medically documented transient ischemic attacks (TIA) or a history of seizure disorder, except for febrile convulsions. The patient must not have…
CTRI/2009/091/000539	CTRI2009091000539	18.00 Year(s)	50.00 Year(s)	Both	1) Written informed consent obtained from the subject or his/her legally acceptable representative; 2) Healthy Indian subjects of either gender aged between 18-50 yrs of age; 3) Good clinical condition established by medical history and physical examination (with no acute disease, infection or high temperature >39.5 degrees); 4) History of previous immunisation with TT; 5) Subjects without any hi…	1) Subjects with acute disease at the time of enrolment, defined as presence of a moderate or severe illness; 2) Clinical or serological findings suggestive of any contagious disease at the time of screening; 3) Known case of hypersensitivity to any of the components of TT vaccine; 4) Known history of any Serious Adverse Reaction (SAR) with previous TT immunizations in the individual to be immuni…
CTRI/2009/091/000540	CTRI2009091000540				Male and female subjects who meet all of the following criteria can be entered into the study: 1. Diagnosis of head lice infestation 2. Age 18 to 50 years inclusive. 3. Body weight at least 45 kg for male subjects and 40 kg for female subjects. 4. Female subjects must use two forms of contraception (e.g. a hormonal contraception and barrier method contraception or two barrier methods [for females…	Subjects who meet any of the following criteria will not be eligible for participation in this study: 1. Pregnant or breast-feeding females. 2. A history of scalp eczema. 3. Any current dermatological disease, including eczema, dermatitis, alopecia. 4. Current eye disease including allergic or infectious conjunctivitis. 5. 12-lead ECG demonstrating QTc > 450 msec for women or > 430 msec for men a…
CTRI/2009/091/000541	CTRI2009091000541				1. Age 18-60 years of either gender 2. Low back pain (inferior to T-12 and superior to gluteal fold) lasting more than 12 weeks due to spondylosis, degenerative spinal disease or pain of nonspecific origin. 3. Post washout period baseline pain intensity score>40 on a 0-100mm numerical ratring scale(VAS) 4. Willingness to provide informed consent to participate in the study.	1. Patients with chronic low back pain as a result of recent (<6 months prior to study )major trauma or neuropathic pain. 2. Patients who had surgical interventions for low back pain< 4 weeks prior to study entry,. 3. Patients who had received corticosteroids or opiods<90 days prior to enrollment. 4. Patients with a history of rheumatoid or psoriatic arthritis, spondyloarthropathy, metastatic can…
CTRI/2009/091/000544	CTRI2009091000544	25.00 Year(s)	60.00 Year(s)	Both	? Patients capable of giving informed consent to participate in the study of their own free will ? Male and female patients of age between 25 - 60 years. ? Male and female patients with swelling of both the feet and/or ankles ? Optionally, patients could also have leg complaints such as ache, heaviness, tiredness, and fullness. ? The above complaint(s) should be present since at least 3 weeks and…	? Patients with clinical evidence of varicose veins ? Patients with diminished arterial pulsations and/or change in colour or temperature in the legs or ulceration of the skin ? Presence of any complaints of the skin over the sole and foot such as itching, burning, redness or eruptions ? Patients with history of intermittent claudication ? Any cardiac, hepatic, renal, hemopoietic disease, endocri…
CTRI/2009/091/000546	CTRI2009091000546				1. Age between 18 and 80 years, extremes included; 2. Diagnosed with Diabetes Mellitus Type 1 or Type 2; 3. Having a documented single non-healing Plantar Neuropathic Diabetic Foot Ulcer (per subject) with a minimal duration of 4 weeks prior to the informed consent signature; 4. Ulcer size at randomization between 1.0 cm2 to 10 cm2, extremes included; 5. Single, full thickness ulcer on the study …	1. Anamnesis of current or recent past (within the last 2 years) abuse of alcohol, barbiturates, benzodiazepines, amphetamines, narcotics, cocaine,psychoactive drugs or other abused substances (licit or illicit) that will interfere with treatment compliance; 2. Use of growth factors, skin graft or participation in an investigational study within the last 30 days prior to the beginning of the scre…
CTRI/2009/091/000547	CTRI2009091000547	18.00 Year(s)	70.00 Year(s)	Both	1.Written informed consent. 2.Male or female between 18 and 70 years of age inclusive of both. 3.Confirmed diagnosis of asthma according to GINA guidelines 4.Subjects with documented history of asthma who are either steroid naĂŻve, on ICS+LABA combination or are on ICS (maximum daily dose up to 800 mcg budesonide, 1000 mcg Beclomethasone dipropionate (BDP) or 500 mcg Fluticasone) for at least 4 w…	1.Known or suspected hypersensitivity to ciclesonide, formoterol or any other constituents of the Investigational Medicinal Product (IMP). 2.Clinical evidence or known history of any serious uncontrolled medical condition [e.g., cardiovascular (high pulse rate, irregular heart beat, high blood pressure), renal, neurological, hepatic, immunological, neoplastic, gastrointestinal, or endocrine disea…
CTRI/2009/091/000548	CTRI2009091000548				Aged 6 weeks (42 to 72 days) at time of enrollment. Available for entire study period and whose parent/legal guardian can be reached by telephone. Healthy infant as determined by medical history, physical examination, and judgment of the investigator. Parent/legal guardian must be able to complete all relevant study procedures during study participation. Weight of 3.5 kg or greater at the time of…	Previous vaccination with licensed or investigational pneumococcal, diphtheria, tetanus, pertussis, or H influenzae type b (Hib) conjugate vaccines. A previous anaphylactic reaction to any vaccine or vaccine-related component. Contraindication to vaccination with pneumococcal conjugate, Hib conjugate, diphtheria, tetanus, pertussis, polio, hepatitis B, or measles vaccines. Bleeding diathesis or c…
CTRI/2009/091/000550	CTRI2009091000550	18.00 Year(s)	99.00 Year(s)	Both	Hip fracture surgery	- Any major orthopedic surgery within 3 months prior to enrolment - Deep vein thrombosis or pulmonary embolism within the last 12 months, or known post-phlebitic syndrome - Patient at high risk of bleeding - Known hypersensitivity to heparins - Any contraindication to the performance of venography - Permanent discontinuation of AVE5026 during the run-in phase
CTRI/2009/091/000551	CTRI2009091000551				Infertile male, normal semen volume with either oligospermia (sperm density between 5 and 20 million/mL) or asthenospermia or teratospermia by WHO criteria	Identifiable cause for semen abnormality (varicocele, cryptorchidism, orchitis, radiation, chemotherapy, recent febrile illness, hormonal abnormality etc)
CTRI/2009/091/000552	CTRI2009091000552	18.00 Year(s)	65.00 Year(s)	Female	1.Has a diagnosis of type 2 diabetes mellitus. 2.Must be inadequately controlled (inadequate glycemic control refers to HbA1c concentration between 7.0 and 9.0 %, inclusive)on a stable daily dose of greater than or equal to1500 mg (or documented maximum tolerated dose) of metformin for at least 2 months prior to Screening or must be inadequately controlled (as defined by an HbA1c 7.5 and 10 %, in…	1.Systolic blood pressure greater than or equals to 150 mmHg and/or diastolic pressure greater than or equals to 90 mmHg at screening visit. 2.Hemoglobin less than/equal to 12 g/dL for males and less than/equal to 10 g/dL for females at screening visit. 3.Alanine aminotransferase greater than 2.5 times the upper limit of normal at Screening Visit. 4.Serum creatinine less than or equal to 1.5 mg/d…
CTRI/2009/091/000555	CTRI2009091000555				1. Written informed consent. 2. Men or women aged 18 or older. 3. Diagnosis of euvolemic hyponatremia (Na+ < 135 mEq/L). 4. Willing to be observed in a monitored setting for approximately the first 8 hours following treatment initiation (first dose). 5. In the Investigator's judgment the patient has adequate visual and auditory acuity to allow participation in the trial.	1. Pregnant or breast-feeding women, or women planning to become pregnant or to breastfeed. 2. Overt symptoms of hyponatremia requiring immediate medical intervention (e.g., coma, seizures). 3. Acute or transient hyponatremia (e.g., associated with head trauma, postoperative state, or use of radiotherapy and/or chemotherapy). 4. Hyponatremia in hypovolemic states (e.g., due to fluid loss through …
CTRI/2009/091/000556	CTRI2009091000556				All preterm infants of birth weight &#8804;1800 grams Preterm infants who survive for 3 days after birth. Preterm infants who have started on the enteral feeds	Parents/guardian unwilling or unable to give informed consent and follow protocol. Preterm Infants with major congenital malformation. Refusal to participate in the study by parent/guardian
CTRI/2009/091/000557	CTRI2009091000557	NA	NA	NA	NA	Exclusion Criteria: * NSCLC patients with predominantly squamous cell carcinoma histology Excluded medical conditions: * History of cardiac disease: Congestive heart failure, Active coronary artery disease (CAD), Cardiac arrhythmias (>Grade 2 NCI-CTCAE vers. 3.0) * Uncontrolled hypertension despite two anti-hypertensive medications * History of HIV infection or chronic hepatitis B or C * History …
CTRI/2009/091/000559	CTRI2009091000559				? Age > 18 years old: Male and Female ? Histologically proven invasive bladder transitional cell carcinoma ? AJCC clinical stages T2-T4a, Nx or N0, M0 ? Thorough evaluation by a urologist and have undergone as thorough a TURBT as is judged safely possible ? KPS>= 70 ? Able to tolerate systemic chemotherapy combined with pelvic radiation therapy by the joint agreement of the participating Urologis…	Prior pelvic radiation therapy. ? Incontinence, need for cathererisation ? Hydronephrosis attributable to the tumour ? Pregnancy ? Previous malignancy that is likely to interfere with protocol treatment ? Inflammatory bowel disease
CTRI/2009/091/000560	CTRI2009091000560				Secondary failure to Oral Hypoglycemic Agents was diagnosed if the patient had HbA1c levels > 8.5% even after supplementation of maximal dose of a combination of a sulphonylurea (15 mg glybenclamide or 160 mg gliclazide or 15 mg glipizide) and metformin 1500 mg/day.	Patients with ketosis, diabetes related complications, hepatic or renal disease, pancreatitis, cardiac problems, uncontrolled hypertension, malnutrition and severe immune deficiency.
CTRI/2009/091/000561	CTRI2009091000561	18.00 Year(s)	99.00 Year(s)	Both	Each subject must meet all of the following criteria to be enrolled in this study: 1. Have completed Visit 8 of study E2007-G000-304, E2007-G000-305 study, or E2007-G000-306 and shown compliance with the inclusion and exclusion criteria for that study(excluding criteria that are related to seizure occurrences). 2. Provide written informed consent signed by subject or legal guardian prior to enter…	Subjects who meet the following criteria will be excluded from the study: 1. Those who, for any reason, discontinued early from the preceding double-blind study.
CTRI/2009/091/000562	CTRI2009091000562	18.00 Year(s)	99.00 Year(s)	Both	- Provision of signed informed consent. - Asthma diagnosis at least 6 months before visit 1 of study - Patients who have reversible airway obstruction continuous asthma treatment except Symbicort at least within 4 weeks before visit 1 of study	- Known or suspected allergy to active ingredients of study medication or excipients - Use of oral, rectal or parenteral glucocorticosteroids 30 days before visit 1 of study - Smoking, current or previous with a smoking history of &#8805;10 pack years
CTRI/2009/091/000564	CTRI2009091000564				* Diagnosis of COPD (moderate-to-severe as classified by the Global Initiative for Chronic Obstructive Lung Disease (GOLD) Guidelines, 2007) and: 1.Smoking history of at least 10 pack-years 2.Post-bronchodilator FEV1 <=65% and >=30% of the predicted normal value 3. Post-bronchodilator FEV1/FVC (forced vital capacity) <70%	* Patients who have received systemic corticosteroids and/or antibiotics and/or was hospitalized for a COPD exacerbation in the 6 weeks prior to screening or during the run-in period * Patients who have had a respiratory tract infection within 6 weeks prior to screening * Patients with concomitant pulmonary disease * Patients with a history of asthma * Patients with diabetes Type I or uncontrolle…
CTRI/2009/091/000565	CTRI2009091000565	18.00 Year(s)	99.00 Year(s)	Both	Ages Eligible for Study: 18 Years and older Genders Eligible for Study: Both Accepts Healthy Volunteers: No 1. Histologically or cytologically confirmed renal cell cancer with a component of clear cell subtype, with metastasis . 2.Evidence of measurable disease 3.Must have failed one prior systemic first-line regimen for metastatic renal cell cancer Kindly note that there is no upper age limit fo…	1. Prior treatment for metastatic renal cell cancer with more that one systemic first line therapy 2. Major surgery less than 4 weeks or radiation less than 2 weeks of starting study drug
CTRI/2009/091/000566	CTRI2009091000566				1. Patient's age is 18 years or older, both genders. 2. Confirmed Diffuse Large B-cell Lymphoma, transformed follicular lymphoma, diffuse mixed cell lymphoma or primary mediastinal large cell lymphoma with B-cell lineage. 3. The lymphoma is chemosensitive. 4. The lymphoma did not progress since pre-transplant chemotherapy. 5. ECOG performance status 0-1.	1. Serious other illness. 2. Active autoimmune disease. 3. Type 1 diabetes. 4. Known immune deficiency. 5. Clinical evidence of primary or secondary brain or spinal cord involvement by lymphoma. 6. Active bacterial, fungal, or viral infection. 7. Positive HIV, Hepatitis B surface antigen plus viremia, or Hepatitis C antibody plus viremia. 8. Pregnant or nursing (positive pregnancy test). 9. Other…
CTRI/2009/091/000569	CTRI2009091000569	NA	NA	NA	NA	Exclusion Criteria: 1. Pregnant, nursing, or planning a pregnancy (both men and women) within 9 months of enrolment. 2. Subjects weighing > 100 kgs. 3. Screening laboratory tests: - hemoglobin &#8804; 8.0 gm/dl - white blood cells &#8804; 3.0 x103 cells/l - neutrophils &#8804; 1.5 x 103 cells/l - platelets &#8804;100 x 103 cells/l - serum transaminase level (AST and ALT) &#8805; 2 times upper lim…
CTRI/2009/091/000570	CTRI2009091000570	42.00 Day(s)	5.00 Month(s)	Both	• Subjects who the investigator believes that their parents/guardians can and will comply with the requirements of the protocol should be enrolled in this PMS. • A male or female infant, from the age of 6 weeks at the time of the first vaccination and less than 24 weeks of age at the time of second vaccination. • Written informed consent obtained from the parent or guardian of the subject.	? History of allergic disease or reactions likely to be exacerbated by any component of the vaccine. ? Concurrently participating in another clinical study, at any time during the surveillance period, in which the subject has been or will be exposed to an investigational or a non-investigational product (pharmaceutical product or device). ? Acute disease at the time of enrolment. ? Any history of…
CTRI/2009/091/000571	CTRI2009091000571	NA	NA	NA	NA	Exclusion Criteria Cardiovascular exclusion criteria &#61656; Cardiogenic shock at the time of randomization &#61656; Refractory ventricular arrhythmias &#61656; New York Heart Association class IV congestive heart failure Bleeding risk exclusion criteria &#61656; Active internal bleeding or history of bleeding diathesis &#61656; Clinical findings, in the judgment of the investigator, associated …
CTRI/2016/01/006573	CTRI201601006573	15.00 Year(s)	80.00 Year(s)	Both	pts undergoing SSRP/MEP monitoring	pts on beta blockers,uncooerative,pts who cannot communicate
CTRI/2009/091/000574	CTRI2009091000574				Patients able to understand and voluntarily provide written informed consent before screening, following an explanation of the nature and purpose of this study Patients able to adhere to the study visit schedule and other protocol requirements Patients aged 18 years and above Male patients or non-pregnant, non-lactating females Nonmyeloid cancer patients receiving chemotherapy regimens Patients w…	Women who are pregnant, lactating or of child bearing potential who are not practicing effective methods of contraception Patients hypersensitive to study drugs, components or similar products. Patients with severe chronic neutropenia Patients with myeloid malignancies and myelodysplasia Patients currently receiving radiation therapy or have completed radiation therapy within 14 days before study…
CTRI/2011/091/000575	CTRI2011091000575	18.00 Year(s)	99.00 Year(s)	Both	1. Ages Eligible for Study: 18 Years and older 2.Genders Eligible for Study: Both 3.Accepts Healthy Volunteers: No 4.Adults with moderate to severe rheumatoid arthritis on a stable dose of methotrexate There is no upper age limit for inclusion criteria for this trial	Pregnancy, severe or unstable medical conditions, including serious infections (e.g., tuberculosis, HIV), clinically significant laboratory abnormalities (transaminases, hemoglobin), or use of prohibited concomitant medications (all DMARDs except methotrexate).
CTRI/2009/091/000577	CTRI2009091000577				- Adults from 18 to 80 years of age, inclusive; either gender - MR of grades 2 and above [Grade 2 or more functional mitral valve regurgitation per 2D or 3D transthoracic echocardiography, must be symptomatic which is defined as NYHA Class &#8805; II or heart failure subject with MR - Functional MR with coronary artery disease or aortic valve disease - Subject undergoing concomitant coronary arte…	- Known hypersensitivity or allergy to the device materials - Known hypersensitivity or allergy to the device materials - NYHA Class IV after optimal medical therapy - Structural abnormality of the mitral valve - High pulmonary arterial pressure - Severe diastolic dysfunction of left ventricle on ECHO - Transmural myocardial infarction [MI] with in 30 days of enrollment in the study; non ST segme…
CTRI/2009/091/000578	CTRI2009091000578				1. Male and females 18 years of age or older, diagnosed with primary open-angle glaucoma or ocular hypertension. 2. IOP measurements &#8805; 24 &#8804; 36 mm Hg, in atleast one eye, at 9.00 am and &#8805; 21 &#8804; 36 mm Hg in atleast one eye (the same eye) at 11.00 am measurement	Patients with one sighted eye or amblyopia, history of chronic or recurrent inflammatory eye disease, ocular infections (3 months), ocular trauma, severe or progressive retinal or optic nerve disease, severe ocular pathology, intraocular surgery (last 12 months), laser surgery (last 3 months), current use of steroids or presence of any other form of glaucoma other than primary open angle glaucoma
CTRI/2009/091/000579	CTRI2009091000579				Patients able to understand and voluntarily provide written informed consent before screening, following an explanation of the nature and purpose of this study Patients able to adhere to the study visit schedule and other protocol requirements Patients aged 18 years and above Male patients or non-pregnant, non-lactating females Nonmyeloid cancer patients receiving chemotherapy regimens Patients w…	Women who are pregnant, lactating or of child bearing potential who are not practicing effective methods of contraception Patients hypersensitive to study drugs, components or similar products. Patients with severe chronic neutropenia Patients with myeloid malignancies and myelodysplasia Patients currently receiving radiation therapy or have completed radiation therapy within 14 days before study…
CTRI/2009/091/000580	CTRI2009091000580	18.00 Year(s)	99.00 Year(s)	Both	Subjects with uncomplicated mild to moderate essential hypertension (as per European Society of Cardiology Classification of Hypertension) Treatment naĂŻve subjects (newly diagnosed subjects or subjects currently only on lifestyle modification) with mean SeDBP of 95 to 109 mmHg at both screening and randomization visit (mean of 3 recordings at intervals of 1 minute) Or Uncontrolled on any anti-hy…	a.Subjects who are incapable of giving informed consent for the study. b.Subjects with SeDBP&#8805;110mmHg and / or SeSBP&#8805;180 mmHg measured at Doctor's office during screening or randomization visit c.Subjects having a difference of > 8 mmHg between any 2 of the 3 SeDBP measurements either at screening or at randomization. d.Subjects who are on any anti-hypertensive therapy and unable to di…
CTRI/2009/091/000582	CTRI2009091000582				Non-smokers Age: 18 to 45 years Good health conditions Post-menopausal or surgically sterilised females	Use of any prescription drugs within 4weeks prior to dosing. Donation or loss of 400ml or more blood. Significant illness subjects. No significant ECG abnormalities. History of immunodefficiency disease.
CTRI/2009/091/000583	CTRI2009091000583	18.00 Year(s)	99.00 Year(s)	Both	1. Ph+ CML or Ph+ ALL who are primarily refractory to full-dose imatinib (600 mg), have disease progression/relapse while on full-dose imatinib, or are intolerant of any dose of imatinib. 2. At least 3 months post stem cell transplantation 3. Able to take daily oral capsules/tablets reliably Please note: there is no upper age limit for inclusion criteria for this trial	1. Subjects with Philadelphia chromosome, and bcr-abl negative CML 2. Overt leptomeningeal leukemia 3. Subjects without evidence of leukemia in bone marrow (extramedullary disease only)
CTRI/2009/091/000942	CTRI2009091000942	18.00 Year(s)	99.00 Year(s)	Both	1. ErbB-2 positive locally recurrent or metastatic breast cancer 2. Eastern Cooperative Oncology Group (ECOG) 0-2 3. Measurable disease 4. Availability of tumor tissue for HER2 status confirmation (there is no upper age limit for inclusion criteria for this trial)	1. Prior systemic anti-cancer therapy other than endocrine therapy for locally recurrent or metastatic disease 2. Prior erbB-2 inhibitor other than trastuzumab or lapatinib in the neoadjuvant or adjuvant setting 3. Progression/recurrence within 12 months after completion of adjuvant or neoadjuvant therapy 4. history of heart disease 5. history of gastrointestinal disease
CTRI/2009/091/000585	CTRI2009091000585	11.00 Year(s)	17.00 Year(s)	Both	Subjects who the investigator believes that they and/or their parent(s)/guardian(s) can and will comply with the requirements of the protocol should be enrolled in the study. A male or female having been vaccinated with a meningococcal vaccine in the primary study 109069. Written informed consent obtained from parent(s)/guardian(s) of the subject and written informed assent obtained from the subj…	Use of any investigational or non-registered product (drug or vaccine) within 30 days preceding the subject?s first visit. History of meningococcal disease; such cases will be documented. Administration of a meningococcal polysaccharide or a meningococcal polysaccharide conjugate vaccine since previous vaccination in study 109069. Any confirmed or suspected immunosuppressive or immunodeficient co…
CTRI/2009/091/000586	CTRI2009091000586	18.00 Year(s)	99.00 Year(s)	Both	1.Subjects and healthy volunteers willing to sign informed consent 2.Subjects and healthy volunteers of 18 years and above 3.Subjects with or without a respiratory condition. Each subject with a respiratory condition (prior experience of using an device) should be matched as far as possible with an individual without a respiratory condition (device naÃ¯ve) with respect to the age, sex, literacy s…	1.Subjects already using Peak flow master prior to start of the study. 2.Subjects with co-ordination problems like Parkinson?s disease, mental illness, tremors etc.
CTRI/2009/091/000590	CTRI2009091000590	0.00 Year(s)	60.00 Year(s)	Both	Patients aged between 0 to 60 years presenting with Dilated Cardiomyopathy or coronary artery disease (CAD) are enrolled. Patients with ventricular ejection fraction (LVEF) less than 35% are eligible for enrollement.	1. Sustained ventricular tachycardia in a 24 hour ECG. 2. Chronic atrial fibrillation. 3. Less than 6 months since last episode of cerebral infarction. 4. Less than 6 months since last coronary angioplasty or less than 3 months since last bypass surgery. 5. Patients with unstable angina, with a treatment rating of 3 in the Braunwald system, but a severity of III and a clinical rating of B or C. 6…
CTRI/2009/091/000591	CTRI2009091000591	18.00 Year(s)	0.00 Year(s)	Both	1. Subjects 18 years or more of either sex and is able to give written informed consent 2. The diastolic blood pressure is ≥90 mm of Hg and ≤109 mm of Hg and systolic blood pressure is ≥140 mm of Hg and ≤179 mm of Hg (European Society of Hypertension (ESH) and of the European Society of Cardiology (ESC), 2007). 3. Is willing to discontinue current antihypertensive medications (if any) at the time…	1. Inability to discontinue all prior antihypertensive medications 2. Pregnant or lactating women. Women of child bearing potential who do not agree to remain abstinent or use medically acceptable methods of contraception [which result in a low failure rate (i.e. less than 1% per year) when used consistently and correctly such as implants, injectables, combined oral contraceptives, some IUDs, sex…
CTRI/2009/091/000592	CTRI2009091000592	3.00 Month(s)	59.00 Month(s)	Both	Children aged less than or equal 3 months to less than 59 months who present in the hospital with more than three unformed stools in 24 hours and diarrheal duration of <7 days will be eligible after written informed consent from their parent/legally acceptable representative (LAR)	-Children with intractable vomiting, pre-renal or renal failure, respiratory distress, altered sensorium or any such co-morbid condition that precludes the use of oral rehydration solution (ORS) will be excluded from the trial -Child enrolled earlier in this or any other clinical trial in last one month -Children with severe malnutrition (kwashiorkar and marasmus) -Children with clinically signif…
CTRI/2009/091/000593	CTRI2009091000593	NA	NA	NA	NA	1. Major surgery, radiotherapy, chemotherapy or investigational agents within two weeks of treatment day 1 2. Subjects with bone or skin as the only site of disease 3. Active central nervous system metastases 4. Significant cardiac disease or dysfunction 5. Significant gastrointestinal disorder 6. Inability or unwillingness to swallow HKI-272 capsules 7. Prior exposure to HKI-272 or other HER2 ta…
CTRI/2009/091/000594	CTRI2009091000594				1. The patient is a candidate for P.C.I (Percutaneous Coronary Intervention) as a definite treatment plan irrespective of his screen protocol 2. Patients eligible for coronary revascularization (angioplasty and / or CABG) 3.De novo lesion(s) 2.0 - 4.0 mm diameter , >= 5 mm and <=34 mm length in one or more coronary arteries. 4. The initial lesion is anticipated to be covered with one single stent…	1. Vessels < 2.0 and > 4.0 mm in diameter 2. Significant (>50%) stenosis proximal or distal to the target lesion that can not be treated in the same setting and may impede adequate coronary blood flow. 3. Calcified lesion that cannot be succesfully predilated 4. Target Lesion has excessive tortuousity , which makes it unsuitable for stent delivery and deployment. 5. Known allergies to aspirin, cl…
CTRI/2009/091/000596	CTRI2009091000596	18.00 Year(s)	99.00 Year(s)	Both	a. Ages Eligible for Study:18 Years and older, b. Genders Eligible for Study:Both, c. Accepts Healthy Volunteers:No, 1. The patient has a diagnosis of RA based upon the American College of Rheumatology (ACR) 1987 Revised Criteria. 2. The patient has active disease at both Screening and Baseline, as defined by both greaterthan equal to 6 joints tender or painful on motion; and greaterthan equal to…	-Blood dyscrasias including confirmed: 1. Hemoglobin <9 g/dL or Hematocrit <30%; 2. White blood cell count <3.0 x 109/L; 3. Absolute neutrophil count <1.2 x 109/L; 4. Platelet count <100 x 109/L -History of any other autoimmune rheumatic disease other than Sjogren's syndrome -No malignancy or history of malignancy. ?History of infection requiring hospitalization, parenteral antimicrobial therapy,…
CTRI/2009/091/000598	CTRI2009091000598	18.00 Day(s)	75.00 Day(s)	Both	1. Written informed consent to participate in the study, before any study related activities are performed, and is likely to comply with all study requirements, including dietary guidelines. 2. Age 18-75 years, inclusive. 3. Males, non-fertile females, and females of non-childbearing potential. Women must be (a) postmenopausal, defined as age >48 with 12 months of natural (i.e. spontaneous) ameno…	1. A history of type 1 diabetes, diabetes that is a result of pancreatic injury, or secondary forms of diabetes, e.g. Cushings syndrome and acromegaly 2. A history of acute metabolic diabetic complications such as ketoacidosis or hyperosmolar state (coma) within the past 6 months. 3. Evidence of significant diabetic complications, e.g., symptomatic autonomic neuropathy, severe diabetic retinopath…
CTRI/2009/091/000601	CTRI2009091000601	18.00 Year(s)	65.00 Year(s)	Both	1. Medical history, physical examination, vital signs, clinical laboratory tests, 12-lead ECG and Chest X ray without significant abnormalities, in the opinion of the investigator 2. Overweight/obese adult male and female in the age range 18-65 years, inclusive, with a BMI in the range 27-35 kg/m2, inclusive 3. Waist circumference: men more than or equal to 90 cm, women more than or equal to 80 c…	1. Clinically relevant abnormal physical findings at the screening examination, which would interfere with the objectives of the study. 2. Clinically significant abnormalities in the results of the clinical laboratory tests (at screening or Day (-1). 3. eGFR < 60 mL/min/1.73m2 as evaluated by Modification of Diet in Renal Disease (MDRD) method. 4. History of angina, Myocardial Infarction (MI) or …
CTRI/2009/091/000603	CTRI2009091000603	12.00 Year(s)	70.00 Year(s)	Both	Patients with a documented diagnosis of persistent asthma (according to GINA guidelines) for a period of at least 6 months prior to Visit 1 and who are currently treated with or qualify for treatment (according to asthma treatment guidelines) with both ICS and LABA combination. They must have used ICS as part of their asthma regimen for at least 2 months prior to Visit 1. Patients demonstrating a…	Patients with a previous diagnosis of COPD Patients who have had an asthma attack/exacerbation requiring hospitalization within 1 month prior to visit 3. Patients who have had an emergency room visit asthma attack/exacerbation within 1 month prior to visit 3. 4. Patients who have ever required ventilator support for respiratory failure secondary to asthma 5. Patients with diabetes Type I or uncon…
CTRI/2009/091/000605	CTRI2009091000605	20.00 Year(s)	70.00 Year(s)	Both	1. Subjects suffering from type 2 diabetes mellitus for more than one year, and stabilized on mono / polydrug oral anti-diabetic therapy (Sulfonylurea alone or combination of sulfonylurea and Biaguanides) for at least last 3 months. 2. Subjects having HbA1C value between 7-10% (both inclusive) at screening. 3. Subjects having Fasting Plasma Glucose 126-252 mg/dL (both inclusive) at screening. 4. …	1. Subjects on insulin therapy or on oral hypoglycemic agents other than Sulfonylurea and Biaguanides. 2. Subjects suffering from type-1 DM or types of Diabetes mellitus other than Type -2. 3. Subjects having known hepatic or renal disease. 4. Subjects having an active malignancy. 5. Subjects giving history of significant cardiovascular event < 12 weeks prior to randomization. 6. Subjects having …
CTRI/2009/091/000607	CTRI2009091000607	21.00 Year(s)	80.00 Year(s)	Female	1. Patients must give written informed consent 2. Women with confirmed carcinoma of the breast. 3. Patients must have received a minimum cumulative dose of anthracycline or be resistant to an anthracycline 4. Patients must be resistant to taxane therapy	1.Patients having received > 3 regimens of chemotherapy 2.Prior therapy with capecitabine and/or vinca alkaloids (including vinflunine).
CTRI/2009/091/000608	CTRI2009091000608				-Have been diagnosed with Type 2 Diabetes -Have suboptimal glycemic control as evidenced by a HbA1c between 7.1% and 11.0% inclusive -Have a body mass index (BMI) of greater than 21 kg/m2 and less than 35 kg/m2 inclusive -Have a history of stable body weight (not varying by greater than 5% for at least 90 days prior to study start) -Have been treated witha stable dose regimen of Met, SU, TZD, Met…	-Have any contraindication for the OAD(s) that they use -Have a known allergy or hypersensivity to exenatide BID, exenatide QW, or excipients contained in these agents -Have received chronic (greater than 14 days) systemic glucocorticoid therapy by oral, intravenous (IV), or intramuscular (IM) route or intra-articular steroid injection within 4 weeks prior to study start or are regularly treated …
CTRI/2009/091/000609	CTRI2009091000609				-Diabetes Mellitus, Type 2 -Have been receiving metformin plus at least one other oral antihyperglycemic medication (sulfonylurea or TZD) without insulin, for at least 90 days prior to Visit 1 -HbA1c greater than or equal to 7.0% and less than 11.0% regularly consume a light breakfast (less than 15% of total daily calorie intake) -Capable and willing to follow the protocol -Give written consent	-Are taking a TZD whose country label does not allow in combination with insulin -Are taking any glucose-lowering agents (other than specified in the inclusion criteria above) -Have a body mass index greater than 40 kg/m2 -Have a history of severe hypoglycemia in past 24 weeks -Are pregnant or may become pregnant -Women who are breastfeeding -Have significant cardiac disease -Have significant ren…
CTRI/2009/091/000611	CTRI2009091000611				1.Male or female patients aged between 18 and 65 years. 2.Patients with gout and with serum urate concentration of at least 8.0 mg/dl. 3.Patient willing to give their informed consent	1.Pregnant, lactating women or women of childbearing age who are not using an acceptable method of birth control. 2.Patients treated with azathioprine, mercaptopurine, and theophylline. 3.Patients being on cytotoxic chemotherapy. 4.Patients who are hypersensitive to Febuxostat or Allopurinol. 5.Patients with hypertension or cardiac insufficiency.
CTRI/2009/091/000612	CTRI2009091000612	0.00 Month(s)	59.00 Month(s)	Both	Parents of malnourished children participating in a trial of nutritional supplementation in pre-schools (balwadis) run by the Community Health & Development (CHAD), Christian Medical College, Vellore, INDIA Permanent residents of Kaniyambadi block, Vellore district, Tamil Nadu, INDIA	Not a permanent resident of the study area Not studying in a CHAD pre-school (balwadi)
CTRI/2009/091/000613	CTRI2009091000613				1. Patients of ages more than 18 and less than 70 years (18 and 70 years inclusive) 2. Patients with acute thoracic (T2 to T12) or cervical spinal cord injury (C1-T1) and Frankel score of at least B. Patients with complete or partial transaction/damage as shown by MRI.	1. Significant head trauma or any other injury which in the opinion of the investigator, is sufficient to interfere with the assessment of spinal cord function or otherwise compromise the validity of the patient?s data 2.Hemodynamically unstable patients 3.History of or concurrent autoimmune disease or an acute episode of Guillain-Barre syndrome 4.AST/ALT of 2.5 X upper limit of normal and Serum …
CTRI/2009/091/000614	CTRI2009091000614	18.00 Year(s)	70.00 Year(s)	Both	Patient has type 2 diabetes Patient is either not taking antihyperglycemic medications for the last 10 weeks OR is taking a single oral antihyperglycemic medication (but not a PPARg agonist) OR is taking a low-dose combination oral antihyperglycemic medication (not a PPARg agonist) at dose less than or equal to 50% of the maximum dose Female patient is unable to have children	Patient has a history of type 1 diabetes or ketoacidosis Patient has been treated with a PPARg agonist in the last 12 weeks Patient has been treated with insulin in the last 12 weeks Patient has had statin therapy in the last 12 weeks Patient is on a weight loss program that is not in the maintenance phase or has been treated with a weight loss medication in the last 8 weeks Patient has a history…
CTRI/2009/091/000615	CTRI2009091000615				1)Normal healthy infants of age 6-8 weeks at the time of the first vaccination2) Parents/Legal Guardian of subject willing to give written informed consent 3)Parents/Legal Guardian willing to comply with study protocol.4)Free of obvious health problems as established by medical history and screening evaluation including clinical examination.5)The participant should be the resident of study area.	1)Infant subject participating in other clinical trial or planned participation in another clinical trial 2) Infant with congenital or acquired immunodeficiency, malignancy or receiving immunosuppressive therapy 3)Infant with history of allergy or systemic hypersensitivity to any of the vaccine component 4)Infant with chronic illness. 5)Infant who receive blood or blood?derived products in the pa…
CTRI/2009/091/000616	CTRI2009091000616	42.00 Day(s)	56.00 Day(s)	Both	1) Normal healthy infants of age 6-8 weeks at the time of first vaccination 2) Parents of subject willing to give written informed consent 3) Free of obvious health problems as established by medical history and physical examination.	1) Infant subject participating in other clinical trial. 2) Infant with congenital or acquired immunodeficiency, malignancy or receiving immunosuppressive therapy. 3) Infant with history of allergy or systemic hypersensitivity. 4) Infant with any chronic illness. 5)Infant who received blood or blood derived products in the past. 6) Known history of a bleeding disorder 7) Any other condition that …
CTRI/2009/091/000617	CTRI2009091000617				1) Male, non-pregnant female and female taking suitable precautions for contraception between the ages of 18 and 60 years worked each month at least five night shifts for 12 hours or less, with 6 hours or more worked between 10 p.m. and 8 a.m. and at least three shifts occurring consecutively. 2) Patients with Shift work sleep disorder diagnosed by following (The international classification of s…	1) Patients < 18 and > 60 years of age. 2) Patients with significant liver/kidney/heart diseases. 3) Presence of clinically significant, uncontrolled psychiatric or medical condition. 4) Patients with known history of hypersensitivity to formulation. 5) Patients operating an automobile or hazardous machinery. 6) Pregnant and lactating mother. 7) Female of reproductive age and willing to become pr…
CTRI/2009/091/000625	CTRI2009091000625	18.00 Day(s)	55.00 Day(s)	Both	Healthy human male or female between 18 - 55 years of age (both inclusive) living in and around Ahmedabad city of western part of India. Having a Body Mass Index (BMI) between 18.5- 24.9 (both inclusive), calculated as weight in kg / height in m2. Not having any significant diseases or clinically significant abnormal findings during screening, medical history, physical examination, laboratory eva…	Known hypersensitivity or idiosyncratic reaction to endoxifen, tamoxifen or any related drug. Any disease or condition which might compromise the haemopoietic, renal, hepatic, endocrine, pulmonary, central nervous, cardiovascular, immunological, dermatological, gastrointestinal or any other body system. Ingestion of a medication at any time in 14 days prior to dosing. In any such case subject sel…
CTRI/2009/091/000626	CTRI2009091000626				1. Ability to understand and sign a consent form prior to the recruitment on the study. 2. Male and female subjects 18 -45 years 3. Patients with moderate gingivitis MGI average &#8805;2 but showing no signs of periodontitis (absence of periodontal pockets ) 4. Minimum 24 scorable, non restored natural teeth. 5. Good general and oral health 6. Ability and willingness of subjects to follow the stu…	1. Periodontitis, active unfilled caries , heavy stains 2. Compulsive paan or tobacco consumers 3. Orthodontic bands, dentures 4. Allergy to any dental or oral hygiene products 5. Medical conditions that would affect oral health eg. Diabetes, 6. Females who are pregnant or nursing or use contraceptive pills. 7. Recent use of anti-inflammatory or antibiotic medicaments. 8. Participating in any oth…
CTRI/2009/091/000628	CTRI2009091000628				Health volunteers of either gender between 18 to 45 years. Women should be postmenopausal or surgically sterialized Males should be using contraception	Smokers History of any major illness, and abnormal lab assessment Those who have intension to vaccine for 2 weeks or have had vaccine in the last 2 weeks
CTRI/2009/091/000630	CTRI2009091000630				Pancreatic exocrine insufficiency has to be proven (in medical history) by a pancreatic function test Chronic pancreatitis has to be proven (in medical history) by CT, ERCP, plain film with pancreatic calcifications, ultrasonography (calcifications,duct dilatation) and /or histology. Females must be non-lactating and either be of non-childbearing potential or if of childbearing potential, agree t…	Ileus or acute abdomen Any type of malignancy involving the digestive tract in the last 5 years Presence of pseudo pancreatic cysts &#8805; 4 cm Current excessive intake of alcohol or drug abuse Hypersensitivity vs porcine proteins / pancreatin
CTRI/2009/091/000631	CTRI2009091000631	18.00 Year(s)	60.00 Year(s)	Both	1. Schizophrenic patients, between 18 and 60 years of age (inclusive) and having a Body Mass Index (BMI) between 18 and 30 (inclusive), calculated as weight in kg / height in m2. 2. Patient has a documented clinical diagnosis of schizophrenia (DSM IV-TR) on a stable dose of Quetiapine 400 mg per day for at least 10 days prior to screening 3. Not having any significant diseases or clinically signi…	1. Known hypersensitivity or idiosyncratic reaction to quetiapine. 2. Current or relevant history of serious, severe or unstable psychiatric illness (Meeting the criteria for any other (Diagnostic and Statistical Manual of Mental Disorders, 4th Edition (DSM-IV) Axis I) except schizophrenia. 3. Presence of Postural Hypotension (Defined as systolic blood pressure decrease of at least 20 mm Hg or a …
CTRI/2009/091/000633	CTRI2009091000633	18.00 Year(s)	65.00 Year(s)	Both	1. Male or female subject 18 years of age or older with paroxysmal, permanent or persistent Nonvalvular Atrial Fibrillation (NVAF) 2. Subject has prothrombin time international normalized ratio (INR) of 2.0 or below at the baseline visit.	1. Subject has current or recent (within 12 months prior to screening) history of stroke and/or systemic embolism (including TIA). 2. Subject has active bleeding or any condition associated with increased risk of bleeding. 3. Subject has NVAF secondary to other reversible disorders (e.g. thyrotoxicosis). 4. Subject has an indication for warfarin other than AF (including planned cardioversion). 5.…
CTRI/2009/091/000636	CTRI2009091000636				1.Patients must have a documented diagnosis of Type 2 diabetes confirmed by WHO criteria either a FPG greater than or equal to 7.0 mmol/l (126 mg/dl) or an OGTT test 2-hour PG greater than or equal to 11.1 mmol/l (200 mg/dl). 2.Patients must: * be naïve to anti-diabetes drug therapy (except for short term treatment courses with insulin in connection with hospitalization, etc.) * meet protocol spe…	1. Any of the following significant laboratory abnormalities: * Serum GAD-antibody positivity * Clinically significant TSH outside of normal range at Screening * Renal function indicating high risk metformin use, including serum creatinine concentrations (>=1.5 mg/dL for males,>=1.4 mg/dL for females) or other evidence of abnormal creatinine clearance. * Alanine aminotransferase (ALT) and/or aspa…
CTRI/2009/091/000637	CTRI2009091000637	18.00 Year(s)	90.00 Year(s)	Both	Male or Female ≥18 years of age and having a Body Mass Index (BMI) at least 17 calculated as weight in kg / height in m2 Patients must have histopathologically /cytologically confirmed breast cancer or colorectal cancer. Patients must have locally advanced or metastatic breast cancer or metastatic colorectal cancer. Patient will be administered 1500mg of Capecitabine as the morning dose on first …	Prior unanticipated severe reaction to fluoropyrimidine therapy, or known sensitivity to 5-fluorouracil, or known DPD (Dihydropyrimidine Dehydrogenase) deficiency. Pregnant or breast-feeding female History of drug/alcohol addiction Known brain metastasis Patient having abnormal serum calcium level at screening visit which as judged by Investigator could lead to safety risk to the patient upon par…
CTRI/2009/091/000638	CTRI2009091000638	12.00 Day(s)	50.00 Day(s)	Both	1. Male or female patients of 12-50 years 2. Patients with minimum of 2 lesions at least 10 cm apart 3. Patient with patch size of 8-12 cm2	1. Patients with history of bleeding diasthesis 2. Treatment with systemic corticosteroids or any other re-pigmentation therapy during the last 30 days prior to enrollment 3. Infection with Human Immunodeficiency Virus, Hepatitis B or Hepatitis C 4. Patients with known sensitivity to bovine serum
CTRI/2009/091/000639	CTRI2009091000639	18.00 Year(s)	65.00 Year(s)	Both	1. Patients between 18-65 years of age 2. Patients with an established diagnosis of mild to moderate chronic persistent bronchial asthma 3. Informed consent of the patient/relative	1. Pregnancy and/or lactation 2. Patients with severe or unstable bronchial asthma or having acute asthmatic attack at the time of enrolment 3. Patients with a clinically relevant respiratory tract infection in the four weeks prior to enrolment 4. Patients with liver dysfunction i.e., active liver disease or persistent hepatic function enzyme elevations &#8805;3 times the upper limit of normal 5.…
CTRI/2009/091/000640	CTRI2009091000640	18.00 Year(s)	65.00 Year(s)	Both	1. Patients between 18-65 years of age. 2. Patients with established infection of the upper or lower respiratory tract (e.g. acute bacterial exacerbation of chronic bronchitis, acute sinusitis and/or community acquired pneumonia) 3. Informed consent of the patient/relative.	1. Pregnancy/Lactation/Less than 18 years of age. 2. Grossly abnormal liver or kidney function tests or significant hematological abnormalities. 3. History of known hypersensitivity to any of the penems, penicillincs, cephalosporins or other beta-lactams. 4. Patients with CNS disorders or epilepsy or history of other factors that can predispose to seizures. 5. Patients with serious infections req…
CTRI/2009/091/000641	CTRI2009091000641	18.00 Year(s)	80.00 Year(s)	Both	1. Male or female patients of 18 years and above 2. Patients with damaged or diseased conjunctival surface requiring surgical correction of pterygium, symblepharon, chronic allergic conjunctivitis, toxic epidermal necrolysis, wide field excision of tumors, and/or chemical injuries (as confirmed by history, prior medical records and/or clinical examination)	1. History of significant hematological, hepatic, renal, cardiovascular, respiratory, neurological, endocrinal or allergic disease 2. Patient with documented HIV infection/AIDS 3. Patients with history of diabetes 4. Patients with any ocular surface abnormality in the other eye
CTRI/2009/091/000642	CTRI2009091000642	18.00 Year(s)	75.00 Year(s)	Both	1) must be taking Methotrexate 2) inadequate response to at least one conventional DMARD 3) swollen and tender joint count	Previous treatment with TNF or any other biologic or prosorba column
CTRI/2009/091/000643	CTRI2009091000643				Subject is diagnosed with bipolar I disorder, most resent episode depressed Subject must have a lifetime history of at least one bipolar manic or mixed episode Subject must be taking lithium or divalproex at least 28 days prior to screening	History of nonresponse to an adequate (6-week) trial of three or more antidepressants (with or without mood stabilizers) during the current episode Subject has been hospitalized for a manic or mixed episode within 60 days prior to randomization Imminent risk of suicide or injury to self, others, or property
CTRI/2009/091/000644	CTRI2009091000644	18.00 Year(s)	70.00 Year(s)	Both	Couples are defined as sexual partners same or opposite sex who are married have been living together or consider each other a primary partner. They must have been together for a minimum of three months and at the time of study enrollment expect to maintain their relationship for the duration of the study. Index Case: -Positive HIV serology obtained within 60 days prior to enrollment -Has a sexua…	Index Case: -Current or previous AIDS-defining illness (as defined in Appendix III). -Current or previous use of any ART drugs -Documented or suspected acute hepatitis within 30 days prior to enrollment, irrespective of AST (SGOT) and ALT (SGPT) values. -Acute therapy for serious medical illnesses, chronic, acute, or recurrent infections in the opinion of the site investigator -Radiation therapy …
CTRI/2009/091/000645	CTRI2009091000645	18.00 Year(s)	99.00 Year(s)	Both	1. Ages Eligible for Study: 18 Years and older 2. Genders Eligible for Study: Both 3. Accepts Healthy Volunteers: No 4. The patient is undergoing routine (i.e., expected to be uncomplicated) total primary or secondary hip replacement surgery performed under a standardized regimen of spinal anesthesia, and is expected to experience moderate to severe post-surgical pain in the absence of post-opera…	-The patient is undergoing a revision to a previous hip replacement procedure -The patient is undergoing an emergency hip replacement procedure, a hip replacement procedure further to a trauma, or a procedure expected to last longer than 4 hours -The patient has a history of uncontrolled chronic disease or a concurrent clinically significant illness or medical condition, which in the Investigator…
CTRI/2009/091/000647	CTRI2009091000647	18.00 Year(s)	75.00 Year(s)	Both	Subject is diagnosed with bipolar I disorder, most resent episode depressed Subject must have a lifetime history of at least one bipolar manic or mixed episode	History of nonresponse to an adequate (6-week) trial of three or more antidepressants (with or without mood stabilizers) during the current episode Subject has been hospitalized for a manic or mixed episode within 60 days prior to randomization Imminent risk of suicide or injury to self, others, or property
CTRI/2009/091/000650	CTRI2009091000650	18.00 Year(s)	60.00 Year(s)	Both	I. Age >18yrs <60yrs (both inclusive) & weight <135kg II. Patient has to have a known infection or a suspected infection, as evidenced by one or more of the following: 1. White cells in a normally sterile body fluid 2. Perforated viscus 3. Radiographic evidence of pneumonia in association with the production of purulent sputum 4. A syndrome associated with a high risk of infection (e.g., ascendin…	1. Pregnancy or breast-feeding 2. Age < 18yr or weight > 135 kg 3. Platelet count < 30,000/mm3. 4. Conditions that increase the risk of bleeding 5. Moribund state in which death was perceived to be imminent (&#8804; 24 hours) 6. History of bone marrow, lung, liver, pancreas or small-bowel transplantation 7. Chronic renal failure requiring hemodialysis or peritoneal dialysis 8. Known or suspected …
CTRI/2009/091/000651	CTRI2009091000651				Male or female subject aged 18 years or older. Subject is scheduled for elective hip replacement surgery.	- Subject has active bleeding or any condition associated with increased risk of bleeding - Subject has had major trauma or surgery within 3 months before planned hip replacement surgery or requires major surgery or other invasive procedures with potential for uncontrolled bleeding during the study - Subject has had an MI or stroke within 3 months before planned hip replacement surgery
CTRI/2009/091/000652	CTRI2009091000652	18.00 Year(s)	65.00 Year(s)	Both	HIV-1 infected Prior ARV therapy for 7 days or less at any time prior to study entry CD4 count less than 300 cells/mm3 within 90 days prior to study entry Viral load test within 45 days prior to study entry Plans to stay in the area for the duration of the study Willing to adhere to study follow-up schedule Agrees to use acceptable forms of contraception for the duration of the study Virologic fa…	Acute therapy for serious medical illnesses within 14 days prior to study entry. Patients with serious infection who must continue with chronic maintenance therapy must be clinically stable and have completed at least 14 days of therapy prior to study entry. Certain abnormal laboratory values Radiation therapy or chemotherapy within 45 days prior to study entry. Patients on systemic chemotherapy …
CTRI/2009/091/000654	CTRI2009091000654				-Have recurrent unipolar MDD, without psychotic features by DSMIV- TR clinical assessment, confirmed by the structured clinician Interview for DSM-IV Acis 1 disorders -If female and of childbearing potential, test negative for pregnancy and agree to abstain from sexual activity or use a medically accepted means of contraception during the study. Use of any oral or injectable contraception must be…	-Have a diagnosis of Parkinson's disease or related disorders. -Have a current or lifetime diagnosis of any of the following according to DSM-IV criteria: Schizophrenia, Schizophreniform Disorder, Schizoaffective Disorder, Delusional Disorder, Psychotic Disorder Not Otherwise Specified, Bipolar Disorder I or II, Delirium of any type, Dementia of any type, Amnestic Disorder, any Substance-Induced …
CTRI/2009/091/000655	CTRI2009091000655	18.00 Year(s)	70.00 Year(s)	Both	Diagnosis of relapsing remitting multiple sclerosis based upon McDonald criteria at the time of entry Subject having atleast 2 exacerbations in the 2 years prior to but stable for atleast 4 weeks before study entry Subject with EDSS ≤5.0 Women of child bearing potential having a negative pregnancy test and taking adequate birth control measures/documented to be postmenopausal 1. Able to comprehen…	1. Diagnosis of primary and/or secondary progressive MS. • (Primary progressive MS: Patients that develop a sustained deterioration of their neurological function from the beginning, • Secondary progressive MS: Patients with relapsing remitting MS eventually develop sustained deterioration with or without relapses superimposed). 2. Patients with h/o and/or current severe depression and/or suicida…
CTRI/2009/091/000656	CTRI2009091000656				Patients within the age range of 30 ? 60 years and should have secondary failure to OHA. Secondary failure to OHA was diagnosed if the patient had HbA1c levels > 8.5% even after supplementation of maximal dose of a combination of a sulphonylurea (15 mg glybenclamide or 160 mg gliclazide or 15 mg glipizide) and metformin 1500 mg/day.	Patients with ketosis, diabetes related complications, hepatic or renal disease, pancreatitis, cardiac problems, uncontrolled hypertension, malnutrition and severe immune deficiency.
CTRI/2009/091/000658	CTRI2009091000658				1.Male or female patients aged between 18 - 65 years. 2.Patients with history of urgency or urge incontinence. 3.Patients with UI (&#8805;7 episodes/week) and frequency (&#8805;8 micturition/day). 4.Patients willing to give their informed consent.	1.Pregnant, lactating women or women of childbearing age who are not using an acceptable method of birth control. 2.Patients with postvoid residual volume > 100ml. 3.Patients on unstable dosage of any drug with anticholinergics or diuretic/ antidiuretic side effects. 4.Patients with allergy or previous life threatening side effects with anticholinergics/antispasmodic medication. 5.Patients with p…
CTRI/2009/091/000660	CTRI2009091000660				1.Postmenopausal women 2. ER+ and/or PgR+, histologically or cytologically confirmed primary carcinoma of the breast 3. Expressing at least one of the following five HLA haplotypes, as centrally assessed by HLA genotyping from whole blood: HLA-A2, -A3, -A11, -B7, or -B35 4. Locally advanced, recurrent, or metastatic breast cancer (Subject must have at least one lesion not located in bone). 5. Mea…	Disease Status 1. PD either during hormonal therapy for early breast cancer (adjuvant therapy) or within 12 months of completing such therapy 2.Human epidermal growth factor receptor 2-positive (HER2+) breast cancer 3. Autoimmune disease that in the opinion of the investigator could compromise the safety of the subject in this study. (Exception will be granted for well-controlled Type I diabetes …
CTRI/2009/091/000663	CTRI2009091000663	NA	NA	NA	NA	Exclusion Criteria at Study Entry (Screen, Visit 1) 1. Currently on anti-diabetic drugs other than metformin. 2. Type 1 diabetes mellitus, mature onset diabetes of the young (MODY), insulin requiring Type 2 diabetes mellitus, or other unusual or rare forms of diabetes mellitus. 3. Elevated blood glucose due to medical treatment or due to a concurrent medical condition other than Type 2 diabetes m…
CTRI/2009/091/000664	CTRI2009091000664	18.00 Year(s)	99.00 Year(s)	Both	1. Informed Consent obtained & signed: o Ability to understand and the willingness to sign a written informed consent document. 2. Disease characteristics: Patients with BCG refractory superficial transitional cell carcinoma, refractory carcinoma in situ, multiple unresected T1 and Ta high grade. Performance status-ECOG 0-2 Life expectancy- -At least 24 weeks Haemopoetic values -Absolute neutroph…	Patients have had cytotoxic chemotherapy or radiotherapy prior to entering the study. History of allergic reactions attributed to compounds of similar chemical or biologic composition to agents used in the study Pregnant or nursing women Uncontrolled intercurrent illness including, but not limited to, ongoing or active infection, symptomatic congestive heart failure, diabetes mellitus unstable an…
CTRI/2009/091/000665	CTRI2009091000665	15.00 Month(s)	24.00 Month(s)	Both	Children who received DTwP-HB-Hib vaccine (adsorbed) manufactured by Serum Institute of India Ltd. or Panacea Biotec Ltd. during primary vaccination series during Phase III clinical trial (Protocol ID:DTPw-HB-Hib/SIIL/07/2007). Age 15 ? 24 months. Parents willing for participation of their child in the study and sign written informed consent.	History of receipt of booster dose of any of the components of vaccine. History of significant and/or persistent neurological/ developmental disorder or hematological, hepatic, renal, cardiac, respiratory disease.  Child under immunosuppressive therapy  History of allergic reaction to any vaccine.  Receipt of any other vaccine during the study period with exception of Oral Polio Vaccine (OPV)…
CTRI/2009/091/000667	CTRI2009091000667	35.00 Day(s)	75.00 Day(s)	Both	1. Male and female of between 35 to 75 years of age. 2. Patients with current diagnosis of PD. 3. Patients with at least 5 years since the disease. 4. Patient is able to comply with and understand the required visit schedule and required tests and procedures.	1. History of intracranial surgery. 2. History of malignancy. 3. Contraindication of MRI. 4. Significant coagnitive impairement. 5. Any contraindication to surgery. 6. Abnormal hematology and biochemistry. 7. Positive test result of HBsAg, HCV and HIV. 8. Pregnant and lactating mother.
CTRI/2009/091/000668	CTRI2009091000668				Male and female patients between 17 and 70 years of age (both inclusive) with confirmed refractory epilepsy suffering from partial onset seizures with or without secondary generalization and maintaining a stable dose regimen of at least one Anti-epileptic drug (AED) for one month before screening Documented history of patients with minimum 2 seizures in past two months, with at least 1 seizure in…	Patients unable/unwilling to give informed written consent Patients with seizures occurring in clusters Patients with Status Epilepticus within 3 months of enrollment Patients with history of non-epileptic seizures Patients with known allergic reaction or intolerance to study drugs and /or excipients Patients with liver enzymes more than 2.5X the normal value and/or bilirubin more than 1.5X the n…
CTRI/2009/091/000669	CTRI2009091000669				* Male and female new born babies with the age of less than one month - Healthy babies as evaluated by personal & medical history, general and systemic examination - Babies with the body weight of more than 2 kgs - Babies having minimum 34 weeks of intrauterine gestational period - Mother being negative to HIV 1 & 2, Hepatitis B & C * Male and female infants with the age of one month, but less th…	* Male and female new born babies with the age of less than one year - Babies with prolonged umbilical cord bleeding (only for babies upto one month old) - Parents having tuberculosis * Male and female children with the age of 1 to 14 yrs - Positive Tuberculin test - Positive for HIV 1 & 2, Hepatitis B & C - Abnormal hematological & urinary parameters and / or chest X ray * Apart from the age spe…
CTRI/2009/091/000671	CTRI2009091000671				1. Written informed consent. 2. Men or women aged 18 or older. 3. Diagnosis of euvolemic hyponatremia (Na+<130 mEq/L). 4. Hospitalized or willing to be admitted to a monitored setting for approximately the first 48-72 hours of treatment.	1. Pregnant or breast-feeding women, or women planning to become pregnant or to breastfeed 2. Overt symptoms of hyponatremia requiring immediate medical intervention (e.g., lethargy, coma, seizures) 3. Acute or transient hyponatremia (e.g., associated with head trauma or postoperative state) 4. Hyponatremia in hypovolemic states. Hypovolemic hyponatremia is defined as the presence of clinical evi…
CTRI/2009/091/000672	CTRI2009091000672	18.00 Year(s)	45.00 Year(s)	Female	Women with live ,singleton ,term pregnancy in third stage of labor.	Multiple pregnancy,macrosomia,polyhydramnios,antepartum hemorrhage, hemoglobin below 8gm/dl,prolonged or obstructed labor,instrumental delivery,severe preeclampsia,cardiovascular,renal,hepatic or hematological disorder,known hypersensitivity to prostaglandins.
CTRI/2009/091/000673	CTRI2009091000673	9.00 Month(s)	11.99 Month(s)	Both	Age: from 9.00 to 11.99 months on expected vaccination date; Resident in the study area and likely to remain for the duration of the child?s involvement in the study; Parent/guardian willing for child to be randomized and willing for child to be followed up for at least 91 days.	Having received measles, measles-rubella or measles-mumps-rubella vaccine (with confirmation from vaccination card). Any contraindication to measles vaccine administration as stated in the WHO measles vaccine position paper: 42 Persons with a history of an anaphylactic reaction to neomycin, gelatine or other components the vaccine should not be vaccinated. Furthermore, measles vaccine is contrain…
CTRI/2009/091/000675	CTRI2009091000675	18.00 Year(s)	75.00 Year(s)	Both	Adult males or females aged between 18 and 75 years of age, suffering from mild or moderate, active Ulcerative colitis for at least 6 months. Diagnosis of Ulcerative colitis with Ulcerative Colitis Disease Activity Index (UCDAI)more than or equal to 4 and less than or equal to 10. All females of child-bearing potential must have a negative serum pregnancy test immediately prior to enrollment and …	Patients with limited distal proctitis, severe ulcerative colitis (UCDAI > 10), infectious colitis, evidence or history of toxic megacolon, severe anemia, leucopenia or granulocytopenia, intolerance to salicylates, liver cirrhosis, or evident hepatic or renal disease or insufficiency, and/or severe impairment of the bio-humoral parameters. Patients diagnosed with type 1 diabetes, glaucoma, Hepati…
CTRI/2009/091/000676	CTRI2009091000676				- Patients with at least two CVD risk factors but not on lipid-lowering agents - Provision of signed informed consent.	- Subjects with CHD, any conditions that may affect hs-CRP levels. - Subjects on any lipid-lowering drug treatment within the last 3 months prior study entry.
[truncated: 12,072 more rows]
