# Supplementary material for: An analysis of deficiencies in the data of interventional drug trials registered with Clinical Trials Registry - India
Source: Trials. 2019 Aug 28;20:535. doi: 10.1186/s13063-019-3592-0 (PMC6712861; doi:10.1186/s13063-019-3592-0)
Supplement: Supplementary file 3 — The SQLite database with details of 12,673 trial records from CTRI. (ZIP 20 mb) [file 13063_2019_3592_MOESM3_ESM.zip › PrincipalInvestigatorDetails.csv]

ctri_number	primarykey	name	designation	email	fax	phone	address	city	state	pin	country	affiliation
CTRI/2007/091/000002	CTRI2007091000002	Prof K V V Prasad		kakarlap@hotmai.com	08362467612	08362468142	Prof. and Head, Dept of , Public Health Dentistry	Dharwad	KARNATAKA	580009	India
CTRI/2007/091/000003	CTRI2007091000003	Dr Himanshu Parikh		hsparikh@nicholaspiramal.co.in		912230818600	1, Nirlon Complex, off western express highway	Mumbai	MAHARASHTRA	400063	India
CTRI/2007/091/000006	CTRI2007091000006	Dr K V V Prasad		kakarlap@hotmail.com	0836-2467612	0836-2468142	SDM College of Dental Sciences &amp; Hospital	Dharwad	KARNATAKA	580009	India
CTRI/2007/091/000008	CTRI2007091000008	DrDilip Mathai		dilipmathai@yahoo.com	04162211991	04162282804	Infectious Diseases Training and Research Centre, Christian Medical College Vellore	Vellore	TAMIL NADU	632 004	India
CTRI/2007/091/000009	CTRI2007091000009	Dr K V V Prasad	professor	kakarlap@hotmail.com	08362467612	08362468142	SDM College of Dental Sciences &amp; Hospital	Dharwad	KARNATAKA	580 009	India
CTRI/2007/091/000012	CTRI2007091000012	Dr. Dhanasekar. K.R		dhanasekar.kr@gmail.com		0416-2284237	Department of Pharmacology	Vellore	TAMIL NADU	632002	India
CTRI/2007/091/000013	CTRI2007091000013	Dr Purvish Parikh		purvish1@gmail.com		02224176980	1505 Hrishikesh Apartments	Mumbai	MAHARASHTRA	400028	India
CTRI/2007/091/000015	CTRI2007091000015	Dr Prem Pais	Head, Division of Clinical Research and Training	pais.prem@gmail.com	08025633382	08025523416	St. Johns Research InstituteSarjapur Road, Koramangala	Bangalore	KARNATAKA	560034	India	St. Johns Research Institute
CTRI/2007/091/000016	CTRI2007091000016	Dr Prem Pais	Dean and Professor of Medicine	prempais@iphcr.res.in	080-25633382	080-25526382	Division of Clinical trials, St. Johns Medical &amp; research Institute, Koramangala	Bangalore	KARNATAKA	560 034	India	Division of Clinical Trials
CTRI/2007/091/000017	CTRI2007091000017	Sagar Patil		psagar@amgen.com	02240309141	02240309351	A Wing, Level 4, Dynasty Business Park, A.K Road, Andheri (East)	Mumbai	MAHARASHTRA	400059	India
CTRI/2007/091/000020	CTRI2007091000020	Sebind Kumar	Post-graduate Registrar	sebind@cmcvellore.ac.in	04162261632	04162284520	Department of Psychiatry	Vellore	TAMIL NADU	632002	India	Christian Medical College, Vellore
CTRI/2011/091/000021	CTRI2011091000021							India		Not Applicable|N/A	India
CTRI/2007/091/000022	CTRI2007091000022	Dr Hemalatha R	Scientist E/ Dy. Director	hemalatha_nin@yahoo.co.in	04027019074	09246283362	Head-Dept. of Microbiology and Immunology, National Institute of Nutrition (ICMR)Jamai Osmania (PO)	Hyderabad	ANDHRA PRADESH	500007	India	National Institute of Nutrition, ICMR
CTRI/2007/091/000023	CTRI2007091000023							India		Not Applicable|N/A	India
CTRI/2007/091/000024	CTRI2007091000024							India		Not Applicable|N/A	India
CTRI/2007/091/000026	CTRI2007091000026							India		Not Applicable|N/A	India
CTRI/2007/091/000027	CTRI2007091000027	Dr. Shiela Mary Varghese		drshielavarghese@yahoo.co.in			Department of Physical Medicine and Rehabilitation	Vellore	TAMIL NADU	632004	India
CTRI/2007/091/000028	CTRI2007091000028	Dr Smita Deshmukh	Deputy Manager	smita.deshmukh@clinigeneintl.com	08028082080	08028082705	Clinigene International Ltd., Clinigene House, Tower 1, Semicon Park, Phase IIElectronics City, Hosur Road, Bangalore	Bangalore	KARNATAKA	560100	India	Clinigene International Ltd.
CTRI/2007/091/000029	CTRI2007091000029	Dr Prem Pais	Dean and Professor of Medicine	pais.prem@gmail.com	08025633382	08025523416	Division of Clinical trials, St. Johns Medical &amp; research Institute, KoramangalaBangaloreKARNATAKA560 034India	Bangalore	KARNATAKA	560034	India	Division of Clinical Trials
CTRI/2007/091/000031	CTRI2007091000031	Dr Neena Valecha	Director & Scientist G	valechan@icmr.org.in		011-25307103	National Institute of Malaria Research, (Indian Council of Medical Research)	New Delhi	DELHI	110 077	India
CTRI/2007/091/000032	CTRI2007091000032	Ben selvan		benz@cmcvellore.ac.in	04162232035	04162282079	department of surgery	Vellore	TAMIL NADU	632004	India
CTRI/2007/091/000033	CTRI2007091000033	Dr Sudhir Rawal	Principal Investigator	dr_rawal@hotmail.com	01127051037	919810139757	Rajiv Gandhi Cancer Institute &amp; Research centre, Sector-5 , Rohini	New Delhi	DELHI	110085	India	Rajiv Gandhi Cancer Institute & Research centre
CTRI/2007/091/000034	CTRI2007091000034	Dr Mahesh Desai	Chairman, Dept. of urology	mrdesai@mpuh.org	02682520248	02682520323	Dr. Virendra Desai Road, Nadiad	Kheda	GUJARAT	387001	India	Muljibhai Patel Urological Hospital
CTRI/2007/091/000037	CTRI2007091000037	Dr Anup Majumdar	Head, Department of Radiotherapy	anup.majumdar@gmail.com		913322236287	Institute of Post Graduate Medical Education &amp; Research, 244, A.J.C.Bose Road, Kolkata-700020	Kolkata	WEST BENGAL	700020	India	Institute of Post Graduate Medical Education & Research
CTRI/2007/091/000038	CTRI2007091000038							India		Not Applicable|N/A	India
CTRI/2007/091/000039	CTRI2007091000039							India		Not Applicable|N/A	India
CTRI/2007/091/000040	CTRI2007091000040							Maldives		Not Applicable|N/A	Maldives
CTRI/2007/091/000042	CTRI2007091000042	P V Rao	Principal Investigator	diabaid@gmail.com	04023310443	04023327111	Department of Endocrinology &amp; metabolism	Hyderabad	ANDHRA PRADESH	560082	India	Nizams Institute of Medical sciences,
CTRI/2007/091/000043	CTRI2007091000043	Ms Jamila Joseph	Head Clinical Research Services	JamilaJoseph@ril.com	9102267678299	919867610890	Reliance Life Sciences Pvt. Ltd. Dhirubhai Ambani Life Sciences Center	Mumbai	MAHARASHTRA	400701	India	Reliance Life Sciences Pvt. Ltd.
CTRI/2007/091/000044	CTRI2007091000044							India		Not Applicable|N/A	India
CTRI/2007/091/000047	CTRI2007091000047	Senthil Kumar Paramasivam		mptmanip@yahoo.com		09845183137	Asst professor of Physiotherapy,	Bangalore	KARNATAKA	575001	India
CTRI/2007/091/000048	CTRI2007091000048	Dr Mohan S Kamath		rmu@cmcvellore.ac.in	9104162232103	9104162283301	Reproductive medicine unit,CMCH,Ida scudder road	Vellore	TAMIL NADU	632004	India
CTRI/2008/091/000001	CTRI2008091000001	Bipin Kumar Sethi	National Coordinator	bipinkumarsethi@yahoo.co.uk	914039310772	919848021482	Care Hospital, 8-2- 620/A-E, Road # 10 Banjara Hills, Hyderabad - 500 034.	Hyderabad	ANDHRA PRADESH	500 034.	India	Consultant Endocrinologist
CTRI/2012/05/002696	CTRI201205002696	Dr Sanjay Mehendale	Director	directorne@dataone.in	04426820464	04426136204	National Institute of Epidemiology (NIE),Indian Council of Medical Research (ICMR), R127, TNHB, Ayapakkam	Chennai	TAMIL NADU	600077	India	National Institute of Epidemiology
CTRI/2008/091/000003	CTRI2008091000003	Dr.Kavitha Abraham		alphakavi@hotmail.com		04162282314	Department of Obstetrics &amp; Gynaecology,Christian Medical College and Hospital	Vellore	TAMIL NADU	632004	India
CTRI/2008/091/000004	CTRI2008091000004	Dr Sujay Kulkarni	Senior Clinical Leader,Clinical Development and Medical Affairs	sujay.kulkarni@piramal.com	02230818703	02230275125	Piramal Healthcare Limited9th Floor, R Tech Park, Nirlon Complex, Off Western Express Highway,Goregaon (E)Mumbai, Maharashtra 400063India	Mumbai	MAHARASHTRA	400063	India
CTRI/2008/091/000006	CTRI2008091000006	S.Srikesavan Sabapathy		srik7s@rediffmail.com	02672-265276	02672-265039	Shree Ghantakaran Mahavir Physiotherapy College and Rehabilitation Center,	Not Applicable	N/A	389001	India
CTRI/2008/091/000007	CTRI2008091000007
CTRI/2008/091/000008	CTRI2008091000008							India		Not Applicable|N/A	India
CTRI/2008/091/000009	CTRI2008091000009	Dr. Pankaj. Arvind. Vanjare		cmch95pankaj@rediffmail.com		04162282105	c/o dept of anesthesia,Christain Medical College and hospital	Vellore	TAMIL NADU	632004	India
CTRI/2008/091/000010	CTRI2008091000010	P. Senthil Kumar		mptmanip@yahoo.com		+919845183137	Asst professor of Physiotherapy,	Bangalore	KARNATAKA	575001	India
CTRI/2008/091/000013	CTRI2008091000013	Joher Raniwalla		joher.raniwalla@astrazeneca.com	08023622052	08023622021	AstraZeneca	Bangalore	KARNATAKA	560024	India
CTRI/2008/091/000014	CTRI2008091000014	Dr Nikhil Tandon	Principal Investigator	nikhil_tandon@hotmail.com	911126588143	911126593433	Professor dept of endochrinology and metabolism	New Delhi	DELHI	110024	India	All India Institute of Medical Sciences
CTRI/2008/091/000015	CTRI2008091000015	Kamal Janakiraman		kamalsgmpc@gmail.com		09327110607	Assistant professor, Shree Ghantakaran Mahavir Physiotherapy College	Not Applicable	N/A	389001	India
CTRI/2008/091/000016	CTRI2008091000016	Dr Elizabeth Vallikad		elizabethvallikad@gmail.com	08025633382	08022065271	St. John's Medical College &amp; Hospital	Bangalore	KARNATAKA	560034	India
CTRI/2008/091/000017	CTRI2008091000017	Ms Jamila Joseph	Head Clinical Research Services	Jamila.Joseph@ril.com	912267678299	919867610890	Thane-Belapur Road, Rabale,	Mumbai	MAHARASHTRA	400701	India	Reliance Life Sciences Pvt. Ltd.
CTRI/2008/091/000018	CTRI2008091000018
CTRI/2008/091/000020	CTRI2008091000020	Dr K V V Prasad		kakarlap@hotmail.com	0836-2467612	0836-2468142	SDM College of Dental Sciences &amp; Hospital	Dharwad	KARNATAKA	580009	India
CTRI/2008/091/000021	CTRI2008091000021	Udaykumar, Ranga		udaykumar@jncasr.ac.in	80-22082766	80-22082830	Molecular Biology and Genetics Unit, Jawaharlal Nehru Centre for Advanced Scientific Research	Bangalore	KARNATAKA	560064	India
CTRI/2008/091/000024	CTRI2008091000024	Dr. M S Jawahar		msjawahar@trcchennai.in		04428369500	Tuberculosis Research Centre	Chennai	TAMIL NADU	600031	India
CTRI/2011/091/000025	CTRI2011091000025	Swapnali Raut	Compliance Oversight Lead	Swapnali.raut@pfizer.com	91-22-26525993	91-9821415224	Pfizer Limited, Patel Estate, Off S. V. Road, Jogeshwari West, Mumbai, MAHARASHTRA, 400 102, India	Mumbai	MAHARASHTRA	400102	India	Representing Pfizer Limited
CTRI/2008/091/000027	CTRI2008091000027	Smitha Elizabeth George		smitha.lizgeorge@gmail.comsmitha_george@cmcvellore.ac.in,smithakottarathil@yahoo.com		0416-2282105	Department of Anaesthesia,C.M.C.H, Vellore.	Vellore	TAMIL NADU	632004	India
CTRI/2008/091/000028	CTRI2008091000028
CTRI/2008/091/000029	CTRI2008091000029	Dr. Thomas Samuel Ram		tomsamram@cmcvellore.ac.in	0416 2232035	0416 2283145	Radiation Oncology Unit - I	Vellore	TAMIL NADU	632004	India
CTRI/2008/091/000031	CTRI2008091000031	DrPVRao	Princpal Investigator	diabtrials@gmail.com	914023320111	914065341355	Department of Endocrinology &amp; Metabolism	Hyderabad	ANDHRA PRADESH	500 082	India	Nizams Institute of Medical Sciences
CTRI/2008/091/000034	CTRI2008091000034	Senthil Velkumar.T		sentheel@gmail.com		04162284578	Tutor Grade IV,Mary Verghese Institute of Rehabilitation,PMR Department,Bagayam.	Vellore	TAMIL NADU	632002	India
CTRI/2008/091/000035	CTRI2008091000035	Dr Anil Bhansali	Principal Investigator	anilbhansali_endocrine@rediffmail.com		01722756582	Post Graduate Institute &amp; Research	Chandigarh	CHANDIGARH	160012	India
CTRI/2008/091/000036	CTRI2008091000036
CTRI/2008/091/000040	CTRI2008091000040
CTRI/2008/091/000042	CTRI2008091000042
CTRI/2008/091/000043	CTRI2008091000043	Dr. Bhudev C. Das		bcdas48@hotmail.com	91-120-2579473	91-120-2579471/72	Institute of Cytology &amp; Preventive Oncology (ICMR)	Not Applicable	N/A	201301	India
CTRI/2008/091/000045	CTRI2008091000045	Dr. Tejpal Gupta		tgupta@actrec.gov.in, tejpalgupta@rediffmail.com	91-22-27405061	91-22-27405057	Dept. of Radiation Oncology, Tata Memorial Centre (TMC)	Mumbai	MAHARASHTRA	410210	India
CTRI/2008/091/000046	CTRI2008091000046	Kameshwar Prasad		drkameshwarprasad@yahoo.co.in	011-26588979	011-26588979	Department of Neurology, Room No- 704, C.N Centre, Department of Neurology, AIIMS,	New Delhi	DELHI	110029	India
CTRI/2008/091/000047	CTRI2008091000047	Dr. Urmila Thatte		urmilathatte@gmail.com	: 022-23050347	022-23014713, 23050347	Professor &amp; Head, Dept. of Clinical Pharmacology	Mumbai	MAHARASHTRA	400 008	India
CTRI/2008/091/000049	CTRI2008091000049	Dr Anju Sinha	Scientist D, Division of Reproductive and Child Health	apradhandr@gmail.com	011-26588755	011-26589493	The Indian Council of Medical Research,Ansari Nagar, New Delhi	New Delhi	DELHI	110029	India	ICMR
CTRI/2014/10/005135	CTRI201410005135	Dr Neeta Kumar	Scientist C	neeta@icmr.org.in	01126588755	9313195247	Div. Of RCH, Room 214, first floor, ICMR, New Delhi	New Delhi	DELHI	110029	India	ICMR
CTRI/2008/091/000052	CTRI2008091000052	Dr. Urmila Thatte		urmilathatte@gmail.com	022-23050347	022-23014713, 23050347	Professor &amp; Head, Dept. of Clinical Pharmacology	Mumbai	MAHARASHTRA	400 008	India
CTRI/2008/091/000053	CTRI2008091000053	Dr. Urmila Thatte		urmilathatte@gmail.com	022-23050347	022-23014713, 23050347	Professor &amp; Head, Dept. of Clinical Pharmacology	Mumbai	MAHARASHTRA	400 008	India
CTRI/2008/091/000054	CTRI2008091000054	Dr. Urmila Thatte		urmilathatte@gmail.com	022-23050347	022-23014713, 23050347	Professor &amp; Head, Dept. of Clinical Pharmacology	Mumbai	MAHARASHTRA	400 008	India
CTRI/2008/091/000056	CTRI2008091000056	Dr. Aliasgar Moiyadi, Asst Prof, Neurosurgery		amoiyadi@actrec.gov.in	91-22-27405061	91-22-27405469	Dept of Surgical Oncology,	Mumbai	MAHARASHTRA	410210	India
CTRI/2008/091/000057	CTRI2008091000057	Dr Arvind Bagga		arvindbagga@hotmail.com		01126593472	Professor, Department of Pediatrics,	New Delhi	DELHI	110029	India
CTRI/2008/091/000058	CTRI2008091000058	Dr. K.S.RAJKUMAR		drksrajkumar@gmail.com		+919855457101	L 172 NDH	Chandigarh	CHANDIGARH	160012	India
CTRI/2008/091/000060	CTRI2008091000060	Dr. Shishir Rastogi(Prof. and HOD)		rustogi@hotmail.com		9868397102	( Orthopaedics Department)Ansari Road	New Delhi	DELHI	110029	India
CTRI/2008/091/000061	CTRI2008091000061	Subrat Acharya		subratacharya2004@yahoo.com	011-26589130	011-26594934	Department of Gastroenterology	New Delhi	DELHI	110029	India
CTRI/2008/091/000062	CTRI2008091000062	Abraham Samuel Babu		abrahambabu@gmail.com		0494-2602415	Department of Rehabilitation	Malappuram	KERALA	676108	India
CTRI/2008/091/000063	CTRI2008091000063	DR ARVIND CHOPRA		crdp@vsnl.net	91-20-26334756	91-20-26332973	CENTER FOR RHEUMATIC DISEASES	Pune	MAHARASHTRA	411 001	India
CTRI/2008/091/000066	CTRI2008091000066	Dr. Gauri Shankar Shah		gaurishankarshah@hotmail.com		00977-25-9842025460	Associate Professor, Department of Paediatrics and Adolescent Medicine	Not Applicable	N/A	52071	Nepal
CTRI/2011/07/001860	CTRI201107001860	S K Acharya	Head of department	subratacharya2004@yahoo.com	01126589130	01126594934	Department of gastroenterology	New Delhi	DELHI	110029	India	AIIMS
CTRI/2011/091/000069	CTRI2011091000069	Mohit Trivedi		mtrivedi@ncr-india.com	022-25004588	022-250004573/74	401, Nirup Clinical Research India Pvt. Ltd, Hill View Industrial Estate	Not Applicable	N/A	40008	India
CTRI/2008/091/000070	CTRI2008091000070	DR M.C. DEEPAKLAL		drmcdeepak@yahoo.co.uk		044-26189798	MADHAV DIABETES CENTRE	Chennai	TAMIL NADU	600040	India
CTRI/2008/091/000071	CTRI2008091000071
CTRI/2008/091/000072	CTRI2008091000072	Ashok Deorari		ashokdeorari_56@hotmail.com	01126588663	01126593619	All India Institute of Medical Sciences	New Delhi	DELHI	110029	India
CTRI/2008/091/000074	CTRI2008091000074	Dr S K Acharya	Prof. and Head	subratacharya2004@yahoo.com		9868397200	Dept. of Gastroenterology and HNU, AIIMS	New Delhi	DELHI	110029	India	AIIMS
CTRI/2008/091/000076	CTRI2008091000076	Dr Rakesh Tandon	Sr. Consultant	rakesh_tandon@hotmail.com		9811081338	Dept. of Gastroenterology Pushpawati Singhania Research Institute (PSRI)	New Delhi	DELHI	110017	India	Pushpawati Singhania Research Institute
CTRI/2008/091/000077	CTRI2008091000077	Prof A P Dubey	Porfessor and Head	apdubey52@rediffmail.com		9818995950	Dept. of Pediatrics	New Delhi	DELHI	110001	India	Maulana Azad Medical College
CTRI/2008/091/000078	CTRI2008091000078	Dr Sarath Gopalan	Sr. Consultant	crnssindia@gmail.com		9810129965	Indraprastha Apollo Hospital, Sarita Vihar, Mathura Road	New Delhi	DELHI	110076	India	Indraprastha Apollo Hospital
CTRI/2008/091/000079	CTRI2008091000079	Dr S K Acharya	Professor & head	subratacharya2004@yahoo.com		9868397200	Dept. of Gastroenterology and HNU	New Delhi	DELHI	110029	India	AIIMS
CTRI/2008/091/000080	CTRI2008091000080	Dr.Dhruba Chakraborty		sowhap@rediffmail.com		0343 2570856	Society for Welfare of The Handicapped Persons	Not Applicable	N/A	713204	India
CTRI/2008/091/000081	CTRI2008091000081							India		Not Applicable|N/A	India
CTRI/2008/091/000082	CTRI2008091000082	Dr. Gitanjali B, MD, PhD. Professor of Pharmacology		gitabatman@gmail.com	(0413) 2272067	(0413) 2272380 extn 3309	Department of Pharmacology	Pondicherry	PONDICHERRY	605006	India
CTRI/2008/091/000086	CTRI2008091000086	Dr. Vineet Ahuja		vins_ahuja@hotmail.com		9312437081	Dept. of Gastroenterology and HNU	New Delhi	DELHI	110029	India
CTRI/2008/091/000087	CTRI2008091000087							India		Not Applicable|N/A	India
CTRI/2008/091/000089	CTRI2008091000089	Dr. Vandana Razdan		vandanarazdan@rediffmail.com	0191-2569333	09419185207	Post Graduate Department of Pharmacology and Therapeutics	Jammu	JAMMU &amp; KASHMIR	180 001	India
CTRI/2008/091/000090	CTRI2008091000090	DR. HARMEET SINGH REHAN		harmeetrehan@hotmail.com	011 – 23408151	09811694040	PROFESSOR &amp; HEAD DEPT OF PHARMACOLOGY	New Delhi	DELHI	110001	India
CTRI/2008/091/000095	CTRI2008091000095	Prof G P Talwar	Director	talwar37@rediffmail.com	011-29536768	011-29531039	Talwar Research Foundation, E8, Neb Valley, Neb Sarai, Sainik Farms	New Delhi	DELHI	110068	India
CTRI/2012/02/002394	CTRI201202002394	Arvind Bagga	Professor	arvindbagga@hotmail.com	91-11-26588480	91-11-26593472	3053, Department of Pediatrics, Teaching Block, All India Institute of Medical Sciences, Ansari Nagar, New Delhi	South	DELHI	110029	India	All India Institute of Medical Sciences
CTRI/2008/091/000099	CTRI2008091000099	Dr. Surender Singh		drssmangla@gmail.com	011-26588641	011-26546460	Assistant Professor, Department of Pharmacology	New Delhi	DELHI	110029	India
CTRI/2008/091/000100	CTRI2008091000100	Dr V S Padbidri	Director, Research	kemvnr@vsnl.net	02026125603	02066037336	KEM Hospital Research Centre	Pune	MAHARASHTRA	411011	India	KEM Hospital Research Centre, Pune
CTRI/2008/091/000105	CTRI2008091000105	Prof. B. N. Tandon		drvivektandon1@rediffmail.com		26442277	Chairman,consultant|Metro Hospital|New Delhi|DELHI	New Delhi	DELHI	NA	India
CTRI/2008/091/000111	CTRI2008091000111
CTRI/2008/091/000112	CTRI2008091000112	Dr Naila Rabbani		N.Rabbani@warwick.ac.uk	442476968594	442476968593	Clinical Sciences Research Institute			NA	Other
CTRI/2008/091/000113	CTRI2008091000113	Dr Moni Abraham		akuriakose@aims.amrita.edu	0484-2802020	0484-4001234	Director	Not Applicable	N/A	682 026	India
CTRI/2008/091/000115	CTRI2008091000115	Manjunath A P		manjunath.ap@manipal.edu	00918202570061	00918202922211	Dr A P Manjunath, Associate professor, Dept of Obstetrics &amp; Gynecology, Kasturbe Medical College	Udupi	KARNATAKA	576 104	India
CTRI/2008/091/000117	CTRI2008091000117	Dr. Atul Sharma		atul1@hotmail.com	011 26588663	9818548149	Dr. Atul Sharma, Associate Professor,Room No.239, Department of Medical Oncology, IRCH, All India In	New Delhi	DELHI	110029	India
CTRI/2008/091/000118	CTRI2008091000118	Annie Regi		annieregi@cmcvellore.ac.in	04162232035	04162283399	Professor and Head, Dept of OG Unit III,Christian Medical College and Hospital, Vellore-632004	Vellore	TAMIL NADU	632004	India
CTRI/2008/091/000119	CTRI2008091000119	Dr. Nomita Chandhiok, Dr Shalini Singh		n_chandhiok@hotmail.com,	+91-11-26588755	+91-11-26589493	Division of RHN, Indian Council of Medical Research,	New Delhi	DELHI	110029	India
CTRI/2008/091/000121	CTRI2008091000121	DR MIHIR KOTHARI		drmihirkothari@jyotirmay.com		91-22-25067173	JYOTIRMAY EYE CLINIC, 205 GANATRA ESTATE,	Thane	MAHARASHTRA	400601	India
CTRI/2008/091/000122	CTRI2008091000122	DR MIHIR KOTHARI		drmihirkothari@jyotirmay.com		91-22-25478081	JYOTIRMAY EYE CLINIC, 205 GANATRA ESTATE, POKHRAN ROAD 1	Thane	MAHARASHTRA	400601	India
CTRI/2011/091/000123	CTRI2011091000123	DR MIHIR KOTHARI		drmihirkothari@jyotirmay.com		91-22-25478081	JYOTIRMAY EYE CLINIC, 205 GANATRA ESTATE, POKHRAN RD 1	Thane	MAHARASHTRA	400601	India
CTRI/2008/091/000128	CTRI2008091000128	NA						India		Not Applicable|N/A	India
CTRI/2008/091/000131	CTRI2008091000131	Dr Sunesh Kumar Jain		suneshkumar@hotmail.com	+91-11-26588641	+91-11-26594592	3rd Floor , Department of Obs &amp; Gynaecology , Teaching Block, AIIMS , Ansari Nagar	New Delhi	DELHI	110029	India
CTRI/2008/091/000135	CTRI2008091000135	Ravindra Arya		ravindra.arya4@gmail.com		09717578673	Division of Pediatric Neurology, Dept of Pediatrics	New Delhi	DELHI	110029	India
CTRI/2008/091/000148	CTRI2008091000148
CTRI/2008/091/000152	CTRI2008091000152	A Jayakumar MDS		avulajk@rediffmail.com		09848032097	Sri Sai Dental college of surgery	Not Applicable	N/A	501101	India
CTRI/2008/091/000154	CTRI2008091000154	Dhammraj M. Borade		dr.rb97@gmail.com		09975722170	R.No-53, NR Hostel, GMC &amp; H	Aurangabad	BIHAR	431101	India
CTRI/2008/091/000157	CTRI2008091000157	Dr A P Manjunath		manjunath.ap@manipal.edu	080 257061	09845913140	Associate Professor	Not Applicable	N/A	576 104	India
CTRI/2009/091/000159	CTRI2009091000159	Dr Himanshu Parikh		himanshu.parikh@piramal.com	02230818703	02230818600	1, Nirlon complex, off western express highway	Mumbai	MAHARASHTRA	400063	India
CTRI/2008/091/000160	CTRI2008091000160	Dr A P Manjunath		manjunath.ap@manipal.edu	0820 2570061	0820 2922211	Associate Professor, Dept of Obstetrics &amp; Gynecology	Not Applicable	N/A	576 104	India
CTRI/2008/091/000169	CTRI2008091000169	S K Maulik		skmaulik@gmail.com	011 26588641	011 26593540	All India Institute of Medical Sciences	New Delhi	DELHI	110029	India
CTRI/2008/091/000170	CTRI2008091000170							India		Not Applicable|N/A	India
CTRI/2008/091/000176	CTRI2008091000176
CTRI/2008/091/000179	CTRI2008091000179	Dr.S.Nallaperumal		swamydiabetes@gmail.com	4424614465	04428363513	Prashanth Hospital	Chennai	TAMIL NADU	600028	India
CTRI/2008/091/000180	CTRI2008091000180
CTRI/2008/091/000182	CTRI2008091000182	Borra Sreelakshmi		sree.borra@gmail.com			215, Department of Anaesthesiology	Hyderabad	ANDHRA PRADESH	500004	India
CTRI/2008/091/000183	CTRI2008091000183	Prof. C Nayak		drcbnayak@gmail.com	011-28521060	011-28525388	CCRH headquarter	New Delhi	DELHI	110058	India
CTRI/2008/091/000185	CTRI2008091000185	Dr. B. N Tandon		bntandon@gmail.com		0120-2550539	A-2, Sector 26,	New Delhi	DELHI	201301	India
CTRI/2008/091/000186	CTRI2008091000186							India		Not Applicable|N/A	India
CTRI/2008/091/000187	CTRI2008091000187	Jenab Petant		zainabsgmpc@yahoo.com	02672265276	02672265039	Shree Ghantakaran Mahavir Physiotherapy College and Rehabilitation Research Center,	Not Applicable	N/A	389001	India
CTRI/2013/10/004108	CTRI201310004108	Dr Denis Xavier	Professor and Head,Dept. of Pharmacology	drdenisxavier@hotmail.com	25633382	08025523416	CoordinatorDivision of Clinical TrialsSt.Johns Research InstituteKoramangala	Bangalore	KARNATAKA	560034	India	Division of Clinical Trials
CTRI/2008/091/000190	CTRI2008091000190	Dr Denis Xavier		drdenisxavier@hotmail.com	08025633382	08025523416	Division of Clinical Trials	Bangalore	KARNATAKA	560034	India
CTRI/2008/091/000191	CTRI2008091000191	Dr Denis Xavier		drdenisxavier@hotmail.com	25633382	08025523416	Division of Clinical Trials	Not Applicable	N/A	560034	India
CTRI/2008/091/000192	CTRI2008091000192	Beula Christy		beula@lvpei.org	04023548271	04030612822	L.V.Prasad Eye Institutute	Hyderabad	ANDHRA PRADESH	500 034	India
CTRI/2008/091/000193	CTRI2008091000193	Dr. Anul D'Cruz		adcruz@vsnl.com	022-24146937	022- 24177000	Tata Memorial Hospital	Mumbai	MAHARASHTRA	400 012	India
CTRI/2008/091/000194	CTRI2008091000194	Dr. Sunil K Saini		drsunilsaini@yahoo.com	0135-2412008	0135-2412081	Himalayan Institute of Medical Sciences	Dehradun	UTTARANCHAL	248140	India
CTRI/2008/091/000195	CTRI2008091000195	Dr. Alok Thakar		drathakar@gmail.com	011-26588663	011-26593492	All India Institute of Medical Sciences	New Delhi	DELHI	110029	India
CTRI/2008/091/000197	CTRI2008091000197	Dr Gundugurthi Prasad Rao	Principal Investigator	prasad40@gmail.com	91-40-66759658	91-40-66752222	Asha Hospital, 298, Rd no 14 , Banjara Hills	Hyderabad	ANDHRA PRADESH	500034	India	Asha Hospital
CTRI/2008/091/000198	CTRI2008091000198	Dr. Samiran Panda		dr.samiran_panda@rediffmail.com	03323705066	03323633373	Oriole's Nest, Flat-3D, Block-II	Kolkata	WEST BENGAL	700040	India
CTRI/2008/091/000201	CTRI2008091000201							India		Not Applicable|N/A	India
CTRI/2008/091/000203	CTRI2008091000203	Dr C Narsimhan		calambur@hotmail.com	914066625003	914030418888	Dept. of Cardiology	Hyderabad	ANDHRA PRADESH	500 034	India
CTRI/2008/091/000204	CTRI2008091000204	Dr. Ajay Naik		naikajay@yahoo.com	+91-79-26872499	+91-79-26873101	The Heart Care Clinic, 201 Balleshwar Avenu	Ahmadabad	GUJARAT	380015	India
CTRI/2008/091/000206	CTRI2008091000206	Dr Ramen Goel		obesityclinic@rediffmail.com		+91229820170763	125,MRC Building,	Mumbai	MAHARASHTRA	400020	India
CTRI/2008/091/000208	CTRI2008091000208	Dr Balasubramanyam A M		drbalaam@gmail.com	080-25505450	080-22065346	Professor, Department of ENT, head &amp; neck surgery,	Bangalore	KARNATAKA	560034	India
CTRI/2008/091/000209	CTRI2008091000209	Anil Batra		drbatra77@gmail.com	01125861002	01142251738	Department of Neonatology, Sir Ganga Ram Hospital	New Delhi	DELHI	110060	India
CTRI/2008/091/000212	CTRI2008091000212	Ben Selvan.C.K		drckben@yahoo.com		91-0416-2282079	Department of Surgery, Christian Medical College	Vellore	TAMIL NADU	632004	India
CTRI/2008/091/000213	CTRI2008091000213	Ashok Seth, MD		ashok.seth@ehirc.com	+91-11-26825058	+91-11-26825000 / 01 ? Extn: 4289	Escorts Heart Institute &amp; Research Centre	New Delhi	DELHI	110025	India
CTRI/2008/091/000215	CTRI2008091000215	Prof Arvind Bagga		arvindbagga@hotmail.com	011-26588480	011-26593472	Room Number 3053	Not Applicable	N/A	110029	India
CTRI/2008/091/000216	CTRI2008091000216	Dr Vijaya Jaiswal		vijayajaiswal@troikaapharma.com	079-26856246	079-26856242	Troikaa Pharmaceuticals Limited	Ahmadabad	GUJARAT	380 054	India
CTRI/2012/02/002443	CTRI201202002443	Dr Umapati Hegde	Principal Investigator	umapatih@gmail.com	00912682520248	02682520323	Muljibhai Patel Urological Hospital	Kheda	GUJARAT	387001	India	Muljibhai Patel Urological Hospital
CTRI/2008/091/000218	CTRI2008091000218	Dr. Raksha Arora		vk_raksha@yahoo.com		09873906130	Department of Obstetrics and Gynecology|Maulana Azad Medical College|New Delhi|DELHI	New Delhi	DELHI	Department of Obstetrics and Gynecology|Maulana Azad Medical College|New Delhi|DELHI	India
CTRI/2008/091/000223	CTRI2008091000223	DR.K.N.VYKUNTA RAJU		drknvraju@yahoo.co.in		09868095738	AIIMS HOSTEL	New Delhi	DELHI	110029	India
CTRI/2008/091/000225	CTRI2008091000225	DR.K.N.VYKUNTARAJU		drknvraju@yaoo.co.in		09868095738	AIIMS HOSTEL NO 7,ROOM NO 60	New Delhi	DELHI	110029	India
CTRI/2008/091/000226	CTRI2008091000226							NA		Not Applicable|N/A	India
CTRI/2008/091/000227	CTRI2008091000227	Ravindra Arya		ravindra.arya4@gmail.com		09717578673	Division of Pediatric Neurology, Dept of Pediatrics	New Delhi	DELHI	110029	India
CTRI/2008/091/000228	CTRI2008091000228	sheffali gulati		sheffaligulati@gmail.com		09868397532	associate professor, child neurology division, dept of pediatrics	New Delhi	DELHI	110029	India
CTRI/2008/091/000229	CTRI2008091000229	Dr Jitendra Kumar Sahu		jsh2003@gmail.com		09810648079	Department of pediatrics, AIIMS	New Delhi	DELHI	110029	India
CTRI/2008/091/000230	CTRI2008091000230	Dr. Anita Choudhary		dr.choudhary.anita@gmail.com		919968159287	Department of Pediatrics	New Delhi	DELHI	110029	India
CTRI/2008/091/000231	CTRI2008091000231	Dr. Anita Choudhary		dr.choudhary.anita@gmail.com		919968159287	Department of Pediatrics	New Delhi	DELHI	110029	India
CTRI/2008/091/000232	CTRI2008091000232	Dr. Velu Nair		nairvelu2000@yahoo.com	011-2568 6415	011-23338137	Dept of Haematology and bone marrow transplantation	New Delhi	DELHI	110 010	India
CTRI/2008/091/000233	CTRI2008091000233	Dr Neeraj Gupta		drneeraj79@yahoo.co.in	Nil	0119871070375	H. No. 249-E, Near Police Station, Nawada Bazar, Najafgarh, New Delhi	New Delhi	DELHI	110043	India
CTRI/2008/091/000234	CTRI2008091000234	Srinivas Murki		srinivas_murki2001@yahoo.com	04024753482	04024756997	Fernandez Hospital	Hyderabad	ANDHRA PRADESH	500001	India
CTRI/2008/091/000236	CTRI2008091000236	Dr.Himanshu Parikh		himanshu.parikh@piramal.com	+91 22 3081 8703 / 8252	(022)3081 8600	Vice President- Clinical Research (R &amp; D), Piramal Life Sciences Limited,	Mumbai	MAHARASHTRA	4000063	India
CTRI/2012/02/002462	CTRI201202002462	Dr Pankaj Hari	Additional Professor	pankajhari@hotmail.com	011-26588480	011-26594858	Room no-3061,third floor teaching block,Dept of Pediatrics(Nephrology)AIIMSSouth Delhi	South	DELHI	110029	India	AIIMS
CTRI/2008/091/000245	CTRI2008091000245	Dr. Arvind Bagga		arvindbagga@hotmail.com	011-26588480	011-26593472	Room Number 3053	Not Applicable	N/A	110029	India
CTRI/2008/091/000247	CTRI2008091000247	Dr. Sanjay Sharma		sanjay0071@gmail.com	0191-2543689	09469157527	Post Graduate Department of Pharmacology &amp; Therapeutics	Jammu	JAMMU &amp; KASHMIR	180 001	India
CTRI/2008/091/000248	CTRI2008091000248	Dr V Lakshmi Narayan		drvln_sdf@yahoo.co.in	082-12561292	082-12561292	Shree Hari Diabetes Foundation, No 176, Hari Krupa	Mysore	KARNATAKA	570 023	India
CTRI/2008/091/000249	CTRI2008091000249	Ben Selvan.C.K		drckben@yahoo.com	0416-2232103	91-04162282079	christian medical college	Vellore	TAMIL NADU	632004	India
CTRI/2008/091/000250	CTRI2008091000250	Professor Y K Gupta		yk.ykgupta@gmail.com		011-26593282	Department of Pharmacology	New Delhi	DELHI	110029	India
CTRI/2008/091/000251	CTRI2008091000251	Dr Manjunath A P		manjunath.ap@manipal.edu	0820 2570061	09845913140	Associate Professor	Not Applicable	N/A	576 104	India
CTRI/2008/091/000254	CTRI2008091000254	Dr V Balakrishnan	Principal Investigator	vbalakrishnan@aims.amrita.edu	91-484-2802020	91-9847243560	Amrita Institute of Medical Sciences and Research Center, Amrita Lane, Elamakkara PO	Ernakulam	KERALA	682026	India	Amrita Institute of Medical Sciences and Research Center
CTRI/2008/091/000255	CTRI2008091000255	mohd. mushir reyaz		mushir_reyaz@yahoo.com		09997497934	junio residentr,dept. of pediatric	Aligarh	UTTAR PRADESH	202002	India
CTRI/2008/091/000256	CTRI2008091000256	Dr Tanvi Shah		tanvishah@zyduscadila.com	91-2717-250606	91-2717-250801	Zydus Research Center	Ahmadabad	GUJARAT	382213	India
CTRI/2008/091/000257	CTRI2008091000257	Dr R H Jani	Sr. Vice President	rhjani@zyduscadila.com	91-22-26151735	91-22-26186057	Zydus Cadila HousePlot No. 360, TPS 5, Service Road, Vile Parle (E)	Mumbai	MAHARASHTRA	400 057	India	Cadila Healthcare Limited
CTRI/2011/10/002096	CTRI201110002096	Dr R Nagarathna	Dean, Life Sciences	rnagaratna@gmail.com	080-26608645	080-26608645	Eknath Bhavan, # 19,	Bangalore	KARNATAKA	560 019	India	SVYASA University
CTRI/2008/091/000262	CTRI2008091000262							NA		Not Applicable|N/A	India
CTRI/2008/091/000264	CTRI2008091000264	Dr. Sam Joel		samcmc2002@hotmail.com		0416 2282105	Dept of Anaesthesia	Vellore	TAMIL NADU	632004	India
CTRI/2008/091/000265	CTRI2008091000265	Dr. Vaishali Deshmukh		docvaishali@yahoo.co.in		02065214388	Muley Arcade, 4th Floor	Pune	MAHARASHTRA	411030	India
CTRI/2008/091/000268	CTRI2008091000268	Dr R K Dhiman	Professor	rkpsdhiman@hotmail.com	0172-2744401	09914209337	Dept. of Hepatology, PGIMER	Chandigarh	CHANDIGARH	160012	India	PGIMER
CTRI/2011/091/000269	CTRI2011091000269	dr akhilesh kr agarwal		akhil2u@rediffmail.com		9836235759	C/o Mr ratan pd agarwal shree market station road	Gonda	UTTAR PRADESH	271002	India
CTRI/2008/091/000276	CTRI2008091000276	Dr Prasanna Kumar	Principal Investigator	kmprasanna@vsnl.com	08022183012	08022183009	New BEL Road,	Bangalore	KARNATAKA	560054	India	MS Ramaiah Memorial Hospital
CTRI/2008/091/000277	CTRI2008091000277
CTRI/2008/091/000279	CTRI2008091000279	Prof Sandeep Kumar		k_sandeep@hotmail.com	05222257674	05222257388	Department of Surgery	Lucknow	UTTAR PRADESH	226003	India
CTRI/2008/091/000280	CTRI2008091000280	Dr Bikash Medhi		drbikash11@rediffmail.com	2744401	2755250	Associate Professor Department of Pharmacology Research Block B 4th Floor Room no 4043	Chandigarh	CHANDIGARH	160012	India
CTRI/2008/091/000283	CTRI2008091000283	Dr Vijaya Jaiswal		Vijayajaiswal@troikaapharma.com	07926856246		Troikaa Pharmaceuticals Limited	Ahmadabad	GUJARAT	380 054	India
CTRI/2008/091/000285	CTRI2008091000285	Dr. K.Nandakumar		drknandakumar@vsnl.net		9447066100	Principal &amp; Head of the Dept of Periodontics	Not Applicable	N/A	691537	India
CTRI/2008/091/000286	CTRI2008091000286
CTRI/2008/091/000291	CTRI2008091000291	Dr Nagaratna R		rnagaratna@gmail.com	08026608645	08026612669	#19, EKNATH BHAVAN, Gavipuram Circle	Bangalore	KARNATAKA	560019	India
CTRI/2008/091/000292	CTRI2008091000292	Dr Sanjay Jain		sanjayvanita@yahoo.com	911722744401	911722756677	Prof of Internal Medicine	Chandigarh	CHANDIGARH	160012	India
CTRI/2008/091/000293	CTRI2008091000293	Dr R Nagaratna		rnagaratna@gmail.com	08026608645	09342554703	#19, EKNATH BHAVAN, Gavipuram Circle	Bangalore	KARNATAKA	560019	India
CTRI/2008/091/000295	CTRI2008091000295							NA		Not Applicable|N/A	India
CTRI/2008/091/000296	CTRI2008091000296							NA		Not Applicable|N/A	India
CTRI/2008/091/000298	CTRI2008091000298	Abraham Samuel Babu		abrahambabu@gmail.com			Department of physiotherapy|MCOAHS|Not Applicable|N/A	Department of physiotherapy|MCOAHS|Not Applicable|N/A	NA	Department of physiotherapy|MCOAHS|Not Applicable|N/A	India
CTRI/2008/091/000299	CTRI2008091000299	Dr. Monika Tandon		monika.tandon@ranbaxy.com	+91120240 3989	+91120240 3989	Clinical Pharmacology Unit	Not Applicable	N/A	201301	India
CTRI/2008/091/000301	CTRI2008091000301	Dr Rahim Muljiani	Consultant	rahimmuljiani@hotmail.com	0222939400	022-23820909	conwest Jain Clinic8/10.S VsovasniPath	Mumbai	MAHARASHTRA	400004	India	Conwest Jain
CTRI/2008/091/000302	CTRI2008091000302							India		Not Applicable|N/A	India
CTRI/2008/091/000303	CTRI2008091000303	Himanshu Aneja		dr.himanshuaneja@gmail.com		09990635304	D-6/6/15 Rohini	New Delhi	DELHI	110085	India
CTRI/2008/091/000304	CTRI2008091000304							NA		Not Applicable|N/A	India
CTRI/2008/091/000305	CTRI2008091000305	Dr Gauri Belsare		gsbelsare@gmail.com	02026123391	02026123391	Head, Department of ENT	Pune	MAHARASHTRA	411 001	India
CTRI/2008/091/000306	CTRI2008091000306	Dr Sundeep Salvi		ssalvi@crfindia.com	020-27035361	020-27035361	Chest Research Foundation, 15-Marigold Complex, Kalyaninagar Pune	Pune	MAHARASHTRA	411014	India
CTRI/2008/091/000309	CTRI2008091000309	Leena Thomas		leenarichie@gmail.com		04162282698	PG registrar in cardiology	Vellore	TAMIL NADU	632004	India
CTRI/2009/091/000002	CTRI2009091000002	Dr. Ashish jain		drashishjain07@rediffmail.com		01412708307	Santokba Durlabhji Memorial Hospital Cum Medical Research Institute	Jaipur	RAJASTHAN	302015	India
CTRI/2009/091/000006	CTRI2009091000006	Dr. Ajoy Roychoudhury		ajoyroy@hotmail.com	011-26589303	9891007749, 011-26589303	Dr. Ajoy Roychoudhury, Room No.111,Center for Dental Education and Research	New Delhi	DELHI	110029	India
CTRI/2009/091/000007	CTRI2009091000007	Azara Sneha Singh		azarasingh@yahoo.com	04162282486	04162282052	Christian Medical College	Vellore	TAMIL NADU	632002	India
CTRI/2009/091/000008	CTRI2009091000008	Dr suneeta Mittal		suneeta_mittal@yahoo.com	91-11-26588663	011-26593378	prof &amp;Head,Department of Obstetrics &amp;Gynaecology,All India Institute Of Medical Sciences,n Delhi	New Delhi	DELHI	110029	India
CTRI/2009/091/000009	CTRI2009091000009	Dr. Prashant Moralwar		psmoralwar@gmail.com		02267919078	310 Nirman Vyapar Kendra	Mumbai	MAHARASHTRA	400705	India
CTRI/2009/091/000010	CTRI2009091000010	Giridhar S		giridharsethu@hotmail.com		9915287228	Neonatal division, Dept of Pediatrics	Chandigarh	CHANDIGARH	160012	India
CTRI/2009/091/000011	CTRI2009091000011	M.RAMPRASAD		principalscpt@hotmail.com	0824-2426766	0824-2429139	Movement Analysis Lab, Physiotherapy Research Center Affiliated to RGUHS,Bangalore	Bangalore	KARNATAKA	575001	India
CTRI/2009/091/000012	CTRI2009091000012							NA		Not Applicable|N/A	India
CTRI/2009/091/000013	CTRI2009091000013	Dr. Denis Xavier MD		drdenisxavier@hotmail.com	+91-80-25633382	+91-80-2552 6382	Coordinator, Division of Clinical Trials, St. John's Research Institute	Bangalore	KARNATAKA	560 034	India
CTRI/2009/091/000015	CTRI2009091000015	dr atul sharma		atul1@hotmail.com	01126589490	01126589490	room no 229 2nd floor	New Delhi	DELHI	110029	India
CTRI/2009/091/000016	CTRI2009091000016	Vivek Sood		Vivek.sood@veedacr.com	022-30033000	022-30033130	Veeda Clinical Research Pvt Ltd	Mumbai	MAHARASHTRA	400 093	India
CTRI/2009/091/000017	CTRI2009091000017	dr virendra singh		drvirendrasingh@yahoo.com		o141-2281414	c-93	Jaipur	RAJASTHAN	302016	India
CTRI/2009/091/000020	CTRI2009091000020	Dr Pankaj Garg		drgargpankaj@yahoo.com	0172-4648741	09501011000	1139	Panchkula	HARYANA	134112	India
CTRI/2009/091/000021	CTRI2009091000021	Dr.Sujata Patwardhan, Dr.Sanjay Swain		sujata.patwardhan@rediffmail.com, ltmghurology@rediffmail.com,sanjayswain@rediffmail.com	91 022 40022022	91 0 9819075202	L.T.M. Medical College	Mumbai	MAHARASHTRA	400 022	India
CTRI/2009/091/000022	CTRI2009091000022	Dr Sumant Mantri		drsumant@rediffmail.com	080-41463151	09900236821	Dept. of Pulmonary and Critical Care Medicine, Apollo Hospitals, 154/11,	Bangalore	KARNATAKA	560 076	India
CTRI/2009/091/000023	CTRI2009091000023							NA		Not Applicable|N/A	India
CTRI/2009/091/000024	CTRI2009091000024	Dr. B Gitanjali		gitabatman@gmail.com	(0413) 2272067	(0413) 2272381 ext 3309	Professor, Department of Pharmacology,	Pondicherry	PONDICHERRY	605006	India
CTRI/2009/091/000026	CTRI2009091000026	Supriya Dalvi		Supriya.Dalvi@Quintiles.com	022-66774343	022-66774261	Quintiles Research (India) Private Limited, 301-A-1, Leela Business Park,	Mumbai	MAHARASHTRA	400059	India
CTRI/2009/091/000027	CTRI2009091000027							India		Not Applicable|N/A	India
CTRI/2009/091/000030	CTRI2009091000030	Asmita Muthal Rathore		asmitapraveen@vsnl.net		01128531848	217 / DG III, Vikaspuri	New Delhi	DELHI	110018	India
CTRI/2009/091/000031	CTRI2009091000031	Prof. AC Ammini		aca433@yahoo.com	01126589162	01126593645	Head and Prof., Deptt Endocrinology and Metabolism, AIIMS, Delhi	New Delhi	DELHI	110029	India
CTRI/2009/091/000032	CTRI2009091000032							NA		Not Applicable|N/A	India
CTRI/2009/091/000035	CTRI2009091000035							NA		Not Applicable|N/A	India
CTRI/2009/091/000038	CTRI2009091000038							NA		Not Applicable|N/A	India
CTRI/2009/091/000039	CTRI2009091000039	DrShilpi Dhawan		shilpid@drreddys.com	04049002070	040-49002470	Dr Reddys Laboratories Ltd	Hyderabad	ANDHRA PRADESH	500034	India
CTRI/2009/091/000040	CTRI2009091000040	Anuradha Bansal		dranuradhabansal@yahoo.co.in	0172-2609360	0172-2665253-60-2503	Department of Pediatrics	Chandigarh	CHANDIGARH	160030	India
CTRI/2009/091/000041	CTRI2009091000041	Anil Batra		drbatra77@gmail.com		911142251153	Department of Neonatology	New Delhi	DELHI	110060	India
CTRI/2009/091/000043	CTRI2009091000043	Dr. Ambrish K Srivastava		ambrishsrivastava@torrentpharma.com	079-23969135	079-23969100	Torrent Research Centre	Gandhinagar	GUJARAT	382428	India
CTRI/2009/091/000044	CTRI2009091000044	Dr. Yashwant Tawade		yeshtwde@vsnl.net		(020)66037339	K. E. M. Hospital	Pune	MAHARASHTRA	411 011	India
CTRI/2009/091/000045	CTRI2009091000045	nil						NA		Not Applicable|N/A	India
CTRI/2013/02/003343	CTRI201302003343
CTRI/2009/091/000047	CTRI2009091000047	Raphael Pak PhD	Study Director/ Central Medical Monitor	Raphael.Pak@pfizer.com			Pfizer Global Research &amp; Development2800 Plymouth RoadAnn Arbor, MI 48105 USA			48105	Other
CTRI/2011/12/002313	CTRI201112002313
CTRI/2009/091/000050	CTRI2009091000050							NA		Not Applicable|N/A	India
CTRI/2009/091/000051	CTRI2009091000051	Sanjay Mehendale (NARI), V.D. Ramanathan (TRC)		smehendale@nariindia.org, vdrnathan@yahoo.com	+ 91 20 2712 1071 (NARI), + 91 44 2836 9721(TRC)	+ 91 20 2712 1342 (NARI), + 91 44 2836 9650 (TRC)	NARI, Plot # 73, Block G, MIDC Bhosari, Pune	Pune	MAHARASHTRA	411 026 (Pune), 600 031(Chennai)	India
CTRI/2009/091/000052	CTRI2009091000052	Dr Jeyaraj D Pandian	National coordinator	jeyarajpandian@hotmail.com	0161-2220850	0161-2220850	Dept of Neurology, Head of Research, Betty Cowan Research and Innovation center, Christian medical College.	Ludhiana	PUNJAB	141008	India
CTRI/2009/091/000053	CTRI2009091000053	Dr Suvasini Sharma		suvasinisharma@rediffmail.com		09910234344	A-103, mahindra Apartments	New Delhi	DELHI	110018	India
CTRI/2009/091/000055	CTRI2009091000055	Dr Somesh Gupta	Associate Professor	someshgupta@hotmail.com	01126588641	01126546626	Department of Dermatology &amp; Venereology	New Delhi	DELHI	110029	India
CTRI/2009/091/000056	CTRI2009091000056	Dr. Dipak Vyas		drdipakvyas@gmail.com		022-24076487	Vyas Clinic, 106, Sundaram	Mumbai	MAHARASHTRA	400022	India
CTRI/2009/091/000057	CTRI2009091000057	Dr C S Bal		csbal@hotmail.com	01126588993	09868397182	All India Institute of Medical Sciences Department of Nuclear Medicine Therapy,	New Delhi	DELHI	110029	India
CTRI/2009/091/000058	CTRI2009091000058	Dr Gautam Daftary	Managing Director	gautam.daftary@bharatserums.com	02266560901	02266560925	Bharat Serums and Vaccines Ltd,17th floor, Hoechst House, Nariman Point	Mumbai	MAHARASHTRA	400021	India	Bharat Serums and Vaccines Ltd.
CTRI/2009/091/000059	CTRI2009091000059	Dr. Kamran Afzal		drkafzal@hotmail.com	nil	05712721182	Department of Pediatrics, faculty of medicine,	Aligarh	UTTAR PRADESH	202002	India
CTRI/2009/091/000061	CTRI2009091000061	NIL						NA		Not Applicable|N/A	India
CTRI/2009/091/000066	CTRI2009091000066							NA		Not Applicable|N/A	India
CTRI/2009/091/000068	CTRI2009091000068	Rose Davy.C		andavyrose@gmail.com		0471 6575012	Annievilla,VP II/481,Near K&gt;G Lane,	Thiruvananthapuram	KERALA	695005	India
CTRI/2009/091/000070	CTRI2009091000070	SUDIP BANDYOPADHYAY		sudeepcmcv@gmail.com	04162232035	04162282085	Surgery Unit 5 CMC Hospital	Vellore	TAMIL NADU	632004	India
CTRI/2009/091/000071	CTRI2009091000071	NAGARAJ PALANKAR		nagarajpalankar@gmail.com	04162232035	09994882487	Surgery Unit III, Christian Medical College Hospital	Vellore	TAMIL NADU	632004	India
CTRI/2009/091/000072	CTRI2009091000072	Manjunath		manjunath.ap@manipal.edu	0820 257 0061	0820 2922211	Associate Professor, Dept of Obstetrics &amp; Gynecology,	Not Applicable	N/A	576 104	India
CTRI/2009/091/000073	CTRI2009091000073	Dr. Brijesh Arora		brijesharora@rediffmail.com	022-24146937	022- 24177220	Dept. of Medical Oncology	Mumbai	MAHARASHTRA	400012	India
CTRI/2009/091/000075	CTRI2009091000075	DrPicklu Chaudhuri		picklu.chaudhuri@gmail.com		03325797827	Shyamvihar,Bl-2,Fl2C	Kolkata	WEST BENGAL	700059	India
CTRI/2009/091/000078	CTRI2009091000078	Dr Rakesh Chugh		rchugh@clinirx.com	01244104203	01244559600	CliniRx Research Pvt Ltd, Plot No. 521, Phase III, Udyog Vihar	Gurgaon	HARYANA	122016	India
CTRI/2009/091/000082	CTRI2009091000082							NA		Not Applicable|N/A	India
CTRI/2009/091/000084	CTRI2009091000084	Sunil Garg		sgarg@incresearch.com	911244642401	911244642400	INC GVKBIO Pvt Ltd14th Floor, Tower B, Building No 14DLF Cyber City, Phase III	Gurgaon	HARYANA	122002	India
CTRI/2009/091/000085	CTRI2009091000085	Dr Abraham Koshy		koshyabe@yahoo.com		91-4842701032	Department of Gastroenterology, Lakeshore Hospital &amp; Research Centre	Not Applicable	N/A	682304	India
CTRI/2009/091/000086	CTRI2009091000086	Dr. Sadhana Desai		skdesai38@gmail.com	022-23802604	022-23805845	IVF &amp; Infertility Clinic, 12, Spring Filed, 1st floor,	Mumbai	MAHARASHTRA	400007	India
CTRI/2009/091/000088	CTRI2009091000088	Mamta Madaan		mamta.madaan@biogenidec.com	0124 4572333	0124 4572314	Biogen Idec Biotech India Pvt. Ltd.	Gurgaon	HARYANA	122002	India
CTRI/2009/091/000090	CTRI2009091000090	Ms. Bhariavi Bhinde, Manager - Clinical Operations, Quintiles Research (India) Private Limited		bhairavi.bhinde@quintiles.com	07966303366	07966303339	B/101-106 Shapath IV, Opp. Karnavati Club	Not Applicable	N/A	380051	India
CTRI/2009/091/000091	CTRI2009091000091	Dr. Sumit Arora		sumit.arora@parexel.com	08040956536	08040538111	PAREXEL International Synchron Pvt. Ltd. MFAR Silver Line Tech Park	Bangalore	KARNATAKA	560066	India
CTRI/2009/091/000093	CTRI2009091000093	Mr Nikesh Patel		nikesh.patel@quintiles.com	07966303366	0796630384	Quintiles Research India Private Limited	Not Applicable	N/A	380051	India
CTRI/2009/091/000094	CTRI2009091000094	Dr. Vikram Singh		vsinghdr@yahoo.co.in	011-28521060	011-28521651	HTC,Ist. Flr,Safdarjung hospital	New Delhi	DELHI	110 058	India
CTRI/2009/091/000096	CTRI2009091000096	Dr R C Goyal		rcgoyal_2005@yahoo.com		07927500354	Madhu Orthopaedic Fracture &amp; Accident Hospital"Neelkamal Complex" Nr. Kamal Talkies,Ramnagar, Sabarmati	Ahmadabad	GUJARAT	380005	India
CTRI/2009/091/000097	CTRI2009091000097	KALAI SELVAN.B.N		kalai@cmcvellore.ac.in		04162282082	DNB surgery registar, 303, SURGERY OFFICE OPD BLOCK	Vellore	TAMIL NADU	632004	India
CTRI/2009/091/000098	CTRI2009091000098							India		Not Applicable|N/A	India
CTRI/2009/091/000099	CTRI2009091000099	NIL						India		Not Applicable|N/A	India
CTRI/2009/091/000100	CTRI2009091000100							India		Not Applicable|N/A	India
CTRI/2009/091/000101	CTRI2009091000101	Dr Nilanjan Saha	Sponsors Representative	nilanjan.saha@ranbaxy.com	911244016855	911244194340	Department of Medical Affairs and Clinical Research Ranbaxy Laboratories Ltd R&amp;D IV 77B Sector 18	Gurgaon	HARYANA	122015	India
CTRI/2009/091/000104	CTRI2009091000104	Dr Tarun Saxena		yogdiab@gmail.com	--	0145 2420698	E-196	Ajmer	RAJASTHAN	305001	India
CTRI/2009/091/000105	CTRI2009091000105	Anurita Majumdar		majumdaran@lilly.com	0111244753012	0111242823013	Plot #92, Sector 32,	Gurgaon	HARYANA	122001	India
CTRI/2009/091/000108	CTRI2009091000108	DrVijayaJaiswal		vijayajaiswal@troikaapharma.com			TroikaaPharmaceuticalsLimited	Ahmadabad	GUJARAT	380054	India
CTRI/2009/091/000109	CTRI2009091000109	Dr Bill Brashier		bbrashier@crfindia.com	912027035371	912027035361	Chest Research Foundation, Marigold	Pune	MAHARASHTRA	411014	India
CTRI/2009/091/000110	CTRI2009091000110	Mamta Madaan		mamta.madaan@biogenidec.com	+91 124 4572333	+91 124 457 2300	Biogen Idec Biotech India Pvt. Ltd.	Gurgaon	HARYANA	122002	India
CTRI/2009/091/000111	CTRI2009091000111	Dr Ravindra Mittal		r.mittal@zyduscadila.com	07926862362	07926868211	Cadila Healthcare Ltd.	Ahmadabad	GUJARAT	380015	India
CTRI/2009/091/000112	CTRI2009091000112	Dr. Akhilesh Sharma		akhileshs@glenmarkpharma.com	91-22-40189990	91-22-40189999	Glenmark Pharmaceuticals Ltd	Mumbai	MAHARASHTRA	400099	India
CTRI/2009/091/000113	CTRI2009091000113	Anurita Majumdar		majumdaran@lilly.com	0111244753012	0111242823013	Plot #92, Sector 32,	Gurgaon	HARYANA	122011	India
CTRI/2009/091/000114	CTRI2009091000114	Dr N J Karne		backache@vsnl.com		020-24265148	Pune Institute of Accident and Orthopedics, Krishna Chambers,	Pune	MAHARASHTRA	411037	India
CTRI/2009/091/000115	CTRI2009091000115	Dr Rajnish Nagarkar		drraj@manavatacancercentre.com		09823061929	Opp. Mahamarga Bus Stand, Mumbai Naka, Nashik 422 004	Nashik	MAHARASHTRA	422 004	India
CTRI/2009/091/000116	CTRI2009091000116	Arvind Bagga		arvindbagga@hotmail.com	011-26588480	011-26593472	Professor of Pediatrics, Room No. 3053,	New Delhi	DELHI	110029	India
CTRI/2009/091/000117	CTRI2009091000117	Mamta Madaan		mamta.madaan@biogenidec.com	0124 4572333	0124 4572314	Biogen Idec Biotech India Pvt. Ltd.	Gurgaon	HARYANA	122002	India
CTRI/2009/091/000118	CTRI2009091000118
CTRI/2009/091/000119	CTRI2009091000119							India		Not Applicable|N/A	India
CTRI/2009/091/000121	CTRI2009091000121							India		Not Applicable|N/A	India
CTRI/2009/091/000123	CTRI2009091000123							India		Not Applicable|N/A	India
CTRI/2009/091/000125	CTRI2009091000125
CTRI/2009/091/000126	CTRI2009091000126							India		Not Applicable|N/A	India
CTRI/2009/091/000128	CTRI2009091000128
CTRI/2009/091/000129	CTRI2009091000129	Dr Abhay Paliwal		abhaypaliwal@yahoo.com		09826044402	2-A, Kailash Park Pragati Apartment, Gita Bhavan	Indore	MADHYA PRADESH	452001	India
CTRI/2009/091/000132	CTRI2009091000132	Dr Padmalatha Venkatram	Professor	lathavenkatram@yahoo.com	08026608645	080-26612669	19, EKNATH BHAVAN	Bangalore	KARNATAKA	560019	India	Division of Life Sciences, SVYASA Yoga University
CTRI/2009/091/000134	CTRI2009091000134
CTRI/2009/091/000135	CTRI2009091000135
CTRI/2009/091/000137	CTRI2009091000137	Neerja Bhatla	Professor	neerja.bhatla07@yahoo.co.in	01126588663	01126594991	Room No. 3101, 3rd floor, Teaching Block, AIIMS, Ansari Nagar, New Delhi	New Delhi	DELHI	110029	India	Department of Obstetrics & Gynaecology
CTRI/2009/091/000138	CTRI2009091000138
CTRI/2009/091/000139	CTRI2009091000139	Shilpi Lal		shilpi.lal@quintiles.com	022-21661371	+91- 9833515863	Quintiles Research (India) Pvt. Ltd.	Mumbai	MAHARASHTRA	400059	India
CTRI/2009/091/000140	CTRI2009091000140
CTRI/2009/091/000141	CTRI2009091000141
CTRI/2009/091/000142	CTRI2009091000142	Anjolie Chhabra	Assistant professor	anjolie5@hotmail.com	00911126588641	911125220616	House no. 13, Road 61,West Punjabi Bagh	New Delhi	DELHI	110026	India	All India Institute of Medical Sciences
CTRI/2011/12/002221	CTRI201112002221	Dr kevinkumar Kansagra	Associate Research Scientist	kevinkumarKansagra@zyduscadila.com	02717665355	02717665555	Zydus Research Centre, Cadila Healthcare LimitedSurvey No. 396/403, Sarkhej-Bavla N.H. No. 8A, Moraiya	Ahmadabad	GUJARAT	382213	India	Cadila Healthcare Limited
CTRI/2009/091/000145	CTRI2009091000145
CTRI/2009/091/000146	CTRI2009091000146
CTRI/2009/091/000147	CTRI2009091000147	Pooja Agrawal	Clin Project Mgr	Pooja.Agrawal@Quintiles.com	022-66774343	022-66774225	Quintiles Research (India) Private Limited, 301-A-1, Leela Business Park,	Mumbai	MAHARASHTRA	400059	India	Clin Project Mgr
CTRI/2009/091/000148	CTRI2009091000148							India		Not Applicable|N/A	India
CTRI/2009/091/000149	CTRI2009091000149
CTRI/2009/091/000150	CTRI2009091000150	Dr Divya Madhu		mail2divyamadhu@yahoo.co.in		04712450446	Post graduate student, Dept of Anaesthesia.	Not Applicable	N/A	695008	India
CTRI/2012/02/002431	CTRI201202002431	Dr Tanuja Korde	Project Manager	tkorde@its.jnj.com		9820208819	Johnson and Johnson LBS MargMulund West Mumbai	Mumbai (Suburban)	MAHARASHTRA	400080	India	Employee of Johnson & Johnson
CTRI/2009/091/000154	CTRI2009091000154
CTRI/2009/091/000160	CTRI2009091000160
CTRI/2009/091/000161	CTRI2009091000161	Dr Nallaperumal	Principal Investigator	swamydiabetes@gmail.com	91-44-24614465	04424615115	175, R.K Mutt Road,	Chennai	TAMIL NADU	600028	India	Swamy Diabetes Centre
CTRI/2009/091/000162	CTRI2009091000162	Dr Ravindra Mittal	Medical Advisor & Head - Regulatory Affairs	r.mittal@zyduscadila.com	079-26862362	07926868926	Cadila Healthcare Ltd.	Ahmadabad	GUJARAT	380015	India
CTRI/2011/04/001694	CTRI201104001694	Dr Ravindra Mittal	Medical Advisor & Head - Regulatory Affairs	r.mittal@zyduscadila.com	079-26862362	079-26868211	Cadila Healthcare Ltd. Zydus Tower, Satellite Cross Roads, Ahmedabad - 380015.	Ahmadabad	GUJARAT	380015	India
CTRI/2009/091/000168	CTRI2009091000168	Darakhshan Anjum		drdanjum@gmail.com		09759330600	4/3 nai abadi qila road,civil lines	Aligarh	UTTAR PRADESH	202002	India
CTRI/2009/091/000171	CTRI2009091000171	Abby Abraham		abby.abraham@iconplc.com	080-41535656	080-40394000	ICON Clinical Research India Pvt. Ltd	Bangalore	KARNATAKA	560046	India
CTRI/2009/091/000172	CTRI2009091000172
CTRI/2009/091/000173	CTRI2009091000173	Dr. Monika Tandon		monika.tandon@ranbaxy.com	+91120240 3989	+91120240 3989	Clinical Pharmacology Unit	Not Applicable	N/A	201301	India
CTRI/2009/091/000174	CTRI2009091000174							India		Not Applicable|N/A	India
CTRI/2009/091/000175	CTRI2009091000175							Not Applicable	N/A		India
CTRI/2009/091/000176	CTRI2009091000176
CTRI/2009/091/000177	CTRI2009091000177	Dr Rajat Hazra	Project Manager	rhazra@clinirx.com		9910102227	CliniRx Research Pvt Ltd, 4th Floor, Suite No 402, TQM Business Centre, SCO-55, City Centre, Sector 29	Gurgaon	HARYANA	122016	India
CTRI/2009/091/000179	CTRI2009091000179	Dr Sundeep Salvi	Director	ssalvi@crfindia.com	020-27035371	09921211000	Chest Research Foundation, Marigold Premises, Survey No.15, Vadgaon Sheri, Kalyani Nagar	Pune	MAHARASHTRA	411 014	India	Chest Research Foundation
CTRI/2009/091/000180	CTRI2009091000180	vivek malhotra		malhotra.vivek@kendle.com	911244536301	1244536357	Unit 002, Ground Floor, Tower C	Gurgaon	HARYANA	122001	India
CTRI/2009/091/000181	CTRI2009091000181	Dr Hemant Malhotra		drmalhotrahemant@gmail.com	91-141-2622899 & 5105589	91-141-2620600 & 4004647	Professor of Medicine &amp; Head, Division of Medical Oncology, Birla Cancer Center,	Jaipur	RAJASTHAN	302004.	India
CTRI/2009/091/000182	CTRI2009091000182	Swapnali Raut	Compliance Oversight Lead	Swapnali.raut@pfizer.com	91-22-26525993	91-9821415224	Pfizer Limited, Patel Estate, Off S. V. Road, Jogeshwari West, Mumbai, MAHARASHTRA, 400 102, India	Mumbai	MAHARASHTRA	400102	India	Representing Pfizer Limited
CTRI/2009/091/000183	CTRI2009091000183	Swapnali Raut	Compliance Oversight Lead	Swapnali.raut@pfizer.com	91-22-26525993	91-9821415224	Pfizer Limited, Patel Estate, Off S. V. Road, Jogeshwari West, Mumbai, MAHARASHTRA, 400 102, India	Mumbai	MAHARASHTRA	400 102	India	Representing Pfizer Limited
CTRI/2009/091/000184	CTRI2009091000184	Swapnali Raut	Compliance Oversight Lead	Swapnali.raut@pfizer.com	91-22-26525993	91-9821415224	Pfizer Limited, Patel Estate, Off S. V. Road, Jogeshwari West, Mumbai, MAHARASHTRA, 400 102, India	Mumbai	MAHARASHTRA	400102	India	Representing Pfizer Limited
CTRI/2009/091/000187	CTRI2009091000187
CTRI/2009/091/000190	CTRI2009091000190	Dr Rajendra H Jani	Senior Vice President Clinical R&D	rhjani@zyduscadila.com	00912226151735	00912226186057	Zydus Cadila House	Mumbai	MAHARASHTRA	400057	India	Cadila Helathcare Limited
CTRI/2009/091/000193	CTRI2009091000193	Denzil Benjamin		denzil.benjamin@iconplc.com	8041535656	8040304001	ICON Clinical Research , No.56/4, Sharadha Towers, Unit II 2 nd floor Nandidurg Road	Bangalore	KARNATAKA	560046	India	Senior Director
CTRI/2009/091/000194	CTRI2009091000194							India		Not Applicable|N/A	India
CTRI/2009/091/000195	CTRI2009091000195	Mamta Madaan	Clinical Trial Lead	mamta.madaan@biogenidec.com	0124-4572333	0124-4572300	Biogen Idec Biotech India Pvt. Ltd.	Gurgaon	HARYANA	122002	India	Biogen Idec Biotech India Pvt. Ltd.
CTRI/2009/091/000196	CTRI2009091000196	Dr Avanti Biniwale	Neurologist	avantibiniwale@yahoo.co.uk	-	020-25679558	Biniwale Clinic,852/1, Dinkar Baug Apartment, Bhandarkar Institute road, Pune	Pune	MAHARASHTRA	444004	India	Biniwale Clinic
CTRI/2009/091/000197	CTRI2009091000197	Murugananthan K	Head-Clinical Development	murugananthan.k@novartis.com		02224958545	Novartis Healthcare Private Limited, Medical Department,Sandoz House,Shiv Sagar Estate,Dr. Annie Besant Road,worli	Mumbai	MAHARASHTRA	400018	India	Novartis Healthcare Private Limited,
CTRI/2009/091/000198	CTRI2009091000198	Murugananthan K	Head-Clinical Development	murugananthan.k@novartis.com		02224958545	Novartis Healthcare Private Limited, Medical Department,Sandoz House,Shiv Sagar Estate,Dr. Annie Besant Road,Worli	Mumbai	MAHARASHTRA	400 018	India	Novartis Healthcare Private Limited
CTRI/2009/091/000200	CTRI2009091000200	Dr Aaditya Udupa		draaditya.udupa@gmail.com		9823333793	Dept of Pharmacology	Pune	MAHARASHTRA	411001	India
CTRI/2009/091/000201	CTRI2009091000201
CTRI/2009/091/000204	CTRI2009091000204	Dr DRaghunadharao		telerama@rediffmail.com	66669049		Department of Medical Oncology, Nizams Institute of Medical Sciences	Hyderabad	ANDHRA PRADESH	500 082	India
CTRI/2009/091/000207	CTRI2009091000207
CTRI/2009/091/000208	CTRI2009091000208
CTRI/2009/091/000210	CTRI2009091000210	Dr. Anurita Majumdar		majumdaran@lilly.com			Plot #92, Sector 32,	Gurgaon	HARYANA	122011	India
CTRI/2009/091/000211	CTRI2009091000211	Prof S K Sarin	Director, Prof. and Head	shivsarin@gmail.com	01123219710	01123232013	Dept. of Gastroenterology	New Delhi	DELHI	110002	India	GB Pant Hospital
CTRI/2009/091/000212	CTRI2009091000212	Dr Ranjan C Rawal	Professor	ranjanmb@yahoo.com		079-26577621	Sheth V S Hospital and NHL Municipal Medical College	Ahmadabad	GUJARAT	380006	India	Sheth V S Hospital and NHL Municipal Medical College
CTRI/2009/091/000213	CTRI2009091000213	Dr Aliasgar Moiyadi		aliasgar.moiyadi@gmail.com	02227405061	02227405076	Tata Memorial Centre	Mumbai	MAHARASHTRA	410210	India
CTRI/2009/091/000214	CTRI2009091000214	DrAjay Mehta		ajayonco@hotmail.com		09949385000	entral India Cancer Research Institute, 11, Shankar Nagar, West High Court Road, Nagpur - 440 010	Nagpur	MAHARASHTRA	440010	India
CTRI/2009/091/000215	CTRI2009091000215	Dr Pramod Niphadkar	Director	dr_niphadkar@vsnl.net	022-24183232	022-24105656	Asthma Allergy Centre,Hindu Colony Lane no 1, Plot no 66,Dadar (E)	Mumbai	MAHARASHTRA	400014	India	Asthma Allergy Centre
CTRI/2009/091/000216	CTRI2009091000216
CTRI/2009/091/000217	CTRI2009091000217	Dr K M Prasanna Kumar	Endocrinologist	drkmpk@gmail.com	91-80-25425396	91-80-25421233	Medisys Clinisearch India Pvt Ltd	Bangalore	KARNATAKA	560043	India	NA
CTRI/2009/091/000218	CTRI2009091000218							India		Not Applicable|N/A	India
CTRI/2009/091/000219	CTRI2009091000219	Dr S K Mishra	VP Clinical Research & Medical Services	shivakant.mishra@fresenius-kabi.com	0124-3325123	0124-4885146	VP - Clinical Research &amp; Medical Services,Fresenius-Kabi Oncology Ltd,Echelon Institutional Area, Plot no 11, Sector 32	Gurgaon	HARYANA	122001	India
CTRI/2009/091/000220	CTRI2009091000220	Chirumamilla Kavitha		ch_kavitha8k@yahoo.co.uk		04066833368	Apt 501, Anand Heights	Hyderabad	ANDHRA PRADESH	500004	India
CTRI/2009/091/000226	CTRI2009091000226	Viveka P. Jyotsna		vivekapjyotsna@yahoo.com		26593237	Dept. of Endocrinology, AIIMS, New Delhi	New Delhi	DELHI	110029	India
CTRI/2009/091/000232	CTRI2009091000232							India		Not Applicable|N/A	India
CTRI/2009/091/000240	CTRI2009091000240	Deepak Talwar	Doctor-Medical Advisor	dtlung@hotmail.com	911202533347	91989905000	Consultant Pulmonologist	Central	DELHI	201301	India	Metro Centre for Respiratory Diseases
CTRI/2009/091/000243	CTRI2009091000243	Dr. Dilip Pawar		dpawar@akelapharma.com	+ 91 22 40551115	+ 91 22 40551111	Akela Clinical Research Pvt Ltd	Mumbai	MAHARASHTRA	400059	India
CTRI/2009/091/000244	CTRI2009091000244	Dr. Dilip Pawar		dpawar@akelapharma.com	+ 91 22 40551115	+ 91 22 40551111	Akela Clinical Research Pvt. Ltd	Mumbai	MAHARASHTRA	400059	India
CTRI/2009/091/000249	CTRI2009091000249							India		Not Applicable|N/A	India
CTRI/2009/091/000250	CTRI2009091000250	Prakash Jain		drprakashjain@gmail.com		0416-2282085	Department of General Surgery Unit 5, Christian Medical College	Vellore	TAMIL NADU	632004	India
CTRI/2009/091/000251	CTRI2009091000251	Dr Sandeep Sonawane	Manager	sandeep.sonawane@emcure.co.in			Emcure Pharmaceuticals Ltd.255/2 Hinjwadi, Phase-IPune	Pune	MAHARASHTRA	411057	India
CTRI/2009/091/000252	CTRI2009091000252	Dr Niteen Karnik	Professor of Medicine	drndkarnik@hotmail.com	022-24112871	022-24136051	Department of Medicine, Seth G. S. Medical College &amp; KEM Hospital, Parel , Mumbai	Mumbai	MAHARASHTRA	400012	India	Seth G S Medical College & K. E. M. Hospital
CTRI/2009/091/000258	CTRI2009091000258	Dr Salil Bhargava	Professor of Pulmonary medicine	bhargavasalil@hotmail.com	0731-2711623	0731-2711611	Surabhi; 76, Dhar Kothi, Residency Area, Behind Saint Rapheals School, Gyanpushp Research Centre for Chest &amp; Allergy Diseases.	Indore	MADHYA PRADESH	452 001	India	Gyanpushp Research Centre for Chest & Allergy Diseases
CTRI/2009/091/000260	CTRI2009091000260							India		Not Applicable|N/A	India
CTRI/2009/091/000262	CTRI2009091000262	Dr Chetan Deshamukh	MD	drchetandeshmukh@rediffmail.com		020-66023000	Deenanath Mangeshkar Hospital &amp; Research Centre,Erandawane,	Pune	MAHARASHTRA	411004	India	Deenanath Mangeshkar Hospital
CTRI/2009/091/000264	CTRI2009091000264	Dr S M F Rahman	Professor of Surgery	rehmanfazl@gmail.com		9868444312	B2 49 Dashrath Puri	New Delhi	DELHI	110045	India	PGIMER Dr RML Hospital
CTRI/2009/091/000266	CTRI2009091000266	Dr. Nilesh Patel		nileshp@dmricro.com	02227642748	02227642747	Drug Monitoring Research Institute. R-374, TTC, MIDC	Mumbai	MAHARASHTRA	400701	India
CTRI/2009/091/000269	CTRI2009091000269	Dr Naveen Kumar		naveenkbr@drreddys	040-66511536	040-30783246	Dr Reddy's Laboratories Ltd	Hyderabad	ANDHRA PRADESH	500016	India
CTRI/2009/091/000274	CTRI2009091000274	Dr. N. J. Karne		njkarne@hotmail.com		09822036724	Pune Institute of Accident and Orthopedics	Pune	MAHARASHTRA	411037	India
CTRI/2009/091/000276	CTRI2009091000276	Dr T Raja	Investigator	rajatraj@yahoo.com		914424355003	Appolo Speciality Hospital.	Chennai	TAMIL NADU	600035	India
CTRI/2009/091/000277	CTRI2009091000277
CTRI/2009/091/000279	CTRI2009091000279	Swapnali Raut	Compliance Oversight Lead	Swapnali.raut@pfizer.com	91-22-26525993	91-9821415224	Pfizer Limited, Patel Estate, Off S. V. Road, Jogeshwari West, Mumbai, MAHARASHTRA, 400 102, India	Mumbai	MAHARASHTRA	400102	India	Representing Pfizer Limited
CTRI/2009/091/000281	CTRI2009091000281	Swapnali Raut	Compliance Oversight Lead	Swapnali.raut@pfizer.com	91-22-26525993	91-9821415224	Pfizer Limited, Patel Estate, Off S. V. Road, Jogeshwari West, Mumbai, MAHARASHTRA, 400 102, India	Mumbai	MAHARASHTRA	400102	India	Representing Pfizer Limited
CTRI/2009/091/000282	CTRI2009091000282							India		Not Applicable|N/A	India
CTRI/2009/091/000283	CTRI2009091000283	Dr Raghunadharao	Prinicipal Investigator	draghu_hyd@dataone.in		91-40-23371747	Professor &amp; Head of Dept. of Medical Oncology	Hyderabad	ANDHRA PRADESH	500 082	India	Nizams Institute Of Medical Sciences
CTRI/2009/091/000285	CTRI2009091000285	Dr. Shirley Telles		pyp.research@gmail.com	01334244805	01334240008	Patanjali Yogpeeth, Maharishi Dayananda Gram, Delhi- Haridwar Highway	Not Applicable	N/A	249402	India
CTRI/2009/091/000287	CTRI2009091000287							India		Not Applicable|N/A	India
CTRI/2009/091/000288	CTRI2009091000288	Ketan Deshpande		Ketan.Deshpande@Quintiles.com	022-6677 4343	022-66774310	Quintiles Research (India) Private Limited, Leela Business Park,	Mumbai	MAHARASHTRA	400059	India
CTRI/2009/091/000289	CTRI2009091000289	Ketan Deshpande		Ketan.Deshpande@Quintiles.com	22-6677 4343	22-66774310	Quintiles Research India Pvt ltd	Mumbai	MAHARASHTRA	400059	India
CTRI/2009/091/000290	CTRI2009091000290	Sujata Das		sujatadas@lvpei.org	(0674) 3987130	(0674) 3987999	L V Prasad Eye Institute	Not Applicable	N/A	751024	India
CTRI/2009/091/000291	CTRI2009091000291
CTRI/2009/091/000293	CTRI2009091000293	Dr Vimal Sanghavi		communication@os-india.com	07966074101	07966074100	Oncology Services India Ltd	Ahmadabad	GUJARAT	380015	India
CTRI/2009/091/000295	CTRI2009091000295	Dr Shailesh Bondarde	Principal Investigator	shaileshbondarde@yahoo.com	912532501888	919822012427	Shatabdi Super Speciality Hospital	Not Applicable	N/A	422005	India	Shatabdi Super Speciality Hospital
CTRI/2009/091/000297	CTRI2009091000297	Dr Chandrashekhar Bollmall		chandrashekharb@glenmarkpharma.com	91-22-40189990	91-22-40189999	Glenmark Pharmaceuticals Ltd	Mumbai	MAHARASHTRA	400099	India
CTRI/2009/091/000298	CTRI2009091000298	Dr N Kumarasamy	Principal Investigator	kumarasamy@yrgcare.org	04422542949	04439106789	YR Gaitonde Medical Educational &amp; Research Foundation, Voluntary Health Services, Rajiv Gandhi Salai, Taramani	Chennai	TAMIL NADU	600113	India	YR Gaitonde Medical Educational & Research Foundation
CTRI/2011/091/000299	CTRI2011091000299	Dr Prashant Pandya	DGM - Clinical Operations	Prashant.Pandya@relbio.com	912240678299	912240678236	Reliance Clinical Research Services (RCRS), DALC, R-282, TTC Area of MIDC,	Mumbai	MAHARASHTRA	400 701	India	Reliance Life Sciences Pvt. Ltd.
CTRI/2009/091/000300	CTRI2009091000300	Chandrashekhar S Bolmall		chandrashekharb@glenmarkpharma.com	91-22-40189990	91-22-40189999	Medical Services Department, Glenmark Pharmaceuticals Ltd	Mumbai	MAHARASHTRA	400099	India
CTRI/2012/12/003234	CTRI201212003234	Rajdeep Ojha	Senior PG Registrar	rajdeep@cmcvellore.ac.in		914162285098	Department of Bioengineering,Christian Medical College, Above College X-Ray,Rehabilitation Institute Campus,Bagayam	Vellore	TAMIL NADU	632002	India	Christian Medical College Vellore
CTRI/2009/091/000302	CTRI2009091000302	Abby Abraham		abby.abraham@iconplc.com	91-80-41535656	91-80-40394016	ICON Clinical Research Pvt Ltd	Bangalore	KARNATAKA	560046	India
CTRI/2009/091/000306	CTRI2009091000306	Abraham Samuel Babu		abrahambabu@gmail.com			CSI MIssion Hospital	Not Applicable	N/A	676108	India
CTRI/2009/091/000309	CTRI2009091000309	Dr Pawan Sharma		drpawan_sharma@rediffmail.com	05222257090	05222257090	DEPARTMENT OF NEUROLOGY	Lucknow	UTTAR PRADESH	226003	India
CTRI/2009/091/000311	CTRI2009091000311							India		Not Applicable|N/A	India
CTRI/2009/091/000315	CTRI2009091000315	Dr J D Lakhani	Professor and Head of Medicine	jitendralakhani@doctor.com		09974009181	SBKS Medical Institute &amp; Research Center and Dhiraj HospitalWaghodia Road Piparia Taluka Waghodia	Vadodara	GUJARAT	Vadodara 391760	India	SBKS Medical Institute and Research Center and Dhiraj Hospital
CTRI/2009/091/000316	CTRI2009091000316	Rajesh CN	Asst. General Manager	rajeshcn@lambda-cro.com	917940202022	917940202051	Lambda Therapeutic Research Ltd, Plot No. 38, Near Silver Oak Club, S. G. Highway, Gota	Ahmadabad	GUJARAT	380061	India	Lambda Therapeutic Research Ltd
CTRI/2009/091/000318	CTRI2009091000318	Dr. Shyam Sundar		drshyamsundar@hotmail.com		05422309493	Institute of Medical Sciences	Varanasi	UTTAR PRADESH	221005	India
CTRI/2009/091/000319	CTRI2009091000319	Gurappa Shetty Gojanur	Doctor	cardioresearch@gmail.com	918025630603	918025633087	St. Johns Medical College Hospital	Not Applicable	N/A	560 034	India
CTRI/2009/091/000320	CTRI2009091000320
CTRI/2009/091/000322	CTRI2009091000322	Nareshkumar Narayanwal		nareshkumar.narayanwal@quintiles.com	+91 22 66774343	+91 22 - 66774278	Quintiles Research (India) Private Limited,	Mumbai	MAHARASHTRA	400059	India
CTRI/2009/091/000325	CTRI2009091000325							India		Not Applicable|N/A	India
CTRI/2009/091/000327	CTRI2009091000327	nil		nil	nil	nil	nil	Not Applicable	N/A	nil	India
CTRI/2009/091/000328	CTRI2009091000328	Dr. Jayesh Gala		gala_bhavini@hotmail.com	None	9869038185/9969309306	A-1, Om Kamal Bldg, Harsha Park, Chandravarkar Lane,	Mumbai	MAHARASHTRA	400092	India
CTRI/2009/091/000330	CTRI2009091000330	Dr Varsha J Patel	Professor and head	drvarsha4@rediffmail.com	-	09909429944	Department of Pharmacology	Ahmadabad	GUJARAT	380006	India	V S General Hospital
CTRI/2009/091/000332	CTRI2009091000332	Dr Dimple Shah		dimpleshah@lambda-cro.com		07940202020	Lambda Therapeutic Research Ltd.,	Ahmadabad	GUJARAT	380 061	India
CTRI/2009/091/000335	CTRI2009091000335
CTRI/2009/091/000336	CTRI2009091000336
CTRI/2009/091/000339	CTRI2009091000339	pradipkumar saha		pradiplekha@yahoo.co.in		1722645262	Dept of Obstetrics and Gynaecology ,govt Medical College and Hospital	Chandigarh	CHANDIGARH	160030	India
CTRI/2009/091/000345	CTRI2009091000345
CTRI/2009/091/000346	CTRI2009091000346	Shikha Nayar		shikhanayar@yahoo.co.in			Department of Physiology, All India Institute of Medical Sciences, Ansari Nagar, New Delhi-110029	New Delhi	DELHI	110029	India
CTRI/2009/091/000347	CTRI2009091000347							India		Not Applicable|N/A	India
CTRI/2009/091/000348	CTRI2009091000348	Swapnali Raut	Compliance Oversight Lead	Swapnali.raut@pfizer.com	91-22-26525993	91-9821415224	Pfizer Limited, Patel Estate, Off S. V. Road, Jogeshwari West, Mumbai, MAHARASHTRA, 400 102, India	Mumbai	MAHARASHTRA	400 102	India	Representing Pfizer Limited
CTRI/2009/091/000350	CTRI2009091000350	Dr. SC Mahapatra		scmahapatra@gmail.com	26598861	01126593559	Professor, Department of Physiology	New Delhi	DELHI	110029	India
CTRI/2009/091/000353	CTRI2009091000353	DrMaddury Jyotsna		mail2jyotsna@rediffmail.com	040-23300483	040-23300483	Associate professor of cardiology,Department of cardiology,	Hyderabad	ANDHRA PRADESH	500082	India
CTRI/2009/091/000354	CTRI2009091000354	Dr Atul Sharma MD DM		atul1@hotmail.com	011 26589490	9818548149	Associate Professor Medical Oncology,Dr BRA IRCH	New Delhi	DELHI	110 029	India
CTRI/2009/091/000355	CTRI2009091000355	Dr.Vidyadhar Bhede		drsvidyadhar@yahoo.co.in	NIL	91-9324528043	Vithai Hospital, Doctor Lane	Nanded	MAHARASHTRA	431601	India
CTRI/2009/091/000356	CTRI2009091000356	Dr Kushal Mital	Surgeon	kushalmital@gmail.com	91-22-25438210	91-22-25409628	Medicare Hospital, Ramchandra Nagar 2	Mumbai	MAHARASHTRA	400604	India	Medicare Hospital
CTRI/2009/091/000360	CTRI2009091000360	Therapeutic Area Head		clinicaltrials@allergan.com		91 80 40389500	Clinical Research Director	Bangalore	KARNATAKA	560 027	India
CTRI/2009/091/000361	CTRI2009091000361	Dr Chandrashekhar Bolmall		chandrashekharb@glenmarkpharma.com	91-22-40189990	91-22-40189999	Glenmark Pharmaceuticals Ltd.	Mumbai	MAHARASHTRA	400099	India
CTRI/2009/091/000362	CTRI2009091000362	Swapnali Raut	Compliance Oversight Lead	Swapnali.raut@pfizer.com	91-22-26525993	91-9821415224	Wyeth Pharmaceuticals India Private Limited (a subsidiary of Pfizer Inc.) , 6th Floor, Platina, Plot No C-59, G Block, Bandra-Kurla Complex, Bandra (E), Mumbai 400098.	Mumbai	MAHARASHTRA	400098	India	Representing Wyeth Pharmaceuticals India Private Limited (a subsidiary of Pfizer Inc.)
CTRI/2011/10/002052	CTRI201110002052
CTRI/2011/10/002048	CTRI201110002048
CTRI/2009/091/000368	CTRI2009091000368	Dr Siddhivinayak Hirve	Director, Vadu Rural Health Program	sidbela@vsnl.com	02026125603	02132752234	King Edward Memorial Hospital Research Centre	Pune	MAHARASHTRA	412216	India	King Edward Memorial Hospital Research Centre Shirdi Sai Baba Hospital
CTRI/2011/09/001994	CTRI201109001994
CTRI/2009/091/000370	CTRI2009091000370	DRSUDHINDRA MOHAN BHATTACHARYA	Consultant.S.C?Das memorial medical and research center.Dept.of obstetrics and gynaecology	drsudhindra54@gmail.com		033-24836330	52, jodhpur park	Kolkata	WEST BENGAL	700068	India
CTRI/2009/091/000371	CTRI2009091000371	Dr.S.S. Srikanta		samatvam@vsnl.com		08026765203, 26767486	samatvam : endocrinology diabetes center	Bangalore	KARNATAKA	560004	India
CTRI/2009/091/000375	CTRI2009091000375	Dr Hitt Sharma	Deputy Medical Director	drhjs@seruminstitute.com	02026998146	02026602451	Serum Institute Of India Ltd 212/2, Hadapsar, Pune	Pune	MAHARASHTRA	411028	India	Serum Institute of India Ltd.
CTRI/2009/091/000377	CTRI2009091000377	Dr Manjunath K	Manager, Clinical pharmacology & Medical Affairs	manjunathk@lambda-cro.com	91-79-40202021	91-79-40202287	Lambda Therapeutic Research Ltd	Ahmadabad	GUJARAT	380061	India	Lambda Therapeutic Research Ltd
CTRI/2009/091/000382	CTRI2009091000382	Dr Pramod Kabra, MD [overall Trial Coordinator in India ]		KabraPramod@PRAIntl.com	02266171001	02266171020	Pharmaceutical Research Associate,402, Business Square	Mumbai	MAHARASHTRA	400093	India
CTRI/2009/091/000385	CTRI2009091000385	Swapnali Raut	Compliance Oversight Lead	Swapnali.raut@pfizer.com	91-22-26525993	91-9821415224	Pfizer Limited, Patel Estate, Off S. V. Road, Jogeshwari West, Mumbai, MAHARASHTRA, 400 102, India	Mumbai	MAHARASHTRA	400102	India	Representing Pfizer Limited
CTRI/2009/091/000386	CTRI2009091000386							India		Not Applicable|N/A	India
CTRI/2009/091/000387	CTRI2009091000387	Swapnali Raut	Compliance Oversight Lead	Swapnali.raut@pfizer.com	022-26525993	91-9821415224	Pfizer Limited, Patel Estate, Off S. V. Road, Jogeshwari West, Mumbai, MAHARASHTRA, 400 102, India	Mumbai	MAHARASHTRA	400102	India	Representing Pfizer Limited
CTRI/2009/091/000388	CTRI2009091000388	Dr Shrihari Dhore Patil		sdhorepatil@gmail.com		02026681127	Shree Hospital	Pune	MAHARASHTRA	411014	India
CTRI/2011/10/002070	CTRI201110002070
CTRI/2009/091/000392	CTRI2009091000392	DRSUDHINDRA MOHAN BHATTACHARYA	Consultant; Dept. of Obstetrics and Gynaecology	drsudhindra54@gmail.com	033-24836330	033-24836330	S.C.Das Memorial Medical and Research Center52, Jodhpur Park	Kolkata	WEST BENGAL	700068	India	CONSULTANT OBSTETRICIAN & GYNAECOLOGIST; S.C.DAS MEMORIAL MEDICAL & RESEARCH CENTER. KOLKATA
CTRI/2009/091/000394	CTRI2009091000394	Dr Deepali Mittal	Deputy General Manager	deepali.mittal@lglsi.com			LG Life Sciences India Pvt Ltd, Plot no 11, Sector 44	Gurgaon	HARYANA	122001	India	Project Leader
CTRI/2009/091/000395	CTRI2009091000395
CTRI/2009/091/000398	CTRI2009091000398	Mr. Abby Abraham		abby.abraham@iconplc.com	080 41535656	080 40394016	Sharadha Towers (Unit II) No.56/4,	Bangalore	KARNATAKA	560046	India
CTRI/2009/091/000399	CTRI2009091000399	Dr Sushrut Babhulkar	Principal Investigator	sushrutdsurgeon@gmail.com	0712-2520065	0712-2424062	Sushrut Hospital and research Centre and Post Graduate institute of Orthopaedics,Central Bazar road, Ramdaspeth,Nagpur Maharashtra 440010	Nagpur	MAHARASHTRA	440010	India
CTRI/2009/091/000400	CTRI2009091000400	Amit Nasa	Project Leader	amit.nasa@ranbaxy.com	01244107000	01244016858	Ranbaxy Laboratories Ltd.	Gurgaon	HARYANA	122015	India	Employee
CTRI/2009/091/000402	CTRI2009091000402
CTRI/2009/091/000405	CTRI2009091000405	Swapnali Raut	Compliance Oversight Lead	Swapnali.raut@pfizer.com	91-022-26525993	91-9821415224	Pfizer Limited, Patel Estate, Off S. V. Road, Jogeshwari West, Mumbai, MAHARASHTRA, 400 102, India	Mumbai	MAHARASHTRA	400102	India	Representing Pfizer Limited
CTRI/2009/091/000407	CTRI2009091000407	Dr Atul Abhyankar		atulda@hotmail.com	91-261-3072879	91-261-2254888	Shri B.D. Mehta Mahavir Heart Institute	Surat	GUJARAT	395001	India
CTRI/2009/091/000409	CTRI2009091000409							India		Not Applicable|N/A	India
CTRI/2009/091/000410	CTRI2009091000410	Dr N Ramakrishnan	Neurologist	icudoctor@gmail.com	04426213322	04443502252	Director,Nithra Institute of Sleep sciences, AK - 38, 8 th Street, 11th main road, Annanagar,	Chennai	TAMIL NADU	600040	India	National coordinator
CTRI/2009/091/000412	CTRI2009091000412
CTRI/2009/091/000413	CTRI2009091000413	Dr Rajeev Ahuja	Consulatant	rbahuja@gmail.com	011-23222756	011-23231871	Lok Nayak Hospital and associated Maulana Azad Medical College	New Delhi	DELHI	110002	India	Lok Nayak Hospital
CTRI/2009/091/000415	CTRI2009091000415	Dr Shirish Hiremath	Principal Investigator	shirish.hiremath@rediffmail.com	020-66455376	020-66455376	Ruby Hall Clinic40, Sassoon Road	Pune	MAHARASHTRA	411001	India	Ruby Hall Clinic
CTRI/2009/091/000416	CTRI2009091000416	Rajesh radhakrishnan	Clinical Research Director	rajesh.radhakrishnan@medtronic.com			India Medtronic Pvt. Ltd. India Medtronic Pvt. Ltd.1241, Solitaire Corporate Park,Building No 12, 4th Floor,Andheri-Ghatkopar Link Road, Andheri (E)	Mumbai	MAHARASHTRA	400093	India
CTRI/2009/091/000420	CTRI2009091000420	Rajesh Radhakrishnan	Clinical Research Director	rajesh.radhakrishnan@medtronic.com			India Medtronic Pvt ltdAndheri East , Mumbai 400093	Mumbai	MAHARASHTRA	400093	India
CTRI/2009/091/000422	CTRI2009091000422	Swapnali Raut	Director-Compliance Oversight	Swapnali.raut@pfizer.com	91-22-26525993	91-9821415224	Pfizer Limited, Patel Estate, Off S. V. Road, Jogeshwari West, Mumbai, MAHARASHTRA, 400 102, India	Mumbai	MAHARASHTRA	400102	India	Representing Pfizer Limited
CTRI/2009/091/000423	CTRI2009091000423							India		Not Applicable|N/A	India
CTRI/2009/091/000424	CTRI2009091000424	Swapnali Raut	Compliance Oversight Lead	Swapnali.raut@pfizer.com	91-22-26525993	91-9821415224	Wyeth Pharmaceuticals India Private Limited (a subsidiary of Pfizer Inc.) , 6th Floor, Platina, Plot No C-59, G Block, Bandra-Kurla Complex, Bandra (E), Mumbai 400098.	Mumbai	MAHARASHTRA	400098	India	Representing Wyeth Pharmaceuticals India Private Limited (a subsidiary of Pfizer Inc.)
CTRI/2009/091/000425	CTRI2009091000425	Not applicable		rajesh.radhakrishnan@medtronic.com			Not applicable	Not Applicable	N/A	400093	India
CTRI/2009/091/000426	CTRI2009091000426							India		Not Applicable|N/A	India
CTRI/2009/091/000428	CTRI2009091000428	Dr. Nikhil Sawant		snikhil@glenmark-generics.com	+91-22-27680321	+91-22- 27611721/22	Glenmark Generics Ltd.,Clinical Research Unit,	Mumbai	MAHARASHTRA	400705	India
CTRI/2009/091/000429	CTRI2009091000429	Dr Satyendra Tewari		stewari_sgpgi@yahoo.com	091-522-2668017	091-522-2668700	Sanjay Gandhi Post Graduate Institute of Medical Sciences	Lucknow	UTTAR PRADESH	226014	India
CTRI/2009/091/000432	CTRI2009091000432	Dr BV Tantry		tantrybv@gmail.com		91-824-2444590	Centre for digestive and liver diseases	Dakshina Kannada	KARNATAKA	575001	India
CTRI/2009/091/000434	CTRI2009091000434
CTRI/2009/091/000435	CTRI2009091000435	Dr Vivek Pandey		vivekortho@gmail.com		91-820-2922677	Dept. Of Orthopedics	Dakshina Kannada	KARNATAKA	576014	India
CTRI/2009/091/000436	CTRI2009091000436	Dr RC Sahoo		aryaji@rediffmail.com		91-0824-2445858	Dept. of Tuberculosis and Respiratory Diseases	Dakshina Kannada	KARNATAKA	575001	India
CTRI/2009/091/000437	CTRI2009091000437	Dr Padmakumar R		padmakumar69@yahoo.com		0820-4291428	Dept. Of Cardiology	Dakshina Kannada	KARNATAKA	576014	India
CTRI/2009/091/000440	CTRI2009091000440							India		Not Applicable|N/A	India
CTRI/2009/091/000441	CTRI2009091000441	Mr Rajesh CN	Project Manager	rajeshcn@lambda-cro.com	07940202022	07940202020	Clinical Trial Management - Lambda Therapeutic Research Ltd.	Ahmadabad	GUJARAT	380061	India	Lambda Therapeutic Research Ltd.
CTRI/2009/091/000443	CTRI2009091000443							India		Not Applicable|N/A	India
CTRI/2009/091/000450	CTRI2009091000450							India		Not Applicable|N/A	India
CTRI/2009/091/000452	CTRI2009091000452							India		Not Applicable|N/A	India
CTRI/2009/091/000455	CTRI2009091000455							India		Not Applicable|N/A	India
CTRI/2009/091/000456	CTRI2009091000456	DrTSAKishore	Deputy General Manager	kishore.tsa@biologicale.co.in	04027675003	04030214046	Trial Coordinator, Biological E. Limited, 18/1&amp;3,	Hyderabad	ANDHRA PRADESH	500020	India	Biological E. Limited
CTRI/2009/091/000457	CTRI2009091000457
CTRI/2009/091/000459	CTRI2009091000459	Murugananthan K	Head-Clinical Development	murugananthan.k@novartis.com		022-24958545	Novartis Healthcare Private Limited, Medical Department,Sandoz House,Shiv Sagar Estate,Dr. Annie Besant Road,Worli, Mumbai	Mumbai	MAHARASHTRA	400 018	India
CTRI/2009/091/000460	CTRI2009091000460
CTRI/2009/091/000462	CTRI2009091000462	Dr V Mohan	Principal Investigator	drmohans@vsnl.net	914445510344	914428282657	4, Conran Smith Road,	Chennai	TAMIL NADU	600086	India	Madras Diabetes Research Foundation
CTRI/2009/091/000465	CTRI2009091000465	Dr Nithya Gogtay	Professor Additional	njgogtay@hotmail.com	022-24112871	022-24133767	Department of Clinical PharmacologyNew MS Building 1st Floor Seth GS Medical College and K E M Hospital	Mumbai	MAHARASHTRA	400 012	India	Department of Clinical Pharmacology
CTRI/2009/091/000468	CTRI2009091000468							India		Not Applicable|N/A	India
CTRI/2009/091/000473	CTRI2009091000473	Monika Obrah	Group Leader	monika.obrah@ranbaxy.com	91124-4016855	914194200	Project Leader, MACR, Ranbaxy Research Laboratories, Ltd	Gurgaon	HARYANA	122015	India	Ranbaxy
CTRI/2009/091/000476	CTRI2009091000476	Narendran Gopalan		gopalannaren@yahoo.co.in	044-28362528	044-28369500	Tuberculosis Research centre	Chennai	TAMIL NADU	600 031	India
CTRI/2009/091/000477	CTRI2009091000477
CTRI/2009/091/000478	CTRI2009091000478
CTRI/2009/091/000479	CTRI2009091000479	Dr Prasanna Kumar	Principal Investigator	kmprasanna@vsnl.com	08022183012	08022183009	New BEL Road,	Bangalore	KARNATAKA	560054	India	MS Ramaiah memorial Hospital
CTRI/2009/091/000481	CTRI2009091000481	Dr. K.S. VIjayaraghavan		drksv@hotmail.com		04426412326	747, ponamalle high road,	Chennai	TAMIL NADU	600010	India
CTRI/2009/091/000483	CTRI2009091000483
CTRI/2009/091/000484	CTRI2009091000484
CTRI/2009/091/000485	CTRI2009091000485
CTRI/2009/091/000486	CTRI2009091000486							India		Not Applicable|N/A	India
CTRI/2009/091/000490	CTRI2009091000490	Dr Bill Brashier		bbrashier@crfindia.com	+91-020-27035371	+91-020-27035361	Chest Research Foundation	Pune	MAHARASHTRA	411014	India
CTRI/2009/091/000491	CTRI2009091000491	Dr Murtuza Bughediwala	Compliance Oversight Lead	Murtuza.S.Bughediwala@pfizer.com	91-22-26525993	91-9821525055	Pfizer Limited, Patel Estate, Off S. V. Road, Jogeshwari West, Mumbai, MAHARASHTRA, 400 102, India	Mumbai	MAHARASHTRA	400098	India	Representing Pfizer Limited
CTRI/2009/091/000492	CTRI2009091000492	Dr Anil K		Anil.Dr@clinigeneintl.com	08028082722	08028082771	Clinigene House, Tower I, Semicon Park, Electronic City, Phase II, Hosur Road, Bangalore	Bangalore	KARNATAKA	560 100	India
CTRI/2009/091/000493	CTRI2009091000493	Sucharita S		sucharita@sjri.res.in	25501088	080 22065060	Associate professor, Department of Physiology, St John's Medical College	Bangalore	KARNATAKA	560034	India
CTRI/2009/091/000495	CTRI2009091000495							India		Not Applicable|N/A	India
CTRI/2009/091/000497	CTRI2009091000497							India		Not Applicable|N/A	India
CTRI/2009/091/000498	CTRI2009091000498							India		Not Applicable|N/A	India
CTRI/2009/091/000499	CTRI2009091000499							India		Not Applicable|N/A	India
CTRI/2009/091/000500	CTRI2009091000500							India		Not Applicable|N/A	India
CTRI/2009/091/000501	CTRI2009091000501							India		Not Applicable|N/A	India
CTRI/2009/091/000506	CTRI2009091000506							India		Not Applicable|N/A	India
CTRI/2009/091/000507	CTRI2009091000507							India		Not Applicable|N/A	India
CTRI/2009/091/000508	CTRI2009091000508							India		Not Applicable|N/A	India
CTRI/2009/091/000509	CTRI2009091000509	Dr.C.V.S.Lakshmi		lakshmicvs@rediffmail.com	04024753482	04027003818	103, amulya Apartments, Opposite NIN&lt; Tarnaka, Secunderabad.	Not Applicable	N/A	500017	India
CTRI/2009/091/000511	CTRI2009091000511	Srikanth Tripathy	scientist F	stripathy@nariindia.org	91-20-27121071	91-20-27121343	National AIDS Research Institute, 73 G Block, MIDC, Bhosari,Pune	Pune	MAHARASHTRA	411026	India
CTRI/2011/08/001941	CTRI201108001941
CTRI/2009/091/000513	CTRI2009091000513	Dr Chandra Viswanathan	Senior Vice President	chandra.viswanathan@ril.com	02240678099	02240678352	Dhirubhai Ambani Life Sciences Centre R-282 TTC Area of MIDC Rabale Mumbai Maharashtra,India	Thane	MAHARASHTRA	400701	India	Reliance Life Sciences Pvt.Ltd
CTRI/2009/091/000514	CTRI2009091000514	Dr. chanda kulkarni		drchandakulkarni@gmail.com	080 : 25520777	080 : 22065045	Prof.&amp; Head of division of clinical pharmacology	Bangalore	KARNATAKA	560034	India
CTRI/2009/091/000516	CTRI2009091000516							India		Not Applicable|N/A	India
CTRI/2009/091/000518	CTRI2009091000518	Dr Dimple Shah	manager	drdimplevshah@yahoo.co.in	91-79-40202021	91-9879004563	Lambda Therapeutic Research Ltd.,	Ahmadabad	GUJARAT	380 061	India
CTRI/2009/091/000519	CTRI2009091000519
CTRI/2009/091/000521	CTRI2009091000521	Tejpal Gupta	Associate Professor and Radiation Oncologist	tgupta@actrec.govt.in	02227405061	912227405510	ACTREC, Tata Memorial Centre, Kharghar	Raigarh	MAHARASHTRA	410210	India	ACTREC, Tata Memorial Hospital
CTRI/2009/091/000522	CTRI2009091000522							India		Not Applicable|N/A	India
CTRI/2009/091/000524	CTRI2009091000524							India		Not Applicable|N/A	India
CTRI/2009/091/000525	CTRI2009091000525	S S kothari		kothariss@rediffmail.com			Professor	New Delhi	DELHI	110029	India
CTRI/2009/091/000527	CTRI2009091000527	DrRHJani	Senior Vice president	rhjani@zyduscadila.com	26151735	26186052	Zydus Cadila House,Plot no.360, TPS 5, Service road, Vile Parle (East)	Mumbai	MAHARASHTRA	400057	India
CTRI/2009/091/000528	CTRI2009091000528	Dr Manju Pillai	Consultant	manju@aravind.org	0452-4210710	0452-4356100	Aravind Eye Hospital	Madurai	TAMIL NADU	625020	India	Aravind eye Hospital
CTRI/2009/091/000531	CTRI2009091000531	Dr Nilanjan Saha	Vice President	nilanjan.saha@ranbaxy.com			Ranbaxy Laboratories Limited77 B sector-18, IFFCO Road, Gurgaon	Gurgaon	HARYANA	122015	India
CTRI/2009/091/000532	CTRI2009091000532	Dr.Bandaru Giriprasad, M.D		indugun@gmail.com		09963918848	Consultant Physician &amp; Diabetologist	Not Applicable	N/A	517 505	India
CTRI/2009/091/000533	CTRI2009091000533	DrRHJani		rhjani@zyduscadila.com	91-22-26151735	91-22-26186057	Zydus Cadila House	Mumbai	MAHARASHTRA	400057	India
CTRI/2009/091/000534	CTRI2009091000534	Dr.Dharmesh Domadia		Dharmesh.Domadia@veedacr.com	+91 79 3001 3010	+91 79 3001 3000	Veeda Clinical Research Pvt.Ltd Ambawadi,	Hyderabad	ANDHRA PRADESH	380015	India
CTRI/2009/091/000535	CTRI2009091000535	Dr. James John		james@lotuslabs.com	08025630799	080223770912	Lotus Labs Pvt.Ltd., St.John's National Academy of Health Sciences,	Bangalore	KARNATAKA	560 034	India
CTRI/2009/091/000536	CTRI2009091000536							India		Not Applicable|N/A	India
CTRI/2009/091/000537	CTRI2009091000537	DR.MOHD ASIF GHUFRAN KHAN		doctor7862001@yahoo.com		09758185818	Department Of Pediatrics,LLRM Medical College	Meerut	UTTAR PRADESH	250004	India
CTRI/2009/091/000538	CTRI2009091000538	Dr Sanghamitra Patnaik	Project Director	Sanghamitra.patnaik@quintiles.com	07966527272	07966303340	B-101-106, Shapath IVOpp.Karnavati Club	Ahmadabad	GUJARAT	380051	India	Quintiles Research (India) Pvt Ltd
CTRI/2009/091/000539	CTRI2009091000539	Dr.T.S.A.Kishore		kishore.tsa@biologicale.co.in	04027675003	04030214046	Trial Coordinator, Biological E. Limited, 18/1&amp;3,	Hyderabad	ANDHRA PRADESH	500020	India
CTRI/2009/091/000540	CTRI2009091000540	Dr. Prof. Raghunandan Torsekar (M.D. FCPS, DDV)		nandutorse@yahoo.com	02227642748	02227642747	Drug Monitoring Research Institute, R-374, TTC MIDC	Mumbai	MAHARASHTRA	400071	India
CTRI/2009/091/000541	CTRI2009091000541	Dr .Naresh Shetty		nareshs8@hotmail.com	+91 40528402	+91 9844050222	M S Ramaiah Memorial Hospital	Bangalore	KARNATAKA	560 054	India
CTRI/2009/091/000544	CTRI2009091000544	None						India		Not Applicable|N/A	India
CTRI/2009/091/000546	CTRI2009091000546							India		Not Applicable|N/A	India
CTRI/2009/091/000547	CTRI2009091000547	Dr Sundeep Salvi		ssalvi@crfindia.com		09921211000	Chest Research Foundation,Marigold Premises, Survey No.15, Vadgaon Sheri, Kalyani Nagar, Pune	Pune	MAHARASHTRA	411 014	India
CTRI/2009/091/000548	CTRI2009091000548	Swapnali Raut	Compliance Oversight Lead	Swapnali.raut@pfizer.com	91-22-26525993	91-9821415224	Wyeth Pharmaceuticals India Private Limited (a subsidiary of Pfizer Inc.) , 6th Floor, Platina, Plot No C-59, G Block, Bandra-Kurla Complex, Bandra (E), Mumbai 400098.	Mumbai	MAHARASHTRA	400098	India	Representing Wyeth Pharmaceuticals India Private Limited (a subsidiary of Pfizer Inc.)
CTRI/2009/091/000550	CTRI2009091000550
CTRI/2009/091/000551	CTRI2009091000551	Dr Rajeev Kumar		rajeev02@gmail.com	01126588663	01126594884	Department of Urology	New Delhi	DELHI	110029	India
CTRI/2009/091/000552	CTRI2009091000552
CTRI/2009/091/000555	CTRI2009091000555	Rupali Ponkshe		rupali.ponkshe@diagnosearch.com	91-22-66971900	91-22- 67776382	Diagnosearch Life Sciences Pvt. Ltd	Not Applicable	N/A	400 076	India
CTRI/2009/091/000556	CTRI2009091000556	Dr. Arvind Saili		sailiarvind@gmail.com	+91-11-2336 5792	+91-98681 17699	Professor,Department of Paediatrics	New Delhi	DELHI	110001	India
CTRI/2009/091/000557	CTRI2009091000557							India		Not Applicable|N/A	India
CTRI/2009/091/000559	CTRI2009091000559	Dr Vedang Murthy	Associate Professor	vmurthy@actrec.gov.in	02227405510	022-27405000	Associate Prof and Radiation Oncologist, ACTREC, Tata Memorial Centre, KhargharNavi Mumbai	Mumbai	MAHARASHTRA	410210	India	ACTREC, Tata Memorial Centre
CTRI/2009/091/000560	CTRI2009091000560	Dr Sateesh Belemkar	Head Dept of Pharmacology	satishb9@gmail.com	912563286552	02563286545	School of Pharmacy &amp; Technology Management SVKMs NMIMS Mukesh Patel Technology Park Bank of Tapi RiverShirpur	Dhule	MAHARASHTRA	425 405	India
CTRI/2009/091/000561	CTRI2009091000561
CTRI/2009/091/000562	CTRI2009091000562	Parthiv Mehta	Medical Director	parthivmehta@hotmail.com	91-79-2685-7040	91-9825031615	Sidhhachal Complex, Near TV Tower	Ahmadabad	GUJARAT	380054	India
CTRI/2009/091/000564	CTRI2009091000564							India		Not Applicable|N/A	India
CTRI/2009/091/000565	CTRI2009091000565	Swapnali Raut	Compliance Oversight Lead	Swapnali.raut@pfizer.com	91-22-26525993	91-9821415224	Pfizer Limited, Patel Estate, Off S. V. Road, Jogeshwari West, Mumbai, MAHARASHTRA, 400 102, India	Mumbai	MAHARASHTRA	400102	India	Representing Pfizer Limited
CTRI/2009/091/000566	CTRI2009091000566	Dr. Maheboob Basade		basade@gmail.com	+91-22-23520508	+91-9821062692	Jaslok Hospital and Research Centre	Mumbai	MAHARASHTRA	400026	India
CTRI/2009/091/000569	CTRI2009091000569	Kapil Jhawar		Kapil.jhawar@quintiles.com	+91-79-66527275	+91-79- 66303319	Quintiles Research (India) Private Limited	Ahmadabad	GUJARAT	380051	India
CTRI/2009/091/000570	CTRI2009091000570	Dr Shailesh Mehta	Vice President	shailesh.i.mehta@gsk.com	00912224951326	00912224959611	Dr. Annie Besant Road,MumbaiMAHARASHTRA400030India.	Mumbai	MAHARASHTRA	400030	India	GlaxoSmithKline
CTRI/2009/091/000571	CTRI2009091000571	Dr Yogesh Gulati		yogeshgulati@torrentpharma.com	+91-079-23969135	+91-079-23969100 ext.161	TORRENT PHARMACEUTICALS LIMITED	Not Applicable	N/A	382 428	India
CTRI/2016/01/006573	CTRI201601006573	Pritish John Korula	Assistant Professor	pritishkorula@yahoo.com		04162282105	Assistant Professor, Dept of Surgical ICU, Christian Medical College, Vellore	Vellore	TAMIL NADU	632002	India	Dept of Surgical ICU, Christian Medical College and Hospital, Vellore
CTRI/2009/091/000574	CTRI2009091000574	Dr Bhagwat Gunale		Bhagwat.Gunale@emcure.co.in	02039821019	02039821000	Manager Medical	Pune	MAHARASHTRA	411057	India
CTRI/2011/091/000575	CTRI2011091000575	Swapnali Raut	Compliance Oversight Lead	Swapnali.raut@pfizer.com	91-22-26525993	91-9821415224	Pfizer Limited, Patel Estate, Off S. V. Road, Jogeshwari West, Mumbai, MAHARASHTRA, 400 102, India	Mumbai	MAHARASHTRA	400102	India	Representing Pfizer Limited
CTRI/2009/091/000577	CTRI2009091000577	Dr. Krishna Talluri		ktalluri@mardil.com	0 4023550487	1 9199464968	Mardil Medical Devices Pvt Ltd, 20B, ASCI College Park	Hyderabad	ANDHRA PRADESH	500034	India
CTRI/2009/091/000578	CTRI2009091000578							India		Not Applicable|N/A	India
CTRI/2009/091/000579	CTRI2009091000579	Dr Bhagwat Gunale		Bhagwat.Gunale@emcure.co.in	02039821019	02039821000	Manager Medical	Pune	MAHARASHTRA	411057	India
CTRI/2009/091/000580	CTRI2009091000580
CTRI/2009/091/000582	CTRI2009091000582	Dr. Shobha Rajgopal			08022370911	0984501298	Lotus labs Pvt Ltd., Lotus House No.07, Jasma Bhavan	Bangalore	KARNATAKA	560052	India
CTRI/2009/091/000583	CTRI2009091000583	Dr Murtuza Bughediwala	Compliance Oversight Lead	Murtuza.S.Bughediwala@pfizer.com	91-22-26525993	91-9821525055	Wyeth Pharmaceuticals India Private Limited (a subsidiary of Pfizer Inc.) , 6th Floor, Platina, Plot No C-59, G Block, Bandra-Kurla Complex, Bandra (E), Mumbai 400098.	Mumbai	MAHARASHTRA	400098	India	Representing Wyeth Pharmaceuticals India Private Limited (a subsidiary of Pfizer Inc.)
CTRI/2009/091/000942	CTRI2009091000942	Swapnali Raut	Compliance Oversight Lead	Swapnali.raut@pfizer.com	91-22-26525993	91-9821415224	Wyeth Pharmaceuticals India Private Limited (a subsidiary of Pfizer Inc.) , 6th Floor, Platina, Plot No C-59, G Block, Bandra-Kurla Complex, Bandra (E), Mumbai 400098.	Mumbai	MAHARASHTRA	400098	India	Representing Wyeth Pharmaceuticals India Private Limited (a subsidiary of Pfizer Inc.)
CTRI/2009/091/000585	CTRI2009091000585	Dr Shailesh Mehta	Vice President	shailesh.i.mehta@gsk.com	00912224951326	00912224959611	Dr. Annie Besant RoadMumbaiMAHARASHTRA400030India	Mumbai	MAHARASHTRA	400030	India	GlaxoSmithKline
CTRI/2009/091/000586	CTRI2009091000586	Dr Sundeep Salvi		ssalvi@crfindia.com	020-27035371	09921211000	Chest Research Foundation,Marigold Premises, Survey No.15, Vadgaon Sheri, Kalyani Nagar, Pune	Pune	MAHARASHTRA	411014	India
CTRI/2009/091/000590	CTRI2009091000590	Dr Rajaram Anantharaman	Senior consultant,Cardiology	ananthdevi@hotmail.com			Frontier Lifeline HospitalR 30 C Ambattur Industrial Estate Road, Mogappair	Chennai	TAMIL NADU	600101	India	Frontier Lifeline Hospital
CTRI/2009/091/000591	CTRI2009091000591	Dr Arani Chatterjee		aranichatterjee@panaceabiotec.com		011-41679000	B-1/Ext G-3, MCIE,	New Delhi	DELHI	110044	India
CTRI/2009/091/000592	CTRI2009091000592	Dr Arani Chatterjee	Sr Vice President	aranichatterjee@panaceabiotec.com		011-41679000	Panacea Biotec Ltc, B-1 Ext/G-3, MCIE, Mathura Road, New Delhi	New Delhi	DELHI	110044	India
CTRI/2009/091/000593	CTRI2009091000593	Swapnali Raut	Compliance Oversight Lead	Swapnali.raut@pfizer.com	91-22-26525993	91-9821415224	Wyeth Pharmaceuticals India Private Limited (a subsidiary of Pfizer Inc.) , 6th Floor, Platina, Plot No C-59, G Block, Bandra-Kurla Complex, Bandra (E), Mumbai 400098.	Mumbai	MAHARASHTRA	400098	India	Representing Wyeth Pharmaceuticals India Private Limited (a subsidiary of Pfizer Inc.)
CTRI/2009/091/000594	CTRI2009091000594							India		Not Applicable|N/A	India
CTRI/2009/091/000596	CTRI2009091000596	Swapnali Raut	Compliance Oversight Lead	Swapnali.raut@pfizer.com	91-22-26525993	91-9821415224	Pfizer Limited, Patel Estate, Off S. V. Road, Jogeshwari West, Mumbai, MAHARASHTRA, 400 102, India	Mumbai	MAHARASHTRA	400 102	India	Representing Pfizer Limited
CTRI/2009/091/000598	CTRI2009091000598							India		Not Applicable|N/A	India
CTRI/2009/091/000601	CTRI2009091000601	Dr Manjunath K		manjunathk@lambda-cro.com		079-40202290	Lambda Therapeutic Research Limited	Ahmadabad	GUJARAT	380061	India
CTRI/2009/091/000603	CTRI2009091000603
CTRI/2009/091/000605	CTRI2009091000605	Dr Dileep Mane	Chief Physician and Managing Director	dileep.mane@yahoo.co.in		9922442350	Noble Hospital 153 Magarpatta City Road Hadapsar Pune	Pune	MAHARASHTRA	411013	India	Noble Hospital
CTRI/2009/091/000607	CTRI2009091000607	Matti S Aapro MD		maapro@genolier.com		41223669134	IMO - Clinique de Genolier P.O. Box CASE POSTALE 100 3 route du Muids 1272 Genolier Switzerland			1272	Other
CTRI/2009/091/000608	CTRI2009091000608	Anurita Majumdar		majumdaran@lilly.com	0111244753012	0111242823013	Plot #92, Sector 32	Gurgaon	HARYANA	122011	India
CTRI/2009/091/000609	CTRI2009091000609	Dr. Anurita Majumdar		majumdaran@lilly.com	0111244753012	0111242823013	Plot #92, Sector 32,	Gurgaon	HARYANA	122011	India
CTRI/2009/091/000611	CTRI2009091000611	Dr. Surendra Borgharkar		medical.services@sunpharma.com	02228212010	02266969696	Sun Pharmaceutical Industries Ltd.	Mumbai	MAHARASHTRA	400059	India
CTRI/2009/091/000612	CTRI2009091000612	Rajiv Sarkar		rsarkar@cmcvellore.ac.in	04162282486	04162282052	Department of GI Sciences	Vellore	TAMIL NADU	632004	India
CTRI/2009/091/000613	CTRI2009091000613	Dr Chandra Viswanathan	Senior Vice President	chandra.viswanathan@ril.com	02240678099	02240678352	Dhirubhai Ambani Life Sciences Centre R-282 TTC Area of MIDC Rabale Mumbai, India.	Thane	MAHARASHTRA	400701	India	Reliance Life Sciences Pvt.Ltd
CTRI/2009/091/000614	CTRI2009091000614							India		Not Applicable|N/A	India
CTRI/2009/091/000615	CTRI2009091000615	DR. SHASHANK DALVI		shashankdddd@rediffmail.com		91-2462-238527	Department of Preventive &amp; Social Medicine|Shri. S.C. Government Medical College|Nanded|MAHARASHTRA	Department of Preventive &amp; Social Medicine|Shri. S.C. Government Medical College|Nanded|MAHARASHTRA	India	Department of Preventive &amp; Social Medicine|Shri. S.C. Government Medical College|Nanded|MAHARASHTRA	India
CTRI/2009/091/000616	CTRI2009091000616	Dr. Prasad Kulkarni		drpsk@seruminstitute.com	020-26993945	020-26602384	Serum Institute of India Ltd	Pune	MAHARASHTRA	411028	India
CTRI/2009/091/000617	CTRI2009091000617	Dr. Arun V. Marwale		a.marwale@rediffmail.com		02402356705	Shradha Nursing Home	Aurangabad	BIHAR	431001	India
CTRI/2009/091/000625	CTRI2009091000625	DrManjunathK	AGM	manjunathk@lambda-cro.com	07940202021	07940202290	Near Gujarat High court,Plot No. 38, Near Silver Oak Club, S. G. Highway, Gota	Ahmadabad	GUJARAT	380061	India	Lambda Therapeutic Research Ltd
CTRI/2009/091/000626	CTRI2009091000626	Dr. Vaishali Karad		drvaishali@smilecareindia.com	02226416342	02226431670	Smile Care Clinic Pvt. Ltd.	Mumbai	MAHARASHTRA	400050	India
CTRI/2009/091/000628	CTRI2009091000628	Dr. S. T. Balamurali		balamurali.st@ecronacunova.com	08202571999	09916207559	Manipal AcuNova KH Clinical Research Centre	Not Applicable	N/A	576 104	India
CTRI/2009/091/000630	CTRI2009091000630	Aastha Karki		aastha.karki@quintiles.com	022-66774343	022-66774242	Associate Clinical Team Leader, Quintiles Research(India) Private Limited	Mumbai	MAHARASHTRA	400 059	India
CTRI/2009/091/000631	CTRI2009091000631	Mr Harshit Shah	Clinical Team Leader	harshitshah@lambda-cro.com	91-7940202022	91-7940202067	Lambda Therapeutic Research Ltd.	Ahmadabad	GUJARAT	380061	India
CTRI/2009/091/000633	CTRI2009091000633	Dr. Venkataraghuram Muppavarapu		v.muppavarapu@iconplc.com	+91 44 4359 3492	+91 44 4390 2988	ICON Clinical Research India (P) Ltd, Medical Affairs	Chennai	TAMIL NADU	600096	India
CTRI/2009/091/000636	CTRI2009091000636							India		Not Applicable|N/A	India
CTRI/2009/091/000637	CTRI2009091000637	Rajesh CN	Project Manager	rajeshcn@lambda-cro.com			Lambda therapeutic research Ltd, Near Gujarat High court, S. G. Highway, Gota, Ahmedabad	Ahmadabad	GUJARAT	380061	India
CTRI/2009/091/000638	CTRI2009091000638	Dr Chandra Viswanathan	Serior Vice President	chandra.viswanathan@ril.com	02240678099	02240678352	Dhirubhai Ambani Life Sciences Centre R-282 TTC Area of MIDC Rabale Mumbai Maharashtra 400701, India.	Thane	MAHARASHTRA	400701	India	Reliance Life Sciences Pvt. Ltd.
CTRI/2009/091/000639	CTRI2009091000639	Dr Ravindra Mittal	Medical Advisor & Head-Regulatory Affairs	r.mittal@zyduscadila.com	07926862362	07926868926	Cadila Healthcare Ltd.	Ahmadabad	GUJARAT	380015	India
CTRI/2009/091/000640	CTRI2009091000640	Dr Ravindra Mittal	Medical Advisor & Head-Regulatory Affairs	r.mittal@zyduscadila.com	07926862363	07926868926	Cadila Healthcare Ltd.	Ahmadabad	GUJARAT	380015	India
CTRI/2009/091/000641	CTRI2009091000641	Dr Chandra Viswanathan	Senior. Vice President	chandra.viswanathan@ril.com	02240678099	02240678352	Dhirubhai Ambani Life Sciences Centre R-282 TTC Area of MIDC Rabale Mumbai Maharashtra,India	Thane	MAHARASHTRA	400701	India	Reliance Life Sciences Pvt. Ltd
CTRI/2009/091/000642	CTRI2009091000642	Mamta Madaan	Senior Clinical Trial Lead	mamta.madaan@biogenidec.com	0124-4572333	0124-4572300	Biogen Idec Biotech India Pvt. Ltd.	Gurgaon	HARYANA	122001	India	Biogen Idec Biotech India Pvt. Ltd.
CTRI/2009/091/000643	CTRI2009091000643	Suraj Madhavan	Associate Clinical Team Lead,	suraj.madhavan@quintiles.com	02266774343	02266774242	301-A-1, Leela Business Park,	Mumbai	MAHARASHTRA	400 059	India	Quintiles Research (India) Private Limited
CTRI/2009/091/000644	CTRI2009091000644	DrSanjay Mehendale	Principal investigator	smehendale@nariindia.org	91-20-27121071	91-20-27331200	National AIDS Research Institute 73, G Block MIDC,Bhosari,	Pune	MAHARASHTRA	411 026	India	National AIDS Research Institute
CTRI/2009/091/000645	CTRI2009091000645	Swapnali Raut	Compliance Oversight Lead	Swapnali.raut@pfizer.com	91-022-26525993	91-9821415224	Pfizer Limited, Patel Estate, Off S. V. Road, Jogeshwari West, Mumbai, MAHARASHTRA, 400 102, India	Mumbai	MAHARASHTRA	400102	India	Representing Pfizer Limited
CTRI/2009/091/000647	CTRI2009091000647	Suraj Madhavan	Associate Clinical Team Leader.	suraj.madhavan@quintiles.com	02266774343	02266774242	301-A-1 Leela Business Park,	Mumbai	MAHARASHTRA	400059	India	Quintiles Research (India) Pvt. Ltd.
CTRI/2009/091/000650	CTRI2009091000650	Dr Dilip Karnad	Consultant Intensivist	drkarnad@rediffmail.com		9892114002	Intensive Care Unit	Thane	MAHARASHTRA	400605	India	Jupiter Hospital
CTRI/2009/091/000651	CTRI2009091000651	Dr. Venkataraghuram Muppavarapu		v.muppavarapu@iconplc.com	+91 44 4359 3452	+91 44 4390 2988	ICON Clinical Research India (P) Ltd, Medical Affairs	Chennai	TAMIL NADU	600096	India
CTRI/2009/091/000652	CTRI2009091000652	Dr Srikanth Tripathy	Scientist F	stripathy@nariindia.org	91-20-27121071	91-20-27121343	National AIDS Research Institute, 73, G Block MIDC,Bhosari,Pune	Pune	MAHARASHTRA	411 026	India
CTRI/2009/091/000654	CTRI2009091000654	Anurita Majumdar		majumdaran@lilly.com	0111244753012	0111242823013	Plot #92, Sector 32,	Gurgaon	HARYANA	122011	India
CTRI/2009/091/000655	CTRI2009091000655	Dr Parvez Kosgi	Head RLS Clinical Trials	parvez.kosgi@relbio.com	02240678299	02240678000	Dhirubhai Ambani Life Sciences Centre Plot No. R 282 TTC Area of MIDCThane Belapur Road Rabale Navi Mumbai	Thane	MAHARASHTRA	400701	India	Reliance Life Science Pvt. Ltd.
CTRI/2009/091/000656	CTRI2009091000656	Dr Sateesh Belemkar	Head Dept of Pharmacology	satishb9@gmail.com	912563286552	02563286545	School of Pharmacy &amp; Technology Management SVKMs NMIMS Mukesh Patel Technology Park Bank of Tapi River Shirpur	Dhule	MAHARASHTRA	425405	India	NMIMS Deemed to be University
CTRI/2009/091/000658	CTRI2009091000658	Dr. Surendra Borgharkar		medical.services@sunpharma.com	02228212010	02266969696	Sun Pharmaceutical Industries Ltd.	Mumbai	MAHARASHTRA	400059	India
CTRI/2009/091/000660	CTRI2009091000660							India		Not Applicable|N/A	India
CTRI/2009/091/000663	CTRI2009091000663							India		Not Applicable|N/A	India
CTRI/2009/091/000664	CTRI2009091000664	Dr Mahesh Desai	Chaieman, Dept of urology	mrdesai@mpuh.org	02682520248	02682520323	Muljibhai Patel Urological Hospital,Dr. Virendra Desai Road,	Kheda	GUJARAT	387 001	India	Muljibhai Patel Urological Hospital,
CTRI/2009/091/000665	CTRI2009091000665	Dr Hitt Sharma		drhjs@seruminstitute.com	02026998146	02026602451	Serum Institute Of India Ltd	Pune	MAHARASHTRA	411028	India
CTRI/2009/091/000667	CTRI2009091000667	Dr Chandra Viswanathan	Senior Vice President	chandra.viswanathan@ril.com	022-40678099	022-40678352	Dhirubhai Ambani Life Sciences CentreR-282, TTC Area of MIDC, Thane Belapur Road, Rabale,Navi Mumbai	Thane	MAHARASHTRA	400 701	India	Reliance Life Sciences Pvt. Ltd.,
CTRI/2009/091/000668	CTRI2009091000668	Dr. Renu Jain		renujain@torrentpharma.com	(079)23969135	(079)23969100 Ext. 206	Torrent Research Centre, Vill. Bhat, Dist. Gandhinagar, PIN-382428, Gujarat	Gandhinagar	GUJARAT	382428	India
CTRI/2009/091/000669	CTRI2009091000669	Arunkumar		arunkumar@azidus.com	04427409734	04427409734	Azidus LAboratories Ltd.	Chennai	TAMIL NADU	600048	India
CTRI/2009/091/000671	CTRI2009091000671	Mandar Vaidya		mandar.vaidya@diagnosearch.com	91 22 66754090	91 22 67776300	DiagnoSearch Life Sciences Pvt. Ltd	Not Applicable	N/A	400 076	India
CTRI/2009/091/000672	CTRI2009091000672	DR PICKLU CHAUDHURI		picklu.chaudhuri@gmail.com		033-25797827	Shyamvihar,2/2C,	Kolkata	WEST BENGAL	700059	India
CTRI/2009/091/000673	CTRI2009091000673	Ashish Bavdekar		bavdekar@vsnl.com	20-26125603	2137-252234	Shirdi Saibaba Hospital	Pune	MAHARASHTRA	412216	India
CTRI/2009/091/000675	CTRI2009091000675	Dr Arun Bhatt	President	arunbhatt@clininvent.com		022-67818666	A-103, Everest Chambers	Mumbai	MAHARASHTRA	400 059	India	Clininvent research pvt. ltd.
CTRI/2009/091/000676	CTRI2009091000676	Dr Parthiv Mehta		parthivmehta@hotmail.com	+91 79 2685 7040	+91 9825031615;	Sidhhachal Complex, Near TV Tower	Ahmadabad	GUJARAT	380054	India
CTRI/2009/091/000677	CTRI2009091000677	Dr Shailesh Singh	Associate Vice President DRA and R&D	shaileshs@ajantapharma.com	022-66062100	022-66062112	Ajanta Pharma Ltd, Advent 43 AB/44CD, Charkop Industrial Estate,Kandivli (West) Mumbai MAHARASHTRA 400 067 IndiaMAHARASHTRA400 067India	Mumbai	MAHARASHTRA	400 067	India	Ajanta Pharma Ltd, Advent
CTRI/2009/091/000678	CTRI2009091000678
CTRI/2009/091/000679	CTRI2009091000679	Dr. Surendra Borgharkar		medical.services@sunpharma.com	02228212010	02266969696	Sun Pharmaceutical Industries Ltd.	Mumbai	MAHARASHTRA	400059	India
CTRI/2009/091/000681	CTRI2009091000681							India		Not Applicable|N/A	India
CTRI/2009/091/000682	CTRI2009091000682	Dr Ravindra Mittal	Medical Advisor & Head-Regulatory Affairs	r.mittal@zyduscadila.com	07926862362	07926868926	Cadila Healthcare Ltd.	Ahmadabad	GUJARAT	380015	India
CTRI/2009/091/000683	CTRI2009091000683	Dr Ravindra Mittal	Medical Advisor & Head-Regulatory Affairs	r.mittal@zyduscadila.com	07926862362	07926868926	Cadila Healthcare Ltd.	Ahmadabad	GUJARAT	380015	India
CTRI/2009/091/000686	CTRI2009091000686	Swati Bhattacharjee		swati.bhattacharjee@quintiles.com	080 6655 2010	080 6655 2059	Quintiles Research India Pvt Ltd,4th Floor, Nitesh Times Square	Bangalore	KARNATAKA	560001	India
CTRI/2009/091/000687	CTRI2009091000687	Dr Upendra Kaul		ukaul@de13.vsnl.net.in	29238746	9811150518	Escorts Heart Institute andResearch Centre	New Delhi	DELHI	110025	India
CTRI/2009/091/000688	CTRI2009091000688	Dr Shailesh Singh	Associate Vice President DRA and R&D	shaileshs@ajantapharma.com	022-66062100	022-66062112	98, Govt. Industrial Area,	Mumbai	MAHARASHTRA	400 067	India	Ajanta Pharma Ltd, Advent
CTRI/2009/091/000690	CTRI2009091000690	Mamta Madaan	Senior Clinical Trial Lead	mamta.madaan@biogenidec.com	0124-4572333	0124-4572314	Biogen Idec Biotech India Pvt. Ltd.	Gurgaon	HARYANA	122002	India	Biogen Idec Biotech India Pvt. Ltd.
CTRI/2013/12/004259	CTRI201312004259	DrRajeev Gupta	Principal Investigator	rajeevgg@gmail.com		9829068150	HOD,Internal Medicine,Director Clinical Research Academics	Jaipur	RAJASTHAN	302017	India	Fortis Escorts Hospital
CTRI/2009/091/000693	CTRI2009091000693	S. Sivakumar		sivakumar.s@kemin.com	04442202810	04442202885	Kemin Pharma, a division of Kemin Industries South Asia Pvt. Ltd.	Chennai	TAMIL NADU	600029	India
CTRI/2009/091/000694	CTRI2009091000694	Dr. Ramesh Nimmagadda		ashaherf@gmail.com	04424362424	04424354956	Director, Dept. of Medical Oncology, Apollo Specialty Hospital, No.320, Padma Complex, Mount Road	Chennai	TAMIL NADU	600035	India
CTRI/2009/091/000695	CTRI2009091000695							India		Not Applicable|N/A	India
CTRI/2009/091/000696	CTRI2009091000696	Alokananda Dasgupta	Proj. Director	alokananda.dasgupta@quintiles.com	918041156255	919986019380	alokananda.dasgupta@quintiles.com	Not Applicable	N/A	560001	India	Quintiles
CTRI/2009/091/000699	CTRI2009091000699	DR YK GUPTA		yk.ykgupta@gmail.com	91-11-26589691	91-11-26593282	DEPARTMENT OF PHARMACOLOGY, AIIMS	New Delhi	DELHI	110029	India
CTRI/2009/091/000701	CTRI2009091000701	Dr. TARUN KUMAR SAXENA		yogdiab@gmail.com	0145 2603608	0145 2603600	MITTAL HOSPITAL	Ajmer	RAJASTHAN	305001	India
CTRI/2009/091/000702	CTRI2009091000702	Dr. Yasmeen Shamsi		yasmeen.ijum@gmail.com	26059668	01165741409	Majeedia Hospital	New Delhi	DELHI	110062	India
CTRI/2009/091/000703	CTRI2009091000703	Swapnali Raut	Compliance Oversight Lead	Swapnali.raut@pfizer.com	91-022-26525993	91-9821415224	Pfizer Limited, Patel Estate, Off S. V. Road, Jogeshwari West, Mumbai, MAHARASHTRA, 400 102, India	Mumbai	MAHARASHTRA	400102	India	Representing Pfizer Limited
CTRI/2009/091/000704	CTRI2009091000704	Swapnali Raut	Compliance Oversight Lead	Swapnali.raut@pfizer.com	91-22-26525993	91-9821415224	Compliance Oversight Lead, Pfizer Limited, Patel Estate, Off S. V. Road, Jogeshwari West, Mumbai, MAHARASHTRA, 400 102, India	Mumbai	MAHARASHTRA	400 102	India	Representing Pfizer Limited
CTRI/2009/091/000705	CTRI2009091000705	Swapnali Raut	Compliance Oversight Lead	Swapnali.raut@pfizer.com	91-22-26525993	91-9821415224	Wyeth Pharmaceuticals India Private Limited (a subsidiary of Pfizer Inc.) , 6th Floor, Platina, Plot No C-59, G Block, Bandra-Kurla Complex, Bandra (E), Mumbai 400098.	Mumbai	MAHARASHTRA	400098	India	Representing Wyeth Pharmaceuticals India Private Limited (a subsidiary of Pfizer Inc.)
CTRI/2009/091/000706	CTRI2009091000706
CTRI/2009/091/000708	CTRI2009091000708
CTRI/2009/091/000709	CTRI2009091000709	Lavanya Rai		railavanya@yahoo.com		09448296689	Professor of OBGYN	Not Applicable	N/A	576104	India
CTRI/2009/091/000713	CTRI2009091000713	DrVKChopra	Senior Consultant Cardiologist	chopravk@gmail.com	011-26825112	91-9871699420	Escorts Heart Institute and Research Center, Okhla Road	New Delhi	DELHI	110025	India	Escorts Heart Institute and Research Center
CTRI/2009/091/000714	CTRI2009091000714	Dr. Nitin M Rathod		nitinmr@yahoo.in			Hon.Physician,Dr. R.N. Cooper Hospital,Vileparle west	Mumbai	MAHARASHTRA	400057	India
CTRI/2009/091/000715	CTRI2009091000715	Nita Bhandari	Director	CHRD@sas.org.in	01146043756	01146043751	45, Kalu Sarai	New Delhi	DELHI	110016	India	Centre for Health Research and Development, Society for Applied Studies
CTRI/2014/08/004922	CTRI201408004922
CTRI/2009/091/000719	CTRI2009091000719	Vaishali Shah		vnshah_02@yahoo.com	02772229674	079-26302746	C/o Dr Parloop Bhatt, Assistant professor, Department of Pharmacology,	Ahmadabad	GUJARAT	380009	India
CTRI/2009/091/000720	CTRI2009091000720	DR. N. J. Karne		njkarne@hotmail.com		020-24265148	Pune Institute of Accident and Orthopedics	Pune	MAHARASHTRA	411037	India
CTRI/2009/091/000722	CTRI2009091000722	Swapnali Raut	Compliance Oversight Lead	Swapnali.raut@pfizer.com	91-22-26525993	91-9821415224	Pfizer Limited, Patel Estate, Off S. V. Road, Jogeshwari West, Mumbai, MAHARASHTRA, 400 102, India	Mumbai	MAHARASHTRA	400 102	India	Representing Pfizer Limited
CTRI/2009/091/000723	CTRI2009091000723	Dr.Srinivas Shenoy.B		srinivas.s@ecronacunova.com	+91-824-2425092	+91-824-6621113	Manipal AcuNova KMC Clinical Pharmacology Unit,	Not Applicable	N/A	575 001	India
CTRI/2009/091/000725	CTRI2009091000725	Ms. Thanuja Naidu		thanuja.naidu@pharm-olam.com	080-41105520	080-40302222	Pharm-Olam International (India) Pvt Ltd	Bangalore	KARNATAKA	560095	India
CTRI/2009/091/000727	CTRI2009091000727	Dr. Raj Kumar Yadav		raj3kr@gmail.com		01126596461	Department of Physiology	New Delhi	DELHI	110029	India
CTRI/2009/091/000728	CTRI2009091000728	Tabiba Yasmeen Shamsi		info.ijum@gmail.com	26059663	01126059692	Majeedia Hospital	New Delhi	DELHI	110062	India
CTRI/2009/091/000729	CTRI2009091000729							India		Not Applicable|N/A	India
CTRI/2009/091/000731	CTRI2009091000731	Dr Sujay Kulkarni		sujay.kulkarni@piramal.com	02230818611	02230818611	Piramal Life Sciences Limited 1, Nirlon Complex Off Western Express Highway	Mumbai	MAHARASHTRA	400 063	India
CTRI/2009/091/000734	CTRI2009091000734	ANANTH KUMAR		dr_dakumar@yahoo.com	0416222788	04162284294	C/O DEPARTMENT OF ACCIDENT AND EMERGENCY MEDICINE,	Vellore	TAMIL NADU	632002	India
CTRI/2009/091/000736	CTRI2009091000736	Dr Bharati Kondwilkar		bhartik2009@gmail.com		022-23735555,2269	Dept. of anesthesia,Grant medical college and sir j j group of hospital,Byculla	Mumbai	MAHARASHTRA	400008	India
CTRI/2009/091/000738	CTRI2009091000738	Gurpreet Singh Kochar	Consultant	gurpreet_dr@rediffmail.com		9988844256	Department of pediatric Neurology, SPS Apollo Hospital, Sherpur Chowk, GT Road, Ludhiana	Ludhiana	PUNJAB	141013	India
CTRI/2009/091/000739	CTRI2009091000739	Dr. B.S Ajai Kumar		ajai.hcg@gmail.com	08040206000	08040206000	Health Care Global Enterprises Ltd., HCG Towers	Bangalore	KARNATAKA	560027	India
CTRI/2009/091/000741	CTRI2009091000741	Dr.Nirmal Kumar Jain		jainnkdr@yahoo.co.in		+911412281001	Professor and Head,Department of Chest Diseases and TB, SMS Medical College,	Jaipur	RAJASTHAN	302016	India
CTRI/2009/091/000742	CTRI2009091000742	Dr Rajendra C Rane	Sr Vice President	rane@intaspharma.com	26576616	26576655	Intas Pharmaceuticals Chinubhai Centre Ashram Road Ahmedabad	Ahmadabad	GUJARAT	380009	India	Intas Pharma
CTRI/2009/091/000743	CTRI2009091000743	NIL		Not@applicable.na			NIL	Not Applicable	N/A	NIL	India
CTRI/2009/091/000744	CTRI2009091000744	Prof. Anil Bharani		anilbharani@gmail.com	0731- 2526839	0731 2491214	119, Ravindra Nagar,	Indore	MADHYA PRADESH	452018	India
CTRI/2009/091/000745	CTRI2009091000745	As per the site details						India		Not Applicable|N/A	India
CTRI/2009/091/000746	CTRI2009091000746	Yasmeen Shamsi		yasmeen.ijum@gmail.com	26059663	01126059692	Majeedia Hospital	New Delhi	DELHI	110062	India
CTRI/2009/091/000747	CTRI2009091000747	Dr. S. Kishore Babu, MD, DNB (Nephro)		drkishorebabu@vsnl.net	080 25207181	09845043274	Consultant Nephrologist, Manipal Hospital,#98,	Bangalore	KARNATAKA	560017	India
CTRI/2009/091/000749	CTRI2009091000749	Dr. Monika Tandon		monika.tandon@ranbaxy.com	1202403989	1202403989	Ranbaxy Laboratories Limited |B-22, Sector 62|Not Applicable|N/A	Ranbaxy Laboratories Limited |B-22, Sector 62|Not Applicable|N/A	India	Ranbaxy Laboratories Limited |B-22, Sector 62|Not Applicable|N/A	India
CTRI/2009/091/000750	CTRI2009091000750	Dr Shailesh Mehta	Vice President	shailesh.i.mehta@gsk.com	00912224951326	00912224959611	Dr. Annie Besant RoadMumbaiMAHARASHTRA400030India	Mumbai	MAHARASHTRA	400030	India	GlaxoSmithKline
CTRI/2009/091/000752	CTRI2009091000752
CTRI/2009/091/000756	CTRI2009091000756	Dr Vijaya Jaiswal	vice president	vijayajaiswal@troikaapharma.com	079-26856246	079-26856242	Troikaa Pharmaceuticals Limited, Satya Marg, Bodakdev	Ahmadabad	GUJARAT	380 054	India	Troikaa Pharmaceuticals Limited
CTRI/2009/091/000758	CTRI2009091000758	Dr Avinash Supe	Professor	avisupe@gmail.com		022-24131763	Professor and Head, Department of Surgical Gastroenterology	Mumbai	MAHARASHTRA	400012	India	Seth GS Medical College and KEM Hospital
CTRI/2009/091/000761	CTRI2009091000761	Yasmeen Shamsi		yasmeen.ijum@gmail.com	26059663	01126059692, Ext. 5930, 5723	Clinical Research Unit, Majeedia Hospital	New Delhi	DELHI	110062	India
CTRI/2009/091/000762	CTRI2009091000762	Dr. Dharmesh Domadia		Dharmesh.Domadia@veedacr.com	0091 79 3001 3000	0091 79 3001 3000 Extn- 241	Veeda Clinical Research Pvt Ltd,	Ahmadabad	GUJARAT	380015	India
CTRI/2009/091/000764	CTRI2009091000764	Dr Rama Prasad Goswami		drrpgoswami@gmail.com		09830324759	School Of Tropical Medicine	Kolkata	WEST BENGAL	700073	India
CTRI/2009/091/000765	CTRI2009091000765	Kuldeep Patil		kuldeep.patil@omnicarecr.com	08040650461	0804065000	Omnicare Clinical Research	Bangalore	KARNATAKA	560025	India
CTRI/2009/091/000767	CTRI2009091000767							India		Not Applicable|N/A	India
CTRI/2009/091/000768	CTRI2009091000768	Dr Unnikrishnan P		drunnikrishnanp@gmail.com		04742761649	Devagiri	Kollam	KERALA	691016	India
CTRI/2009/091/000770	CTRI2009091000770	Dr Anura V Kurpad	Professor and Head	a.kurpad@sjri.res.in		08049466324	Department of PhysiologySt Johns Medical CollegeBangalore	Bangalore	KARNATAKA	560034	India	St Johns Medical College
CTRI/2009/091/000771	CTRI2009091000771	Dr Akhilesh Sharma		akhilesh.sharma@piramal.com	02230818703	02230818600	Piramal Life Sciences Limited1, Nirlon Complex	Mumbai	MAHARASHTRA	400063	India
CTRI/2009/091/000772	CTRI2009091000772	DR SUBRAT KUMAR ACHARYA		subratacharya@hotmail.com	91-11-26589130	91-11-26594934	DEPT. OF GASTROENTEROLOGY	New Delhi	DELHI	110029	India
CTRI/2010/091/000773	CTRI2010091000773	Nitya Pandita	Sr. Clinical Trial Lead	nitya.pandita@biogenidec.com	01244572333	01244572349	Biogen Idec Biotech India Pvt. Ltd.	Gurgaon	HARYANA	122001	India	Biogen Idec Biotech India Pvt. Ltd.
CTRI/2009/091/000774	CTRI2009091000774	Dr. Jinesh Shah, MD		Jinesh.Shah@veedacr.com		+91 79 3001 3000	Veeda Clinical Research Pvt. Ltd.	Ahmadabad	GUJARAT	380 015	India
CTRI/2009/091/000775	CTRI2009091000775	Dr Anil Saxena	Director Cardiac Pacing and Electrophysiology	anil.saxena@hotmail.com	91-11-26825013	91-11-26825000	Escorts Heart Institute &amp; Research center Ltd, Okhla Road	New Delhi	DELHI	110025	India
CTRI/2009/091/000776	CTRI2009091000776	As per the site deta+ils						India		Not Applicable|N/A	India
CTRI/2009/091/000777	CTRI2009091000777	Dr. Sumit Arora		sumit.arora@parexel.com	08040956536	08040538111	Parexel International Synchron Pvt. Ltd., MFAR Silver Line Tech Park	Bangalore	KARNATAKA	560066	India
CTRI/2009/091/000782	CTRI2009091000782
CTRI/2009/091/000783	CTRI2009091000783	PROF R K GARG		garg50@yahoo.com	91-522-2258852	91-9335901790	DEPT OF NEUROLOGY	Lucknow	UTTAR PRADESH	226003	India
CTRI/2009/091/000785	CTRI2009091000785	DrJignesh Patel		jigneshp2007@yahoo.com			Bala hanuman Hospital, Lancelot, C wing, I floor	Mumbai	MAHARASHTRA	400092	India
CTRI/2009/091/000786	CTRI2009091000786	Dr Umesh Khanna		mukhanna@yahoo.co.in		022-28016266	BK Kidney and GI centre,Jaykar Smriti AareyRoad, Goregaon West	Mumbai	MAHARASHTRA	400063	India
CTRI/2009/091/000787	CTRI2009091000787							India		Not Applicable|N/A	India
CTRI/2009/091/000788	CTRI2009091000788	Dr. Surendra Borgharkar		medical.services@sunpharma.com	02228212010	02266969696	Sun Pharmaceutical Industries Ltd.	Mumbai	MAHARASHTRA	400059	India
CTRI/2009/091/000789	CTRI2009091000789	Yasmeen Shamsi		yasmeen.ijum@gmail.com	26059663	011-26059692, Ext. 5930, 5723	Clinical Research Unit, Majeedia Hospital	New Delhi	DELHI	110062	India
CTRI/2009/091/000790	CTRI2009091000790
CTRI/2009/091/000791	CTRI2009091000791	MrPrasad Tagat	Managing Director	prasad@asiaticlinical.com	08041213841	91-41681122	169/53. 14th Main Road, Ist Block East	Bangalore	KARNATAKA	560011	India	Asiatic Clinical Research Pvt. ltd.
CTRI/2009/091/000792	CTRI2009091000792	Sujata Das		sujatadas@lvpei.org	06743987130	06743987201	L V Prasad Eye Institute	Khordha	ORISSA	751024	India
CTRI/2009/091/000794	CTRI2009091000794	Dr. Shobha Jagadish Chandra		jcshobha@yahoo.com	04023355600	04023355600	Dept. of CP&amp;T, Nizam's Institute of Medical Sciences	Hyderabad	ANDHRA PRADESH	500082	India
CTRI/2009/091/000795	CTRI2009091000795	Dr RHJani	Senior Vice President	rhjani@zyduscadila.com	91-22-26151735	91-22-26186057	Zydus Cadila House.Plot no.360, TPS 5, Service road, Vile parle (East)	Mumbai	MAHARASHTRA	400057	India	Cadila Healthcare Limited
CTRI/2009/091/000798	CTRI2009091000798	Dr S M Akerkar		shashank77_2000@yahoo.com			Jivdaya clinic Next to Sawla Nursing Home, Jivdaya lane	Mumbai	MAHARASHTRA	400086	India
CTRI/2009/091/000799	CTRI2009091000799	Dr Vijaya Jaiswal	Vice President	vijayajaiswal@troikaapharma.com	07926856246	07926856242	Troikaa Pharmaceuticals Limited	Ahmadabad	GUJARAT	380 054	India	Troikaa Pharmaceuticals Limited
CTRI/2009/091/000800	CTRI2009091000800
CTRI/2009/091/000801	CTRI2009091000801	Dr Shailesh Singh	Associate Vice President DRA and R&D	shaileshs@ajantapharma.com	022-66062100	022-66062112	Ajanta Pharma Ltd, Advent 43 AB/44CD, Charkop Industrial Estate,Kandivli (West) Mumbai 400 067 MAHARASHTRA India	Mumbai	MAHARASHTRA	400 067	India	Ajanta Pharma Ltd, Advent
CTRI/2009/091/000802	CTRI2009091000802	Santanu Chatterjee, MD		sanchat@vsnl.com	03322491217	03324553578	Wellsley Medicentre 44A, R.A	Kolkata	WEST BENGAL	700016	India
CTRI/2009/091/000804	CTRI2009091000804	Dr Nikhil Tandon	Professor dept of endocrinology and metabolism	nikhil_tandon@hotmail.com	911126589674	911126593433	Room no.311 , Biotechnology Block,	New Delhi	DELHI	110029	India	All India Institute of Medical Sciences
CTRI/2009/091/000805	CTRI2009091000805	G Nagashayana M D	Principal Investigator	nagashayana_g@lotuslabs.com	080-25630799	080-25630714	Lotus Labs Pvt. Ltd., St. Johns National Academy of Health Sciences,	Bangalore	KARNATAKA	560034	India	Lotus Labs Pvt. Ltd.,
CTRI/2009/091/000806	CTRI2009091000806	Dr Shailesh Singh	Associate Vice President DRA and R&D	shaileshs@ajantapharma.com	022-66062100	022-66062112	Ajanta Pharma Ltd, Advent 43 and 44,ABCD,Charkop Industrial Estate,Kandivli (West) Mumbai MAHARASHTRA 400 067 India	Mumbai	MAHARASHTRA	400 067	India	Ajanta Pharma Ltd, Advent
CTRI/2009/091/000807	CTRI2009091000807
CTRI/2009/091/000808	CTRI2009091000808	Dr Shailesh Singh	Vice President Medical/Regulatory Affair	shailesh.singh@ajantapharma.com		22266062112	Ajanta Pharma Ltd, Advent	Mumbai	MAHARASHTRA	400 067	India	Ajanta Pharma Ltd, Advent
CTRI/2009/091/000810	CTRI2009091000810							India		Not Applicable|N/A	India
CTRI/2009/091/000813	CTRI2009091000813	Dr. Mrs. K.C.P. Walavalkar		charusheilawal@rediffmail.com	NIL	09819714755	Snehal Hospital	Thane	MAHARASHTRA	400602	India
CTRI/2014/12/005312	CTRI201412005312	Govind Prasad Dubey	Distinguished Professor	gpdubey13@gmail.com	05422369937	9450963942	Faculty of AyurvedaInstitute of Medical Sciences	Varanasi	UTTAR PRADESH	221005	India	Institute of Medical Sciences
CTRI/2009/091/000817	CTRI2009091000817	Swapnali Raut	Compliance Oversight Lead	Swapnali.raut@pfizer.com	91-22-26525993	91-9821415224	Wyeth Pharmaceuticals India Private Limited (a subsidiary of Pfizer Inc.) , 6th Floor, Platina, Plot No C-59, G Block, Bandra-Kurla Complex, Bandra (E), Mumbai 400098.	Mumbai	MAHARASHTRA	400098	India	Representing Wyeth Pharmaceuticals India Private Limited (a subsidiary of Pfizer Inc.)
CTRI/2009/091/000820	CTRI2009091000820	Dr Shailesh Singh	Associate Vice President DRA and R&D	shaileshs@ajantapharma.com	022-66062100	022-66062112	98, Govt. Industrial Area,	Mumbai	MAHARASHTRA	400 067	India	Ajanta Pharma Ltd, Advent
CTRI/2009/091/000821	CTRI2009091000821	Dr Anand Pandit	Principal Investigator	kemhrc@vsnl.net	020-26125603	020-66037342	KEM Hospital489 Rasta Peth,Sardar Moodliar Road,Pune -411011	Pune	MAHARASHTRA	411011	India	Head, Dept of Paediatrics
CTRI/2009/091/000822	CTRI2009091000822	Suraj Madhavan		suraj.madhavan@quintiles.com	080-66552010	080-66552039	Quintiles Research (India) Pvt Ltd	Bangalore	KARNATAKA	560 001	India
CTRI/2009/091/000824	CTRI2009091000824
CTRI/2009/091/000825	CTRI2009091000825	Dr.Athura Das. M		dr_das2000@yahoo.com		+919791589892	vinayaka mission hitech hospital,Seeragapadi	Salem	TAMIL NADU	636308	India
CTRI/2009/091/000827	CTRI2009091000827
CTRI/2009/091/000830	CTRI2009091000830	Dr Shailesh Singh	Associate Vice President DRA and R&D	shaileshs@ajantapharma.com	022-66062100	022-66062112	Ajanta Pharma Ltd, Advent 43 AB/44CD, Charkop Industrial Estate,Kandivli (West) Mumbai MAHARASHTRA 400 067 India	Mumbai	MAHARASHTRA	400 067	India	Ajanta Pharma Ltd, Advent
CTRI/2009/091/000832	CTRI2009091000832	Sheetal Telang		sheetal.telang@quintiles.com	91-22-6677 4343	+91-22-6677 4213	Quintiles Research India Pvt Limited	Mumbai	MAHARASHTRA	400 059	India
CTRI/2009/091/000838	CTRI2009091000838	Dr. Jamshed Dalal		jamshed.dalal@relianceada.com	30972030	9122309397110	kokilaben Dhirubhai Ambani Hospital and Medical Research Institute	Mumbai	MAHARASHTRA	400053	India
CTRI/2009/091/000840	CTRI2009091000840	Prof Firuza D Patel	Professor	firuzapatel@gmail.com	01722749338	01722756392	Department of Radiotherapy, Cobalt BlockPGIMERSector 12Chandigarh	Chandigarh	CHANDIGARH	160012	India	Department of Radiotherapy
CTRI/2009/091/000843	CTRI2009091000843	Dr Deepali Mittal	Deputy General Manager	deepali.mittal@lglsi.com			LG Life Sciences India Pvt LtdPlot No 11, Sector 44, Gurgaon	Gurgaon	HARYANA	122001	India	Project Leader
CTRI/2009/091/000848	CTRI2009091000848	Dr Shailesh Singh	Associate Vice President DRA and R&D	shaileshs@ajantapharma.com	022-66062100	022-66062112	Ajanta Pharma Ltd., 98, Govt. Industrial Area,	Mumbai	MAHARASHTRA	400 067	India	Ajanta Pharma Ltd, Advent
CTRI/2009/091/000851	CTRI2009091000851	Dr Vedang Murthy		vmurthy@actrec.gov.in	02227405061	022-27405000	Assistant Professor	Mumbai	MAHARASHTRA	410210	India
CTRI/2010/091/000852	CTRI2010091000852	Dr. Mandakini Parihar		map@parihar.com		022-25224845, 25227539	Gynecologist and Fertility Specialist,Mandakini IVF Centre,	Mumbai	MAHARASHTRA	400 071	India
CTRI/2009/091/000854	CTRI2009091000854	Dr. Mandakini Parihar		map@parihar.com		022-25224845, 022-25227539	Mandakini IVF Centre,	Mumbai	MAHARASHTRA	400 071	India
CTRI/2009/091/000856	CTRI2009091000856	Dr. R. K. Mani		rajmani@artemishealthsciences.com	01246767997	0124-6767999	Artemis Health Institute	Gurgaon	HARYANA	122001	India
CTRI/2009/091/000857	CTRI2009091000857
CTRI/2013/01/003316	CTRI201301003316	Dr S V Madhu	Professor and Head	svmadhu@yahoo.com	011-22590495	011-22692554	Department of Medicine Head Division of Endocrinology and Metabolism University College of Medical Sciences	New Delhi	DELHI	110095	India	UCMS, Delhi
CTRI/2009/091/000860	CTRI2009091000860	Dr Viral Shah	Medical Director	vshah@spectrumcr.com	02266155567	02240645101	Spectrum clinical Research Pvt. Ltd.	Mumbai	MAHARASHTRA	400020	India	Spectrum Clinical Research Pvt. Ltd.
CTRI/2009/091/000861	CTRI2009091000861	Dr Ravindra Mittal	Medical Advisor & Head - Regulatory Affairs	r.mittal@zyduscadila.com	07926862362	07926868926	Cadila Healthcare Ltd.	Ahmadabad	GUJARAT	380015	India
CTRI/2009/091/000862	CTRI2009091000862	Dr Viral Shah	Medical Director	vshah@spectrumcr.com	02266155567	02240645101	Spectrum Clinical Research Pvt. Ltd.	Mumbai	MAHARASHTRA	400020	India	Spectrum Clinical Research Pvt. Ltd.
CTRI/2009/091/000863	CTRI2009091000863	Dr Ravindra Mittal	Medical Advisor & Head - Regulatory Affairs	r.mittal@zyduscadila.com	07926862362	07926868926	Cadila Healthcare Ltd.	Ahmadabad	GUJARAT	380015	India
CTRI/2009/091/000870	CTRI2009091000870	Debasish Hota		debhota@gmail.com	01722744401	01722755244	Department of Pharmacology,	Chandigarh	CHANDIGARH	160012	India
CTRI/2009/091/000872	CTRI2009091000872	Swapnali Raut	Compliance Oversight Lead	Swapnali.raut@pfizer.com	91-022-26525993	91-9821415224	Pfizer Limited, Patel Estate, Off S. V. Road, Jogeshwari West, Mumbai, MAHARASHTRA, 400 102, India	Mumbai	MAHARASHTRA	400 102	India	Representing Pfizer Limited
CTRI/2009/091/000873	CTRI2009091000873	Dr.Ashish Rastogi		ashish@excellifesciences.com	0120-4022630	0120-4022600	B-155, Sector 63	Not Applicable	N/A	201301	India
CTRI/2009/091/000874	CTRI2009091000874							India		Not Applicable|N/A	India
CTRI/2009/091/000875	CTRI2009091000875	Dr Brijesh Wadekar	Head-Clinical Operations	brijesh.wadekar@veedacr.com		07930013000	Veeda Clinical Research Private Limited, Shivalik Plaza- A, Near IIM Ahmedabad,Ambawadi, Ahmedabad-380015	Ahmadabad	GUJARAT	380015	India
CTRI/2009/091/000876	CTRI2009091000876	Dr Sandeep Sidhu		dmcgastro@in.com	0161-2302620	0161- 2402855	Department of Gastroenterology	Ludhiana	PUNJAB	141001	India
CTRI/2009/091/000879	CTRI2009091000879							India		Not Applicable|N/A	India
CTRI/2009/091/000882	CTRI2009091000882	Manik Prabhu		manik.prabhu@quintiles.com	040 40031470	040 40031470	Quintiles Research (India) Pvt Ltd., 4th Floor, Nitesh Times Square,	Bangalore	KARNATAKA	560001	India
CTRI/2009/091/000883	CTRI2009091000883
CTRI/2009/091/000885	CTRI2009091000885
CTRI/2009/091/000887	CTRI2009091000887	Dr Arani Chatterjee	Senior Vice President-clinical Research	aranichatterjee@panaceabiotec.com	01141578085	01141679000	B-1 Extn, G-3 Mohan co-op Industrial Estate	New Delhi	DELHI	110044	India	Clinical Research Department, Panacea BIotec Limited, MCIE New Delhi
CTRI/2009/091/000888	CTRI2009091000888	Dr Sanjeev Hegde	Head Clinical Development	sanjeev.hegde@relbio.com	02267678222	02267678208	Reliance Clinical Research Services Reliance Life Science Pvt. Ltd.Dhirubhai Ambani Life Sciences Centre Plot No. R 282 TTC Area of MIDCThane Belapur Road Rabale Navi Mumbai	Thane	MAHARASHTRA	400701	India	Reliance Life Science Pvt. Ltd.
CTRI/2009/091/000890	CTRI2009091000890	Dr Sudhir Kumar	Head Clinical Operations	drsudhirkumar@yahoo.com	040233003277		H-No 6-3-252-1-7-, Plot- 545 APM Square, Erramanzil, Opposite IIPM, Krishna Oberoi Road, Banjara Hills	Not Applicable	N/A	500082	India	Maya Clinicals Drug Development Pvt Ltd.
CTRI/2009/091/000893	CTRI2009091000893	Sumit Sinha	Additional Professor	sumitaiims@yahoo.com	01126106826	011-26131172	Room No 307, IIIrd Floor, Department of Neurosurgery,	New Delhi	DELHI	110029	India
CTRI/2009/091/000894	CTRI2009091000894	Dr Kana Ram Jat	Assistant Professor	drkanaram@gmail.com		9868152426	Department of Pediatrics, AIIMS	New Delhi	DELHI	110029	India	Department of Pediatrics, AIIMS, New Delhi
CTRI/2009/091/000896	CTRI2009091000896	Dr Rajendra C Rane	Sr Vice President	rane@intaspharma.com	26576616	26576655	Intas Pharmaceuticals Chinubhai Centre Ashram Road Ahmedabad	Ahmadabad	GUJARAT	380009	India	Intas Pharma
CTRI/2009/091/000897	CTRI2009091000897	Dr D Mohammed Kizhar Irshath		drkizhar@yahoo.com		04425387888	Arya Vysya Maternity Home &amp; Child Welfare Centre	Chennai	TAMIL NADU	600001	India
CTRI/2009/091/000898	CTRI2009091000898							India		Not Applicable|N/A	India
CTRI/2009/091/000900	CTRI2009091000900	Dr. D. Raghunadharao		draghu_hyd@dataone.in	040-66669049	040-23372947	Dept of Medical Oncology, Nizam's Inst of Medical Sciences, Punjagutta	Hyderabad	ANDHRA PRADESH	500082	India
CTRI/2009/091/000901	CTRI2009091000901	Dr Arun Bhatt	President	arunbhatt@clininvent.com		022-67818666	A-103, Everest Chambers	Mumbai	MAHARASHTRA	400 059	India	Clininvent Research Pvt. Ltd.
CTRI/2009/091/000902	CTRI2009091000902	Dr. Anand Alurkar		anand_alurkar@yahoo.co.in	0120-26125603	0120-66037499	K.E.M. HOSPITAL,	Pune	MAHARASHTRA	411011	India
CTRI/2009/091/000905	CTRI2009091000905
CTRI/2009/091/000906	CTRI2009091000906	Dr. Radhika Tandon		radhika_tan@yahoo.com	01126588626	01126593145	Room no. 475, 4th floor	New Delhi	DELHI	110029	India
CTRI/2009/091/000909	CTRI2009091000909	Dr P V Suresh	Principal Investigator	suresh_pgi@yahoo.com	0807832648	91807835000	"Paediatric and Adult Cardiology	Bangalore	KARNATAKA	560 099	India	Narayana Hrudayalaya Institute of Cardiac Sciences
CTRI/2009/091/000910	CTRI2009091000910							India		Not Applicable|N/A	India
CTRI/2009/091/000912	CTRI2009091000912
CTRI/2009/091/000913	CTRI2009091000913	Dr Suresh Jain	MS (General Surgery)	scjdr@yahoo.com		9822335381	Digestive Endoscopy Clinic,Khopkar heights Quarter Gate,Opp. YMCA Club, Raasta Peth, Pune	Pune	MAHARASHTRA	411011	India	Digestive Endoscopy Clinic
CTRI/2009/091/000914	CTRI2009091000914	Dr. Anil K		Anil.dr@clinigeneintl.com	08028082722	08028082771	Clinigene International Ltd	Bangalore	KARNATAKA	566100	India
CTRI/2010/091/000915	CTRI2010091000915	dr Rajender pujari		NIL	NIL	09822726281	asha polyclinic	Pune	MAHARASHTRA	411038	India
CTRI/2009/091/000916	CTRI2009091000916
CTRI/2009/091/000918	CTRI2009091000918	Dr. K. Vasanthi		vasanthi@huclin.in	044-22540211	044-22540200	Huclin Research limited	Chennai	TAMIL NADU	600113	India
CTRI/2009/091/000919	CTRI2009091000919	Dr. V.R.Ambiye		mvambiye@yahoo.co.in		02224044912	Mahalaxmi Clinic, Flat No.1, Ground Floor, Nand Dham	Mumbai	MAHARASHTRA	400022	India
CTRI/2009/091/000922	CTRI2009091000922	DR DEEPAK BHAMBE		dbhambe@yahoo.com	NIL	09212052184	NARENDER PRAKASH HEALTH CARE CENTRE	New Delhi	DELHI	110092	India
CTRI/2009/091/000923	CTRI2009091000923	Dr. Usha Kim		orbit@aravind.org	91-452 2530984	91-452 4356100	Aravind Eye Hospital	Madurai	TAMIL NADU	625 020	India
CTRI/2009/091/000924	CTRI2009091000924	Dr S. G. Damle		sgdamle@gmail.com		+919729062515	Professor &amp; Vice Chancellor	Ambala	HARYANA	133203	India
CTRI/2009/091/000928	CTRI2009091000928	Dr Anil Pareek	President	anil.pareek@ipca.com	022-28686954	022-66474641	Plot.no.142, Kandivali Industrial Estate, Kandivali (W, Mumbai-400067	Mumbai	MAHARASHTRA	400067	India	Ipca Laboratories Ltd.,Mumbai
CTRI/2009/091/000929	CTRI2009091000929	Not applicable		Not@applicable.com			NA	Not Applicable	N/A	NA	India
CTRI/2009/091/000930	CTRI2009091000930	Dr Manjunath K	Manger Clinical Pharmacology and medical Affairs	manjunathk@lambda-cro.com	917940202021	917940202287	Lambda Therapeutic Research Ltd	Ahmadabad	GUJARAT	380 061	India	Principal investigator at Lambda International
CTRI/2009/091/000931	CTRI2009091000931	Dr Srinivas Shenoy B		srinivas.s@ecronacunova.com	91-824-2425092	91-824-6621113	Manipal Acunova KMC Clinical Research Center	Bangalore	KARNATAKA	575001	India
CTRI/2009/091/000932	CTRI2009091000932	Dr. N.J. Karne, M.S. (Ortho)		njkarne@hotmail.com		02024265148	Pune Institute of Accident and Orthopedics,	Pune	MAHARASHTRA	411037	India
CTRI/2009/091/000933	CTRI2009091000933	Anoop Saraya		ansaraya@yahoo.com	01126588641	011 26593294	Department of gastroenterology	New Delhi	DELHI	110029	India
CTRI/2009/091/000934	CTRI2009091000934	Dr Chandrashekhar Bolmall		chandrashekharb@glenmarkpharma.com	91-22-40189990	91-22-40189999	Medical Services Department	Mumbai	MAHARASHTRA	400099	India
CTRI/2009/091/000935	CTRI2009091000935	Dr S K Maulik	Professor	skmaulik@gmail.com		01126593540	Professor, Department of Pharmacology,A.I.I.M.S., Ansari Nagar,New Delhi	New Delhi	DELHI	110029	India	Department of Pharmacology AIIMS
CTRI/2009/091/000937	CTRI2009091000937	Anuradha H K		anuradha.hk@gmail.com		09984226901	senior resident,Dept of neurology,CSMMU	Lucknow	UTTAR PRADESH	226003	India
CTRI/2014/03/004514	CTRI201403004514	Dr Anura V Kurpad	Professor of Physiology, Head, Division of Nutrition	a.kurpad@sjri.res.in	0805533358	08025532037	St.Johns Research Instituteopposite to BDA complex Sarjapur road,	Bangalore	KARNATAKA	560034	India	St. John’s National Academy of Health Sciences
CTRI/2009/091/000941	CTRI2009091000941	Dr.Prashanth Thankachan		praxmail@gmail.com	+ 91 80 25532037	+ 91 80 22065060	St. John's National Academy of Health Sciences	Bangalore	KARNATAKA	560034	India
CTRI/2009/091/000945	CTRI2009091000945	Dr Anoop Saraya		anoopgetrial@yahoo.com		011-26593294	Deptt of Gastroenterology	New Delhi	DELHI	110029	India
CTRI/2009/091/000946	CTRI2009091000946	DRSBPATANKAR	Chairman	sureshpatankarace@gmail.com	9102025423253	02025434063	32/2A,ERANDWANA	Pune	MAHARASHTRA	411004	India	Prof.& HOD of Urology B J Medical college
CTRI/2009/091/000947	CTRI2009091000947	Dr.Pramod Kabra		KabraPramod@PRAIntl.com	91-22-66171001	91-22-66171020	B 402, Business Square	Mumbai	MAHARASHTRA	400 093	India
CTRI/2009/091/000948	CTRI2009091000948	Dr Anoop Saraya		ansaraya@yahoo.com		011-26593294	Deptt of Gastro	New Delhi	DELHI	110029	India
CTRI/2009/091/000950	CTRI2009091000950
CTRI/2009/091/000952	CTRI2009091000952
CTRI/2009/091/000953	CTRI2009091000953	Aarathi Rajagopalan		Aarathi.rajagopalan@quintiles.com	022 66774343	022 66774242	Quintiles Research (India) Pvt Ltd.	Mumbai	MAHARASHTRA	400059	India
CTRI/2009/091/000954	CTRI2009091000954	Dr Anurag Srivastava		dr.anuragsrivastava@gmail.com	+91-11-26588641	09868397729	No 5035 Teaching Block 5th floor AIIMS Ansari Nagar	New Delhi	DELHI	110029	India
CTRI/2009/091/000958	CTRI2009091000958	Dr Keya Lahiri	Head of Department (Pediatrics)	drkeyalahiri@gmail.com	022-24143435	022-26652518	Department of Pediatrics, Seth GS Medical College &amp; KEM Hospital, Mumbai	Mumbai	MAHARASHTRA	400012	India	Seth GS Medical College & KEM Hospital
CTRI/2009/091/000959	CTRI2009091000959	Dr.Bankim Chauhan (Sponsor Representative)		bchauhan@tridentclinicalresearch.com	+91 22 2580 4117	+91 22 28504120	B-907,Sagar Tech Plaza,Andheri-Kurla Road	Mumbai	MAHARASHTRA	400072	India
CTRI/2009/091/000961	CTRI2009091000961							India		Not Applicable|N/A	India
CTRI/2009/091/000962	CTRI2009091000962	DrSRameshkumar		drrameshskumar@yahoo.co.in	04428362528	04522534351	Ward 62 (Upstairs)	Madurai	TAMIL NADU	625020	India	National Institute for Research in Tuberculosis
CTRI/2009/091/000964	CTRI2009091000964	Dr. Surendra Borgharkar		medical.services@sunpharma.com	02228212010	02266969696	Sun Pharmaceutical Industries Ltd.	Mumbai	MAHARASHTRA	400059	India
CTRI/2009/091/000969	CTRI2009091000969	Anurita Majumdar	Medical Director	majumdar_anurita@lilly.com	01244753013	01244753000	Eli Lilly and Company India Private Limited, Plot No. 92, Sec- 32	Gurgaon	HARYANA	122001	India	Eli Lilly and Company India Private Limited
CTRI/2009/091/000970	CTRI2009091000970	Dr Neeraj Srivastava		neerajanita22@yahoo.com.SG		9820062580	Surgicare Clinic, 112, J.K. Chambers, Sector-17	Mumbai	MAHARASHTRA	400703	India
CTRI/2009/091/000971	CTRI2009091000971	Dr Rakesh Lodha		rakesh_lodha@hotmail.com	011-26588663	011-26593621	Department of Pediatrics, AIIMS, Ansari Nagar	New Delhi	DELHI	110029	India
CTRI/2009/091/000972	CTRI2009091000972	ASLAM AZIZ RIZVI		aslam20@yahoo.com		09811054514	C-1, TAJ ENCLAVE	New Delhi	DELHI	110031	India
CTRI/2009/091/000974	CTRI2009091000974	DR SUDHINDRA MOHAN BHATTACHARYA	Consultant.	drsudhindra54@gmail.com	033-24836330	033-24836330	Dept. of Obstetrics and GynaecologyS.C.Das Memorial Medical And Research Center52. Jodhpur Park.	Kolkata	WEST BENGAL	700068	India	Consultant;Dept. of Obstetrics and Gynaecology
CTRI/2009/091/000976	CTRI2009091000976	Dr. Nitin M Rathod		nitinmr64@yahoo.com			Cooper Hospital, Vile Parle (W),Mumbai, nitinmr@yahoo.in	Mumbai	MAHARASHTRA	400057	India
CTRI/2009/091/000977	CTRI2009091000977	Dr. Surendra Borgharkar		medical.services@sunpharma.com	02228212010	02266969696	Sun Pharmaceutical Industries Ltd.	Mumbai	MAHARASHTRA	400059	India
CTRI/2009/091/000979	CTRI2009091000979	Dr Sandeep Sidhu		dmcgastro@in.com	0161-2302620	0161- 2402855	Department of Gastroenterology	Ludhiana	PUNJAB	141001	India
CTRI/2009/091/000981	CTRI2009091000981	Dr. Amrish Vaidya		amrish.vaidya@relianceada.com	022 30972030	022 30937265	Kokilaben Dhirubhai ASmbani Hospital and Medical Research Institute ,	Mumbai	MAHARASHTRA	400053	India
CTRI/2009/091/000983	CTRI2009091000983	Dr Rakesh Tandon	Medical Director and Head of Gastroenterology	rakesh_tandon@hotmail.com	91-11-29250548	11-30611700	Pushpawati Singhania Research Institutefor Liver, Renal &amp; Digestive DiseasesSheikh Sarai, Phase-II, New Delhi-110017, INDIA	New Delhi	DELHI	110017	India	Pushpawati Singhania Research Institute
CTRI/2009/091/000987	CTRI2009091000987							India		Not Applicable|N/A	India
CTRI/2009/091/000988	CTRI2009091000988							India		Not Applicable|N/A	India
CTRI/2009/091/000991	CTRI2009091000991	NAVDEEP KHURANA		dneilk@gmail.com		09473960486	dept of neurology	Lucknow	UTTAR PRADESH	223006	India
CTRI/2009/091/000992	CTRI2009091000992	DrBalaji Srinivasan	MBBS MS MCH	aherfchennai@gmail.com		9841243933	Apollo Hospitals ltd	Chennai	TAMIL NADU	6000006	India	Apollo Hospitals
CTRI/2009/091/000993	CTRI2009091000993	DrBalaji Srinivasan	MBBS MS MCH	aherfchennai@gmail.com		9841243933	APOLLO HOSPITALS Ltd,	Chennai	TAMIL NADU	600006	India	Apollo Hospitals
CTRI/2009/091/000994	CTRI2009091000994	Dr VNYewale	Principal Investigator	vnyewale@gmail.com		9322243465	Dr. Yewales Hospital &amp; Vashi Criticare Navi Mumbai, India-400703	Not Applicable	N/A	400703	India	Dr. Yewaleâ€™s Hospital
CTRI/2009/091/000995	CTRI2009091000995
CTRI/2009/091/000999	CTRI2009091000999	Kanchan Tyagi		kanchan.tyagi@ranbaxy.com	+911244016855	+911244194218	Project Leader, Medical Affirs and Clinical Research, Ranbaxy Research Laboratories Ltd .	Gurgaon	HARYANA	122015	India
CTRI/2009/091/001000	CTRI2009091001000	Dr Renu Sinha	Additional Professor	renuagarwal4@rediffmail.com		011-26252858	S-2 First Floor OPD Block RP Centre AIIMS	New Delhi	DELHI	110029	India
CTRI/2009/091/001004	CTRI2009091001004
CTRI/2009/091/001005	CTRI2009091001005	Fiddy Davis J		fiddydavis@yahoo.com		0820 2922533	Department of Physiotherapy, Manipal College of Allied Health Sciences	Udupi	KARNATAKA	576104	India
CTRI/2009/091/001006	CTRI2009091001006	Dr N Khandelwal	Professor & Head	khandelwaln@hotmail.com	01722744401	09814527833	Department of Radiodiagnosis PGIMER, Chandigarh	Chandigarh	CHANDIGARH	160012	India	PGIMER Chandigarh
CTRI/2009/091/001007	CTRI2009091001007	Dr Suparna Kanti Pal	Post Graduate Traniee	suparna@cmcvellore.ac.in		04162282046	Department of RT II, Christian Medical College Hospital	Vellore	TAMIL NADU	632004	India
CTRI/2009/091/001008	CTRI2009091001008	Dr Prasanna Kumar	Principal Investigator	dr.kmpk@gmail.com	08022372981	08022372980	#16/M,Miller Tank Bed Area, Thimmaiah Road	Bangalore	KARNATAKA	560052	India	Bangalore Diabetes Hospital
CTRI/2009/091/001009	CTRI2009091001009	Dr Deeoak Assudani		deepak.assudani@biocon.com	080-28082303	080-28082309	Biocon Limited, 20th KM Hosur Road, Electronics City	Bangalore	KARNATAKA	560100	India
CTRI/2010/091/001010	CTRI2010091001010	Dr. K. Jagannath		jagannath@sify.com		044-28250957	Chennai Thoracic Research Centre	Chennai	TAMIL NADU	600034	India
CTRI/2009/091/001012	CTRI2009091001012	Dr. Gullapalli Hiralal Sudarshan		hgullapalli2000@gmail.com		0217-2745412/11	C/O Ambadas Bingi, 1699, Datta Nagar, Solapur	Solapur	MAHARASHTRA	413005	India
CTRI/2009/091/001015	CTRI2009091001015	Ataali shaikh	Senior Director	shaikh.ataali@kendle.com		912241922000	Kendle India Pvt Ltd. Unit 002, Ground Floor, Tower C, Cyber Park, Sector 39,	Gurgaon	HARYANA	122001	India	Kendle India Pvt Ltd
CTRI/2009/091/001016	CTRI2009091001016	Dr Rakesh Chugh	DGM	rchugh@wockhardt.com	02226523885	02226596203	Wockhardt Limited, Wockhardt Towers, Bandra Kurla Complex, Bandra, Mumbai, India	Mumbai	MAHARASHTRA	400051	India	Wockhardt Ltd
CTRI/2009/091/001017	CTRI2009091001017							India		Not Applicable|N/A	India
CTRI/2009/091/001018	CTRI2009091001018	Prof Radhika Tandon		radhika_tan@yahoo.com	01126588626	01126588626	Room no. 475, 4th floor	New Delhi	DELHI	110029	India
CTRI/2009/091/001020	CTRI2009091001020							India		Not Applicable|N/A	India
CTRI/2009/091/001021	CTRI2009091001021	Dr Ravindra Mittal	Medical Advisor & Head - Regulatory Affairs	r.mittal@zyduscadila.com	07926862362	07926868926	Cadila Healthcare Ltd.	Ahmadabad	GUJARAT	380015	India
CTRI/2009/091/001022	CTRI2009091001022	Dr Ravindra Mittal	Medical Advisor & Head - Regulatory Affairs	r.mittal@zyduscadila.com	07926862362	07926868926	Cadila Healthcare Ltd.	Ahmadabad	GUJARAT	380015	India
CTRI/2009/091/001023	CTRI2009091001023	Dr Ravindra Mittal	Medical Advisor & Head - Regulatory Affairs	r.mittal@zyduscadila.com	07926862362	07926868926	Cadila Healthcare Ltd.	Ahmadabad	GUJARAT	380015	India
CTRI/2009/091/001024	CTRI2009091001024	Dr Sanath Hegde	Principal Investigator	drhegdesanath@gmail.com	918242433301	918242433301	FR. Muller Hospital	Bangalore	KARNATAKA	575002	India	Consultant Medical Oncologist.
CTRI/2009/091/001025	CTRI2009091001025	Dr Shailesh Singh	Associate Vice President DRA and R&D	shaileshs@ajantapharma.com	022-66062100	022-66062112	Ajanta Pharma Ltd, Advent 43 AB/44CD, Charkop Industrial Estate,Kandivli (West) Mumbai MAHARASHTRA 400 067 India	Mumbai	MAHARASHTRA	400 067	India	Ajanta Pharma Ltd, Advent
CTRI/2009/091/001027	CTRI2009091001027	Dr R Venkatesh	Chief medical officer	venkatesh@pondy.aravind.org		04132619100	Aravind Eye Hospital , Dept of Glaucoma , ground floor	Pondicherry	PONDICHERRY	605007	India
CTRI/2009/091/001030	CTRI2009091001030	Dr Dipak Vyas		drdipakvyas@gmail.com		022-24076487	VYAS SURGERY	Mumbai	MAHARASHTRA	400022	India
CTRI/2009/091/001036	CTRI2009091001036	Dr Anil Pareek	President- Medical Affairs and Clinical Research	anil.pareek@ipca.com	02228686954	02266474641	142-AB, Kandivli Industrial Estate, Mumbai, Maharashtra 400067, India	Mumbai	MAHARASHTRA	400067	India	Ipca Laboratories Limited
CTRI/2009/091/001038	CTRI2009091001038	Dr Shailesh Mehta	Vice President	shailesh.i.mehta@gsk.com	00912224951326	00912224959611	Dr Annie Besant Road,Mumbai,400030India.	Mumbai	MAHARASHTRA	400030	India	GlaxoSmithKline
CTRI/2009/091/001039	CTRI2009091001039	Dr Shailesh Mehta	Vice President	shailesh.i.mehta@gsk.com	00912224951326	00912224959611	Dr. Annie Besant RoadMumbaiMAHARASHTRA400030India	Mumbai	MAHARASHTRA	400030	India	GlaxoSmithKline
CTRI/2009/091/001040	CTRI2009091001040	Dr Gundugurthi Prasad Rao	Principal Investigator	prasad40@gamil.com	91-40-66759658	91-40-66752222	Asha Hospital, # L98, Road No. 14, Banjara Hills	Hyderabad	ANDHRA PRADESH	500034	India	Asha Hospital
CTRI/2009/091/001041	CTRI2009091001041	Dr Deepak Bhambe		dbhambe@yahoo.com	nil	09212052184	NARENDER PRAKASH HEALTH CARE CENTRE	New Delhi	DELHI	110092	India
CTRI/2009/091/001042	CTRI2009091001042	Dr Atul Sharma	Associate Professor	atul1@hotmail.com	01126589490	01126593657	Department of Medical Oncology	New Delhi	DELHI	110029	India	AIIMS
CTRI/2009/091/001044	CTRI2009091001044
CTRI/2009/091/001045	CTRI2009091001045
CTRI/2009/091/001048	CTRI2009091001048
CTRI/2013/07/003808	CTRI201307003808	Dr Kavita Agarwal	senior resident	drku93@gmail.com		9990167888	Deptt. obs. &amp; gynaesafdarjung hospitalnew delhi-110029	New Delhi	DELHI	110029	India	Dr. BATRA, Deptt. obs. & gynae, Safdarjung Hospital, CGHS
CTRI/2009/091/001051	CTRI2009091001051	Dr Shailesh Singh	Associate Vice President DRA and R&D	shaileshs@ajantapharma.com	022-66062100	022-66062112	Ajanta Pharma Ltd, Advent 43 AB/44CD, Charkop Industrial Estate,Kandivli (West) Mumbai MAHARASHTRA 400 067 India	Mumbai	MAHARASHTRA	400 067	India	Ajanta Pharma Ltd, Advent
CTRI/2009/091/001052	CTRI2009091001052	Dr.Dharmesh Domadia		Dharmesh.Domadia@veedacr.com	+91 79 3001 3010	+91 79 3001 3000	Veeda Clinical Research Pvt.Ltd., Ambawadi,	Ahmadabad	GUJARAT	380015	India
CTRI/2009/091/001053	CTRI2009091001053	Dr Shailesh Singh	Associate Vice President DRA and R&D	shaileshs@ajantapharma.com	022-66062100	022-66062112	Ajanta Pharma Ltd, Advent 43 AB/44CD, Charkop Industrial Estate,Kandivli (West) Mumbai MAHARASHTRA 400 067 India	Mumbai	MAHARASHTRA	400 067	India	Ajanta Pharma Ltd, Advent
CTRI/2009/091/001054	CTRI2009091001054	Dr Rachita Dhurat	Professor and Head	rachitadhurat@yahoo.co.in	02223012023	9870390057	Professor and Head,Department of Dermatology TN Medical College BYL Nair Hospital Mumbai Central	Mumbai	MAHARASHTRA	400008	India
CTRI/2009/091/001055	CTRI2009091001055	Dr Anup Anvikar	Scientist D	anvikar@gmail.com	01125361090	01125307122	National Institute of Malaria Research Sector 8DwarkaNew Delhi	New Delhi	DELHI	110077	India	National Institute of Malaria Research
CTRI/2009/091/001056	CTRI2009091001056	Dr. Surendra Borgharkar		medical.services@sunpharma.com	02228212010	02266969696	Sun Pharmaceutical Industries Ltd.	Mumbai	MAHARASHTRA	400059	India
CTRI/2009/091/001058	CTRI2009091001058	Padmini Devi		p_nidhin@hotmail.com		08022065045	Department of Pharmacology	Bangalore	KARNATAKA	560034	India
CTRI/2009/091/001059	CTRI2009091001059
CTRI/2009/091/001060	CTRI2009091001060
CTRI/2009/091/001061	CTRI2009091001061	Dr. Surendra Borgharkar		medical.services@sunpharma.com	02228212010	02266969696	Sun Pharmaceutical Industries Ltd.	Mumbai	MAHARASHTRA	400059	India
CTRI/2009/091/001066	CTRI2009091001066	Dr.Naresh Somani		drsomani@somexresearch.com	0141 2709716	0141 2700107	Bhagwan Mahaveer Cancer Hospital &amp; Research Centre	Jaipur	RAJASTHAN	302017	India
CTRI/2009/091/001067	CTRI2009091001067	Dr Rajendra C Rane	Sr. Vice President	rane@intaspharma.com	26576616	26576655	Intas PharmaceuticalsChinubhai CentreAshram Road,Ahmedabad	Ahmadabad	GUJARAT	380009	India	Intas Pharma
CTRI/2009/091/001069	CTRI2009091001069							India		Not Applicable|N/A	India
CTRI/2009/091/001071	CTRI2009091001071	None		rajesh.radhakrishnan@medtronic.com	02233074704	02233074700	None	Not Applicable	N/A	NA	India
CTRI/2009/091/001072	CTRI2009091001072	NIL		rajesh.radhakrishnan@medtronic.com	02233074704	02233074700	NIL	Not Applicable	N/A	NIL	India
CTRI/2009/091/001073	CTRI2009091001073	Dr Chandrashekhar Bolmall		chandrashekharb @glenmarkpharma.com	91-22-40189990	91-22-40189999	Medical Services Dept	Mumbai	MAHARASHTRA	400099	India
CTRI/2009/091/001077	CTRI2009091001077	Dr Lavanya Rai		lavanya.rai@manipal.edu		0820- 2922025	Dept of OBGYN, KMC hospital	Not Applicable	N/A	576104	India
CTRI/2009/091/001078	CTRI2009091001078	Dr. Abhishek Hoshing		abhishekhoshing@gmail.com		0416-2281201	Dept. of Ophthalmology	Vellore	TAMIL NADU	632001	India
CTRI/2009/091/001079	CTRI2009091001079	Chandrashekhar Bolmall		chandrashekharb@glenmarkpharma.com		91-22-40189999	Medical Services	Mumbai	MAHARASHTRA	400099	India
CTRI/2009/091/001080	CTRI2009091001080	Dr. Gagandeep Kang		gkang@cmcvellore.ac.in	0416-2282486	0416-2282052	Department of Gastrointestinal Sciences, Christian Medical College	Vellore	TAMIL NADU	632004	India
CTRI/2009/091/001081	CTRI2009091001081
CTRI/2009/091/001084	CTRI2009091001084	Vidushi Mahajan		vidushimahajan2003@yahoo.co.in			Assistant Professor, Department of Pediatrics, Government Medical College and Hospital, Sector 32	India	Assistant Professor, Department of Pediatrics, Government Medical College and Hospital, Sector 32	Chandigarh|CHANDIGARH	India
CTRI/2009/091/001085	CTRI2009091001085	Dr Rajendra C Rane	Sr Vice President	rane@intaspharma.com	26576616	26576655	Intas Pharmaceuticals Ltd Chinubhai Center Ashram Road Ahmadabad	Ahmadabad	GUJARAT	380009	India	Intas Pharma
CTRI/2009/091/001086	CTRI2009091001086	Dr Apurva A Patel		gcri.clinicaltrials@yahoo.co.in	91-79-22685490	91-79-22688000	The Gujarat Cancer &amp; Research Institute,	Ahmadabad	GUJARAT	380016	India
CTRI/2009/091/001087	CTRI2009091001087	Dr Rajendra C Rane	Sr Vice President	rane@intaspharma.com	26576616	26576655	Intas Pharmaceuticals Limited 2nd Floor Chinubhai Center Ashram Road Ahmedabad	Ahmadabad	GUJARAT	380009	India	Intas Pharma
CTRI/2009/091/001088	CTRI2009091001088	Dr Jai Bhagwan Sharma	Additional Professor	jbsharma2000@gmail.com	01126588663	011-26589665	Room no. 3082 III rd Floor	New Delhi	DELHI	110029	India	All India Institute of Medical Sciences
CTRI/2009/091/001093	CTRI2009091001093	Dr Alka Kriplani		kriplanialka@gmail.com		09868397301	Deptt of Obst &amp; Gynaecology	New Delhi	DELHI	110029	India
CTRI/2009/091/001094	CTRI2009091001094	Dr. Nitin M Rathod		nitinmr@yahoo.in			Dr. R.N.Cooper Hospital, Vileparle west,Mumbai	Mumbai	MAHARASHTRA	400057	India
CTRI/2018/02/012186	CTRI201802012186	Dr Jyotsna Punj		jyotsna_punj@yahoo.com		91-11-26594606	RN 5013, V Floor, Teaching block, AIIMS	New Delhi	DELHI	110029	India
CTRI/2009/091/001097	CTRI2009091001097	Dr GSShanthi	MBBS MD	gerishanthi@yahoo.co.in		04430286699	Raju Poly clinicAC 123 [old no:3]II avenue,Anna nagar,Chennai - 600040	Chennai	TAMIL NADU	600040	India	Raju Poly Clinic
CTRI/2009/091/001098	CTRI2009091001098	Dr CArunbabu	M.B.B.S (General surgeon), M.R.C.S (Edin)	arun_dr@yahoo.com		9840787560	Prem Clinic 140/03 Kamarajar salai,Kodingaiyur,Chennai – 600118	Chennai	TAMIL NADU	600118	India	Prem Clinic
CTRI/2010/091/000001	CTRI2010091000001	Rajesh CN	Assistant General Manager	rajeshcn@lambda-cro.com	079-40202022	079-40202051	Plot No. 38, Near Silver Oak Club,S.G. Highway, Gota	Ahmadabad	GUJARAT	380061	India	Lambda Therapeutic Research Ltd.
CTRI/2013/10/004115	CTRI201310004115	Dr Surendra Ugale	Director Advanced Laparoscopy and Metabolic Surgery	drugale@kirloskarhospital.com	04023296245	9573200951	Kirloskar Hospital	Hyderabad	ANDHRA PRADESH	500063	India	Kirloskar Hospital
CTRI/2010/091/000003	CTRI2010091000003	Yogendra Kumar Gupta		yk.ykgupta@gmail.com		011-26593282	Department of Pharmacology	New Delhi	DELHI	110029	India
CTRI/2010/091/000006	CTRI2010091000006	Dr Alpeshkumar Patel	Principal Investigator	alpeshkumarpatel@zyduscadila.com	91-2717-250606	91-2717-250801	Zydus Research Centre. Survey No. 396/403, Opp. Sarvotam Hotel, Nr. Nova Petrochemicals, Sarkhej-Bavla N.H. No. 8A, Village: Moraiya, Ahmedabad Ahmadabad	Ahmadabad	GUJARAT	382213	India	Zydus Research Centre
CTRI/2010/091/000008	CTRI2010091000008	Dr Manjunath K	Clinical Pharmacologist	manjunathk@lambda-cro.com	91-79-40202022	91-79-40202052	Lambda Therapeutic Research Limited,	Ahmadabad	GUJARAT	380 061	India	Lambda Therapeutic Research Limited,
CTRI/2010/091/000009	CTRI2010091000009	Dr. Shobha Jagadish Chandra		jcshobha@yahoo.com	04023355600	04023355600	Dept. of CP&amp;T, Nizam's Institute of Medical Sciences	Hyderabad	ANDHRA PRADESH	500082	India
CTRI/2010/091/000010	CTRI2010091000010							India		Not Applicable|N/A	India
CTRI/2011/07/001884	CTRI201107001884	Arun maiya	PROFessor &HOD	ajmaiya@yahoo.com	918202571915	918202574341	Manipal College Of Allied Health Sciences, HOD, Dept of Physiotherapymanipal university	Udupi	KARNATAKA	576104	India	Manipal university
CTRI/2010/091/000012	CTRI2010091000012	Dr Deepali Mittal	Deputy General Manager	deepali.mittal@lglsi.com			Plot no 11,Sector 44	Gurgaon	HARYANA	122001	India	Project Leader
CTRI/2010/091/000014	CTRI2010091000014	Baskaran Chandrasekaran		bass_99psg@yahoo.co.in		+91 9547606227	Department of Physiotherapy, SMIMS	Not Applicable	N/A	737102	India
CTRI/2010/091/000015	CTRI2010091000015	DR KH REETA		reetakh@gmail.com	011-26588663	09711204141	Assistant Professor, Department of Pharmacology	New Delhi	DELHI	110029	India
CTRI/2010/091/000016	CTRI2010091000016	Sunil Garg		sgarg@incresearch.com	0124-4642401	0124-4642469	INC GVKBIO Pvt Ltd	Gurgaon	HARYANA	122001	India	INC GVKBIO Pvt Ltd
CTRI/2010/091/000017	CTRI2010091000017	Dr Usha Rani	Cardiathoracic surgeon	ushatangana@yahoo.com		040-30417327	CARE Hospital	Hyderabad	ANDHRA PRADESH	500001	India
CTRI/2010/091/000020	CTRI2010091000020	Dr Binod K PATRO	Principal Investigator	patrobinod@yahoo.co.in	911123365792	911712755222	Postgraduate Institute of Medical Education &amp; Research (PGIMER)	Chandigarh	CHANDIGARH	160012	India	School of Public Health Chandigarh
CTRI/2010/091/000022	CTRI2010091000022	DrRakesh Sahay	Principal Investigator	sahayrk@gmail.com	914024616687	919849597507	2nd Floor, Golden Jubilee Block,	Hyderabad	ANDHRA PRADESH	500012	India	Osmania General Hospital
CTRI/2010/091/000023	CTRI2010091000023	DR R K JENA		rkjena@msn.com	NIL	06712410664	Professor &amp; Head - Department of Clinical Haematology	Cuttack	ORISSA	753007	India
CTRI/2010/091/000024	CTRI2010091000024	Dr C S Yajnik	Principal Investigator	csyajnik@hotmail.com	912026111958	912026111958	6th Banoo Coyaji Building,	Pune	MAHARASHTRA	411011	India	KEM Hospital,- Research Centre,
CTRI/2010/091/000025	CTRI2010091000025	Dr. Pramod Kabra		KabraPramod@praintl.com	+91-22-66171011	+91-22- 66171020	Business Square	Mumbai	MAHARASHTRA	400 093	India
CTRI/2010/091/000026	CTRI2010091000026	Dr. Pramod Kabra		KabraPramod@praintl.com	+91-22-66171011	+91-22- 66171020	Business Square	Mumbai	MAHARASHTRA	400 093	India
CTRI/2010/091/000028	CTRI2010091000028	Dr Prashant Bhatia	Principal Investigator	drpbhatia@gmail.com		9810232197	Sunflag Hospital &amp; Research Centre	Faridabad	HARYANA	121002	India	Sunflag Hospital and Research Centre
CTRI/2010/091/000029	CTRI2010091000029	Dr Arani Chatterjee	Sr Vice President	aranichatterjee@panaceabiotec.com	01141578085	01141679000	B-1 Extn/G-3, Mohan Co-op. Indl. Estate,	New Delhi	DELHI	110044	India	Panacea Biotec Ltd
CTRI/2010/091/000030	CTRI2010091000030	DrNithya Gogtay	Professor (Additional)	njgogtay@hotmail.com	02224112871	02224133767	Professor (Additional) Department of Clinical Pharmacology Seth GS Medical College &amp; KEM Hospital	Mumbai	MAHARASHTRA	400 012	India	Seth GS Medical College and KEM Hospital, Mumbai
CTRI/2010/091/000031	CTRI2010091000031	Dr Arani Chatterjee	Sr Vice President	aranichatterjee@panaceabiotec.com	01141578085	01141679000	B-1 Extn/G-3, Mohan Co-op. Indl. Estate,	New Delhi	DELHI	110044	India	Panacea Biotec Ltd
CTRI/2010/091/000032	CTRI2010091000032	Dr Arani Chatterjee	Sr VP	aranichatterjee@panaceabiotec.com	01141578085	1141679000	B-1 Extn/G-3, Mohan Co-op. Indl. Estate,	New Delhi	DELHI	110044	India	Panacea Biotec LTD
CTRI/2010/091/000034	CTRI2010091000034
CTRI/2010/091/000035	CTRI2010091000035	Dr. Vaishali Karad		drvaishali@smilecareindia.com	02226416342	02226413670	Smile Care Clinic Pvt. Ltd.	Mumbai	MAHARASHTRA	400050	India
CTRI/2010/091/000037	CTRI2010091000037	Dr Lalit Kumar		lalitaiims@yahoo.com	011-26588863	01126593405	Room no 234, second floor,	South	DELHI	110029	India
CTRI/2011/09/001996	CTRI201109001996
CTRI/2010/091/000039	CTRI2010091000039	Dr Jyotsna Punj		jyotsna_punj@yahoo.com		91-11-26594606	R No 5013, Department of Anesthesiology	New Delhi	DELHI	110029	India
CTRI/2010/091/000040	CTRI2010091000040	Dr Jyotsna Punj		jyotsna_punj@yahoo.com		91-11026594606	RN 5013, Academic Section,AIIMS	New Delhi	DELHI	110029	India
CTRI/2010/091/000041	CTRI2010091000041	Dr Goverdhan Dutt Puri	Professor	gdpuri007@hotmail.com	01722744401	9914209509	Department of Anaesthesia and Intensive Care,	Chandigarh	CHANDIGARH	160012	India	Department of Anaesthesia and Intensive Care, PGIMER
CTRI/2010/091/000043	CTRI2010091000043	Dr. Surendra Borgharkar		medical.services@sunpharma.com	02228212010	02266969696	Sun Pharmaceutical Industries Ltd.	Mumbai	MAHARASHTRA	400059	India
CTRI/2010/091/000044	CTRI2010091000044	Dr Ajay Kumar	Prinicipal Investigator	drajaykr@yahoo.com	06122357332	06122350434	Diabetes Care &amp; Research Centre	Not Applicable	N/A	800020	India	Diabetes Care & Research Centre
CTRI/2010/091/000045	CTRI2010091000045	Dr Praveena Dhiman	Medical Officer	rkpsdhiman@hotmail.com		01722768246	Govt. MultiSpeciality Hospital Sec 16	Chandigarh	CHANDIGARH	160015	India	Consultant
CTRI/2010/091/000046	CTRI2010091000046
CTRI/2010/091/000052	CTRI2010091000052							India		Not Applicable|N/A	India
CTRI/2010/091/000053	CTRI2010091000053	Dr Ravindra Mittal	Medical Advisor & Head - Regulatory Affairs	r.mittal@zyduscadila.com	07926862362	07926868926	Cadila Healthcare Ltd.	Ahmadabad	GUJARAT	380015	India	Cadila Healthcare Limited
CTRI/2010/091/000054	CTRI2010091000054	Dr Alben Sigamani		alben@sjri.res.in	08025633382	08025523416	Division of Clinical Trials	Bangalore	KARNATAKA	560034	India
CTRI/2010/091/000055	CTRI2010091000055	Dr Ravindra Mittal	Medical Advisor & Head - Regulatory Affairs	r.mittal@zyduscadila.com	07926862362	07926868926	Cadila Healthcare Ltd.	Ahmadabad	GUJARAT	380015	India	Cadila Healthcare Limited
CTRI/2010/091/000056	CTRI2010091000056	Jayshree Mahesh		jayshree.mahesh@quintiles.com	044-42604369	91-9884060369	Quintiles Research India Pvt Limited	Chennai	TAMIL NADU	600017	India
CTRI/2010/091/000059	CTRI2010091000059							India		Not Applicable|N/A	India
CTRI/2010/091/000063	CTRI2010091000063	Aadil Manzoor	Sr. Clin. Project Manager	aadil.manzoor@quintiles.com	080-66552010	080-66552087	Quintiles Research India Pvt Ltd.	Bangalore	KARNATAKA	560001	India	Quintiles Research India Pvt Ltd.
CTRI/2010/091/000064	CTRI2010091000064	Dr Parvez Kosgi	Head RLS clinical Trial	parvez.kosgi@relbio.com	02240678299	02240678000	Dhirubhai Ambani Life Sciences Centre R-282 TTC Area of MIDC Rabale Navi Mumbai	Thane	MAHARASHTRA	400701	India	Reliance Life Sciences Pvt. Ltd.
CTRI/2010/091/000067	CTRI2010091000067	DrAshok Mahashur		dr_amahashur@hindujahospital.com	022-24440425	02224449199	P.D.Hinduja National Hospital and Medical Research Center,Pulmonary Medicine Department, Veer Sawarkar Marg, Mahim	Mumbai	MAHARASHTRA	400016	India
CTRI/2010/091/000068	CTRI2010091000068	Dr Arun Bhatt	President	arunbhatt@clininvent.com		022-67818666	A-103, Everest Chambers	Mumbai	MAHARASHTRA	400 059	India	Clininvent research pvt ltd
CTRI/2010/091/000070	CTRI2010091000070	Dr Nirav Gandhi	President, Clinical Services	nirav.gandhi@accutestindia.com			Opposite The Grand Bhagwati Hotel, Sarkhej Gandhinagar Highway	Ahmadabad	GUJARAT	380054	India	Accutest Research Laboratories (I) Pvt. Ltd.
CTRI/2010/091/000071	CTRI2010091000071
CTRI/2010/091/000072	CTRI2010091000072	Dr. Nitin M rathod		nitinmr@yahoo.in			R.N.Cooper Hospital,Vileparle west,Mumbai nitinmr@yahoo.in	Mumbai	MAHARASHTRA	400057	India
CTRI/2010/091/000073	CTRI2010091000073							India		Not Applicable|N/A	India
CTRI/2010/091/000076	CTRI2010091000076	Dr Vijaya jaiswal	Vice President Medical Services	vijayajaiswal@troikaapharma.com	079-26856246	079-26856242	Troikaa Pharmaceuticals Limited	Ahmadabad	GUJARAT	380054	India	Troikaa Pharmaceuticals Limited
CTRI/2010/091/000077	CTRI2010091000077	Dr Chandrakant Thorat Dr Harshad G Argekar		argekar@gmail.com		09820654780	Dr. Thorat, Dept. of Orthopaedics, Government Medical College, Aurangabad - 431 003	Mumbai	MAHARASHTRA	431 003 &amp; 400 049	India
CTRI/2010/091/000078	CTRI2010091000078	DrMala Dharmalingam	Director	mala_endo@rediffmail.com	080-41131390	080-65965758	Bhagwan Mahaveer Jain Hospital, Department of Endocrinology,	Bangalore	KARNATAKA	560 052	India	Bangalore endocrinology and diabetes research center
CTRI/2010/091/000080	CTRI2010091000080	DR.NEERAJ DHAWAN		ndhawan_6144@yahoo.com		0172 2731002	Medical Officer, Pediatrics Dept.Govt. MultiSpeciality Hospital,Sec-16,Chandigarh	Chandigarh	CHANDIGARH	110015	India
CTRI/2010/091/000081	CTRI2010091000081							India		Not Applicable|N/A	India
CTRI/2010/091/000082	CTRI2010091000082	Dr Manjunath K	Principal Investigator	manjunathk@lambdacro.com	91-79-40202022	91-79-40202052	Lambda Therapeutic Research Limited,Near Silver Oak Club, S.G. Highways, Ahemadabad	Ahmadabad	GUJARAT	380015	India	Lambda Therapeutic Research Limited
CTRI/2012/12/003265	CTRI201212003265	Dr Sreelakshmi Lanka	PG student	srilulanka@yahoo.com	040-24753482	040-40222447	Fernandez Hospital	Hyderabad	ANDHRA PRADESH	500001	India	Fernandez Hospital
CTRI/2010/091/000087	CTRI2010091000087	Dr M L Shukla	Principal Investigator	drshukla99@yahoo.co.in		02622220235	Shuklas Hospital,	Not Applicable	N/A	394602	India
CTRI/2010/091/000089	CTRI2010091000089	Dr Meeta Singh	Director	drmeeta919@gmail.com	040-23755384	040-23755383	Plot no 100 Phase I	Hyderabad	ANDHRA PRADESH	500073	India	Tanvir Hospital
CTRI/2010/091/000090	CTRI2010091000090	Dr Sandeep Mahajan		mahajansn@yahoo.com		01126593292	dept,of nephrology	New Delhi	DELHI	110029	India
CTRI/2010/091/000092	CTRI2010091000092
CTRI/2010/091/000093	CTRI2010091000093							India		Not Applicable|N/A	India
CTRI/2010/091/000094	CTRI2010091000094	Dr Johann Boaz		johannboaz@gmail.com	04162282085	09940434252	Department of General Surgery,Unit -5, CMC Vellore.	Vellore	TAMIL NADU	632002	India
CTRI/2010/091/000095	CTRI2010091000095	Dr Nikhil Gokhale	Ophthalmologist	nikgokhale@yahoo.com	022-24315666	9820154362	Gokhale Eye Hospital,1st Floor, Anant Building, Near Portuguese Church, Above UCO Bank, Gokhale Road South, Dadar West, Mumbai	Mumbai	MAHARASHTRA	400028	India	Gokhale Eye Hospital
CTRI/2010/091/000096	CTRI2010091000096	Dr Sanjay Maroo	General Manager	sanjaymaroo@troikaapharma.com	079-26856246	07926856242	Medical Services Department, Troikaa Pharmaceuticals Limited	Ahmadabad	GUJARAT	380 054	India	Troikaa Pharmaceuticals Limited
CTRI/2010/091/000097	CTRI2010091000097	Dr. Harshad Devarbhavi		harshad.devarbhavi@gmail.com		080 25530070	St. John Medical College Hospital	Bangalore	KARNATAKA	560034	India
CTRI/2010/091/000098	CTRI2010091000098	Dr Sreenivasa Murthy	Clinical research coordinator	dreams607@yahoo.com	080-23630055	080-41735500	LIFECARE CLINIC AND RESEARCH CENTRE ,	Bangalore	KARNATAKA	560092	India	Lifecare clinic and research center
CTRI/2010/091/000099	CTRI2010091000099	Dr Jigna Shah	Professor & HOD	jignasathya@gmail.com		9825016968	Department of Oral Diagnosis and Radiology, Government Dental College &amp; hospital	Ahmadabad	GUJARAT	380016	India	Civil Hospital
CTRI/2010/091/000100	CTRI2010091000100	Dr. Ambrish Srivastava		ambrishsrivastava@torrentpharma.com	07923969135	07923969100	Torrent Research Centre, Village Bhat	Gandhinagar	GUJARAT	382428	India
CTRI/2010/091/000102	CTRI2010091000102	Dr Nita Bhandari	Project Director	nita.bhandari@sas.org.in	01126513952	01146043751	1st Floor, 45 Kalu SaraiCentre for Health Research and Development, Society for Applied Studies,45 Kalu Sarai,	New Delhi	DELHI	110 016	India	Centre for Health Research and Development, Society For Applied Studies
CTRI/2014/11/005186	CTRI201411005186	Saumen Gupta	Research Associate	saumengupta@gmail.com	08202571915	0820-2922533	Department of Physiotherapy Manipal College of Allied HealthSciences, Manipal University, Madhav Nagar	Udupi	KARNATAKA	576104	India	MCOAHS,Manipal University
CTRI/2010/091/000106	CTRI2010091000106	DR.SUDHINDRA MOHAN BHATTACHARYA		drsudhindra54@gmail.com		033-24836330	S.C.DAS MEMORIAL MEDICAL AND RESEARCH CENTER	Kolkata	WEST BENGAL	700068	India
CTRI/2010/091/000107	CTRI2010091000107	Dr R H Jani	Sr. Vice President, Clinical R&D	rhjani@zyduscadila.com	91-22-26151735	91-22-26186052	Zydus Cadila House,2nd FloorPlot No. 360, TPS 5, Service road, Vile Parle (East)	Mumbai	MAHARASHTRA	400057	India	Cadila Healthcare Limited
CTRI/2010/091/000108	CTRI2010091000108	Dr RH Jani	Sr. Vice President, Clinical R&D	rhjani@zyduscadila.com	022-26151735	022-26186052	Zydus Cadila House	Mumbai	MAHARASHTRA	400057	India	Cadila Healthcare Limited
CTRI/2010/091/000109	CTRI2010091000109	Dr Vimal Sanghavi		communication@os-india.com	07966074101	07966074100	Oncology Services India Ltd	Ahmadabad	GUJARAT	380015	India
CTRI/2010/091/000110	CTRI2010091000110	Murugananthan K	Head-Clinical Development	murugananthan.k@novartis.com		022-24958545	Novartis Healthcare Private Limited, Medical Department,Sandoz House,Shiv Sagar Estate,Dr. Annie Besant Road,Worli, Mumbai – 400 018Maharashtra	Mumbai	MAHARASHTRA	400 018	India	Novartis Healthcare Private Limited,
CTRI/2010/091/000112	CTRI2010091000112							India		Not Applicable|N/A	India
CTRI/2010/091/000114	CTRI2010091000114							India		Not Applicable|N/A	India
CTRI/2010/091/000115	CTRI2010091000115	Mr Harshit Shah	Clinical Team Leader	harshitshah@lambda-cro.com	91-7940202022	91-7940202067	Lambda Therapeutic Research Ltd.	Ahmadabad	GUJARAT	380061	India	NIL
CTRI/2013/02/003425	CTRI201302003425	Renu Sinha	Associate Professor	renuagarwal4@rediffmail.com		011-26252858	S-2, First Floor OPD Block	New Delhi	DELHI	110029	India	AIIMS, New Delhi
CTRI/2010/091/000120	CTRI2010091000120	Dr. Surendra Borgharkar		medical.services@sunpharma.com	02228212010	02266969696	Sun Pharmaceutical Industries Ltd.	Mumbai	MAHARASHTRA	400059	India
CTRI/2010/091/000122	CTRI2010091000122	Dr Milan Satia	CEO	milansatia@ethicare-cro.com		09825585119	11, Devipark,B/h Lake View Appt., Vastrapur	Ahmadabad	GUJARAT	380054	India	Ethicare Clinical Trial Services
CTRI/2010/091/000125	CTRI2010091000125	Prof Y K Joshi	Professor	ykj2511@usa.net	01126588663	01126594290	Dept. of Gastroenterology and Human Nutrition Unit	New Delhi	DELHI	110029	India	AIIMS
CTRI/2010/091/000126	CTRI2010091000126	Dr Shailesh Singh	Vice President	shailesh.singh@ajantapharma.com		02266062111	Advent Ajanta Pharma Ltd	Mumbai	MAHARASHTRA	400067	India
CTRI/2010/091/000127	CTRI2010091000127	Dr Harshad Argekar Dr Ramesh Sen Dr Anil Baburao Dhule		argekar@gmail.com		9820654780	Criticare Hospital &amp; Research Centre,Plot No. 38/39, Main Gulmohar Road, J.V.P.D. Scheme, Andheri (West); Additional Professor, Dept. of orthopedics, PGIMER, Chandigarh;	Mumbai	MAHARASHTRA	400 049	India
CTRI/2010/091/000132	CTRI2010091000132	Dr Ravi R Kasliwal	Chairman- Clinical & Preventive Cardiology and Community Outreach	rrkasliwal@hotmail.com	0124-4834111	0124-4141414	Medanta Heart Institute - The Medicity, Sector 38,	Gurgaon	HARYANA	122001	India	Department of Cardiology, Medanta - The Medicity
CTRI/2010/091/000135	CTRI2010091000135	Dr. M.Kumaresan		kumaresan@doctor.com	91442813390	04428116807	Siva ENT Hospital (P) Ltd	Chennai	TAMIL NADU	600014	India
CTRI/2010/091/000136	CTRI2010091000136	Mr Priyajeet Parekh		priyajeetparekh@lambda-cro.com	07940202021	079-40202057	Lambda Therapeutic Research Limited, Near Gujarat High Court, S G Highway, Gota, Ahmedabad	Ahmadabad	GUJARAT	380061	India
CTRI/2010/091/000140	CTRI2010091000140
CTRI/2010/091/000141	CTRI2010091000141	Dr Shailesh Singh	Associate Vice President DRA and R&D	shaileshs@ajantapharma.com	022-66062100	022-66062112	Ajanta Pharma Ltd., Advent	Mumbai	MAHARASHTRA	400 067	India	Ajanta Pharma Ltd, Advent
CTRI/2010/091/000142	CTRI2010091000142	Dr Shivram Bhonagiri	MBBS	shivrambhona@yahoo.co.in	020-39841300	09922441227	Medipoint Hospital Pvt. Ltd.	Pune	MAHARASHTRA	411007	India	Indian Medical Association
CTRI/2010/091/000144	CTRI2010091000144							India		Not Applicable|N/A	India
CTRI/2010/091/000145	CTRI2010091000145	Dr Nikhil Tandon	Professor Dept of Endocrinology and Metabolism,	nikhil_tandon@hotmail.com	911126589674	911126593433	Room no.311 ,Biotechnology Block,	New Delhi	DELHI	110029	India	All India Institute of Medical Sciences,
CTRI/2010/091/000147	CTRI2010091000147	Dr. Nitin M Rathod		nitinmr@yahoo.in			Dr. R.N. Cooper Hospital, Vileparle (W), Mumbai, nitinmr@yahoo.in	Mumbai	MAHARASHTRA	400057	India
CTRI/2010/091/000148	CTRI2010091000148	Dr. Nitin m rathod		nitinmr@yahoo.in			R N Cooper Hospital, Vileparle (W), Mumbai, nitinmr@Yahoo.in	Mumbai	MAHARASHTRA	400057	India
CTRI/2010/091/000149	CTRI2010091000149	Monika Tandon, MD, DM		monika.tandon@ranbaxy.com	0120- 240 3989	0120- 240 3989	Clinical Pharmacology Unit	Not Applicable	N/A	121002	India
CTRI/2010/091/000150	CTRI2010091000150	Saba Ahad		sb.ahad@gmail.com		01123981260	Sant Parmanand Hospital, civil lines	New Delhi	DELHI	110054	India
CTRI/2010/091/000151	CTRI2010091000151							India		Not Applicable|N/A	India
CTRI/2010/091/000152	CTRI2010091000152	Dr VH Basavaraj	Professor of Medicine	drbasavarajvh@gmail.com	918028412956	919880205953	Vydehi Hospital, 82, EPIP Area, White Field, Bangalore.	Bangalore	KARNATAKA	560066	India
CTRI/2010/091/000153	CTRI2010091000153	Dr George Dsouza		dsouza.ga@gmail.com	918025501144	918022065353	St. Johns Medical College Hospital	Bangalore	KARNATAKA	560 034	India
CTRI/2010/091/000154	CTRI2010091000154	Dr. Nitin M Rathod		nitinmr@yahoo.in			R N Cooper Hospital,Vileparle(W), Mumbai	Mumbai	MAHARASHTRA	400057	India
CTRI/2012/05/002680	CTRI201205002680	BS Ramakrishna	Professor	rama@cmcvellore.ac.in	04162282486	04162282052	Department of Gastrointestinal SciencesWilliams Research BuildingChristian Medical College Vellore	Vellore	TAMIL NADU	632004	India	Christian Medical College
CTRI/2010/091/000157	CTRI2010091000157	Dr Mamta V Manglani	Principal Investigator	mmanglani@hotmail.com		9821322071	LTM Medical college and General hospital, Sion	Mumbai	MAHARASHTRA	400022	India	LTM Medical college and General hospital
CTRI/2010/091/000158	CTRI2010091000158
CTRI/2010/091/000159	CTRI2010091000159	Dr.Prabhat Kumar Sinha		pksinha18@yahoo.com	0612 2634379	06122635456	RMRIMS(ICMR),Agam Kuan.	Patna	BIHAR	800007	India
CTRI/2010/091/000160	CTRI2010091000160
CTRI/2010/091/000161	CTRI2010091000161	Dr S H Advani		shadvani2000@yahoo.com		022 66529999	SL Raheja Hospital	Mumbai	MAHARASHTRA	400016	India
CTRI/2010/091/000162	CTRI2010091000162							India		Not Applicable|N/A	India
CTRI/2010/091/000163	CTRI2010091000163	Swapnali Raut	Compliance Oversight Lead	Swapnali.raut@pfizer.com	91-022-26525993	91-9821415224	Pfizer Limited, Patel Estate, Off S. V. Road, Jogeshwari West, Mumbai, MAHARASHTRA, 400 102, India	Mumbai	MAHARASHTRA	400 102	India	Representing Pfizer Limited
CTRI/2010/091/000164	CTRI2010091000164	Dr RHJani	Sr. Vice President, Clinical R&D	rhjani@zyduscadila.com	91-22-26151735	91-22-26186052	Cadila Healthcare limited, Zydus Cadila House	Mumbai	MAHARASHTRA	400057	India
CTRI/2010/091/000165	CTRI2010091000165	Dr RH Jani	Sr. Vice President, Clinical R&D	rhjani@zyduscadila.com	91-22-26151735	91-22-26186052	Zydus Cadila House,Plot No. 360, TPS 5, Service Road, Vile Parle (East)	Mumbai	MAHARASHTRA	400057	India	Cadila Healthcare Limited
CTRI/2010/091/000166	CTRI2010091000166	Dr RHJani	Sr. Vice President, Clinical R&D	rhjani@zyduscadila.com	91-22-26151735	91-22-26186052	Cadila Healthcare Limited, Zydus Cadila House	Mumbai	MAHARASHTRA	400057	India
CTRI/2010/091/000167	CTRI2010091000167	Dr RH Jani	Sr. Vice President, Clinical R&D	rhjani@zyduscadila.com	91-22-26151735	91-22-26186052	Zydus Cadila house,Plot No. 360, TPS 5, Service Road, Vile Parle (East)	Mumbai	MAHARASHTRA	400057	India	Cadila healthcare Ltd
CTRI/2010/091/000169	CTRI2010091000169	Dr Milan Satia	CEO	milansatia@ethicare-cro.com		09825585119	11, deviparkB/h Lake View Appt., Vastrapur	Ahmadabad	GUJARAT	380054	India	Ethicare Clinical Trial Services
CTRI/2010/091/000170	CTRI2010091000170	Dr SH Advani		shadvani2000@yahoo.com		02266529999	SL Raheja Hospital	Mumbai	MAHARASHTRA	400016	India
CTRI/2010/091/000171	CTRI2010091000171	DRSUDHINDRA MOHAN BHATTACHARYA		drsudhindra54@gmail.com		033-24836330	S.C.DAS MEMORIAL MEDICAL AND RESEARCH CENTER	Kolkata	WEST BENGAL	700068	India
CTRI/2015/10/006235	CTRI201510006235	Alka Kriplani	Professor and Head	kriplanialka@gmail.com	011-26588641	011-26589883	3081, 3rd floor, Teachimg block, Department of Obstetrics &amp; Gynaecology, AIIMS, Ansari Nagar	New Delhi	DELHI	110029	India	All India Institute of Medical Sciences, New Delhi
CTRI/2010/091/000173	CTRI2010091000173	Dr Alfred Augustine		alfred.augustine@manipal.edu	918244255655	919845004790	Kasturba Medical College Hospital, first floor,	Bangalore	KARNATAKA	575 001	India
CTRI/2010/091/000174	CTRI2010091000174	Dr Mahip Saluja		drmahip@hotmail.com		09837360657	Associate Professor, department of pulmonary medicine, Subharti medical college Merrut	Meerut	UTTAR PRADESH	250001	India
CTRI/2010/091/000175	CTRI2010091000175	Dr. Celine Firtion		celine.firtion@philips.com	+ 91 80 4189 2265	+91 80 41890000	Philips Innovation Campus	Bangalore	KARNATAKA	560045	India
CTRI/2010/091/000176	CTRI2010091000176	Dr Rajendra C Rane	Sr Vice President	rane@intaspharma.com	26576616	26576655	Intas Pharmaceuticals Chinubhai Centre Ashram Road Ahmedabad	Ahmadabad	GUJARAT	380009	India	Intas Pharma
CTRI/2010/091/000177	CTRI2010091000177	Dr Brijesh Arora		brijesharora@rediffmail.com	02224146937	02224177220	Department of Medical Oncology	Mumbai	MAHARASHTRA	400012	India
CTRI/2010/091/000178	CTRI2010091000178							India		Not Applicable|N/A	India
CTRI/2010/091/000179	CTRI2010091000179	Dr. Upendra Kaul		upendra.kaul@fortishealthcare.com	011- 26825112	011- 47134231	Fortis Flt. Lt. Rajan Dhall Hospital, Sector B, Pocket 1, Aruna Asaf Ali Marg, Vasant Kunj	New Delhi	DELHI	110 070	India
CTRI/2011/11/002169	CTRI201111002169	Dr Usha Singh	Professor	drushasingh@gmail.com	1722747837	1722747837	Department of Ophthalmology	Chandigarh	CHANDIGARH	160012	India	Department of Ophthalmology PGIMER Chandigarh
CTRI/2010/091/000181	CTRI2010091000181	Dr Ashoka Kumar Singh		ashokakumar@lambda-cro.com	079-40202022	09811126123	Lambda Therapeutic Research Limited Near Gujarat High Court	Ahmadabad	GUJARAT	380061	India
CTRI/2010/091/000182	CTRI2010091000182	Dr Ravindra Mittal		r.mittal@zyduscadila.com	07926862362	07926868926	Cadila Healthcare Ltd	Ahmadabad	GUJARAT	380015	India
CTRI/2010/091/000188	CTRI2010091000188	Arvind Kumar		arv1069@rediffmail.com	01334-244805	01334-240008	Plot no. D-38,	Hardwar	UTTARANCHAL	249 401	India
CTRI/2010/091/000189	CTRI2010091000189	Dr. A. Sivakumar		doctorasiva@yahoo.co.in	044-42789880	044-25585322	Abhijay Hospitals (p) LTD	Chennai	TAMIL NADU	600011	India
CTRI/2010/091/000190	CTRI2010091000190	Dr Brijesh Arora	Assistant Professor, Medical Oncology-Pediatric Division	brijesharora@rediffmail.com	02224146937	022-24177220	Department of Medical Oncology	Mumbai	MAHARASHTRA	400012	India
CTRI/2010/091/000194	CTRI2010091000194	DR.ARAVINDH.S.ANAND		anandrt2006@yahoo.com		4772126336	ANAND BHAVAN	Alappuzha	KERALA	690541	India
CTRI/2010/091/000195	CTRI2010091000195	Sushma Bhusal		drsushmabhusal@gmail.com		01722756111	Advanced Eye centre	Chandigarh	CHANDIGARH	160012	India
CTRI/2010/091/000197	CTRI2010091000197	NEERJA BHATLA	Professor	neerjabhatla@rediffmail.com	01126588641	01126594991	ROOM NO.3101	New Delhi	DELHI	110029	India
CTRI/2010/091/000198	CTRI2010091000198	Dr Shailesh Singh	Associate Vice President DRA and R&D	shaileshs@ajantapharma.com	022-66062100	022-66062112	Ajanta Pharma Ltd., Advent	Mumbai	MAHARASHTRA	400 067	India	Ajanta Pharma Ltd, Advent
CTRI/2010/091/000200	CTRI2010091000200	Dr D Raghunadharao	Professor	telerama@rediffmail.com		91-40-23489000	Nizams Institute of Medical Sciences	Hyderabad	ANDHRA PRADESH	500 082	India	Department of Medical Oncology
CTRI/2010/091/000201	CTRI2010091000201	Dr C K Ponde	Principal Investigator	ckpshekhar@yahoo.co.in	912224440425	919820186502	P. D. Hinduja National Hospital &amp; Medical Research Centre,	Mumbai	MAHARASHTRA	Mumbai - 400016	India	P. D. Hinduja National Hospital & Medical Research Centre
CTRI/2010/091/000203	CTRI2010091000203	Dr Anit Singh	Assistant Medical Director	anits@bharatbiotech.com	04023480560	04023480567	Bharat Biotech Int.Ltd.Genome Valley, Shameerpet, Hyderabad	Hyderabad	ANDHRA PRADESH	500 078	India
CTRI/2010/091/000204	CTRI2010091000204	Dr Santhosh Kumar	Asst. Medical Director	madhusudhansk@bharatbiotech.com	914023480560	914023480567	Genome ValleyShameerpetHyderabad	Hyderabad	ANDHRA PRADESH	500078	India
CTRI/2010/091/000208	CTRI2010091000208	ARVIND CHOPRA		crdp@vsnl.net	91-20-26334756	91-20-26332973	CENTER FOR RHEUMATIC DISEASES	Pune	MAHARASHTRA	411001	India
CTRI/2010/091/000212	CTRI2010091000212
CTRI/2010/091/000213	CTRI2010091000213	Dr Santhosh Kumar M	Assistant Medical Director	madhusudhansk@bharatbiotech.com	04023480560	04023480567	Bharat Biotech Intl LtdGenome Valley, Shameerpet, Hyderabad	Hyderabad	ANDHRA PRADESH	500078	India
CTRI/2010/091/000214	CTRI2010091000214	Dr. G. Sampath		gadeysampath@yahoo.co.uk	+914027567894	+919912277002	Deputy Civil Surgeon, Institute of Preventive Medicine	Hyderabad	ANDHRA PRADESH	500143	India
CTRI/2010/091/000220	CTRI2010091000220	Nita Bhandari	Joint Director	CHRD@sas.org.in	01146043756	01146043751	45, Kalu Sarai	New Delhi	DELHI	110016	India	Centre for Health Research and Development, Society for Applied Studies
CTRI/2010/091/000221	CTRI2010091000221	M.Santhosh Kumar		sanmph09@sctimst.ac.in	91-471-2446433	08089393594	Achutha Menon Centre for Health Science Studies	Thiruvananthapuram	KERALA	695011	India
CTRI/2010/091/000223	CTRI2010091000223	Dr. Anil Bhoraskar		anilbhoraskar@hotmail.com		02224308604	178 A bhalchandra Niwas	Mumbai	MAHARASHTRA	400014	India
CTRI/2013/11/004125	CTRI201311004125	Dr Sanjay Chilbule	Research associate	drsanjaychilbule@gmail.com	0416-2232035	0416-2282081	paediatric orthopaedics unit, dept of orthopaedics, Christian Medical College, vellore	Vellore	TAMIL NADU	632004	India	Christian Medical College Vellore
CTRI/2010/091/000225	CTRI2010091000225	Deoki Nandan		director@nihfw.org	01126101623	01126100057	National Institute of Health and Family Welfare	New Delhi	DELHI	110067	India
CTRI/2011/05/001708	CTRI201105001708	FaizalP	Lecturer, Dept. of Medical Biochemistry,	faizal459@gmail.com		04902347228	Lecturer, Dept. of Medical Biochemistry, School of Health Sciences, Kannur University, Thalassery Campus, Palayad.P.O, Kerala State	Kannur	KERALA	670661	India	Kannur University, Kerala
CTRI/2010/091/000227	CTRI2010091000227	Selvam Ramachandran	Associate Professor	rs79physio@gmail.com	03592231496	03592270294	Department of Physiotherapy, SMIMS, 5th Mile, Tadong	East	SIKKIM	737102	India	Sikkim Manipal Institute of Medical Sciences
CTRI/2010/091/000228	CTRI2010091000228	Dr Pawan Sharma		drpawan_sharma@rediffmail.com	05222257090	05222257090	department of neurology	Lucknow	UTTAR PRADESH	226003	India
CTRI/2010/091/000230	CTRI2010091000230	Dr N Sekar		dr_nsekar@yahoo.co.in		044- 28293333 / 28290200	Apollo HOspital	Chennai	TAMIL NADU	600 006	India
CTRI/2010/091/000231	CTRI2010091000231	Dr S.K.Agarwal		skagarwal58@yahoo.co.in		01126594911	Dept of Nephrology, 4th Floor, AIIMS,	New Delhi	DELHI	110029	India
CTRI/2010/091/000232	CTRI2010091000232	SHIJU.A		shijupharma@gmail.com		+91-9809862038	COLLEGE OF PHARMACEUTICAL SCIENCES	Not Applicable	N/A	695011	India
CTRI/2010/091/000233	CTRI2010091000233
CTRI/2010/091/000234	CTRI2010091000234	Dr. Jamal A. Khan		jamal@dendriticcellresearch.com	01204317902	01202500111	J-3,	Not Applicable	N/A	201303	India
CTRI/2010/091/000235	CTRI2010091000235	Dr Srinivas Shenoy B		srinivas.s@ecronacunova.com	91-820-2571999	91-820-2574314	Manipal AcuNova Kasturba Hospital Clinical Research Center	Not Applicable	N/A	576104	India
CTRI/2010/091/000236	CTRI2010091000236	Dr. Jagdish C. Gupta		jagdishgupta2@gmail.com	011-29536768	011-29531028	The Talwar Research Foundation, E-8 Neb Valley	New Delhi	DELHI	110068	India
CTRI/2010/091/000237	CTRI2010091000237	Dr Rajendra H Jani	Senior Vice President	clinical@zyduscadila.com	912226151735	912226186057	Clinical ResearchZydus Cadila House	Mumbai	MAHARASHTRA	400057	India	Cadila Healthcare Limited
CTRI/2010/091/000238	CTRI2010091000238	Dr RH Jani	Senior Vice President	rhjani@zyduscadila.com	91226151735	91226186057	Zydus Cadila HousePlot No 360 TPS 5 Service Road Vile Parle East	Mumbai	MAHARASHTRA	400057	India	Cadila Healthcare Limited
CTRI/2010/091/000241	CTRI2010091000241							India		Not Applicable|N/A	India
CTRI/2010/091/000242	CTRI2010091000242							India		Not Applicable|N/A	India
CTRI/2010/091/000245	CTRI2010091000245	Dr Anil Pareek	President - Medical Affairs and Clinical Research	anil.pareek@ipca.com	022-61113150	022-66474641	142-ABKandivli Inductrial EstateKandivli WestMumbai	Mumbai	MAHARASHTRA	400067	India
CTRI/2010/091/000246	CTRI2010091000246							India		Not Applicable|N/A	India
CTRI/2010/091/000248	CTRI2010091000248	Monika Obrah		monika.obrah@ranbaxy.com	+911244016855	+9112441900-4115	Project Leader, MACR, Ranbaxy Research Laboratories, Ltd	Gurgaon	HARYANA	122015	India
CTRI/2010/091/000249	CTRI2010091000249	S.Rajeshwari		drsrajeshwari@gmail.com		01126193120	Room no.5010-D,Deptt of Anesthesiology	New Delhi	DELHI	110029	India
CTRI/2010/091/000250	CTRI2010091000250	Dr. Anushka Patel		apatel@george.org.in	040 2354 1980	040 2355 8091	George Institute for International Health-India	Hyderabad	ANDHRA PRADESH	500033	India
CTRI/2012/07/002758	CTRI201207002758	Dr Rajkumar Bikramjit Singh	Senior Resident	bikramsana@gmail.com	01126588663	9968711302	Dr BRA; IRCH All India Institute of Medical Sciences, Ansari Nagar,New Delhi	New Delhi	DELHI	110029	India	AIIMS
CTRI/2010/091/000254	CTRI2010091000254	Shilpi Ray		shilpi.ray@biogenidec.com	+91-124-4572333	+91-124-4572300	Biogen Idec Biotech India Pvt. Ltd.	Gurgaon	HARYANA	122001	India
CTRI/2010/091/000255	CTRI2010091000255	Dr Dinesh C Doval	Doctor	dcdoval@gmail.com	911127931342	911127051011	Rajiv Gandhi Cancer Institute &amp; Research CentreSector- 5, Rohini, New Delhi - 110 085	New Delhi	DELHI	110 085	India
CTRI/2010/091/000257	CTRI2010091000257	Therapeutic Area Head Allergan, Inc		clinicaltrials@allergan.com		91 80 40389500	Clinical Research Director	Bangalore	KARNATAKA	560 027	India
CTRI/2010/091/000258	CTRI2010091000258
CTRI/2010/091/000260	CTRI2010091000260	Dr. Gagandeep Kang		gkang@cmcvellore.ac.in	0416-2282486	0416- 2282052	Department of Gastrointestinal Sciences	Vellore	TAMIL NADU	632002	India
CTRI/2010/091/000261	CTRI2010091000261	Dr. G. K. RATH		gkrath@rediffmail.com	01126589821	011-26594798	CHIEF, Dr BRA IRCH, AIIMS,	New Delhi	DELHI	110029	India
CTRI/2010/091/000262	CTRI2010091000262	Dr. Rajeev. B. Ahuja		rbahuja@gmail.com	011-23222756	011-23231871	Dept. of Burns, Plastic, Maxillofacial and Microvascular Surgery	New Delhi	DELHI	110002	India
CTRI/2010/091/000263	CTRI2010091000263	KUMUD BABU SINGH		drkumud79@gmail.com		9868970215	room no -205, Rpc hostel, ansari nagar , new delhi	New Delhi	DELHI	110002	India
CTRI/2010/091/000264	CTRI2010091000264	Dr Sanjay gupta		sanjaygupta111@gmail.com		01126596434	Dept of nephrology,4 th floor	New Delhi	DELHI	110029	India
CTRI/2010/091/000270	CTRI2010091000270	DR.MALLINATH G.		mallinath.ortho@bgsglobalhospital.com		080-26255555	BGS-GLOBAL HOSPITAL	Bangalore	KARNATAKA	560 060	India
CTRI/2010/091/000275	CTRI2010091000275	Dharmesh Domadia	Head Clinical Pharmacology	dharmesh.domadia@veedacr.com	079-30013010	079-30013000	Veeda Clinical Research Pvt. Ltd	Ahmadabad	GUJARAT	380 015	India
CTRI/2010/091/000276	CTRI2010091000276
CTRI/2010/091/000277	CTRI2010091000277
CTRI/2010/091/000278	CTRI2010091000278	Senthil Kumaran D	Associate Professor	senthil.kumaran@manipal.edu		09986910303	Associate Professor, Department of Physiotherapy,	Udupi	KARNATAKA	576104	India
CTRI/2010/091/000279	CTRI2010091000279	Dr Shailesh Singh	Associate Vice President DRA and R&D	shaileshs@ajantapharma.com	022-66062100	022-66062112	Ajanta Pharma Ltd., Advent	Mumbai	MAHARASHTRA	400 067	India	Ajanta Pharma Ltd, Advent
CTRI/2010/091/000280	CTRI2010091000280	Dr Shailesh Singh	Associate Vice President DRA and R&D	shaileshs@ajantapharma.com	022-66062100	022-66062112	Ajanta Pharma Ltd., Advent	Mumbai	MAHARASHTRA	400 067	India	Ajanta Pharma Ltd, Advent
CTRI/2010/091/000282	CTRI2010091000282	Subhra Lahiri		Subhra.L@AxisClinicals.Com	914040408003	914040408035	Associate Vice President - Clinical Research	Hyderabad	ANDHRA PRADESH	500050	India
CTRI/2010/091/000283	CTRI2010091000283	Dr Anita Ramesh	MD	anitaramesh@gmail.com			Sri Ramchandra University,Dept of medical oncology,Porur, chennai	Chennai	TAMIL NADU	600116	India
CTRI/2010/091/000284	CTRI2010091000284							India		Not Applicable|N/A	India
CTRI/2010/091/000285	CTRI2010091000285							India		Not Applicable|N/A	India
CTRI/2010/091/000288	CTRI2010091000288	Dr Ritika Bajaj	Associate Director	ritika.bajaj@biogen.com		9717004620	Flat 902, Tower -18. The close South , Nirvana country , Sector-50, Gurgaon , Haryana -122002	Gurgaon	HARYANA	122002	India	Biogen
CTRI/2011/07/001888	CTRI201107001888	Dr Ripal Gharia	Scientist I (Manager)	ripalgharia@torrentpharma.com	079-23969135	079-23969100	Torrent Research Centre	Gandhinagar	GUJARAT	382428	India
CTRI/2010/091/000290	CTRI2010091000290	Dr. Surendra Borgharkar		medical.services@sunpharma.com	02228212010	02266969696	Sun Pharmaceutical Industries Ltd.	Mumbai	MAHARASHTRA	400059	India
CTRI/2010/091/000293	CTRI2010091000293	Dr Rajiv Joshi	Principal Investigator	rsjdr@rediffmail.com	66758854	66758851	C.L.A.I.M.S. Pvt Ltd, 4th Floor, B wing, Modi House,	Mumbai	MAHARASHTRA	400058	India
CTRI/2010/091/000296	CTRI2010091000296	Dr. Surendra Borgharkar		medical.services@sunpharma.com	02228212010	02266969696	Sun Pharmaceutical Industries Ltd.	Mumbai	MAHARASHTRA	400059	India
CTRI/2010/091/000298	CTRI2010091000298							India		Not Applicable|N/A	India
CTRI/2010/091/000299	CTRI2010091000299	Dr.Prabhat.Kumar.Sinha		pksinha18@yahoo.com	+912634379	+916122635456	RMRIMS(ICMR),Agamkuan	Patna	BIHAR	800 007	India
CTRI/2010/091/000300	CTRI2010091000300	Anurita Majumdar		majumdaran@lilly.com	0111242823013	0111242823064	Plot #92, Sector 32	Gurgaon	HARYANA	122001	India
CTRI/2010/091/000301	CTRI2010091000301	Dr Preethi Shivyogi		preethishivyogi@lotuslabs.com	91-80-22370911	91-80-22370912	Lotus Labs Pvt. Ltd.	Bangalore	KARNATAKA	560034	India
CTRI/2010/091/000302	CTRI2010091000302	Dr Abhay Vasavada	Consultant	icirc@abhayvasavada.com	07927411200	07927490909	Iladevi IOL researcvh centre Gurukul Road, Mem nagar	Ahmadabad	GUJARAT	380052	India	Ila Devi IOl research centre
CTRI/2010/091/000303	CTRI2010091000303
CTRI/2010/091/000308	CTRI2010091000308	Dr Sudeep Das	Consultant	drsudeepdas@gmail.com	08023572633	08066121326	Narayana Nethralaya121/C, 1st R Block,Chord Road, Rajajinagar	Bangalore	KARNATAKA	560010	India	Narayana Nethralaya
CTRI/2010/091/000312	CTRI2010091000312	Dr. Bankim Chauhan		bchauchan@tridentclinicalresearch.com	02225800417	02225800414	Trident Clinical Research India Pvt. Ltd.	Thane	MAHARASHTRA	400604	India
CTRI/2010/091/000314	CTRI2010091000314	Dr. Aseem Bhatnagar		assem_bhatnagar@indiatimes.com		09811441022	HOD Dept of Nuclear Medicine, Institute of Nuclear Medicine and Allied Sciences (INMAS)	New Delhi	DELHI	110058	India
CTRI/2010/091/000317	CTRI2010091000317
CTRI/2010/091/000318	CTRI2010091000318	Anjolie Chhabra		anjolie5@hotmail	+91-11-26588641	+91-11-25220616	House no. 13, Road no. 61	New Delhi	DELHI	110026	India
CTRI/2010/091/000323	CTRI2010091000323	Rajiv Karnik		docrajiv@hotmail.com; drkarnikclinic@gmail.com		022 25645398, 022 25602005	Jupiter Hospital	Thane	MAHARASHTRA	400080	India
CTRI/2011/11/002109	CTRI201111002109	Dr Sonia Agarwal	Principal Investigator	soniyapagarwal@yahoo.com	9122-253-86760	9122-253-86760	Ethika Clinical Research Centre	Thane	MAHARASHTRA	400605	India	Consultant
CTRI/2011/05/001747	CTRI201105001747	Dr Anoop Saraya	Professor	anoopgetrial@yahoo.com	011-26588641	011-26593294	R No 3068Deptt of GastroenterologyAIIMS	New Delhi	DELHI	110029	India	AIIMS
CTRI/2010/091/000328	CTRI2010091000328
CTRI/2010/091/000329	CTRI2010091000329	Dr Shailesh Singh	Associate Vice President DRA and R&D	shaileshs@ajantapharma.com	022-66062100	022-66062112	Ajanta Pharma Ltd., Advent	Mumbai	MAHARASHTRA	400 067	India	Ajanta Pharma Ltd, Advent
CTRI/2010/091/000332	CTRI2010091000332	DR.SUDHINDRA MOHAN BHATTACHARYA		drsudhindra54@gmail.com		033-24303400	Flat-4, mohona	Kolkata	WEST BENGAL	700084	India
CTRI/2010/091/000335	CTRI2010091000335							India		Not Applicable|N/A	India
CTRI/2012/06/002723	CTRI201206002723	Dr Manoj Karwa	Head- Project Planning and Management	manojkarwa@aurigaresearch.com		9313367656	Auriga Research Ltd.3/15 Kirti Nagar Industrial AreaNew Delhi-110015	New Delhi	DELHI	110015	India
CTRI/2010/091/000339	CTRI2010091000339	Gagandeep Kang		gkang@cmcvellore.ac.in	0416-228-2486	0416-228-2052	Department of Gastrointestinal Sciences	Vellore	TAMIL NADU	632004	India
CTRI/2010/091/000340	CTRI2010091000340	Dr.Abhiruchi Patki		abhiruchipatki2204@yahoo.co.in		0712-9890451964	201,Ameya apartments	Nagpur	MAHARASHTRA	440010	India
CTRI/2010/091/000341	CTRI2010091000341	Dr Sadbhavna Pandit		p.sadbhavna@yahoo.com		09888004806	Govt. MultiSpeciality Hospital Sec 16, Chandigarh	Chandigarh	CHANDIGARH	160015	India
CTRI/2010/091/000343	CTRI2010091000343	Sheetal Suresh		Sheethal.suresh@iconplc.com	91-44-43902801	91-44-43902973	ICON Clinical Research, RMZ Business Millenia Park	Chennai	TAMIL NADU	600096	India
CTRI/2010/091/000344	CTRI2010091000344	Biocon Ltd				08028082808	20th KM, Hosur Road	Bangalore	KARNATAKA	560100	India
CTRI/2010/091/000348	CTRI2010091000348	Anurita Majumdar		majumdaran@lilly.com	0111244753012	0111242823013	Plot #92, Sector 32,	Gurgaon	HARYANA	122011	India
CTRI/2010/091/000349	CTRI2010091000349	Dr Deepali Mittal		deepali.mittal@lglsi.com	0124-4001146	0124-4830000	LG House, Plot no 11	Gurgaon	HARYANA	122001	India
CTRI/2010/091/000352	CTRI2010091000352	Vinita Das		das_lko@yahoo.com		0522-2325533	B2 Sector B	Lucknow	UTTAR PRADESH	226024	India
CTRI/2010/091/000353	CTRI2010091000353	DrMita Nandy		mita.nandy@lglsi.com	0124-4001146	0124-4830000	LG House, Plot # 11	Gurgaon	HARYANA	122 001	India
CTRI/2010/091/000355	CTRI2010091000355	LAKSHMI SHENOY	Resident Anesthesiologist	drlaxmishenoy@gmail.com		08202922288	department of anaesthesiology, KMC Manipal	Not Applicable	N/A	576104	India
CTRI/2010/091/000356	CTRI2010091000356	Dr. Nithya Gogtay		njgogtay@hotmail.com	022 24112871	022 24174420	Department of Clinical Pharmacology	Mumbai	MAHARASHTRA	400012	India
CTRI/2010/091/000357	CTRI2010091000357	Dalim Kumar Baidya		dalimkumarb001@yahoo.co.in		09871568534	Hostel - 8/67 AIIMS boys Hostel	New Delhi	DELHI	110029	India
CTRI/2010/091/000359	CTRI2010091000359	Dr Sunil K Singh		drsksingh2k@gmail.com		0522-2257606	dept of neurosurgery	Lucknow	UTTAR PRADESH	226003	India
CTRI/2010/091/000360	CTRI2010091000360
CTRI/2011/06/001783	CTRI201106001783	Dr Amit Upadhyay	Head of Department	anuamit7@rediffmail.com		09837405009	Deptt. of Pediatrics	Meerut	UTTAR PRADESH	Nil	India
CTRI/2010/091/000363	CTRI2010091000363	Dr. Ramesh Bhat		rameshderma@yahoo.com	-	9845084224	HOD &amp; Professor, Father Muller Medical College Hospital	Bangalore	KARNATAKA	575002	India
CTRI/2010/091/000364	CTRI2010091000364	Dr Mita Nandy		mita.nandy@lglsi.com	0124-4001146	0124-4830000	LG House, plot # 11	Gurgaon	HARYANA	122001	India
CTRI/2010/091/000365	CTRI2010091000365	Dr Milind Modak		drmilindmodak@gmail.com		02024478740	Yogesh Hospital, 1188, Sadashiv Peth,	Pune	MAHARASHTRA	411030	India
CTRI/2010/091/000366	CTRI2010091000366	Anjoo Agarwal		anjooa@gmail.com		0522-4045857	259	Lucknow	UTTAR PRADESH	226010	India
CTRI/2010/091/000368	CTRI2010091000368	Dr Nitin Patki		nitin1patki@gmail.com	02025420104	02040151000	Deenanath Mangeshkar Hospital &amp; Research Centre	Pune	MAHARASHTRA	411004	India
CTRI/2010/091/000369	CTRI2010091000369	Dr Tarun Sahni		aimhu@live.in	011-26823629	0091-9810038010	Indraprastha Apollo Hospitals	New Delhi	DELHI	110076	India
CTRI/2010/091/000372	CTRI2010091000372							India		Not Applicable|N/A	India
CTRI/2010/091/000373	CTRI2010091000373	Dr Ashok Kumar	Professor	ash64kr@yahoo.com		01123235823	Deptt. of Obstetrics &amp; Gynaecology	New Delhi	DELHI	110002	India
CTRI/2010/091/000376	CTRI2010091000376
CTRI/2010/091/000379	CTRI2010091000379	Dr. R. H. Muljiani		rahimmuljiani@hotmail.com		022-66573290	1st floor, Aboobakar Building	Mumbai	MAHARASHTRA	400001	India
CTRI/2010/091/000381	CTRI2010091000381	Dr Tapan Saikia		tapan.saikia@gmail.com		91-9819330553	Dept. Of Medical Oncology, Prince Aly Khan Hospital,Aga Hall, Nesbit Road, Mazagaon, Mumbai -400010	Mumbai	MAHARASHTRA	400010	India
CTRI/2010/091/000382	CTRI2010091000382	Ravikumar Saxena		drsmitagheyee@gcrs-online.com		91-040-23342260	Lakdi Ka Pul	India	Lakdi Ka Pul	Hyderabad|ANDHRA PRADESH	India
CTRI/2010/091/000383	CTRI2010091000383	Dr Tarun Jeloka		tjeloka@yahoo.com	02030717676	02030717821	Dept of Nephrology	Pune	MAHARASHTRA	411033	India
CTRI/2010/091/000387	CTRI2010091000387							India		Not Applicable|N/A	India
CTRI/2010/091/000389	CTRI2010091000389	Dr Roopashri Divatia, MD		rdivatia@irlresearch.com	022-67021329	022-28255763	IRL Research (P) Ltd, 127 'B' Chintamani Plaza, Chakala, Andheri-Kurla Road, Andheri East	Mumbai	MAHARASHTRA	400099	India
CTRI/2010/091/000390	CTRI2010091000390	Swapnali Raut	Compliance Oversight Lead	Swapnali.raut@pfizer.com	91-22-26525993	91-9821415224	Pfizer Limited, Patel Estate, Off S. V. Road, Jogeshwari West, Mumbai, MAHARASHTRA, 400 102, India	Mumbai	MAHARASHTRA	400 102	India	Representing Pfizer Limited
CTRI/2010/091/000391	CTRI2010091000391	Mr Robert Fernandez	Sr Manager, Clinical Operations	fernandezrobert@praintl.com	912266171001	226171015	B 402, Business SquareAndheri Kurla Road, Chakala	Mumbai	MAHARASHTRA	400 093	India	PRA International
CTRI/2010/091/000394	CTRI2010091000394	Dr Mukta Sachdev	Principal Investigator	mscrploffice@gmail.com	08041125934	08040917253	MS Clinical Research Pvt., Ltd.	Bangalore	KARNATAKA	560025	India	MS Clinical Research Pvt. Ltd
CTRI/2010/091/000401	CTRI2010091000401							India		Not Applicable|N/A	India
CTRI/2010/091/000402	CTRI2010091000402	Vimi Rewari	Additional Professor	vimirewari@gmail.com		09868397802	Dept. of Anaesthesiology ,All India Institute of Medical Sciences,Ansari Nagar,New Delhi	New Delhi	DELHI	110029	India	Department of Anaesthesiology,All India Institute of Medical Sciences,Ansari Nagar,New Delh
CTRI/2010/091/000407	CTRI2010091000407
CTRI/2011/07/001853	CTRI201107001853	Dr Priya G	Post graduate student	priyagiridhara@rediffmail.com	011-22590495	09654785784	Department of Pediatrics, Department of Pediatrics, University College of Medical Sciences and Guru Tegh Bahadur Hospital	New Delhi	DELHI	110095	India	Department of Pediatrics, University College of Medical Sciences and GTB Hospital
CTRI/2010/091/000410	CTRI2010091000410
CTRI/2010/091/000411	CTRI2010091000411	Dr Ashok D.B. Vaidya. M.D., Ph.D		mrckhs@gmail.com	nil	022-26246119	MRC-KHS, 17,K D Rd	Mumbai	MAHARASHTRA	400056	India
CTRI/2011/07/001864	CTRI201107001864	Dr Arvind Kumar Jhajharia	Post graduate student	dr.arvind.jhajharia@gmail.com	011-22590495	09911837237	Department of Pediatrics, University College of Medical Sciences and Guru Tegh Bahadur Hospital, Dilshad Garden	New Delhi	DELHI	110095	India	Department of Pediatrics, University College of Medical Sciences and Guru Tegh Bahadur Hospital
CTRI/2010/091/000415	CTRI2010091000415	SK Maulik		skmaulik@gmail.com	01126588641	01126593540	Department of Pharmacology	New Delhi	DELHI	110029	India
CTRI/2010/091/000416	CTRI2010091000416	Dr Chanda Kulkarni		drchandakulkarni@gmail.com		+91 9886116151	Prof &amp; Head, Division of Clinical Pharmacology Dept of Pharmacology St.John?s Medical College	Bangalore	KARNATAKA	560034	India
CTRI/2010/091/000417	CTRI2010091000417	Dr Sanjiv Saxena	Consultant Nephrologist	drsanjivsaxena@rediffmail.com	91-11-29250548	91-9810139839	Department of Nephrology Pushpawati Singhania Research Institute, Sheikh Sarai, Phase II,New Delhi-110017, India	New Delhi	DELHI	110017	India
CTRI/2010/091/000418	CTRI2010091000418	Dr.Randeep Guleria, MD, DM, MNAMS		randeepg@hotmail.com	91-11-2658866, 26589732	011-26593676 (O),011-26198654, (R)	Professor , Department of Medicine, All India Institute of Medical Sciences, New Delhi ? 110029	New Delhi	DELHI	110029	India
CTRI/2010/091/000419	CTRI2010091000419	Dr Aseem Bhatnagar	Scientist E	assem_bhatnagar@indiatimes.com	011-23919509	011-23905172	Department of Nuclear Medicine, Institute of Nuclear Medicine &amp; Allied Sciences (INMAS)	New Delhi	DELHI	110 054	India
CTRI/2010/091/000422	CTRI2010091000422	Dr Rajendra C Rane	Sr Vice President	rane@intaspharma.com	26576616	26576655	Intas Pharmaceuticals Chinubhai Centre Ashram Road Ahmedabad	Ahmadabad	GUJARAT	380009	India	Intas Pharma
CTRI/2010/091/000423	CTRI2010091000423	Dr Rajendra C Rane	Sr Vice President	rane@intaspharma.com	26576616	26576655	Intas Pharmaceuticals Ltd Chinubhai Center Ashram Road Ahmadabad	Ahmadabad	GUJARAT	380009	India	Intas Pharma
CTRI/2010/091/000424	CTRI2010091000424	Pramod Kashid		pramod.kashid@gmail.com			School of Pharmacy and Tchnology Managment	Mumbai	MAHARASHTRA	400056	India
CTRI/2010/091/000425	CTRI2010091000425	Dr Rajendra C Rane	Sr Vice President	rane@intaspharma.com	26576616	26576655	Intas Pharmaceuticals LtdChinubhai Center Ashram RoadAhmadabadGUJARAT380009India	Ahmadabad	GUJARAT	380009	India	Intas Pharma
CTRI/2010/091/000426	CTRI2010091000426	SR Ravikiran		ravisaralaya@gmail.com		9480238528	Assistant Professor, Department of Pediatrics	Not Applicable	N/A	574327	India
CTRI/2010/091/000427	CTRI2010091000427	Balu Krishna S		drbalunair@gmail.com	04162232035	04162283145	Assistant Professor	Vellore	TAMIL NADU	632004	India
CTRI/2010/091/000428	CTRI2010091000428	Balu Krishna S		drbalunair@gmail.com	04162232035	04162283145	Assistant Professor	Vellore	TAMIL NADU	632004	India
CTRI/2010/091/000429	CTRI2010091000429							India		Not Applicable|N/A	India
CTRI/2010/091/000430	CTRI2010091000430							India		Not Applicable|N/A	India
CTRI/2010/091/000431	CTRI2010091000431	Dr Shailesh Singh	Vice President Medical/Regulatory Affair	shailesh.singh@ajantapharma.com		02266062111	Ajanta Pharma Ltd., Advent,	Mumbai	MAHARASHTRA	400 067	India	Ajanta Pharma Ltd, Advent
CTRI/2010/091/000432	CTRI2010091000432	Dr. N.K. VENKATARAMANA;		drnkvr@gmail.com	+080-43312299	+080-25289292	M.Ch (Neurosurgery) Director, Advanced Neuro-science Institute Vice-Chairman, BGS-Global Hospital,	Bangalore	KARNATAKA	560060	India
CTRI/2010/091/000433	CTRI2010091000433	Dr DC Doval		dcdoval@gmail.com	011-27051037	011-47022428	Senior Consultant Director of Medical Oncology	New Delhi	DELHI	110085	India
CTRI/2010/091/000435	CTRI2010091000435	Dr. N.K. VENKATARAMANA,		drnkvr@gmail.com	+91-80-43312299	+91-80-25289292	Director, Advanced Neuro-science Institute Vice-Chairman, BGS-Global Hospital,	Bangalore	KARNATAKA	560060	India
CTRI/2010/091/000436	CTRI2010091000436	Dr. N.K. VENKATARAMANA,		drnkvr@gmail.com	+080-43312299	+080-25289292	Director, Advanced Neuro-science Institute Vice-Chairman, BGS-Global Hospital,	Bangalore	KARNATAKA	560060	India
CTRI/2010/091/000437	CTRI2010091000437							India		Not Applicable|N/A	India
CTRI/2010/091/000438	CTRI2010091000438	Samir Malhotra		samirmalhotra345@yahoo.com		91172-2755243	department of pharmacology	Chandigarh	CHANDIGARH	160012	India
CTRI/2010/091/000439	CTRI2010091000439	Alpa Bharati		alpabharati@hotmail.com		02266986666	Asian Heart Institute and Research Center, CT Scan Department	Mumbai	MAHARASHTRA	400051	India
CTRI/2010/091/000440	CTRI2010091000440	Prof Dorairaj Prabhakaran		dprabhakaran@ccdcindia.org	011-43421975	011-43421900	Center for Chronic disease Control (CCDC), Tower No.-4, C-9, Commercial Complex (Near Bloom School), Vasant Kunj	New Delhi	DELHI	110070	India
CTRI/2010/091/000441	CTRI2010091000441	Dr Atul Sharma		atul1@hotmail.com	01126588663	01126589490	Dr. B.R.A Institute Rotary Cancer Hospital, All India Institute of Medical Sciences	New Delhi	DELHI	110029	India
CTRI/2010/091/000442	CTRI2010091000442	Vimi Rewari	Additional Professor	vimirewari@gmail.com		9868397802	Room No. 5007Department of Anaesthesiology, All India Institute of Medical Sciences, Ansari Nagar,New Delhi	New Delhi	DELHI	110029	India	Department of Anaesthesiology,All India Institute of Medical Sciences, Ansari Nagar,New Delhi
CTRI/2011/10/002077	CTRI201110002077	Dr Satish patil	Lecturer	sathupatil@yahoo.co.in		9986789583	Dept of Physiology, BLDE Universitys Sri.B.M.Patil Medical college, Bijapur, Karnataka	Bijapur	KARNATAKA	586103	India	BLDE Universitys Sri B.M.Patil Medical College
CTRI/2010/091/000444	CTRI2010091000444	Sivakumar S		sivakumar.s@kemin.com	044-42202870	044-42202800	Kemin Pharma, A Division of Kemin Industries South Asia Pvt. Ltd,	Chennai	TAMIL NADU	600029	India
CTRI/2010/091/000445	CTRI2010091000445	Dr Shailesh Singh	Associate Vice President DRA and R&D	shaileshs@ajantapharma.com	022-66062100	022-66062112	Ajanta Pharma Ltd., Advent	Mumbai	MAHARASHTRA	400 067	India	Ajanta Pharma Ltd, Advent
CTRI/2010/091/000448	CTRI2010091000448	VARUN		drvarunaggarwal@gmail.com		011-27524268	122, Pocket E21, Sector 3, Rohini, Delhi 110085, India	New Delhi	DELHI	110085	India
CTRI/2010/091/000451	CTRI2010091000451	Dr. Nithya Gogtay		njgogtay@hotmail.com	+91-22-24112871	+91-22-24133767	Department of Clinical Pharmacology, 1st floor, New MS Building,	Mumbai	MAHARASHTRA	400012	India
CTRI/2014/08/004919	CTRI201408004919	Dr Rachel Gnanaprakasam	Tutor	rachelgnanaprakasam@gmail.com		04162282225	Department of Emergency Medicine, CMC Hospital, Vellore	Vellore	TAMIL NADU	632004	India	Christian Medical College Hospital
CTRI/2010/091/000455	CTRI2010091000455	Dr.Yasmeen Shamsi		yshamsi@jamiahamdard.ac.in	26059668	011-26059692	Jamia Hamdard	New Delhi	DELHI	110062	India
CTRI/2010/091/000459	CTRI2010091000459	Prof. Rajesh Verma		drrajeshverma32@yahoo.com, kamalnarya@yahoo.com		08127442407	Department of Neurology	Lucknow	UTTAR PRADESH	226003	India
CTRI/2010/091/000460	CTRI2010091000460	Vikram Kukkadi	Abbott Vascular Devices, India	vikram.kukkadi@av.abbott.com		91-80-411-46363	TKS Plaza, # 665/10	Bangalore	KARNATAKA	560041	India	Abbott Vascular Devices, India
CTRI/2010/091/000467	CTRI2010091000467	Dr. Shobha Jagadish Chandra		jcshobha@yahoo.com	04023355600	04023355600	Dept. of CP&amp;T, Nizam's Institute of Medical Sciences	Hyderabad	ANDHRA PRADESH	500082	India
CTRI/2010/091/000473	CTRI2010091000473	Dr.Maddury Jyotsna		mail2jyotsna@rediffmail.com	040-23300483	040-23300483	Associate professor of cardiology,Department of cardiology,	Hyderabad	ANDHRA PRADESH	500 082	India
CTRI/2010/091/000476	CTRI2010091000476	LINU SARA GEORGE	PROFESSOR	linu.j@manipal.edu		0820-29-22021	MANIPAL COLLEGE OF NURSINGMANIPAL UNIVERSITY, MANIPAL	Udupi	KARNATAKA	576104	India	MANIPAL UNIVERSITY
CTRI/2010/091/000479	CTRI2010091000479
CTRI/2010/091/000480	CTRI2010091000480
CTRI/2010/091/000482	CTRI2010091000482							India		Not Applicable|N/A	India
CTRI/2010/091/000483	CTRI2010091000483							India		Not Applicable|N/A	India
CTRI/2010/091/000484	CTRI2010091000484	Prof.(Dr.) Tapan Kumar Pal		tkpal12@gmail.com	(033)24146186/6266	(033) 24146967. Mob: 09830036297	Bioequivalence Study Centre, Dept. of Pharmaceutical Technology, Jadavpur University, Kolkata, India	Kolkata	WEST BENGAL	700032	India
CTRI/2010/091/000486	CTRI2010091000486
CTRI/2010/091/000487	CTRI2010091000487	Dr. N. J. Karne, MS (Ortho)		njkarne@hotmail.com		020-24264213	Karne Hospital Pvt. Ltd.	Pune	MAHARASHTRA	411037	India
CTRI/2010/091/000489	CTRI2010091000489	Dr.Maddury Jyotsna		mail2jyotsna@rediffmail.com	040-23300483	040-23300483	Associate professor of cardiology,Department of cardiology,	Hyderabad	ANDHRA PRADESH	500 082	India
CTRI/2010/091/000490	CTRI2010091000490	Sunil Garg		sgarg@incresearch.com	911244642401	911244642400	INC GVKBIO Pvt Ltd, 14th Floor, Tower B, Building No 14DLF Cyber City, Phase III	Gurgaon	HARYANA	122001	India
CTRI/2010/091/000491	CTRI2010091000491	Dr Ana Oton		ana.oton@ucdenver.edu		3036026055	Division of Medical OncologyUniversity of Colorado DenverSchool of Medicine			80217	Other
CTRI/2011/05/001727	CTRI201105001727	DrAshok K Deorari	Professor , Department of pediatrics	ashokdeorari_56@hotmail.com	91-11-26588663	011-26593619	room no :3067 A, 3rd floor teaching block, All India Institute of Medical Sciences, Ansari Nagar, New Delhi	New Delhi	DELHI	110029	India
CTRI/2010/091/000494	CTRI2010091000494	Dr. V. K. Verma				022 27893917	411 J K chambers Sec 17	Mumbai	MAHARASHTRA	400705	India
CTRI/2010/091/000495	CTRI2010091000495	Dr. Aseem Bhatnagar		assem_bhatnagar@indiatimes.com		09811441022	HOD Dept of Nuclear Medicine, Institute of Nuclear Medicine and Allied Sciences (INMAS)	New Delhi	DELHI	110058	India
CTRI/2010/091/000496	CTRI2010091000496	Dr Arani Chatterjee	Sr Vice President	aranichatterjee@panaceabiotec.com	91-11-41578085	91-11-41678000	B-1 Extn/G-3, Mohan Co-op. Indl. Estate,	New Delhi	DELHI	110044	India	Panacea Biotec Ltd
CTRI/2010/091/000497	CTRI2010091000497	Dr Anand Parthasarathy	Consultant	p.anand9@gmail.com	044-43933175	9791071248	Eye OPD, Cornea dept , Vasan Eye hospital 120 A, Bazzar road, Saidapet	Chennai	TAMIL NADU	600015	India	Vasan Eye Care hospital
CTRI/2010/091/000498	CTRI2010091000498	Dr Arani Chatterjee	Sr Vice President	aranichatterjee@panaceabiotec.com	91-11-41578085	91-11-41678000	B-1 Extn/G-3, Mohan Co-op Indl. Estate	New Delhi	DELHI	110044	India	Panacea Biotec Ltd
CTRI/2010/091/000499	CTRI2010091000499	Vijayalakshmi Bhatia		vbhatia@sgpgi.ac.in	+91-522-2668017	+91-522-2494380	Dept of endocrinology	Lucknow	UTTAR PRADESH	226014	India
CTRI/2010/091/000500	CTRI2010091000500
CTRI/2010/091/000502	CTRI2010091000502
CTRI/2010/091/000504	CTRI2010091000504	Dr Amol Sonawane Dr Shashank D Patil Dr Ajay Boralkar		dramolsonawane@rediffmail.com		9820957970	Mauli Hospital, Hari Dhara Complex, Anjurphata, Bhiwandi; Ayush Hospital, 2nd Floor, Radha Nagar Shopping Centre, Kalyan (W);	Mumbai	MAHARASHTRA	421308	India
CTRI/2010/091/000505	CTRI2010091000505	Dr.Maddury Jyotsna		mail2jyotsna@rediffmail.com	040-23300483	040-23300483	Associate professor of cardiology,Department of cardiology,	Hyderabad	ANDHRA PRADESH	500 082	India
CTRI/2010/091/000509	CTRI2010091000509	Dr Ravindra Mittal	Medical Advisor & Head-Regulatory Affairs	r.mittal@zyduscadila.com	07926862362	07926868926	Cadila Healthcare Ltd.	Ahmadabad	GUJARAT	380015	India
CTRI/2010/091/000511	CTRI2010091000511	Dr.Maddury Jyotsna		mail2jyotsna@rediffmail.com	040-23300483	040-23300483	Associate professor ,Department of cardiology	Hyderabad	ANDHRA PRADESH	500 082	India
CTRI/2011/10/002068	CTRI201110002068	Dr Maddury Jyotsna		mail2jyotsna@rediffmail.com	040-23300483	040-23300483	Associate professorDepartment of cardiology	Hyderabad	ANDHRA PRADESH	500 082	India
CTRI/2010/091/000513	CTRI2010091000513	Dr Virendra Singh		drvirendrasingh@yahoo.com		+919414051212	C-93, Shastri Nagar	Jaipur	RAJASTHAN	302016	India
CTRI/2010/091/000514	CTRI2010091000514	Dr. Indraneel Basu, MD		dribasumd@yahoo.co.in		09935036063	Sanjeevani Clinic,|Opposite Gauria Math, Sonarpura,|Varanasi|UTTAR PRADESH	Sanjeevani Clinic,|Opposite Gauria Math, Sonarpura,|Varanasi|UTTAR PRADESH	India	Sanjeevani Clinic,|Opposite Gauria Math, Sonarpura,|Varanasi|UTTAR PRADESH	India
CTRI/2010/091/000516	CTRI2010091000516	Dr.Bipin Kumar Sethi		bipinkumarsethi@yahoo.co.uk	+914066258792	+914030418123	Care Hospitals	Hyderabad	ANDHRA PRADESH	500034	India
CTRI/2010/091/000517	CTRI2010091000517	Dr. Nitin Rathod		nitinmr@yahoo.in			R.N.Cooper Hospital, Mumbai	Mumbai	MAHARASHTRA	400057	India
CTRI/2010/091/000518	CTRI2010091000518	Dr Shailesh Singh	Vice President Medical/Regulatory Affair	shailesh.singh@ajantapharma.com		02266062111	Ajanta Pharma Ltd., Advent,	Mumbai	MAHARASHTRA	400 067	India	Ajanta Pharma Ltd, Advent
CTRI/2010/091/000519	CTRI2010091000519	Dr R H Jani	Sr. Vice President, Clinical R&D	rhjani@zyduscadila.com	91-22-26151735	91-22-26186057	Cadila Healthcare Limited, Zydus Cadila House	Mumbai	MAHARASHTRA	400057	India
CTRI/2010/091/000523	CTRI2010091000523	Jennifer Solo	CRA	jennifer.solo@alconlabs.com	80-4006-4800	80-4006-4647	Unit no 502, Tower D , RMZ InfinityOld Madras Road	Bangalore	KARNATAKA	560016	India	Alcon Labs Pvt Ltd
CTRI/2010/091/000524	CTRI2010091000524	Dr. Nitin M Rathod		nitinmr@yahoo.co.in			R N Cooper Hospital, Mumbai, nitinmr@yahoo.co.in	Mumbai	MAHARASHTRA	400058	India
CTRI/2010/091/000525	CTRI2010091000525	Manjari Tripathi	Additional Professor	manjari.tripathi@gmail.com		011-26594494	Room No-705,7th Floor,C.N.C.AIIMS	New Delhi	DELHI	110029	India	Dept.of Neurology
CTRI/2010/091/000526	CTRI2010091000526	Dr. Rajesh Bajpai		drrajeshbajpai@yahoo.in			Bombay Hospital &amp;Medical Research Centre, Mumbai	India	Bombay Hospital &amp;Medical Research Centre, Mumbai	Mumbai|MAHARASHTRA	India
CTRI/2010/091/000527	CTRI2010091000527	Dr Praveen Chandra		praveen.chandra@medanta.org	91-124-4834111	91-124-4141414	Medanta Heart Instiute	Gurgaon	HARYANA	122001	India
CTRI/2010/091/000528	CTRI2010091000528							India		Not Applicable|N/A	India
CTRI/2010/091/000531	CTRI2010091000531	Dr Vivek Mangla		mangla.vivek@gmail.com		01126593461	deptt of gi surgery	New Delhi	DELHI	110029	India
CTRI/2010/091/000532	CTRI2010091000532	Archana Naik	Clinical Project Manager	archana.naik@quintiles.com	08066552010	08066552077	Quintiles Research (India) Pvt. Limited	Bangalore	KARNATAKA	560001	India	Quintiles Research India Pvt Ltd
CTRI/2010/091/000535	CTRI2010091000535
CTRI/2010/091/000539	CTRI2010091000539	Dr. Y K Gupta		yk.ykgupta@gmail.com	01126588641	01126593282	Room No. 4012, Deptt. of Pharmacology	New Delhi	DELHI	110029	India
CTRI/2010/091/000542	CTRI2010091000542	Dr.Mangala Bhaskar Murthy		mangala.bhaskar@gmail.com		0233-2232090	Dr.M.B.Murthy,Assistant professor, Department of pharmacology, Government medical college, Miraj.Pandharpur road, Miraj.	Not Applicable	N/A	416410	India
CTRI/2011/06/001851	CTRI201106001851	RANGANATH GANGAVELLI	Assistant Professor	ranga980@gmail.com		09844372252	DEPARTMENT OF PHYSIOTHERAPY, MANIPAL COLLEGE OF ALLIED HEALTH SCIENCES, MANIPAL UNIVERSITY	Udupi	KARNATAKA	576104	India	INDIAN ASSOCIATION OF PHYSIOTHERAPISTS
CTRI/2010/091/000549	CTRI2010091000549	Ronald Bathari		dr.ronaldbathari@yahoo.com		09971296730	Department of Anaesthesia, Maulana Azad Medical College ,New Delhi.	New Delhi	DELHI	110002	India
CTRI/2010/091/000550	CTRI2010091000550	Dr Bhupinder kalra	Assistant Professor	drbskalra@gmail.com		9968604487	Dept. of Pharmacology,Maulana Azad Medical College, Delhi	New Delhi	DELHI	110002	India	Maulana Azad Medical College
CTRI/2010/091/000551	CTRI2010091000551	Shriprasad Joshi		shriprasad.joshi@quintiles.com	022-66774343	022-66774242	Quintiles Research (India) Private Limited	Mumbai	MAHARASHTRA	400059	India
CTRI/2010/091/000552	CTRI2010091000552	-		-	-	-	-	Not Applicable	N/A	-	India
CTRI/2010/091/000555	CTRI2010091000555	Dr Sandeep Tandon		sptandon@gmail.com	022-24146937	24177000 extn4637	Tata Memorial Centre	Mumbai	MAHARASHTRA	400012	India
CTRI/2010/091/000556	CTRI2010091000556	Dr. Surendra Borgharkar		medical.services@sunpharma.com		02266969696	Acme Plaza	Mumbai	MAHARASHTRA	400059	India
CTRI/2011/05/001742	CTRI201105001742	Dr Keyur Parikh	Principal Investigator	keyur.parikh@heartcareclinic.org	07926872620	07926872622	201, Balleshwar Avenue, Opp. Rajpath Club, S.G. Highway, Ahmedabad	Ahmadabad	GUJARAT	380015	India	The Heart Care Clinic
CTRI/2010/091/000562	CTRI2010091000562	Dr. Surendra Borgharkar		medical.services@sunpharma.com	02228212010	02266969696	Sun Pharmaceutical Industries Ltd.	Mumbai	MAHARASHTRA	400059	India
CTRI/2010/091/000563	CTRI2010091000563	Dr Shailesh Singh	Associate Vice President DRA and R&D	shaileshs@ajantapharma.com	022-66062100	022-66062112	Ajanta Pharma Ltd., Advent,	Mumbai	MAHARASHTRA	400 067	India	Ajanta Pharma Ltd, Advent
CTRI/2010/091/000565	CTRI2010091000565	Dr Sanjiv Sharma	Professor & Head	meetisv@yahoo.com	26588641	011-26594759	Dept.of Cardiac Radiology	New Delhi	DELHI	110029	India
CTRI/2010/091/000569	CTRI2010091000569	Prof.(Dr.) Tapan Kumar Pal		tkpal12@gmail.com	(033)24146186/6266	(033) 24146967. Mob: 09830036297	Bioequivalence Study Centre, Dept. of Pharmaceutical Technology, Jadavpur University, Kolkata, India	Kolkata	WEST BENGAL	700032	India
CTRI/2010/091/000571	CTRI2010091000571	Dr. Surendra Borgharkar		medical.services@sunpharma.com	02228212010	02266969696	Sun Pharmaceutical Industries Ltd.	Mumbai	MAHARASHTRA	400059	India
CTRI/2010/091/000573	CTRI2010091000573	Prof.Lokesh Kashyap		lokeshkashyap@yahoo.com		9868397821	Professor,Department of Anaesthesiology and Intensive care	New Delhi	DELHI	110029	India
CTRI/2010/091/000574	CTRI2010091000574	Dr. P.M. Gopinath		dgopinath@yahoo.com		(044) 42736659	Sooriya Hospital	Chennai	TAMIL NADU	600093	India
CTRI/2010/091/000578	CTRI2010091000578	SUBHANKAR DASGUPTA		subhankar74@gmail.com		033-24903537	harinibash	Not Applicable	N/A	700140	India
CTRI/2010/091/000580	CTRI2010091000580	Dr Manisha Sahay	Prof. and Head Dept. of Nephrology	drmanishasahay@gmail.com			Osmania General Hospital	Mumbai	MAHARASHTRA	400051	India	Osmania General Hospital
CTRI/2010/091/000582	CTRI2010091000582	NIL						India		Not Applicable|N/A	India
CTRI/2010/091/000583	CTRI2010091000583	Dr C S Pramesh	Professor & Surgical Oncologist	cspramesh@gmail.com	02224154005	02224177070	Tata Memorial HospitalRoom No 301 , HBB Block , 3rd Floor Dr E Borges Road,Parel , Mumbai	Mumbai	MAHARASHTRA	400012	India	Tata Memorial Hospital
CTRI/2010/091/000584	CTRI2010091000584	Dr H.S.Bawaskar		himmatbawaskar@rediffmail.com	02145 222398	02145 222398	Bawaskar hospital and Reserach center	Not Applicable	N/A	402301	India
CTRI/2010/091/000585	CTRI2010091000585	Dr.M.Akhtar Siddiqui		drmasjh@rediffmail.com		01126059686,9891273627	Faculty of Medicine(U)	New Delhi	DELHI	110062	India
CTRI/2010/091/000586	CTRI2010091000586	Dr Shailesh Singh	Vice President Medical/Regulatory Affair	shailesh.singh@ajantapharma.com		02266062111	Ajanta Pharma Ltd., Advent	Mumbai	MAHARASHTRA	400 067	India	Ajanta Pharma Ltd, Advent
CTRI/2010/091/000588	CTRI2010091000588	Dr Shailesh Singh	Vice President Medical/Regulatory Affair	shailesh.singh@ajantapharma.com		02266062111	Ajanta Pharma Ltd., Advent	Mumbai	MAHARASHTRA	400 067	India	Ajanta Pharma Ltd, Advent
CTRI/2010/091/000589	CTRI2010091000589	Dr. Nitin M Rathod		nitinmr@yahoo.in			R N Cooper Hospital, Mumbai	India	R N Cooper Hospital, Mumbai	Mumbai|MAHARASHTRA	India
CTRI/2010/091/000590	CTRI2010091000590	Therapeutic Area Head		clinicaltrials@allergan.com		91 80 40389500	Allergan Pharmaceutical Development Center	Bangalore	KARNATAKA	560 027	India
CTRI/2010/091/000591	CTRI2010091000591	Dr Arani Chatterjee	Sr Vice President	aranichatterjee@panaceabiotec.com	91-11-41578085	91-1141679000	B-1 Extn/G-3, Mohan Co-op. Indl. Estate,	New Delhi	DELHI	110044	India	Panacea Biotec Ltd
CTRI/2010/091/000593	CTRI2010091000593	Prof Alka Kriplani		kriplanialka@gmail.com		26594933	Dept of Obst &amp; Gynecology	New Delhi	DELHI	110029	India
CTRI/2010/091/000594	CTRI2010091000594	Mital Patel		mitalpatel30183@yahoo.co.in	-	02772-229674	C/o Vaishali N Shah, Assistant professor, Department of Pharmacognosy,	Not Applicable	N/A	383001	India
CTRI/2010/091/000595	CTRI2010091000595	Not Applicable		pjoshi@its.jnj.com			Not Applicable			400080	Other
CTRI/2010/091/000596	CTRI2010091000596	Dr. Jamal A. Khan		jamal@dendriticcellresearch.com	01204317902	01202500111	J 3 Sector 41	Not Applicable	N/A	201303	India
CTRI/2010/091/000598	CTRI2010091000598	Dr Mamta Singh	Senior Manager	mamta.singh@incresearch.com	911244642401	911244642400	INC GVKBIO Pvt Ltd 14th Floor, Tower B, Building No 14 DLF Cyber City, Phase III	Gurgaon	HARYANA	122002	India	INC Research
CTRI/2010/091/000602	CTRI2010091000602							India		Not Applicable|N/A	India
CTRI/2010/091/000606	CTRI2010091000606	Prof. Rajesh Verma		drrajeshverma32@yahoo.com		05222253158	Department of Neurology	Lucknow	UTTAR PRADESH	226003	India
CTRI/2013/02/003351	CTRI201302003351	Nalini Shastri	Professor	svcphod@yahoo.co.in	040-23112978	040-23118528	Sri Venkateshwara College of Phamacy86, Madhapur, Hitech city road	Hyderabad	ANDHRA PRADESH	500081	India	Sri Venkateshwara College of Pharamcy
CTRI/2010/091/000608	CTRI2010091000608	Dr. S. Dattatreya Rao, M.D		dattatreyadr1@gmail.com		09291333655	Consultant Physician	Not Applicable	N/A	517 507	India
CTRI/2010/091/000609	CTRI2010091000609	Dr Manish Mistry	Medical Director	manish.mistry@novartis.com		02224958303	Sandoz House, Shiv Sagar Estate, Dr A B Road, Worli	Mumbai	MAHARASHTRA	400018	India	Novartis India Ltd
CTRI/2010/091/000610	CTRI2010091000610	Mr Rajesh C N	Asst. General Manager	rajeshcn@lamda-cro.com	079-40202022	079-40202020	Lambda Therapeutic Research Limited	Ahmadabad	GUJARAT	380061	India	Lambda Therapeutic Research Ltd
CTRI/2010/091/000612	CTRI2010091000612	Dr. Arani Chatterjee		aranichatterjee@panaceabiotec.com	011-41578085	011-41679000	B-1 Extn/G-3, Mohan Co-op. Industrial Estate, Mathura Road	New Delhi	DELHI	110044	India
CTRI/2010/091/000616	CTRI2010091000616	Dr Aparanjit Paul		aparanjitpallapati@yahoo.in	04162232035	04162282105	Department of Anaesthesia	Vellore	TAMIL NADU	632004	India
CTRI/2010/091/000617	CTRI2010091000617	Dr K V V Prasad	Professor	kakarlap@hotmail.com	08362467612	08362468142	SDM College of Dental Sciences &amp; Hosptial	Dharwad	KARNATAKA	580009	India
CTRI/2011/05/001736	CTRI201105001736	Ravinder Tyagi	Senior Clinical Research Associate	rtyagi1@its.jnj.com	02225628053	02225644441	Global Clinical Operations, Johnson and Johnson Limited	Mumbai	MAHARASHTRA	400080	India	Johnson and johnson Limited
CTRI/2010/091/000619	CTRI2010091000619	Swapnali Raut	Compliance Oversight Lead	Swapnali.raut@pfizer.com	91-22-26525993	91-9821415224	Compliance Oversight Lead, Pfizer Limited, Patel Estate, Off S. V. Road, Jogeshwari West, Mumbai, MAHARASHTRA, 400 102, India	Mumbai	MAHARASHTRA	400 102	India	Representing Pfizer Limited
CTRI/2010/091/000621	CTRI2010091000621
CTRI/2011/06/001831	CTRI201106001831	Dr TC Raghuram	Director, Medical Affairs	tcraghuram@gmail.com			Virchow Biotech Pvt Ltd,Plot no. 319 &amp; 320, Swami Ayyappa Housing Society, Near YSR statue	Hyderabad	ANDHRA PRADESH	500 081	India
CTRI/2010/091/000623	CTRI2010091000623	Dr Ajay Kumar	Principal Investigator	drajaykr@yahoo.com	0612-2357332	0612-2350434	Diabetes Care &amp; Research Centre	Not Applicable	N/A	800020	India	Diabetes Care & Research Centre
CTRI/2010/091/000624	CTRI2010091000624							India		Not Applicable|N/A	India
CTRI/2010/091/000626	CTRI2010091000626	Dr.PLN Kaparthi		dr.kaparthi@gmail.com	+91 40 23233166	+91 40 23244444	Global Hospital 6-1-1070/1to 4	Hyderabad	ANDHRA PRADESH	500 004	India
CTRI/2010/091/000627	CTRI2010091000627							India		Not Applicable|N/A	India
CTRI/2010/091/000632	CTRI2010091000632	Dr. Amit Garg		amit.garg@merck.co.in	02224936046	02266609044	Merck Serono (Merck Ltd.) Mumbai	Mumbai	MAHARASHTRA	400018	India
CTRI/2011/09/002012	CTRI201109002012	Dr Deven Parmar	Vice President - Global Clinical Research, Wockhardt Limited	devenp@wockhardt.com	02226523885	02226594444	Wockhardt TowersBandra Kurla Complex, Bandra - E,Mumbai - 400051	Mumbai	MAHARASHTRA	400051	India	Wockhardt Limited
CTRI/2010/091/000637	CTRI2010091000637	Dr Atul Kakar		atulkakar@hotmail.com		09811110802	31,South Patel Nagar	New Delhi	DELHI	110008	India
CTRI/2010/091/000638	CTRI2010091000638	Prof. Alka kriplani		kriplanialka@gmail.com	91-11-26588641	91- 9810828717	3081, 3rd floor, Teaching Block, AIIMS, Ansari Nagar East	New Delhi	DELHI	110029	India
CTRI/2010/091/000639	CTRI2010091000639	Prof. Atul Kumar		atul56kumar@yahoo.com	91-011-26588919	011-26583194	Dr. RP Centre for Ophthalmic Sciences	New Delhi	DELHI	110029	India
CTRI/2012/02/002463	CTRI201202002463	Dr RadhikaSoanker	Senior Resident	dr_radhika_s@yahoo.co.in		9849096013	Department of Clinical Pharmacology and TherapeuticsNizams Institute of Medical SciencesPanjagutta	Hyderabad	ANDHRA PRADESH	500082	India	Nizams Institute of Medical Sciences
CTRI/2010/091/000641	CTRI2010091000641
CTRI/2010/091/000643	CTRI2010091000643	Dr.P.L.N. Kapardhi		drkapardhi@globalhospital.net	+91 40 23233166	+91 40 30244501	6-1-1070/1 to 4	Hyderabad	ANDHRA PRADESH	500 004	India
CTRI/2010/091/000644	CTRI2010091000644	Dr.A.G.K. Gokhale		allagokhale@hotmail.com	+91 40 23233166	+91 30244501	Global Hospital 6-1-1070/1 to 4	Hyderabad	ANDHRA PRADESH	500 004	India
CTRI/2010/091/000645	CTRI2010091000645	Dr. Behram S Pardiwalla		docbsp@vsnl.net	+91 22 2380 6615	+91 22 2380 5730	"Surya-Kiran", August Kranti Marg,	Mumbai	MAHARASHTRA	400 036	India
CTRI/2011/10/002050	CTRI201110002050	Swapnali Raut	Compliance Oversight Lead	Swapnali.raut@pfizer.com	91-22-26525993	91-9821415224	Pfizer Limited, Patel Estate, Off S. V. Road, Jogeshwari West, Mumbai, MAHARASHTRA, 400 102, India	Mumbai	MAHARASHTRA	400102	India	Representing Pfizer Limited
CTRI/2010/091/000649	CTRI2010091000649	DrTSAKishore	Deputy General Manager	kishore.tsa@biologicale.co.in	914027675003	914030214046	Overall Trial Coordinator, Biological E. Limited,	Hyderabad	ANDHRA PRADESH	500020	India	Biological E. Limited
CTRI/2010/091/000652	CTRI2010091000652	Dr Narendra Dedhia		ndedhia@parakhhospital.com		022-25157000	Parakh Hospital, Khokhani Lane	Mumbai	MAHARASHTRA	400077	India
CTRI/2010/091/000656	CTRI2010091000656	DrKNSridhar		knsridharis@hotmail.com		080-41076759	SRI RESEARCH FOR TISSUE ENGINEERING PRIVATE LIMITED# Shankara Research Centre,1st Cross Shankarpuram Bangalore	Bangalore	KARNATAKA	560004	India
CTRI/2010/091/000657	CTRI2010091000657	NA	NA	rajesh.radhakrishnan@medtronic.com			NA	Not Applicable	N/A	400093	India	NA
CTRI/2010/091/000658	CTRI2010091000658	DrAditi Chaudhuri		draditipgi@gmail.com		09216224575	78c, Binoba Bhave Road,P.O.Sahapur.	Kolkata	WEST BENGAL	700038	India	PGIMER Chandigarh
CTRI/2010/091/000660	CTRI2010091000660	Dr. Hemang Desai		niyatide@gmail.com			306, Sangini Complex, Nr. Doctor House	Ahmadabad	GUJARAT	380006	India
CTRI/2010/091/000661	CTRI2010091000661	Drsantosh	Assistant Medical Director	madhusudhansk@bharatbiotech.com	04023480560	04023480567	Bharat Biotech Int LtdGenome Valley, Shameerpet,	Hyderabad	ANDHRA PRADESH	500078	India
CTRI/2010/091/000663	CTRI2010091000663	Dr. Surendra Borgharkar		medical.services@sunpharma.com	02228212010	02266969696	Sun Pharmaceutical Industries Ltd.	Mumbai	MAHARASHTRA	400059	India
CTRI/2010/091/000665	CTRI2010091000665	Murugananthan K	Head-Clinical Development	murugananthan.k@novartis.com		022-24958545	Novartis Healthcare Private Limited, Medical Department,Sandoz House,Shiv Sagar Estate,Dr. Annie Besant Road,Worli, Mumbai	Mumbai	MAHARASHTRA	400 018	India
CTRI/2010/091/000666	CTRI2010091000666	Dr. P.M. Dalal,Research Director		pmdalal_in@yahoo.com	02226406844	02226568000	LKMM Trust Research Centre at Lilavati Hospital	Mumbai	MAHARASHTRA	400050	India
CTRI/2010/091/000679	CTRI2010091000679
CTRI/2010/091/000681	CTRI2010091000681	Debajyoti Gorai		gorai.debajyoti@kendle.com		124453 6300	Asia Pacific Kendle Unit 002, Ground Floor, Tower C, Unitech Cyber Park, Sector- 39,	Gurgaon	HARYANA	122001	India
CTRI/2011/07/001922	CTRI201107001922	Dr Uma Sundar	Professor	umasundar2@rediffmail.com			Department of Neurology Services Internal MedicaineLokmanya Tilak Municipal Medical College &amp; Lokmanya Tilak Municipal General Hospital Sion Mumbai	Mumbai	MAHARASHTRA	400022	India	Lokmanya Tilak Municipal Medical College & Lokmanya Tilak Municipal General Hospital Sion Mumbai
CTRI/2010/091/000683	CTRI2010091000683	Sunil Garg	Senior Manager- Clinical Operations	sgarg@incresearch.com		0124-4536300	Unit No-002, Ground Floor, Tower C, Cyber Park, Sector 39 GurgaonHARYANA122001India	Gurgaon	HARYANA	122001	India	Kendle India Pvt Ltd
CTRI/2010/091/001025	CTRI2010091001025	Dr.P.M.Dalal		pmdalal_in@yahoo.com	02226406844	02226568000	Research Director,LKMM Trust Research centre	Mumbai	MAHARASHTRA	400050	India
CTRI/2010/091/000684	CTRI2010091000684	Dr Tanvi Shah		tanvishah@zyduscadila.com		912717250801	Clinical Research Department, Zydus Research Centre	Ahmadabad	GUJARAT	382 213	India
CTRI/2010/091/000685	CTRI2010091000685	Dr. Rupal Shah		rupal@newvisionindia.com	0265 3058600	0265 3058603	303, Siddharth, R.C. Dutt Road	Vadodara	GUJARAT	390 007	India
CTRI/2010/091/000686	CTRI2010091000686	Ms Sunil Garg		sgarg@incresearch.com	91-124-4642401	91-124-4642400	INC GVKBIO Pvt Ltd14th Floor, Tower B, Building No 14DLF Cyber City, Phase III	Gurgaon	HARYANA	122002	India
CTRI/2010/091/001027	CTRI2010091001027	Radhika Sreedharan	Compliance Oversight Lead	radhika.sreedharan@pfizer.com	91-22-26525993	91-9940660408	Pfizer Limited, Patel Estate, Off S. V. Road, Jogeshwari West, Mumbai, MAHARASHTRA, 400 102, India	Mumbai	MAHARASHTRA	400102	India	Representing Pfizer Limited
CTRI/2010/091/001028	CTRI2010091001028	Dr.Ashish Mungantiwar		drashish@macleodspharma.com	02228304641	02228314611	G-2, Shanti nagar	Mumbai	MAHARASHTRA	400059	India
CTRI/2010/091/001029	CTRI2010091001029	Murugananthan K	Head-Clinical Development	murugananthan.k@novartis.com		022-24958545	Novartis Healthcare Private Limited, Medical Department,Sandoz House,Shiv Sagar Estate,Dr. Annie Besant Road,Worli, Mumbai	Mumbai	MAHARASHTRA	400 018	India	Novartis Healthcare Private Limited
CTRI/2010/091/001030	CTRI2010091001030	Dr. Naseem Shah		nasemys@gmail.com	91 11 26589304	91-11 26589304	CHIEF, Centre for Dental Education &amp; Research,	New Delhi	DELHI	110029	India
CTRI/2010/091/001032	CTRI2010091001032	Dr. Arvind Goregaonkar / Dr. Sunil Shetty & Dr. Anil Baburao Dhule		abgortho@hotmail.com, dr_sunilshetty@yahoo.co.in, dranilbdhule@gmail.com		9821351787, 9821288076 & 9823078631	LTMMC &amp; LTMGH, Sion, Mumbai / Adarsh Nagar (Jain Health Care Clinic), Worli, Mumbai	Mumbai	MAHARASHTRA	400 022, 400 025	India
CTRI/2011/06/001844	CTRI201106001844	Dr Denis Xavier	Professor and Head, Dept. of Pharmacology	drdenisxavier@hotmail.com			St Johns Medical College Principal Investigator - NIH Center of Excellence Coordinator Division of Clinical Trials St Johns Research Institute St Johns National Academy of Health Sciences Bangalore	Bangalore	KARNATAKA	560034	India
CTRI/2010/091/001036	CTRI2010091001036	Debasish Hota		debhota@gmail.com	01722744401	01722755244	Department of Pharmacology,	Chandigarh	CHANDIGARH	160012	India
CTRI/2012/06/002742	CTRI201206002742	Dr Deepak Sawhney	MEDICAL ADVISOR	deepak.sawhney@cadilapharma.co.in	912714220315	912714221481	CADILA PHARMACEUTICALS LIMITED1389, Trasad Road, Dholka	Ahmadabad	GUJARAT	387 810	India	Cadila Pharmaceuticals Ltd
CTRI/2010/091/001039	CTRI2010091001039	Dr P Jagannath		drjagannath@gmail.com	02226406841	02266529999	SL Raheja Hospital	Mumbai	MAHARASHTRA	400 016	India
CTRI/2010/091/001040	CTRI2010091001040	Dr. Nithya Gogtay		njgogtay@hotmail.com	022-24117821	022-24133767	Department of Clinical Pharmacology	Mumbai	MAHARASHTRA	400 012	India
CTRI/2010/091/001041	CTRI2010091001041	Dr.Vinayak Samant		drvinayaksamant@gmail.com			Dr.Samant Hospital, Navi Mumbai-400705	Mumbai	MAHARASHTRA	400705	India
CTRI/2010/091/001043	CTRI2010091001043	Dr. G.P.V. Subbaiah		subbaiahgoli@gmail.com	+91 40 23244455	+9140 23244444	Global Hospital 6-1-1070/1-4,	Hyderabad	ANDHRA PRADESH	500 004	India
CTRI/2010/091/001044	CTRI2010091001044	Dr. Rudraprasad		rudraprasad163@yahoo.com			St. Theresa's Hospital, Dr. Raj Kumar Road, Rajaji Nagar 1st Block	Not Applicable	N/A	560010	India
CTRI/2010/091/001046	CTRI2010091001046	Dr PK Jain		pramodkr_jain@yahoo.com		09415030010	Professor &amp; H.O.D,Department of Medicine, M.L.B.(Maharani Laxmi Bai) Medical College &amp; Hospital ,Jhansi	Jhansi	UTTAR PRADESH	284002	India
CTRI/2010/091/001048	CTRI2010091001048	Dr.Sanjay. S.		drsanjaysrinivas@yahoo.co.in		9901996755	Suguna Hospital, Dr Rajkumar road	Bangalore	KARNATAKA	560010	India
CTRI/2010/091/001049	CTRI2010091001049	Swapnali Raut	Compliance Oversight Lead	Swapnali.raut@pfizer.com	91-22-26525993	91-9821415224	Pfizer Limited, Patel Estate, Off S. V. Road, Jogeshwari West, Mumbai, MAHARASHTRA, 400 102, India	Mumbai	MAHARASHTRA	400102	India	Representing Pfizer Limited
CTRI/2014/09/005027	CTRI201409005027	Dr Vrisha Madhuri	professor and Head	madhuriwalter@cmcvellore.ac.in	04162232035	04162282081	Paediatric Orthopaedics unit	Vellore	TAMIL NADU	632004	India	Christian Medical College Vellore
CTRI/2015/06/005859	CTRI201506005859	Dr Prashanth Thankachan	Lecturer	praxmail@gmail.com	80-25501088	9886006166	Head of Micronutrients Division of NutritionSt Johns Research InstituteIPHCROpp to kormangala BDA complexKormangalaIndia	Bangalore	KARNATAKA	560034	India
CTRI/2010/091/001052	CTRI2010091001052	Dr R V Parameshwaran	MBBS DRM DNB (Nuclear Medicine), MNAMS, Consultant and Head of Nuclear Med PET-CT Division	parameswaran@manipalhealth.com	08025268912	08025024214	Manipal Hospital, Dept of Nuclear Med and PET-CT Division	Bangalore	KARNATAKA	560017	India
CTRI/2010/091/001054	CTRI2010091001054	DR Asmita Muthal Rathore		asmita.rathore@yahoo.com		011 28531848	217, DG III	New Delhi	DELHI	110018	India
CTRI/2010/091/001055	CTRI2010091001055	Dr Ravindra Mittal		r.mittal@zyduscadila.com	07926862362	07926868926	Cadila Healthcare Ltd.	Ahmadabad	GUJARAT	380015	India
CTRI/2012/01/002346	CTRI201201002346
CTRI/2010/091/001057	CTRI2010091001057	DR SANJAY KUMAR		sanjaykrgastro@rediffmail.com		09893056704	E-6/ HIG R-6,	Not Applicable	N/A	462 016	India
CTRI/2010/091/001058	CTRI2010091001058	Kanchan Tyagi		kanchan.tyagi@ranbaxy.com	+911244107000	+911244194218	Project Leader, MACR, Ranbaxy Research Laboratories, Ltd	Gurgaon	HARYANA	122015	India
CTRI/2012/09/003033	CTRI201209003033
CTRI/2010/091/001061	CTRI2010091001061	Kayur Mehta		kayur.mehta@gmail.com		033-24660903	37A, Southern Avenue,	Kolkata	WEST BENGAL	700029	India
CTRI/2010/091/001063	CTRI2010091001063	Dr Sanjeev Hegde	Head Clinical Development	sanjeev.hegde@relbio.com	02267678222	02267678208	Dhirubhai Ambani Life Sciences Centre Plot No. R 282 TTC Area of MIDCThane Belapur Road Rabale Navi Mumbai	Thane	MAHARASHTRA	400701	India	Reliance Life Science Pvt. Ltd
CTRI/2011/05/001716	CTRI201105001716
CTRI/2010/091/001068	CTRI2010091001068
CTRI/2010/091/001069	CTRI2010091001069	PROF. UMESH KAPIL		umeshkapil@yahoo.com, umeshkapil@gmail.com	+91-11-26588663; 26588641	+91-11-26588058; 26593383; 26594632	Department of Human Nutrition,	New Delhi	DELHI	110 029	India
CTRI/2013/03/003497	CTRI201303003497	C S Pramesh	Principal Investigator	cspramesh@gmail.com	022-24168604	022-24177070	Tata Memorial Hospital, Dr Ernest Borges Marg, Parel, Mumbai	Mumbai	MAHARASHTRA	400012	India
CTRI/2010/091/001072	CTRI2010091001072	Dr Mrs Krishna Dalal	Associate Professor	drkrishnadalal@gmail.com	01126588663	01126593215	Department of Biophysics	New Delhi	DELHI	110029	India	All India Institute of Medical Sciences
CTRI/2010/091/001073	CTRI2010091001073	Swapnali Raut	Compliance Oversight Lead	Swapnali.raut@pfizer.com	91-22-26525993	91-9821415224	Pfizer Limited, Patel Estate, Off S. V. Road, Jogeshwari West, Mumbai, MAHARASHTRA, 400 102, India	Mumbai	MAHARASHTRA	400102	India	Representing Pfizer Limited
CTRI/2010/091/001074	CTRI2010091001074	Swapnali Raut	Compliance Oversight Lead	Swapnali.raut@pfizer.com	91-22-26525993	91-9821415224	Pfizer Limited, Patel Estate, Off S. V. Road, Jogeshwari West, Mumbai, MAHARASHTRA, 400 102, India	Mumbai	MAHARASHTRA	400102	India	Representing Pfizer Limited
CTRI/2010/091/001076	CTRI2010091001076	Deepu David		deepudavid@gmail.com	(0416) 2232103	04162031	Assistant Professor	Vellore	TAMIL NADU	632004	India
CTRI/2010/091/001077	CTRI2010091001077							India		Not Applicable|N/A	India
CTRI/2010/091/001078	CTRI2010091001078	Dr M Vijay Kumar Dr Yatish Kumar HM Dr Shishir Shetty		drshishir@hotmail.com		9820102145	MNJ Institute of Oncology &amp; Regional Cancer Centre, Red Hills, Hyderabad. Sanjan Cancer Clinic, 361/A, Venkatadri Complex, 8th main, 4th block, 3rd Stage, Bhaveshwaranagar, Bangalore	Mumbai	MAHARASHTRA	400 077	India
CTRI/2010/091/001079	CTRI2010091001079	Dr.Babina.N		dr.babina@jindalnaturecure.org	080 - 23717785	080 - 23717777	INYS-MRS,Jindal nagar	Bangalore	KARNATAKA	560073	India
CTRI/2010/091/001081	CTRI2010091001081	Aman Khanna		aman.khanna@sunpharma.com	91-265-2354897	91-265-6615500	Sun Pharma, Tandalja	Vadodara	GUJARAT	390020	India
CTRI/2010/091/001086	CTRI2010091001086	DrALKakrani	HOD- Department of Medicine	kakrani@hotmail.com		020-27420185	HOD- Department of Medicine, Padmashree Dr.D.Y.Patil Pratishthan Hospital and Research Centre,	Pune	MAHARASHTRA	411018	India	Padmashree Dr.D.Y.Patil Pratishthan Hospital and Research Centre
CTRI/2011/05/001757	CTRI201105001757	Dr Kiran Marthak	Director	kiran.marthak@veedacr.com			Veeda Clinical Research Pvt Ltd, Nilkamal House, Ground Floor	Mumbai	MAHARASHTRA	400093	India
CTRI/2010/091/001089	CTRI2010091001089	Dr. Surendra Borgharkar		medical.services@sunpharma.com		02266969696	Sun Pharmaceutical Industries Ltd.Acme Plaza, Andheri Kurla Road	Mumbai	MAHARASHTRA	400059	India
CTRI/2010/091/001090	CTRI2010091001090	Sunita Taneja		drsunita.taneja@gmail.com	01146043756	01146043751-55	Society for Essential Health Action and Training	New Delhi	DELHI	110016	India
CTRI/2010/091/001091	CTRI2010091001091	Dr Krishna Dalal		drkrishnadalal@gmail.com	01126588663	01126593215	Dept of Biophysics	New Delhi	DELHI	110029	India
CTRI/2010/091/001092	CTRI2010091001092	Dr Nitin M Rathod		nitinmr@yahoo.in			Consulting Physician,Dr R N Cooper Hospital,Ville Parle (West)	Mumbai	MAHARASHTRA	400 056	India
CTRI/2010/091/001093	CTRI2010091001093	Nitya Pandita	Clinical Trial Lead	nitya.pandita@biogenidec.com	911244572370	01244572349	Biogen Idec Biotech India Pvt. Ltd.	Gurgaon	HARYANA	122002	India
CTRI/2010/091/001094	CTRI2010091001094	Hardik Dave	principal investigator	hardik.dave@veedacr.com	079-30013010	079-3001-3000	Veeda Clinical Research Pvt Ltd	Ahmadabad	GUJARAT	380015	India	Veeda Clinical Research Pvt Ltd
CTRI/2010/091/001095	CTRI2010091001095	Arvind Bagga	Professor	arvindbagga@hotmail.com	011-26588480	011-26593472	3053, Teaching Block	New Delhi	DELHI	110029	India
CTRI/2010/091/001096	CTRI2010091001096	Dr. P. Abraham		dr_pabraham@hindujahospital.com		022-24447104	P D Hinduja Hospital	Mumbai	MAHARASHTRA	400016	India
CTRI/2010/091/001097	CTRI2010091001097	Dr Ganapathi Bantwal	Professor	mallyaganapathi@rediffmail.com	08025503261	08022065649	Department of Endocrinology	Bangalore	KARNATAKA	560034	India	St.Johns Medical College hospital
CTRI/2010/091/001098	CTRI2010091001098
CTRI/2010/091/001102	CTRI2010091001102	Dr Zeeba ZakaurRab	Assistan Professor	zzrab@yahoo.co.in		0571-2402928	11-A Syed ColonyOpposite Mosque Syed Colony,New Sir Syed Nagar,Aligarh	Aligarh	UTTAR PRADESH	202 002	India	Deptt. of PediatricsJawaharlal Nehru Medical College, A.M.U.
CTRI/2010/091/001103	CTRI2010091001103	Patel Hemakshi		patel_hemakshi@yahoo.com	-----------------	02637287348	A.P.M.C College of Pharmaceutical Edu &amp; Research. Himmatnagar	Not Applicable	N/A	383001	India
CTRI/2010/091/001105	CTRI2010091001105	Dr. Himanshu Bansal		bansal.drhimanshu@gmail.com		05944-243891	Anupam Hospital	Not Applicable	N/A	263153	India
CTRI/2010/091/001106	CTRI2010091001106	Dr Deepak Bhambe		drdeepakdhambe@gmail.com		+919654807949	NARENDRA PRAKASH HEALTH CARE CENTER,	New Delhi	DELHI	110 092	India
CTRI/2010/091/001107	CTRI2010091001107	Dr Umakanth Patil	Professor & Head Pharmacology	drpatilun@yahoo.co.in		919886767811	SS Medical College &amp; Research Center,Department of Pharmacology, Room number- 1,NH 4 BypassDavanagere	Davanagere	KARNATAKA	577005	India	SS Medical College & Research Center
CTRI/2010/091/001114	CTRI2010091001114	Dr Vijay Kher		vijay.kher@rediffmail.com	0124-4834111	0124-4141414	Deptt of Nephrology &amp; Renal Transplant Medicine	Gurgaon	HARYANA	122001	India
CTRI/2010/091/001115	CTRI2010091001115
CTRI/2010/091/001116	CTRI2010091001116	Dr D Raghunadharao	Professor and Head of Medical Oncology Department	rdigumarti@gmail.com		040-23489360	Panjagutta	Hyderabad	ANDHRA PRADESH	500082	India	Nizams Institute of Medical Sciences
CTRI/2012/04/002585	CTRI201204002585	Dr Rashmi Ramachandran	Associate Professor	rashmiramachandran1@gmail.com		011-26594606	Department of AnaesthesiaAll India Institute of Medical SciencesAnsari Nagar, DelhiINDIA	New Delhi	DELHI	110029	India	AIIMS
CTRI/2010/091/001118	CTRI2010091001118	Dr Ravindra Mittal		r.mittal@zyduscadila.com	07926862362	07926868926	Cadila Healthcare Ltd.	Ahmadabad	GUJARAT	380015	India
CTRI/2010/091/001119	CTRI2010091001119	Dr Ravindra Mittal		r.mittal@zyduscadila.com	07926862362	07926868926	Cadila Healthcare Ltd.	Ahmadabad	GUJARAT	380015	India
CTRI/2010/091/001121	CTRI2010091001121	Dr Shailesh Singh	Associate Vice President DRA and R&D	shaileshs@ajantapharma.com	022-66062100	022-66062112	Ajanta Pharma Ltd., Advent,	Mumbai	MAHARASHTRA	400 067	India	Ajanta Pharma Ltd, Advent
CTRI/2010/091/001122	CTRI2010091001122	Dr Minish Jain	Consultant Medical Oncologist	drminishjain@yahoo.co.in		020-66037336	Banu Koyaji Building	Pune	MAHARASHTRA	411011	India	KEM Hospital and Research Centre
CTRI/2012/12/003273	CTRI201212003273	Dr Anup Anvikar	Scientist D	anvikar@gmail.com	01125361090	01125307122	National Institute of Malaria ResearchSector 8DwarkaNew Delhi	New Delhi	DELHI	110077	India	National Institute of Malaria Research
CTRI/2010/091/001176	CTRI2010091001176	Dr R Kishore Kumar		drkishore@thecradlebangalore.com		91-9900155001	The Cradle Maternity Hospital	Bangalore	KARNATAKA	560011	India
CTRI/2012/02/002447	CTRI201202002447	Dr Sharad Agarkhedkar	Professor and Head	ashalaka@rediffmail.com	91-20-27420439	91-20-24459570	Padmashree Dr. D. Y. Patil Medical College Hospital, Pimpri	Pune	MAHARASHTRA	411018	India	Department of Pediatrics
CTRI/2010/091/001133	CTRI2010091001133	Aparna Sinha		apsin@hotmail.com		09810035503	211	New Delhi	DELHI	110025	India
CTRI/2010/091/001135	CTRI2010091001135	Dr Sudeep Gupta		sudeepgupta04@yahoo.com	02224177201	022-24177201	Department of Medical OncologyTata Memorial Hospital, Mumbai-400012, India	Mumbai	MAHARASHTRA	632004	India
CTRI/2010/091/001136	CTRI2010091001136	Dr Shailesh Singh	Associate Vice President DRA and R&D	shaileshs@ajantapharma.com	022-66062100	022-66062112	Ajanta Pharma Ltd., Advent,	Mumbai	MAHARASHTRA	400 067	India	Ajanta Pharma Ltd, Advent
CTRI/2010/091/001138	CTRI2010091001138	Dr.Deepak Bhambe		drdeepakbhambe@gmail.com		09654807949	NARENDRA PRAKASH HEALTHCARE CLINICAL	New Delhi	DELHI	110092	India
CTRI/2010/091/001144	CTRI2010091001144	Dr Rajat Hazra	Sr. Manager - Project Manager	rhazra@clinirx.com			7th Floor, Tower D, Unitech Cyber Park, Sector-39	Gurgaon	HARYANA	122001	India
CTRI/2010/091/001145	CTRI2010091001145
CTRI/2010/091/001153	CTRI2010091001153	Amit Nasa	Project Leader	amit.nasa@ranbaxy.com	01244016855	01244194344	Project Leader, Ranbaxy Laboratories Ltd.	Gurgaon	HARYANA	122015	India	Ranbaxy Research Laboratories
CTRI/2010/091/001154	CTRI2010091001154	Dr.Deepak Bhambe		drdeepakbhambe@gmail.com		09654807949	NARENDRA PRAKASH HEALTHCARE CLINICAL	New Delhi	DELHI	110092	India
CTRI/2010/091/001161	CTRI2010091001161	Dr Maya Vedamurthy		mayavedamurthy@yahoo.com	044-42857296	044-26453373	RSV Clinic,259/3, Kilpauk Garden Road, Kilpauk Chennai	Chennai	TAMIL NADU	600010	India
CTRI/2010/091/001164	CTRI2010091001164	Dr Manjunath Ajanal	PG Scholar	manju.ajanal@gmail.com	083124242157	09036616510	Dr.Manjunath ajanal PG Scholar Dept of Dravyaguna KLEUs BMK Ayurveda medical college Belgaum	Belgaum	KARNATAKA	590003	India
CTRI/2010/091/001168	CTRI2010091001168	Dr.Babina.Nandkumar		dr.babina@jindalnaturecure.org	080-23717785	080-23717777	INYS-medical research society.Jindal Nagar	Bangalore	KARNATAKA	560073	India
CTRI/2010/091/001169	CTRI2010091001169	S.N.Murthy		cmo@jindalnaturecure.org	080-23717785	080-23717777	INYS-Medical Research Society.Jindal Nagar	Bangalore	KARNATAKA	560073	India
CTRI/2010/091/001170	CTRI2010091001170	Mrs.Sethu		sethuvnair@gmail.com	080-23717785	080-23717777	INYS-Medical Research Society.Jindal Nagar	Bangalore	KARNATAKA	560073	India
CTRI/2010/091/001171	CTRI2010091001171	S.N.Murthy		cmo@jindalnaturecure.org	080-23717785	080-23717777	INYS-Medical Research Society.Jindal Nagar	Bangalore	KARNATAKA	560073	India
CTRI/2010/091/001177	CTRI2010091001177
CTRI/2010/091/001178	CTRI2010091001178	Dr Sanjay Maroo	Sr GM	sanjaymaroo@troikaapharma.com		79-26856242	Troikaa Pharmaceuticals Limited	Ahmadabad	GUJARAT	380 054	India
CTRI/2010/091/001179	CTRI2010091001179	Dr Sanjay Maroo	Sr.GM	medicalservices@troikaapharma.com	079-26856246	079-26856242	Troikaa Pharmaceuticals Limited	Ahmadabad	GUJARAT	380054	India	Medical services Department
CTRI/2010/091/001186	CTRI2010091001186	Dr Anoop Misra		anoopmisra@gmail.com	011-26588297	011-42776222	FORTIS Flt.Lt. Rajan Dhall Hospital	New Delhi	DELHI	110070	India
CTRI/2015/06/005944	CTRI201506005944	Lalit Kumar	Professor	stemcellaiims@yahoo.co.in		011-26593405	Room No 245, Department of Medical Oncology	New Delhi	DELHI	110029	India	Department of Medical Oncology, AIIMS
CTRI/2010/091/001190	CTRI2010091001190	Dr. Rashmi Kashyap		rashmikashyap09@yahoo.in	01722609360	01722621222	# 1155-B	Not Applicable	N/A	160030	India
CTRI/2010/091/006131	CTRI2010091006131	Dr. Georgi Abraham		abraham_georgi@yahoo.com	+91-44-26565510	+91-44- 26561801	Madras Medical Mission	Chennai	TAMIL NADU	600 037	India
CTRI/2011/08/001972	CTRI201108001972
CTRI/2011/07/001898	CTRI201107001898
CTRI/2010/091/006136	CTRI2010091006136	Prabhat Chandra Mondal	Junior Resident	prabhatmndl@yahoo.co.in		9434438616	B. S Medical College	Bankura	WEST BENGAL	722102	India
CTRI/2010/091/006138	CTRI2010091006138							India		Not Applicable|N/A	India
CTRI/2011/091/000084	CTRI2011091000084	Dr Anantha Prasad Holla P	Principal Investigator (MBBS, MD Dermatology)	draphp@gmail.com		09911850985	3rd Floor, Max Medcentre	New Delhi	DELHI	110017	India	CIDP Biotech India Pvt. Ltd.
CTRI/2011/091/000088	CTRI2011091000088	Dr. Shalini Suralkar		nisuralkar@hotmail.com	022-25763311	022-25763333	Dr. L.H. Hiranandani Hospital, Hillside Avenue,	Mumbai	MAHARASHTRA	400076	India
CTRI/2011/11/002135	CTRI201111002135	Dr Alok Srivastava	Prof and Head, Department of Haematology	aloks@cmcvellore.ac.in	914162226449	914162282352	Department of Haematology,Christine Medical College, Vellore	Vellore	TAMIL NADU	632004	India
CTRI/2011/06/001813	CTRI201106001813	Dr BS Chandrashekhar	Principal Investigator	cutisclinic@gmail.com		9740091155	Cutis Clinic, 20, 3rd cross, Opp. Chandra Layont, New Police Station, Chandra layout, Vijaynagar, banglore	Bangalore	KARNATAKA	560040	India
CTRI/2011/091/000093	CTRI2011091000093	Prof V Seshiah	Chairman	vseshiah@gmail.com	044-26640660	044-26641414	Dr V Seshiah Diabetes Research Institute, 729 P H Road, Aminjikarai	Chennai	TAMIL NADU	600 029	India	Dr V Seshiah Diabetes Research Institute
CTRI/2011/091/000095	CTRI2011091000095	Prof Sanjay Zodpey		sanjay.zodpey@iiphd.org	01244722901	01244722900	Indian Instiute of Public Health-Delhi	Gurgaon	HARYANA	122002	India
CTRI/2011/091/000099	CTRI2011091000099	Dr Rajiv Yeravdekar		dean@sihspune.org		02025658012	Dean, Faculty of Health sciences, Symbiosis International University	Pune	MAHARASHTRA	411004	India
CTRI/2011/10/002084	CTRI201110002084	Priya Dsouza	Compliance Oversight Lead	Priya.Dsouza@Pfizer.com	91-22-26525993	91-9987764530	Pfizer Limited, Patel Estate, Off S. V. Road, Jogeshwari West, Mumbai, MAHARASHTRA, 400 102, India	Mumbai	MAHARASHTRA	400 102	India	Representing Pfizer Limited
CTRI/2011/03/001655	CTRI201103001655
CTRI/2011/05/001763	CTRI201105001763	Dr Inian S	Associate Professor.	inians@cmcvellore.ac.in		0416-2282079	Department of General Surgery Unit 3,CHRISTIAN MEDICAL COLLEGE &amp; HOSPITAL, VELLORE.TAMIL NADU.	Vellore	TAMIL NADU	632004	India
CTRI/2018/02/012187	CTRI201802012187	Dr C Gopalan	President, Nutrition Foundation of India	nutritionfoundationofindia@gmail.com	011-26857814	011-26962615	C  13, Qutab Institutional Area, New Delhi 110016.	South	DELHI	110016	India
CTRI/2011/05/001741	CTRI201105001741	Dr Mukta Sachdev	Principal Investigator	mukta.sachdev@mscr.in	91-80-41125934	91-80-40917253	MS Clinical Research Pvt LtdMezzanine Floor Classic Court	Bangalore	KARNATAKA	560025	India
CTRI/2011/04/001689	CTRI201104001689	Dr Ravindra Mittal		r.mittal@zyduscadila.com	079-26862362	079-26868211	Medical Advisor &amp; Head - Regulatory Affairs,Cadila Healthcare Ltd.Zydus Tower, Satellite Cross Roads, Ahmedabad	Ahmadabad	GUJARAT	380015	India
CTRI/2012/06/002750	CTRI201206002750	Jayanti Vasekar	Director	jayanti.mathur@quintiles.com	912027032536	912020266087	Quintiles Navigating the new health301-A-1 Leela Business ParkMV RoadAndheri EastMumbai	Mumbai	MAHARASHTRA	400059	India	Quintiles Navigating the new health
CTRI/2011/04/001658	CTRI201104001658	Dr Bina Naik	Medical and Managing Director	bina.naik@vibgyorcare.com	917926563942	917926565076	Overall Trial Coordinator,Medical and Managing Director, Vibgyor Scientific Research Pvt Ltd.45, World Business House, Near Parimal Garden, Ellisbridge	Ahmadabad	GUJARAT	380006	India	Vibgyor Scientific Research Pvt Ltd
CTRI/2011/03/001653	CTRI201103001653	Dr Arani Chatterjee	Senior Vice President	aranichatterjee@panaceabiotec.com	011-41578085	011-41679000	Senior Vice President-CRDB-1 Extn/G-3, Mohan Co-op. Industrial Estate, Mathura Road New Delhi	New Delhi	DELHI	110044	India
CTRI/2011/06/001777	CTRI201106001777	Swapnali Raut	Compliance Oversight Lead	Swapnali.raut@pfizer.com	91-022-26525993	91-9821415224	Pfizer Limited, Patel Estate, Off S. V. Road, Jogeshwari West, Mumbai, MAHARASHTRA, 400 102, India	Mumbai	MAHARASHTRA	400 102	India	Representing Pfizer Limited
CTRI/2011/03/001652	CTRI201103001652	Dr Rajiv Joshi	Principal Investigator	rsjdr@rediffmail.com	02266758854	02266758851	Principal InvestigatorC.L.A.I.M.S. Pvt. Ltd.4th Floor, B wing, Modi HouseC-10, Dalia Industrial Estate,New Link Road, Andheri (W)Mumbai	Mumbai	MAHARASHTRA	400058	India
CTRI/2011/07/001904	CTRI201107001904	Dr Nikhil Tandon	Principal Investigator	nikhil_tandon@hotmail.com		91-9818211663	ProfessorDepartment of Endocrinology, All India Institute of Medical Sciences, New Delhi, India	New Delhi	DELHI	110029	India	AIIMS, New Delhi
CTRI/2011/05/001752	CTRI201105001752	Dr Mahesh Suryavanshi	Head Medical Affair	mahesh.suryavanshi@novartis.com	912224954112	912224958568	Novartis Heathcare Private LimitedSandoz House, Dr. Annie Besant Road, Worli,	Mumbai	MAHARASHTRA	400018	India	Novartis
CTRI/2011/04/001659	CTRI201104001659	Dr Surendra Borgharkar	Medical Advisor	medical.services@sunpharma.com	02228212010	02266969696	Sun Pharmaceutical Industries Ltd.	Mumbai	MAHARASHTRA	400059	India	Sun Pharmaceutical Industries Ltd.
CTRI/2011/07/001870	CTRI201107001870	Nishant Naniah	Associate Clinical Team Lead	nishant.naniah@quintiles.com	918066552018	919986660974	Quintiles Research Private LimitedFourth Floor, Nitesh Timessquare, NO 8 M.G. Road	Bangalore	KARNATAKA	560011	India
CTRI/2011/04/001669	CTRI201104001669	Mr Ataali Shaikh	General Manager	shaikh.ataali@kendle.com	1244536301	911244536300	General Manager, Kendle India Pvt Ltd.Unit 002, Ground Floor,Tower C, Cyber Park, Sector 39,Gurgaon-122001Haryana, India	Gurgaon	HARYANA	122001	India	Kendle India
CTRI/2011/04/001664	CTRI201104001664
CTRI/2011/05/001712	CTRI201105001712	Dr Pankaj Kumar Jha	Assistant General Manager	pankajjha@lambda-cro.com	0794020-2022	07940202481	Clinical Pharmacology &amp; Medical AffairsLambda Therapeutic Research Ltd	Ahmadabad	GUJARAT	386001	India
CTRI/2011/05/001711	CTRI201105001711	Dr Dharmesh Domadia	Prinicipal Investigator	dharmesh.domadia@veedacr.com	91-79-30013010	91-79-30013000	Veeda Clinical Research Pvt. Ltd.Shivalik Plaza-A, Near I.I.M., AmbawadiAhmedabad  380 015, India	Ahmadabad	GUJARAT	380 015	India	Veeda Clinical Research Pvt. Ltd.
CTRI/2011/11/002118	CTRI201111002118
CTRI/2011/10/002071	CTRI201110002071	Dr Anoop S	PG student	anoopperio@gmail.com		8891264263	Post Graduate StudentDepartment of PeriodonticsP M S College of Dental Science and Researchgolden hillsvattaparatrivandrum	Thiruvananthapuram	KERALA	695028	India
CTRI/2011/07/001867	CTRI201107001867	Nishant Naniah	Associate Clnical Project Manager	nishant.naniah@quintiles.com	918066552018	919986660974	Quintiles Research Private Limited Fourth Floor, Nitesh Timessquare, No. 8 M.G. Road	Bangalore	KARNATAKA	560011	India	Quintiles Research Private Limited
CTRI/2011/05/001707	CTRI201105001707	Renu Raju	Professor of Opthalmology	renuraju@hotmail.com		04162284292	Professor of OpthalomologyDepartment of OpthalmologySchell Eye HospitalChristian Medical CollegeVelllore	Vellore	TAMIL NADU	632002	India	Christian Medical College
CTRI/2011/08/001963	CTRI201108001963
CTRI/2011/12/002189	CTRI201112002189	Dr Shekhar Shriram Ambardekar	Principal Investigator	shekhar.ambardekar@gmail.com		9821060497	Girishekhar Medical Centrea-103 OM Sai Vishwakarma Darshan ShahjiRaje Marg KoldonGri Andheri (E)	Mumbai (Suburban)	MAHARASHTRA	4000069	India
CTRI/2011/07/001881	CTRI201107001881
CTRI/2011/04/001678	CTRI201104001678	D A ASIR JOHN SAMUEL	POST GRADUATE STUDENT	asirjohnsamuel@gmail.com		9481939806	POST GRADUATE STUDENT,Department of Physiotherapy,Manipal College Of Allied Health Sciences,Manipal University,Manipal, Udupi District,Karnataka.	Udupi	KARNATAKA	576104	India	Manipal University
CTRI/2011/04/001671	CTRI201104001671	Deepthi VS	Dental Doctor and MDS Student	deepthivs@gmail.com		9745309151	Department of Prosthodontics, Govt. Dental College, Thiruvananthapuram,Kerala - 695011	Thiruvananthapuram	KERALA	695011	India	Government dental College, Thiruvananthapuram
CTRI/2011/06/001785	CTRI201106001785	Nitin Sudhakar Kekre	Professor and Head	uro2@cmcvellore.ac.in		0416-2282111	Department of Urology,Christian Medical College,Vellore	Vellore	TAMIL NADU	632004	India	Department of Urology
CTRI/2011/07/001899	CTRI201107001899	Dr Debashish Hota	Associate professor	debhota@gmail.com			Dept of PharmacologyPGIMERChandigarh	Chandigarh	CHANDIGARH	160012	India	PGIMER
CTRI/2011/04/001660	CTRI201104001660	geeta jagannath doppa	associate professor	geetadoppa@rediffmail.com	08257233408	08257234263	associate professordept of obst and gynecKVG Medical CollegeSULLIA	Dakshina Kannada	KARNATAKA	574327	India	K.V.G.Medical college
CTRI/2011/07/001913	CTRI201107001913	Dr Rajesh Malhotra	Professor	rmalhotra62@hotmail.com			Department of OrthopedicsRoom No. 5019, Teaching BlockAll India Institute of Medical Sciences (AIIMS), Ansari Nagar, New Delhi, India	New Delhi	DELHI	110025	India
CTRI/2011/06/001792	CTRI201106001792	Dr Shivarama Varambally	Associate Professor	ssv.nimhans@gmail.com	080-26576465	080-26995253	Department of Psychiatry, National Institute of Mental Health and Neuro Sciences, Dharmaram College PO, Hosur Road, Bangalore	Bangalore	KARNATAKA	560029	India	National Institute of Mental Health and Neurosciences
CTRI/2011/05/001733	CTRI201105001733	Dr Tanveer Maksud	Medical Oncologist	tanveermaksud@yahoo.com	02612641004	02612641000	Medical Oncologist, Oncology Department,Bharat Cancer Hospital and Research Institute,Opp HP Petrol Pump, Surat Bardoli Road, Saroli, Surat395010,Gujarat, India	Surat	GUJARAT	395010	India	Medical Oncologist
CTRI/2011/10/002049	CTRI201110002049	Dr Vinod Malik	Consulatant and vice chairman, Deptt. of surgery	svmalik@yahoo.com	011-25861002	011-42251358	Dr Vinod Malik, Consulatant and vice chairman, Deptt. of surgery,	New Delhi	DELHI	110060	India
CTRI/2011/12/002259	CTRI201112002259	Dr Hemant Deepak Shewade	Junior Resident	hemantjipmer@gmail.com		09815927887	Junior Resident,Dept of Community Medicine, School of Public Health, PGIMER, Chandigarh	Chandigarh	CHANDIGARH	160012	India
CTRI/2011/03/001651	CTRI201103001651	Aman Khanna MD	Principal Investigator	aman.khanna@sunpharma.com		91-265-2350789	Principal InvestigatorSun Pharmaceutical Industries Ltd,Tandalja, VadodaraIndia	Vadodara	GUJARAT	390 020	India
CTRI/2011/04/001663	CTRI201104001663	Dr Anju Thomas	Dentist, PG Student in MDS	anjuandsunil@yahoo.co.in		9605481085	P.G Student,Dept. of PedodonticsGovt. Dental College, Thiruvananthapuram, Kerala.	Thiruvananthapuram	KERALA	695011	India
CTRI/2011/04/001702	CTRI201104001702	Dr Chander Shekhar	Scientist F	shekharc57@gmail.com	91-11-26588755	91-9810118206	Scientist FDivision of Reproductive Health and NutritionIndian Council of Medical ResearchV Ramalingaswami BhawanAnsari NagarNew Delhi - 110029India	New Delhi	DELHI	110029	India	Indian Council of Medical Research
CTRI/2011/05/001755	CTRI201105001755	DR ANOOP SARAYA	PROFESSOR	anoopgetrial@yahoo.com			R NO -3068,TEACHING BLOCKDEPTT OF GASTROENTEROLOGYAIIMSANSARI NAGAR	South	DELHI	110029	India	AIIMS
CTRI/2011/09/002030	CTRI201109002030	MONIKA ABBI	Research Scientist	monika.abbi@ranbaxy.com		01244194218	Research Scientist, Medical Affairs and Clinical Research, Ranbaxy Research Laboratories, Ltd	Gurgaon	HARYANA	122015	India
CTRI/2011/04/001674	CTRI201104001674	Dr Suresh Hariraram Advani	Director, Department of Oncology	shadvani2000@yahoo.com	91-22-23520508	91-22-66573232	Dr. Suresh Hariram AdvaniDirector, Department of Oncology,Jaslok Hospital &amp; Research Centre 15, Dr. G. Deshmukh Marg,Mumbai,Maharashtra-400026	Mumbai	MAHARASHTRA	400026	India	Principal Investigator
CTRI/2011/04/001680	CTRI201104001680	geeta jagannath doppa	associate professor	geetadoppa@rediffmail.com	08257233408	08257234263	associate professordept of Obstet and GynecK.V.G.Medical CollegeSullia	Dakshina Kannada	KARNATAKA	574327	India	K.V.G.Medical college
CTRI/2011/05/001768	CTRI201105001768	Dr Vaijayanti Gaikwad	Consultant Investigator	drvag1069@gmail.com		09769660448	A1-104, Jagruti C.H.S,Kajupada, Barvenagar, Ghatkopar,(West) Munbai	Mumbai	MAHARASHTRA	400086	India	Standev Research Pvt. Ltd.
CTRI/2011/03/001654	CTRI201103001654	SNMurthy	Chief medical officer	CMO@jindalnaturecure.org			Chief medical officerINYS Medical Research Society .Jindal NagarTumkur Road Bangalore	Bangalore	KARNATAKA	560073	India
CTRI/2011/03/001656	CTRI201103001656	SNMurthy	CMO	cmo@jindalnaturecure.org			Chief Medical OfficerINYS Medical Research SocietyJindal NagarTumkur RoadBangalore	Bangalore	KARNATAKA	560073	India
CTRI/2011/04/001665	CTRI201104001665	SNMurthy	CMO	cmo@jindalnaturecure.org		23717777	Chief Medical OfficerInstitute Of Naturopathy and Yogic Sciences Medical Research Society (INYSMRS)Jindal NagarTumkur RoadBangalore	Bangalore	KARNATAKA	560073	India
CTRI/2011/04/001662	CTRI201104001662	Dr Rajiv Joshi	Principal Investigator	rsjdr@rediffmail.com	66758854	66758851	Dr. Rajiv JoshiPrincipal Investigator,C.L.A.I.M.S. Pvt. Ltd.4th Floor, B wing, Modi House, C-10, Dalia Industrial Estate,New Link Road, Andheri (W)Mumbai -400 058	Mumbai	MAHARASHTRA	400058	India
CTRI/2012/12/003232	CTRI201212003232	Dr S S Iyengar	Cheif Scientific Coordinator	shamiyengar@airtelmail.in	-	09845116933	Lotus Clinical Research Academy Pvt Ltd, 147/F. 8th Main, 3rd block, Koramangala, Bangalore	Bangalore	KARNATAKA	560034	India	Scientific Advisor-Lotus Clinical Research Academy Pvt Ltd,
CTRI/2011/04/001679	CTRI201104001679	Dr Usha Sriram	Director	aceergroup@gmail.com	044-24460760	9840019905	DirectorACEER Health 7/12, 15TH cross Street, Shastri Nagar, Adyar, Chennai 600020	Chennai	TAMIL NADU	600020	India
CTRI/2011/04/001673	CTRI201104001673	Dr Sadashiv Bhole	Urologist	sadashivbhole@gmail.com		9822041307	Ketaki Nursing Home and Urology Center,Beside Suretech Hospital, Dhantoli,Nagpur	Nagpur	MAHARASHTRA	440012	India	Urologist
CTRI/2011/12/002277	CTRI201112002277	Dr Alok Thakar	Additional Professor	drathakar@gmail.com	26588142	9868397471	Room no 4058, 4th Floor, Department of ENT, Teaching Block, AIIMS, Ansari Nagar, New Delhi	South	DELHI	110029	India	AIIMS
CTRI/2011/04/001661	CTRI201104001661	DrRakesh Patel	Principal Investigator	rakesh.patel@lambda-cro.com	07940202021	079402022287	Principal InvestigatorLambda Therapeutic Research Pvt Ltd Opp Gujarat High court Ahmedabad.	Ahmadabad	GUJARAT	386001	India	NIL
CTRI/2011/04/001670	CTRI201104001670	Anantha Prasad Holla P	Principal Investigator (MBBS, MD Dermatology)	draphp@gmail.com	011-40793386	9911850985	Principal Investigator,3rd Floor, Max Medcentre, N-110, Panchsheel Park, New Delhi	New Delhi	DELHI	110017	India
CTRI/2011/04/001668	CTRI201104001668
CTRI/2014/08/004853	CTRI201408004853	Dipankar Sircar	Asst Prof Dept Of Nephrology	deepsircar@gmail.com		9433407355	Dept. of Nephrology IPGMER kOLKATA Acharya jagadish Chandra Bose Road KOLKATA 20	Kolkata	WEST BENGAL	pin 70000	India	Institute of Postgraduate Medical Education and Research, Kolkata
CTRI/2011/06/001802	CTRI201106001802	DR PRABHAKAR	JUNIOR RESIDENT	prabhaobs@gmail.com		09567098231	junior resident,DEPT OF RADIOTHERAPY,MEDICAL COLLEGE HOSPITAL, TRIVANDRAM. prabhaobs@gmail.com	Thrissur	KERALA	695011	India	kerala university of health sciences
CTRI/2011/04/001676	CTRI201104001676	Dr Shashikant Janardan Apte		shashikant.apte@gmail.com	91-20-25459117	91-9822404983	Dr. Shashikant Janardan Apte Head of the Department Hematology &amp; Bone Marrow Unit Room No:09, Opd No:09 Sahyadri Speciality Hospital, 30C , Erandawane , Karve Road,Pune-411 004, MAHARASHTRA, India	Pune	MAHARASHTRA	411004	India
CTRI/2011/05/001719	CTRI201105001719
CTRI/2011/04/001677	CTRI201104001677	Dr S Thanikachalam	Chairman and Director, Cardiac Care Centre	stsrmc@yahoo.com	091-44-24766990	091-44-24766991	Chairman and Director,Cardiac Care Centre, Sri Ramachandra University1, Ramachandra Nagar, Porur,Chennai - 600116, India	Chennai	TAMIL NADU	600116	India	Deemed University
CTRI/2011/06/001798	CTRI201106001798	Dr S J Apte	HOD Hematology & BMT unit	shashikant.apte@gmail.com	009102025459117	00912025403040	Sahyadri Speciality Hospital 30CDept. of Haematology &amp; BMT UnitErandawana, Karve Road Pune, Maharashtra India 411 040	Pune	MAHARASHTRA	411 040	India
CTRI/2011/04/001697	CTRI201104001697	Dr Shalini Rajesh	Consultant Diabetologist	rajshavi@yahoo.co.in	080-27832648	080-27835000	Narayana Hrudayalaya, No. 258/A, Bommasandra Industrial Area, Anekal Taluk, Hosur Road, Bangalore	Bangalore	KARNATAKA	560099.	India
CTRI/2011/04/001693	CTRI201104001693	DrVariamala	Principal Investigator	drvairamalamd@gmail.com		09444280888	New no 61, Old no 31,Ponniamman Koil Street,Kottur, Chennai	Chennai	TAMIL NADU	600 085	India
CTRI/2011/07/001889	CTRI201107001889	Dilip Mathai	Professor	dilipmathai@yahoo.com	04162211991	04162282804	IDTRCIV Floor SP ComplexIda Scudder RoadVellore	Vellore	TAMIL NADU	632004	India
CTRI/2011/04/001701	CTRI201104001701	Dr Satish Chandra Girimaji	Professor	girimaji@nimhans.kar.nic.in	080-26564830	080-26995266	NIMHANS, Hosur Road, Bangalore	Bangalore	KARNATAKA	560029	India	Dept of Child and Adolescent Psychiatry
CTRI/2011/07/001871	CTRI201107001871	DRTRAJKUMAR	PROFESSOR AND HEAD, DEPT. OF MOLECULAR ONCOLOGY	drtrajkumar@gmail.com	04424912085	04422350340	CANCER INSTITUTE (WIA)ADYARCHENNAI	Chennai	TAMIL NADU	600020	India	CANCER INSTITUTE (WIA)
CTRI/2011/04/001683	CTRI201104001683	Ataali shaikh	General Manager	shaikh.ataali@kendle.com	911244536301	911244536300	General Manager, Kendle India Pvt Ltd.Unit 002, Ground Floor,Tower C, Cyber Park, Sector 39,	Gurgaon	HARYANA	122001	India	Kendle India
CTRI/2011/04/001691	CTRI201104001691	Dr Ranjan Rawal	Head Of Department	ranjancraval@gmail.com	07926577622	07926577621	Dept of Dermatology, V.S. Hospital, Skin OPD, 1st Floor, Ellis Bridge, Ahmedabad	Ahmadabad	GUJARAT	380006	India
CTRI/2011/04/001688	CTRI201104001688	Dr Sharmila Agarwal	Associate Professor, Radiation Oncology	sac1712@gmail.com		09821198706	Prince Aly Khan Hospital, Aga Hall, Nesbit Road, Mazagaon, Mumbai	Mumbai	MAHARASHTRA	400 010	India	Prince Aly Khan Hospital
CTRI/2011/04/001685	CTRI201104001685	Saravanan VR	Consultant	saravananvr@gmail.com	04222593030	09884017174	Aravind Eye Hospital, Avinashi Road, Coimbatore	Coimbatore	TAMIL NADU	641014	India	Aravind Eye Hospital
CTRI/2011/08/001951	CTRI201108001951	Dr S Rajasekaran	Director and Head	sr@gangahospital.com	91-422-2451444	91-422-2485000	313 Mettupalayam RoadCoimbatore	Coimbatore	TAMIL NADU	641043	India	Ganga Hospital
CTRI/2011/05/001729	CTRI201105001729	Dr K R Raveendra	Physician & Cardiologist	drkrraveendra@gmail.com			Srinivasa Clinic &amp; Diabetic Care Centre,Girinagar,BangaloreKARNATAKA	Bangalore	KARNATAKA	560050	India	Karnataka university
CTRI/2011/05/001721	CTRI201105001721	Dr Rajiv Joshi	Principal Investigator	rsjdr@rediffmail.com	66758854	66758851	C.L.A.I.M.S. Pvt. Ltd.4th Floor, B wing, Modi HouseC-10, Dalia Industrial Estate,New Link Road, Andheri (W)Mumbai	Mumbai	MAHARASHTRA	400058	India
CTRI/2011/05/001764	CTRI201105001764	DrHarishkumar Lalan	Principle Investigator	harishkumar.lalan@raptimresearch.com		09820703576	Raptim Research Ltd.A-226, M.I.D.C., T.T.C., Industrial Area,Mahape, Navi Mumbai	Thane	MAHARASHTRA	400701	India
CTRI/2011/05/001738	CTRI201105001738	S Anjali	Post Graduate Student (Physiotherapy)	ureachanju@gmail.com		09880461435	Dept of Physiotherapy, Manipal College of Allied Health Sciences (MCOAHS) Manipal University,Manipal	Udupi	KARNATAKA	576104	India
CTRI/2011/06/001848	CTRI201106001848	Dr M Rajeswari	In-Charge- Dept of Contact Lenses	graji@snmail.org	28254180	28271616	18 College RoadChennai	Chennai	TAMIL NADU	600 006	India	Vision Research Foundation
CTRI/2011/06/001845	CTRI201106001845	Dr Bhaskar Srinivasan	Cornea Consultant	drbsn@snmail.org	28254180	28271616	18 College RoadChennai 600 006	Chennai	TAMIL NADU	600 006	India	Vision Research Foundation
CTRI/2011/07/001859	CTRI201107001859	Dr Puneet Agarwal	Consultant Neurologist	pgpuneet@gmail.com	91-11-66116677	91-11-66115050	Max Super Speciality Hospital Saket New Delhi	New Delhi	DELHI	110017	India
CTRI/2011/12/002236	CTRI201112002236
CTRI/2011/12/002302	CTRI201112002302	Dr Ashok Seth	Chairman and Chief Cardiologist	ashok.seth@fortishealthcare.com		01147135000	Fortis Escorts Heart Institute &amp; Research CenterOkhla RoadNew Delhi	South	DELHI	110025	India	Fortis Escorts Heart Institute
CTRI/2011/06/001840	CTRI201106001840	DrVarsha Kiron	PG Registrar	kironvarsha@gmail.com			Department of General MedicineChristian Medical CollegeVellore-632004	Vellore	TAMIL NADU	632004	India
CTRI/2011/10/002036	CTRI201110002036	Dr Y K GUPTA	Professor and Head	yk.ykgupta@gmail.com	91-11-26588663	91-11-26593282	Dr.Y.K.GUPTA,Professor and Head,Department of Pharmacology,All India Institute of Medical Sciences,Ansari Nagar, New Delhi.	New Delhi	DELHI	110029	India
CTRI/2011/10/002060	CTRI201110002060	Dr Nagashayana G	Principal investigator	nagashayana_g@lotuslabs.com		91-808022370912	Lotus Labs Pvt. Ltd.,Centre for Clinical and Pharmaceutical ResearchNo. 07, Jasma Bhavan RoadMillers Tank Bed Area, Opp. Gurunanak BhavanVasanthanagar, Bangalore � 560 052 India	Bangalore	KARNATAKA	560 052	India	Lotus Labs Pvt. Ltd., Centre for Clinical and Pharmaceutical Research
CTRI/2011/12/002257	CTRI201112002257
CTRI/2013/03/003477	CTRI201303003477	Dr Manav Rakshak	Consultant Oncologist	manavrakshak@hotmail.com		09810023205	Manac Rakshak Cancer Hospitals Pvt Ltd, 125, Pocket-2, Jasola, Kalindi Kunj Road, Near Apollo Hospital, New Delhi	New Delhi	DELHI	110044	India
CTRI/2011/07/001875	CTRI201107001875	Dr Mukta Sachdev	Principal Investigator	mukta.sachdev@mscr.in	91-80-41125934	91-80-40917253	MS Clinical Research Pvt. LtdMezzanine Floor, Classic court	Bangalore	KARNATAKA	560025	India	Karnataka Medical Council
CTRI/2011/06/001828	CTRI201106001828	DrSatyajeet Misra	Assistant Professor, Anaesthesia	misrasatyajeet@gmail.com	0471-2446433	9995360956	Department of AnaesthesiaSree Chitra Tirunal Institute for Medical Sciences and Technology, Trivandrum	Thiruvananthapuram	KERALA	695011	India	Sree Chitra Tirunal Institute for Medical Sciences and Technology, Trivandrum
CTRI/2011/09/002011	CTRI201109002011	DRSUNIL GOTHWAL	JUNIOR RESIDENT	dr.sunilgothwal@gmail.com		09808373340	DEPARTMENT OF PEDIATRICS,L.L.R.M.MEDICAL COLLEGE MEERUT (U.P.)	Meerut	UTTAR PRADESH	250004	India
CTRI/2014/01/004350	CTRI201401004350	DrAnit Singh	Asst. Medical Director	anits@bharatbiotech.com	914023480560	914023480567	Bharat Biotech International LtdGenome Valley, Shameerpet Hyderabad Andhra Pradesh	Hyderabad	ANDHRA PRADESH	500 078	India	Bharat Biotech International Ltd
CTRI/2011/06/001830	CTRI201106001830	Dr Upendra Kaul	Executive director and Dean- Cardiology	ukaul@vsnl.com	011-26825013	011-47134231	Fortis Escorts Heart Institute and Research CentreOkhla Road, New Delhi, India	South	DELHI	110025	India	Fortis Escorts Heart Institute and Research Centre
CTRI/2011/07/001882	CTRI201107001882	Dr Bijo Paul	Junior Resident	drbijopaul@gmail.com		9895025274	Dr.Bijo Paul,Junior Resident,Dept. Of Orthopaedics,Govt. Medical College,Trivandrum	Thiruvananthapuram	KERALA	695011	India	Govt. Medical College, Trivandrum
CTRI/2011/10/002057	CTRI201110002057	Parul Saraf	post graduate student	parul_saraf@yahoo.com		918971033176	Manipal college of allied health sciencesDept of physiotherapymanipal universitymadhav nagarMANIPAL	Udupi	KARNATAKA	576104	India	manipal university
CTRI/2011/10/002044	CTRI201110002044	DrVanithaMuralikumar	Principal	principal.ayur@saimedical.com	04422512121	09176677750	Sri SaiRam Ayurveda Medical College and Research Centre,SaiLeo Nagar,Ponthandalam,Chennai	Kancheepuram	TAMIL NADU	600044	India	Department of AYUSH,NewDelhi and The T.N.Dr.M.G.R.Medical University,Chennai
CTRI/2011/06/001847	CTRI201106001847	Dr Mamta Sethi	Attending Consultant	mittaldrmamta@yahoo.com			Department Of Anaesthesiology and Pain managementMax Super Speciality Hospital2 press enclave road Saket New Delhi	New Delhi	DELHI	1100017	India	Department Of Anaesthesiology and Pain managementMax Super Speciality Hospital Saket New Delhi
CTRI/2012/03/002483	CTRI201203002483	Dr Saphalta Baghmar	Senior Resident	drbsaphalta@gmail.com		9811446828	Department of Medical OncologyDr. Bhim Rao Ambedkar Institute and Rotrary Cancer Hospital, AIIMS, New Delhi	South	DELHI	110029	India
CTRI/2012/09/003015	CTRI201209003015	Paulomi Sudhir	Associate Professor	paulomisudhir@yahoo.com	918026564830	918026995180	Dept of Clinical Psychology,NIMHANS, Hosur Road,Bangalore	Bangalore	KARNATAKA	560029	India	NIMHANS
CTRI/2011/09/002000	CTRI201109002000	Dr Chakrapani Bhardwaj	Principal Investigator	drchakrapanibhardwaj@gmail.com	-	09899303962	Sandhya Medical Chamber,No 3/1140, Vasundhra,Ghaziabad	New Delhi	DELHI	201012	India	-
CTRI/2011/07/001911	CTRI201107001911	Seema Damakale	Project Manager	seema.d@vediclifesciences.com	02266941179	02242025711	Vedic Lifesciences Pvt. Ltd.118, B wing, Morya House,off Link road, Andheri (West), Mumbai.	Mumbai	MAHARASHTRA	400053	India	Vedic Lifesciences Pvt. Ltd.
CTRI/2011/07/001880	CTRI201107001880	Dr Shalu Kasliwal	Principal Investigator	skasliwal@baresearchindia.com	07966135602	07966135657	BA Research India Limited Opp. Pushparaj Towers, Bodakdev, Ahmedabad	Ahmadabad	GUJARAT	380054	India
CTRI/2011/11/002103	CTRI201111002103	Dr Alok Srivastava	Country PI	aloks@cmcvellore.ac.in	914162226499	914162282352	Deparment of Hematology	Vellore	TAMIL NADU	632004	India	Head of Department
CTRI/2011/08/001945	CTRI201108001945	Dr Vijay P singh	PG student	drvijaympt@gmail.com		8967035789	DEPT. OF PHYSIOTHERAPYBEJAI CAMPUSK.M.C MANGALORE- 575001	Dakshina Kannada	KARNATAKA	575001	India
CTRI/2011/07/001905	CTRI201107001905	Swapnali Raut	Director-Compliance Oversight	Swapnali.raut@pfizer.com	91-022-26525993	91-9821415224	Pfizer Limited, Patel Estate, Off S. V. Road, Jogeshwari West, Mumbai, MAHARASHTRA, 400 102, India	Mumbai	MAHARASHTRA	400102	India	Representing Pfizer Limited
CTRI/2011/07/001890	CTRI201107001890	Dr Mukta Sachdev	Principal Investigator	mukta.sachdev@mscr.in	80-91-41125934	80-91-40917253	MS Clinical Research Pvt. Ltd	Bangalore	KARNATAKA	560025	India	KMC
CTRI/2011/07/001923	CTRI201107001923	Sanjogata Soni	Student	sanjogata1411@gmail.com		09920260124	Swapna Bhoomi, Alkapuri, Polo Ground . HimmatnagarGujarat	Sabar Kantha	GUJARAT	383001	India	APMC COLLEGE OF PHARMACEUTICAL EDUCATION& RESEARCH
CTRI/2011/07/001925	CTRI201107001925	Ravi Shankar Reddy	Associate Professor	ravsreddy@gmail.com		0820-2922533	Department of physiotherapyM.C.O.A.H.SManipal UniversityManipal -KarnatakaIndia	Udupi	KARNATAKA	576104	India	Manipal University
CTRI/2011/07/001858	CTRI201107001858	Dr Rajnish Nagarkar	Consultant	drrajnagarkar@yahoo.co.in		0253-2592666	Curie Manavata Cancer Centre, Opposite Mahamarg Bus Stand, Mumbai Naka, Nashik	Nashik	MAHARASHTRA	422004	India	Curie Manavata Cancer Centre
CTRI/2011/07/001893	CTRI201107001893	Kalyana Chakravarthy B	Associate professor	kalyan.reddy@manipal.edu		9986249740	Department of physiotherapy, MCOAHS, Manipal University, Manipal, Udupi district, Karnataka, India	Udupi	KARNATAKA	576104	India
CTRI/2013/07/003797	CTRI201307003797	Dr Manjula	Vice President, Medical Services	drmanjula@microlabs.in		08022370451	27, Race Course Road, Bangalore	Bangalore	KARNATAKA	560001	India	Micro Labs Limited, Bangalore
CTRI/2011/07/001862	CTRI201107001862	Dr KathirvelS	Junior Resident	selvkathir@gmail.com	01722744993	9781771827	Department of Community MedicineSchool of Public HealthPGIMERChandigarhIndia	Chandigarh	CHANDIGARH	160012	India	PGIMER
CTRI/2011/12/002217	CTRI201112002217	Dr G S Toteja	Scientist F	gstoteja@gmail.com	011-23731633		Indian Council of Medical Research Ramalingaswami BhawanAnsari Nagar New Delhi	South	DELHI	110029	India	Indian Council of Medical Research
CTRI/2011/07/001914	CTRI201107001914
CTRI/2011/09/002026	CTRI201109002026	Murugananthan K	Head-Clinical Development	murugananthan.k@novartis.com		022-24958545	Novartis Healthcare Private Limited, Medical Department,Sandoz House,Shiv Sagar Estate,Dr. Annie Besant Road,Worli, Mumbai	Mumbai	MAHARASHTRA	400018	India
CTRI/2011/09/001992	CTRI201109001992	Sajal ajmani	JR medicine	mrabhilekh@gmail.com		9873570408	Department of medicineALL INDIA INSTITUTE OF MEDICAL SCIENCESNew Delhi	South	DELHI	110608	India	AIIMS
CTRI/2011/09/002022	CTRI201109002022
CTRI/2011/12/002283	CTRI201112002283	Dr Alok Srivastava	Principal Investigator	aloks@cmcvellore.ac.in	9141162226449	9141162282352	Department of Haematology,	Vellore	TAMIL NADU	632004	India	Christian Medical College,
CTRI/2011/09/002013	CTRI201109002013	meenakshi verma	pg student	drmeenakshilhmc@gmail.com			department of anesthesia,lady hardinge medical college,new delhi	New Delhi	DELHI	110001	India	lady hardinge medical college
CTRI/2011/07/001863	CTRI201107001863	Dr AMIT UPADHYAY	ASSISSTANT PROFFESSOR	anuamit7@rediffmail.com		9412205009	LLRM MEDICAL COLLEGE, DEPARTMENT OF PEDIATRICS, MEERUT	Meerut	UTTAR PRADESH	250004	India
CTRI/2011/07/001894	CTRI201107001894	Uma Singh	Professor	usinghkgmu@hotmail.com			Department of Obstetrics and Gynecology, C.S.M.M.U, Lucknow	Lucknow	UTTAR PRADESH	226003	India
CTRI/2011/09/002023	CTRI201109002023
CTRI/2011/10/002045	CTRI201110002045	Dr PALLAVI CHALASANI	POST GRADUATE	pallu_chalasani@yahoo.com		09164258939	Department of Obstetrics and GynecologyKLE universityBelgaum	Belgaum	KARNATAKA	590010	India	KLE university
CTRI/2011/11/002139	CTRI201111002139	Pradeep Kumar P	Senior Resident	pksoli@yahoo.co.in		9447005706	Department of Medical Gastroenterology, Medical College Hospital, Thiruvananthapuram	Thiruvananthapuram	KERALA	695011	India	Government Medical College Hospital, Thiruvananthapuram
CTRI/2015/09/006157	CTRI201509006157
CTRI/2011/07/001878	CTRI201107001878	Prashant Gudadhe	Project manager	prashantgudadhe@lambda-cro.com			Lambda Therapeutic Research pvt Ltd,Mumbai	Mumbai	MAHARASHTRA	400614	India	Lambda Therapeutic Research pvt Ltd
CTRI/2011/07/001892	CTRI201107001892	Sah Gaurang Krishna	Principal Investigator (MBBS, MD Dermatology)	gaurangkrishna3@gmail.com	01140793386	01140793385	3rd Floor, Max Medcentre, N-110, Panschsheel Park, New Delhi	New Delhi	DELHI	110017	India	CIDP Biotech India Pvt. Ltd.
CTRI/2011/07/001902	CTRI201107001902	Dr Sukanya Mitra	Professor	drsmitra12@yahoo.com		01722706618	Department of Anaesthesia and Intensive CareGovernment Medical College and Hospital Sector 32 Chandigarh	Chandigarh	CHANDIGARH	160012	India	Government Medical College and Hospital, Sector-32, Chandigarh
CTRI/2011/08/001957	CTRI201108001957	Dr Anit Singh	Asst. Medical Director	anits@bharatbiotech.com	04023480560	04023480567	Bharat Biotech International LtdGenome Valley, Shameerpet MandalHyderabad, Andhra Pradesh	Hyderabad	ANDHRA PRADESH	500 078	India	Bharat Biotech International Ltd
CTRI/2011/08/001934	CTRI201108001934	Dr Alpeshkumar Patel MD	Principal Investigator	alpeshpatel@lambda-cro.com	07940202021	07940202282	Lambda Therapeutic Research Ltd.,Plot No. 38, Near Silver Oak Club S. G. Highway, Gota, Ahmedabad - 380 061Gujarat, INDIA	Ahmadabad	GUJARAT	380061	India	Lambda Therapeutic Research Ltd
CTRI/2011/07/001876	CTRI201107001876	Dr Vanita Ahuja	Assistant Professor	vanitaanupam@yahoo.co.in		9815496989	Dr Vanita Ahuja Assistant Professor Department of Anaesthesia and Intensive CareGovernment Medical College and Hospital Sector 32 Chandigarh	Chandigarh	CHANDIGARH	160032	India	Department of Anaesthesia and Intensive Care Government Medical College and Hospital Sector 32
CTRI/2011/07/001912	CTRI201107001912	Dr Meher Prasanna	Chairman Meher Hospital	drmeher@gmail.com	08662570533	08662570333	Meher Hospital 26 20 5 Swamy Street GandhinagarVijayawada	Krishna	ANDHRA PRADESH	520003	India	Meher Hospital
CTRI/2011/12/002247	CTRI201112002247	Murugananthan K	Head- Cinical Development	murugananthan.k@novartis.com		022-24958545	Novartis Healthcare Private Limited, Medical Department,Sandoz House,Shiv Sagar Estate,Dr. Annie Besant Road,Worli, Mumbai � 400 018Maharashtra	Mumbai	MAHARASHTRA	400 018	India	Novartis Healthcare Private Limited
CTRI/2012/03/002490	CTRI201203002490	Dr AP Dubey	Professor & Head	apdubey52@rediffmail.com		9868604303	Dr. AP DubeyProfessor &amp; Head Department of Pediatrics Maulana Azad Medical College &amp; LNJP HospitalBahadur Shah Zafar MargDelhi	Central	DELHI	110002	India	Maulana Azad Medical College & LNJP Hosptial, New Delhi
CTRI/2011/08/001943	CTRI201108001943	Dr Suresh Hariram Advani	Director, Department of Oncology	shadvani2000@yahoo.com	91-22-23520508	91-22-66573232	Jaslok Hospital &amp; Research Centre 15, Dr. G. Deshmukh Marg, City: MumbaiState: MaharashtraPostal Code: 400026Country: India	Mumbai	MAHARASHTRA	400026	India
CTRI/2011/11/002150	CTRI201111002150	Dr Parthasarathi Bhattacharyya	Principal Investigator	parthachest@yahoo.com	03323580424	03323215152	AK 46 Salt Lake	Kolkata	WEST BENGAL	Kolkata 700091	India	Institute of Pulmocare & Research
CTRI/2013/03/003504	CTRI201303003504	Dr Ashish Indani	Trial Coordinator	ashishi@genelifecr.com	02225841316	02265242666	33 34 37 Cine Wonder mall	Thane	MAHARASHTRA	400607	India	Genelife Clinical Research
CTRI/2011/11/002159	CTRI201111002159	VijayalakshmiSivapurapu	Senior Resident	prerana10@yahoo.com		04132276549	Plot 7 &amp; 8, Logu nagar, Gorimedu, Pondicherry	Pondicherry	PONDICHERRY	605006	India	JIPMER (Jawaharlal Institute of Postgraduate Medical Education and Research)
CTRI/2011/12/002206	CTRI201112002206	Truptiben Kiranbhai Parikh	Masters in physiotherapy	truptiparikh7@gmail.com		09535682237	Manipal college of allied health sciences,Department of physiotherapy	Udupi	KARNATAKA	576104	India	Manipal college of allied health sciences
CTRI/2015/11/006357	CTRI201511006357	GAURAV SINGH TOMAR	resident doctor	spunkygst@gmail.com		9716700197	deptt of anaesthesiologyst. stephens hospital,delhi	North East	DELHI	110054	India	st. stephens hospital
CTRI/2011/08/001940	CTRI201108001940	Suryakumar Narayanasamy	Junior Resident	drsuryakumarmmc@yahoo.com		9654318224	5011, Dept. of Anaesthesiology &amp; Intensive care, 5th floor, teaching block,AIIMS, New Delhi	New Delhi	DELHI	110029	India	All India Institute of Medical Sciences
CTRI/2011/08/001950	CTRI201108001950	Mullasari Ajit sankardas	Director-Cardiology	icvddoctors@mmm.org.in			Institution of cardio vascular diseases,Madras Medical mission hospital,4A,Dr.J.Jayalalithanagar,Mogappair,Chennai	Chennai	TAMIL NADU	600 037	India	Medical mission hospital
CTRI/2011/10/002055	CTRI201110002055	Dr Shobha Jagadish Chandra	Additional Professor	jcshobha@yahoo.com	04023355600	04023355600	Dept of Clinical Pharmacology &amp; Therapeutics Nizams Institute of Medical Sciences Panjagutta Hyderabad	Hyderabad	ANDHRA PRADESH	500082	India	Nizams Institute of Medical Sciences
CTRI/2011/07/001908	CTRI201107001908	Dr Rajiv Joshi	Principal Investigator	rsjdr@rediffmail.com	66758854	66758851	C.L.A.I.M.S. Pvt. Ltd.4th Floor, B wing, Modi House,C-10, Dalia Industrial Estate,New Link Road,Andheri (W),	Mumbai	MAHARASHTRA	400058	India	C.L.A.I.M.S. Pvt. Ltd.
CTRI/2011/09/001997	CTRI201109001997	RAMESHKUMAR R	SENIOR RESIDENT IN D.M[PEDIATRIC CRITICAL CARE]	drrameshkumar27@yahoo.com		9815911475	DEPARTMENT OF PEDIATRICSA.P.CP.G.I.M.E.RCHANDIGARH-160012	Chandigarh	CHANDIGARH	160012	India	P G I M E R
CTRI/2011/07/001901	CTRI201107001901	Dr Sukanya Mitra	Professor	drsmitra12@yahoo.com		01722706618	Department of Anaesthesia and Intensive CareGovernment Medical College and Hospital Sector32 Chandigarh	Chandigarh	CHANDIGARH	160012	India
CTRI/2011/07/001910	CTRI201107001910	Dr Rajiv Joshi	Principal Investigator	rsjdr@rediffmail.com	66758854	66758851	C.L.A.I.M.S. Pvt. Ltd.4th Floor, B wing, Modi House,C-10, Dalia Industrial Estate,New Link Road,Andheri (W),	Mumbai	MAHARASHTRA	400058	India	C.L.A.I.M.S. Pvt. Ltd.
CTRI/2011/08/001936	CTRI201108001936	Dr Pawan Kumar Gupta	Director - Medical Services	pawan.kumarg@manipal.edu	91-80-39992402	91-80-39992405	Stempeutics Research Pvt. Ltd	Bangalore	KARNATAKA	560066	India	Stempeutics Research Pvt. Ltd
CTRI/2011/08/001976	CTRI201108001976	Swapnali Raut	Director-Compliance Oversight	Swapnali.raut@pfizer.com	91-22-26525993	91-9821415224	Pfizer Limited, Patel Estate, Off S. V. Road, Jogeshwari West, Mumbai, MAHARASHTRA, 400 102, India	Mumbai	MAHARASHTRA	400102	India	Representing Pfizer Limited
CTRI/2011/09/002028	CTRI201109002028
CTRI/2011/11/002168	CTRI201111002168	Dr Arun Raj M	Junior resident	definitelyarun@yahoo.co.in		9495011364	Dr. Arun Raj M,Junior resident,Department of Anaesthesia,Medical College,Thiruvananthapuram,Kerala.	Thiruvananthapuram	KERALA	695011	India	Government Medical College , Thiruvananthapuram
CTRI/2013/04/003604	CTRI201304003604	Dr Durairaj	Additional Director, Directorate of Public Health and Preventive Medicine	durais2000@yahoo.com	0449176863980	04424321569	Dr. Durairaj,Office of Director Of Public Health and Preventive medicine,Government of Tamil Nadu,Chennai 600 006	Chennai	TAMIL NADU	600 006	India	Office of Director Of Public Health and Preventive medicine
CTRI/2011/11/002133	CTRI201111002133	Dr Navneet Wadhwa	Medical Advisor	navneet.wadhwa@ranbaxy.com	022-28947101	9930495588	Ranbaxy Laboratories Limited,Western Edge-1, Unit No. 201-204, 2nd Floor,Western Express Highway, Borivali East,Mumbai 400066	Mumbai	MAHARASHTRA	400066	India	Ranbaxy Laboratories Ltd
CTRI/2011/10/002051	CTRI201110002051	sreedevi	student of masters in physiotherapy	sreedevinayak@gmail.com		9742023479	manipal college of allied health sciences,manipal university,manipal.	Udupi	KARNATAKA	576104	India	manipal college of allied health sciences
CTRI/2011/11/002164	CTRI201111002164	Preetha R	Lecturer	preetha.r@manipal.edu		0820-29-22533	Preetha.R,Lecturer,Dept of Physiotherapy,MCOAHS,Manipal University,Manipal	Udupi	KARNATAKA	576104	India	MCOAHS, Manipal University
CTRI/2011/12/002309	CTRI201112002309
CTRI/2011/07/001918	CTRI201107001918	Prof AK Mahapatra	HOD Neurosurgery	akmahapatra_22000@yahoo.com			All India Institute of Medical Sciences (AIIMS)Ansari Nagar, New Delhi	New Delhi	DELHI	1100029	India
CTRI/2011/12/002213	CTRI201112002213	Dr Alok Kumar	Director General In-charge	ccrh@ndc.vsnl.net.in			Central Council for Research in Homoeopathy, New Delhi61-65, Institutional Area, Opp. D-Block, Janakpuri, New Delhi-110058	South West	DELHI	110058	India
CTRI/2011/12/002249	CTRI201112002249	Dr kevinkumar Kansagra	Associate Research Scientist,	kevinkumarKansagra@zyduscadila.com	02717665355	02717665555	Zydus Research Centre, Cadila Healthcare LimitedSurvey No. 396/403, Sarkhej-Bavla N.H. No. 8A, Moraiya	Ahmadabad	GUJARAT	382213	India	Cadila Healthcare Limited
CTRI/2012/07/002844	CTRI201207002844	Rajat Gupta	Principal Investigator	rajat.gupta@medanta.org			MEDANTA THE MEDICITYSECTOR-38GURGAONHARYANA	Gurgaon	HARYANA	122001	India	MEDANTA THE MEDICITY
CTRI/2011/09/002027	CTRI201109002027	Dr Vanita Mittal	Senior Manager Training & ITC Coordinator	vanita.mittal@maxhealthcare.com		9810595053	Dr. Vanita MittalSenior Manager Training &amp; ITC Coordinator.Medical Excellence Programs1, Press Enclave Road,Saket New Delhi 110017	New Delhi	DELHI	110017	India	Max Hospital
CTRI/2012/03/002497	CTRI201203002497	Dr Aman Khanna	Principal Investigator	aman.khanna@sunpharma.com			Sun Pharmaceutical Industries Limited	Vadodara	GUJARAT	390020	India
CTRI/2011/10/002059	CTRI201110002059	Dr Arvind Kumar Dubey	PhD Scholar	drarvind999@gmail.com		9727220770	Department of Kaumarabhritya Institute of Post Graduate Teaching &amp; Research in Ayurveda Gujarat Ayurved University JAMNAGAR Gujarat India	Jamnagar	GUJARAT	361 008	India	IPGT and RA Jamnagar Gujarat
CTRI/2011/09/001998	CTRI201109001998	Gaurav Jain	Assistant Professor	gauravhld@gmail.com		915912360170	Department of anaesthesia, Teerthankar Mahaveer Medical college, Delhi Road, Bagarpur, Moradabad	Moradabad	UTTAR PRADESH	244001	India	Teerthankar Mahaveer Medical college
CTRI/2011/08/001978	CTRI201108001978	Dr Indu P S	Associate Professor	indupsanil@hotmail.com	04712448825	09495980886	Anandam, PKRA- A-43NAVAMI GARDENSSreekaryam.P.OTrivandrum-695017Kerala	Thiruvananthapuram	KERALA	695017	India	Govt Medical College, Trivandrum
CTRI/2011/09/001988	CTRI201109001988	Dr M R Laveesh	P.G. Student	laveesh.ravindran@yahoo.co.in		09533310672	Department of Pharmacology,B.J. Medical College, Pune	Pune	MAHARASHTRA	411001	India
CTRI/2013/09/004004	CTRI201309004004	Dr Mangala Kotnis	Medical Advisor	mangala.kotnis@novartis.com			Novartis Healthcare Private LimitedSandoz House, 5th floorShivsagar EstateDr. Annie Besant RoadWorli, Mumbai 400 018INDIA	Mumbai	MAHARASHTRA	400 018	India	Novartis Healthcare Private Limited
CTRI/2011/09/002001	CTRI201109002001
CTRI/2011/09/002017	CTRI201109002017	deepak louis	senior resident	lewisfinch2008@yahoo.com		9872707464	neonatal unitdepartment of pediatricsPGIMERChandigarh	Chandigarh	CHANDIGARH	160012	India	PGIMER
CTRI/2011/11/002112	CTRI201111002112	Dr Mukta Sachdev	Principal Ivestigator	mscrploffice@gmail.com	08041125934	08041725416	MS Clinical Research Mazzanine Floor Classic Court 9/1 Richmond Road Bangalore	Bangalore	KARNATAKA	560025	India	MS Clinical Research Pvt Ltd
CTRI/2012/01/002358	CTRI201201002358	Saikat Das	Assistant Professor	saikat@cmcvellore.ac.in	04162235555	04162282046	Department of Radiation OncologyChristian Medical College Vellore	Vellore	TAMIL NADU	632004	India	Christian Medical College Vellore
CTRI/2011/10/002065	CTRI201110002065	KS Veeresh BPharm	Associate Clinical Team Lead	veeresh.swamy@quintiles.com	918095502193	918066552069	4th Floor, Nitesh Time Square8, M. G. RoadBangalore 560001, INDIA	Bangalore	KARNATAKA	560001	India	Quintiles Research (India) Private Limited
CTRI/2011/11/002104	CTRI201111002104	Dr Brijesh Wadekar	Head Of Department	brijesh.wadekar@veedacr.com	079-30013010	079-30013000	Veeda Clinical Research Pvt. Ltd., Insignia, Sindhu Bhavan Road, Bodakdev road, S. G. Highway, Ahmedabad	Ahmadabad	GUJARAT	380059	India	Veeda Clinical Research Pvt. Ltd.
CTRI/2011/12/002297	CTRI201112002297	suksham	senior resident DM pediatrics	dr.sukshamj@gmail.com		09914208362	Dept of Pediatrics, Newborn Unit, PGIMER Chandigarh	Chandigarh	CHANDIGARH	160011	India	PGIMER, Chandigarh
CTRI/2011/09/001984	CTRI201109001984
CTRI/2011/09/001985	CTRI201109001985
CTRI/2011/11/002107	CTRI201111002107	Dr Pawan Kumar Gupta	Director - Medical Services	pawan.gupta@stempeutics.com	91-80-39992402	91-80-39992405	Stempeutics Research Pvt LtdAkshay Tech Park,No. 72 &amp; 73, 2nd Floor,EPIP Zone, Phase I-AreaWhitefield, Bangalore - 560066India	Bangalore	KARNATAKA	560 066	India	Stempeutics Research Pvt. Ltd.
CTRI/2011/10/002088	CTRI201110002088	Dr Ashok Seth	FRCP (LOND, EDIN, IREL), FACC, FSCAI, DSc (HONORIS CAUSA), Padmashree Awardee	ashok.seth@fortishealthcare.com			Escorts Heart Institute and Research Center, Okhla Road, New Delhi	New Delhi	DELHI	110025	India	Escorts Heart Institute
CTRI/2012/04/002581	CTRI201204002581	Janaswamy Vibhav Sri Narayana	Medico 2nd Year(5th SEM)	abhi_sri90@yahoo.com	91-40-23300483	0919059418653	Plot No 38Bhavana ColonyPhase 1BowenpallySecunderabad	Hyderabad	ANDHRA PRADESH	500 011	India	Osmania Medical College
CTRI/2011/12/002187	CTRI201112002187	Dr Mishal Piyush Shah	pg student	drmishalshah@yahoo.com		9739061501	room no-9, department of periodontology,jss dental college and hospital,bannimantap,mysore.	Mysore	KARNATAKA	570015	India	jss dental college and hospital
CTRI/2011/10/002062	CTRI201110002062	Nayan Kumar S	PG Scholar Department of Kaumarabhritya	nayanpanaje@yahoo.co.in		8000714069	Institute for Post Graduate Teaching and Research in AyurvedaGujarat Ayurved UniversityJamnagar	Jamnagar	GUJARAT	361008	India
CTRI/2011/10/002063	CTRI201110002063	DrSKPrabhakar	Associate professor	svp_pbk1947@yahoo.co.in		918212548365	Department of ophthalmologyJSS medical college and hospitalramanja road, mysore-4	Mysore	KARNATAKA	570004	India	JSS medical college and hospital, mysore-4
CTRI/2011/09/002004	CTRI201109002004
CTRI/2011/09/001990	CTRI201109001990
CTRI/2012/05/002631	CTRI201205002631	Dr B Thanigai Arasu M S Ortho	Orthopaedician	roshinihealthcentre@gmail.com		9894618266	Roshini Health CentreNo 124th Street, Halls Garden, Royapettah, Chennai, INDIA	Chennai	TAMIL NADU	600014	India	Roshini Health Centre
CTRI/2011/09/001993	CTRI201109001993
CTRI/2011/09/001986	CTRI201109001986	Dr Hrishikesh	Project Manager	hrishi@iprocess.net			S3,2ND FLR, EBONY 7/1 EAGLE ST CROSS, LANGFORD TOWN	Bangalore	KARNATAKA	560025	India	iProcess- Scientist
CTRI/2014/03/004445	CTRI201403004445	Dr Puneet Garg	Director	bmvaccine@yahoo.com	0120-2702333	0120-6451780	C-96,Bulandshahr Road Indl. Area	Ghaziabad	UTTAR PRADESH	201009	India	Biomed Private Limited
CTRI/2011/10/002079	CTRI201110002079	Arijit Ghosh	Assistant Professor	drarijitghosh@gmail.com	033-22658179	09874727137	Dept of PharmacologyNilratan Sircar Medical CollegeKolkata-700014	Kolkata	WEST BENGAL	700014	India	Nilratan Sircar Medical College
CTRI/2011/10/002072	CTRI201110002072
CTRI/2012/07/002832	CTRI201207002832	Samir Malhotra	Additional Professor	smal.pgi@gmail.com	0172-2744401	0172-2755243	Department of PharmacologyPGIMER	Chandigarh	CHANDIGARH	160012	India	PGIMER
CTRI/2011/10/002089	CTRI201110002089	Mr Partha Chatterjee	Associate Director, Project Management	partha.chatterjee@siroclinpharm.com		02225848066	SIRO Clinpharm Pvt. LtdDIL Premises, 2nd Floor,Off Ghodbunder Road,Opp Tatwagyan Vidyapeeth,Thane West	Thane	MAHARASHTRA	400610	India
CTRI/2011/09/002024	CTRI201109002024
CTRI/2011/09/001987	CTRI201109001987	Anurita Majumdar	Medical Director	majumdar_anurita@lilly.com	0124-4753013	0124-4753000	Eli Lilly and Company India Pvt. Ltd.Plot #92, Sector 32, Institutional Area, Gurgaon	Gurgaon	HARYANA	122001	India	Eli Lilly and Company India Pvt. Ltd.
CTRI/2012/10/003034	CTRI201210003034	Dr Shweta Shenoy	Reader	shwet1999@yahoo.com		09501114472	Faculty of sports medicine and physiotherapy, Guru Nanak Dev University Amritsar	Amritsar	PUNJAB	143005	India	Guru Nanak Dev University, Amritsar
CTRI/2011/12/002229	CTRI201112002229	Dr Ritika Bajaj	Associate Director	ritika.bajaj@biogen.com		9717004620	Flat 902, Tower -18. The close South , Nirvana country , Sector-50, Gurgaon , Haryana -122002	Gurgaon	HARYANA	122002	India	Biogen
CTRI/2011/10/002047	CTRI201110002047	Dr Alpeshkumar Patel	Principal Investigator	alpeshpatel@lambda-cro.com	917940202021	917940202020	Lambda Therapeutic Research Ltd.,Plot No. 38, Near Silver Oak Club,S. G. Highway, Gota,Ahmedabad - 380 061, Gujarat, India.	Ahmadabad	GUJARAT	380061	India	Lambda Therapeutic Research Ltd
CTRI/2011/12/002194	CTRI201112002194	Dr Salil Mehta	Consultant	drsalilmehta@gmail.com			Lilavati Hospital, A 791, Bandra Reclamation, Bandra (West), Mumbai 400 052	Mumbai (Suburban)	MAHARASHTRA	400 052	India	Lilavati Hospital
CTRI/2011/09/001991	CTRI201109001991
CTRI/2011/11/002101	CTRI201111002101	Dr sandeep S Patil	DM Neonatology student	drsandeepsudpatil@yahoo.com	91-172-2744401	09914208360	Newborn unit, 3 rd floor, Nehru Hospital, PGIMER, Chandigarh,160012	Chandigarh	CHANDIGARH	160012	India	PGIMER
CTRI/2012/01/002378	CTRI201201002378	Dr Praveen Kumar	Professor	drpkumarpgi@gmail.com	0172274401	01722755308	Neonatal Unit, Department of Pediatrics, PGIMER, Chandigarh- 160 012, India.	Chandigarh	CHANDIGARH	160012	India	PGIMER
CTRI/2013/06/003741	CTRI201306003741	KIRAN BHARATH	JUNIOR RESIDENT	kbharath2003@gmail.com		9914589448	ROOM NO:312, NEW DOCTORS HOSTEL,PGIMER, CHANDIGARH	Chandigarh	CHANDIGARH	160012	India	PGIMER
CTRI/2011/09/002020	CTRI201109002020	Murugananthan K	Head-Clinical Development	murugananthan.k@novartis.com		022-24958545	Novartis Healthcare Private Limited, Medical Department,Sandoz House,Shiv Sagar Estate,Dr. Annie Besant Road,Worli, Mumbai – 400 018Maharashtra	Mumbai	MAHARASHTRA	400 018	India
CTRI/2011/12/002230	CTRI201112002230	Dr S K kabra	Professor	skkabra@hotmail.com	01126588941	1126594610	Department of PediatricsAIIMSNew Delhi	New Delhi	DELHI	110029	India	All India Institute of Medical Sciences
CTRI/2012/01/002379	CTRI201201002379	Dr Smita Pattanaik	Assistant Professsor	drs_pattanaik@yahoo.com		0172-2755240	Dept of PharmacologyPN Chhuttani Block.PGIMER, Chandigarh	Chandigarh	CHANDIGARH	160012	India	PGIMER, Chandigarh
CTRI/2011/10/002094	CTRI201110002094	Dr Bahubali D Gane	Ph. D Scholar	bahubaligane@gmail.com		09489966496	Department of PaediatricsJIPMERPondicherry	Pondicherry	PONDICHERRY	605006	India	JIPMER
CTRI/2017/06/008879	CTRI201706008879	Prasad Kannekanti	PhD Scholar	reddysriprasad@gmail.com		9945752305	Room no:117Govindaswamy building first floorDept. of Psychiatric Social WorkHosur RoadNIMHANSBenguluru 560029	Bangalore	KARNATAKA	560029	India	National Institute of Mental Health and Neuro Sciences
CTRI/2016/06/007030	CTRI201606007030	Dr Shivali Pandey	Lecturer	dr.shivali22@gmail.com		8765313095	Department of anaesthesiologyM.L.B Medical CollegeJhansi	Jhansi	UTTAR PRADESH	284128	India	M.L.B Medical College
CTRI/2017/01/007727	CTRI201701007727	Anand Pendse	Senior Project Manager	anand.pendse@boehringer-ingelheim.com	912226456163	919820563905	Boehringer Ingelheim India Pvt Ltd1102 Hallmark Business PlazaGurunanak Hospital Road Bandra East Mumbai	Mumbai	MAHARASHTRA	400051	India	Boehringer Ingelheim India Provate Limited
CTRI/2017/05/008551	CTRI201705008551	Dr Avinash J	Professor and HEad	aviandash@gmail.com		9845200492	Department of Public Health Dentistry, Kalinga Institute of Dental Sciences, Campus 5, KIIT University, Patia, Bhubaneswar	Khordha	ORISSA	751024	India	Kalinga Institute of Dental Sciences
CTRI/2017/10/010028	CTRI201710010028	Dr Ajay Krishnan	Principal Investigator Consultant Spine Surgeon	drajaykrishnan@yahoo.co.in	07926408174	07926568174	Stavya Spine Hospital and Research InstituteNr Nagari HospitalMithakhali EllisbridgeAhmedabad	Ahmadabad	GUJARAT	380006	India	Stavya Spine Hospital and Research Institute
CTRI/2017/10/010241	CTRI201710010241	Dr Vikas Sohanlal Sharma	Junior resident	dr.vikassharma31@gmail.com		8308675586	Department of PharmacologyGovernment Medical College Nagpur	Nagpur	MAHARASHTRA	440009	India	Government Medical College Nagpur
CTRI/2016/08/007220	CTRI201608007220	CHITHIRA P V	SENIOR RESIDENT	mailstochithira@gmail.com		9868476973	All India Institute of Medical Sciences, Ansari Nagar, New Delhi	New Delhi	DELHI	110029	India	AIIMS
CTRI/2017/07/009055	CTRI201707009055	Dr Sukirti Baba Panta	MD Anaesthesiology and Critical care	sbp2059@gmail.com		9629406076	blackwell 2, JipmerDhanvantri Nagar Puducherry	Pondicherry	PONDICHERRY	605006	India	Jawaharlal Institute of Postgraduate Medical Education and Research
CTRI/2016/11/007510	CTRI201611007510	Manisha T Parmar	PG scholar	dr.manishaparmar41@gmail.com		9714754287	J S Ayurveda college college road Nadiad	Kheda	GUJARAT	387001	India	J S Ayurveda college and P D patel ayurveda hospital Nadiad
CTRI/2016/12/007601	CTRI201612007601	Chintan J Bhatt	Pg Scholar	Chintanbhat21@yahoo.com		9545168179	A-22 Sanidhya Baunglows, Opp. Shaishav School, Gotri-Sevasi Road,Gotri.	Vadodara	GUJARAT	390021	India	J.S.Ayurveda Mahavidyalaya And P.D.Patel Ayurveda Hospital
CTRI/2016/11/007505	CTRI201611007505	Dr Kalpesh Dedoon	Resident Doctor	drkalpesh_dedun@yahoo.com		9601877123	Department of Anesthesiology Goverment Medical College &amp; Sir Takhtsinhji Hospital Bhavnagar Gujarat India	Bhavnagar	GUJARAT	364001	India	Goverment Medical College & Sir Takhtsinhji Hospital Bhavnagar
CTRI/2016/06/007061	CTRI201606007061	Dr H R Yogeesh	Dermatologist	hryogesh@yahoo.com		9845834908	# 23/24,Om Complex,Gangothri Circle,BTM 1st Stage,Bangalore	Bangalore	KARNATAKA	560029	India	Life Care Hospital
CTRI/2017/02/007841	CTRI201702007841	Dr Nikhil Tandon	HOD(Professor), Department of Endocrinology and Metabolism	nikhil_tandon@hotmail.com		9818211663	Room No 311, 3rd Floor, Biotechnology Block, All India Institute of Medical Sciences, Ansari Nagar	North	DELHI	110029	India
CTRI/2016/11/007448	CTRI201611007448	Somya Prasad	Post Graduate Student	somyaprasad0@gmail.com		8860131416	Indian Spinal Injuries Centre- institute of Rehabilitation SciencesSector C, Vasant KunjNew Delhi-110070	South	DELHI	110070	India	Indian Spinal Injuries Centre-Institute of Rehabilitation Sciences
CTRI/2017/08/009540	CTRI201708009540	Dr D Devanand	Principal Investigator & Associate Consultant Spine Surgeon	drdanand@yahoo.co.in	07926408174	07874444091	Stavya Spine Hospital and Research InstituteNr Nagari HospitalMithakhali EllisbridgeAhmedabad	Ahmadabad	GUJARAT	380006	India	Stavya Spine Hospital and Research Institute
CTRI/2016/09/007306	CTRI201609007306	Dr Prashant M Parmar	M.B.B.S	drprashant.parmar1490@gmail.com	02782422011	09099098260	Department of Pharmacology, Government Medical College and Sir Takhtasinghji General Hospital, Bhavnagar-364001 (Gujarat), India.	Bhavnagar	GUJARAT	364001	India	Government Medical College, Bhavnagar.
CTRI/2017/05/008487	CTRI201705008487	Sree Kumar E J	Assistant Professor	sreekumardr@gmail.com		8056564566	59/10 Flat B SBI colonyAdambakkamChennai	Chennai	TAMIL NADU	600088	India	Sri Ramachandra University
CTRI/2017/05/008485	CTRI201705008485	Sree kumar E J	Assistant Professor	sreekumardr@gmail.com		8056564566	Department of AnesthesiologySri Ramachandra University	Chennai	TAMIL NADU	600116	India	Sri Ramachandra University
CTRI/2017/10/010101	CTRI201710010101	Dr D Devanand	Principal Investigator & Consultant Spine Surgeon	drdanand@yahoo.co.in	07926408174	07874444091	Spine Research WingStavya Spine Hospital and Research InstituteNr Nagari HospitalMithakhali EllisbridgeAhmedabad	Ahmadabad	GUJARAT	380006	India	Stavya Spine Hospital and Research Institute
CTRI/2017/10/010195	CTRI201710010195	Dr D Devanand	Principal Investigator & Associate Consultant Spine Surgeon	drdanand@yahoo.co.in	07926408174	07874444091	Stavya Spine Hospital and Research InstituteNr Nagari HospitalMithakhali EllisbridgeAhmedabad	Ahmadabad	GUJARAT	380006	India	Stavya Spine Hospital and Research Institute
CTRI/2016/09/007252	CTRI201609007252	Vandana Agarwal	Associate Professor	vandanachaukar@hotmail.com		02224177000	Tata Memorial HospitalDr. E. Borges Road,Parel	Mumbai	MAHARASHTRA	400012	India	Tata Memorial Centre
CTRI/2017/11/010613	CTRI201711010613	Nisha Kumari Ojha	Assistant Professor	drnishaojha@gmail.com	08952953846	8952953846	Department of kaumarbhrityaNational Institute of Ayuved jaipur 302002	Jaipur	RAJASTHAN	302002	India	National Institute of Ayurveda
CTRI/2017/01/007649	CTRI201701007649	Dr Anil Kumar Jain	Honorary Consultant and Head of Department Dr. P.K. Sethi Rehabilitation Centre	pksrc@sdmh.in		9829061496	Dr. P.K. Sethi Rehabilitation Centre, Santokba Durlabhji Memorial Hospital cum Medical Research Institute Bhawani Singh Marg, Near Rambagh circle, Jaipur	Jaipur	RAJASTHAN	302015	India	Santokba Durlabhji Memorial Hospital cum Medical Research Institute
CTRI/2016/07/007065	CTRI201607007065	Mr Srinivasa Rao	Project Manager	srinivasarao@lambda-cro.com	07940202021	07940202570	Plot No. 38, Near Silver Oak Club	Ahmadabad	GUJARAT	380061	India	Lambda Therapeutic Research Ltd
CTRI/2017/04/008436	CTRI201704008436	Abhishek Nayak	2nd year MPT student	abhishanayak@gmail.com		9739940227	Department Of Physiotherapy,School Of Allied Health Sciences,Manipal University, Manipal	Udupi	KARNATAKA	576104	India	School Of Allied Health Science
CTRI/2017/10/010150	CTRI201710010150	Dr Maneesh Singhal	Professor	drmaneesh@gmail.com		26594430	Room 5014C, 5th Floor, Teaching BlockAll India Institute of Medical SciencesAnsari NagarNew Delhi	South	DELHI	110029	India	All India Institute of Medical Sciences
CTRI/2017/09/009619	CTRI201709009619	Dr Mahesh Kate	Assistant Professor	maheshpkate@gmail.com	0161-2220850	9878807951	Department of Neurology, Christian Medical College and Hospital, Brown Road, Ludhiana	Ludhiana	PUNJAB	141008	India	Christan Medical College and Hospital, Ludhiana
CTRI/2016/08/007228	CTRI201608007228	Dr Sushil Kumar Anand	AGM-Clinical Research	sushilkumaranand@torrentpharma.com	079-23969135	079-23969100	Torrent Research Centre,Airport-Gandhinagar Highway,Village: Bhat	Gandhinagar	GUJARAT	382428	India	Torrent Pharmaceuticals Ltd
CTRI/2017/01/007640	CTRI201701007640	Handa Aanal Karansinh	PG Scholar	anu.handa75@gmail.com		9925315399	J S Ayurvega collegecollege road, Nadiad-387001	Kheda	GUJARAT	389170	India	J.S. Ayurveda Mahavidyalya
CTRI/2016/12/007528	CTRI201612007528	Dr Jaynika Garasia	Pg Scholar	jgarasia@gmail.com		9033557511	J.S.Ayurveda Mahavidhyalaya and P.D.Patel Ayurved Hospital College Road,NAdiad.	Kheda	GUJARAT	387001	India	J.S.Ayurveda Mahavidhyalaya Nadiad
CTRI/2016/12/007519	CTRI201612007519	Dr Syed Manazir Ali	Professor and HOD	manazir1958@yahoo.com			Department of PediatricsJawaharlal Nehru Medical College (JNMC), Aligarh Muslim University (AMU)Aligarh	Aligarh	UTTAR PRADESH	202002	India	Jawaharlal Nehru Medical College, Aligarh Muslim University
CTRI/2016/07/007092	CTRI201607007092	Shiv Issar	Head, Clinical and RA	shiv.issar@clinirxtangent.com		9868167119	Patriot House, 4th Floor, 3 BSZ Marg, New Delhi	Central	DELHI	110002	India	CliniRx Tangent Research India Pvt Ltd
CTRI/2016/08/007226	CTRI201608007226	Dr Deepak Bunger	Assistant General Manager	deepak_bunger@intaspharma.com	079-26840224	079-66117410	Intas Pharmaceuticals Limited, 2nd Floor, Chinubhai Centre, Off Nehru Bridge, Ashram Road, Ahmedabad, Gujarat	Ahmadabad	GUJARAT	380009	India	Intas Pharmaceuticals Limited
CTRI/2016/11/007467	CTRI201611007467	Dr Aswath G	Post Graduate Trainee	aswath90@gmail.com		9551101991	SRM Dental College and Hospital Ramapuram Chennai	Chennai	TAMIL NADU	600089	India	SRM Dental College
CTRI/2017/09/009919	CTRI201709009919	Dr Syed Imran	Assistant Professor	syed_vinu@yahoo.co.in		9880749477	Yenepoya Nursing CollegeYenepoya UniversityDeralakatteMangaluru	Dakshina Kannada	KARNATAKA	575018	India	Yenepoya University
CTRI/2017/11/010424	CTRI201711010424	Dr Swati Bhan	senior resident( DM student)	swatibhan6@gmail.com		9911679234	Departement Of Onco Anaesthesia. DrBRAIRCH AIIMS New Delhi.	South	DELHI	110029	India	DrBRAIRCH, AIIMS
CTRI/2016/11/007489	CTRI201611007489	Snehal S Patel	PG Scholar	patelsonal131291@gmail.com		9687005283	J S Ayurveda college College Road Nadiad	Kheda	GUJARAT	387001	India	J S Ayurveda college and P D Patel Ayurved Hospital
CTRI/2017/10/009968	CTRI201710009968	Dr Rajendra Kumar Premchand Jain	Principal Investigator	kumarpre@hotmail.com			Department of Cardiology, Krishna Institute of Medical Sciences, 1-8-31/1, Minister Road, Begumpet, Hyderabad-500 003, Andhra Pradesh, India	Hyderabad	ANDHRA PRADESH	500 003	India	Krishna Institute of Medical Sciences
CTRI/2017/10/010067	CTRI201710010067	Nirmalya Mukherjee	Junior resident	nirmalya.ik@gmail.com		8902384825	Department of psychiatry, Quarter no 10, married resident quarters, central institute of psychiatry.	Ranchi	JHARKHAND	834006	India	Central Institute of Psychiatry
CTRI/2017/11/010444	CTRI201711010444	DR RAVI GUPTA	Professor	ravikgupta2000@yahoo.com		9646121592	Department of Orthopaedics Government Medical College and Hospital, Sector 32 Chandigarh, India	Chandigarh	CHANDIGARH	160030	India	Government Medical College and Hospital
CTRI/2016/10/007366	CTRI201610007366	Ruchi Jain	Assistant Professor	ruchiajain@gmail.com	09619419983	9619419983	Department of Anaesthesiology, Lokmanya Tilak Municipal Medical College and General Hospital, Sion, Mumbai	Mumbai	MAHARASHTRA	400022	India	Lokmanya Tilak Municipal General Hospital
CTRI/2017/11/010520	CTRI201711010520	Dr Anuja Pandit	Senior Resident	anujapandit@yahoo.co.in		9930683061	Room No. 242,2nd Floor,Dr. BRAIRCHAIIMS,	New Delhi	DELHI	110029	India	All India Institute of Medical Sciences, New Delhi
CTRI/2017/11/010530	CTRI201711010530	Dr Rosamma George	Assist Professor	dr.rose75@gmail.com		08172233171	Dept Of DentistryHassan institute of Medical sciencesHassan	Hassan	KARNATAKA	573201	India	Hassan Institute of medical sciences
CTRI/2016/08/007225	CTRI201608007225	Dr Barna Ganguly	Professor & Head, Pharmacology	barnaganguly@rediffmail.com			Department of Pharmacology,Pramukhswami Medical College,Karamsad	Anand	GUJARAT	388325	India	Pramukh Swami Medical College
CTRI/2018/02/011907	CTRI201802011907	Dr Philcy Philip	Head of the Department	dental@bbh.org.in		9483184687	Department of Dentistry,Bangalore Baptist Hospital,Ballery Road, Bangalore.	Bangalore	KARNATAKA	560024	India	Bangalore Baptist Hospital
CTRI/2017/11/010598	CTRI201711010598	Sourav Mahajan	Junior Resident	mahajan.sourav@gmail.com		8879935508	Department of Anaesthesiology, Lokmanya Tilak Municipal Medical college and general hospital, Sion	Mumbai	MAHARASHTRA	400022	India	Lokmanya Tilak Municipal Medical college and general hospital
CTRI/2017/02/007956	CTRI201702007956	Dr J NISHA	PG Scholar	nis.evangeline@gmail.com		9840474797	Room No : 2Division : SiddhaDepartment :General MedicineArignar Anna Government Hospital of Indian Medicine &amp; Homeopathy, Arumbakkam, Chennai - 600106.	Chennai	TAMIL NADU	600106	India	Government Siddha Medical College, Arumbakkam, Chennai
CTRI/2016/10/007396	CTRI201610007396	Dr M Kannan	Research Officer	siddhikanna@gmail.com	04426214809	04426214809	Siddha Central Research Institute Central council for Research in Siddha Ministry of AYUSH Govt of India Arumbakkam Chennai	Chennai	TAMIL NADU	600106	India	Siddha Central Research Institute
CTRI/2017/11/010390	CTRI201711010390	Dr Saurabh Vig	DM student	saurabh377@yahoo.com		9538247725	Department of oncoanaesthsiology. Dr BRAIRCH, AIIMS New Delhi.	South	DELHI	110029	India	A.I.I.M.S New Delhi.
CTRI/2018/01/011599	CTRI201801011599	Dr Nagarjun Ballari	Junior Resident	nagarjunballari@gmail.com		9781882345	house number 135, sector 11 a, Chandigarh	Chandigarh	CHANDIGARH	160011	India	PGIMER
CTRI/2017/07/009135	CTRI201707009135	Dr Parth K Patel	Pg scholar	patelparth19910@gmail.com	2520646	8469148243	Room no. 1 Kaychikitsha department, P D Patel Ayurveda Hospital, J S Ayurveda college,College road, Nadia	Kheda	GUJARAT	387001	India	j s ayurveda mahavidhyalaya
CTRI/2017/08/009584	CTRI201708009584	Dr Amaresh Kar	Post graduate sholar	amreshkumar786.ak96@gmail.com		08088983849	Department of Ayurved Samhita and Siddhanta, Sri Dharmasthala Manjunatheshwara College of Ayurveda and Hospital, Hassan, Karnataka	Hassan	KARNATAKA	573201	India	Sri Dharmasthala Manjunatheshwara College of Ayurveda and Hospital, Hassan, Karnataka
CTRI/2017/04/008301	CTRI201704008301	Dr Shruti Patil	Assistant Professor	dr.shrutipatil@gmail.com	9619153353	9619153353	Department Of Anaesthesiology4th Floor, College Building.Lokmanya Tilak Municipal Medical College and General Hospital, Sion, Mumbai	Mumbai	MAHARASHTRA	400022	India	Lokmanya Tilak Municipal General Hospital
CTRI/2016/10/007403	CTRI201610007403	Dr Roy Patankar	General and Gastrointestinal Surgeon	roypatankar@gmail.com		9820075254	V R Medicare Pvt Ltd(Zen Multispecialty Hospital)151/3, Tushar, 3rd Floor, 14th Road, Chembur, Mumbai-400071.	Mumbai	MAHARASHTRA	400071	India	Zen Multispeciality hospital
CTRI/2016/09/007230	CTRI201609007230	Dr Parvez Kosgi	Head RLS clinical Trial	parvez.kosgi@relbio.com	02240678299	02240678000	Dhirubhai Ambani Life Sciences Centre R-282 TTC Area of MIDCRabale Navi MumbaiThaneMAHARASHTRA	Thane	MAHARASHTRA	400701	India	Reliance Life Sciences Pvt. Ltd
CTRI/2017/04/008382	CTRI201704008382	Dr Amjad W Yousuf	MD Scholar	awyousuf1977@gmail.com		9555523248	Department of MoalajatFaculty of Medicine (U)Jamia Hamdard	South	DELHI	110062	India	Jamia Hamdard
CTRI/2018/02/011849	CTRI201802011849	Dr Bhavisha M Chauhan	pg scholer	cbhavu18@gmail.com	2520646	9898465638	J s Ayurveda college, p d Patel hospital, college road, nadiad	Kheda	GUJARAT	387001	India	J S Ayurved college and P D Patel hospital
CTRI/2017/07/009169	CTRI201707009169	Dr Balasaheb Govardhane	Assistant Professor	drbgovardhane@gmail.com	02224049023	9819631719	Lokmanya Municipal Medical College and general Hospital Dr Babasaheb Ambedkar roaad Sion West 400022	Mumbai	MAHARASHTRA	400022	India	Lokmanya Municipal Medical College and General Hospital
CTRI/2016/08/007209	CTRI201608007209	Dr Ripal Gharia	Sr. Medical Monitor	rgharia@cliantha.in	9179-66219549	9179-66219543	Garden View Corporate House No.8,3rd FloorOpposite Auda Garden,Bodakdev,AhmedabadIndia	Ahmadabad	GUJARAT	380054	India	Cliantha Research Limited
CTRI/2017/01/007623	CTRI201701007623	Akshaya Pandian	MDS PG STUDENT	akshayapandian2006@gmail.com		9940094811	DEPARTMENT OF ORTHODONTICS AND DENTOFACIAL ORTHOPAEDICS SRI RAMACHANDRA UNIVERSITYSri Ramachandra Dental College &amp; HospitalNo 1Ramachandra NagarPorurChennai	Chennai	TAMIL NADU	600116	India	SRI RAMACHANDRA UNIVERSITY
CTRI/2017/08/009534	CTRI201708009534	Anisha singh	postgraduate student	Mamc.anesthesia@gmail.com	09810341603	9810341603	Department of anesthesiamaulana azad medical collegenew delhi	Central	DELHI	110001	India	maulana azad medical college
CTRI/2017/10/010167	CTRI201710010167	Dr Amartya Das	Post Graduate Trainee for MD Anaesthesiology	dasamartya1987@gmail.com		9432860917	Department of AnaesthesiologyIPGMER Hospital244 AJC Bose RoadKolkata- 700020	Kolkata	WEST BENGAL	700020	India	IPGMER Kolkata
CTRI/2016/12/007564	CTRI201612007564	Dr Maria Pauline	Associate Professor	mariapaulinejoe@gmail.com		9844269436	Dept. of PhysiologySt. John’s Medical College,Bangalore, Karnataka , India	Bangalore	KARNATAKA	560034	India	St. Johns National Academy of health sciences
CTRI/2016/12/007608	CTRI201612007608	Dr Anju Gupta	Assistant Professor	dranjugupta2009@rediffmail.com		9643308220	Anesthesiology, Chacha Nehru Bal Chikitsalya, Geeta Colony, New Delhi	East	DELHI	110031	India	Chacha Nehru Bal Chikitsalya
CTRI/2016/12/007609	CTRI201612007609	Dr Anju Gupta	Assistant Professor	dranjugupta2009@rediffmail.com		9643308220	Departemnt of Anesthesiology, Chacha Nehru Bal Chikitsalya, Geeta Colony, New Delhi	East	DELHI	110031	India	Chacha Nehru Bal Chikitsalya
CTRI/2016/09/007327	CTRI201609007327	SETHUGE SAJITH CHANNA DE SILVA	Longterm trainee in paediatric pulmonology	cdesilva50@yahoo.com		9205624322	C/O Prof. S.K. Kabra, Room No. 3069, 3rd Floor, Teaching Block,All India Institute of Medical Sciences,Ansari NagarNew Delhi-110029India.	New Delhi	DELHI	110029	India	All India Institute of Medical Sciences-Delhi
CTRI/2016/11/007456	CTRI201611007456	Dr Arasu Mohan	General Physician	cmmhospitals@gmail.com			Old#148,New#72,Luz Church Road,Mylapore,Chennai.	Chennai	TAMIL NADU	600004	India	Chennai Meenakshi Multispeciality Hospital
CTRI/2017/11/010409	CTRI201711010409	Dr Supriya Bhalerao	Scientist	supriya.bhalerao@gmail.com		91-9527589516	Interactive Research School for Health Affairs (IRSHA),Bharati Vidyapeeth Deemed University Dhankawadi, Pune-Satara Road, Pune 411043	Pune	MAHARASHTRA	411043	India	Interactive Research School for Health Affairs (IRSHA)
CTRI/2016/08/007149	CTRI201608007149	Dr Kumar Prabhash	Professor & Medical Oncologist	kprabhash1@gmail.com	02224146937	02224177214	Room No 1108 11th floorHomi Bhabha BlockTata Memorial HospitalDr E Borges Road Parel East	Mumbai	MAHARASHTRA	400012	India	Tata Memorial Hospital
CTRI/2018/02/011850	CTRI201802011850	Shobhalakshmi	Associate Professor	pshobha76@gmail.com		9008025432	Department of PhysiotherapyRamaiah medical CollegeMSRIT PostBangalore	Bangalore	KARNATAKA	560054	India	Ramaiah Medical College & Hospitals Rajiv Gandhi University of Health Sciences
CTRI/2017/05/008685	CTRI201705008685	Dr Susanta Kumar Padhy	Associate Professor	susanta.pgi30@yahoo.in	00911722744401	08054831604	Department of Psychiatry,Postgraduate Institute of Medical Education and Research,Sector 12, Chandigarh	Chandigarh	CHANDIGARH	160012	India	Postgraduate Institute of Medical Education and Research, Chandigarh
CTRI/2017/09/009953	CTRI201709009953	Dr Milanjeet kaur	Lecturer	milanjeetkaur@gmail.com	02027423427	9766343410	Room No. 1, Department of Oral Medicine and Radiology, Dr. DY Patil dental college &amp; hospital,pimpri	Pune	MAHARASHTRA	411018	India	Dr D Y Patil dental college and hospital
CTRI/2016/10/007370	CTRI201610007370	Pushpender Sangwan	Postgraduate student	drsangwan25@gmail.com		8003890070	Near Swaraj tractor agencyLoharu road Uttam nagarBhiwani (Haryana)	Bhiwani	HARYANA	127021	India	Dr.S.N.Medical College
CTRI/2017/11/010546	CTRI201711010546	Dr Meenoti Potdar	Consultant Anaesthesiologist	meenoti@yahoo.com		9920627839	Department of Anaesthesia,	Mumbai (Suburban)	MAHARASHTRA	400076	India	Dr. Lakhumal Hiranand Hiranandani Hospital
CTRI/2018/03/012304	CTRI201803012304	Dr Sapna R	Investigator	sapna.r@mscr.in	08041125934	918040917253	MS Clinical Research Pvt LtdSecond floor, Skin sensitivity room,327/15, 1st Main Road Cambridge layout, Ulsoor Bangalore-560008,Karnataka, India	Bangalore	KARNATAKA	560008	India	MS Clinical Rsearch Pvt Ltd
CTRI/2017/01/007656	CTRI201701007656	Akshaya Pandian	FINAL YEAR PG STUDENT	akshayapandian2006@gmail.com		9940094811	FACULTY OF DENTAL SCIENCESSRI RAMACHANDRA UNIVERSITYPORURCHENNAI	Chennai	TAMIL NADU	600116	India	SRI RAMACHANDRA UNIVERSITY
CTRI/2016/09/007302	CTRI201609007302	Dr Amit Joshi	Professor & Medical Oncologist	dramitjoshi74@gmail.com	02224146392	9769331525	1105 11th floor Homi Bhabha BlockTata Memorial HospitalDr E Borges RoadParel Mumbai	Mumbai	MAHARASHTRA	400012	India	Tata Memorial Hospital
CTRI/2018/02/011944	CTRI201802011944	Archana Shivashankar	ASSISTANT PROFESSOR	archvinddoc@yahoo.co.in		9845121444	M S Ramaiah medical college and hospitals Department of anaesthesiology m s r nagar msrit mathikere bangalore	Bangalore	KARNATAKA	560054	India	M.S.Ramaiah Medical College and Hospitals
CTRI/2017/04/008422	CTRI201704008422	Dr Veena Dhawan	Professor	veenad2001@yahoo.com			Room No-2014, 2nd Floor, Department of Experimental Medicine and Biotechnology, Research Block-B, PGIMER, Sector-12, Chandigarh	Chandigarh	CHANDIGARH	160012	India	Post Graduate Institute of Medical Education and Research
CTRI/2016/07/007100	CTRI201607007100	Dr Ketan Patel	Consultant and Head Department of Emergency	drkd25@rediffmail.com			Apollo Hospitals,Bhat,GIDC Estate,	Gandhinagar	GUJARAT	382428	India	Apollo Hospital
CTRI/2016/11/007513	CTRI201611007513
CTRI/2017/03/008132	CTRI201703008132	Dr Binu T Kuruvilla	Overall Trial Co-ordinator	drbinu@arjunanatural.com	04842532404	04842542480	AGM R&amp;D, Arjuna Natural Extracts LimitedP.B.No.126, Bank Road, Alwaye	Ernakulam	KERALA	683 101	India	Arjuna Natural Extracts Limited
CTRI/2017/04/008405	CTRI201704008405	Melita Sheilini	Asst.Professor Selection Grade	mellishelli@yahoo.co.in	8095976561	8095976561	Manipal College of Nursing ManipalMU,Manipal	Udupi	KARNATAKA	576104	India	MCON Manipal,Manipal University
CTRI/2017/10/010137	CTRI201710010137	Dr Jabir Abdullakutty	Principal Investigator	drjabi@yahoo.co.in		9447011773	Department of Cardilogy,Lisie HospitalKathrikadavu, Kochi -	Ernakulam	KERALA	682017	India	Lisie Hospital, Kochi
CTRI/2016/10/007410	CTRI201610007410	Dr Saikat Niyogi	Associate professor	saikatneuro1972@gmail.com	03324391330	9831732443	Omm Tower, 4no MM Feeder Road, Belghoria, kolkata	Kolkata	WEST BENGAL	700056	India
CTRI/2017/12/010801	CTRI201712010801	Dr Samir Malhotra	Professor	smal.pgi@gmail.com	0172-2744401	0172-2755243	Department of Pharmacology, Research Block B, Post graduate Institute of Medical Education and Research (PGIMER), Chandigarh	Chandigarh	CHANDIGARH	160012	India	PGIMER
CTRI/2018/01/011161	CTRI201801011161	Surabhi Priya	post graduate	savvy1508@gmail.com		8860386547	Department of anesthesiology and critical care Safdarjung hospital	New Delhi	DELHI	110029	India	Guru Gobind Singh Indraprastha University Delhi
CTRI/2016/08/007135	CTRI201608007135	P SENTHIL	PROFESSOR	senthilp101010@gmail.com		9841667912	5/738, G2, JR NILAYAM, VIGNARAJAPURAM 3RD EXTENSION,SANTHOSAPURAM	Chennai	TAMIL NADU	600073	India	MOHAMED SATHAK AJ COLLEGE OF PHYSIOTHERAPY
CTRI/2017/03/008273	CTRI201703008273	Ansuya	Assistant Professor	ansuya.bengre@gmail.com		9535894558	Department of Community Health Nursing.Manipal College of Nursing ManipalManipal University	Udupi	KARNATAKA	576104	India	Manipal College of Nursing Manipal
CTRI/2016/08/007153	CTRI201608007153
CTRI/2016/09/007265	CTRI201609007265
CTRI/2017/08/009209	CTRI201708009209	Dr Ashish Bindra	Associate Professor	dr_ashi2208@yahoo.com		986838607	Room No. 316,Department of Neuroanesthesiology and Critical Care,Administrative block,Jai Prakash Narain Apex Trauma Centre,All India Institute of Medical Sciences.	South	DELHI	110029	India	All India Institute of Medical Sciences, New Delhi
CTRI/2017/01/007639	CTRI201701007639	Dr H D Ramachandra Prabhu	Consultant General Physician	rc.prabhu@yahoo.in		9845296673	# 23/24,20th Main,Om Complex,Gangothri Circle, BTM 1st stage, Bangalore	Bangalore	KARNATAKA	560029	India	Life Care Hospital
CTRI/2016/09/007240	CTRI201609007240	Dr Manish Gehani	PhD Scholar	dr.manishgehani@gmail.com		7568874444	Jawahar Nagar, Shameerpet Mandal, Hyderabad, Telangana	Hyderabad	ANDHRA PRADESH	500078	India	Birla Institute of Technology and Science, Pilani, Hyderabad Campus
CTRI/2017/03/008232	CTRI201703008232	Dr Vipin V Nair	Senior Resident	vipinvenugopalnair@gmail.com		9599757675	DEPT OF PLASTIC SURGERYNEHRU HOSPITAL2 FLOOR D BLOCK PGIMER Chandigarh	Chandigarh	CHANDIGARH	160012	India	PGIMER Chandigarh
CTRI/2017/08/009512	CTRI201708009512	Dr Sunil Karande	Professor and Head of Unit	karandesunil@gmail.com		9322934309	Department of Pediatrics,Seth G.S. Medical College and KEM Hospital.Acharya Donde Marg.Parel (East)Mumbai 400102.	Mumbai	MAHARASHTRA	400102	India	Seth G.S. Medical College and KEM Hospital
CTRI/2017/08/009361	CTRI201708009361	Dr Lal Ravi Sahu	PG scholar	rvsh312@gmail.com		7582802777	Department of Pg studies in Panchakarma, SDM college of Ayurveda, BM road Thanniruhalla Hassan	Hassan	KARNATAKA	573201	India	Department of Pg studies in Panchakarma, SDM college of Ayurveda, BM road Thanniruhalla Hassan
CTRI/2016/11/007468	CTRI201611007468	Dr Dharmesh Kapoor	Consultant Hepatologist	dharmesh_kapoor@yahoo.com			Global Hospitals6-1-1070/1 To 4, Lakdi-Ka-PoolHyderabad	Hyderabad	ANDHRA PRADESH	500004	India	Global Hosptitals
CTRI/2017/09/009624	CTRI201709009624	Dr Meenoti Potdar	Head and Consultant Anaesthesiologist	meenoti@gmail.com		9920627839	Dr. Lakhumal Hirananad Hiranandani HospitalHillside avenue Hirananadani gardensPowaiMumbai	Mumbai (Suburban)	MAHARASHTRA	400076	India	Dr. Lakhumal Hirananad Hiranandani Hospital
CTRI/2016/10/007347	CTRI201610007347	Krishna Mohan Gulla	DM student	mohangulla35@gmail.com		9582273062	Department of PediatricsIII FloorTeaching BlockAll India Institute of Medical SciencesAnsari NagarNew Delhi	South	DELHI	110029	India	All India Institute of Medical Sciences, New Delhi
CTRI/2017/10/010088	CTRI201710010088	Dr Vinod kumar verma	Additional Professor	drvvinodv@gmail.com		9473191825	Department of Anaesthesiology &amp; Critical Care Medicine,Indira Gandhi Institute of Medical Sciences, Sheikhpura	Patna	BIHAR	800014	India	Indira Gandhi Institute of Medical Sciences
CTRI/2017/03/008058	CTRI201703008058	Madhurita Singh	Assistant Professor	madhurita@cmcvellore.ac.in		04162282693	Department of Neurological Sciences, Christian Medical College, Ida Scudder Road, Vellore	Vellore	TAMIL NADU	632004	India	Christian Medical College
CTRI/2017/03/008026	CTRI201703008026	Dr S Santhanakittu	PG Scholar	drsakisivan23@gmail.com		9952410979	Department of maruthuvam, National institute of siddha,Tambaram sanatorium, chennai-47	Kancheepuram	TAMIL NADU	600047	India	National institute of siddha
CTRI/2017/03/008170	CTRI201703008170	Dr Byresh A	Principal Investigator	byresh23@gmail.com		9886414563	Sri Kalabyraveswara Swamy Ayurvedic Medical College, Hospital and Research CentreNo.10, Pipeline Road, RPC Layout, Vijayanagar 2nd Stage,Bangalore	Bangalore	KARNATAKA	560104	India	Sri Kalabyraveswara Swamy Ayurvedic Medical College, Hospital and Research Centre
CTRI/2017/04/008295	CTRI201704008295	Dr Kiran M Goud	Principal Investigator	skamcbangalore@gmail.com		9845109556	Sri Kalabyraveswara Swamy Ayurvedic Medical College, Hospital and Medical CentreNo.10, Pipeline Road, RPC Layout, Vijayanagar 2nd StageBangalore	Bangalore	KARNATAKA	560104	India	Sri Kalabyraveswara Swamy Ayurvedic Medical College, Hospital and Research Centre
CTRI/2016/07/007096	CTRI201607007096	Dr Akash Patel	Principal Investigator	akashpatel@lambda-cro.com	07940202021	07940202488	Plot No. 38, Near Silver Oak Club	Ahmadabad	GUJARAT	380061	India	Lambda Therapeutic Research Ltd
CTRI/2017/06/008780	CTRI201706008780	DR VIRENDRA YADAV	Post Graduate (MD Pediatrics)	drv.y007@gmail.com		01126707398	Ward No. 21, Department of Pediatrics, VMMC and Safdarjung Hospital, New Delhi	South	DELHI	110029	India	VMMC and Safdarjung Hospital, New Delhi
CTRI/2016/11/007442	CTRI201611007442	Dr Jalpa H Chotalia	MBBS	dr.jalpachotalia@gmail.com	0278-2422011	09427448751	Department of Pharmacology,Government Medical College,Jail road,Bhavnagar-364001 (Gujarat), India.	Bhavnagar	GUJARAT	364001	India	Government Medical College, Bhavnagar.
CTRI/2017/10/010255	CTRI201710010255	Dr U K Misra	Prof HOD	drukmisra@rediffmail.com	0522-2668811	0522-2494167	Dept. of Neurology, C-Block, Sanjay Gandhi Postgraduate Institute of Medical Sciences (SGPGIMS), Raebarely Road, Lucknow, UP	Lucknow	UTTAR PRADESH	226014	India	Sanjay Gandhi Postgraduate Institute of Medical Sciences (SGPGIMS)
CTRI/2016/10/007375	CTRI201610007375	Dr Radhika A Panchal	Resident Doctor	drradhikapanchal@yahoo.com	0278-24422011	08758020528	Department of PharmacologyGovernment Medical College Jail Road Bhavnagar - 364001 (Gujarat) India.	Bhavnagar	GUJARAT	364001	India	Government Medical College Bhavnagar
CTRI/2017/03/008105	CTRI201703008105	Sree Kumar E J	Assistant Professor	sreekumardr@gmail.com		8056564566	59/10 Flat B SBI colony Adambakkam Chennai	Chennai	TAMIL NADU	600088	India	Sri Ramachandra University
CTRI/2016/11/007437	CTRI201611007437	Dr Jitendra H Vaghela	M.B;B.S	drjitendravaghela@gmail.com	0278-24422011	09033939842	Department of Pharmacology,Government Medical College jail road,Bhavnagar - 364001(Gujarat).	Bhavnagar	GUJARAT	364001	India	Government Medical College Bhavnagar
CTRI/2017/07/009056	CTRI201707009056	Dr Satyendra Kumar Tyagi	Consultant Gastroenterologist	drtyagi@gmail.com			Meerut Medical CentreBhopal Singh MarketBegum Bagh, Meerut	Meerut	UTTAR PRADESH	250002	India	Meerut Medical Center
CTRI/2018/01/011481	CTRI201801011481	chrishma violla dsouza	Lecturer	chrishma@msriner.com		9743447935	M S Ramaiah Institute of Nursing Education and ResearchLecturer department of psychiatric nursingM S R NagarM S R I T postMathikere Banaglore	Bangalore	KARNATAKA	560054	India	M S Ramaiah Institute of Nursing Education and Research
CTRI/2017/09/009756	CTRI201709009756	Dr Chandni sinha	Assistant Professor	chandni.doc@gmail.com		7250333148	Faculty room, OT complex, 3rd floor, Department of anaesthesia, AIIMS, Patna	Patna	BIHAR	801505	India	Department of Anaesthesia, AIIMS
CTRI/2017/05/008650	CTRI201705008650
CTRI/2017/08/009552	CTRI201708009552	Dr Chandni Sinha	Assistant Professor, Department of Anaesthesia	chandni.doc@gmail.com	07250333148	7250333148	Faculty Room, OT Complex,3rd Floor Ayush PMR Building, AIIMS, Phulwarisharif	Patna	BIHAR	801501	India	AIIMS, Patna
CTRI/2017/06/008843	CTRI201706008843	Dr Rakesh Chugh	GM - Global Clinical Development	rchugh@wockhardt.com		22-26596833	Wockhardt LtD, Wockhard Toweres, Bandra Kurla Complex,	Mumbai	MAHARASHTRA	400051	India	Wockhardt Ltd
CTRI/2016/09/007290	CTRI201609007290	Dr Anand Eswaraiah MD	Head Regulatory Affairs	anand.eswaraiah@syngeneintl.com	918028082685	9945622776	Syngene International Limited Clinical DevelopmentTower 1 Semicon ParkElectronics City Phase IIBangalore Karnataka 560100India	Bangalore	KARNATAKA	560100	India	Syngene International Limited
CTRI/2017/02/007879	CTRI201702007879	DRSUNIL DUTT	M.D. SCHOLAR	drsunildutt14@gmail.com		9427212621	OPD OF PANCHKARMA DEPARTMENT OF GOVT.AKHANDANAND AYURVED COLLEGE AND HOSPITALBHADRA,AHMEDABAD AND MANIBEN AYURVED HOSPITAL, ASARVAAHMEDABAD	Ahmadabad	GUJARAT	380001	India	GOVT.AKHANDANAND AYURVED COLLEGE
CTRI/2017/05/008708	CTRI201705008708	VenkatasivaramB	PG Student	sivaramdadambbs@gmail.com		01126198462	Department of Anaesthesia and Intensive careSafdarjang hospitalNew Delhi	South	DELHI	110029	India	PG student
CTRI/2017/04/008345	CTRI201704008345	DR SACHIN A BORKAR	ASSISTANT PROFESSOR	SACHIN.AIIMS@GMAIL.COM		011-26593291	DEPTT OF NEUROSURGERY, ROOM NO.720, CNC ,AIIMS , ANSARINAGAR	South West	DELHI	110029	India	AIIMS
CTRI/2016/11/007455	CTRI201611007455	Dr Hemant Wakankar	Chief Investigator	hwakankar@gmail.com		09921131122	Deenanath Mangeshkar Hospital and Research Center, Near Mhatre Bridge, Erandawne, Pune, Maharashtra 411004	Pune	MAHARASHTRA	411004	India	Deenanath Mangeshkar Hospital and Research Center
CTRI/2017/04/008435	CTRI201704008435	Dr S Sarathkumar	Pg scholar	sarathkumar197@gmail.com			Dept.of Pothu Maruthuvam,Govt.siddha medical college,chennai,tamilnadu-600106,india	Chennai	TAMIL NADU	600106	India	Govt.siddha medical college,chennai 106
CTRI/2016/10/007402	CTRI201610007402	Dr Kriti Singh	DNB Resident	drkritisingh@gmail.com		9890144118	Department of Anaesthesia,Batra Hospital and Medical Research Centre,1,Tughlakabad Institutional Area,MB Road	New Delhi	DELHI	110062	India	Batra Hospital and Medical Research Centre
CTRI/2017/03/008017	CTRI201703008017	Dr Arun Raj GR	Assistant Professor, Department of Kaumarabhritya	drdrarunraj26@gmail.com		9886292826	Department of Kaumarabhritya, Sri Dharmasthala Manjunatheshwara College of Ayurveda and Hospital,BM Road, Thanniruhalla, Hassan, Karnataka, India	Hassan	KARNATAKA	573201	India	Sri Dharmasthala Manjunatheshwara College of Ayurveda and Hospital, Hassan, Karnataka
CTRI/2017/01/007653	CTRI201701007653	SAHIL BATRA	JUNIOR RESIDENT	sahilbatra25@gmail.com		9899816498	5 th FLOOR, TEACHING BLOCKDEPARTMENT OF ORTHOPAEDICSAIIMS , NEW DELHI	South	DELHI	110029	India	AIIMS
CTRI/2018/02/011753	CTRI201802011753	Dr C Swaminathan	Post graduate student, Department of Oral and Maxillo Facial Surgery.	dr.swaminathan1990@gmail.com		9444663867	15-178/10, NIS Complex First floor, Opp to Sree Mookambika institute of medical Science, Padanilam, Kulasekharam.	Kanniyakumari	TAMIL NADU	629161	India	Sree Mookambika Institute of Dental Science
CTRI/2018/02/011872	CTRI201802011872	Dr BHOOMI SONI	P G SCHOLAR Dept Of Shalya Tantra	bhoomi629@gmail.com		9008637659	II-f-3 P.G block,Sri Dharmasthala Manjunatheshwara College of Ayurveda and Hospital BM Road Thanniruhalla Hassan Karnataka India	Hassan	KARNATAKA	573201	India	Sri Dharmasthala Manjunatheshwara College of Ayurveda and Hospital
CTRI/2017/01/007642	CTRI201701007642	Rajneesh Pathak	M.D.(Ayu) Scholar	drrajneeshpathak5sept@gmail.com		08866244063	Govt Akhandanand Ayurved College Bhadra Ahmedabad 380001	Ahmadabad	GUJARAT	380001	India	Govt Akhandanand Ayurved college Ahmedabad
CTRI/2016/07/007109	CTRI201607007109	Dr Arani Chatterjee	Sr Vice President	arani.chatterjee@biologicale.co.in	04027675003	04030214070	Biological E.Limited, 18/1&amp;3,Azamabad, Hyderabad, Telangana, India	Hyderabad	ANDHRA PRADESH	500020	India	Biological E.Limited
CTRI/2016/07/007124	CTRI201607007124	Shailesh Vinayak Shrikhande	Professor and Surgeon F	shailushrikhande@hotmail.com		9820224761	12th Floor 1222 Homibhaba building Tata Memorial Hospital Dr Ernest Borges Marg parel Mumbai	Mumbai	MAHARASHTRA	400012	India	Tata Memorial Hospital
CTRI/2016/11/007504	CTRI201611007504	Dr Yogesh Tukaram Kotangale	Associate Professor	drytk@yahoo.com		9423218193	OPD NO 2Kayachikitsa departmentSaneguruji Arogya kendraMaharashtara Arogya MandalMalwadiHadapsarPuneHADAPSARPUNE	Pune	MAHARASHTRA	411028	India	Maharashtra Arogya Mandal
CTRI/2016/09/007289	CTRI201609007289	Dr Anil K	Head Human Pharmacology Unit	anil.dr@Syngeneintl.com	9128082820	9845519111	Syngene International Limited,Human Pharmacology Unit(HPU), Tower 1, Semicon ParkElectronics City Phase IIBangalore-560100	Bangalore	KARNATAKA	560100	India	Syngene International Limited
CTRI/2017/06/008938	CTRI201706008938	DrSathiyabama	Pg scholar	dr.sathyabama27@gmail.com		9489912041	National institute of siddha Tambaram SanatoriumChennai	Kancheepuram	TAMIL NADU	600047	India	National Institute of Siddha
CTRI/2017/03/008053	CTRI201703008053	Dr U MULLAIKARASI	Pg Scholar	drmullaiamo@gmail.com		9750871667	Department Of Maruthuvam National Institute Of Siddha Ayothdhasar Pandithar Hospital Tambaram Sanatorium Chennai	Kancheepuram	TAMIL NADU	600047	India	NATIONAL INSTITUTE OF SIDDHA
CTRI/2016/10/007373	CTRI201610007373	Suprabha K	MD Scholar	sprbhk@gmail.com	9164387950	9164387950	SDM AYURVEDA COLLEGE AND HOSPITALKUTHPADYUDYAVARAUDUPIKARNATAKA	Udupi	KARNATAKA	574118	India	SDM AYURVEDA COLLEGE AND HOSPITAL KUTHPADY
CTRI/2016/08/007157	CTRI201608007157	Dr Vivek Vidyadhar Bhosale	Scientist	drvivekbhosale@gmail.com		05222772450	Sector 10, Jankipuram Extension, Sitapur Road, Lucknow 226031	Lucknow	UTTAR PRADESH	226031	India	CSIR-Central Drug Research Institute, Lucknow
CTRI/2017/04/008348	CTRI201704008348	ABHISHEK N	currently senior resident previously post graduate	rhinome@gmail.com		8587970180	Department of anaesthesia.VMMC &amp; Safdarjang HospitalNew Delhi	South	DELHI	110029	India	All India Institue of Medical SciencesNew Delhi
CTRI/2016/11/007436	CTRI201611007436	Nishant Sahay	Assistant Professor	nishantsahay@gmail.com	06122452035	9431184516	Dept. of Anesthesiology,3rd Floor Modular OT,Mini hospital building,AIIMS,	Patna	BIHAR	801505	India	All India Institute of Medical Sciences, Patna
CTRI/2016/12/007543	CTRI201612007543	Dr Bina Naik	Director	bina.naik@vibgyorcare.com	09726434204	09726434201	Second floor, Skoda house, Opp. LJ campus, S.G. Highway Sarkhej,Ahmedabad – 382210, Gujarat, India	Ahmadabad	GUJARAT	380015	India	CBCC-Vibgyor Research Pvt. Ltd.
CTRI/2017/02/007890	CTRI201702007890
CTRI/2018/01/011435	CTRI201801011435	Dr Deepali Pankaj Thakur	Associate Professor	deepshna@rediffmail.com			Lokmanya tilak municipal medical college and general hospital, Anaesthesia Department,College building 4th Floor, Sion	Mumbai	MAHARASHTRA	400022	India	LTMMC & LTMGH Sion Hospital
CTRI/2017/05/008533	CTRI201705008533	Monica Rita Hendricks	lecturer	hendricks.monica@gmail.com		8861089009	st johns college of nursingst johns national academy of health sciencesBangalore	Bangalore	KARNATAKA	560034	India	st johns college of nursing
CTRI/2017/08/009523	CTRI201708009523	Janani A M	MBBS DNB Anaesthesia	janani.murli@gmail.com		9944931128	Ganga Medical Center and Hospital,Department of Anesthesiology,5th Floor Operation theater complex,313 Mettupalayam Road Opposite Saibaba koil	Coimbatore	TAMIL NADU	641043	India	Ganga Medical Centre and Hospital
CTRI/2018/01/011155	CTRI201801011155	Namrata Kumar	Assistant Professor	dr.nmrata@gmail.com		9415118848	Department of obstetrics and Gynecology, King Georges Medical University	Lucknow	UTTAR PRADESH	226003	India	Assistant professor
CTRI/2016/10/007409	CTRI201610007409
CTRI/2017/01/007652	CTRI201701007652	Dr Raji Patil	Investigator	raji@mascotspincontrol.in		022-43349191	MASCOT-SPINCONTROL India Pvt. Ltd. Unit 2, Neeru Silk Mills,Mathuradas Mill compound,N.M. Joshi Marg - Lower Parel,Mumbai – 400013, INDIA	Mumbai	MAHARASHTRA	400013	India	MASCOT-SPINCONTROL India Pvt. Ltd.
CTRI/2016/11/007475	CTRI201611007475	Dr Sameer Dani	Principal Investigator	drsameerdani@gmail.com			Life Care Institute of Medical Science and Research,Sardar Patel Statue Corner, Stadium Road,Ahmedabad- 380 014	Ahmadabad	GUJARAT	380014	India	Life Care Institute of Medical Science and Research
CTRI/2016/11/007488	CTRI201611007488	ASampath kumar	Ph.D Scholar	sampathkpt@gmail.com			c/o Department of Physiotherapy,SOAHS, Manipal University.	Udupi	KARNATAKA	576104	India	Manipal university
CTRI/2017/08/009369	CTRI201708009369	Dr Pratik Gahalaut	Professor,Head of Department of Dermatology	drpratikg@rediffmail.com	0581-258010	9458702263	Department of DermatologyShri Ram Murti Institute of Medical SciencesBhojipuraBareilly	Ghaziabad	UTTAR PRADESH	243202	India	Shri Ram Murti Institute of Medical Sciences Bhojipura Bareilly
CTRI/2017/05/008661	CTRI201705008661	Dr Kamalasoundaram	PG Scholar,Department of Maruthuvam,National Institute of Siddha	drkamala15@gmail.com		9789042305	4O Thangam illam,V.O.C nagar,Kallakurichi(District)	Kancheepuram	TAMIL NADU	606213	India	National Institute of Siddha
CTRI/2016/11/007503	CTRI201611007503	Dr Murali Subbaiah	Assistant Professor	muralidraiims@gmail.com			Dept of OBG, WCH Block, JIPMER, D.Nagar	Pondicherry	PONDICHERRY	605006	India	JIPMER, Pondicherry.
CTRI/2017/01/007669	CTRI201701007669	Dr RKManchanda	Director General	rk.manchanda@nic.in	011-28521060	011-28525523	61-65, Institutional Area, opposite D-Block Janakpuri,New Delhi	West	DELHI	110058	India	Central Council for Research in Homoeopathy
CTRI/2017/12/010746	CTRI201712010746	Archana Bajpayee	Assistant Professor	drarchanabajpai@yahoo.co.in		8003996943	Department Of Transfusion Medicine And Blood Bank	Jodhpur	RAJASTHAN	342005	India	AIIMS,Jodhpur
CTRI/2018/02/011786	CTRI201802011786	Ketki Davare	Jr Scientist	ketki@kelkarcosmetology.com			KETs Scientific Research Centre. V.G.Vaze College campus, Mithaghar Road, Mulund-(E) ph.no.25639644 Mumbai (Suburban) MAHARASHTRA 400 081 India Mumbai (Suburban) MAHARASHTRA 400081 India	Mumbai (Suburban)	MAHARASHTRA	400 081	India	KETs Scientific Research Centre.
CTRI/2017/10/010190	CTRI201710010190	Dr G Prathyusha	DNB family medicine resident	prathyushasvmc@gmail.com		7899438576	Community Health Department,Bangalore Baptist Hospital,Bellary road,Hebbal,Bangalore	Bangalore	KARNATAKA	560024	India	Bangalore Baptist Hospital
CTRI/2018/01/011576	CTRI201801011576	Atul Kulkarni	Professor	kaivalyaak@yahoo.co.in		9869077526	Department of Anesthesiology, Tata memorial Hospital ,Mumbai 400012	Mumbai (Suburban)	MAHARASHTRA	400012	India	Tata Memorial Hospital
CTRI/2016/11/007426	CTRI201611007426	Dr Rajan Palui	Senior Resident	rajanpalui@gmail.com		9830130450	Department of EndocrinologySuperspeciality BlockJawaharlal Institute of Postgraduate Medical Education and Research Dhanvantri NagarPuducherry	Pondicherry	PONDICHERRY	605006	India	Jawaharlal Institute of Postgraduate Medical Education and Research
CTRI/2017/10/010138	CTRI201710010138	Naveen Salins	Associate Professor	naveensalins@gmail.com			Dept. of Palliative Medicine, MB G 75, Dr. E Borges Road, Parel	Mumbai	MAHARASHTRA	400012	India	Tata Memorial Centre
CTRI/2017/06/008901	CTRI201706008901	Dr Yogesh T Kotangale	Associate Professor	drytk@yahoo.com		9975817770	MAM Sumatibhai Shah Ayurved CollegeMalwadiHadapsarPune	Pune	MAHARASHTRA	411028	India	MAMs Sumatibhai Shah Ayurved College
CTRI/2017/07/008960	CTRI201707008960	Ajith S	Associate Professor	ajithsoman@rediffmail.com	08242202443	9886179363	Nitte Institute of Physiotherapy, Mangaluru	Dakshina Kannada	KARNATAKA	575018	India	Nitte Institute of Physiotherapy
CTRI/2017/08/009213	CTRI201708009213	Dr Yashdeep singh pathania	Junior resident (md dermatology)	yashdeepsinghpathania@gmail.com		8894480089	Department of dermatology pgimer chandigarh	Chandigarh	CHANDIGARH	160012	India	Pgimer chandigarh
CTRI/2016/09/007310	CTRI201609007310	Dr Nandkishor S Kabra	Neonatologist	nskabra@gmail.com	912261538990	9820919271	Surya Childrens Hospital Junctio of S V Road and Dattatraya Road Santacruz West	Mumbai (Suburban)	MAHARASHTRA	400054	India	Surya Childrens Hospital
CTRI/2017/11/010614	CTRI201711010614	Dr Sonam Gupta	Post Graduate Student	sonam.gupta10889@gmail.com		9902351346	Room number 5, Second Floor, Department of Prosthodontics, Manipal College of Dental Sciences, Manipal	Udupi	KARNATAKA	576104	India	Manipal College of Dental Sciences, Manipal University
CTRI/2017/01/007676	CTRI201701007676	Dr Vishnu Bhat	Senior Professor and Head	drvishnubhat@yahoo.com		9842351282	Department of Neonatology 6210, II floor JWCH, JIPMERPondicherryPondicherryPONDICHERRY605006 India	Pondicherry	PONDICHERRY	605006	India	JAWAHARLAL INSTITUTE OF POSTGRADUATE MEDICAL EDUCATION & RESEARCH
CTRI/2017/10/009959	CTRI201710009959	Dr Manjunath Nookala	Assistant Professor, Scientific Officer E	mnookala@actrec.gov.in		9920703438	Department of Clinical Pharmacology, Room No.: KS 102, Advanced Centre for Treatment, Research and Education in Cancer (ACTREC), TMC, Sector 22, Kharghar, Navi Mumbai	Raigarh	MAHARASHTRA	410210	India	Advanced Centre for Treatment, Research and Education in Cancer (ACTREC), TMC
CTRI/2017/07/009131	CTRI201707009131	Dr Anura V Kurpad	Professor of Physiology and Head, Division of Nutrition	a.kurpad@sjri.res.in		08049467000	Dept. of Physiology St. John’s Medical College, Bangalore, Karnataka , India	Bangalore	KARNATAKA	560034	India	St. John’s Medical College
CTRI/2017/05/008448	CTRI201705008448	Dr M Meeran gani	Pg scholar	dr.meerangani@gmail.com			Room No : 2 Division : Siddha Department :General MedicineArignar Anna Government Hospital of Indian Medicine &amp;Homeopathy, Arumbakkam, Chennai	Chennai	TAMIL NADU	600106	India	Govt.siddha medical college,chennai 106
CTRI/2017/03/008160	CTRI201703008160	Dr P Parvathy	PG SCHOLAR-1 year	parvathyamaldev@gmail.com		9094219424	Department of Noi NaadalNational Institute of SiddhaTambaram SanatoriumChennai 600 047	Kancheepuram	TAMIL NADU	600 047	India	National Institute of Siddha
CTRI/2017/05/008576	CTRI201705008576	Dr X Helen sathiya	Pg scholar	helensathiyax@gmail.com		9489563644	Dept.of Pothu Maruthuvam,Govt.siddha medical college,arumbakkam,chennai	Chennai	TAMIL NADU	600106	India	Govt.siddha medical college,chennai 106
CTRI/2016/11/007502	CTRI201611007502	Anoop Saraya	Professor	ansaraya@yahoo.com		011-26593294	RN-3068, 3rd floor, Teaching Block, AIIMS	South	DELHI	110029	India	AIIMS, New Delhi
CTRI/2016/11/007440	CTRI201611007440	Dr Ashok Seth	Chairman-cardiovascular science and chief cardiologist	ashok.seth@fortishealthcare.com			Fortis Escorts Heart Institute.Okhla Road, New Delhi, India	East	DELHI	110025	India	Fortis Escorts Heart Institute
CTRI/2017/05/008575	CTRI201705008575	Dr KR MUTHUMARI	Pg scholar	drmuthumarikrishnan@gmail.com		9629291574	Dept.of Pothu Maruthuvam,Govt.siddha medical college,	Chennai	TAMIL NADU	600106	India	Govt.siddha medical college
CTRI/2017/03/008248	CTRI201703008248	Richa Jain	Assistant Professor	richajain2105@gmail.com		9815068242	Dayanand Medical College and HospitalTagore NagarLudhiana	Ludhiana	PUNJAB	141001	India	Dayanand Medical College and Hospital
CTRI/2017/09/009780	CTRI201709009780	Dr Sonam Gupta	Post graduate student	sonam.gupta10889@gmail.com		9902351346	Room number 5, Second Floor, Department of Prosthodontics, Manipal College of Dental Sciences, Manipal	Udupi	KARNATAKA	576104	India	Manipal College of Dental Sciences, Manipal, Karnataka
CTRI/2017/11/010576	CTRI201711010576	Tejas Prakash Vispute	Junior resident	tejasv20@gmail.com		9868323887	Department of Surgical Disciplines, Teaching block - 5th floor, AIIMS, New Delhi	New Delhi	DELHI	110029	India	AIIMS, New Delhi
CTRI/2016/11/007427	CTRI201611007427	Dr Prathamesh Pai	Professor & Surgical Oncologist	drpspai@gmail.com	02224146392	02224177000	Room No 1229 12th Floor Homi Bhabha Block Tata Memorial Hospital Parel Mumbai	Mumbai	MAHARASHTRA	400 012	India	Tata Memorial Hospital
CTRI/2016/10/007384	CTRI201610007384	ARKA DAS	Post Graduate Trainee.	doctor.arka@gmail.com		9903368156	224/4 Gorokshya Basi Road. Dum Dum. Kolkata-28	North Twentyfour Parganas	WEST BENGAL	700028	India	I.P.G.M.E and R. Kolkata
CTRI/2017/02/007771	CTRI201702007771	Abhay K Sharma	M.D.(Ayurved) Scholar	abhaysharma8585@gmail.com		9889309780	Kayachikitsa Department Government Akhandanad Ayurved College and Hospital	Ahmadabad	GUJARAT	380001	India	Government Akhandanand Ayurved College and Hospital Ahmedabad
CTRI/2017/12/010827	CTRI201712010827	Manoj Kumar sahu	Assistant Professor	drmanojsahu@gmail.com		9911088705	Department of CTVS,CT centre, AIIMS, New Delhi	South	DELHI	110029	India	AIIMS
CTRI/2018/03/012609	CTRI201803012609	DrNandita Gupta	DNB TRAINEE	drnanditagupta4@gmail.com		8146441324	Department of AnesthesiaFortis Hospital,Mohali	Rupnagar	PUNJAB	160062	India	Fortis Hospital
CTRI/2017/10/010199	CTRI201710010199	Praveen Devarsetty	Program Head - Primary Healthcare Research	dpraveen@georgeinstitute.org.in			The George Institute for Global Health, India,301, Second floor,ANR Center, Road no 1,Banjara Hills,Hyderabad - 500034	Hyderabad	ANDHRA PRADESH	500034	India	The George Institute for Global Health, India
CTRI/2016/08/007152	CTRI201608007152	Dr Subhra Lahiri	AVP-CR and CDM	subhra.l@axisclinicals.com	04040408060	04040408064	AXIS Clinicals LtdClinical Research Department1-121/1, MiyapurHyderabad, Telangana	Rangareddi	ANDHRA PRADESH	500049	India	Axis Clinicals Limited
CTRI/2016/08/007158	CTRI201608007158	Dr Sonali Ghosh	Project Manager	sghosh@specrtumcr.com	02266155567	02240645100	401, Kshamalaya Building, 37, New Marine Lines	Mumbai	MAHARASHTRA	400020	India	Spectrum Clinical Research Pvt. Ltd.
CTRI/2016/11/007423	CTRI201611007423	Dr Vinit Kumar Srivastava	Senior Consultant	drvinit75@gmail.com		9755557539	25 Parijat Raj Kishore Nagar Seepat Road	Bilaspur	CHHATTISGARH	495006	India	Apollo Hospitals Bilaspur
CTRI/2017/03/007998	CTRI201703007998	Dr Vinit Kumar Srivastava	Senior Consultant	drvinit75@gmail.com		9755557539	25 Parijat Raj Kishor Nagar Seepat road	Bilaspur	CHHATTISGARH	495006	India	Apollo Hospitals Bilaspur
CTRI/2016/08/007151	CTRI201608007151	Dr Subhra Lahiri	AVP - CR and CDM	subhra.l@axisclinicals.com	04040408060	04040408064	AXIS Clinicals Ltd Clinical Research Department 1-121/1, Miyapur,Hyderabad, Telangana	Rangareddi	ANDHRA PRADESH	500049	India	Axis Clinicals Limited
CTRI/2016/09/007268	CTRI201609007268	Dr Sudhir Kumar	Head of Clinical Operations	drsudhirkumar@yahoo.com	04023303277	04066510971	Cyber Heights, Behind TDP office Plot No-604, Banjara Hills, Road No: 2 Hyderabad.	Hyderabad	ANDHRA PRADESH	500034	India	Maya Clinicals Drug Development Pvt. Ltd.
CTRI/2018/02/012037	CTRI201802012037	AMAmala hazel	lecturer	dramalaaruldhas@gmail.com		9940429202	National institute of siddhadepartment of kuzhandhai maruthuvamtambaram sanatoriumchennai	Chennai	TAMIL NADU	600047	India	National institute of siddha
CTRI/2017/08/009476	CTRI201708009476	Narani KK	Senior Consultant	drkknarani@hotmail.com	011-25861002	09810465134	Department of Anaesthesiology, Pain and Perioperative Medicine, Sir Ganga Ram Hospital, New Delhi - 110060	New Delhi	DELHI	110060	India	Sir Ganga Ram Hospital
CTRI/2016/12/007612	CTRI201612007612	Dr Tarlochan Singh Kler	Executive Director	tskler1317@gmail.com	911141628431	01147135000	Fortis Escorts Heart Institute &amp; Research CenterOkhla Road	South	DELHI	110025	India	Fortis Escorts Heart Institute & Research Center
CTRI/2016/11/007461	CTRI201611007461
CTRI/2017/01/007741	CTRI201701007741	Nishant Sahay	Assistant Professor	nishantsahay@gmail.com		6122452035	House 112 Type 4 Block 1AIIMS Residential area, Hydraulic, Khagaul	Patna	BIHAR	801105	India	All India Institute of Medical Sciences, Patna
CTRI/2017/08/009496	CTRI201708009496	Dr Tarun Kumar AB	Professor and Head Bapuji Implant centre	tarundental@gmail.com		9886210507	room no 10bapuji dental college and hospitaldavangere	Davanagere	KARNATAKA	577004	India	Bapuji dental college & Hospital
CTRI/2017/05/008514	CTRI201705008514	DrSBALAJI	junior resident	narayanasmrithi@gmail.com		7874876937	Dr S BALAJI Dept of ENT (room number 147)Sir T hospitalBHAVNAGAR	Bhavnagar	GUJARAT	364001	India	Maharaja krishnakumarshinji BHAVNAGAR university
CTRI/2018/02/012200	CTRI201802012200	Harshil Vinaykumar Parikh	Junior Resident	harshil191990@gmail.com		9725405416	Department of Periodontology, Faculty of Dental sciences, King Georges medical university, LUCKNOW.	Lucknow	UTTAR PRADESH	226003	India	king georges medical university
CTRI/2017/08/009494	CTRI201708009494	Monika Anant	Assistant Professor	drmonika.anant@gmail.com		7764946249	room no 17, second floor administrative block ,Department of Obstetrics &amp; Gynaecology ,AIIMS PatnaPhulwarisharif,near WALMI, Patna 801507	Patna	BIHAR	801507	India	All India Institute of Medical Sciences Patna
CTRI/2016/08/007138	CTRI201608007138	Dr Sajid Qureshi	Professor, Surgical Oncology-Pediatric Division	sajidshafiques@hotmail.com		9820045398	Room no.80, Medical Oncology-Pediatric Hematooncology Division, Ground floor, Main Building, Dr. E. Borges Road, Parel. Mumbai.	Mumbai	MAHARASHTRA	400012	India	Tata Memorial Hospital
CTRI/2016/11/007450	CTRI201611007450	Rohit Saxena	Additional Professor	rohitsaxena80@yahoo.com			Room 377 Third floor Dr RP Centre AIIMS	New Delhi	DELHI	110029	India	All India Institute of Medical Sciences
CTRI/2017/05/008525	CTRI201705008525	Dr M Rajeshwari	PG Scholar	drbommimuthukumar@gmail.com		8883171676	Room NO:5Department of Noi NaadalNational Institute of SiddhaTambaram SanatoriumChennai 47 Tamil nadu600047India	Kancheepuram	TAMIL NADU	600047	India	National Institute of Siddha
CTRI/2017/03/008257	CTRI201703008257	Dr Deepti Kotwani	Assistant Professor	drdeeptiagrawal@gmail.com			Dept. of AnesthesiologyL.T.M.Medical College &amp; L.T.M.G. Hospital, Sion, Mumbai 400 022.Mobile No. 9870135926	Mumbai	MAHARASHTRA	400022	India	Lokmanya Tilak Municipal Medical College and General Hospital, Sion, Mumbai
CTRI/2018/02/011798	CTRI201802011798	PAlarmelmangai	pg scholar	eq.alarmelmangai@gmail.com		9677146683	National institute of siddhaDepartment of kuzhandhai maruthuvamtambaram sanatoriumchennai	Chennai	TAMIL NADU	600047	India	National institute of siddha
CTRI/2016/12/007545	CTRI201612007545	Arun Elangovan	Senior Resident	arune195@gmail.com		9914225969	1053, Second floor,Sector 15-B,Chandigarh	Chandigarh	CHANDIGARH	160015	India	Postgraduate Institute of Medical Education and Research
CTRI/2018/02/012071	CTRI201802012071	PAlarmelmangai	pg scholar	eq.alarmelmangai@gmail.com		9677146683	National Institute of SiddhaDepartment of kuzhandhai maruthuvamTambaram sanatoriumChennai	Chennai	TAMIL NADU	600047	India	National Institute of Siddha
CTRI/2018/01/011113	CTRI201801011113	D Srikanth	Junior Resident	diddisrikanth@gmail.com		9000421533	Dept of Anaesthesia and Critical care, Nizams institute of medical sciences, Punjagutta, Hyderabad, Telangana	Hyderabad	ANDHRA PRADESH	500082	India	Nizams institute of medical sciences
CTRI/2017/09/009661	CTRI201709009661	Deepthi S	Resident	deepthi.saka@gmail.com		9480157218	NO 147A, 6 TH CROSS, 9 TH MAIN, NTI LAYOUT, VIDYARANYAPURA, BENGALURU	Dakshina Kannada	KARNATAKA	560097	India	Father Muller Medical College
CTRI/2016/12/007611	CTRI201612007611
CTRI/2016/11/007452	CTRI201611007452	Dr Monjori Mitra	Associate Professor	monjorimr@gmail.com		9831075734	Institute of Child Health,Address: 11, Biresh Guha Road, Kolkata- 700017	Kolkata	WEST BENGAL	kolkata-700017	India	Institute of Child Health,
CTRI/2017/05/008508	CTRI201705008508	Nikhil Rajan	Junior Resident	nikhil019@yahoo.co.in		9443627591	C/O Mr N RadhakrishnanPriyadarshini NagarDhanvantari Nagar POPondicherry	Pondicherry	PONDICHERRY	605006	India	JIPMER
CTRI/2017/07/009017	CTRI201707009017	Dr Sunil Sazawal	Executive Director	ssazawal@jhu.edu	41724904	41724901	214A Basement, Vinoba Puri, Lajpat Nagar-II, New Delhi	New Delhi	DELHI	110024	India	Center For Public Health Kinetics
CTRI/2016/11/007447	CTRI201611007447	Dr Chaurasia Priya Dayashankar	Post graduate student	smilealot19@yahoo.in		9620569474	room no. 9Department of PeriodontologyJSS Dental college and HospitalJSS UniversityBannimantapMysuru	Mysore	KARNATAKA	570015	India	JSS dental college and hospital
CTRI/2018/02/011807	CTRI201802011807	AMAmala hazel	Lecturer	dramalaaruldhas@gmail.com		9940429202	National institute of siddhadepartment of kuzhandhai maruthuvamtambaram sanatoriumchennai	Chennai	TAMIL NADU	600047	India	National institute of siddha
CTRI/2017/02/007915	CTRI201702007915	Dr ARathna	Professor/ Department of Anaesthesiology	drrathna86@yahoo.co.in		9940475385	tower , 1E, vijayashanthi infiniti, chettipedu, chennai 602105	Kancheepuram	TAMIL NADU	602105	India	Saveetha medical college hospital
CTRI/2017/03/008085	CTRI201703008085	Dr Pravas Kumar Pal	Professor,DepartmentofHomoeopathicPharmacy	prabhaspal@rediffmail.com	08242203904	9449954712	Father Muller Staff Quarters, E­-1, Father Muller Road,Valencia, Mangalore	Dakshina Kannada	KARNATAKA	575002	India	FatherMullerHomoeopathicMedicalCollege
CTRI/2017/09/009723	CTRI201709009723	Jhuma Biswas	Assistant Professor, Obstetrics and Gynaecology	drjhumabiswas@yahoo.in		9433019780	Department of Obstetrics and Gynecology, Bankura Sammilani Medical College, Gobinda Nagar, P.O. Kenduadihi, Bankura, West Bengal.Pincode-722102	Bankura	WEST BENGAL	722102	India	Bankura Sammilani Medical College,
CTRI/2016/10/007399	CTRI201610007399	Dr P Jambulingam	Scientist G and Director	pcsaja@gmail.com	0413-2272041	0413-2272422	Vector Control Research Centre (Indian Council of Medical Research)Indira Nagar	Pondicherry	PONDICHERRY	605006	India	Vector Control Research Centre (Indian Council of Medical Research)
CTRI/2017/01/007672	CTRI201701007672	Dr Jayesh D Solanki	Assistant Professor	drjaymin_83@yahoo.com			Fourth floor,Department of Physiology,Govt Medical College, Bhavnagar,Gujarat, India	Bhavnagar	GUJARAT	364001	India	Government Medical College,Bhavnagar
CTRI/2016/09/007264	CTRI201609007264	Dr Shripad Banavali	Professor and Head of Medical Oncology	banavali_2000@yahoo.com	9820074514	9820074514	Room no.82, Medical Oncology-Pediatric Hematooncology Division, Ground floor, Main Building, Dr. E. Borges Road, Parel. Mumbai.	Mumbai	MAHARASHTRA	400012	India	Tata Memorial Hospital
CTRI/2017/11/010369	CTRI201711010369	Dr N Vijaya Kumar	General Physician,M.B.B.S, M.D	kumardrvijay5@gmail.com		9448116114	#86, Hosur main road, Madiwala	Bangalore	KARNATAKA	560068	India	Sri Venkateshwara Hospital
CTRI/2016/11/007481	CTRI201611007481	Dr V Krishna Mohan	Executive director	kmohan@bharatbiotech.com	04023480560	04023480567	Bharat Biotech International Limited Genome VAlley, shameerpet Hyderabad	Hyderabad	ANDHRA PRADESH	500078	India	Bharat Biotech International Limited
CTRI/2017/06/008923	CTRI201706008923	DR S P Kopperundevi	PG scholar	dr.kopperundevipitchai@gmail.com		8056987496	Department of Sirappu MaruthuvamNational Institute of SiddhaTambaram sanatoriumChennai	Kancheepuram	TAMIL NADU	600047	India	National Institute of Siddha
CTRI/2017/02/007845	CTRI201702007845	Dr Brinda Kanakhara	PG Scholar	bmk1490@gmail.com		9408966840	c/o Dr. M. N. Kanakhara,Accident &amp; Ortho. hospital,beside S. T. Stand,Palitana	Ahmadabad	GUJARAT	364270	India	Government Akhandanand Ayurveda College
CTRI/2016/11/007425	CTRI201611007425	Dr Tirtharaj R Parmar	Resident Doctor	drtirth31089@gmail.com		08460900777	Department of Pharmacology, Government Medical College and Sir Takhtasinhji General Hospital,	Bhavnagar	GUJARAT	364001	India	Government Medical College, Bhavnagar
CTRI/2017/11/010388	CTRI201711010388	Dr G Sreenivasa Kumari	Physician	srinivasakumari28@gmail.com		9448954282	#86, Hosur main road, Madiwala	Bangalore	KARNATAKA	560068	India	Sri Venkateshwara Hospital
CTRI/2018/02/012205	CTRI201802012205	Dr Rachana Shilpakar	Principal Investigator	rachana.shilpakar@mscr.in	08041125934	918040917253	MS Clinical Research Pvt Ltd First floor, Skin sensitivity room,327/15, 1st Main Road Cambridge layout, Ulsoor	Bangalore	KARNATAKA	560008	India	MS Clinical Rsearch Pvt Ltd
CTRI/2017/01/007745	CTRI201701007745	Tabassum Wadasadawala	Assistant Professor, Radiation Oncology	drtabs.radonc@gmail.com	27405061	27405078	Advanced Centre for Treatment Research and Education in Cancer (ACTREC), Tata Memorial Centre (TMC), Near Central Park, Sector 22, KhargharPaymaster Shodhika, Room No 259Mumbai	Mumbai (Suburban)	MAHARASHTRA	410210	India	TATA MEMORIAL HOSPITAL
CTRI/2016/10/007381	CTRI201610007381	Dr Jhanvi Vaghela	Resident Doctor	drjhanvivaghela91@gmail.com	0278-24422011	09428991870	Department of Pharmacology,Government Medical College Bhavnagar – 364001.	Bhavnagar	GUJARAT	364001	India	Government Medical College Bhavnagar
CTRI/2016/10/007420	CTRI201610007420	Dr Archana Patel	Resident Doctor	archanadrpj@gmail.com	027824422011	09662043586	Department of Pharmacology Government MedicalCollege Jail road Bhavnagar 364001	Bhavnagar	GUJARAT	364001	India	Government Medical College Bhavnagar
CTRI/2017/01/007651	CTRI201701007651	Dr Sushil Kumar Anand	Assistant General Manager	sushilkumaranand@torrentpharma.com	079-23969135	079-23969100	Torrent Pharmaceuticals Ltd,Research centre,Village: bhat-382 428Dist: gandhinagar, gujarat	Gandhinagar	GUJARAT	382428	India	Torrent Pharmaceuticals Ltd, Torrent Research Centre
CTRI/2017/03/008236	CTRI201703008236	Dr MM Suchitra	Associate professor	suchitra.n@rediffmail.com		9493547665	Department Of BiochemistrySri Venkateswara Institute of Medical SciencesTirupati 517507	Chittoor	ANDHRA PRADESH	517507	India	Sri Venkateswara Institute of Medical Sciences
CTRI/2017/08/009298	CTRI201708009298	Jaydip Kumar Verma	M.D. Scholar	kumarjaydipbams15@gmail.com		9411829235	Room No-204 Charak P.G. Hostel State Ayurvedic College Lucknow	Lucknow	UTTAR PRADESH	226004	India	P.G. Department of Rachana Sharir State Ayurvedic College and Hospital Lucknow
CTRI/2016/11/007421	CTRI201611007421	Dr Ruchika Kalra	M.B.B.S., First year resident, Department of Pharmacology, Government Medical College, Bhavnagar	drruchika@gmail.com	0278-24422011	09772616565	1st floor,Pharmacology Department,Government Medical College, Bhavnagar	Bhavnagar	GUJARAT	364001	India	Government Medical College,Bhavnagar
CTRI/2017/02/007831	CTRI201702007831	Dr Shilpa Rao MS	Consultant Surgeon Professor and Unit chief Thyroid and Breast Surgical services	ateeshilpa@gmail.com		9821114002	King Edward Memorial Hospital and Seth G.S. Medical College Acharya Donde Marg Parel MumbaiMaharashtra India	Mumbai	MAHARASHTRA	400012	India	King Edward Memorial Hospital and Seth G.S. Medical College
CTRI/2016/09/007282	CTRI201609007282	Dr Kishore Manek	Orthopaedic Surgeon And Arthroscopist	drkishore58@gmail.com	-	25225404	LC MANEKS NURSING HOME And POLYCLINICShivpuri Compound Parvati Palace Near Vodafone StoreChembur East Mumbai	Mumbai	MAHARASHTRA	400071	India	LC MANEKS NURSING HOME And POLYCLINIC
CTRI/2017/02/007805	CTRI201702007805	Sandesh Sawant	Head- Global Clinical Operations	sandesh.sawant1@ciplabiotec.com	00918322887404	00919930375330	Cipla Biotec Private LimitedPlot No: L-147/4,Verna Industrial EstateVerna, Salcette – Goa 403 722	South Goa	GOA	403722	India	Cipla BioTec Pvt. Ltd.
CTRI/2018/02/012199	CTRI201802012199	Dr Janki K	investigator	janaki@mascotspincontrol.in			MASCOT-SPINCONTROL India Pvt. Ltd.,Unit 2, Neeru Silk Mills,Mathuradas Mill compound,N.M. Joshi Marg - Lower Parel,Mumbai – 400013, INDIA	Mumbai	MAHARASHTRA	400013	India	not applicable
CTRI/2016/09/007276	CTRI201609007276	Sankalp Dudeja	Senior Resident	dudejasankalp15@gmail.com		8222815701	Newborn unit, 3rd floor, Nehru hospital, Department of pediatrics,PGIMER-Chandigarh- 160012	Chandigarh	CHANDIGARH	160012	India	PGIMER, Chandigarh
CTRI/2017/04/008341	CTRI201704008341	Ayshvarya	Resident	aysh88@gmail.com	04312411012	9710413083	Department of Anaesthesia,Mahatma Gandhi Memorial Government HospitalTamil Nadu - 620001	Tiruchirappalli	TAMIL NADU	620003	India	K.A.P.V. Government Medical College
CTRI/2017/08/009417	CTRI201708009417	DR UMESH KUMAR BHADANI	Professor	umeshbhadani@gmail.com		8969169123	Department of AnaesthesiologyAIIMS PatnaPhulwarisharifBihar	Patna	BIHAR	801505	India	ALL INDIA INSTITUTE OF MEDICAL SCIENCES
CTRI/2017/03/008068	CTRI201703008068	DrRKeerthana	PG scholar	sugeebsms@gmail.com		9942558818	National institute of siddha,tambaram, sanatorium chennai-47	Kancheepuram	TAMIL NADU	600047	India	National institute of siddha
CTRI/2017/02/007806	CTRI201702007806	Pranjali Kurhekar	Associate Professor	pranjalikurhekar@gmail.com	04427440138	4427440700	Department of Anaesthesiology, Shri Sathya Sai Medical College and Research Institute, Tiruporur Guduvanchery Main Road, Ammapettai, Kancheepuram	Kancheepuram	TAMIL NADU	603108	India	Shri Sathya Sai Medical College
CTRI/2017/09/009727	CTRI201709009727	Ravindra Sabnis	Chairman, Department of Urology	rbsabnis@gmail.com	02682520248	02682527145	Department of Urology, Dr. Virendra Desai Road, Nadiad 387001, Gujarat, India	Kheda	GUJARAT	387001	India	Muljibhai Patel Urological Hospital
CTRI/2017/02/007798	CTRI201702007798
CTRI/2017/10/010266	CTRI201710010266	DrTarun Kumar AB	Professor	tarundental@gmail.com		9886210507	Department of Periodontics,Room no.5,Bapuji Dental College and Hospital, DavangereKarnataka-577004	Davanagere	KARNATAKA	577004	India	Bapuji Dental College and Hospital, Davanagere-577004
CTRI/2016/09/007232	CTRI201609007232	Mandar Shah	Senior Lecturer	mandar.shah22@gmail.com		9611811585	Plot No 43 Mahaveer CO OP Society Sedam Road	Gulbarga	KARNATAKA	585105	India	H.K.E.Society S. Nijalingappa Institute of Dental Sciences and Research, Kalaburgi, Gulbarga
CTRI/2016/12/007568	CTRI201612007568	Sanjukta Sardesai	Post graduate student	sardesai.sanjukta@yahoo.com		9970012101	Department of Physiotherapy, School of Allied Health Sciences, Manipal University, Manipal	Udupi	KARNATAKA	576104	India	School of Allied Health Sciences
CTRI/2017/10/010261	CTRI201710010261	Dr Rosamma George	Assist Professor	dr.rose75@gmail.com	08172233171	8172233171	Department of DentistryHassan institute of Medical SciencesHassan	Hassan	KARNATAKA	573201	India	Hassan Institute of medical sciences
CTRI/2017/05/008552	CTRI201705008552	Dr Pushpa Raj Poudel	PG scholar	pundanraj@gmail.com		9035906765	Department of Shalakya TantraSri Dharmasthala Manjunatheshwara College of Ayurveda and Hospital BM Road Thanniruhalla Hassan 573201 Karnataka India	Hassan	KARNATAKA	573201	India	Sri Dharmasthala Manjunatheshwara College of Ayurveda and Hospital
CTRI/2018/02/011837	CTRI201802011837	Neelam Chauhan	Junior resident General Surgery	neel.dr.lh@gmail.com		9814449531	Department of General Surgery Postgraduate Institute of Medical Education and Research Sector 12 Chandigarh	Chandigarh	CHANDIGARH	160012	India	Postgraduate Institute of Medical Education and Research,Chandigarh
CTRI/2016/08/007216	CTRI201608007216
CTRI/2016/11/007435	CTRI201611007435	Alben Sigamani	Doctor	alben.sigamani.dr@nhhospitals.org		8884431444	1st Floor, B Block, Narayana Health City, Bommasandra Industrial Area, Bangalore 560099, Karnataka State, INDIA	Bangalore	KARNATAKA	560099	India	Narayana Hrudayalaya Hospital
CTRI/2017/11/010374	CTRI201711010374	Dr Arpan Sarma	MPT Student	arpanhab@gmail.com		9733517670	Nopany Institute of Healthcare Studies, 2C Nando Mullick Lane, Kolkata	Kolkata	WEST BENGAL	700006	India	Nopany Institute of Healthcare Studies
CTRI/2016/10/007360	CTRI201610007360	Dr Bala Krishnan	Junior Resident Pediatrics	itsmekryssh@gmail.com		9600667936	Department of Pediatrics, JIPMER	Pondicherry	PONDICHERRY	605006	India	JIPMER
CTRI/2016/12/007544	CTRI201612007544	Divya Gupta	DNB student	darydivs@yahoo.com		9990925895	C-1 block	West	DELHI	110058	India	Mata Chanan Devi Hospital
CTRI/2017/02/007827	CTRI201702007827	Dr Vinod K	Associate professor of Anesthesiology	vinodkrishnagopal@gmail.com		91-9841557566	Shri sathya sai medical college and research institute,Ammapettai,Kancheepuram district.	Chennai	TAMIL NADU	603108	India	Shri sathya sai medical college and research institute,Chennai
CTRI/2018/02/011879	CTRI201802011879	Dr N R Dash	Additional Professor	nagranjan@gmail.com		01126594879	Department of GI SurgeryAIIMSAnsari nagar, Delhi	South	DELHI	110029	India	AIIMS, DELHI
CTRI/2016/11/007441	CTRI201611007441	Chaitanya Joshi	Post graduate student	chaitanya.joshi87@gmail.com			Chintamani, Plot No.8 , Venu Nagar, Kamat wade, behind I.T.I., Nashik, Maharashtra	Nashik	MAHARASHTRA	422008	India	MGV KBH Dental College & Hospital
CTRI/2017/02/007807	CTRI201702007807	Dr Pranjali Kurhekar	Associate Professor	pranjalikurhekar@gmail.com	04427440138	04427440700	Department of Anaesthesiology, Shri Sathya Sai Medical College and Research Institute, Tiruporur Guduvanchery Main Road, Ammapettai, Kancheepuram	Kancheepuram	TAMIL NADU	603108	India	Shri Sathya Sai Medical College
CTRI/2016/10/007369	CTRI201610007369	Dhayaguruvasan	Junior Resident	dhayaguruvasan@gmail.com		8056717099	F3 Lotus apartment,1st main road,Saradambal nagar,Pondicherry	Pondicherry	PONDICHERRY	605005	India	JIPMER
CTRI/2017/09/009636	CTRI201709009636	Rakshathi Basavaraju	Research Training Fellow	rakshathi.b@gmail.com		9900787730	Department of Psychiatry, NIMHANS, Hosur road, Bengaluru- 560029	Bangalore	KARNATAKA	560029	India	NATIONAL INSTITUTE OF MENTAL HEALTH AND NEUROSCIENCES
CTRI/2017/03/008156	CTRI201703008156	Dr Ruchi Nanavati	Professor and head of the Department	drruchinanavati@gmail.com		9820127317	Department of Neonatologyward 38 new building 10th floorSeth G.S medical college and KEM hospitalMumbai	Mumbai	MAHARASHTRA	400012	India	Seth G.S.Medical College and KEM hospital Mumbai
CTRI/2018/02/011659	CTRI201802011659	Dr VIKRAM BHAT K	Professor and Unit Chief-MS DNB MNAMS PhD(ENT)	vikram.ent@gmail.com		7899610213	PROFESSOR AND UNIT CHIEF,DEPARTMENT OF ENT,KARNATAKA INSTITUTE OF MEDICAL SCIENCE, HUBLI,KARNATAKA	Dharwad	KARNATAKA	580021	India	Professor,Department of ENT, Karnataka Institute of Medical Sciences
CTRI/2018/01/011392	CTRI201801011392	Dr Jayita Deodhar	Associate Professor and Physician Psychiatry	jukd2000@yahoo.co.uk		24177000-4515	Tata Memorial HospitalJerbai wadia roadParelMumbai	Mumbai	MAHARASHTRA	400012	India	Tata Memorial Hospital
CTRI/2016/11/007433	CTRI201611007433	Mr Sanjib Kumar Panda	Head Operations	sanjib@ociuslife.com		9003580729	Ocius Life Sciences Pvt LtdNo 325 P H Road AminjikaraiChennai	Chennai	TAMIL NADU	600029	India	Ocius Life Sciences Pvt Ltd
CTRI/2017/06/008867	CTRI201706008867	Murugananthan K	Head-Clinical Development	murugananthan.k@novartis.com		02224958545	Novartis Healthcare Private Limited, Medical Department, Sandoz House, Shiv Sagar Estate, Dr. Annie Besant Road, Worli.	Mumbai	MAHARASHTRA	400 018	India	Novartis Healthcare Private Limited
CTRI/2016/10/007357	CTRI201610007357	Vikas Ostwal	Assistant Professor and Medical Oncologist	dr.vikas.ostwal@gmail.com		9702288801	Tata Memorial Hospital 3rd floor Room Number 323 Homibhaba Department of Medical Oncology Building Dr Ernest Borges Marg Parel Mumbai	Mumbai	MAHARASHTRA	400012	India	Tata Memorial Hospital
CTRI/2018/03/012308	CTRI201803012308	Dr Sapna R	Investigator	sapna.r@mscr.in	08041125934	08040917253	Second floor, dermatological evaluation room,327/15, first main road, Cambridge layout, Ulsoor, Bangalore	Bangalore	KARNATAKA	560008	India	MS Clinical Research Pvt Ltd
CTRI/2017/08/009299	CTRI201708009299	Parvathy C A	P G Scholar	parvathyaveda@gmail.com		9744022704	Department of Dravyaguna,Research op Dravyaguna , Room No 1 Govt Ayurveda College, Hospital Thiruvananthapuram	Thiruvananthapuram	KERALA	695001	India	Government Ayurveda College, Trivandrum
CTRI/2018/02/011889	CTRI201802011889	Dr Mohd Ashraf Ganie	Assistant Professor	ashraf.endo@gmail.com		11-26543968	Room No 308 Endo office 3 rd floor Biotechnology Block AIIMS New Delhi 110029	South	DELHI	110029	India	All India Institute of Medical Sciences
CTRI/2017/09/009612	CTRI201709009612	Dr Jignabahen Bharatbhai Savani	First year resident in ENT department GMC Bhavnagar	j.b.savani2015@gmail.com		7283903819	Sir T. Hospital , government medical college bhavnagar 364001	Bhavnagar	GUJARAT	364001	India	GMC Bhavnagar
CTRI/2016/11/007422	CTRI201611007422	Dr Asha Tyagi	Director Professor	drashatyagi@gmail.com	-	9818606404	Department of Anaesthesiology and Critical Care; University College of Medical Sciences and GTB Hospital Dilshad Garden	East	DELHI	110095	India	University College of Medical Sciences and GTB Hospital
CTRI/2017/08/009431	CTRI201708009431	AJAY S KRISHNAN	Junior Resident	ajayskrishnanradonc@gmail.com			Department of Radiotherapy, Regional Cancer Centre (RCC), JIPMER, Puducherry	Pondicherry	PONDICHERRY	605006	India	JIPMER
CTRI/2017/04/008413	CTRI201704008413	Monica Rana	PhD Scholar	monicarana@ymail.com		9855884449	School of Public health, Postgraduate Institute of Medical Education and Research, Sector-12	Chandigarh	CHANDIGARH	160012	India	School of Public Health,Postgraduate Institute of medical education and research.
CTRI/2017/05/008447	CTRI201705008447	Sumit Anand	Senior Manager	sanand@sjm.com	911142600110	911142600161	Property No. 1001st FloorOkhla Industrial EstatePhase IIINew Delhi	New Delhi	DELHI	110020	India	St. Jude Medical India Pvt. Ltd
CTRI/2017/06/008789	CTRI201706008789	Dr Sharanu Patil	Director of Medical Services	drsharanupatil@gmail.com		9844169446	29/P2, The health City, Hosur Road, Bommasandra Industrial Area Anekal Taluk	Bangalore	KARNATAKA	560099	India	Sparsh Hospital
CTRI/2017/08/009585	CTRI201708009585	Dr Sanjiv Choudhary	Professor	sanjiv_choudhary26@yahoo.com		9823165012	Department of Dermatology, OPD-19, AVBRH,Jawaharlal Nehru Medical College, DMIMS, Sawangi, Wardha	Nagpur	MAHARASHTRA	442004	India	DMIMS
CTRI/2017/02/007797	CTRI201702007797	Dr P Elankani	Research Officer (Siddha) Sci-2	pookanisiddh@gmail.com	91-44-22353698	9442010228	Siddha Central Research Institute, Anna Hospital Campus, Arumbakkam, Chennai - 106.	Chennai	TAMIL NADU	600 106	India	The Tamilnadu Dr MGR Medical University
CTRI/2017/08/009486	CTRI201708009486	dr vatika bhardwaj	junior resident	vatika.b17@gmail.com		9418456233	Department of Anaesthesia ,Dr Rajendra Prasad Govt Medical College Kangra at Tanda, Himachal Pradesh	Kangra	HIMACHAL PRADESH	176001	India	Dr R.P.G.M.C. Tanda, HPU
CTRI/2016/12/007563	CTRI201612007563	Dr Davies CV	Professor	daviescv@gmail.com	914872421864	919387890689	Department of Anaesthesiology,JMMC &amp; RI,East Fort,Thrissur,Kerala.	Thrissur	KERALA	680005	India	Jubilee Mission Medical College & Research Institute
CTRI/2016/10/007398	CTRI201610007398	DrCharu Gautam	Associate VP Global Clinical Operation	cgautam@cliantha.in	07966219549	07966219555	Sigma 1 Corporate Off SG Highway Bodakdev AhmedabadGujarat Cliantha House Opp Pushparaj Tower Near JudgesBungalow Road BodakdevAhmadabadGUJARAT	Ahmadabad	GUJARAT	380054	India	Cliantha Research Ltd
CTRI/2017/10/010011	CTRI201710010011	Dr Vaishali Masatkar	Resident	masatkarvaishali@gmail.com	8602955449	8602955449	Department of Dermatology, RNT Medical College and Maharana Bhupal Government Hospital, Near Chetak circle	Udaipur	RAJASTHAN	313001	India	RNT Medical College
CTRI/2017/01/007740	CTRI201701007740	Dr Prachi Gajjar	resident doctor Skin and VD	prachi93gajjar@gmail.com		9712991947	Sri Krishna plot no 2193 A bunglow number 3 behind vadodariya park near salt colony Rupal society Hill Drive Bhavnagar 364001	Bhavnagar	GUJARAT	364001	India	Government Medical college Bhavnagar
CTRI/2017/02/007843	CTRI201702007843	Dr Vivek Nimbark	First Year Resident	viveknimbark@yahoo.in		9429587636	115 First Floor New OPD Building Department of Skin and VD Sir T Hospital Jail Road Bhavnagar	Bhavnagar	GUJARAT	364001	India	Government Medical College Bhavnagar
CTRI/2017/03/008246	CTRI201703008246	Dr Pratim Sengupta	Consultant Transplant Physician & Nephrologist	Pratim.sengupta@gmail.com		09830099686	9, Dr. U.N. Brahmachari Street,Kolkata	Kolkata	WEST BENGAL	700017	India	Belle Vue Clinic
CTRI/2016/09/007231	CTRI201609007231
CTRI/2017/03/008100	CTRI201703008100	Dr J kingsley	PG scholar	kingsleyj01@gmail.com		9524095099	Dept of GunapadamNational Institute of SiddhaTambaram SanatoriumChennai	Chennai	TAMIL NADU	600047	India	National Institute of Siddha
CTRI/2016/09/007299	CTRI201609007299	Dr janardhan shenoy	Associate professor	drjshenoy@gmail.com		9980165612	Department of pediatrics,Kasturba medical college, Manglore	Dakshina Kannada	KARNATAKA	575001	India	Kmc
CTRI/2017/05/008548	CTRI201705008548	Dr Ramya D R	Junior resident	ramyadr3@gmail.com		9915818091	Department of obstetrics and gynaecology PGIMER	Chandigarh	CHANDIGARH	160012	India	PGIMER
CTRI/2017/01/007713	CTRI201701007713	Divvi Anusha	Post graduate student	anushadivvi1991@gmail.com		8608086644	Staff quarters room No:4Meenakshi Ammal Dental CollegeAlapakkam main road, MaduravoyalChennai-600095	Thiruvallur	TAMIL NADU	600095	India	Meenakshi Ammal Dental College and Hospital
CTRI/2016/08/007227	CTRI201608007227	Dr Sunil Rajadhyaksha	Professor and HOD	sunilrajadhyaksha@gmail.com		02224127096	Department of Transfusion Medicine, Service block 5th floor, Dr. E Borges Road, Parel,	Mumbai	MAHARASHTRA	400012	India	Tata Memorial Hospital
CTRI/2017/07/008966	CTRI201707008966	Vinodini R	MD siddha	vinodini02@gmail.com		9791979749	Ayothidass pandithar hospitalDepartment of Kuzhanthai maruthuvamNational institute of siddhaTambaram sanatoriumChennai	Kancheepuram	TAMIL NADU	600047	India	National institute of siddha
CTRI/2017/08/009586	CTRI201708009586	Dr Raakhi Tripathi	Associate Professor	lookon@rediffmail.com		9821724700	Seth G.S.Medical College,KEM Hospital,Parel	Mumbai	MAHARASHTRA	400012	India	Seth G.S.Medical College,KEM Hospital
CTRI/2017/08/009284	CTRI201708009284	Dr Farah N Fathima	Assistant Professor	doc.farah@gmail.com		9886894586	Department of Community MedicineSt Johns Medical CollegeBangaloreIndia	Bangalore	KARNATAKA	560034	India	St johns Medical College
CTRI/2017/04/008412	CTRI201704008412	Dr Gyaninder Pal Singh	Associate Professor,	drsingh_gp@yahoo.co.in		09868398608	Department of Neuroanaesthesiology and Critical CareNeurosciences centreAIIMS	New Delhi	DELHI	110029	India	All India Institute of Medical Sciences
CTRI/2016/11/007500	CTRI201611007500	Dr Somesh Gupta	Additional Professor ,AIIMS, NewDelhi	iusti2011@gmail.com		01126596626	Room no 4066, 4th floor ,Teaching block ,Department of Dermatolgy and Venereology,AIIMS ,New Delhi	South	DELHI	110029	India	AIIMS ,NewDelhi
CTRI/2017/01/007749	CTRI201701007749	Siddharth Srivastava	Associate Professor	docsiddharth1@gmail.com		9718599215	Room No 203, Academic block, GIPMER, New Delhi	New Delhi	DELHI	110002	India	Govind Ballabh Pant institute of post graduate medical education and research
CTRI/2017/02/007897	CTRI201702007897	Dr Swagata Tripathy	Associate Professor	tripathyswagata@gmail.com		8763400534	Dept of Anesthesia &amp; Intensive Care,AIIMS,Bhubaneswar	Khordha	ORISSA	751019	India	AIIMS Bhubaneswar
CTRI/2016/11/007511	CTRI201611007511	Rashid Shaikh	Dermatologist, Cosmetologist, Hair Specialist	dr.rashidshaikh@gmail.com		9820366255	Dermatologist, Cosmetologist, Hair Specialist,Ground Floor, Rehmat ManzilNr. TJSB, 62 K-Villa, Thane (W)	Thane	MAHARASHTRA	400601	India	Rehmat Clinic
CTRI/2017/01/007718	CTRI201701007718	Dr Urmila Thatte	Professor and Head	urmilathatte@gmail.com		02224133767	1st FLR New MS Building Dept of Clinical Pharmacology Seth GS Medical College and KEM Hospital Mumbai	Mumbai	MAHARASHTRA	400012	India	Seth GS Medical College and KEM Hospital
CTRI/2017/08/009549	CTRI201708009549	Dr SHRUTIKUMARI BIPINBHAI GANVIT	FIRST YEAR RESIDENT ENT GMC BHAVNAGAR.	drshrutiganvit1292@gmail.com		9408451040	ROOM NO-501 OPPOSITE A DIVISION POLICE STATION D BLOCK DOCTOR QUATORS JAIL ROAD BHAVNAGAR.	Bhavnagar	GUJARAT	364001	India	ENT DEPARTMENT, SIR T HOSPITAL;GMC BHAVNAGAR.
CTRI/2016/11/007509	CTRI201611007509	Dr Ashish Omprakash Goyal	Principal Investigator	ashish_critical@yahoo.co.in		9372433824	Jehangir Hospital, Department: Internal Medicine, Division: Medical ICU, 32 Sassoon Road, Pune 411001, MAHARASHTRAIndia	Pune	MAHARASHTRA	411001	India	Jehangir Clinical Development Centre Pvt. Ltd.
CTRI/2016/11/007491	CTRI201611007491	Dr Nomita Chatterjee Bhandari	General Manager	nomita.bhandari@sunpharma.com	02228947101	02243246391	Sun Pharma Laboratories Limited (SPLL)‘Sun House’201, B/1, Western Express Highway, Goregaon(E), Mumbai-400063,Maharashtra, India.	Mumbai	MAHARASHTRA	400063	India	Sun Pharma Laboratories Limited (SPLL)
CTRI/2016/11/007439	CTRI201611007439	Dr Nomita Chatterjee Bhandari	General Manager	nomita.bhandari@sunpharma.com	02228947101	02243246391	Sun Pharma Laboratories Limited (SPLL)‘Sun House’201, B/1, Western Express Highway, Goregaon(E), Mumbai-400063,Maharashtra, India.	Mumbai	MAHARASHTRA	400063	India	Sun Pharma Laboratories Limited (SPLL)
CTRI/2016/09/007251	CTRI201609007251	Dr Sanjay Mittal	Director Clinical Cardiology and Research	sanjay.mittal@medanta.org		919910044477	Medanta The MedicitySector 38Gurgaon	Gurgaon	HARYANA	122001	India	Medanta The Medicity
CTRI/2017/08/009557	CTRI201708009557	Ms Ketki Davare	Jr. Scientist	ketki@kelkarcosmetology.com			KETs Scientific Research Centre. V.G.Vaze College campus, Mithaghar Road, Mulund-(E) ph.no.25639644 Mumbai (Suburban) MAHARASHTRA 400 081 India Mumbai (Suburban) MAHARASHTRA 400081 India	Mumbai (Suburban)	MAHARASHTRA	400 081	India	KETs Scientific Research Centre.
CTRI/2017/08/009556	CTRI201708009556	Ms Ketki Davare	Jr. Scientist	ketki@kelkarcosmetology.com			KETs Scientific Research Centre. V.G.Vaze College campus, Mithaghar Road, Mulund-(E) ph.no.25639644 Mumbai (Suburban) MAHARASHTRA 400 081 India Mumbai (Suburban) MAHARASHTRA 400081 India	Mumbai (Suburban)	MAHARASHTRA	400 081	India	KETs Scientific Research Centre.
CTRI/2016/09/007305	CTRI201609007305	Dr Nithya Gogtay	Professor Additional	njgogtay@hotmail.com		912224133767	1st floor, Department of clinical pharmacology, Multi storey building, Acharya Donde Marg, Parel	Mumbai	MAHARASHTRA	400012	India	Seth G.S. Medical college and KEM hospital
CTRI/2017/03/008177	CTRI201703008177	Kinjal J Oza	PG Scholar	kinz2490@gmail.com		8460920409	Upgraded Department of Shalakyatantra GovernmentAkhandanand Ayurvedic College Bhadra Ahmedabad	Ahmadabad	GUJARAT	382001	India	Govt. Akhandanand Ayurved Mahavidhyalya
CTRI/2017/06/008946	CTRI201706008946	Sharmila	Pg Scholar	sharmi.lakshmi08@gmail.com	9159252613	9159252613	National Institute of Siddha Tambaram sanatoriumChennai 47Tamil Nadu	Chennai	TAMIL NADU	600117	India	National Institute of Siddha
CTRI/2017/12/011024	CTRI201712011024	Dr Ajay Prasad Hrishi P	Assistant Professor	drajay@sctimst.ac.in		9495239765	Department of AnesthesiologySree Chitra Tirunal Institute for Medical Sciences and TechnologyTrivandrum, Kerala	Thiruvananthapuram	KERALA	695011	India	Sree Chitra Tirunal Institute for Medical Sciences and Technology
CTRI/2018/01/011508	CTRI201801011508	Dr Padmalatha S Rai	Professor and Associate Director (Academics)	padmalatha.rai@manipal.edu		9448215768	Department of Biotechnology, School of Life Sciences, Manipal University, Planetarium complex, Manipal, Karnataka, India	Udupi	KARNATAKA	576104	India	School of Life Sciences, Manipal University
CTRI/2018/03/012494	CTRI201803012494	Shelly Goel	Resident under anaesthesia	shellygoel90@gmail.com		7045704146	Department of AnaesthesiaCollege Building, 4th floorLokmanya Tilak Municipal Medical College Sion Hospital, Sion East Mumbai	Mumbai	MAHARASHTRA	400022	India	Lokmanya Tilak Municipal Medical College
CTRI/2017/09/009602	CTRI201709009602	Dr Shubha G	Research scholar & PhD Scholar	s.gmaiya@gmail.com	0802922609	9620408222	School of allied health sciences, Department of Physiotherapy, Manipal University, Madhav Nagar, Manipal	Udupi	KARNATAKA	576104	India	Manipal University
CTRI/2017/02/007908	CTRI201702007908	EKTA	STUDENT	chhabra_ekta@yahoo.in	00911722744401	9780350212	NATIONAL INSTITUTE OF NURSING EDUCATION, POST GRADUATE INSTITUTE OF MEDICAL EDUCATION AND RESEARCH,CHANDIGARH	Chandigarh	CHANDIGARH	160012	India	POST GRADUATE INSTITUTE OF MEDICAL EDUCATION AND RESEARCH
CTRI/2016/11/007487	CTRI201611007487	Dr Bipin Sethi	Consultant Endocrinologist	sethibipin54@gmail.com		9848021482	Care Hospital,H. No. 8-2-620/A/E,Road no.10, Banjara Hills,Hyderabad-500034	Hyderabad	ANDHRA PRADESH	500034	India	Care Hospital
CTRI/2016/11/007446	CTRI201611007446	DrNiranjan Biswal	Professor,Department of Paediatrics,JIPMER	drnbiswal@yahoo.com	2272066	9442528402	Department of PaediatricsJIPMER,Type V/B/No:1JIPMER campusPuducheery	Pondicherry	PONDICHERRY	605006	India	JIPMER
CTRI/2017/01/007708	CTRI201701007708	Dr Ronakgiri Gosai	MD Ayurved scholar	dr.ronakgiri9889@gmail.com		9016689310	Upgraded Department of ShalakyatantraGovernment Akhandanand Ayurvedic CollegeBhadraAhmedabad GUJARAT380001	Patan	GUJARAT	380001	India	Government Akhandanand Ayurvedic College Ahmedabad
CTRI/2017/03/008043	CTRI201703008043	Akshay Jeevanrao Pawde	M.D.Scholar	akshaypawde23@gmail.com		9975645689	Bharati Vidyapeeth Deemed University college of Ayurved Pune	Pune	MAHARASHTRA	431605	India	Bharati Ayurved College
CTRI/2016/10/007401	CTRI201610007401	Dr Akila S	Junior Resident	akilasrinivas@gmail.com		9486685189	Department of PharmacologyJIPMERPuducherry	Pondicherry	PONDICHERRY	605006	India	JIPMER
CTRI/2017/08/009254	CTRI201708009254	Dr M Malathi	Assistant Professor	mmalathi.dr@live.com		07373842888	Dr. M.Malathi,Assistant Professsor,Department of Dermatology and STD, Jawaharlal Institute of Postgraduate Medical Education and Research (JIPMER), Dhanvantari Nagar, Puducherry – 605006	Pondicherry	PONDICHERRY	605006	India	Jawaharlal Institute of Postgraduate Medical Education and Research
CTRI/2017/03/008197	CTRI201703008197	GJ Christian	HOD	christianvijila@gmail.com		9962545930	National Institute of SiddhaTambaram sanatoriumChennai 47	Kancheepuram	TAMIL NADU	600047	India	National Institute of Siddha
CTRI/2016/10/007368	CTRI201610007368	Roseminu Varghese	Lecturer	rm.varghese@manipal.edu		8050110589	Lecturer,Department of Fundamentals of Nursing,Manipal College of Nursing Manipal, Manipal UniversityUdupi District	Udupi	KARNATAKA	576104	India	Manipal College of Nursing Manipal
CTRI/2017/02/007947	CTRI201702007947	Dr Padma Venkatasubramaniam	Advisor and Head, School of Life Sciences	padma.venkat@tdu.edu.in		080-28565618	74/2, Jarakabande Kaval, Attur Post, via Yelahanka	Bangalore	KARNATAKA	560106	India	Trans Disciplinary University (TDU)
CTRI/2017/03/008231	CTRI201703008231	Dr Rameshwari Singhal	Associate professor	rsinghal23@hotmail.com	91-9837400562	9837400562	Room No 10, Dept of periodontology,5 th floor, Newest dental building, Faculty of Dental Sciences, King Georges Medical University, Lucknow	Lucknow	UTTAR PRADESH	226003	India	Department of Periodontology
CTRI/2017/06/008831	CTRI201706008831	Dr R Dhanalakshmi	PG Scholar	dhanaramya123@gmail.com		9445428904	Nanju Noolum Maruthuva Neethi Noolum, National Institute of Siddha, Tambaram, Sanatorium, Chennai	Kancheepuram	TAMIL NADU	600 047	India	National Institute of Siddha
CTRI/2017/10/010100	CTRI201710010100	Dr Aditya Singla	PG Junior Resident	adityasingla9@gmail.com		9780281769	Department of Orthopaedics Government Medical college and Hospital Sec 32 Chandigarh	Chandigarh	CHANDIGARH	160030	India	Government Medical College & Hospital Chandigarh
CTRI/2017/01/007709	CTRI201701007709	Dr Devesh Kumar	Director Operations	drdevesh.kumar@thinki.in		9971169602	C-101First FloorSector 2UP	Gautam Buddha Nagar	UTTAR PRADESH	201301	India	Think i
CTRI/2017/01/007706	CTRI201701007706	Dr V Krishna Mohan	Executive Director	kmohan@bharatbiotech.com	04023480560	04023480567	Bharat Biotech International LimitedGenome ValleyShameerpet Hyderabad	Hyderabad	ANDHRA PRADESH	500078	India	Bharat Biotech International Ltd.
CTRI/2017/02/007901	CTRI201702007901	Arvind Kumar	Lecturer Physiotherapy	arvindmspt@yahoo.in		9839410532	Arvind Kumar, Lecturer Physiotherapy, Department of physical medicine and rehabilitation, King george medical university, Lucknow, India-226003.	Lucknow	UTTAR PRADESH	226003	India	King george medical university, Lucknow, Uttar Pradesh, India
CTRI/2017/03/008027	CTRI201703008027	DrPallavi Gupta	MD Scholar	drpallavi.gupta412@gmail.com		7709144970	Flat No.22,Samarth Sunako,Chaitanya Nagar, Dhankawadi,Pune	Pune	MAHARASHTRA	411043	India	Bharti Ayurved College
CTRI/2017/06/008922	CTRI201706008922	Dr P Preetha	PG Scholar	preetha.p156@gmail.com		8489010207	National Institute of SiddhaDepartment of noinaadalTambaram sanatoriumchennai	Kancheepuram	TAMIL NADU	600047	India	National Institute of Siddha
CTRI/2017/06/008785	CTRI201706008785	DR K KANCHANA	PG SCHOLAR	drkkanchana@gmail.com		9952827840	Ayothidoss Pandithar Hospital National institute of Siddha Tambaram SanatoriumChennai 47	Kancheepuram	TAMIL NADU	600 047	India	NATIONAL INSTISTUTE OF SIDDHA
CTRI/2017/03/008064	CTRI201703008064	DR S IYSWARYA	PG SCHOLAR	iysbsms@gmail.com		9626015001	DEPARTMENT OF GUNAPADAMNATIONAL INSTITUTE OF SIDDHATAMBARAM SANATORIUMCHENNAI 47	Chennai	TAMIL NADU	600047	India	National Institute of Siddha
CTRI/2017/09/009862	CTRI201709009862	Naveen K V	post graduate	naveenkvijayan@gmail.com		8826773497	VMMC and Safdarjung Hospital, New DelhiII0029India	New Delhi	DELHI	110029	India	VMMC and Safdarjung Hospital
CTRI/2017/01/007655	CTRI201701007655	Dr Chhavi Teckchandani	DNB Anaethesiology	chhavi_geetu@yahoo.co.in		9718001243	22/12, Ground Floor, Old Rajinder Nagar, New Delhi- 110060	Central	DELHI	110060	India	Max Super Speciality Hospital, Press Enclave, Saket, New Delhi- 110017
CTRI/2017/03/008018	CTRI201703008018	Dr Pratibha Bhunia	Postgraduate trainee	pratibhabhunia1986@gmail.com		8902086038	164/1 Sukanta Sarani,P.O BHADRAKALI, DISTRICT HOOGHLY	Hugli	WEST BENGAL	712232	India	Institute of Postgraduate Medical Education & Research, Kolkata – 700020
CTRI/2016/09/007309	CTRI201609007309
CTRI/2017/02/007933	CTRI201702007933	Bhimani Bhagyashri Nileshbhai	M.D. Student	bhimanibhagyasri123@gmail.com		9723478943	To-ZanzmerTal- DhorajiDist- Rajkot	Ahmadabad	GUJARAT	360440	India	Govt. Akhandanand Ayurveda College
CTRI/2017/02/007869	CTRI201702007869	Meera Hemant Kotak	P.G.student	meerakotak97@gmail.com		9408188530	R.D.L.84/984 chanod colony, silvassa road, G.I.D.C. vapi	Ahmadabad	GUJARAT	396195	India	Govt, akhandanand ayurved college and hospital
CTRI/2017/03/008070	CTRI201703008070	Mihir Sarkar	Associate Professor	drmihir09@gmail.com		8961616284	144/1, raja pearymohan road, uttarpara. dist Hooghly	Kolkata	WEST BENGAL	712258	India	medical college, kolkata
CTRI/2017/02/007870	CTRI201702007870	R Arivu oli	PG Scholar	drarivuoli@gmail.com		7667182142	Department of Noi NaadalNational Institute Of Siddha Tambaram Sanatorium Chennai 47	Kancheepuram	TAMIL NADU	600047	India	National Institute Of Siddha
CTRI/2017/10/009980	CTRI201710009980	K Ashok Kumar	DM student	ashok.medickaramsi@gmail.com		8860121602	Dept of Cardiac Anaesthesia7th floorCN centerAIIMS	New Delhi	DELHI	110029	India	All India Institute Of Medical Sciences(AIIMS) DELHI
CTRI/2017/02/007936	CTRI201702007936	Dr Seema jindal	Assistant professor	jindalseema77@gmail.com		9646050485	H.no 42 medical campussadiq roadfaridkot.	Faridkot	PUNJAB	151203	India	GGS medical college Faridkot.
CTRI/2017/03/008057	CTRI201703008057	Dr Sarat K Babu	Principal Investigator	saratayur@gmail.com		09446413215	Associate ProfessorRoom No 2Dept of Roga NidanaNangelil Ayurveda Medical CollegeNellikuzhiKothamangalamErnakulam, Kerala	Ernakulam	KERALA	686691	India	Nangelil Ayurveda Medical College
CTRI/2018/02/011744	CTRI201802011744	Pradeep Yadav	Post Graduate Student	pradeepair@gmail.com		9017564886	ground floor, room no. 5, department of oral and maxillofacial surery, Dr Harvansh singh judge institute of dental sciences, panjab university, sector 25, chandigarh	Chandigarh	CHANDIGARH	160014	India	Dr. Harvansh Singh Judge Institute of Dental Sciences
CTRI/2018/01/011582	CTRI201801011582	Dr Prateek Agrawal	Registrar Anaesthesia	prateek_agr1288@yahoo.co.in		7045811710	DEPT OF ANAESTHESIA ,4TH FLOOR ,COLLEGE BUILDING ,LOKMANYA TILAK MUNICIPAL MEDICAL COLLEGE ,SION	Mumbai	MAHARASHTRA	400022	India	LokmanyaTilak Municipal Medical college & General Hospital
CTRI/2017/11/010722	CTRI201711010722	Ruchita Shah	Assisstant Professor	drruchitashah@gmail.com			Department of Psychiatry, Nehru Hospital, Postgraduate Institute of Medical Education and Research,Chandigarh, India	Chandigarh	CHANDIGARH	160012	India
CTRI/2016/11/007486	CTRI201611007486	Dr Pramod Kumar Sharma	Associate Professor	pramod309@gmail.com		8003996894	Department of Pharmacology,All India Institute of Medical Sciences, Jodhpur	Jodhpur	RAJASTHAN	342005	India	All India Institute of Medical Sciences (AIIMS)
CTRI/2017/01/007712	CTRI201701007712	Dr Sadanand S Naik	Consultant Biochemist	sadu_naik@rediffmail.com			Pathology Department, Deenanath Mangeshkar Hospital and Research Center, Erandwane, Pune	Pune	MAHARASHTRA	411004	India	Pathology Department, Deenanath Mangeshkar Hospital and Research Center
CTRI/2017/01/007628	CTRI201701007628	Dr Sunil Sazawal	Executive Director	ssazawal@jhu.edu	91-11-41724904	91-11-41724901	214-A Basement, Vinoba Puri, Lajpat Nagar-II	South	DELHI	110024	India	Center For Public Health Kinetics
CTRI/2017/11/010330	CTRI201711010330	Mudit Kumar	Post Graduate Student	mudit1.sk@gmail.com		7676133533	Room No.9, Dept of Periodontology,JSS Dental College,Bannimantap	Mysore	KARNATAKA	570015	India	JSS Dental College and Hospital
CTRI/2017/09/009618	CTRI201709009618	Dr Narendrakumar Bhanudas Mundhe	Assistant Professor-Departmental of Kayachikitsa	drnbmundhe@gmail.com		09850378206	OPD No 5 Ground FloorKVTR Ayurvedic College and Hospital Boradi Taluka Shirpur Dist Dhule	Dhule	MAHARASHTRA	424428	India	KVTR Ayurvedic College and Hospital Boradi Taluka Shirpur Dist Dhule
CTRI/2017/06/008791	CTRI201706008791	Dr Narendrakumar Bhanudas Mundhe	Assistant Professor Departmental of Kayachikitsa	drnbmundhe@gmail.com		09850378206	OPD No 5 Ground FloorKVTR Ayurvedic College and Hospital Boradi Taluka Shirpur Dist Dhule	Dhule	MAHARASHTRA	424428	India	KVTR Ayurvedic College and Hospital Boradi
CTRI/2016/10/007335	CTRI201610007335	SAMIR DEOLEKAR	ASSOCIATE PROFESSOR	samirdeolekar@yahoo.co.in		9820222313	DEPARTMENT OF GENERAL SURGERY 2ND FLOOR OPD BUILDING SETH GS MEDICAL COLLEGE AND KEM HOSPITAL PAREL MUMBAI	Mumbai	MAHARASHTRA	400012	India	SETH GS MEDICAL COLLEGE AND KEM HOSPITAL
CTRI/2017/03/008028	CTRI201703008028	Pragati Gupta	MD Scholar	chakreshkumar86@gmail.com		8600252392	Flat No.6,Sadguru Apartment,Trimurti Chauk,Pune	Pune	MAHARASHTRA	411043	India	Bharati Ayurved College
CTRI/2017/09/009843	CTRI201709009843	Suraj Ale	Senior Resident	surju_mgr@hotmail.com	-	9205160766	Department of Anaesthesia and intensive care, Sanjay Sandhi Memorial Hospital, Mangolpuri	North	DELHI	110083	India	PGIMER, chandigarh
CTRI/2017/03/008086	CTRI201703008086	Ritika Singla	Junior Resident	apurba.cnmc03@gmail.com		9041821352	Department of PharmacologyGovernment Medical College Patiala	Patiala	PUNJAB	147001	India	Government Medical College Patiala
CTRI/2017/01/007658	CTRI201701007658	Sanjay Agrawal	Professor	drumstix1972@yahoo.co.in	911352471117	9761712630	Department of Anaesthesia,Himalayan Institute of Medical Sciences, Swami Ram Nagar,jollygrant,Dehradun	Dehradun	UTTARANCHAL	248140	India	Himalayan Institute of Medical Sciences
CTRI/2016/10/007345	CTRI201610007345
CTRI/2017/02/007794	CTRI201702007794	Kalpana Balakrishnan	Associate Dean (Research)	kalpanasrmc@ehe.org.in			Professor and Director WHO Collaborating Center for Occupational &amp;Environmental HealthICMR Center for Advanced Research on Environmental Health	Chennai	TAMIL NADU	600116	India	Sri Ramachandra University
CTRI/2017/04/008336	CTRI201704008336	Dr Viral Shah	Medical Director	vshah@spectrumcr.com	02266155567	02240645100	401, Kshamalaya Building,37, New Marine Lines	Mumbai	MAHARASHTRA	400020	India	Spectrum Clinical Research Pvt. Ltd.
CTRI/2017/08/009544	CTRI201708009544	Dr Atul Londhe	Assistant Professor Neonatology	atul.londhe1982@gmail.com		08275453997	Division of NeonatologyDepartment of PediatricsGovt Medical College, Aurangabad	Aurangabad	MAHARASHTRA	431001	India	Govt Medical College, Aurangabad
CTRI/2017/02/007819	CTRI201702007819	S Ramkiran	Anesthetist	sramkiran44@yahoo.co.in		7263957169	Department of Anesthesiology Armed Forces Medical College Sholapur road Pune	Pune	MAHARASHTRA	411040	India	AFMC pune
CTRI/2017/01/007641	CTRI201701007641	Dr Siddheshwar Mathpati	Investigator	siddheshwar@mascotspincontrol.in	2243349191	2243349191	MASCOT-SPINCONTROL India Pvt. Ltd.Unit 2, Neeru Silk Mills,Mathuradas Mill compound,N.M. Joshi Marg - Lower Parel,Mumbai – 400013, INDIA	Mumbai	MAHARASHTRA	400013	India	MASCOT-SPINCONTROL India Pvt. Ltd.
CTRI/2017/04/008286	CTRI201704008286	Dr Shivaraj KK	Consultant	shivarajkk09@gmail.com		9035209089	No. 877, Dr Modi Hospital Road,2nd Stage Extn., West Chord Road, Bangalore.	Bangalore	KARNATAKA	560086	India	Pristine Hospital
CTRI/2017/01/007670	CTRI201701007670	Dr N Vijaya Kumar	Consultant Physician	vayannur1959@gmail.com		9448116114	Sri Venkateshwara Hospital#86, Hosur Main Road,Madiwala, Bangalore.	Bangalore	KARNATAKA	560 058	India	Sri Venkateshwara Hospital
CTRI/2017/09/009635	CTRI201709009635	Dr Asha B	Associate Professor	dr.ashareddy@gmail.com		9686071177	Department of PharmacologySri Devaraj Urs Medical CollegeTamaka, Kolar	Kolar	KARNATAKA	563101	India	Sri Devaraj Urs Medical College
CTRI/2017/01/007743	CTRI201701007743	Dr SATISH J WAGH	Senior Resident	satishwagh85@yahoo.com		9769432706	Department of Neurology, 2nd floor, Superspeciality block, JIPMER, Puducherry	Pondicherry	PONDICHERRY	605006	India	JIPMER
CTRI/2017/02/007891	CTRI201702007891	PREETI DABADGHAO	PROFESSOR	preetidab@gmail.com		8004904669	C BLOCK, DEPARTMENT OF ENDOCRINOLOGY, SGPGIMS, LUCKNOW.	Lucknow	UTTAR PRADESH	226014	India	SGPGIMS
CTRI/2017/10/010026	CTRI201710010026	VIJAYALAKSHMI BHATIA	PROFESSOR	vbhatia@sgpgi.ac.in		05222494386	DEPARTMENT OF ENDOCRINOLOGY, SGPGIMS, LUCKNOW	Lucknow	UTTAR PRADESH	226014	India	SGPGIMS
CTRI/2017/07/009176	CTRI201707009176	Devalina Goswami	Associate Professor	drdevalina@gmail.com		011-26593212	Room No. 5011, Department of Anaesthesiology,All india Institute of Medical Sciences, New Delhi	Central	DELHI	110003	India
CTRI/2018/03/012332	CTRI201803012332	Dr Sunil Kumar Beniwal	Postgraduate Student	sunilbeniwal2093@gmail.com		8054252593	Room no. 5, Dept. of Oral and Maxillofacial Surgery, Dr.Harvansh Singh Judge institute of dental sciences and hospital, Panjab University,sector-25, Chandigarh	Chandigarh	CHANDIGARH	160014	India	Panjab University
CTRI/2017/09/009796	CTRI201709009796	Thomas Alexander	Consultant and Interventional Cardiologist	tomalex41@gmail.com	0422-2627782	9791907685	R.No:123,Department of Cardiology,Kovai Medical Center and Hospital P.B.No.:3209,Avinashi road Coimbatore.Tamilnadu,India	Coimbatore	TAMIL NADU	641014	India	Kovai Medical Center and Hospital Ltd
CTRI/2016/10/007365	CTRI201610007365	Dr Alben Sigamani	Group Head Clinical Research	alben.sigamani.dr@nhhospitals.org		8884431444	1st Floor, B Block, Narayana Health City, Bommasandra Industrial Area, Bangalore 560099, Karnataka State, INDIA	Bangalore	KARNATAKA	560099	India	Narayana Hrudayalaya Hospital
CTRI/2017/09/009917	CTRI201709009917	Dr Vishal Koundal	Junior Resident	vishalkoundal174@gmail.com		9805797607	Department of Anesthesia, Dr. RPGMC Kangra at Tanda	Kangra	HIMACHAL PRADESH	176001	India	Dr. RPGMC Kangra at Tanda
CTRI/2017/08/009472	CTRI201708009472	Prerana Nirav Shah	Professor (Additional)	pps@kem.edu		9869117027	Department of Anaesthesiology, GSMC KEMH, Parel, Mumbai 400012, Maharashtra	Mumbai	MAHARASHTRA	400012	India	GSMC KEMH
CTRI/2016/10/007394	CTRI201610007394	DR SHREE BHARATHI	JUNIOR RESIDENT	livelife.sb@gmail.com	09626413797	9626413797	DEPARTMENT OF OBSTETRICS AND GYNAECOLOGYJIPMERPUDUCHERRY	Pondicherry	PONDICHERRY	605006	India	JIPMER
CTRI/2017/02/007971	CTRI201702007971	Dilipkumar Raghavbhai Kataria	M.D.(Ayu.)Scholar	dilipkataria968@gmail.com		09737700918	At Post-DhokadavaTa-GirgadhadaDist-Girsomnath	Ahmadabad	GUJARAT	362565	India	Govt Akhandanand Ayurved College Ahmedabad
CTRI/2017/03/008196	CTRI201703008196	Dr Puneetha Dorechandrarao Phatage	PG Scholar	pphatage@gmail.com		918904883324	Dept. Of Ayurveda Samhita and SiddhantaSri Dharmasthala Manjunatheshwara College of Ayurveda and Hospital BM road Thanniruhalla	Hassan	KARNATAKA	573201	India	Sri Dharmasthala Manjunatheshwara College of Ayurveda and Hospital
CTRI/2017/02/007859	CTRI201702007859	Hardikkumar V Parmar	PG SCHOLAR	hardikparmar27@yahoo.com		9429428599	Block-689/6,"GH"Type,Sector-8, Gandhinagar-382008, Gujarat,India	Ahmadabad	GUJARAT	382008	India	Government Akhandanand Ayurvedic College
CTRI/2016/10/007407	CTRI201610007407	Dr Divya Jain	Associate Professor	jaindivya77@rediffmail.com		7087008020	Department of anaesthesia, PGIMER, Sector 12, Chandigarh	Chandigarh	CHANDIGARH	160012	India	Poatgraduate Institute of medical education and research
CTRI/2017/04/008392	CTRI201704008392	Dr Sudhir Chandra Sarangi	Assistant Professor	scsarangi@gmail.com			Room no. 4012, Department of Pharmacology, AIIMS, New Delhi-110029	South	DELHI	110029	India	ALL INDIA INSTITUTE OF MEDICAL SCIENCES, NEW DELHI
CTRI/2017/07/008951	CTRI201707008951	DR GAUTAM SHARMA	PROFESSOR	drgautamsharma12@gmail.com		9811388311	ROOM NO 12,8 TH FLOOR, DEPARTMENT OF CARDIOLOGY, CN CENTRE, AIIMS, NEW DELHI	New Delhi	DELHI	110029	India	ALL INDIA INSTITUTE OF MEDICAL SCIENCES, NEW DELHI
CTRI/2017/10/009997	CTRI201710009997	Dr Sudhir Chandra Sarangi	Assistant Professor	scsarangi@gmail.com			Room no. 4012, Department of Pharmacology, AIIMS, New Delhi-110029	South	DELHI	110029	India	All India Institute of Medical Sciences, New Delhi
CTRI/2017/06/008774	CTRI201706008774	Dr Buddha Deb Chatterjee	Principal Investigator	kanta_chatterjee@yahoo.com		9831516279	Apollo Gleneagles Hospitals, 58, Canal Circular Road, Kadapara, Kolkata, West Bengal 700054 KolkataWEST BENGAL	Kolkata	WEST BENGAL	700054	India	Apollo Gleneagles Hospitals
CTRI/2017/05/008633	CTRI201705008633	Dr Raksha D Suvarna	P G scholar	rakshasuvarna0@gmail.com		9741324946	Department of Prasuti Tantra and Stree RogaSri Dharmasthala Manjunatheswara College of Ayurveda and Hosptial Hassan	Hassan	KARNATAKA	573201	India	Sri Dharmasthala Manjunatheswara College of Ayurveda and Hosptial Hassan
CTRI/2017/08/009302	CTRI201708009302	Dr Puneet Goyal	Additional Professor	princeofcoma@yahoo.co.uk		8004904597	Dept.of Anaesthesiology, SGPGIMS, Lucknow	Lucknow	UTTAR PRADESH	226014	India	SGPGIMS
CTRI/2018/02/012008	CTRI201802012008	DR AVINASH CHAKRAWARTY	ASSISTANT PROFESSOR	pat_avinash@rediffmail.com	011-26588641	011-26546073	DEPARTMENT OF GERIATRIC MEDICINE,ROOM NO-9NEW PRIVATE WARDAIIMS,NEW DELHI	South	DELHI	110029	India	ALL INDIA INSTITUTE OF MEDICAL SCIENCES, NEW DELHI
CTRI/2017/02/007818	CTRI201702007818	Arun Agarwal	Director	arun@janitri.in		9952279155	Shop No. 207, 2nd Floor, Apex Tower, Lal Kothi, Tonk Road	Jaipur	RAJASTHAN	302016	India	Janitri Innovations Private Limited
CTRI/2017/06/008727	CTRI201706008727	Dr Deepika Singh	P G Scholar	deepika.sbri@gmail.com	08172256464	9008483628	Department of Prasuti Tantra and Stree RogaSri Dharmasthala Manjunatheshwara College of Ayurveda and Hospital B M Road Thanniruhalla Hassan	Hassan	KARNATAKA	573201	India	Sri Dharmasthala Manjunatheshwara College of Ayurveda and Hospital Hassan
CTRI/2017/09/009690	CTRI201709009690	Premchand	Junior Resident	premchandkc@gmail.com		8197566457	Dept of Psychiatry,Kasturba medical college,Manipal	Udupi	KARNATAKA	576104	India	Kasturba medical college,Manipal
CTRI/2017/09/009672	CTRI201709009672	Vijayashree Holalkere Yellappa	Faculty	vijayashree@iphindia.org		9008601074	Institute of Public Health 250 Master Cottage 2nd C Cross 2nd C Cross Giri Nagar Banashankari 1st stage Bangalore 560085 Near Seetha Circle Bus Stop	Bangalore	KARNATAKA	560085	India	Institute of Public Health
CTRI/2017/09/009714	CTRI201709009714	Bhardwaj Vasundhra Ajay	Post graduate student	vasu31@hotmail.com		8128983937	Room no 9, Department of Periodontology, JSS Dental College and Hospital, Bannimantap,	Mysore	KARNATAKA	570015	India	JSS Dental College
CTRI/2017/07/009171	CTRI201707009171	RICHA TRIPATHI	MD, PhD sch	richa.23oct@gmail.com		9005109368	Department of KayachikitsaDhanwantari BhavanInstitute of Medical SciencesBanaras Hindu UniversityVaranasi	Varanasi	UTTAR PRADESH	221005	India	Institute of Medical Sciences, BHU
CTRI/2017/03/008181	CTRI201703008181	Murugananthan K	Head-Clinical Development	murugananthan.k@novartis.com	912224958112	912224958545	Novartis Healthcare Pvt Ltd Sandoz House, 5th floor Shivsagar EstateDr. Annie Besant Road Worli, Mumbai 400 018 INDIAMumbaiMAHARASHTRA400018India	Mumbai	MAHARASHTRA	400018	India	Novartis Healthcare Pvt. Ltd
CTRI/2016/11/007477	CTRI201611007477	Dr AP Dubey	Principal Investigator	apdubey52@gmail.com		09968604303	Bahadur Shah Zafar Marg New Delhi Delhi	New Delhi	DELHI	110002	India	Maulana Azad Medical College
CTRI/2017/10/010147	CTRI201710010147	Harish Peri		kumarperiharish@gmail.com		9951305738	50-93-5/4, Sri Krishna Residency, Santhipuram, Visakhapatnam 530016	Visakhapatnam	ANDHRA PRADESH	530016	India	Armed Forces Medical College
CTRI/2017/01/007688	CTRI201701007688	Dr Sumitra G Bakshi	Professor	sumitrabakshi@yahoo.in		02224177058	Dept of Anesthesia, Critical Care and Pain Tata Memorial Hospital, Parel, Mumbai-12MumbaiMAHARASHTRA400012India	Mumbai	MAHARASHTRA	400012	India	Tata Memorial Centre
CTRI/2016/10/007400	CTRI201610007400	Dr Amit Bhatt	President and CEO	hbo@nexuscro.com	09167243914	9167243914	Nexus Clinical Research (India) Ltd32A Nexus Centre For Clinical Excellence,Shiravane Road Service Industry Sector 1Mumbai Pune Highway Nerul,Navi Mumbai India	Mumbai (Suburban)	MAHARASHTRA	400706	India	Nexus Clinical Research (India) Ltd.
CTRI/2017/08/009237	CTRI201708009237	deepak bansal	consultant orthropaedician	deepakbansal1400@yahoo.co.in	8146871700	8146871700	Ludhiana Mediways,Ferozepur Road, Near Octroi Post, Ludhiana, Punjab	Ludhiana	PUNJAB	deepak bansal	India	ludhiana mediways
CTRI/2017/10/010072	CTRI201710010072	Dr U K Misra	Prof HOD	drukmisra@rediffmail.com		8004904627	department of neurology sgpgims raebarelly road lucknowLucknowUTTAR PRADESH226014India	Lucknow	UTTAR PRADESH	226014	India	Sanjay Gandhi Postgraduate Institute of Medical Sciences (SGPGIMS)
CTRI/2017/10/009986	CTRI201710009986	Dr Ravneet Kaur	Post graduate student	drravneet647@yahoo.com		9996300647	Department of pediatric and Preventive Dentistry .M.M College of Dental sciences and research Mullana, M.M.U MULLANAAMBALAHARYANA	Ambala	HARYANA	133203	India	M.M College of Dental sciences and research Mullana, Ambala
CTRI/2017/02/007896	CTRI201702007896	Dr Jyoti Bajpai	Professor, Medical Oncology	dr_jyotibajpai@yahoo.co.in	02224177287	02224177287	Tata Memorial Hospital,E Borges MargParel	Mumbai	MAHARASHTRA	400012	India	Professor, Medical Oncology
CTRI/2017/10/010187	CTRI201710010187	Dr G Sethuraman	Professor	aiimsgsr@gmail.com		1126594369	Room no. 4068, Department of Dermatology and Venereology	New Delhi	DELHI	110029	India	All India Institute of Medical Science
CTRI/2017/03/007997	CTRI201703007997	Dr Raj Kanwar Yadav	Assistant Professor	rkyadavnephrology@gmail.com	26588641	9868397403	R.No. 4094 4th FloorDepartment of Nephrology	South	DELHI	110029	India	All India Institute of Medical Sciences
CTRI/2017/10/009981	CTRI201710009981	DR BALRAM AIRAN	PROFESSOR AND HEAD (C.T.V.S., AIIMS)	airanbalram@gmail.com		01126593862	HOD OFFICE7TH FLOORDEPARTMENT OF CTVSCN CENTREAIIMSNEW DELHI	New Delhi	DELHI	110029	India	ALL INDIA INSTITUTE OF MEDICAL SCIENCES
CTRI/2017/05/008558	CTRI201705008558	Dr T Arulmozhi	PG Scholar	mozhiarul1401@gmail.com		7418422440	National Institute of Siddha Tambaram Sanatorium Chennai TAMIL NADU 600047 India	Chennai	TAMIL NADU	600047	India	National Institute of Siddha
CTRI/2017/03/008009	CTRI201703008009	Dr Pratibha Dwarkanath	Assistant Professor	pratibhadwarka@gmail.com		918049466326	Division of Nutrition,St. Johns Research Institute,St. Johns National Academy of Health Sciences,Opp BDA Complex,Bangalore	Bangalore	KARNATAKA	560034	India	St. Johns Research Institute
CTRI/2017/10/010080	CTRI201710010080	Deepika Patidar	Post graduate student	drdeepika.prasad@gmail.com		8059930485	Department of PedodonticsMaharishi Markandeshwar College of Dental Science and ResearchMaharishi Markandeshwar UniversityMullana	Ambala	HARYANA	133207	India	M M College of Dental Sciences and Research
CTRI/2017/09/009778	CTRI201709009778	Dr Sonam Gupta	Post graduate student	sonam.gupta10889@gmail.com		9902351346	Room number 5, Second Floor, Department of Prosthodontics, Manipal College of Dental Sciences, Manipal	Udupi	KARNATAKA	576104	India	Manipal College of Dental Sciences, Manipal, India
[truncated: 10,700 more rows]
