# Supplementary material for: An analysis of deficiencies in the data of interventional drug trials registered with Clinical Trials Registry - India
Source: Trials. 2019 Aug 28;20:535. doi: 10.1186/s13063-019-3592-0 (PMC6712861; doi:10.1186/s13063-019-3592-0)
Supplement: Supplementary file 5 — Expanded methods, used to generate the data in the following sections. Sections 7–16 provide details on (7) The 1331 categories of Type of Study in 12,673 trials, year-wise from 2007–2018; (8) Determining the truly foreign trials; (9) Determining the unambiguously Indian trials, and error rates over time; (10) Determining the unambiguously Multinational trials, and error rates over time; (11) Identifying the actual trials in the categories Foreign, Indian and Multinational: A summary. (12) 55 Interventional Indian cases with Phase listed as PMS, and error rates over time; (13) For the redefined Indian and Multinational sets (i) cases of confusion between PMS and Phase 4 trials; (ii) cases where Type of Trial is BA/BE but Phase is 1–4; and (iii) Sites of study: Incorrect listing of cities. Error rates over time for some of these; (14) Missing data in terms of (i) Name of the PI was missing; (ii) for the redefined Indian set, and the Multinational set, cases where Type of Study was not available, but Phase of Trial was Phase 1, 1/2, 2, 2/3, 3, 3/4 or 4; (iii) Name of Primary Sponsor was missing; and (iv) the state hosting a trial was not listed. Error rates over time for some of these; (15) Examples of types of variations in PIs’ names; and examples, or the entire listing, of problems with ethics committees; and (16) A brief on the 47 trials conducted at the Malpani Multispeciality Hospital, Jaipur, Rajasthan. (ZIP 596 kb) [file 13063_2019_3592_MOESM5_ESM.zip › Additional file 10R1.xls]

## Sheet: Table of contents
Additional file 10.1. Determining the unambiguously Multinational trials. For the Multinational trials, data is from three pairs of fields related to (i) recruitment status, (ii) date of first enrollment and (iii) sample size.
	Reason to reject records	Total	Accepted	Rejected
1	Recruitment status of Trial (Global): 'Not Applicable'	640	631	9
2	Rejected records which have ‘Not applicable’ as recruitment status for India	631	631	0
3	Total sample size and Sample Size from India: The values were the same*	631	628	3
4	Sample Size from India: 0 or blank	628	621	7
5	Date of First Enrollment (India): No data	621	609	12
	* Separately, we confirmed that Sample Size (India) never exceeded Total Sample Size.
Additional file 10.2. The errors in the Additional file 10.1, over time. (i) The number of Multinational trials per year; (ii) their grouping into 3-year time periods; (iii) the number of trials with errors, per year; (iv) their grouping into 3-year time periods; and (v) the percentage of trials with errors, in 3-year time periods.

## Sheet: 640_raw_data
CTRI Number	Countries of recruitment	Recruitment status of trial global	Recruitment status of trial India	Date of first enrollment global	Date of first enrollment India	Total sample size	Sample size from India
CTRI/2007/091/000029	Argentina,Australia,India,NewZealand,Singapore	Completed	Completed	01/05/2003	19/02/2009	400	124
CTRI/2007/091/000031	Bangladesh,India,Thailand	Completed	Completed	14/11/2007	Date Missing	240	146
CTRI/2008/091/000001	Argentina,Austria,Belgium,Brazil,Canada,China,Colombia,CzechRepublic,Denmark,Finland,France,Germany,Greece,Guatemala,Hungary,India,Italy,Japan,Lithuania,Netherlands,Peru,Portugal,Singapore,Slovakia,SouthAfrica,Spain,Switzerland,Taiwan,Thailand,Turkey,UnitedKingdom,UnitedStatesofAmerica,Venezuela(BolivarianRepublicof)	Completed	Completed	10/10/2007	01/05/2008	8606	476
CTRI/2012/05/002696	China,India	Not Applicable	Completed	17/11/2003	06/10/2003	3500	3000
CTRI/2008/091/000007	India,Indonesia,Morocco,SouthAfrica,Thailand,Turkey	Completed	Completed	01/10/2007	22/04/2007	72	5
CTRI/2008/091/000014	China,DemocraticPeople'sRepublicofKorea,India	Completed	Completed	02/01/2008	02/01/2008	896	283
CTRI/2008/091/000018	Argentina,Australia,Austria,Belarus,Brazil,Bulgaria,Canada,Chile,Colombia,CostaRica,Croatia,CzechRepublic,Denmark,Egypt,Estonia,Finland,France,Greece,Guatemala,India,Indonesia,Israel,Italy,Lithuania,Malaysia,Mexico,Morocco,Netherlands,NewZealand,Norway,Other,Panama,Peru,Poland,Portugal,RepublicofKorea,RussianFederation,Slovakia,SouthAfrica,Spain,Sweden,Taiwan,Thailand,Turkey,Ukraine,UnitedStateso…	Other (Terminated)	Other (Terminated)	14/12/2007	13/02/2008	9600	94
CTRI/2011/091/000025	Argentina,Australia,Austria,Belgium,BosniaandHerzegovina,Brazil,Bulgaria,Canada,Chile,Colombia,Cyprus,CzechRepublic,Germany,HongKong,Hungary,India,Ireland,Mexico,Norway,Poland,Portugal,RepublicofKorea,Romania,RussianFederation,Serbia,Singapore,Slovakia,SouthAfrica,Spain,Sweden,Taiwan,Thailand,Ukraine,UnitedKingdom	Other (Terminated)	Completed	22/12/2007	Date Missing	720
CTRI/2008/091/000028	DemocraticPeople'sRepublicofKorea,India,Indonesia	Completed	Completed	19/09/2007	29/03/2008	900	23
CTRI/2008/091/000031	Australia,Bulgaria,Finland,Germany,Hungary,India,Italy,Serbia,SouthAfrica,Spain,Switzerland,Turkey,UnitedKingdom	Completed	Completed	12/09/2008	12/09/2008	507	75
CTRI/2008/091/000035	India,SouthAfrica,UnitedArabEmirates	Completed	Completed	23/06/2008	07/08/2008	480	180
CTRI/2008/091/000036	France,India,Poland,Romania,RussianFederation,UnitedStatesofAmerica	Other (Terminated)	Other (Terminated)	18/02/2008	09/01/2008	900	13
CTRI/2008/091/000040	DemocraticPeople'sRepublicofKorea,India	Completed	Completed	16/03/2007	30/03/2007	500	50
CTRI/2008/091/000042	Belgium,Canada,Germany,India	Other (Terminated)	Other (Terminated)	03/12/2007	18/09/2008	630	25
CTRI/2008/091/000071	Belgium,India,Israel,Japan,Mexico,Poland,RepublicofKorea,Romania,RussianFederation,Tunisia,UnitedStatesofAmerica	Completed	Completed	14/05/2008	14/05/2008	361	28
CTRI/2008/091/000176	Bulgaria,CzechRepublic,Egypt,Germany,India,Israel,Japan,Netherlands,RepublicofKorea,Romania,RussianFederation,Taiwan,Thailand,Tunisia,Turkey,UnitedStatesofAmerica	Completed	Completed	25/07/2008	25/07/2008	855	100
CTRI/2008/091/000180	Brazil,Canada,Chile,Egypt,France,Germany,India,Italy,Mexico,RepublicofKorea,RussianFederation,Turkey,UnitedKingdom,UnitedStatesofAmerica	Completed	Completed	08/07/2008	29/07/2008	496	60
CTRI/2008/091/000197	India,UnitedStatesofAmerica	Completed	Completed	25/06/2008	01/09/2008	270	251
CTRI/2008/091/000254	Denmark,India,Norway,Sweden,UnitedKingdom,UnitedStatesofAmerica	Other (Terminated)	Other (Terminated)	21/10/2005	Date Missing	78	0
CTRI/2008/091/000277	India,Indonesia	Completed	Completed	04/06/2008	14/10/2008	3200	316
CTRI/2008/091/000301	Australia,India	Other (Terminated)	Other (Terminated)	10/10/2008	Date Missing	50	50
CTRI/2009/091/000023	Argentina,Brazil,India,SouthAfrica,UnitedStatesofAmerica	Completed	Completed	21/05/2008	01/06/2009	357	42
CTRI/2009/091/000026	Canada,India,RepublicofKorea	Completed	Completed	16/12/2008	21/01/2009	261	41
CTRI/2009/091/000032	India,Indonesia,Thailand	Open to Recruitment		04/02/2009	Date Missing	260	50
CTRI/2009/091/000045	Argentina,Brazil,Chile,Colombia,Guatemala,Hungary,India,Lithuania,Norway,Philippines,Romania,Spain,UnitedKingdom,UnitedStatesofAmerica	Completed	Completed	02/03/2009	12/08/2009	100	22
CTRI/2013/02/003343	Austria,Belarus,Belgium,Bulgaria,China,Croatia,CzechRepublic,Denmark,France,Georgia,Germany,Greece,India,Israel,Italy,Lithuania,Poland,Portugal,Romania,RussianFederation,Slovakia,SouthAfrica,Spain,Switzerland,Ukraine,UnitedKingdom	Open to Recruitment	Completed	23/12/2008	23/04/2009	1300	112
CTRI/2009/091/000061	Argentina,Austria,Belgium,BosniaandHerzegovina,Bulgaria,Canada,Chile,Croatia,CzechRepublic,Estonia,Finland,France,Georgia,Germany,Greece,India,Italy,Lebanon,Mexico,Norway,Poland,Portugal,RepublicofKorea,Romania,SaudiArabia,Serbia,Singapore,Spain,Sweden,Taiwan,Thailand,TheformerYugoslavRepublicofMacedonia,Turkey,UnitedArabEmirates,UnitedKingdom,UnitedStatesofAmerica	Completed	Completed	29/04/2009	12/08/2009	642	71
CTRI/2009/091/000101	Coted'Ivoire,DemocraticRepublicoftheCongo,India,Mali,Mozambique,Senegal,Thailand	Completed	Completed	09/11/2009	20/11/2009	1200	202
CTRI/2009/091/000125	Brazil,Canada,Croatia,Estonia,France,Germany,India,Lithuania,Mexico,Netherlands,Romania,RussianFederation,SouthAfrica,Sweden,Ukraine	Open to Recruitment	Completed	14/05/2009	01/06/2009	792	600
CTRI/2009/091/000141	Argentina,Brazil,Canada,Croatia,CzechRepublic,Denmark,Finland,Germany,HongKong,India,Italy,Malaysia,Mexico,Netherlands,Norway,Philippines,RepublicofKorea,SouthAfrica,Spain,Sweden,Thailand,Ukraine	Completed	Completed	04/05/2009	04/05/2009	860	140
CTRI/2009/091/000147	India,Thailand	Completed	Completed	02/05/2009	02/05/2009	860	140
CTRI/2012/02/002431	Argentina,Australia,Belgium,Croatia,Finland,Germany,India,Lithuania,Mexico,Netherlands,RepublicofKorea,Singapore,Spain,Sweden,Taiwan,Thailand,Ukraine,UnitedStatesofAmerica	Completed	Completed	06/01/2009	25/03/2009	510	60
CTRI/2009/091/000160	Canada,Chile,CzechRepublic,Germany,India,Italy,Spain,Switzerland,UnitedKingdom,UnitedStatesofAmerica	Completed	Completed	19/09/2008	18/02/2010	150	39
CTRI/2009/091/000161	Argentina,DemocraticPeople'sRepublicofKorea,India,Thailand,UnitedStatesofAmerica	Completed	Completed	20/05/2009	13/07/2009	444	70
CTRI/2009/091/000182	Argentina,Bulgaria,Chile,China,Colombia,CostaRica,CzechRepublic,DominicanRepublic,Guatemala,India,Malaysia,Mexico,Peru,Philippines,Romania,RussianFederation,SaudiArabia,Serbia,Slovakia,SouthAfrica,Thailand,Turkey,Ukraine,UnitedStatesofAmerica	Other (Terminated)	Other (Terminated)	01/12/2008	01/05/2009	183	54
CTRI/2009/091/000183	Argentina,Bulgaria,Chile,China,Colombia,CostaRica,CzechRepublic,DominicanRepublic,Guatemala,India,Malaysia,Mexico,Peru,Philippines,Romania,RussianFederation,SaudiArabia,Serbia,Slovakia,SouthAfrica,Thailand,Turkey,Ukraine,UnitedStatesofAmerica	Other (Terminated)	Other (Terminated)	01/07/2010	Date Missing	180	40
CTRI/2009/091/000184	Argentina,Bulgaria,Chile,China,Colombia,CzechRepublic,India,Malaysia,Mexico,Peru,Romania,RussianFederation,Serbia,SouthAfrica,Thailand,Turkey,Ukraine,UnitedStatesofAmerica	Other (Terminated)	Other (Terminated)	01/05/2009	24/08/2009	180	70
CTRI/2009/091/000187	HongKong,India,Japan,Singapore,Taiwan	Closed to Recruitment of Participants	Closed to Recruitment of Participants	15/11/2008	17/01/2009	336	41
CTRI/2009/091/000197	Algeria,Belgium,Canada,Colombia,CzechRepublic,Denmark,Germany,Hungary,India,Israel,Italy,Netherlands,Norway,Poland,RussianFederation,Slovakia,Spain,Sweden,Turkey,UnitedKingdom,Venezuela(BolivarianRepublicof)	Completed	Completed	15/12/2006	07/12/2006	800	33
CTRI/2009/091/000198	Algeria,Belgium,Canada,Colombia,CzechRepublic,Denmark,Germany,Hungary,India,Ireland,Italy,Netherlands,Norway,Poland,RussianFederation,Slovakia,Spain,Sweden,Turkey,UnitedKingdom,Venezuela(BolivarianRepublicof)	Completed	Completed	15/04/2008	18/04/2008	500	14
CTRI/2009/091/000208	India,NewZealand	Completed	Completed	17/10/2008	11/05/2009	150	120
CTRI/2009/091/000216	Argentina,Canada,Germany,India,Italy,Spain,Sweden,Turkey,UnitedStatesofAmerica	Completed	Completed	15/05/2008	17/06/2008	418	64
CTRI/2009/091/000260	Brazil,Canada,Colombia,CzechRepublic,Denmark,Finland,France,Germany,Hungary,India,Italy,Norway,Peru,RussianFederation,Slovakia,Taiwan	Completed	Completed	27/11/2007	11/01/2008	972	131
CTRI/2009/091/000276	Argentina,Australia,Belgium,Brazil,Canada,China,CzechRepublic,France,Germany,Greece,HongKong,India,Italy,Japan,Mexico,Poland,RussianFederation,SouthAfrica,Spain,Sweden,Taiwan,Thailand,Turkey,UnitedKingdom,UnitedStatesofAmerica	Completed	Completed	31/08/2009	Date Missing	1714	115
CTRI/2009/091/000277	Argentina,Australia,Austria,Belgium,Brazil,Canada,China,Colombia,CostaRica,CzechRepublic,Denmark,Estonia,Finland,France,Germany,Hungary,Iceland,India,Israel,Italy,Latvia,Lithuania,Mexico,Netherlands,NewZealand,Peru,Philippines,Poland,Portugal,Romania,RussianFederation,Slovakia,SouthAfrica,Spain,Sweden,Switzerland,Taiwan,Turkey,UnitedKingdom,Venezuela(BolivarianRepublicof)	Completed	Completed	16/03/2009	09/06/2009	3500	270
CTRI/2009/091/000279	Belgium,Canada,Germany,India,Peru,RussianFederation,Spain,Sweden,Switzerland,UnitedStatesofAmerica	Other (Terminated)	Other (Terminated)	24/04/2009	01/07/2009	72	39
CTRI/2009/091/000319	India,UnitedKingdom,UnitedStatesofAmerica	Closed to Recruitment of Participants	Closed to Recruitment of Participants	08/02/2008	08/02/2008	650	65
CTRI/2009/091/000320	Argentina,Australia,Belgium,Canada,China,Colombia,CostaRica,CzechRepublic,Denmark,Estonia,Finland,France,Germany,Greece,Hungary,Iceland,India,Ireland,Italy,Japan,Latvia,Lithuania,Netherlands,Norway,Peru,Poland,Portugal,RepublicofKorea,Romania,RussianFederation,Slovakia,SouthAfrica,Spain,Switzerland,Taiwan,Thailand,Turkey,UnitedKingdom,UnitedStatesofAmerica,Venezuela(BolivarianRepublicof)	Completed	Completed	15/03/2009	27/05/2009	7041	782
CTRI/2009/091/000335	CzechRepublic,Denmark,Estonia,Germany,Guatemala,India,Italy,Latvia,Lithuania,Poland,Romania,RussianFederation,Slovakia	Completed	Completed	04/05/2009	13/05/2009	490	55
CTRI/2009/091/000336	Canada,CzechRepublic,Finland,India,Italy,Romania,SouthAfrica,Spain,UnitedStatesofAmerica	Completed	Completed	16/11/2007	12/10/2009	336	60
CTRI/2009/091/000362	Argentina,Australia,Belgium,Brazil,Canada,China,France,HongKong,Hungary,India,Malaysia,Netherlands,Poland,Serbia,Singapore,SouthAfrica,Spain,UnitedKingdom,UnitedStatesofAmerica	Other (Terminated)	Other (Terminated)	18/02/2009	12/01/2010	164	40
CTRI/2009/091/000387	Austria,Belgium,Brazil,Canada,CzechRepublic,France,Germany,Greece,India,Italy,Netherlands,Peru,Poland,Portugal,RepublicofKorea,RussianFederation,Singapore,Spain,Switzerland,Thailand,Turkey,UnitedKingdom,UnitedStatesofAmerica	Completed	Completed	01/07/2009	01/09/2009	455	36
CTRI/2009/091/000395	India,Malaysia,RussianFederation,Ukraine,UnitedStatesofAmerica	Completed	Completed	05/03/2009	20/06/2009	250	125
CTRI/2009/091/000412	India,Mexico,UnitedStatesofAmerica	Completed	Completed	22/01/2008	08/04/2008	500	125
CTRI/2009/091/000422	Bulgaria,China,CostaRica,Croatia,ElSalvador,Guatemala,India,Pakistan,Peru,Portugal,Romania,Serbia,Slovakia,Spain	Completed	Completed	12/02/2008	01/07/2008	520	95
CTRI/2009/091/000424	Argentina,Australia,Belgium,Brazil,Canada,Chile,Colombia,Croatia,CzechRepublic,France,Germany,HongKong,Hungary,India,Italy,Malaysia,Mexico,Netherlands,Poland,Portugal,RepublicofKorea,RussianFederation,Serbia,Singapore,Slovakia,Slovenia,SouthAfrica,Spain,Taiwan,Ukraine,UnitedKingdom,UnitedStatesofAmerica	Completed	Completed	11/04/2008	30/08/2008	790	42
CTRI/2009/091/000443	Argentina,Australia,Belgium,Brazil,Bulgaria,Canada,Chile,China,CzechRepublic,DemocraticPeople'sRepublicofKorea,Denmark,Estonia,France,Germany,Greece,HongKong,Hungary,India,Italy,Japan,Mexico,Netherlands,NewZealand,Norway,Pakistan,Peru,Philippines,Poland,Romania,RussianFederation,Slovakia,SouthAfrica,Spain,Sweden,Taiwan,Thailand,Ukraine,UnitedKingdom,UnitedStatesofAmerica	Completed	Completed	09/12/2008	15/04/2009	15500	398
CTRI/2009/091/000459	Argentina,Belgium,Brazil,Bulgaria,Canada,Colombia,CzechRepublic,Finland,France,Germany,Hungary,India,Iraq,Israel,Italy,Philippines,Poland,Romania,Singapore,Slovakia,Spain,Sweden,Taiwan,Turkey	Completed	Completed	18/05/2009	22/05/2009	2126	220
CTRI/2009/091/000477	Brazil,Canada,Chile,CzechRepublic,France,Germany,Greece,HongKong,India,Israel,Italy,Lithuania,NewZealand,Norway,Pakistan,Peru,Portugal,RepublicofKorea,Romania,RussianFederation,SouthAfrica,Spain,Sweden,Taiwan,Ukraine,UnitedKingdom	Completed	Completed	05/01/2008	02/09/2008	450	12
CTRI/2009/091/000478	Argentina,Australia,Austria,Belgium,Brazil,Bulgaria,Canada,Chile,China,Croatia,CzechRepublic,DemocraticPeople'sRepublicofKorea,Denmark,Estonia,France,Germany,Greece,HongKong,Hungary,India,Ireland,Israel,Italy,Japan,Luxembourg,Malaysia,Mexico,Netherlands,NewZealand,Norway,Pakistan,Peru,Philippines,Poland,Portugal,Romania,RussianFederation,Singapore,Slovakia,Slovenia,SouthAfrica,Spain,Sweden,Switze…	Completed	Completed	16/05/2007	02/01/2008	8000	202
CTRI/2009/091/000486	Argentina,Austria,Canada,China,Croatia,CzechRepublic,Estonia,France,Germany,Greece,HongKong,Hungary,India,Italy,Philippines,RussianFederation,Slovakia,Spain,Thailand,UnitedKingdom,UnitedStatesofAmerica	Completed	Completed	12/02/2007	17/09/2007	680	125
CTRI/2009/091/000491	Argentina,Belgium,Brazil,Canada,Chile,China,Colombia,France,Germany,HongKong,Hungary,India,Italy,Japan,Latvia,Lithuania,Mexico,Poland,RepublicofKorea,RussianFederation,Singapore,Slovenia,SouthAfrica,Spain,Taiwan,Thailand,Turkey,Ukraine,UnitedKingdom,UnitedStatesofAmerica	Completed	Completed	11/02/2008	19/07/2008	509	54
CTRI/2009/091/000495	Argentina,Australia,Belgium,Brazil,Canada,Chile,China,Croatia,CzechRepublic,DemocraticPeople'sRepublicofKorea,Denmark,France,Germany,Greece,HongKong,Hungary,India,Israel,Italy,Latvia,Lithuania,Mexico,NewZealand,Peru,Philippines,Poland,RussianFederation,Slovakia,SouthAfrica,Spain,Ukraine,UnitedKingdom,UnitedStatesofAmerica	Completed	Completed	18/08/2006	07/03/2007	3000	150
CTRI/2009/091/000497	DemocraticPeople'sRepublicofKorea,India	Other (Terminated)	Other (Terminated)	08/08/2007	Date Missing	1800
CTRI/2009/091/000498	Argentina,Brazil,Canada,Chile,China,Estonia,HongKong,Hungary,India,Israel,Italy,Mexico,Netherlands,Peru,Poland,RepublicofKorea,RussianFederation,Taiwan,Thailand,Turkey,Ukraine,UnitedStatesofAmerica	Completed	Completed	16/06/2008	29/07/2009	410	40
CTRI/2009/091/000500	Canada,DemocraticPeople'sRepublicofKorea,France,Hungary,India,Israel,Malaysia,Mexico,Pakistan,Peru,Poland,RussianFederation,Singapore,Thailand,UnitedKingdom,UnitedStatesofAmerica	Completed	Completed	24/07/2006	06/10/2006	180	60
CTRI/2009/091/000501	Argentina,India,Malaysia,Peru,Philippines,Romania,Ukraine,UnitedStatesofAmerica	Other (Terminated)	Other (Terminated)	07/03/2009	Date Missing	450	90
CTRI/2009/091/000511	India,Thailand	Completed	Completed	15/08/2006	10/08/2009	800	2
CTRI/2011/08/001941	Argentina,Australia,Belgium,Brazil,Bulgaria,Canada,Chile,China,Colombia,Croatia,CzechRepublic,Denmark,Egypt,France,Germany,Greece,Hungary,India,Israel,Italy,Japan,Latvia,Lithuania,Malaysia,Mexico,Morocco,Netherlands,NewZealand,Philippines,Poland,Portugal,RepublicofKorea,Romania,RussianFederation,Serbia,Slovakia,Spain,Sweden,Thailand,Tunisia,Turkey,Ukraine,UnitedKingdom,UnitedStatesofAmerica	Completed	Completed	26/11/2008	10/03/2009	15527	2000
CTRI/2009/091/000519	Canada,France,Hungary,India,Netherlands,Peru,Spain,UnitedKingdom,UnitedStatesofAmerica	Completed	Completed	16/11/2006	19/02/2007	100	40
CTRI/2009/091/000528	Australia,Belgium,Brazil,Greece,Hungary,India,Latvia,NewZealand,Singapore,UnitedKingdom	Completed	Completed	03/04/2009	27/07/2009	330	60
CTRI/2009/091/000550	Belarus,Brazil,Canada,Chile,China,Colombia,Egypt,India,Lithuania,Mexico,Peru,RussianFederation,SouthAfrica,Turkey,Ukraine,UnitedStatesofAmerica	Completed	Completed	10/07/2008	07/10/2008	454	29
CTRI/2009/091/000552	Argentina,Australia,Canada,Chile,DominicanRepublic,Germany,Guatemala,Hungary,India,Israel,Italy,Latvia,Lithuania,Malaysia,Mexico,NewZealand,Other,Peru,Philippines,Poland,RussianFederation,Singapore,SouthAfrica,Spain,Taiwan,Thailand,Ukraine,UnitedKingdom,UnitedStatesofAmerica	Completed	Completed	06/04/2009	20/09/2009	2445	400
CTRI/2009/091/000561	Argentina,Australia,Austria,Belgium,Bulgaria,Canada,Chile,China,CzechRepublic,Estonia,Finland,France,Germany,Greece,HongKong,Hungary,India,Israel,Italy,Latvia,Lithuania,Malaysia,Mexico,Netherlands,Philippines,Poland,Portugal,RepublicofKorea,Romania,RussianFederation,Serbia,SouthAfrica,Spain,Sweden,Taiwan,Thailand,Ukraine,UnitedKingdom,UnitedStatesofAmerica	Closed to Recruitment of Participants	Closed to Recruitment of Participants	17/10/2008	02/09/2009	1430	200
CTRI/2009/091/000562	China,India,Indonesia,Thailand	Completed	Completed	10/07/2009	18/12/2009	1150	180
CTRI/2009/091/000565	Australia,Austria,Brazil,Canada,China,France,Germany,Greece,India,Ireland,Italy,Japan,Other,Poland,RepublicofKorea,RussianFederation,Singapore,Slovakia,Spain,Sweden,UnitedKingdom,UnitedStatesofAmerica	Closed to Recruitment of Participants	Closed to Recruitment of Participants	01/09/2008	02/05/2009	650	50
CTRI/2011/091/000575	Australia,Brazil,Bulgaria,Canada,Colombia,CzechRepublic,Greece,India,Japan,Mexico,Other,Poland,RepublicofKorea,Ukraine,UnitedStatesofAmerica	Completed	Completed	01/03/2009	11/08/2009	750	72
CTRI/2009/091/000580	India,Philippines,RepublicofKorea,Taiwan	Completed	Completed	31/07/2009	04/09/2009	240	72
CTRI/2009/091/000583	Argentina,Australia,Austria,Brazil,Canada,Chile,China,Colombia,Finland,Germany,HongKong,Hungary,India,Italy,Mexico,Netherlands,Peru,RepublicofKorea,RussianFederation,Singapore,SouthAfrica,Spain,Sweden,Taiwan,UnitedKingdom,UnitedStatesofAmerica	Completed	Completed	18/01/2006	26/07/2007	570	22
CTRI/2009/091/000942	Australia,Bahamas,Belarus,Belgium,Bulgaria,Canada,China,Croatia,France,Germany,HongKong,Hungary,India,Israel,Italy,Japan,Latvia,Lithuania,Malaysia,Malta,Poland,Portugal,RepublicofKorea,Romania,Serbia,Singapore,SouthAfrica,Spain,Switzerland,Taiwan,Turkey,Ukraine,UnitedKingdom,UnitedStatesofAmerica	Completed	Completed	24/09/2009	29/01/2010	480	57
CTRI/2009/091/000593	Belgium,Canada,China,HongKong,India,Poland,RepublicofKorea,Ukraine,UnitedStatesofAmerica	Completed	Completed	01/09/2007	19/09/2008	115	20
CTRI/2009/091/000596	Brazil,Bulgaria,Chile,Colombia,CzechRepublic,DominicanRepublic,Germany,India,Malaysia,Mexico,Philippines,Poland,RussianFederation,Ukraine,UnitedStatesofAmerica	Completed	Completed	09/02/2009	24/08/2009	500	100
CTRI/2009/091/000603	Brazil,Colombia,CzechRepublic,Hungary,India,Peru,RepublicofKorea,Slovakia,UnitedStatesofAmerica	Completed	Completed	13/07/2009	21/08/2009	1500	223
CTRI/2009/091/000607	Argentina,Belarus,Belgium,Brazil,Bulgaria,Chile,CzechRepublic,Estonia,France,Hungary,India,Italy,Peru,Poland,RussianFederation,Serbia,SouthAfrica,Spain,Switzerland,Taiwan,Ukraine,UnitedKingdom	Completed	Completed	06/05/2009	01/09/2009	764	136
CTRI/2009/091/000652	India,Thailand	Completed	Completed	19/05/2006	09/11/2005	1574	120
CTRI/2009/091/000675	Canada,India,Mexico,UnitedStatesofAmerica	Completed	Completed	20/08/2008	Date Missing	510	174
CTRI/2009/091/000686	India,Thailand	Completed	Completed	01/04/2008	Date Missing	2554	125
CTRI/2009/091/000703	Chile,China,Colombia,CzechRepublic,India,Japan,Other,Philippines,RussianFederation,UnitedStatesofAmerica	Completed	Completed	23/01/2007	23/12/2009	200	18
CTRI/2009/091/000704	Argentina,Australia,Austria,Belgium,BosniaandHerzegovina,Brazil,Bulgaria,Canada,Chile,China,Colombia,CostaRica,Croatia,CzechRepublic,Denmark,DominicanRepublic,Finland,France,Germany,Greece,Hungary,India,Ireland,Israel,Italy,Malaysia,Mexico,NewZealand,Other,Philippines,Poland,RepublicofKorea,Romania,RussianFederation,Slovakia,Spain,Sweden,Taiwan,Thailand,Turkey,Ukraine,UnitedKingdom,UnitedStatesof…	Open to Recruitment	Open to Recruitment	01/02/2007	03/04/2010	4000	150
CTRI/2014/08/004922	Bulgaria,India,Peru,Romania,UnitedStatesofAmerica	Open to Recruitment	Closed to Recruitment of Participants	25/08/2009	12/08/2009	171	60
CTRI/2009/091/000743	France,Germany,Greece,India,Israel,Italy,Spain,Switzerland	Completed	Completed	03/09/2009	Date Missing	11	0
CTRI/2009/091/000752	CzechRepublic,France,Germany,India,Poland,Romania,RussianFederation,SouthAfrica,Ukraine,UnitedStatesofAmerica	Completed	Completed	11/06/2009	19/01/2010	460	320
CTRI/2009/091/000790	Austria,Belarus,Belgium,Brazil,Canada,Chile,Denmark,France,Germany,Greece,India,Israel,Italy,Netherlands,Peru,Poland,Portugal,RepublicofKorea,RussianFederation,SaudiArabia,Spain,Sweden,Switzerland,UnitedKingdom,UnitedStatesofAmerica	Completed	Completed	30/09/2008	20/05/2010	315	18
CTRI/2009/091/000807	Argentina,Brazil,Canada,Chile,Colombia,CzechRepublic,Denmark,Estonia,France,Germany,Hungary,India,Israel,Italy,Malaysia,Mexico,Netherlands,Poland,Romania,RussianFederation,SouthAfrica,Sweden,Taiwan,Ukraine,UnitedStatesofAmerica	Completed	Completed	15/01/2010	28/08/2010	450	53
CTRI/2009/091/000817	Belgium,China,France,India,Mexico,RussianFederation,UnitedStatesofAmerica	Completed	Completed	01/08/2006	05/12/2006	137	28
CTRI/2009/091/000862	Bulgaria,Germany,India,Romania	Completed	Completed	13/10/2009	01/01/2010	500	220
CTRI/2009/091/000872	Bulgaria,CzechRepublic,Hungary,India,Mexico,Poland,RepublicofKorea,Thailand,UnitedStatesofAmerica	Open to Recruitment	Open to Recruitment	01/07/2006	22/12/2009	284	80
CTRI/2009/091/000883	Argentina,Austria,Belgium,Brazil,Canada,Chile,Colombia,CzechRepublic,Denmark,Ecuador,Finland,France,Germany,Greece,Guatemala,Hungary,India,Israel,Italy,Mexico,Netherlands,Norway,Panama,Peru,Poland,Portugal,Romania,RussianFederation,Slovakia,SouthAfrica,Spain,Switzerland,Turkey,UnitedKingdom	Completed	Completed	22/10/2009	03/12/2010	3500	100
CTRI/2009/091/000890	Austria,CzechRepublic,France,Germany,India,Italy,Poland,RussianFederation,Slovakia,UnitedKingdom,UnitedStatesofAmerica	Completed	Completed	19/02/2009	11/03/2010	200	10
CTRI/2009/091/000901	Canada,India,UnitedStatesofAmerica	Completed	Completed	06/01/2009	06/01/2010	150	26
CTRI/2009/091/000905	CzechRepublic,India,Italy,Poland,Slovakia,Spain,UnitedKingdom	Completed	Completed	22/06/2006	29/09/2009	200	12
CTRI/2009/091/000909	Brazil,France,Germany,Hungary,India,Italy,Malaysia,Mexico,Portugal,RussianFederation,Spain,Taiwan,UnitedKingdom,UnitedStatesofAmerica	Completed	Completed	12/11/2009	27/01/2009	47	12
CTRI/2009/091/000912	Australia,Brazil,Chile,CzechRepublic,Germany,Hungary,India,Mexico,Peru,Poland,Romania,RussianFederation,SouthAfrica,Spain,Turkey,UnitedStatesofAmerica	Completed	Completed	15/10/2009	28/07/2010	120	13
CTRI/2009/091/000950	Canada,Croatia,Estonia,France,Germany,India,Lithuania,Mexico,Netherlands,Romania,RussianFederation,Sweden,Tunisia,Ukraine	Completed	Completed	15/09/2009	26/11/2009	700	188
CTRI/2009/091/000952	Bulgaria,Croatia,Hungary,India,Philippines,RepublicofKorea,Romania,RussianFederation,Serbia,Slovakia,Taiwan,Ukraine,UnitedStatesofAmerica	Completed	Completed	29/07/2009	14/12/2009	450	75
CTRI/2009/091/000983	Austria,Denmark,Hungary,India	Completed	Completed	30/11/2009	09/12/2009	350	210
CTRI/2009/091/001015	Bulgaria,Hungary,India,Poland,Romania	Completed	Completed	14/04/2010	15/06/2010	260	140
CTRI/2009/091/001024	Belgium,Brazil,France,Hungary,India,Italy,Spain,UnitedKingdom,UnitedStatesofAmerica	Completed	Completed	09/06/2008	04/03/2009	300	50
CTRI/2009/091/001040	India,UnitedStatesofAmerica	Completed	Completed	27/10/2009	10/03/2010	185	120
CTRI/2009/091/001081	France,India,Philippines,UnitedStatesofAmerica	Completed	Completed	03/11/2009	04/02/2010	290	140
CTRI/2010/091/000022	Croatia,France,India,Poland,RepublicofKorea,SouthAfrica,Sweden,Turkey,UnitedStatesofAmerica	Completed	Completed	11/01/2010	Date Missing	450	120
CTRI/2010/091/000046	Argentina,Australia,Austria,Belgium,Brazil,Bulgaria,Canada,Chile,Colombia,CostaRica,Croatia,CzechRepublic,Denmark,Egypt,Finland,France,Germany,Greece,Guatemala,HongKong,Hungary,India,Israel,Italy,Japan,Kuwait,Latvia,Lithuania,Malaysia,Mexico,Netherlands,NewZealand,Other,Panama,Peru,Philippines,Poland,Portugal,Qatar,RepublicofKorea,Romania,RussianFederation,SaudiArabia,Serbia,Slovakia,SouthAfrica,…	Completed	Completed	16/10/2009	04/03/2010	5400	400
CTRI/2010/091/000056	India,Thailand	Completed	Suspended	07/05/2009	Date Missing	16000	2000
CTRI/2010/091/000063	Canada,Estonia,Germany,Hungary,India,Poland,Portugal,Romania,RussianFederation,UnitedKingdom,UnitedStatesofAmerica	Completed	Completed	07/08/2009	13/04/2010	750	225
CTRI/2010/091/000073	Denmark,Finland,Germany,India,Italy,Mexico,Netherlands,RussianFederation,SouthAfrica,Spain,Ukraine,UnitedStatesofAmerica	Completed	Completed	14/12/2009	18/02/2010	240	39
CTRI/2010/091/000078	Belarus,Colombia,Hungary,India,Lithuania,Peru,Romania	Completed	Completed	03/09/2009	22/03/2010	650	168
CTRI/2010/091/000098	Colombia,India,Lithuania,Romania	Completed	Completed	08/10/2009	23/03/2010	400	152
CTRI/2010/091/000110	Argentina,Belgium,Brazil,Bulgaria,Canada,Chile,China,Colombia,CzechRepublic,Denmark,Ecuador,Estonia,Finland,France,Germany,Guatemala,HongKong,Hungary,Iceland,India,Israel,Italy,Latvia,Lithuania,Malaysia,Mexico,Netherlands,Panama,Peru,Philippines,Poland,RepublicofKorea,Romania,RussianFederation,Singapore,Slovakia,SouthAfrica,Spain,Sweden,Taiwan,Thailand,Turkey,UnitedKingdom,UnitedStatesofAmerica,V…	Completed	Completed	15/12/2009	23/04/2010	7980	800
CTRI/2010/091/000132	Argentina,Armenia,Australia,Austria,Belarus,Belgium,Brazil,Bulgaria,Canada,China,Croatia,CzechRepublic,Denmark,Estonia,Finland,France,Georgia,Germany,Greece,Hungary,India,Ireland,Italy,Kazakhstan,Latvia,Lithuania,Malaysia,Mexico,Norway,Philippines,Poland,Portugal,RepublicofKorea,Romania,RussianFederation,Serbia,Singapore,Slovakia,Slovenia,SouthAfrica,Spain,Sweden,Switzerland,Taiwan,Thailand,Thefo…	Completed	Completed	25/09/2009	14/06/2010	16850	300
CTRI/2010/091/000140	India,UnitedStatesofAmerica	Completed	Completed	09/02/2010	20/03/2010	320	160
CTRI/2010/091/000153	DemocraticPeople'sRepublicofKorea,India,Japan,Philippines,Poland,RussianFederation,Taiwan,Ukraine,VietNam	Completed	Completed	28/01/2010	15/03/2010	1260	200
CTRI/2010/091/000158	Belgium,Estonia,France,Hungary,India,Italy,Latvia,Poland,Spain,UnitedKingdom,UnitedStatesofAmerica	Completed	Completed	01/11/2007	10/07/2010	204	60
CTRI/2010/091/000160	Australia,Brazil,Bulgaria,Canada,CzechRepublic,Denmark,Estonia,France,Germany,Hungary,India,Israel,Italy,Lithuania,Malaysia,Mexico,Poland,Romania,RussianFederation,Slovakia,Spain,Thailand,Ukraine,UnitedKingdom,UnitedStatesofAmerica	Completed	Completed	15/04/2010	25/05/2010	2000	350
CTRI/2010/091/000173	Argentina,Australia,Austria,Belarus,Belgium,Brazil,Bulgaria,Canada,Chile,China,Croatia,CzechRepublic,Denmark,Estonia,Germany,Greece,Hungary,India,Italy,Latvia,Lithuania,NewZealand,Norway,Peru,Poland,RepublicofKorea,Romania,RussianFederation,Serbia,Slovakia,Slovenia,SouthAfrica,Spain,Sweden,Turkey,Ukraine,UnitedKingdom,UnitedStatesofAmerica	Completed	Completed	20/05/2008	11/11/2008	4400	456
CTRI/2010/091/000212	Argentina,Australia,Belgium,Brazil,Bulgaria,Canada,Chile,China,Colombia,CzechRepublic,Denmark,Estonia,France,Germany,Greece,Hungary,India,Israel,Italy,Japan,Mexico,Netherlands,Norway,Peru,Philippines,Poland,RepublicofKorea,Romania,RussianFederation,Slovakia,SouthAfrica,Spain,Sweden,Taiwan,Thailand,Ukraine,UnitedKingdom,UnitedStatesofAmerica	Completed	Completed	07/12/2009	15/07/2010	11500	480
CTRI/2010/091/000233	Argentina,Australia,Austria,Belarus,Belgium,Brazil,Bulgaria,Canada,Chile,Colombia,Croatia,CzechRepublic,Egypt,Estonia,France,Germany,Greece,HongKong,Hungary,India,Indonesia,Israel,Italy,Jordan,Latvia,Lebanon,Lithuania,Malaysia,Mexico,Montenegro,Netherlands,NewZealand,Norway,Panama,Peru,Poland,Portugal,RepublicofKorea,Romania,RussianFederation,Serbia,Singapore,Slovakia,SouthAfrica,Spain,Switzerlan…	Completed	Completed	01/05/2010	01/04/2010	10930	500
CTRI/2010/091/000255	India,Japan,Philippines,RepublicofKorea,Taiwan,Thailand	Closed to Recruitment of Participants	Closed to Recruitment of Participants	30/01/2010	07/05/2010	216	100
CTRI/2010/091/000258	Colombia,CzechRepublic,Denmark,France,India,Israel,NewZealand,Norway,Peru,Poland,SouthAfrica,Spain,Switzerland,UnitedKingdom	Completed	Completed	01/11/2009	29/03/2010	526	25
CTRI/2010/091/000282	Australia,India,NewZealand,RussianFederation	Completed	Completed	12/03/2010	07/06/2010	140	40
CTRI/2010/091/000308	Austria,France,Germany,India,Israel,Italy,NewZealand	Other (Terminated)	Other (Terminated)	01/07/2009	14/07/2010	260	10
CTRI/2010/091/000317	Argentina,Australia,Austria,Belgium,Brazil,Canada,Chile,China,Colombia,CzechRepublic,Denmark,Estonia,France,Germany,Hungary,India,Israel,Italy,Japan,Mexico,Netherlands,NewZealand,Norway,Philippines,Poland,Portugal,RepublicofKorea,RussianFederation,Singapore,SouthAfrica,Spain,Sweden,Switzerland,Taiwan,Thailand,Turkey,Ukraine,UnitedKingdom,UnitedStatesofAmerica	Open to Recruitment	Completed	28/01/2010	15/05/2010	7500	1000
CTRI/2010/091/000343	Georgia,India,Mexico,Other,Philippines,UnitedStatesofAmerica	Completed	Completed	03/03/2010	11/08/2010	378	48
CTRI/2010/091/000353	DemocraticPeople'sRepublicofKorea,India	Completed	Completed	03/01/2010	13/07/2010	180	108
CTRI/2010/091/000364	DemocraticPeople'sRepublicofKorea,India	Completed	Completed	03/01/2010	15/07/2010	426	129
CTRI/2010/091/000381	China,India,RepublicofKorea,Thailand	Closed to Recruitment of Participants	Closed to Recruitment of Participants	15/07/2010	03/08/2011	111	23
CTRI/2010/091/000387	Belarus,India,Turkey,Ukraine	Completed	Completed	05/12/2009	22/06/2010	280	112
CTRI/2010/091/000390	Canada,India,Mexico,Other,RepublicofKorea,UnitedStatesofAmerica	Completed	Completed	02/03/2010	22/06/2010	360	70
CTRI/2010/091/000407	Argentina,Belgium,Canada,Denmark,Estonia,Finland,France,Germany,India,Italy,Latvia,Netherlands,Norway,Poland,Romania,Spain,Sweden,Ukraine,UnitedKingdom,UnitedStatesofAmerica	Completed	Completed	07/12/2009	Date Missing	900
CTRI/2010/091/000410	Argentina,Australia,Belgium,Canada,Colombia,CzechRepublic,Estonia,Germany,Hungary,India,Israel,Luxembourg,Malaysia,Mexico,Netherlands,NewZealand,Norway,Poland,RussianFederation,Spain,Sweden,Ukraine,UnitedStatesofAmerica	Closed to Recruitment of Participants	Closed to Recruitment of Participants	09/12/2009	24/05/2010	4500	695
CTRI/2010/091/000417	Denmark,India,Sweden,UnitedKingdom	Completed	Completed	01/09/2010	09/07/2010	350	202
CTRI/2010/091/000433	DemocraticPeople'sRepublicofKorea,India,Thailand	Completed	Completed	10/04/2009	06/07/2010	59	5
CTRI/2010/091/000441	China,HongKong,India,Indonesia,Malaysia,Philippines,SaudiArabia,Singapore,Taiwan,Thailand	Open to Recruitment	Open to Recruitment	15/06/2010	27/12/2010	2660	300
CTRI/2010/091/000486	Canada,Hungary,India,Netherlands,Poland,Serbia,UnitedKingdom,UnitedStatesofAmerica	Other (Terminated)	Other (Terminated)	20/08/2008	13/04/2009	700	70
CTRI/2010/091/000502	CzechRepublic,India,Romania,Slovakia,Spain,Ukraine,UnitedKingdom,UnitedStatesofAmerica	Completed	Completed	19/11/2009	22/09/2010	228	40
CTRI/2010/091/000528	DemocraticPeople'sRepublicofKorea,India	Completed	Completed	04/06/2010	13/07/2010	424	150
CTRI/2010/091/000532	Brazil,India,UnitedStatesofAmerica	Other (Terminated)	Other (Terminated)	29/06/2009	14/07/2010	1400	500
CTRI/2010/091/000535	China,India,RepublicofKorea,Taiwan	Completed	Completed	21/12/2009	29/06/2010	1300	333
CTRI/2010/091/000595	Argentina,Bulgaria,Canada,CostaRica,Denmark,Finland,Germany,India,Israel,Mexico,Norway,Philippines,Poland,Romania,RussianFederation,Slovakia,Ukraine,UnitedStatesofAmerica	Completed	Completed	28/08/2009	18/06/2010	1281	200
CTRI/2010/091/000609	India,SouthAfrica,Thailand	Completed	Completed	02/12/2009	11/02/2011	110	15
CTRI/2011/05/001736	DemocraticPeople'sRepublicofKorea,Egypt,France,Germany,Hungary,India,Netherlands,Norway,Poland,Portugal,RepublicofKorea,Spain,Ukraine,UnitedKingdom,UnitedStatesofAmerica	Open to Recruitment	Open to Recruitment	15/03/2010	30/06/2011	77	30
CTRI/2010/091/000619	BosniaandHerzegovina,Bulgaria,Chile,China,India,Malaysia,Mexico,Other,Philippines,Romania,RussianFederation,SouthAfrica,Ukraine,UnitedStatesofAmerica	Completed	Completed	01/08/2009	09/08/2010	447	60
CTRI/2010/091/000641	Belgium,Estonia,France,Hungary,India,Italy,Latvia,Poland,Spain,Ukraine,UnitedKingdom	Open to Recruitment	Other (Terminated)	19/01/2011	Date Missing	204	60
CTRI/2010/091/000665	Austria,Brazil,Canada,Colombia,CzechRepublic,Denmark,Estonia,Finland,Germany,Greece,Guatemala,Hungary,India,Israel,Italy,Netherlands,Norway,Philippines,Poland,RussianFederation,Slovakia,Spain,UnitedKingdom,UnitedStatesofAmerica	Completed	Completed	15/05/2010	19/08/2010	2200	200
CTRI/2010/091/000679	Germany,India	Completed	Completed	15/07/2010	26/11/2010	676	50
CTRI/2010/091/000683	Argentina,Brazil,France,India,Italy,SouthAfrica,Spain,Ukraine,UnitedKingdom	Open to Recruitment	Completed	01/09/2010	13/10/2010	55	0
CTRI/2010/091/001027	Argentina,Australia,Belgium,Brazil,Bulgaria,Canada,Chile,Colombia,CostaRica,CzechRepublic,DominicanRepublic,Germany,Hungary,India,Malaysia,Mexico,NewZealand,Other,Peru,Philippines,Poland,RepublicofKorea,RussianFederation,Slovakia,Spain,Sweden,Taiwan,Thailand,Ukraine,UnitedStatesofAmerica	Completed	Completed	18/02/2010	25/09/2010	960	150
CTRI/2010/091/001029	Canada,France,Hungary,India,Latvia,Lithuania,Romania,SouthAfrica,Turkey,UnitedKingdom	Completed	Completed	15/04/2010	30/08/2010	339	44
CTRI/2011/06/001844	Argentina,Australia,Austria,Belgium,Brazil,Bulgaria,Canada,Chile,China,CzechRepublic,Denmark,Finland,France,Germany,Greece,Hungary,India,Israel,Italy,Kazakhstan,Malaysia,Mexico,Netherlands,NewZealand,Norway,Philippines,Poland,Romania,RussianFederation,Singapore,Slovakia,SouthAfrica,Spain,Sweden,Switzerland,Taiwan,Thailand,Ukraine,UnitedKingdom,UnitedStatesofAmerica	Other (Terminated)	Other (Terminated)	01/07/2010	04/07/2011	10800	550
CTRI/2012/01/002346	Argentina,Australia,Belgium,Brazil,Bulgaria,Canada,Chile,China,Colombia,Denmark,Egypt,Estonia,Finland,France,Germany,Guatemala,India,Israel,Italy,Japan,Latvia,Lithuania,Mexico,Netherlands,Norway,Panama,Peru,Philippines,Poland,Portugal,Romania,RussianFederation,Serbia,SouthAfrica,Spain,Sweden,Switzerland,Taiwan,Tunisia,Turkey,Ukraine,UnitedArabEmirates,UnitedKingdom,UnitedStatesofAmerica	Closed to Recruitment of Participants	Closed to Recruitment of Participants	24/06/2010	23/01/2012	6000	380
CTRI/2010/091/001068	Colombia,India,SouthAfrica,UnitedStatesofAmerica	Completed	Completed	27/04/2010	15/12/2010	450	170
CTRI/2010/091/001073	India,Malaysia,Other,Serbia,UnitedStatesofAmerica	Completed	Completed	26/05/2010	18/10/2010	175	60
CTRI/2010/091/001074	Colombia,CzechRepublic,DominicanRepublic,India,Kenya,Peru,Poland,SouthAfrica,Thailand,Uganda,UnitedStatesofAmerica	Other (Terminated)	Other (Terminated)	01/04/2010	29/09/2010	416	60
CTRI/2010/091/001077	CzechRepublic,France,Germany,HongKong,Hungary,India,Italy,Lebanon,Pakistan,RepublicofKorea,RussianFederation,UnitedStatesofAmerica	Completed	Completed	27/05/2010	08/09/2010	150	25
CTRI/2011/05/001757	Belgium,India,Malaysia,UnitedKingdom	Open to Recruitment	Not Yet Recruiting	05/04/2011	01/06/2011	132	40
CTRI/2010/091/001097	Brazil,Finland,India,Italy,Japan,UnitedKingdom	Completed	Completed	06/09/2010	Date Missing	380
CTRI/2010/091/001098	DemocraticPeople'sRepublicofKorea,India	Completed	Completed	16/11/2010	Date Missing	900	900
CTRI/2010/091/001177	Australia,Brazil,Canada,Denmark,Finland,France,Germany,India,Italy,Mexico,Peru,Poland,RepublicofKorea,RussianFederation,SouthAfrica,Spain,Sweden,UnitedKingdom,UnitedStatesofAmerica	Completed	Completed	05/05/2010	Date Missing	945	30
CTRI/2010/091/001186	China,India,Japan,Pakistan,Philippines,RussianFederation	Completed	Completed	19/08/2010	29/03/2011	554	75
CTRI/2011/08/001972	Austria,Belgium,Brazil,Canada,China,CzechRepublic,India,Italy,Mexico,Netherlands,Poland,RepublicofKorea,RussianFederation,Spain,Sweden,Taiwan,Ukraine,UnitedStatesofAmerica	Completed	Completed	10/12/2010	16/05/2011	720	210
CTRI/2012/06/002750	Estonia,Finland,India,Japan,UnitedStatesofAmerica	Completed	Completed	22/06/2010	20/11/2010	352	64
CTRI/2011/06/001777	Australia,Canada,Denmark,HongKong,India,Malaysia,Mexico,Poland,RepublicofKorea,Serbia,Slovakia,SouthAfrica,Sweden,UnitedKingdom,UnitedStatesofAmerica	Completed	Completed	01/12/2010	04/08/2011	230	70
CTRI/2011/07/001870	Argentina,Australia,Brazil,Bulgaria,Colombia,Croatia,Hungary,India,Japan,Lithuania,Malaysia,Mexico,NewZealand,Peru,Poland,RepublicofKorea,Romania,RussianFederation,Slovakia,SouthAfrica,SriLanka,Taiwan,Ukraine,UnitedStatesofAmerica	Open to Recruitment	Open to Recruitment	02/12/2010	10/11/2011	990	238
CTRI/2011/04/001664	Estonia,India,RussianFederation	Completed	Completed	15/02/2011	28/03/2011	100	1
CTRI/2011/08/001963	Croatia,Finland,Germany,India,Japan,Latvia,Malaysia,Montenegro,Philippines,Poland,RepublicofKorea,Romania,RussianFederation,Serbia,Ukraine	Completed	Completed	21/03/2011	21/12/2011	615	60
CTRI/2011/04/001668	Argentina,Belgium,Brazil,Bulgaria,Chile,CzechRepublic,Egypt,Finland,France,Germany,India,Israel,Italy,Lithuania,Mexico,Netherlands,Peru,Poland,RussianFederation,Spain,Sweden,Tunisia,Turkey,Ukraine,UnitedKingdom,UnitedStatesofAmerica	Completed	Completed	04/04/2011	05/07/2011	230	50
CTRI/2011/04/001683	Belarus,Georgia,Germany,Hungary,Iceland,India,Poland,Romania,RussianFederation,Serbia,Spain	Open to Recruitment	Open to Recruitment	05/08/2009	20/04/2011	780	230
CTRI/2011/07/001859	Argentina,Australia,Belgium,Chile,CzechRepublic,Estonia,India,Israel,Other,RussianFederation,SouthAfrica,UnitedKingdom	Completed	Completed	25/03/2011	10/08/2011	405	45
CTRI/2011/12/002236	Australia,Belgium,Brazil,Canada,China,CzechRepublic,Denmark,France,Germany,Greece,HongKong,Hungary,India,Mexico,Netherlands,NewZealand,Norway,Poland,RepublicofKorea,RussianFederation,Slovakia,SouthAfrica,Spain,Taiwan,Thailand,UnitedKingdom,UnitedStatesofAmerica	Completed	Suspended	11/01/2011	21/12/2011	462	140
CTRI/2011/07/001905	Bulgaria,Croatia,CzechRepublic,Denmark,Germany,India,Other,Poland,RussianFederation,Serbia,Singapore,Slovakia,SouthAfrica,Sweden,Taiwan,UnitedStatesofAmerica	Open to Recruitment	Open to Recruitment	01/03/2011	04/10/2011	800	60
CTRI/2011/08/001976	Argentina,BosniaandHerzegovina,Bulgaria,Croatia,CzechRepublic,Germany,Hungary,India,Malaysia,Mexico,Other,Poland,Romania,RussianFederation,Serbia,Singapore,Thailand,UnitedStatesofAmerica	Completed	Completed	01/02/2011	24/09/2011	264	80
CTRI/2011/12/002309	Argentina,Austria,Brazil,Chile,Colombia,CzechRepublic,DominicanRepublic,France,Germany,India,Israel,Italy,Netherlands,Peru,Poland,Spain,Turkey,UnitedKingdom,UnitedStatesofAmerica	Closed to Recruitment of Participants	Closed to Recruitment of Participants	05/09/2011	30/12/2011	600	220
CTRI/2011/09/002001	Argentina,Belgium,Brazil,Canada,DemocraticPeople'sRepublicofKorea,Germany,Greece,India,Israel,Poland,Romania,RussianFederation,Taiwan,UnitedKingdom,UnitedStatesofAmerica	Completed	Completed	07/07/2010	24/04/2012	180	10
CTRI/2011/10/002065	Estonia,Finland,India,Japan,UnitedStatesofAmerica	Other (Terminated)	Other (Terminated)	04/02/2011	01/10/2011	1152	64
CTRI/2011/09/001990	India,Philippines,Poland,SriLanka,UnitedKingdom	Completed	Completed	10/10/2011	10/10/2011	406	236
CTRI/2011/09/001993	CzechRepublic,India,Poland,RussianFederation,UnitedKingdom	Completed	Completed	20/08/2011	15/09/2011	448	278
CTRI/2011/10/002072	China,India,Malaysia,Philippines,RepublicofKorea,Romania	Completed	Completed	23/02/2011	21/10/2011	350	40
CTRI/2011/12/002229	Belgium,Bulgaria,Canada,Chile,Colombia,Croatia,CzechRepublic,Estonia,France,Georgia,Germany,Greece,India,Latvia,Mexico,Netherlands,NewZealand,Peru,Poland,RussianFederation,Serbia,Spain,Turkey,Ukraine,UnitedKingdom,UnitedStatesofAmerica	Completed	Completed	11/04/2011	15/12/2011	1500	170
CTRI/2012/01/002379	Argentina,India	Not Applicable	Open to Recruitment	Date Missing	09/08/2011	220	220
CTRI/2017/01/007727	Australia,Belgium,Canada,China,France,Germany,India,Italy,Japan,Mexico,Spain,UnitedKingdom,UnitedStatesofAmerica	Open to Recruitment	Not Yet Recruiting	01/09/2016	23/01/2017	250	20
CTRI/2017/02/007841	Algeria,Argentina,Brazil,Canada,Denmark,Germany,India,Israel,Italy,Malaysia,Mexico,Netherlands,Poland,Romania,SouthAfrica,Spain,Taiwan,Thailand,Turkey,UnitedKingdom,UnitedStatesofAmerica	Closed to Recruitment of Participants	Closed to Recruitment of Participants	17/01/2017	15/03/2017	3176	200
CTRI/2016/07/007092	India,UnitedStatesofAmerica	Open to Recruitment	Not Yet Recruiting	24/12/2015	26/07/2016	60	25
CTRI/2016/09/007268	Argentina,France,Germany,Greece,India,Morocco,Poland,Romania,Slovakia,SouthAfrica,Spain,Tunisia,Ukraine	Open to Recruitment	Open to Recruitment	01/05/2012	14/09/2016	600	80
CTRI/2017/07/009017	Bangladesh,India,Kenya,Malawi,Mali,Pakistan,UnitedRepublicofTanzania	Open to Recruitment	Open to Recruitment	17/08/2017	20/07/2017	11500	1650
CTRI/2016/08/007216	Argentina,Canada,Finland,Hungary,India,RussianFederation,Slovakia,Slovenia,Spain,Switzerland,UnitedStatesofAmerica	Completed	Completed	23/05/2016	26/08/2016	416	50
CTRI/2017/06/008867	Argentina,Australia,Austria,Belgium,Brazil,Bulgaria,Canada,China,Colombia,Croatia,CzechRepublic,Denmark,Finland,France,Germany,Greece,Guatemala,Hungary,India,Israel,Italy,Mexico,Netherlands,Norway,Peru,Philippines,Poland,Portugal,RepublicofKorea,Romania,RussianFederation,Singapore,Slovakia,SouthAfrica,Spain,Sweden,Switzerland,Taiwan,Thailand,Turkey,UnitedKingdom,UnitedStatesofAmerica	Open to Recruitment	Not Yet Recruiting	09/12/2016	14/07/2017	4650	350
CTRI/2017/03/008181	Argentina,Australia,Bulgaria,Canada,Chile,Croatia,CzechRepublic,Denmark,Estonia,France,Germany,Greece,Hungary,India,Israel,Italy,Kuwait,Mexico,Netherlands,Poland,Portugal,Romania,RussianFederation,SaudiArabia,Slovakia,Spain,Sweden,Switzerland,Thailand,Turkey,UnitedKingdom,UnitedStatesofAmerica	Open to Recruitment	Open to Recruitment	01/09/2016	04/04/2017	900	120
CTRI/2016/10/007400	India,RussianFederation	Open to Recruitment	Closed to Recruitment of Participants	31/10/2016	01/11/2016	190	160
CTRI/2017/03/008166	Argentina,Australia,Belgium,Brazil,Bulgaria,Canada,China,Croatia,CzechRepublic,Egypt,Finland,France,Germany,Hungary,India,Italy,Latvia,Lebanon,Lithuania,Mexico,Norway,Peru,Poland,Portugal,Romania,RussianFederation,Slovakia,SouthAfrica,Spain,Switzerland,Taiwan,Turkey,UnitedArabEmirates,UnitedKingdom,UnitedStatesofAmerica	Open to Recruitment	Open to Recruitment	01/09/2016	04/04/2017	900	120
CTRI/2017/06/008830	Canada,France,Greece,India,Japan,Mexico,Poland,RussianFederation,UnitedStatesofAmerica	Closed to Recruitment of Participants	Closed to Recruitment of Participants	02/01/2017	15/06/2017	720	80
CTRI/2017/06/008898	Brazil,Canada,France,HongKong,Hungary,India,Italy,Mexico,Qatar,RepublicofKorea,Spain,Turkey	Open to Recruitment	Open to Recruitment	17/02/2017	17/07/2017	50	12
CTRI/2017/07/009081	Argentina,Brazil,Canada,India,Ireland,Lebanon,Malaysia,Mexico,Sweden,UnitedKingdom,UnitedStatesofAmerica	Closed to Recruitment of Participants	Closed to Recruitment of Participants	15/03/2017	03/08/2017	784	50
CTRI/2017/03/008034	Australia,India	Open to Recruitment	Open to Recruitment	09/03/2016	15/03/2017	300	100
CTRI/2017/03/008004	India,Malawi	Not Yet Recruiting	Not Yet Recruiting	06/03/2017	06/03/2017	120	80
CTRI/2017/01/007738	Australia,India,Italy,UnitedKingdom,UnitedStatesofAmerica	Open to Recruitment	Not Yet Recruiting	12/09/2016	10/02/2017	129	55
CTRI/2017/02/007787	India,RussianFederation	Not Yet Recruiting	Not Yet Recruiting	22/02/2017	15/02/2017	136	116
CTRI/2017/04/008326	Bangladesh,India,Kenya,Nigeria,Pakistan	Not Yet Recruiting	Not Yet Recruiting	01/06/2017	01/06/2017	6120	620
CTRI/2017/03/008052	India,Malaysia	Open to Recruitment	Open to Recruitment	16/12/2016	15/03/2017	310	120
CTRI/2017/05/008531	India,RussianFederation	Closed to Recruitment of Participants	Closed to Recruitment of Participants	02/02/2017	02/02/2017	140	116
CTRI/2017/07/008990	Argentina,Brazil,Canada,India,Ireland,Italy,Lebanon,Malaysia,Mexico,Sweden,UnitedKingdom,UnitedStatesofAmerica	Closed to Recruitment of Participants	Closed to Recruitment of Participants	03/03/2017	19/07/2017	303	50
CTRI/2017/03/008163	Canada,France,Germany,India,Italy,Netherlands,Poland,Portugal,RussianFederation,Spain	Closed to Recruitment of Participants	Closed to Recruitment of Participants	21/12/2016	15/05/2017	180	16
CTRI/2017/03/008185	China,India,Philippines,Taiwan,VietNam	Open to Recruitment	Not Yet Recruiting	24/01/2017	31/03/2017	1060	234
CTRI/2017/08/009311	Argentina,Austria,Belgium,Brazil,Bulgaria,Canada,Chile,Colombia,CostaRica,CzechRepublic,Denmark,Egypt,Finland,France,Greece,HongKong,Hungary,India,Israel,Italy,Jordan,Lebanon,Luxembourg,Malaysia,Mexico,Netherlands,Norway,Oman,Panama,Philippines,Poland,Portugal,Romania,RussianFederation,SaudiArabia,Singapore,Slovakia,Slovenia,Spain,Sweden,Taiwan,Thailand,UnitedArabEmirates,UnitedKingdom,UnitedStat…	Open to Recruitment	Open to Recruitment	30/11/2016	20/09/2017	3000	50
CTRI/2017/09/009687	Argentina,Austria,Belgium,Bulgaria,Canada,Chile,France,Germany,Greece,India,Israel,Italy,Japan,Mexico,Netherlands,RepublicofKorea,RussianFederation,SaudiArabia,Singapore,Spain,Swaziland,UnitedArabEmirates,UnitedKingdom,UnitedStatesofAmerica	Open to Recruitment	Not Yet Recruiting	15/05/2017	15/09/2017	160	20
CTRI/2017/06/008918	Argentina,Australia,Austria,Belgium,Brazil,Bulgaria,Canada,CzechRepublic,Denmark,Estonia,France,Germany,Greece,Hungary,India,Israel,Italy,Malaysia,Mexico,Netherlands,NewZealand,Norway,Philippines,Poland,Portugal,RepublicofKorea,Romania,RussianFederation,Singapore,SouthAfrica,Spain,Sweden,Taiwan,Thailand,Turkey,Ukraine,UnitedKingdom,UnitedStatesofAmerica	Open to Recruitment	Open to Recruitment	28/09/2016	03/07/2017	3000	144
CTRI/2017/03/008277	India,RussianFederation	Not Yet Recruiting	Not Yet Recruiting	20/04/2017	17/04/2017	136	116
CTRI/2017/08/009478	Argentina,Australia,Austria,Belgium,Brazil,Bulgaria,Canada,Chile,Colombia,CzechRepublic,France,Georgia,Germany,HongKong,Hungary,India,Ireland,Israel,Italy,Japan,Malaysia,Mexico,Netherlands,NewZealand,Peru,Poland,Romania,RussianFederation,Serbia,Slovakia,SouthAfrica,Spain,Switzerland,Taiwan,Thailand,Ukraine,UnitedKingdom	Open to Recruitment	Open to Recruitment	19/04/2017	13/10/2017	1650	250
CTRI/2017/08/009409	India,UnitedStatesofAmerica	Closed to Recruitment of Participants	Closed to Recruitment of Participants	28/02/2017	28/08/2017	110	77
CTRI/2017/05/008721	Bangladesh,India,Kenya,Nigeria,Pakistan	Not Yet Recruiting	Not Yet Recruiting	01/07/2017	01/07/2017	22589	2309
CTRI/2017/10/010010	Algeria,Argentina,Brazil,Canada,China,Croatia,CzechRepublic,Egypt,France,Germany,Greece,India,Israel,Italy,Morocco,Romania,RussianFederation,SaudiArabia,Slovakia,Turkey,UnitedKingdom,UnitedStatesofAmerica,VietNam	Not Yet Recruiting	Not Yet Recruiting	25/08/2017	25/12/2017	495	35
CTRI/2017/08/009207	Argentina,Brazil,Bulgaria,Canada,China,CzechRepublic,Denmark,Germany,Hungary,India,Japan,Netherlands,Poland,Romania,RussianFederation,Slovakia,Sweden,Taiwan,UnitedKingdom,UnitedStatesofAmerica,VietNam	Open to Recruitment	Open to Recruitment	08/02/2017	14/08/2017	7000	700
CTRI/2017/08/009196	Egypt,Estonia,Germany,Greece,Hungary,India,Ireland,Italy,Lebanon,Lithuania,Netherlands,Poland,Portugal,Romania,RussianFederation,SaudiArabia,Slovakia,Spain,Switzerland,Taiwan	Open to Recruitment	Open to Recruitment	30/11/2016	29/09/2017	1000	30
CTRI/2017/09/009931	Argentina,Australia,Austria,Belgium,Brazil,Bulgaria,Canada,Chile,China,Colombia,CzechRepublic,Denmark,Egypt,Finland,France,Germany,Greece,HongKong,Hungary,India,Israel,Italy,Japan,Jordan,Lebanon,Mexico,Netherlands,Norway,Peru,Poland,Portugal,RepublicofKorea,Romania,RussianFederation,SaudiArabia,Singapore,Spain,Sweden,Switzerland,Taiwan,Turkey,UnitedKingdom,UnitedStatesofAmerica	Open to Recruitment	Open to Recruitment	01/07/2017	15/11/2017	324	25
CTRI/2017/09/009732	Argentina,Austria,Belgium,Brazil,Bulgaria,Canada,Colombia,CzechRepublic,Denmark,Estonia,France,Germany,Guatemala,Hungary,India,Ireland,Israel,Italy,Latvia,Lithuania,Mexico,Netherlands,Peru,Portugal,Romania,RussianFederation,Serbia,Slovakia,Sweden,Thailand,Turkey,UnitedKingdom,UnitedStatesofAmerica	Open to Recruitment	Open to Recruitment	15/06/2017	30/10/2017	2200	120
CTRI/2017/08/009304	Australia,Canada,France,Germany,HongKong,India,Israel,Italy,Malaysia,Singapore,Spain,Switzerland,Taiwan,UnitedKingdom,UnitedStatesofAmerica	Open to Recruitment	Open to Recruitment	05/06/2017	30/08/2017	800	60
CTRI/2017/08/009266	Brazil,Canada,China,France,Germany,Hungary,India,Mexico,SaudiArabia,Turkey,UnitedKingdom,UnitedStatesofAmerica	Open to Recruitment	Open to Recruitment	29/12/2016	28/09/2017	750	20
CTRI/2017/07/009172	Argentina,Brazil,Bulgaria,Canada,Colombia,CzechRepublic,Denmark,France,Germany,Hungary,India,Israel,Japan,Mexico,Netherlands,Poland,Romania,RussianFederation,Slovakia,SouthAfrica,Spain,Ukraine,UnitedKingdom,UnitedStatesofAmerica	Open to Recruitment	Not Yet Recruiting	19/04/2017	31/07/2017	10000	313
CTRI/2017/09/009742	Australia,Canada,France,Germany,HongKong,India,Israel,Italy,Malaysia,Singapore,Spain,Switzerland,Taiwan,UnitedKingdom,UnitedStatesofAmerica	Open to Recruitment	Open to Recruitment	05/06/2017	27/09/2017	800	60
CTRI/2017/08/009312	India,Mali,SriLanka	Not Yet Recruiting	Not Yet Recruiting	02/10/2017	02/10/2017	750	250
CTRI/2017/08/009475	Argentina,Australia,Austria,Belarus,Belgium,Bulgaria,Canada,Croatia,CzechRepublic,France,Georgia,Germany,Greece,HongKong,Hungary,Iceland,India,Ireland,Israel,Italy,Japan,Malaysia,Mexico,Netherlands,NewZealand,Norway,Poland,Portugal,RepublicofKorea,Romania,RussianFederation,Serbia,Singapore,Slovakia,SouthAfrica,Spain,SriLanka,Sweden,Switzerland,Taiwan,Ukraine,UnitedKingdom,UnitedStatesofAmerica	Open to Recruitment	Open to Recruitment	14/11/2016	04/10/2017	1300	150
CTRI/2017/09/009708	Argentina,Australia,Austria,Belarus,Belgium,Bulgaria,Canada,Croatia,CzechRepublic,France,Georgia,Germany,Greece,HongKong,Hungary,Iceland,India,Ireland,Israel,Italy,Japan,Malaysia,Mexico,Netherlands,NewZealand,Norway,Poland,Portugal,RepublicofKorea,Romania,RussianFederation,Serbia,Singapore,Slovakia,SouthAfrica,Spain,SriLanka,Sweden,Switzerland,Taiwan,Ukraine,UnitedKingdom,UnitedStatesofAmerica	Open to Recruitment	Open to Recruitment	23/02/2017	15/12/2017	1000	150
CTRI/2017/12/010783	Austria,Belgium,Bulgaria,Canada,France,Germany,Hungary,India,Israel,Italy,Netherlands,Poland,Serbia,Spain,UnitedKingdom,UnitedStatesofAmerica	Open to Recruitment	Not Yet Recruiting	21/07/2017	01/01/2018	130	40
CTRI/2017/09/009799	Argentina,Australia,Austria,Belgium,Brazil,Bulgaria,Canada,Chile,Colombia,Croatia,CzechRepublic,Denmark,France,Germany,Hungary,India,Israel,Italy,Mexico,Netherlands,Norway,Peru,Poland,Portugal,Romania,RussianFederation,Serbia,Slovakia,Spain,Sweden,Switzerland,Ukraine,UnitedKingdom,UnitedStatesofAmerica	Open to Recruitment	Not Yet Recruiting	01/09/2015	31/10/2017	4600	200
CTRI/2017/09/009945	Belgium,HongKong,India,RepublicofKorea,RussianFederation,Taiwan,UnitedStatesofAmerica	Open to Recruitment	Not Yet Recruiting	10/08/2017	30/10/2017	75	25
CTRI/2017/10/010020	India,SouthAfrica	Open to Recruitment	Open to Recruitment	07/03/2018	01/01/2018	6500	200
CTRI/2017/11/010582	Canada,Hungary,India,Poland,UnitedStatesofAmerica	Open to Recruitment	Open to Recruitment	10/05/2017	01/10/2017	218	50
CTRI/2017/09/009850	Argentina,Australia,Austria,Belgium,Canada,Denmark,Finland,France,Germany,Hungary,India,Israel,Italy,Mexico,Netherlands,Poland,SouthAfrica,Spain,Sweden,Switzerland,Ukraine,UnitedKingdom	Open to Recruitment	Not Yet Recruiting	24/08/2017	15/11/2017	550	50
CTRI/2017/10/010024	India,RussianFederation	Not Yet Recruiting	Not Yet Recruiting	21/11/2017	21/11/2017	150	134
CTRI/2017/10/009988	India,RussianFederation	Not Yet Recruiting	Open to Recruitment	25/10/2017	25/10/2017	288	267
CTRI/2017/10/010017	Argentina,Australia,Austria,Belgium,Brazil,Canada,Chile,China,CzechRepublic,Denmark,Finland,France,Germany,Greece,HongKong,Hungary,India,Israel,Italy,Japan,Mexico,Netherlands,NewZealand,Norway,Poland,RepublicofKorea,Romania,RussianFederation,SaudiArabia,Slovakia,SouthAfrica,Spain,Sweden,Taiwan,Turkey,Ukraine,UnitedKingdom,UnitedStatesofAmerica	Open to Recruitment	Open to Recruitment	12/07/2017	15/11/2017	3580	150
CTRI/2017/10/010233	Argentina,Australia,Brazil,Bulgaria,Chile,Colombia,Croatia,CzechRepublic,Denmark,Estonia,Germany,Hungary,India,Latvia,Lithuania,Mexico,Netherlands,Poland,Romania,RussianFederation,Serbia,Slovakia,SouthAfrica,Spain,Turkey,Ukraine,UnitedKingdom,UnitedStatesofAmerica	Open to Recruitment	Not Yet Recruiting	22/12/2016	06/11/2017	12604	661
CTRI/2018/01/011526	Argentina,Australia,Brazil,Bulgaria,Canada,HongKong,India,Malaysia,Mexico,RepublicofKorea,RussianFederation,Taiwan,UnitedStatesofAmerica	Open to Recruitment	Not Yet Recruiting	06/07/2017	20/02/2018	250	60
CTRI/2017/11/010647	India,UnitedStatesofAmerica	Open to Recruitment	Open to Recruitment	05/12/2017	05/12/2017	150	110
CTRI/2018/01/011183	Argentina,Canada,CzechRepublic,Greece,India,Israel,Italy,Japan,Malaysia,Mexico,Netherlands,Panama,RussianFederation,Serbia,Slovakia,SouthAfrica,Spain,Taiwan,UnitedStatesofAmerica	Open to Recruitment	Open to Recruitment	21/03/2017	08/01/2018	2314	120
CTRI/2018/01/011249	Argentina,Brazil,Bulgaria,Canada,Chile,Croatia,CzechRepublic,Denmark,Egypt,France,Germany,Hungary,India,Israel,Italy,Kenya,Lebanon,Malaysia,Mexico,Netherlands,Norway,Poland,Portugal,RepublicofKorea,Romania,RussianFederation,Serbia,Singapore,Slovenia,Spain,Taiwan,Thailand,Turkey,Ukraine,UnitedStatesofAmerica	Open to Recruitment	Not Yet Recruiting	27/01/2017	30/01/2018	274	45
CTRI/2018/03/012637	India,Philippines,RussianFederation,SouthAfrica	Open to Recruitment	Not Yet Recruiting	04/05/2016	31/01/2019	60	20
CTRI/2018/01/011325	Argentina,Australia,Austria,Belgium,Canada,China,CzechRepublic,Denmark,France,Germany,HongKong,India,Italy,Japan,Mexico,Netherlands,Poland,RussianFederation,Singapore,Spain,Taiwan,Turkey,UnitedKingdom,UnitedStatesofAmerica	Open to Recruitment	Not Yet Recruiting	12/05/2017	25/01/2018	280	9
CTRI/2018/01/011353	Brazil,Canada,China,France,Germany,HongKong,India,Italy,Japan,RepublicofKorea,RussianFederation,Spain,Taiwan,Thailand,Ukraine,UnitedStatesofAmerica,VietNam	Open to Recruitment	Not Yet Recruiting	11/10/2017	25/01/2018	1200	90
CTRI/2018/03/012529	Argentina,Australia,Austria,Belgium,Brazil,Canada,Chile,China,CzechRepublic,Denmark,Finland,France,Germany,Greece,Hungary,India,Ireland,Israel,Italy,Japan,Malaysia,Mexico,Netherlands,Norway,Poland,Portugal,Spain,Sweden,Switzerland,Thailand,UnitedKingdom,UnitedStatesofAmerica	Open to Recruitment	Not Yet Recruiting	05/12/2017	01/08/2018	400	25
CTRI/2018/02/011717	Brazil,China,India,Mexico,Philippines,RepublicofKorea,RussianFederation,SouthAfrica,UnitedStatesofAmerica	Open to Recruitment	Not Yet Recruiting	30/06/2017	25/02/2018	195	40
CTRI/2018/02/011983	Canada,CzechRepublic,France,Germany,India,Italy,Japan,Mexico,RussianFederation,Taiwan,UnitedStatesofAmerica	Open to Recruitment	Not Yet Recruiting	23/11/2017	15/03/2018	600	60
CTRI/2018/02/011972	Canada,CzechRepublic,France,Germany,India,Italy,Japan,Mexico,RussianFederation,Taiwan,UnitedStatesofAmerica	Not Yet Recruiting	Not Yet Recruiting	19/03/2018	19/07/2018	1170	40
CTRI/2009/091/000203	Argentina,Australia,Canada,CostaRica,Finland,France,Germany,Guatemala,India,Norway,RussianFederation,Spain,Sweden	Completed	Completed	29/09/2008	20/10/2008	377	53
CTRI/2009/091/000238	Argentina,Australia,Canada,Finland,France,Germany,Guatemala,India,Italy,Norway,RussianFederation,Spain,Sweden,UnitedStatesofAmerica	Completed	Completed	05/03/2008	10/03/2008	300	83
CTRI/2009/091/000563	Argentina,Australia,Belgium,Brazil,Bulgaria,Canada,Chile,Colombia,CzechRepublic,Estonia,Finland,France,Germany,Hungary,India,Israel,Italy,Latvia,Lithuania,Malaysia,Netherlands,NewZealand,Norway,Poland,Romania,RussianFederation,Singapore,Slovakia,SouthAfrica,Spain,Sweden,Taiwan,Turkey,UnitedKingdom,UnitedStatesofAmerica	Completed	Completed	16/12/2008	07/08/2009	14000	2160
CTRI/2009/091/000568	India,UnitedStatesofAmerica	Completed	Completed	21/09/2009	16/02/2010	35	15
CTRI/2009/091/000632	India,UnitedStatesofAmerica	Completed	Completed	15/02/2008	28/10/2009	120	102
CTRI/2009/091/000689	Bulgaria,Canada,Chile,Colombia,India,Israel,Jordan,Lebanon,Mexico,Netherlands,RussianFederation,SaudiArabia,Tunisia,UnitedKingdom,UnitedStatesofAmerica	Completed	Completed	13/10/2009	14/02/2010	28	12
CTRI/2010/091/000253	India,UnitedStatesofAmerica	Completed	Completed	16/11/2009	07/05/2010	735	120
CTRI/2010/091/000631	Argentina,Australia,Austria,Belgium,Brazil,Bulgaria,Canada,Chile,China,Colombia,CostaRica,Croatia,Denmark,Ecuador,Finland,France,Georgia,Germany,Greece,Guatemala,Hungary,India,Ireland,Israel,Italy,Latvia,Lithuania,Malaysia,Mexico,Netherlands,Norway,Panama,Peru,Philippines,Poland,Portugal,Romania,RussianFederation,Serbia,Slovakia,SouthAfrica,Spain,Sweden,Switzerland,Thailand,Tunisia,Turkey,Ukraine…	Completed	Completed	14/05/2010	24/06/2010	16800	500
CTRI/2011/06/001838	India,Malaysia	Completed	Completed	28/06/2010	30/06/2011	868	768
CTRI/2010/091/001110	Australia,Canada,India,RepublicofKorea,Thailand,UnitedKingdom	Completed	Completed	30/07/2010	02/11/2010	275	69
CTRI/2011/04/001690	Brazil,Croatia,CzechRepublic,India,Israel,Latvia,Poland,RussianFederation,Serbia,SouthAfrica,Turkey,Ukraine,UnitedStatesofAmerica	Completed	Completed	01/11/2011	25/05/2011	100	25
CTRI/2011/07/001861	Austria,Belgium,China,CzechRepublic,Germany,Hungary,India,Israel,Italy,Netherlands,Romania,Singapore,Spain,Taiwan,UnitedKingdom,UnitedStatesofAmerica	Open to Recruitment	Other (Terminated)	23/07/2010	30/06/2010	1180	245
CTRI/2018/02/011794	India,SouthAfrica	Completed	Completed	02/04/2009	02/03/2009	420	50
CTRI/2010/091/001257	Australia,Austria,Belgium,Brazil,Canada,CzechRepublic,Denmark,Finland,France,Germany,Greece,India,Ireland,Israel,Italy,Mexico,Netherlands,Norway,Poland,Romania,RussianFederation,Serbia,SouthAfrica,Spain,Sweden,Taiwan,Turkey,UnitedArabEmirates,UnitedKingdom,UnitedStatesofAmerica	Completed	Completed	01/09/2010	24/11/2010	8754	400
CTRI/2010/091/001263	Australia,France,India,Israel,Italy,Poland,Romania,RussianFederation,Singapore,Spain,Ukraine,UnitedStatesofAmerica	Completed	Completed	10/05/2010	26/11/2010	104	19
CTRI/2010/091/001276	Australia,Belgium,CzechRepublic,Germany,Hungary,India,Romania,Slovakia,UnitedKingdom	Completed	Completed	15/09/2010	07/01/2011	428	125
CTRI/2010/091/001295	Argentina,Brazil,China,India,Japan,Mexico,Netherlands,Singapore,UnitedStatesofAmerica	Completed	Completed	07/09/2010	09/11/2010	1000	100
CTRI/2010/091/001298	Germany,India,RepublicofKorea,UnitedStatesofAmerica	Completed	Completed	30/09/2010	30/09/2010	90	30
CTRI/2010/091/001299	Canada,China,France,Germany,India,Mexico,RepublicofKorea,Slovakia,Slovenia,Taiwan,Turkey,UnitedStatesofAmerica	Completed	Completed	29/07/2010	17/11/2010	1390	72
CTRI/2010/091/001307	Austria,Croatia,France,Greece,India,Netherlands,Portugal,Romania,RussianFederation,Serbia,Sweden	Open to Recruitment	Open to Recruitment	28/06/2010	04/05/2011	234	9
CTRI/2010/091/001319	Colombia,CzechRepublic,DominicanRepublic,India,Other,Peru,Poland,SouthAfrica,Thailand,UnitedStatesofAmerica	Other (Terminated)	Other (Terminated)	01/07/2010	22/04/2011	400	100
CTRI/2010/091/001337	Australia,Belgium,Brazil,Canada,France,Germany,HongKong,India,Italy,Latvia,Malaysia,Mexico,NewZealand,Poland,RepublicofKorea,Romania,RussianFederation,SouthAfrica,Spain,UnitedStatesofAmerica	Completed	Completed	02/03/2010	21/09/2010	240	10
CTRI/2010/091/001354	Argentina,Austria,Brazil,China,Germany,India,Japan,Mexico,Poland	Completed	Completed	24/08/2010	15/11/2010	1000	100
CTRI/2010/091/001360	Argentina,Australia,Austria,Belgium,Brazil,Canada,Chile,China,Colombia,CzechRepublic,Finland,France,Germany,India,Iraq,Italy,Mexico,Netherlands,Peru,Poland,Portugal,RepublicofKorea,Slovenia,SouthAfrica,Spain,Sweden,Taiwan,UnitedStatesofAmerica	Closed to Recruitment of Participants	Closed to Recruitment of Participants	01/08/2010	28/01/2011	728	50
CTRI/2010/091/001361	India,UnitedKingdom,UnitedStatesofAmerica	Completed	Completed	13/04/2010	13/12/2010	360	50
CTRI/2010/091/001381	CzechRepublic,India,Taiwan,UnitedStatesofAmerica	Completed	Completed	01/04/2010	24/11/2010	162	42
CTRI/2010/091/001386	Austria,Brazil,China,Colombia,Denmark,Greece,India,Italy,Kuwait,Mexico,RepublicofKorea,Romania,Spain,Taiwan,Turkey	Completed	Completed	17/06/2010	08/11/2010	870	150
CTRI/2010/091/001399	Egypt,Estonia,India,Latvia,RussianFederation	Completed	Completed	15/05/2009	07/01/2011	100	1
CTRI/2010/091/001400	Colombia,India,Lithuania,Romania,RussianFederation,SouthAfrica,Ukraine,UnitedStatesofAmerica	Completed	Completed	10/05/2010	27/01/2011	600	170
CTRI/2010/091/001402	India,UnitedStatesofAmerica	Completed	Completed	01/07/2010	09/11/2010	86	42
CTRI/2010/091/002809	Belgium,Canada,China,Germany,India,Japan,Singapore,Swaziland,UnitedKingdom,UnitedStatesofAmerica	Completed	Completed	12/08/2010	29/10/2010	920	123
CTRI/2011/05/001713	Australia,Canada,CzechRepublic,Georgia,Germany,Hungary,India,Italy,Lebanon,Netherlands,NewZealand,Poland,RussianFederation,Spain,Ukraine,UnitedStatesofAmerica	Other (Terminated)	Other (Terminated)	01/06/2010	25/05/2011	6500	650
CTRI/2010/091/001462	Canada,India,UnitedStatesofAmerica	Open to Recruitment	Other (Terminated)	27/07/2010	17/03/2011	600	74
CTRI/2010/091/001474	Canada,Greece,India,Philippines,Thailand,Ukraine,UnitedStatesofAmerica	Completed	Completed	12/10/2010	29/10/2010	468	205
CTRI/2010/091/001478	Denmark,India,Sweden,UnitedKingdom	Completed	Completed	15/06/2010	29/10/2010	350	202
CTRI/2010/091/001491	India,UnitedStatesofAmerica	Completed	Completed	22/06/2010	20/11/2010	940	46
CTRI/2012/02/002409	India,RussianFederation,UnitedStatesofAmerica	Completed	Completed	09/07/2010	11/11/2010	620	140
CTRI/2010/091/002816	Argentina,Austria,Chile,Germany,India,Israel,Mexico,RussianFederation,SouthAfrica,Spain,UnitedKingdom	Other (Terminated)	Other (Terminated)	01/11/2010	19/11/2010	468	80
CTRI/2010/091/002828	Canada,Colombia,Germany,Hungary,India,Mexico,Poland,RussianFederation,Spain,UnitedStatesofAmerica	Open to Recruitment	Open to Recruitment	29/07/2010	12/01/2011	1104	170
CTRI/2010/091/002926	Australia,Canada,Germany,India,Netherlands,Spain,UnitedKingdom,UnitedStatesofAmerica	Completed	Completed	08/10/2009	17/01/2011	552	12
CTRI/2011/06/001824	Argentina,Austria,BosniaandHerzegovina,Brazil,Bulgaria,Canada,Denmark,Egypt,Estonia,Finland,France,Greece,Hungary,India,Ireland,Israel,Italy,Kuwait,Latvia,Lithuania,Netherlands,Oman,Poland,Portugal,Qatar,Romania,RussianFederation,SaudiArabia,Serbia,Slovakia,SouthAfrica,Spain,Sweden,Switzerland,Taiwan,Turkey,Uruguay	Completed	Completed	30/12/2010	27/06/2011	1000	50
CTRI/2010/091/002961	Brazil,Canada,CzechRepublic,DemocraticPeople'sRepublicofKorea,Finland,India,Japan,Mexico,Peru,Philippines,Poland,RussianFederation,SouthAfrica,Thailand,Ukraine,UnitedKingdom,UnitedStatesofAmerica	Completed	Completed	04/06/2010	02/03/2011	345	30
CTRI/2010/091/002967	Australia,Belgium,Canada,France,Germany,India,Italy,Poland,RepublicofKorea,Taiwan,Thailand,UnitedKingdom,UnitedStatesofAmerica	Completed	Completed	15/10/2010	21/01/2011	340	65
CTRI/2013/03/003470	India,Netherlands	Completed	Completed	01/04/2011	11/01/2012	40	20
CTRI/2010/091/002977	Argentina,Brazil,Bulgaria,Colombia,CostaRica,CzechRepublic,Estonia,Greece,India,Italy,Latvia,Malaysia,Mexico,Peru,Poland,Portugal,RussianFederation,Singapore,Slovakia,Sweden,Thailand,Turkey,Ukraine,UnitedStatesofAmerica	Completed	Completed	26/04/2010	20/12/2010	1260	94
CTRI/2010/091/002990	Australia,Germany,Hungary,India,Italy,Mexico,Philippines,RepublicofKorea,Romania,Taiwan	Completed	Completed	15/10/2010	08/12/2010	290	120
CTRI/2010/091/002997	Australia,Brazil,Canada,Colombia,Estonia,France,Greece,India,NewZealand,Other,Poland,Romania,SouthAfrica,Spain,Sweden,Switzerland,Ukraine,UnitedKingdom,UnitedStatesofAmerica	Completed	Completed	03/05/2010	15/11/2010	720	24
CTRI/2010/091/003003	Austria,Canada,France,Germany,Hungary,India,Italy,Japan,Latvia,Lithuania,Poland,Portugal,RepublicofKorea,Singapore,Slovakia,Spain,Switzerland,Turkey,UnitedKingdom	Completed	Completed	18/10/2010	18/02/2011	275	27
CTRI/2010/091/006067	Australia,Austria,Belgium,Brazil,Canada,Denmark,France,Germany,India,Israel,Malaysia,Netherlands,NewZealand,Other,Poland,Portugal,RepublicofKorea,Singapore,Spain,Sweden,Ukraine	Completed	Completed	15/01/2011	05/01/2011	720	75
CTRI/2010/091/006072	CzechRepublic,India,UnitedStatesofAmerica	Completed	Completed	01/09/2010	19/03/2011	162	30
CTRI/2011/04/001686	Argentina,Belgium,Cyprus,France,Germany,Greece,India,Poland	Open to Recruitment	Completed	27/01/2009	22/04/2011	615	105
CTRI/2011/06/001814	Belgium,India,Italy,Netherlands,Poland,UnitedStatesofAmerica	Open to Recruitment	Suspended	15/06/2010	09/02/2011	151	21
CTRI/2010/091/006141	India,UnitedStatesofAmerica	Completed	Completed	01/10/2010	01/01/2011	214	100
CTRI/2011/091/000008	Bulgaria,India,Malaysia,Philippines,Romania,RussianFederation,Ukraine,UnitedStatesofAmerica	Open to Recruitment	Completed	25/09/2010	22/10/2011	520	126
CTRI/2011/07/001896	Austria,Brazil,Bulgaria,Canada,CzechRepublic,Finland,France,Germany,India,Israel,Italy,Netherlands,Peru,Poland,Portugal,RussianFederation,Spain,Sweden,Turkey,UnitedKingdom,UnitedStatesofAmerica	Completed	Completed	01/07/2010	15/08/2011	750	40
CTRI/2011/06/001809	Argentina,Australia,Austria,Belgium,Canada,Croatia,CzechRepublic,Finland,France,Hungary,India,Iran(IslamicRepublicof),Israel,Italy,Luxembourg,Malaysia,Mexico,Philippines,Poland,Portugal,RussianFederation,Singapore,Slovakia,SouthAfrica,Spain,Sweden,Taiwan,UnitedKingdom	Closed to Recruitment of Participants	Completed	20/12/2010	17/06/2011	808	13
CTRI/2011/091/000060	Canada,France,India,Israel,Malaysia,Netherlands,Other,Philippines,Poland,Portugal,RussianFederation,Slovakia,SouthAfrica,Spain,UnitedKingdom,UnitedStatesofAmerica	Open to Recruitment	Open to Recruitment	30/09/2010	04/03/2011	682	150
CTRI/2011/07/001909	Argentina,Belarus,BosniaandHerzegovina,Bulgaria,Colombia,Croatia,Hungary,India,Lithuania,Mexico,Peru,Philippines,RepublicofKorea,Romania,RussianFederation,Serbia,SouthAfrica,Turkey,Ukraine,UnitedStatesofAmerica	Closed to Recruitment of Participants	Completed	28/09/2010	27/06/2011	300	100
CTRI/2012/02/002403	Argentina,Belarus,BosniaandHerzegovina,Bulgaria,Colombia,Croatia,Hungary,India,Lithuania,Mexico,Peru,Philippines,RepublicofKorea,Romania,RussianFederation,Serbia,SouthAfrica,Turkey,Ukraine,UnitedStatesofAmerica	Closed to Recruitment of Participants	Completed	16/06/2011	08/02/2012	150	25
CTRI/2011/04/001705	India,Other,RepublicofKorea,Singapore	Other (Terminated)	Other (Terminated)	15/02/2011	05/05/2011	62	20
CTRI/2011/08/001975	Argentina,Australia,Brazil,Canada,France,Germany,India,Italy,Mexico,Netherlands,Romania,RussianFederation,Singapore,SouthAfrica,Spain,UnitedKingdom,UnitedStatesofAmerica	Completed	Completed	31/03/2011	07/09/2011	110	20
CTRI/2013/04/003545	India,Kenya,Peru,SouthAfrica,Thailand,Uganda,UnitedStatesofAmerica,Zambia	Open to Recruitment	Open to Recruitment	01/01/2000	25/02/2011	192	25
CTRI/2012/09/002953	Australia,Bulgaria,China,Germany,India,Philippines,Thailand,UnitedKingdom	Open to Recruitment	Completed	01/02/2011	01/02/2011	250	200
CTRI/2011/05/001745	China,India,Malaysia,Mexico,SouthAfrica,Thailand	Completed	Completed	18/01/2008	08/04/2011	1900	376
CTRI/2011/12/002199	Austria,Belgium,Brazil,Canada,Denmark,Finland,France,Germany,Hungary,India,Ireland,Israel,Italy,Mexico,Netherlands,Norway,Other,Poland,RussianFederation,Serbia,SouthAfrica,Spain,Switzerland,Turkey,UnitedKingdom,UnitedStatesofAmerica	Completed	Completed	01/06/2011	24/06/2011	3600	70
CTRI/2011/11/002119	Australia,Canada,Finland,France,Germany,Hungary,India,Ireland,Italy,Malaysia,Mexico,RussianFederation,Singapore,Slovakia,SouthAfrica,Spain,Taiwan,Thailand,UnitedKingdom,UnitedStatesofAmerica	Completed	Completed	23/05/2011	11/07/2011	1660	280
CTRI/2011/07/001915	Austria,India,Singapore,Taiwan,UnitedKingdom	Open to Recruitment	Open to Recruitment	27/07/2011	05/08/2011	120	30
CTRI/2011/03/001650	Argentina,Austria,Chile,Germany,India,Israel,Mexico,Poland,RussianFederation,SouthAfrica,Spain,UnitedKingdom	Other (Terminated)	Other (Terminated)	15/09/2010	09/05/2011	392	65
CTRI/2011/05/001756	Bulgaria,India,UnitedStatesofAmerica	Open to Recruitment	Closed to Recruitment of Participants	11/01/2011	10/08/2011	345	200
CTRI/2011/07/001887	Estonia,Germany,Greece,India	Completed	Completed	31/08/2011	31/08/2011	135	108
CTRI/2011/07/001930	Australia,Austria,Belgium,Brazil,Bulgaria,Canada,China,CzechRepublic,Denmark,Finland,Germany,Greece,India,Israel,Italy,Poland,RepublicofKorea,RussianFederation,Sweden,UnitedKingdom	Completed	Completed	25/02/2011	31/07/2011	206	15
CTRI/2011/04/001682	Argentina,Canada,Hungary,India,Poland,RepublicofKorea,Romania,Slovakia,UnitedStatesofAmerica	Completed	Completed	15/01/2011	07/05/2011	910	110
CTRI/2011/05/001732	Belgium,Canada,France,India,Netherlands,Poland,Ukraine,UnitedKingdom	Completed	Completed	12/08/2008	11/11/2009	222	30
CTRI/2011/05/001769	Denmark,Hungary,India,Netherlands,RussianFederation,Ukraine,UnitedStatesofAmerica	Completed	Completed	31/01/2011	30/06/2011	332	110
CTRI/2011/07/001926	Argentina,Austria,Canada,Colombia,CzechRepublic,Finland,Germany,Guatemala,India,Lithuania,Mexico,Panama,Peru,Poland,Romania,RussianFederation,Slovakia,SouthAfrica,Taiwan,Ukraine,UnitedKingdom,UnitedStatesofAmerica	Completed	Completed	28/09/2010	28/07/2011	1776	83
CTRI/2011/07/001927	Argentina,Australia,Belgium,Canada,Colombia,CzechRepublic,Estonia,Finland,France,Germany,Hungary,India,Lithuania,Mexico,Poland,Romania,RussianFederation,Slovakia,SouthAfrica,Taiwan,Ukraine,UnitedKingdom,UnitedStatesofAmerica	Completed	Completed	30/09/2010	28/07/2011	1300	35
CTRI/2011/08/001935	Argentina,Bulgaria,Canada,Chile,Colombia,CzechRepublic,Finland,France,Germany,Hungary,India,Israel,Italy,Mexico,Peru,Poland,RussianFederation,Spain,Sweden,Turkey,UnitedKingdom,UnitedStatesofAmerica	Other (Terminated)	Other (Terminated)	07/06/2010	02/08/2011	1000	100
CTRI/2011/06/001832	India,UnitedKingdom,UnitedStatesofAmerica	Closed to Recruitment of Participants	Completed	31/05/2011	04/07/2011	22	14
CTRI/2011/05/001726	Argentina,Brazil,Canada,Chile,Colombia,France,Germany,India,Israel,Mexico,Peru,Poland,RepublicofKorea,Romania,RussianFederation,SouthAfrica,Spain,Turkey,Ukraine,UnitedKingdom,UnitedStatesofAmerica	Completed	Completed	12/01/2011	13/05/2011	960	100
CTRI/2011/05/001720	Argentina,Brazil,Canada,Chile,Colombia,France,Germany,India,Israel,Mexico,Peru,Poland,RepublicofKorea,Romania,RussianFederation,SouthAfrica,Spain,Turkey,Ukraine,UnitedKingdom,UnitedStatesofAmerica	Completed	Completed	12/01/2011	29/08/2011	960	240
CTRI/2012/07/002811	Argentina,Austria,Belgium,Brazil,Bulgaria,Canada,Chile,China,Colombia,Croatia,CzechRepublic,Finland,France,Germany,India,Ireland,Israel,Italy,Latvia,Lithuania,Mexico,Netherlands,NewZealand,Peru,Poland,Portugal,RussianFederation,Serbia,SouthAfrica,Spain,Sweden,Turkey,Ukraine,UnitedKingdom,UnitedStatesofAmerica	Other (Terminated)	Other (Terminated)	22/03/2011	24/07/2012	750	75
CTRI/2011/05/001725	Argentina,Austria,Belgium,Brazil,Canada,Colombia,Croatia,Denmark,France,Georgia,Greece,Hungary,India,Israel,Italy,Malaysia,Mexico,Netherlands,Norway,Peru,Philippines,Poland,Portugal,RepublicofKorea,Romania,RussianFederation,SouthAfrica,Spain,SriLanka,Switzerland,Taiwan,Thailand,Ukraine,UnitedKingdom,UnitedStatesofAmerica	Completed	Completed	25/08/2010	10/05/2011	4000	300
CTRI/2011/05/001740	Denmark,India,Norway,Sweden,Switzerland,UnitedKingdom,UnitedStatesofAmerica	Open to Recruitment	Open to Recruitment	15/05/2011	20/05/2011	351	150
CTRI/2011/09/002016	India,UnitedStatesofAmerica	Completed	Completed	15/04/2011	17/10/2011	7302	1000
CTRI/2011/05/001753	Argentina,Belgium,Brazil,Bulgaria,Canada,Chile,CzechRepublic,Germany,Hungary,India,Israel,Latvia,Lebanon,Peru,Poland,RussianFederation,Serbia,Slovakia,SouthAfrica,Ukraine,UnitedKingdom,UnitedStatesofAmerica	Completed	Completed	26/11/2009	01/07/2011	600	180
CTRI/2011/06/001843	Australia,Belarus,China,CzechRepublic,France,Germany,Hungary,India,Israel,Italy,Mexico,Netherlands,Poland,RussianFederation,Serbia,SouthAfrica,Spain,Ukraine,UnitedStatesofAmerica	Completed	Completed	22/03/2011	29/07/2011	64	8
CTRI/2011/06/001796	India,SouthAfrica,Thailand,Uganda,UnitedStatesofAmerica	Open to Recruitment	Open to Recruitment	03/12/2010	07/01/2011	35	10
CTRI/2011/05/001762	Belize,India,UnitedStatesofAmerica	Completed	Completed	07/06/2011	07/06/2011	890	275
CTRI/2011/06/001837	Hungary,India,Romania,RussianFederation,Ukraine,UnitedStatesofAmerica	Open to Recruitment	Closed to Recruitment of Participants	18/07/2011	10/08/2011	400	50
CTRI/2011/06/001821	Argentina,Brazil,Canada,Chile,Colombia,CzechRepublic,Germany,Hungary,India,Ireland,Malaysia,Netherlands,Philippines,RussianFederation,SouthAfrica,Spain,Sweden,Turkey,Ukraine,UnitedStatesofAmerica	Completed	Completed	15/12/2010	16/08/2011	11000	700
CTRI/2011/06/001799	Argentina,Belgium,Brazil,Bulgaria,Canada,Chile,Estonia,France,Germany,Hungary,India,Latvia,Mexico,Peru,Poland,Romania,RussianFederation,Serbia,Slovakia,Spain,Ukraine,UnitedKingdom,UnitedStatesofAmerica	Completed	Completed	13/09/2010	20/06/2011	900	100
CTRI/2011/06/001852	Belgium,Canada,China,France,Germany,Greece,India,Ireland,Japan,Mexico,Philippines,RepublicofKorea,Slovakia,Slovenia,Switzerland,Taiwan,Thailand,Turkey,Ukraine,UnitedStatesofAmerica	Completed	Completed	22/02/2011	07/07/2011	1920	400
CTRI/2011/06/001842	Argentina,Australia,Austria,Belarus,Belgium,Canada,Chile,China,Colombia,CzechRepublic,Denmark,France,Germany,Greece,Hungary,India,Ireland,Israel,Italy,Malaysia,Mexico,Netherlands,Peru,Poland,Romania,RussianFederation,Serbia,Singapore,Slovakia,Spain,Sweden,Switzerland,Taiwan,Thailand,Turkey,Ukraine,UnitedKingdom,UnitedStatesofAmerica	Open to Recruitment	Open to Recruitment	30/12/2009	07/07/2011	670	35
CTRI/2011/06/001801	Canada,CzechRepublic,Germany,India,Israel,Italy,Latvia,Lithuania,Portugal,SouthAfrica,Spain,Ukraine,UnitedKingdom,UnitedStatesofAmerica	Completed	Completed	17/09/2010	13/06/2011	900	160
CTRI/2012/03/002513	Brazil,India,Latvia,Peru,Philippines,SouthAfrica,Thailand	Completed	Completed	12/06/2007	23/09/2009	150	30
CTRI/2011/06/001817	Argentina,Belgium,Brazil,Bulgaria,Canada,Chile,CzechRepublic,Estonia,France,Germany,Hungary,India,Israel,Italy,Latvia,Lithuania,Mexico,Peru,Poland,Portugal,Romania,RussianFederation,Serbia,Slovakia,SouthAfrica,Spain,Ukraine,UnitedKingdom,UnitedStatesofAmerica	Completed	Completed	10/01/2011	19/09/2011	2000	260
CTRI/2012/08/002890	Bulgaria,India,Italy,Poland,Spain,Ukraine	Completed	Completed	20/06/2011	20/08/2012	776	200
CTRI/2011/06/001808	Canada,China,Colombia,CzechRepublic,India,Japan,Lithuania,Peru,Slovakia,Ukraine	Completed	Completed	13/12/2010	15/06/2011	340	90
CTRI/2011/10/002053	China,India,RepublicofKorea,Taiwan,VietNam	Completed	Completed	08/12/2011	06/02/2012	692	200
CTRI/2011/08/001959	Argentina,Australia,Austria,Belgium,Brazil,Bulgaria,Chile,Croatia,CzechRepublic,Estonia,Finland,France,Germany,Hungary,India,Ireland,Israel,Italy,Latvia,Lithuania,Peru,Poland,Portugal,Romania,RussianFederation,Slovakia,Spain,Sweden,Ukraine,UnitedKingdom	Open to Recruitment	Completed	01/02/2011	31/08/2011	900	66
CTRI/2011/10/002093	Australia,Brazil,Canada,Ecuador,France,Hungary,India,Israel,Latvia,Malaysia,Mexico,NewZealand,Romania,RussianFederation,Serbia,SouthAfrica,Spain,Taiwan,Tunisia,UnitedKingdom,UnitedStatesofAmerica	Other (Terminated)	Other (Terminated)	01/01/2010	23/11/2011	1140	58
CTRI/2012/08/002873	India,Philippines	Other (Terminated)	Other (Terminated)	28/09/2011	20/08/2012	400	300
CTRI/2011/09/002015	Canada,India,Taiwan,UnitedStatesofAmerica	Completed	Completed	01/03/2011	29/09/2011	290	100
CTRI/2012/07/002796	Argentina,Australia,Belgium,Brazil,Bulgaria,Canada,Chile,China,Colombia,CzechRepublic,Estonia,France,Germany,Greece,India,Ireland,Italy,Latvia,Lebanon,Lithuania,Mexico,Netherlands,NewZealand,Norway,Panama,Peru,Poland,RepublicofKorea,Romania,RussianFederation,Slovakia,Spain,Sweden,Taiwan,Turkey,Ukraine,UnitedKingdom,UnitedStatesofAmerica	Closed to Recruitment of Participants	Closed to Recruitment of Participants	14/03/2011	12/10/2012	1200	100
CTRI/2011/10/002038	Argentina,Australia,Belgium,Brazil,Bulgaria,Canada,Chile,China,Colombia,CzechRepublic,Finland,France,Georgia,Germany,Greece,Hungary,India,Israel,Italy,Japan,Malaysia,Mexico,Netherlands,NewZealand,Norway,Peru,Philippines,Portugal,Romania,RussianFederation,Serbia,Slovakia,SouthAfrica,Spain,Sweden,Switzerland,Taiwan,Tunisia,Ukraine,UnitedKingdom,UnitedStatesofAmerica	Completed	Completed	14/11/2010	03/11/2011	6000	300
CTRI/2012/10/003047	Algeria,Argentina,Australia,Brazil,Canada,Egypt,India,Israel,Lebanon,Malaysia,Mexico,Morocco,Oman,Philippines,RussianFederation,SaudiArabia,SouthAfrica,Taiwan,Thailand,Tunisia,UnitedArabEmirates	Completed	Completed	30/12/2011	15/03/2012	400	10
CTRI/2011/11/002102	Canada,India	Other (Terminated)	Other (Terminated)	13/04/2011	02/12/2011	698	600
CTRI/2012/11/003160	Australia,India,Israel,Italy,RepublicofKorea,Spain,Taiwan,UnitedStatesofAmerica	Open to Recruitment	Other (Terminated)	31/08/2012	17/12/2012	540	162
CTRI/2012/12/003169	Australia,Belgium,Bulgaria,CzechRepublic,Estonia,Germany,Hungary,India,Israel,Italy,Latvia,Lithuania,Mexico,Poland,RepublicofKorea,Romania,Spain,Taiwan,UnitedKingdom,UnitedStatesofAmerica	Open to Recruitment	Other (Terminated)	19/01/2011	25/02/2013	800	65
CTRI/2011/10/002073	Argentina,Bulgaria,Croatia,Germany,Hungary,India,Italy,Poland,Romania,RussianFederation,Ukraine,UnitedStatesofAmerica	Completed	Completed	21/06/2011	01/11/2011	740	96
CTRI/2012/04/002617	Australia,Brazil,Canada,India,Turkey,UnitedKingdom,UnitedStatesofAmerica	Open to Recruitment	Open to Recruitment	31/07/2011	06/04/2012	500	60
CTRI/2011/10/002076	India,Latvia,Lithuania,Romania,UnitedStatesofAmerica	Open to Recruitment	Open to Recruitment	28/06/2011	28/10/2011	150	45
CTRI/2012/08/002857	Argentina,Australia,Brazil,Bulgaria,Canada,Chile,Colombia,CzechRepublic,France,Germany,Hungary,India,Israel,Italy,Mexico,Netherlands,NewZealand,Peru,Philippines,Poland,RussianFederation,Spain,UnitedKingdom,UnitedStatesofAmerica	Other (Terminated)	Other (Terminated)	23/03/2011	24/09/2012	1424	11
CTRI/2012/01/002367	Bulgaria,Denmark,Hungary,India,Slovenia,Switzerland,UnitedStatesofAmerica	Completed	Completed	28/11/2011	21/01/2012	382	62
CTRI/2011/12/002241	Argentina,China,India,Poland,Turkey,UnitedKingdom	Completed	Completed	01/09/2011	28/11/2011	338	90
CTRI/2011/11/002151	Australia,Belgium,CzechRepublic,Hungary,India,Latvia,Poland,RepublicofKorea,Spain,Thailand,UnitedStatesofAmerica	Completed	Completed	01/10/2010	27/02/2012	132	35
CTRI/2011/11/002122	Bulgaria,CzechRepublic,France,Hungary,India,Thailand	Suspended	Suspended	01/07/2011	14/11/2011	300	80
CTRI/2011/11/002115	Australia,Belgium,Brazil,Bulgaria,Canada,CzechRepublic,France,Germany,India,Israel,Italy,Mexico,RepublicofKorea,Romania,RussianFederation,Spain,Taiwan,UnitedKingdom,UnitedStatesofAmerica	Closed to Recruitment of Participants	Completed	26/01/2011	15/12/2011	1053	15
CTRI/2011/11/002114	Brazil,Canada,France,Germany,Hungary,India,Italy,Mexico,Netherlands,Poland,Romania,RussianFederation,SouthAfrica,Spain,Ukraine,UnitedKingdom,UnitedStatesofAmerica	Open to Recruitment	Not Yet Recruiting	26/01/2011	15/12/2011	1053	32
CTRI/2011/12/002279	Austria,Greece,Guatemala,Hungary,India,Mexico,Poland,SouthAfrica,Turkey,UnitedKingdom,UnitedStatesofAmerica,Venezuela(BolivarianRepublicof)	Completed	Completed	15/08/2011	20/01/2012	950	180
CTRI/2012/07/002773	Argentina,Australia,Austria,Canada,Finland,France,India,SouthAfrica,Spain,Sweden,UnitedStatesofAmerica	Open to Recruitment	Other (Terminated)	07/12/2011	01/08/2012	500	60
CTRI/2012/02/002413	Austria,CzechRepublic,Denmark,India,Israel,Netherlands,Norway,RussianFederation,SouthAfrica,Spain,Sweden,UnitedKingdom	Other (Terminated)	Other (Terminated)	03/10/2011	15/02/2012	630	30
CTRI/2012/01/002337	India,Mexico,UnitedStatesofAmerica	Closed to Recruitment of Participants	Completed	30/05/2008	01/02/2012	195	20
CTRI/2012/12/003242	China,India,Philippines,Singapore,UnitedKingdom,UnitedStatesofAmerica	Closed to Recruitment of Participants	Closed to Recruitment of Participants	15/12/2011	27/01/2012	150	138
CTRI/2012/01/002352	Argentina,Australia,Belgium,Brazil,Canada,Chile,Egypt,France,Germany,India,Italy,Lebanon,Mexico,Poland,RussianFederation,SouthAfrica,Thailand,UnitedStatesofAmerica	Completed	Completed	15/01/2011	01/01/2012	100	30
CTRI/2011/11/002156	Bangladesh,India	Completed	Completed	22/11/2011	22/11/2011	717	500
CTRI/2011/12/002296	Argentina,Brazil,Bulgaria,Croatia,Germany,Hungary,India,Italy,Mexico,Poland,Romania,RussianFederation,Ukraine,UnitedStatesofAmerica	Open to Recruitment	Not Yet Recruiting	01/04/2011	02/01/2012	1460	200
CTRI/2015/04/005671	Colombia,India,Mexico,UnitedStatesofAmerica	Not Applicable	Other (Terminated)	13/07/2011	12/12/2011	300	90
CTRI/2012/01/002392	Australia,India,Thailand,Tunisia,UnitedKingdom,UnitedStatesofAmerica	Open to Recruitment	Other (Terminated)	08/09/2011	01/03/2012	40	12
CTRI/2012/01/002331	Argentina,Australia,Belgium,Brazil,Canada,Chile,Egypt,France,Germany,India,Italy,Lebanon,Mexico,Poland,RussianFederation,SouthAfrica,Thailand,UnitedStatesofAmerica	Completed	Completed	15/01/2011	01/01/2012	510	40
CTRI/2012/01/002351	Argentina,Australia,Belgium,Brazil,Canada,Chile,Egypt,France,Germany,India,Italy,Lebanon,Mexico,Poland,RussianFederation,SouthAfrica,Thailand,UnitedStatesofAmerica	Open to Recruitment	Closed to Recruitment of Participants	15/01/2011	25/10/2007	526	100
CTRI/2012/02/002424	Austria,Canada,CzechRepublic,India,Japan,Poland,Slovakia,Switzerland,Taiwan,UnitedStatesofAmerica,VietNam	Completed	Completed	15/11/2011	27/04/2012	140	50
CTRI/2011/12/002224	India,Romania	Open to Recruitment	Open to Recruitment	20/06/2011	31/12/2011	450	300
CTRI/2012/05/002622	Albania,Bangladesh,Cameroon,Colombia,Egypt,Ethiopia,Ghana,India,Pakistan	Not Applicable	Not Yet Recruiting	Date Missing	15/05/2012	15000	15000
CTRI/2011/12/002226	Argentina,Australia,Canada,Chile,CzechRepublic,Hungary,India,NewZealand,Poland,Slovakia,SouthAfrica,Sweden,UnitedKingdom,UnitedStatesofAmerica	Completed	Completed	01/06/2011	12/01/2012	328	100
CTRI/2012/01/002323	Australia,Austria,Belgium,Brazil,Canada,Chile,China,Denmark,Finland,France,Germany,HongKong,India,Ireland,Italy,Japan,Luxembourg,Mexico,Netherlands,Norway,Peru,Portugal,RepublicofKorea,RussianFederation,Singapore,SouthAfrica,Spain,Switzerland,Taiwan,Turkey,Ukraine,UnitedKingdom,UnitedStatesofAmerica	Completed	Completed	01/01/2011	28/02/2013	334	20
CTRI/2012/04/002568	Argentina,Australia,Austria,Belgium,Brazil,Colombia,France,Germany,HongKong,Hungary,India,Italy,Latvia,Lithuania,Malaysia,Netherlands,NewZealand,Philippines,Poland,Portugal,RepublicofKorea,Spain,Sweden,Taiwan,UnitedKingdom	Completed	Completed	11/07/2011	15/04/2012	820	100
CTRI/2016/05/006964	Bangladesh,Cambodia,China,India,Kenya,LaoPeople'sDemocraticRepublic,Myanmar,Nigeria,Thailand,VietNam	Not Applicable	Completed	Date Missing	28/12/2011	1800	60
CTRI/2012/01/002343	Bulgaria,CzechRepublic,Germany,Hungary,India,Poland,RussianFederation,Serbia,Ukraine,UnitedStatesofAmerica	Open to Recruitment	Not Yet Recruiting	20/07/2011	23/01/2012	400	90
CTRI/2012/01/002344	Argentina,Australia,Belgium,Canada,Chile,Germany,Greece,Hungary,India,Israel,NewZealand,Poland,RussianFederation,SouthAfrica,Spain,UnitedStatesofAmerica	Completed	Completed	11/08/2010	15/06/2012	270	34
CTRI/2012/01/002345	India,Mauritius	Open to Recruitment	Completed	01/11/2011	20/02/2012	40	20
CTRI/2012/01/002355	Canada,Colombia,CzechRepublic,France,India,Lithuania,Romania,RussianFederation,Slovakia,SouthAfrica,Ukraine	Open to Recruitment	Other (Terminated)	15/11/2011	02/03/2012	600	60
CTRI/2012/05/002676	Argentina,Australia,Austria,Belarus,Belgium,Canada,Chile,China,Colombia,CzechRepublic,Denmark,France,Germany,Greece,Hungary,India,Ireland,Israel,Italy,Malaysia,Mexico,Netherlands,Peru,Poland,Romania,RussianFederation,Serbia,Singapore,Slovakia,Spain,Switzerland,Taiwan,Thailand,Turkey,Ukraine,UnitedKingdom,UnitedStatesofAmerica	Open to Recruitment	Open to Recruitment	07/07/2010	29/03/2012	670	35
CTRI/2012/08/002846	Algeria,Colombia,Egypt,Guatemala,India,Iran(IslamicRepublicof),Kuwait,Lebanon,Mexico,Morocco,RussianFederation,SaudiArabia,SouthAfrica,Tunisia,Turkey,Ukraine,UnitedArabEmirates	Completed	Completed	16/01/2012	11/07/2012	1116	200
CTRI/2012/01/002390	Australia,Austria,Belgium,Bulgaria,Canada,France,Germany,India,Italy,Japan,Netherlands,Sweden,UnitedKingdom,UnitedStatesofAmerica	Completed	Other (Terminated)	17/11/2011	15/02/2012	45	6
CTRI/2012/02/002411	Canada,India,UnitedStatesofAmerica	Open to Recruitment	Completed	02/06/2009	24/02/2012	140	70
CTRI/2012/02/002401	Argentina,Australia,Belgium,Brazil,Canada,Chile,Colombia,France,Germany,Guatemala,India,Israel,Italy,Panama,Poland,Romania,RussianFederation,Singapore,Spain,UnitedKingdom,UnitedStatesofAmerica	Other (Terminated)	Other (Terminated)	01/07/2010	10/02/2012	424	20
CTRI/2012/02/002410	India,Mexico,UnitedStatesofAmerica	Open to Recruitment	Open to Recruitment	01/04/2011	04/04/2012	140	42
CTRI/2012/04/002557	Australia,Austria,Belgium,Canada,Colombia,CzechRepublic,Denmark,Finland,France,Germany,Guatemala,Hungary,India,Japan,Netherlands,NewZealand,Norway,Portugal,Slovakia,SouthAfrica,Spain,Taiwan,UnitedStatesofAmerica	Open to Recruitment	Not Yet Recruiting	01/09/2011	18/04/2012	2500	140
CTRI/2012/10/003041	Argentina,Australia,Brazil,Greece,India,Malaysia,RepublicofKorea,Thailand,Turkey	Completed	Completed	05/06/2012	15/10/2012	573	190
CTRI/2012/02/002423	Argentina,Australia,Brazil,Bulgaria,Colombia,Croatia,France,Germany,Greece,Hungary,India,Italy,Japan,Lithuania,Malaysia,Mexico,NewZealand,Peru,Poland,Romania,RussianFederation,Slovakia,SouthAfrica,Spain,SriLanka,Taiwan,Ukraine,UnitedStatesofAmerica	Other (Terminated)	Other (Terminated)	11/07/2011	01/04/2012	1505	224
CTRI/2012/04/002554	Australia,Austria,Belgium,Canada,China,CzechRepublic,Denmark,Finland,France,Germany,Guatemala,India,Japan,Netherlands,NewZealand,Norway,Portugal,Slovakia,SouthAfrica,Spain,UnitedStatesofAmerica	Open to Recruitment	Not Yet Recruiting	01/09/2011	18/04/2012	2500	140
CTRI/2012/08/002859	Australia,Austria,China,CzechRepublic,Estonia,Greece,Hungary,India,Japan,Latvia,Netherlands,Poland,RepublicofKorea,Serbia,Spain,Tajikistan,UnitedStatesofAmerica	Completed	Completed	07/09/2011	24/09/2012	164	28
CTRI/2012/06/002737	Brazil,DominicanRepublic,Guatemala,Hungary,India,Italy,Latvia,Lithuania,Mexico,Panama,RussianFederation	Closed to Recruitment of Participants	Closed to Recruitment of Participants	16/04/2012	22/06/2012	2000	180
CTRI/2012/03/002486	Austria,Belgium,China,Denmark,Finland,France,Germany,Greece,HongKong,Hungary,India,Ireland,Japan,Mexico,Poland,RepublicofKorea,RussianFederation,Slovakia,SouthAfrica,Spain,Sweden,Switzerland,UnitedKingdom,UnitedStatesofAmerica	Completed	Completed	01/06/2011	11/07/2012	800	100
CTRI/2012/03/002511	Bangladesh,Brazil,India,Peru,Thailand	Open to Recruitment	Closed to Recruitment of Participants	21/09/2011	17/05/2012	924	450
CTRI/2012/03/002500	India,Poland,RepublicofKorea,UnitedStatesofAmerica	Open to Recruitment	Open to Recruitment	06/07/2011	26/06/2012	200	70
CTRI/2012/06/002721	Argentina,Australia,Belgium,Canada,Chile,Germany,Greece,Hungary,India,Israel,NewZealand,Poland,RussianFederation,SouthAfrica,Spain,UnitedStatesofAmerica	Completed	Completed	27/10/2010	27/10/2012	172	34
CTRI/2012/03/002509	Argentina,Bulgaria,India,Romania,Slovakia,Ukraine,UnitedStatesofAmerica	Open to Recruitment	Open to Recruitment	03/10/2011	01/04/2012	900	270
CTRI/2012/04/002563	Argentina,Australia,Austria,Belarus,Belgium,BosniaandHerzegovina,Bulgaria,Canada,Chile,China,Colombia,Croatia,CzechRepublic,DemocraticPeople'sRepublicofKorea,Denmark,France,Georgia,Germany,Greece,Hungary,India,Indonesia,Israel,Italy,Japan,Latvia,Malaysia,Mexico,Netherlands,Pakistan,Peru,Philippines,Poland,Romania,RussianFederation,Serbia,Slovakia,SouthAfrica,Spain,Taiwan,Thailand,TheformerYugosla…	Closed to Recruitment of Participants	Closed to Recruitment of Participants	02/03/2011	21/04/2012	16000	396
CTRI/2012/04/002540	India,RepublicofKorea,Taiwan	Closed to Recruitment of Participants	Closed to Recruitment of Participants	31/10/2011	30/04/2012	390	200
CTRI/2012/05/002636	India,Poland	Not Applicable	Open to Recruitment	15/06/2012	15/05/2012	650	455
CTRI/2012/08/002907	China,India,Philippines,RepublicofKorea	Completed	Completed	15/03/2012	04/09/2012	450	60
CTRI/2012/05/002708	Australia,Belgium,Brazil,Canada,China,France,Germany,HongKong,India,Italy,Japan,NewZealand,Poland,SouthAfrica,Sweden,UnitedKingdom,UnitedStatesofAmerica	Completed	Completed	08/12/2011	28/06/2012	120	7
CTRI/2012/07/002798	Hungary,India,Philippines,Romania,Slovakia,SouthAfrica,Taiwan,UnitedStatesofAmerica	Open to Recruitment	Completed	21/11/2011	26/07/2012	300	100
CTRI/2012/08/002854	Australia,Belgium,Brazil,Canada,Denmark,France,Germany,Guatemala,Hungary,India,Ireland,Israel,Italy,Lithuania,Mexico,NewZealand,Norway,Peru,Poland,Portugal,RussianFederation,SouthAfrica,Spain,Turkey,UnitedKingdom,UnitedStatesofAmerica	Completed	Completed	16/01/2012	06/11/2012	600	40
CTRI/2012/06/002727	Brazil,India,UnitedStatesofAmerica	Not Applicable	Completed	11/06/2012	17/12/2012	308	176
CTRI/2012/05/002666	India,Tunisia	Open to Recruitment	Open to Recruitment	20/05/2012	14/09/2012	6	3
CTRI/2012/04/002616	India,UnitedStatesofAmerica	Other (Terminated)	Other (Terminated)	30/04/2012	15/05/2012	140	70
CTRI/2012/05/002683	Australia,India,UnitedStatesofAmerica	Open to Recruitment	Other (Terminated)	24/08/2010	22/05/2012	124	50
CTRI/2012/05/002684	Australia,Belarus,Bulgaria,Canada,Chile,Colombia,Croatia,CzechRepublic,Denmark,Finland,France,Germany,Hungary,India,Italy,Poland,RussianFederation,Ukraine,UnitedStatesofAmerica	Completed	Completed	11/01/2012	25/05/2012	285	24
CTRI/2012/07/002817	Bangladesh,Belgium,Canada,China,Germany,Guatemala,HongKong,India,Lebanon,Mexico,Peru,Philippines,Spain,Taiwan	Completed	Completed	24/11/2011	24/07/2012	680	150
CTRI/2012/06/002716	India,SouthAfrica,Uganda	Open to Recruitment	Open to Recruitment	30/07/2012	25/09/2012	1068	356
CTRI/2012/05/002704	Bulgaria,CzechRepublic,Hungary,India,Poland,Romania,RussianFederation,Ukraine	Open to Recruitment	Not Yet Recruiting	14/04/2012	15/06/2012	498	75
CTRI/2012/08/002911	Argentina,Belgium,Brazil,Canada,CzechRepublic,DemocraticPeople'sRepublicofKorea,France,Germany,Greece,HongKong,Hungary,India,Ireland,Israel,Italy,Mexico,Netherlands,Peru,Poland,RussianFederation,Spain,Taiwan,Thailand,UnitedKingdom,UnitedStatesofAmerica	Open to Recruitment	Other (Terminated)	30/09/2011	31/10/2012	140	20
CTRI/2012/05/002692	CzechRepublic,France,Germany,Hungary,India,Poland,RussianFederation,UnitedStatesofAmerica	Completed	Completed	02/09/2011	04/09/2012	317	39
CTRI/2012/05/002653	Australia,Canada,India,Netherlands,NewZealand,Poland,Romania,RussianFederation,SouthAfrica,Ukraine,UnitedStatesofAmerica	Open to Recruitment	Open to Recruitment	21/11/2011	30/05/2012	7990	1000
CTRI/2012/08/002886	Germany,India,UnitedStatesofAmerica	Other (Terminated)	Other (Terminated)	02/08/2011	20/08/2012	192	25
CTRI/2012/05/002688	Argentina,Brazil,Chile,Colombia,HongKong,India,Mexico,Peru,Philippines,Taiwan,UnitedStatesofAmerica	Open to Recruitment	Not Yet Recruiting	05/05/2011	28/05/2012	600	51
CTRI/2012/07/002769	Argentina,Belgium,Brazil,Bulgaria,CzechRepublic,India,Israel,Italy,Mexico,Peru,Portugal,Romania,RussianFederation,SouthAfrica,Spain,Taiwan,Thailand,Ukraine,UnitedStatesofAmerica	Completed	Completed	01/02/2012	20/06/2012	1106	165
CTRI/2012/08/002852	Argentina,Australia,Finland,France,Hungary,India,Mexico,RepublicofKorea,Romania,RussianFederation,Sweden,UnitedKingdom,UnitedStatesofAmerica	Closed to Recruitment of Participants	Closed to Recruitment of Participants	03/01/2011	25/09/2012	600	90
CTRI/2012/05/002702	Bulgaria,Canada,CzechRepublic,France,Germany,Hungary,India,Mexico,RepublicofKorea,Taiwan,UnitedStatesofAmerica	Open to Recruitment	Open to Recruitment	21/12/2010	07/09/2012	240	25
CTRI/2012/11/003121	Argentina,Belgium,Colombia,CzechRepublic,Finland,France,Germany,Hungary,India,Mexico,Netherlands,RepublicofKorea,RussianFederation,Spain,Taiwan,Turkey,UnitedKingdom	Open to Recruitment	Other (Terminated)	24/02/2011	15/12/2012	200	20
CTRI/2012/07/002814	Argentina,Australia,Finland,France,Hungary,India,Mexico,RepublicofKorea,Romania,RussianFederation,Sweden,UnitedKingdom,UnitedStatesofAmerica	Closed to Recruitment of Participants	Closed to Recruitment of Participants	11/12/2010	27/07/2012	630	90
CTRI/2012/07/002797	Argentina,Belgium,Brazil,Bulgaria,Canada,Chile,CzechRepublic,France,Germany,Greece,India,Israel,Italy,Romania,RussianFederation,Spain,Thailand,Turkey,Ukraine,UnitedStatesofAmerica	Completed	Completed	03/04/2012	09/10/2012	1106	125
CTRI/2012/12/003205	Bulgaria,India,Israel	Completed	Completed	25/08/2010	15/06/2012	80	24
CTRI/2012/06/002745	Bulgaria,Canada,Hungary,India,Slovakia,Taiwan,UnitedStatesofAmerica	Open to Recruitment	Completed	21/02/2012	12/07/2012	300	75
CTRI/2012/10/003071	China,HongKong,India,Taiwan,Thailand	Closed to Recruitment of Participants	Closed to Recruitment of Participants	03/07/2012	05/11/2012	940	125
CTRI/2012/07/002823	China,HongKong,India,Taiwan	Other (Terminated)	Other (Terminated)	19/09/2012	07/09/2012	615	220
CTRI/2012/09/003025	Argentina,Bulgaria,Canada,Chile,China,Colombia,CostaRica,DominicanRepublic,Ecuador,Germany,Guatemala,India,Israel,Italy,Latvia,Lithuania,Malaysia,Mexico,NewZealand,Peru,Romania,RussianFederation,SaudiArabia,Thailand,Turkey,UnitedArabEmirates,UnitedKingdom,UnitedStatesofAmerica	Open to Recruitment	Other (Terminated)	12/12/2011	27/06/2014	240	50
CTRI/2012/08/002917	Argentina,Canada,Croatia,CzechRepublic,DominicanRepublic,Estonia,France,Germany,India,Latvia,Lithuania,Philippines,Poland,RepublicofKorea,SouthAfrica,Taiwan,Turkey	Completed	Completed	15/06/2012	27/08/2012	600	110
CTRI/2012/10/003039	Bulgaria,Canada,Germany,India,Israel,TheformerYugoslavRepublicofMacedonia,Turkey,UnitedStatesofAmerica	Completed	Completed	29/08/2012	15/10/2012	429	100
CTRI/2012/10/003072	Argentina,Canada,Finland,Germany,India,Mexico,Netherlands,Serbia,Slovenia,UnitedStatesofAmerica	Completed	Completed	10/09/2012	26/10/2012	446	90
CTRI/2013/10/004082	Austria,Belgium,Brazil,Bulgaria,Canada,China,Croatia,CzechRepublic,Denmark,Estonia,Finland,France,Germany,Greece,Hungary,India,Ireland,Israel,Italy,Latvia,Lithuania,Mexico,Netherlands,Norway,Poland,Romania,RussianFederation,Serbia,Slovakia,Slovenia,Spain,Sweden,Switzerland,TheformerYugoslavRepublicofMacedonia,Turkey,UnitedKingdom,UnitedStatesofAmerica	Closed to Recruitment of Participants	Closed to Recruitment of Participants	20/12/2012	22/10/2013	172	15
CTRI/2012/07/002810	Bulgaria,Canada,Colombia,CzechRepublic,Germany,Hungary,India,Japan,Malaysia,Mexico,Poland,RepublicofKorea,Romania,RussianFederation,Serbia,Slovakia,SouthAfrica,Spain,Ukraine,UnitedStatesofAmerica	Completed	Completed	27/09/2011	05/02/2013	315	30
CTRI/2012/11/003109	Bangladesh,India,UnitedArabEmirates	Completed	Completed	07/06/2012	15/06/2012	1000	100
CTRI/2013/09/003977	Bulgaria,Chile,Colombia,Ecuador,Georgia,India,RussianFederation,Taiwan,TheformerYugoslavRepublicofMacedonia,Ukraine,UnitedStatesofAmerica	Open to Recruitment	Closed to Recruitment of Participants	09/05/2006	31/08/2006	2100	549
CTRI/2013/01/003328	Australia,Austria,Belgium,Brazil,Canada,Colombia,Croatia,CzechRepublic,Denmark,Estonia,France,Germany,Hungary,India,Israel,Italy,Latvia,Netherlands,NewZealand,Poland,RepublicofKorea,Romania,RussianFederation,Serbia,Slovakia,SouthAfrica,Spain,Taiwan,UnitedKingdom,UnitedStatesofAmerica	Open to Recruitment	Not Yet Recruiting	21/06/2012	07/06/2013	545	75
CTRI/2014/03/004494	Brazil,Egypt,India,Malaysia,SriLanka	Open to Recruitment	Open to Recruitment	03/09/2012	01/08/2012	120	10
CTRI/2012/08/002848	Australia,Brazil,Canada,Estonia,Finland,HongKong,India,Israel,Japan,Latvia,Lithuania,NewZealand,Norway,Spain,Sweden,Taiwan,Turkey,UnitedStatesofAmerica	Completed	Completed	30/01/2012	20/08/2012	1220	75
CTRI/2012/08/002851	Austria,Belgium,Brazil,Canada,Croatia,France,Greece,Hungary,India,Netherlands,Poland,Romania,Somalia,Switzerland,Turkey,UnitedStatesofAmerica	Other (Terminated)	Other (Terminated)	24/01/2012	20/08/2012	1220	75
CTRI/2012/10/003035	India,Malawi,SouthAfrica	Closed to Recruitment of Participants	Closed to Recruitment of Participants	12/01/2012	15/10/2012	600	25
CTRI/2013/01/003301	Australia,Austria,Belgium,Brazil,Canada,China,Colombia,Croatia,CzechRepublic,Denmark,Estonia,France,Germany,Hungary,India,Israel,Italy,Japan,Latvia,Netherlands,NewZealand,Poland,RepublicofKorea,Romania,RussianFederation,Serbia,Slovakia,SouthAfrica,Spain,Taiwan,Ukraine,UnitedKingdom,UnitedStatesofAmerica	Open to Recruitment	Not Yet Recruiting	20/07/2012	15/08/2013	654	120
CTRI/2012/12/003272	Australia,Austria,Bulgaria,Canada,Croatia,CzechRepublic,France,Germany,Greece,Hungary,India,Israel,Japan,Netherlands,Norway,RepublicofKorea,Romania,SouthAfrica,Spain,Ukraine,UnitedStatesofAmerica	Open to Recruitment	Not Yet Recruiting	12/03/2012	02/08/2013	275	75
CTRI/2012/08/002944	India,Malaysia,Philippines,UnitedStatesofAmerica	Completed	Completed	28/12/2011	31/08/2012	228	114
CTRI/2012/09/002994	Argentina,Austria,Canada,Chile,China,DemocraticPeople'sRepublicofKorea,Denmark,France,Germany,Greece,Hungary,India,Ireland,Italy,Mexico,Netherlands,Peru,Portugal,Singapore,Spain,Taiwan,Turkey,UnitedKingdom,UnitedStatesofAmerica	Open to Recruitment	Open to Recruitment	30/03/2012	05/10/2012	800	60
CTRI/2012/11/003110	Argentina,Canada,CzechRepublic,Hungary,India,Israel,Mexico,Poland,RepublicofKorea,Romania,RussianFederation,SouthAfrica,Ukraine,UnitedStatesofAmerica	Completed	Completed	01/06/2012	26/11/2012	400	200
CTRI/2012/11/003101	Argentina,Australia,Belgium,Brazil,Bulgaria,Canada,Colombia,Croatia,DemocraticPeople'sRepublicofKorea,Denmark,Finland,France,Germany,Greece,HongKong,India,Ireland,Israel,Italy,Japan,Lithuania,Norway,Peru,Philippines,Poland,Portugal,Romania,RussianFederation,Serbia,Singapore,SouthAfrica,Spain,Taiwan,Ukraine,UnitedKingdom,UnitedStatesofAmerica	Open to Recruitment	Suspended	05/05/2011	16/02/2013	525	75
CTRI/2012/09/003018	India,UnitedStatesofAmerica	Closed to Recruitment of Participants	Closed to Recruitment of Participants	15/10/2012	27/09/2012	195	97
CTRI/2012/09/002999	China,DemocraticPeople'sRepublicofKorea,HongKong,India,Japan,Taiwan	Open to Recruitment	Open to Recruitment	24/04/2012	25/09/2012	592	132
CTRI/2012/10/003069	Argentina,Australia,Belgium,Canada,India,Israel,Italy,Mexico,RussianFederation,SouthAfrica,Taiwan,Turkey,UnitedKingdom,UnitedStatesofAmerica	Open to Recruitment	Not Yet Recruiting	03/10/2012	01/11/2012	236	23
CTRI/2012/09/003024	CzechRepublic,Germany,India,Israel,Italy,Netherlands,Poland,RussianFederation,UnitedKingdom,UnitedStatesofAmerica	Open to Recruitment	Open to Recruitment	08/06/2012	07/11/2012	80	12
CTRI/2012/09/003010	CzechRepublic,India,Italy,Poland,Slovakia,Spain,UnitedKingdom	Open to Recruitment	Completed	04/04/2009	15/09/2012	200	2
CTRI/2013/07/003838	India,Malaysia,UnitedStatesofAmerica	Completed	Completed	20/02/2014	20/02/2014	50	40
CTRI/2012/10/003068	Australia,Hungary,India,Romania,RussianFederation,Ukraine,UnitedStatesofAmerica	Open to Recruitment	Not Yet Recruiting	13/01/2012	14/12/2012	105	32
CTRI/2012/12/003190	Colombia,India,Mexico,UnitedStatesofAmerica	Open to Recruitment	Not Yet Recruiting	01/01/2012	18/01/2013	300	36
CTRI/2012/09/003030	India,RussianFederation	Completed	Completed	10/07/2012	03/10/2012	302	75
CTRI/2012/10/003065	India,Malaysia,RussianFederation,UnitedStatesofAmerica	Completed	Completed	12/03/2012	20/10/2012	302	75
CTRI/2012/10/003058	Bulgaria,Croatia,India,Philippines,Romania,RussianFederation,Serbia,Turkey,Ukraine,UnitedStatesofAmerica	Closed to Recruitment of Participants	Closed to Recruitment of Participants	26/01/2012	25/10/2012	550	57
CTRI/2012/12/003207	Argentina,Colombia,Croatia,DominicanRepublic,Estonia,Guatemala,Hungary,India,Ireland,Israel,Latvia,Lithuania,Mexico,Panama,Poland,RepublicofKorea,RussianFederation,Serbia,Slovenia,Turkey,UnitedKingdom,Venezuela(BolivarianRepublicof)	Completed	Completed	14/09/2012	15/01/2013	1224	222
CTRI/2014/03/004513	Argentina,Belgium,Brazil,Bulgaria,Croatia,CzechRepublic,France,Germany,Greece,India,Israel,Japan,Mexico,Poland,RepublicofKorea,Romania,RussianFederation,Taiwan,Ukraine,UnitedStatesofAmerica	Completed	Other (Terminated)	05/10/2012	07/04/2014	964	125
CTRI/2012/11/003088	Belgium,Haiti,India,Kenya,Malawi,Peru,SouthAfrica,Zimbabwe	Open to Recruitment	Other (Terminated)	12/10/2011	20/12/2012	836	50
CTRI/2012/12/003200	Argentina,Australia,Austria,Belgium,Brazil,Canada,Chile,Colombia,CzechRepublic,France,Germany,Guatemala,HongKong,India,Israel,Malaysia,Mexico,NewZealand,Peru,Philippines,Poland,Portugal,RepublicofKorea,RussianFederation,Singapore,Spain,Sweden,Taiwan,Thailand,Turkey,UnitedKingdom,UnitedStatesofAmerica,Venezuela(BolivarianRepublicof)	Closed to Recruitment of Participants	Other (Terminated)	30/05/2012	22/01/2013	1250	80
CTRI/2012/11/003145	Brazil,India,UnitedStatesofAmerica	Open to Recruitment	Open to Recruitment	04/05/2012	01/12/2012	440	200
CTRI/2014/03/004480	Australia,Belgium,Brazil,CzechRepublic,Estonia,France,Hungary,India,Italy,Japan,Netherlands,Norway,Poland,Portugal,Romania,Slovakia,SouthAfrica,Spain,UnitedStatesofAmerica	Open to Recruitment	Open to Recruitment	06/06/2012	09/06/2014	80	5
CTRI/2013/09/003994	Bulgaria,India,Poland,RepublicofKorea,Romania,Taiwan,UnitedStatesofAmerica	Completed	Completed	06/12/2012	10/10/2013	100	40
CTRI/2015/06/005914	Argentina,Austria,Canada,Germany,India,Italy,NewZealand,Peru,Portugal,RussianFederation,Spain,SriLanka,Ukraine,UnitedStatesofAmerica	Other (Terminated)	Other (Terminated)	13/02/2013	04/10/2013	690	80
CTRI/2012/12/003186	Australia,Austria,Belgium,Brazil,Canada,Colombia,Croatia,CzechRepublic,Denmark,Estonia,France,Germany,Hungary,India,Israel,Italy,Japan,Latvia,Netherlands,NewZealand,Poland,RepublicofKorea,Romania,RussianFederation,Serbia,Slovakia,SouthAfrica,Spain,Taiwan,Ukraine,UnitedKingdom,UnitedStatesofAmerica	Open to Recruitment	Not Yet Recruiting	18/04/2012	15/12/2012	545	75
CTRI/2013/01/003296	Belgium,Canada,Estonia,Germany,Hungary,India,Japan,Latvia,Lithuania,Malaysia,Netherlands,Poland,RussianFederation,Slovakia,Thailand,Turkey,Ukraine	Open to Recruitment	Open to Recruitment	30/07/2012	31/03/2013	616	100
CTRI/2012/12/003168	Botswana,India,Kenya,Malawi,SouthAfrica,Uganda,Zimbabwe	Open to Recruitment	Other (Terminated)	07/06/2011	31/12/2012	494	50
CTRI/2013/01/003294	Australia,Austria,Bulgaria,Canada,Croatia,CzechRepublic,France,Germany,Greece,Hungary,India,Israel,Japan,Netherlands,RepublicofKorea,Romania,SouthAfrica,Spain,Ukraine,UnitedStatesofAmerica	Open to Recruitment	Not Yet Recruiting	19/12/2011	15/02/2013	275	75
CTRI/2012/12/003257	Australia,Austria,Belgium,Brazil,Canada,Colombia,Croatia,CzechRepublic,Denmark,Estonia,France,Germany,Hungary,India,Israel,Italy,Japan,Latvia,Netherlands,NewZealand,Poland,RepublicofKorea,Romania,RussianFederation,Serbia,Slovakia,SouthAfrica,Spain,Taiwan,Ukraine,UnitedKingdom,UnitedStatesofAmerica	Open to Recruitment	Not Yet Recruiting	15/12/2012	21/02/2013	725	135
CTRI/2012/12/003252	Belgium,Brazil,Canada,Denmark,France,Germany,India,Mexico,Netherlands,Poland,RepublicofKorea,RussianFederation,Turkey,UnitedKingdom,UnitedStatesofAmerica	Open to Recruitment	Other (Terminated)	14/08/2012	15/10/2013	74	17
CTRI/2018/02/011714	Argentina,Australia,Bulgaria,Canada,Germany,India,Israel,Italy,Poland,RussianFederation,Spain,Thailand,Turkey,UnitedKingdom,UnitedStatesofAmerica	Completed	Other (Terminated)	21/02/2013	21/02/2013	3260	400
CTRI/2015/05/005821	Denmark,Egypt,Germany,India,Indonesia,Jordan,Kuwait,Lebanon,Malaysia,RussianFederation,SaudiArabia,Singapore,Spain,Tunisia,Turkey,UnitedArabEmirates,UnitedKingdom	Completed	Other (Terminated)	16/01/2013	25/04/2013	552	140
CTRI/2013/01/003290	Australia,Belgium,Canada,Chile,China,CzechRepublic,Finland,France,Germany,Greece,India,Ireland,Israel,Italy,Japan,Mexico,Netherlands,Portugal,RepublicofKorea,RussianFederation,Spain,Turkey,UnitedKingdom,UnitedStatesofAmerica	Closed to Recruitment of Participants	Closed to Recruitment of Participants	02/07/2012	31/01/2013	759	20
CTRI/2013/01/003325	India,RussianFederation	Completed	Completed	Date Missing	10/02/2013	50	50
CTRI/2013/09/003999	China,India,RepublicofKorea,RussianFederation	Open to Recruitment	Open to Recruitment	30/10/2012	10/03/2013	432	108
CTRI/2014/04/004551	Argentina,Australia,Brazil,Canada,CzechRepublic,Denmark,Finland,France,Georgia,Germany,Greece,Hungary,India,Ireland,Israel,Italy,Mexico,Poland,Romania,RussianFederation,Serbia,Spain,Sweden,Switzerland,Ukraine,UnitedKingdom,UnitedStatesofAmerica	Completed	Completed	15/02/2013	24/04/2014	1841	38
CTRI/2013/02/003347	CzechRepublic,Germany,India,UnitedKingdom	Completed	Completed	17/12/2012	07/02/2013	138	83
CTRI/2013/09/003992	Australia,Austria,Bulgaria,Canada,Croatia,CzechRepublic,France,Germany,Greece,Hungary,India,Israel,Japan,Netherlands,RepublicofKorea,Romania,SouthAfrica,Spain,Ukraine,UnitedStatesofAmerica	Open to Recruitment	Not Yet Recruiting	23/04/2012	15/02/2014	275	75
CTRI/2014/06/004669	France,Germany,Hungary,India,Israel,Italy,Portugal,Singapore,Spain,Turkey,UnitedStatesofAmerica	Completed	Completed	29/04/2013	16/06/2014	168	25
CTRI/2015/07/005984	Argentina,Australia,Austria,Brazil,Canada,China,Colombia,CzechRepublic,Denmark,France,Germany,Greece,HongKong,India,Israel,Italy,Kenya,Netherlands,Nigeria,Peru,Philippines,Poland,Portugal,RussianFederation,SouthAfrica,Spain,UnitedKingdom,UnitedStatesofAmerica	Open to Recruitment	Open to Recruitment	10/01/2013	24/08/2015	3200	250
CTRI/2014/01/004365	Austria,Canada,Denmark,Egypt,Germany,Iceland,India,Italy,Lithuania,Netherlands,Norway,Poland,Romania,Slovakia,SouthAfrica,Turkey	Completed	Completed	15/07/2013	18/02/2014	3332	600
CTRI/2014/03/004444	Argentina,Australia,Belgium,Denmark,Hungary,India,Ireland,Lebanon,Peru,SaudiArabia,Spain,Sweden,Thailand,Turkey,UnitedKingdom,UnitedStatesofAmerica	Open to Recruitment	Not Yet Recruiting	27/02/2013	20/03/2014	300	25
CTRI/2014/03/004443	Algeria,Australia,Egypt,India,Indonesia,Jordan,Malaysia,Morocco,Oman,RepublicofKorea,SouthAfrica,Taiwan,Thailand,Tunisia,Turkey,VietNam	Open to Recruitment	Not Yet Recruiting	15/03/2013	07/03/2014	400	10
CTRI/2013/05/003640	Argentina,Bulgaria,Canada,Chile,Colombia,Croatia,India,Japan,Latvia,Lithuania,Malaysia,Mexico,Philippines,Poland,RepublicofKorea,Romania,RussianFederation,Serbia,Slovakia,SouthAfrica,Taiwan,Ukraine,UnitedStatesofAmerica	Open to Recruitment	Not Yet Recruiting	15/09/2011	01/09/2013	1000	160
CTRI/2013/11/004124	Canada,France,Germany,Hungary,India,Italy,Poland,UnitedKingdom,UnitedStatesofAmerica	Completed	Completed	23/03/2007	30/10/2008	100	30
CTRI/2013/06/003748	Canada,France,Germany,Hungary,India,Poland,Singapore,UnitedKingdom,UnitedStatesofAmerica	Completed	Completed	02/10/2006	27/10/2008	100	30
CTRI/2014/08/004837	Argentina,Belgium,Brazil,Canada,China,France,Germany,India,Italy,Japan,Netherlands,Peru,Poland,RussianFederation,Spain,Thailand,Turkey,UnitedKingdom,UnitedStatesofAmerica	Completed	Completed	01/08/2011	10/09/2014	148	24
CTRI/2014/04/004546	Australia,Canada,France,Germany,Hungary,India,Ireland,Italy,Japan,Poland,RepublicofKorea,RussianFederation,Spain,Switzerland,Taiwan,Thailand,UnitedKingdom,UnitedStatesofAmerica	Open to Recruitment	Not Yet Recruiting	19/08/2013	15/05/2014	150	30
CTRI/2014/01/004285	Canada,Croatia,India,Israel,RussianFederation,Serbia,Slovakia,UnitedKingdom,UnitedStatesofAmerica	Closed to Recruitment of Participants	Closed to Recruitment of Participants	30/09/2013	06/01/2014	676	67
CTRI/2014/07/004753	Argentina,Austria,Belgium,Brazil,China,Colombia,Denmark,Finland,France,Germany,Greece,Hungary,India,Italy,Japan,Lebanon,Netherlands,Norway,Peru,Poland,RepublicofKorea,RussianFederation,Singapore,Spain,Sweden,Taiwan,Thailand,Turkey,UnitedKingdom	Completed	Completed	09/07/2013	30/08/2014	348	30
CTRI/2014/02/004395	Canada,Germany,India,Italy,UnitedStatesofAmerica	Open to Recruitment	Open to Recruitment	25/09/2013	28/02/2014	470	60
CTRI/2014/01/004289	Argentina,India,Mexico,Romania,Slovenia,UnitedStatesofAmerica	Closed to Recruitment of Participants	Closed to Recruitment of Participants	01/10/2013	06/01/2014	218	66
CTRI/2014/05/004623	Canada,Hungary,India,Israel,Spain,UnitedStatesofAmerica	Open to Recruitment	Open to Recruitment	02/12/2013	27/05/2014	396	60
CTRI/2014/05/004626	Argentina,Bulgaria,HongKong,India,Japan,Mexico,Norway,Portugal,RussianFederation,SouthAfrica,Spain,Sweden,Thailand,Turkey,Ukraine,UnitedStatesofAmerica	Closed to Recruitment of Participants	Closed to Recruitment of Participants	02/12/2013	27/05/2014	1200	250
CTRI/2014/07/004743	Belgium,Colombia,CzechRepublic,Germany,India,Poland,RepublicofKorea,Romania,SouthAfrica,UnitedStatesofAmerica	Completed	Completed	28/05/2013	30/08/2014	336	84
CTRI/2014/05/004622	Argentina,Brazil,Bulgaria,Chile,China,CzechRepublic,France,Hungary,India,Italy,Japan,Mexico,Peru,Poland,RepublicofKorea,RussianFederation,SouthAfrica,Spain,Turkey,Ukraine,UnitedKingdom,VietNam	Open to Recruitment	Open to Recruitment	13/04/2013	19/06/2014	1600	100
CTRI/2013/10/004048	Belgium,Canada,Chile,Estonia,France,Greece,India,Italy,Japan,Lithuania,Malaysia,Mexico,Netherlands,Philippines,RepublicofKorea,Romania,RussianFederation,Slovakia,SouthAfrica,Spain,Sweden,Taiwan,Turkey,UnitedKingdom,UnitedStatesofAmerica	Open to Recruitment	Open to Recruitment	13/09/2012	28/02/2018	192	15
CTRI/2014/06/004700	Argentina,Austria,Belgium,Brazil,Bulgaria,Colombia,France,Germany,Greece,Hungary,India,Italy,Spain,Turkey,UnitedKingdom,UnitedStatesofAmerica,Venezuela(BolivarianRepublicof)	Open to Recruitment	Open to Recruitment	26/03/2014	30/07/2014	128	20
CTRI/2014/07/004764	Coted'Ivoire,DemocraticRepublicoftheCongo,India,Malawi,Mali,Mozambique,Rwanda,Senegal	Completed	Completed	28/10/2014	08/08/2015	840	100
CTRI/2014/03/004499	Algeria,India,Israel,Lebanon,Malaysia,SouthAfrica,UnitedArabEmirates	Completed	Completed	09/01/2014	25/03/2014	320	80
CTRI/2014/07/004772	Belgium,CzechRepublic,Egypt,Germany,India,Italy,Netherlands,Slovakia,SouthAfrica,Spain,Switzerland	Open to Recruitment	Open to Recruitment	02/12/2013	03/03/2014	1972	40
CTRI/2013/12/004212	Argentina,Australia,Belgium,Canada,Croatia,CzechRepublic,Germany,Hungary,India,Italy,Japan,Mexico,Poland,Portugal,Romania,RussianFederation,Slovakia,SouthAfrica,Spain,Taiwan,UnitedKingdom,UnitedStatesofAmerica	Closed to Recruitment of Participants	Closed to Recruitment of Participants	12/12/2012	15/01/2014	660	66
CTRI/2013/12/004211	Argentina,Austria,Belgium,Brazil,Canada,Germany,Greece,India,Italy,Japan,Mexico,Portugal,RussianFederation,SouthAfrica,Sweden,UnitedKingdom,UnitedStatesofAmerica	Closed to Recruitment of Participants	Closed to Recruitment of Participants	19/11/2012	15/01/2014	550	56
CTRI/2014/09/004975	Australia,Belgium,Canada,France,Germany,Hungary,India,Israel,Italy,Poland,RepublicofKorea,RussianFederation,Spain,Switzerland,Turkey	Closed to Recruitment of Participants	Closed to Recruitment of Participants	25/03/2014	05/09/2014	104	16
CTRI/2016/06/006980	India,Sweden,Thailand,VietNam	Open to Recruitment	Open to Recruitment	01/04/2015	16/04/2015	670	150
CTRI/2015/01/005461	Argentina,Australia,Belgium,Brazil,Canada,Chile,China,Colombia,Finland,France,Germany,HongKong,Hungary,India,Italy,Japan,Latvia,Lithuania,Netherlands,Peru,Poland,RepublicofKorea,RussianFederation,Singapore,SouthAfrica,Spain,Thailand,Turkey,Ukraine,UnitedKingdom,UnitedStatesofAmerica	Open to Recruitment	Not Yet Recruiting	01/08/2013	27/01/2015	500	21
CTRI/2014/07/004726	Germany,Hungary,India,Israel,UnitedKingdom,UnitedStatesofAmerica	Closed to Recruitment of Participants	Closed to Recruitment of Participants	20/08/2013	08/08/2014	120	45
CTRI/2014/01/004317	Australia,Canada,China,France,Germany,HongKong,India,Italy,Japan,NewZealand,Poland,Romania,RussianFederation,Spain,Taiwan,Turkey,UnitedKingdom,UnitedStatesofAmerica,VietNam	Completed	Completed	09/09/2013	24/01/2014	390	240
CTRI/2014/01/004329	Australia,Bulgaria,Canada,China,DemocraticPeople'sRepublicofKorea,France,Germany,HongKong,India,Italy,Japan,NewZealand,Poland,Romania,RussianFederation,Singapore,Spain,Taiwan,Turkey,UnitedKingdom,UnitedStatesofAmerica,VietNam	Completed	Completed	02/09/2013	20/02/2014	864	410
CTRI/2014/03/004505	Algeria,Argentina,Brazil,Canada,Croatia,DemocraticPeople'sRepublicofKorea,Greece,India,Italy,Japan,Malaysia,Mexico,Poland,Romania,RussianFederation,Serbia,SouthAfrica,Spain,Thailand,Ukraine,UnitedKingdom,UnitedStatesofAmerica	Open to Recruitment	Closed to Recruitment of Participants	04/11/2013	27/03/2014	7500	350
CTRI/2014/08/004872	Argentina,Australia,Belgium,Brazil,Bulgaria,Canada,China,CzechRepublic,France,Germany,Hungary,India,Israel,Italy,Japan,Mexico,Netherlands,Philippines,Poland,RepublicofKorea,Romania,RussianFederation,Slovakia,SouthAfrica,Spain,Sweden,Taiwan,Thailand,Turkey,Ukraine,UnitedKingdom,UnitedStatesofAmerica,VietNam	Closed to Recruitment of Participants	Closed to Recruitment of Participants	25/04/2013	16/10/2014	17150	200
CTRI/2014/02/004416	Argentina,Australia,Austria,Belgium,Brazil,Canada,Chile,CzechRepublic,Denmark,Egypt,Finland,France,Germany,Greece,Hungary,India,Ireland,Israel,Italy,Mexico,Netherlands,Peru,Poland,Portugal,RussianFederation,Spain,Sweden,Switzerland,Ukraine,UnitedKingdom,UnitedStatesofAmerica	Other (Terminated)	Other (Terminated)	04/11/2011	27/02/2014	669	80
CTRI/2014/08/004896	China,Egypt,HongKong,India,Philippines,RepublicofKorea,Taiwan	Open to Recruitment	Open to Recruitment	07/06/2013	25/09/2014	300	70
CTRI/2014/12/005310	Austria,Brazil,Canada,China,Denmark,Egypt,France,Greece,HongKong,Hungary,India,Indonesia,Israel,Japan,Kazakhstan,Mexico,NewZealand,Pakistan,Poland,RepublicofKorea,RussianFederation,Singapore,Slovakia,Spain,Sweden,Switzerland,Taiwan,Thailand,Turkey,VietNam	Closed to Recruitment of Participants	Closed to Recruitment of Participants	07/10/2013	28/05/2015	1670	60
CTRI/2014/08/004891	Austria,Belgium,Canada,CzechRepublic,Denmark,France,Germany,Greece,Hungary,India,Italy,Latvia,Lithuania,Peru,Poland,Portugal,RepublicofKorea,RussianFederation,Singapore,Slovakia,SouthAfrica,Spain,Switzerland,Turkey	Completed	Completed	16/09/2013	29/08/2014	187	30
CTRI/2014/12/005274	China,HongKong,India,Indonesia,Philippines,VietNam	Completed	Completed	15/11/2013	08/08/2014	252	30
CTRI/2014/10/005079	China,India,Philippines,RepublicofKorea,Thailand	Open to Recruitment	Open to Recruitment	16/09/2013	28/10/2014	475	80
CTRI/2014/09/005075	India,UnitedStatesofAmerica	Closed to Recruitment of Participants	Closed to Recruitment of Participants	25/04/2012	15/01/2015	64	16
CTRI/2016/01/006480	Argentina,Australia,Austria,Belgium,Brazil,Bulgaria,Canada,Chile,China,CzechRepublic,Denmark,Finland,France,Germany,HongKong,Hungary,India,Israel,Italy,Japan,Mexico,Netherlands,Norway,Peru,Philippines,Poland,RepublicofKorea,Romania,RussianFederation,Slovakia,SouthAfrica,Spain,Sweden,Taiwan,Thailand,Turkey,Ukraine,UnitedKingdom,UnitedStatesofAmerica,VietNam	Closed to Recruitment of Participants	Closed to Recruitment of Participants	10/02/2014	02/01/2016	17000	300
CTRI/2014/09/005033	Argentina,Croatia,France,Germany,India,Mexico,Netherlands,Romania,Slovakia,Slovenia,SouthAfrica,TheformerYugoslavRepublicofMacedonia,UnitedKingdom,UnitedStatesofAmerica	Open to Recruitment	Open to Recruitment	04/08/2014	22/09/2014	1047	175
CTRI/2014/07/004760	Belgium,Croatia,Denmark,Egypt,Germany,Hungary,India,Italy,Portugal,Slovakia,Slovenia,Spain,Switzerland,Turkey	Completed	Completed	16/12/2013	29/07/2014	644	75
CTRI/2014/10/005146	Australia,Austria,Belgium,Canada,China,France,Germany,India,Israel,Italy,Mexico,Netherlands,Poland,Portugal,Spain,Sweden,UnitedKingdom,UnitedStatesofAmerica	Closed to Recruitment of Participants	Closed to Recruitment of Participants	16/06/2007	16/10/2008	900	79
CTRI/2014/09/005065	Argentina,Australia,Belgium,Canada,China,Germany,HongKong,India,Poland,Portugal,Sweden,Switzerland,UnitedKingdom,UnitedStatesofAmerica	Closed to Recruitment of Participants	Closed to Recruitment of Participants	30/07/2014	28/01/2015	250	10
CTRI/2014/12/005250	India,Malaysia,Thailand,UnitedStatesofAmerica	Completed	Completed	31/12/2016	31/12/2014	2600	20
CTRI/2014/07/004736	Argentina,Australia,Austria,Belgium,Brazil,Canada,China,Croatia,CzechRepublic,Denmark,France,Germany,Greece,Hungary,India,Israel,Italy,Japan,Latvia,Lithuania,Mexico,Netherlands,Poland,Portugal,Romania,RussianFederation,Slovakia,Slovenia,SouthAfrica,Spain,Sweden,Switzerland,Taiwan,Turkey,UnitedKingdom,UnitedStatesofAmerica	Open to Recruitment	Open to Recruitment	27/06/2013	17/07/2014	2671	93
CTRI/2015/02/005498	China,Denmark,Germany,India,RussianFederation,Turkey,UnitedStatesofAmerica	Open to Recruitment	Open to Recruitment	23/05/2014	23/02/2015	133	20
CTRI/2014/11/005208	Argentina,Belarus,BosniaandHerzegovina,Brazil,Chile,Croatia,Ecuador,France,Georgia,Greece,Hungary,India,Italy,Latvia,Mexico,Peru,Philippines,Poland,Portugal,RepublicofKorea,Romania,RussianFederation,Serbia,SouthAfrica,Spain,Taiwan,Thailand,Turkey,Ukraine	Open to Recruitment	Open to Recruitment	10/06/2014	14/01/2015	532	92
CTRI/2014/10/005122	Argentina,Australia,Austria,Belgium,Brazil,Canada,Chile,China,Denmark,France,Germany,Greece,India,Israel,Italy,Mexico,Netherlands,Peru,RepublicofKorea,Singapore,Sweden,Taiwan,UnitedKingdom,UnitedStatesofAmerica	Closed to Recruitment of Participants	Closed to Recruitment of Participants	26/07/2012	06/11/2014	610	60
CTRI/2014/10/005123	Argentina,Australia,Austria,Belgium,Brazil,Canada,Chile,China,Denmark,France,Germany,Greece,India,Israel,Italy,Mexico,Netherlands,Peru,RepublicofKorea,Singapore,Sweden,Taiwan,UnitedKingdom,UnitedStatesofAmerica	Completed	Completed	11/09/2013	01/10/2015	858	110
CTRI/2014/08/004907	China,HongKong,India,Singapore,Taiwan	Open to Recruitment	Open to Recruitment	30/10/2013	03/09/2014	350	80
CTRI/2014/08/004868	Argentina,Brazil,India,Peru,RussianFederation,Ukraine	Completed	Completed	01/09/2014	25/08/2014	100	40
CTRI/2015/12/006402	Australia,Germany,India,Israel,Italy,UnitedStatesofAmerica	Open to Recruitment	Open to Recruitment	24/02/2016	23/06/2016	530	120
CTRI/2014/10/005095	Austria,CzechRepublic,France,Germany,Greece,Hungary,India,Italy,Romania,Serbia,Slovakia,Spain,UnitedStatesofAmerica	Open to Recruitment	Open to Recruitment	01/10/2010	27/10/2014	200	30
CTRI/2014/09/005044	CzechRepublic,France,Germany,Greece,India,Poland,Romania,Slovakia,Spain,Thailand,UnitedStatesofAmerica	Other (Terminated)	Other (Terminated)	01/07/2011	30/09/2014	450	40
CTRI/2014/09/004959	Argentina,Brazil,Colombia,India,Indonesia,Malaysia,Mexico,Paraguay,Philippines,RussianFederation,SouthAfrica,Thailand,Venezuela(BolivarianRepublicof)	Open to Recruitment	Open to Recruitment	01/07/2013	19/09/2014	250	100
CTRI/2015/02/005579	Argentina,Australia,Austria,Bulgaria,Canada,China,Colombia,France,Germany,India,Italy,Japan,Netherlands,Poland,RepublicofKorea,RussianFederation,Spain,Taiwan,Thailand,Turkey,UnitedKingdom,UnitedStatesofAmerica	Open to Recruitment	Open to Recruitment	15/10/2014	30/03/2015	132	20
CTRI/2015/01/005458	Australia,Brazil,Germany,India,Japan,Malaysia,Norway,Poland,Romania,RussianFederation,SouthAfrica,Sweden,Turkey,Ukraine,UnitedKingdom,UnitedStatesofAmerica	Closed to Recruitment of Participants	Closed to Recruitment of Participants	04/11/2014	04/02/2015	280	20
CTRI/2014/09/005054	Argentina,China,India,Israel,Mexico,SouthAfrica,Taiwan	Other (Terminated)	Other (Terminated)	31/03/2015	24/04/2015	663	100
CTRI/2015/01/005441	Canada,India,RepublicofKorea	Open to Recruitment	Open to Recruitment	29/09/2010	02/03/2015	216	100
CTRI/2015/03/005597	Argentina,Australia,Austria,Belgium,Brazil,Bulgaria,Canada,Chile,Colombia,Croatia,CzechRepublic,Denmark,Ecuador,Finland,France,Germany,Greece,Guatemala,HongKong,Hungary,India,Ireland,Italy,Japan,Latvia,Lebanon,Lithuania,Malaysia,Mexico,Montenegro,Netherlands,NewZealand,Norway,Philippines,Poland,Portugal,Romania,RussianFederation,Serbia,Singapore,Slovakia,Slovenia,SouthAfrica,Spain,Sweden,Switzerl…	Completed	Completed	06/01/2015	23/03/2015	7800	200
CTRI/2015/02/005536	India,RussianFederation,Taiwan,Turkey,UnitedStatesofAmerica	Closed to Recruitment of Participants	Closed to Recruitment of Participants	05/12/2014	20/06/2015	492	100
CTRI/2015/06/005880	Argentina,Australia,Belgium,Brazil,Canada,China,France,Germany,Greece,India,Israel,Italy,Mexico,Netherlands,Norway,Poland,RussianFederation,Spain,Switzerland,Taiwan,Thailand,Turkey,UnitedStatesofAmerica	Open to Recruitment	Open to Recruitment	01/08/2015	17/08/2016	158	44
CTRI/2015/07/005991	Argentina,Australia,Belgium,Brazil,Bulgaria,Canada,China,Colombia,France,Germany,Greece,HongKong,Hungary,India,Italy,Japan,Lebanon,Mexico,Poland,RepublicofKorea,RussianFederation,SaudiArabia,Singapore,Slovakia,Spain,Switzerland,Taiwan,Thailand,Turkey,UnitedArabEmirates,UnitedStatesofAmerica	Closed to Recruitment of Participants	Closed to Recruitment of Participants	10/02/2015	03/08/2015	660	30
CTRI/2015/05/005805	Australia,Bulgaria,Croatia,Estonia,Hungary,India,Latvia,Lithuania,NewZealand,Romania,RussianFederation,Slovakia,UnitedKingdom,UnitedStatesofAmerica	Open to Recruitment	Not Yet Recruiting	12/11/2014	24/08/2015	1200	105
CTRI/2015/02/005545	Argentina,Australia,Belgium,Brazil,Canada,China,Croatia,Denmark,France,Germany,Greece,Hungary,India,Israel,Italy,Japan,Malaysia,Mexico,Netherlands,Poland,RepublicofKorea,RussianFederation,Serbia,SouthAfrica,Spain,Taiwan,TheformerYugoslavRepublicofMacedonia,Turkey,UnitedKingdom,UnitedStatesofAmerica	Open to Recruitment	Not Yet Recruiting	11/06/2014	18/02/2015	358	40
CTRI/2015/09/006167	Brazil,Bulgaria,Canada,Chile,China,Colombia,CzechRepublic,Denmark,DominicanRepublic,Ecuador,Estonia,Finland,France,Germany,Guatemala,HongKong,Hungary,Iceland,India,Israel,Latvia,Lithuania,Malaysia,Mexico,Netherlands,Panama,Peru,Philippines,Poland,Portugal,RepublicofKorea,Romania,RussianFederation,Singapore,Slovakia,SouthAfrica,Spain,Sweden,Taiwan,Thailand,Turkey,UnitedKingdom,UnitedStatesofAmeric…	Completed	Completed	14/10/2014	23/09/2015	4900	499
CTRI/2015/03/005609	Argentina,Austria,Canada,Chile,CzechRepublic,Egypt,France,Germany,Hungary,India,Italy,Mexico,Norway,Poland,Portugal,Singapore,Slovakia,Spain,Turkey,UnitedKingdom,UnitedStatesofAmerica	Open to Recruitment	Not Yet Recruiting	25/06/2012	12/11/2015	30	4
CTRI/2015/07/006025	Austria,France,Germany,India,Italy,Poland,Turkey,UnitedStatesofAmerica	Closed to Recruitment of Participants	Closed to Recruitment of Participants	29/09/2014	05/08/2015	200	100
CTRI/2015/05/005794	Argentina,Australia,Austria,Belgium,Brazil,Bulgaria,Canada,Chile,China,Colombia,Croatia,CzechRepublic,Denmark,Finland,France,Germany,Greece,HongKong,Hungary,India,Ireland,Israel,Italy,Japan,Mexico,Netherlands,NewZealand,Norway,Poland,Portugal,RepublicofKorea,Singapore,Slovakia,Slovenia,Spain,Sweden,Taiwan,Thailand,Turkey,UnitedKingdom,UnitedStatesofAmerica	Completed	Completed	08/08/2014	31/08/2015	2502	40
CTRI/2015/05/005763	Argentina,Australia,Austria,Belgium,Brazil,Chile,Colombia,Germany,HongKong,Hungary,India,Italy,Japan,Mexico,NewZealand,Peru,Poland,RepublicofKorea,RussianFederation,Serbia,Singapore,Slovakia,Sweden,Taiwan,Thailand,UnitedStatesofAmerica	Closed to Recruitment of Participants	Closed to Recruitment of Participants	10/12/2014	20/05/2015	6000	100
CTRI/2017/09/009938	Brazil,India,Malawi,SouthAfrica,Uganda,UnitedStatesofAmerica	Closed to Recruitment of Participants	Closed to Recruitment of Participants	11/10/2012	19/06/2015	500	200
CTRI/2015/08/006139	Australia,Bulgaria,Hungary,India,RepublicofKorea,Serbia,Thailand,Turkey,UnitedArabEmirates	Closed to Recruitment of Participants	Closed to Recruitment of Participants	01/09/2015	01/09/2015	336	46
CTRI/2015/07/006007	Austria,Belgium,Bulgaria,China,Croatia,Denmark,Estonia,France,Greece,Hungary,India,Lithuania,Malaysia,Netherlands,Philippines,Poland,RepublicofKorea,Romania,Slovakia,Spain,Turkey,Ukraine,UnitedKingdom,UnitedStatesofAmerica	Open to Recruitment	Not Yet Recruiting	03/04/2013	15/10/2015	168	45
CTRI/2015/10/006265	Belgium,Canada,CzechRepublic,France,Germany,Greece,India,Italy,Malaysia,Philippines,Slovakia,Spain,UnitedStatesofAmerica	Open to Recruitment	Open to Recruitment	15/07/2015	01/11/2015	550	80
CTRI/2016/03/006718	Algeria,Austria,China,CzechRepublic,France,Greece,HongKong,Hungary,India,Italy,Malaysia,RussianFederation,Singapore,Slovakia,Spain,Taiwan,Thailand,Ukraine,UnitedKingdom	Open to Recruitment	Open to Recruitment	13/01/2015	02/05/2016	255	80
CTRI/2015/10/006238	Argentina,Australia,Austria,Belgium,Brazil,Bulgaria,Canada,China,Colombia,Croatia,CzechRepublic,Denmark,Finland,France,Germany,Greece,Guatemala,Hungary,India,Israel,Italy,Japan,Mexico,Netherlands,Norway,Peru,Philippines,Poland,Portugal,RepublicofKorea,Romania,RussianFederation,Singapore,Slovakia,SouthAfrica,Spain,Sweden,Switzerland,Taiwan,UnitedKingdom,UnitedStatesofAmerica	Completed	Completed	10/05/2014	02/06/2016	4300	170
CTRI/2015/10/006260	Austria,Canada,CzechRepublic,France,Germany,India,Poland,Slovakia,Taiwan,UnitedStatesofAmerica	Open to Recruitment	Open to Recruitment	13/10/2014	01/11/2015	550	80
CTRI/2015/10/006331	Canada,China,CzechRepublic,France,Greece,HongKong,Hungary,India,Malaysia,Philippines,Romania,Singapore,Slovakia,SouthAfrica,Spain,Taiwan,Tunisia,UnitedKingdom,UnitedStatesofAmerica	Other (Terminated)	Other (Terminated)	01/09/2015	01/11/2015	550	80
CTRI/2016/07/007068	China,India,Malaysia,Philippines,Thailand	Open to Recruitment	Open to Recruitment	21/07/2016	21/07/2016	600	130
CTRI/2016/06/007016	Argentina,Australia,Austria,Belgium,Brazil,Bulgaria,Canada,Chile,China,Colombia,CzechRepublic,Denmark,France,Germany,Greece,HongKong,India,Israel,Italy,Japan,Lebanon,Mexico,Netherlands,Peru,Portugal,RepublicofKorea,Romania,RussianFederation,Singapore,SouthAfrica,Spain,Sweden,Taiwan,Thailand,Turkey,UnitedArabEmirates,UnitedKingdom,UnitedStatesofAmerica	Closed to Recruitment of Participants	Closed to Recruitment of Participants	23/07/2015	26/07/2016	560	30
CTRI/2015/12/006461	Argentina,Australia,Brazil,Bulgaria,Canada,CzechRepublic,Hungary,India,Mexico,Peru,Philippines,Poland,Romania,RussianFederation,Slovakia,Spain,Sweden,Thailand,Ukraine,UnitedStatesofAmerica,VietNam	Closed to Recruitment of Participants	Closed to Recruitment of Participants	01/07/2014	06/01/2016	1425	100
CTRI/2015/12/006412	Argentina,Brazil,Bulgaria,Canada,Colombia,CzechRepublic,DemocraticPeople'sRepublicofKorea,Germany,Hungary,India,Mexico,Peru,Philippines,Poland,Romania,RussianFederation,Slovakia,Spain,Taiwan,Thailand,Turkey,Ukraine,UnitedStatesofAmerica,VietNam	Completed	Completed	26/06/2014	06/01/2016	2600	200
CTRI/2016/07/007090	Brazil,Bulgaria,Canada,Denmark,Egypt,France,Hungary,India,Israel,Italy,NewZealand,Poland,SouthAfrica,UnitedKingdom,UnitedStatesofAmerica	Open to Recruitment	Open to Recruitment	28/07/2015	10/08/2016	9000	1500
CTRI/2015/11/006380	India,RussianFederation	Completed	Completed	02/12/2015	02/12/2015	120	100
CTRI/2015/12/006437	Algeria,India,Lebanon,Malaysia,SouthAfrica,UnitedArabEmirates	Open to Recruitment	Open to Recruitment	04/01/2016	04/01/2016	357	105
CTRI/2016/05/006966	Argentina,Brazil,CzechRepublic,Hungary,India,Israel,Italy,Mexico,Norway,Poland,RussianFederation,Slovakia,SouthAfrica,Turkey,UnitedKingdom,UnitedStatesofAmerica	Closed to Recruitment of Participants	Closed to Recruitment of Participants	11/01/2016	16/03/2016	1000	80
CTRI/2016/01/006522	Argentina,Australia,Brazil,Bulgaria,Chile,Croatia,CzechRepublic,France,Germany,Greece,HongKong,Hungary,India,Italy,Japan,Malaysia,Netherlands,Peru,Philippines,Poland,Romania,RussianFederation,Slovakia,SouthAfrica,Spain,Taiwan,Thailand,Turkey,Ukraine,UnitedStatesofAmerica	Closed to Recruitment of Participants	Closed to Recruitment of Participants	21/05/2015	22/02/2016	798	80
CTRI/2016/05/006917	Bulgaria,Canada,Croatia,Finland,Germany,Greece,HongKong,India,Ireland,Latvia,Lithuania,Portugal,Romania,Slovakia,Spain,UnitedKingdom,UnitedStatesofAmerica	Completed	Completed	06/01/2016	11/05/2016	1196	130
CTRI/2018/02/011670	Argentina,Brazil,France,Germany,India,Israel,Japan,Mexico,Romania,RussianFederation,SouthAfrica,Turkey,Ukraine,UnitedKingdom,UnitedStatesofAmerica	Closed to Recruitment of Participants	Other (Terminated)	15/02/2016	Date Missing	1852	150
CTRI/2015/12/006420	Argentina,Australia,Brazil,Bulgaria,Canada,Chile,China,Colombia,CzechRepublic,Egypt,France,Germany,Guatemala,Hungary,India,Italy,Japan,Lithuania,Malaysia,Mexico,NewZealand,Philippines,Poland,RepublicofKorea,Romania,RussianFederation,Serbia,Slovakia,SouthAfrica,Spain,Taiwan,Ukraine,UnitedKingdom,UnitedStatesofAmerica	Closed to Recruitment of Participants	Closed to Recruitment of Participants	21/02/2014	14/12/2015	3700	200
CTRI/2015/11/006379	India,UnitedStatesofAmerica	Completed	Not Yet Recruiting	08/11/2013	02/12/2015	850	600
CTRI/2016/09/007279	Argentina,Canada,CzechRepublic,Greece,India,Israel,Italy,Japan,Malaysia,Mexico,Netherlands,Panama,RussianFederation,Serbia,Slovakia,SouthAfrica,Spain,Taiwan,UnitedStatesofAmerica	Open to Recruitment	Open to Recruitment	03/12/2015	01/10/2016	846	210
CTRI/2016/01/006490	Australia,Belgium,China,Germany,HongKong,India,RussianFederation,Singapore,Thailand,Ukraine	Closed to Recruitment of Participants	Closed to Recruitment of Participants	17/08/2015	15/01/2016	1066	212
CTRI/2016/09/007301	Austria,Brazil,Germany,India,Ireland,Slovenia,Turkey,Ukraine	Closed to Recruitment of Participants	Closed to Recruitment of Participants	03/03/2016	23/09/2016	70	15
CTRI/2016/06/007031	Austria,Bulgaria,Canada,Germany,India,Israel,Italy,Japan,RussianFederation,Serbia,Taiwan,UnitedStatesofAmerica	Completed	Completed	04/05/2016	11/07/2016	999	100
CTRI/2016/06/007059	Argentina,Bulgaria,China,CzechRepublic,Egypt,Germany,Guatemala,Hungary,India,Ireland,Japan,Mexico,Poland,RepublicofKorea,Romania,RussianFederation,Slovakia,SouthAfrica,UnitedKingdom	Open to Recruitment	Open to Recruitment	29/12/2015	15/07/2016	2800	450
CTRI/2017/09/009699	Australia,India,Mexico,SaudiArabia,UnitedStatesofAmerica	Open to Recruitment	Open to Recruitment	22/08/2013	10/04/2015	216	150
CTRI/2016/02/006600	India,RussianFederation	Completed	Completed	09/02/2016	02/02/2016	120	100
CTRI/2016/02/006632	India,RussianFederation	Completed	Completed	25/02/2016	18/02/2016	120	100
CTRI/2016/08/007183	Austria,Belgium,Bulgaria,China,Croatia,CzechRepublic,Denmark,Estonia,Finland,France,Germany,Greece,Hungary,India,Israel,Italy,Lithuania,Malaysia,Netherlands,Philippines,Poland,Portugal,RepublicofKorea,Romania,Serbia,Singapore,Slovakia,SouthAfrica,Spain,Taiwan,Thailand,Turkey,Ukraine,UnitedKingdom,UnitedStatesofAmerica	Open to Recruitment	Open to Recruitment	21/02/2012	17/06/2016	400	75
CTRI/2016/02/006617	Australia,Belgium,Canada,China,Denmark,France,Germany,Greece,India,Ireland,Israel,Italy,Japan,Netherlands,Poland,Portugal,Spain,Switzerland,UnitedKingdom,UnitedStatesofAmerica	Open to Recruitment	Open to Recruitment	30/11/2015	01/03/2016	520	30
CTRI/2016/09/007312	Canada,India,Latvia,Lebanon,RussianFederation,Serbia,Turkey,UnitedStatesofAmerica	Closed to Recruitment of Participants	Closed to Recruitment of Participants	28/03/2016	28/09/2016	1994	200
CTRI/2016/09/007293	Belgium,Brazil,Canada,China,France,Germany,Hungary,India,Israel,Italy,Japan,Luxembourg,Netherlands,Portugal,RepublicofKorea,Singapore,Spain,Sweden,Taiwan,Turkey,UnitedKingdom,UnitedStatesofAmerica	Open to Recruitment	Not Yet Recruiting	31/03/2016	30/11/2016	150	5
CTRI/2016/09/007269	India,UnitedStatesofAmerica	Open to Recruitment	Open to Recruitment	24/11/2015	07/11/2016	150	70
CTRI/2016/06/007062	Argentina,Australia,Austria,Belgium,Brazil,Bulgaria,Canada,Chile,Colombia,Croatia,Denmark,Estonia,Finland,France,Germany,Greece,Hungary,India,Ireland,Israel,Italy,Japan,Jordan,Latvia,Lebanon,Lithuania,Luxembourg,Mexico,Netherlands,Norway,Peru,Philippines,Poland,Portugal,Romania,RussianFederation,Slovakia,Slovenia,SouthAfrica,Spain,Switzerland,Thailand,UnitedArabEmirates,UnitedKingdom,VietNam	Open to Recruitment	Open to Recruitment	08/12/2015	30/06/2016	3155	600
CTRI/2016/09/007234	Australia,Austria,Belgium,Brazil,Bulgaria,Canada,Colombia,CzechRepublic,France,Germany,Greece,Hungary,India,Italy,Lebanon,Malaysia,Netherlands,NewZealand,Poland,Portugal,RepublicofKorea,Romania,RussianFederation,Spain,Switzerland,Taiwan,Thailand,Turkey,UnitedKingdom,UnitedStatesofAmerica	Open to Recruitment	Open to Recruitment	25/10/2015	15/09/2016	300	30
CTRI/2016/05/006969	Argentina,Egypt,India,Kenya,Nigeria,Singapore,SouthAfrica,Thailand,Uganda,UnitedKingdom	Open to Recruitment	Completed	07/07/2015	01/06/2016	30000	7100
CTRI/2016/05/006967	Algeria,China,HongKong,India,Taiwan,Turkey,Ukraine	Completed	Completed	19/10/2015	27/06/2016	426	50
CTRI/2017/03/007985	Bulgaria,CzechRepublic,Estonia,Finland,Germany,India,Israel,Italy,Japan,Latvia,Lithuania,Poland,RussianFederation,Serbia,Turkey,Ukraine,UnitedStatesofAmerica	Closed to Recruitment of Participants	Closed to Recruitment of Participants	04/05/2016	07/03/2017	750	150
CTRI/2016/05/006970	DemocraticRepublicoftheCongo,Guatemala,India,Kenya,Pakistan,Zambia	Open to Recruitment	Open to Recruitment	25/03/2016	01/06/2016	11920	4180
CTRI/2017/09/009594	Bangladesh,Cambodia,DemocraticRepublicoftheCongo,India,Myanmar,Thailand,VietNam	Open to Recruitment	Open to Recruitment	13/08/2015	12/06/2016	1560	120
CTRI/2016/07/007105	Australia,Belgium,India,NewZealand,RussianFederation,UnitedStatesofAmerica	Closed to Recruitment of Participants	Closed to Recruitment of Participants	07/10/2015	01/08/2016	100	30
CTRI/2016/11/007469	India,UnitedKingdom	Open to Recruitment	Not Yet Recruiting	08/10/2015	15/12/2016	9920	1650
CTRI/2017/01/007695	Brazil,China,India,SouthAfrica	Open to Recruitment	Open to Recruitment	05/12/2016	18/01/2017	450	45
CTRI/2017/01/007722	Australia,Belgium,Bulgaria,CzechRepublic,Estonia,Hungary,Iceland,India,Italy,Latvia,Malaysia,NewZealand,Poland,RepublicofKorea,Romania,RussianFederation,Serbia,Singapore,Slovakia,SouthAfrica,Taiwan,Turkey,Ukraine	Open to Recruitment	Not Yet Recruiting	07/12/2016	20/02/2017	459	24
CTRI/2017/03/007979	India,Israel,Kuwait,Lebanon,Turkey	Completed	Completed	23/02/2017	11/03/2017	236	150
CTRI/2017/11/010315	Algeria,Argentina,Brazil,Bulgaria,Canada,Chile,China,Colombia,CzechRepublic,Egypt,Greece,India,Israel,Italy,Lebanon,Malaysia,Mexico,Morocco,Peru,Philippines,Poland,Romania,Slovakia,Spain,Taiwan,Thailand,Tunisia,Ukraine	Open to Recruitment	Not Yet Recruiting	30/12/2016	01/12/2017	345	100
CTRI/2017/07/009000	Argentina,Bulgaria,Chile,Colombia,Estonia,Germany,Hungary,India,Italy,Japan,Latvia,Lithuania,Malaysia,Peru,Philippines,Poland,RepublicofKorea,Romania,RussianFederation,Slovakia,SouthAfrica,Sweden,Thailand,VietNam	Open to Recruitment	Open to Recruitment	15/03/2017	30/04/2017	1000	200
CTRI/2017/01/007711	India,RussianFederation	Not Applicable	Not Yet Recruiting	Date Missing	26/01/2017	150	150
CTRI/2017/01/007650	Algeria,CzechRepublic,India,RussianFederation,Serbia,Turkey,UnitedStatesofAmerica	Completed	Completed	20/09/2016	09/01/2017	528	80
CTRI/2017/09/009772	Brazil,China,Haiti,India,Kenya,Malawi,Peru,SouthAfrica,Spain,Thailand,Uganda,UnitedStatesofAmerica,VietNam,Zimbabwe	Open to Recruitment	Open to Recruitment	14/01/2016	09/06/2017	2500	100
CTRI/2017/03/008142	India,RussianFederation	Not Applicable	Completed	Date Missing	29/03/2017	86	66
CTRI/2017/06/008909	Argentina,Australia,Austria,Belgium,Brazil,Bulgaria,Canada,Colombia,CzechRepublic,Denmark,Estonia,France,Germany,Greece,HongKong,Hungary,India,Ireland,Italy,Malaysia,Mexico,Netherlands,NewZealand,Philippines,Poland,Portugal,RepublicofKorea,Romania,RussianFederation,Singapore,SouthAfrica,Spain,Sweden,Taiwan,Thailand,Turkey,Ukraine,UnitedKingdom,UnitedStatesofAmerica,VietNam	Open to Recruitment	Open to Recruitment	27/09/2016	05/07/2017	4500	177
CTRI/2017/08/009474	Argentina,Australia,Belgium,Brazil,Bulgaria,Canada,Chile,Colombia,CzechRepublic,France,Germany,HongKong,Hungary,India,Ireland,Israel,Italy,Japan,Malaysia,Mexico,Netherlands,NewZealand,Peru,Poland,Romania,RussianFederation,Serbia,Singapore,Slovakia,SouthAfrica,Spain,Switzerland,Taiwan,Thailand,Ukraine,UnitedKingdom	Open to Recruitment	Open to Recruitment	24/04/2017	11/10/2017	1200	250
CTRI/2017/04/008421	Bangladesh,India	Not Yet Recruiting	Not Yet Recruiting	20/06/2017	20/06/2017	110	80
CTRI/2017/04/008362	India,RussianFederation	Not Yet Recruiting	Not Yet Recruiting	20/04/2017	20/04/2017	244	194
CTRI/2017/05/008638	India,RepublicofKorea,Singapore,Taiwan	Open to Recruitment	Not Yet Recruiting	11/01/2017	29/05/2017	500	120
CTRI/2017/11/010451	Australia,Austria,Canada,CzechRepublic,Denmark,Germany,Hungary,India,Israel,Italy,Other,Philippines,Poland,Portugal,Slovakia,Spain,Taiwan,UnitedKingdom,UnitedStatesofAmerica	Open to Recruitment	Not Yet Recruiting	15/02/2017	15/12/2017	460	65
CTRI/2017/11/010690	Algeria,Belgium,Brazil,Bulgaria,Canada,China,Colombia,CzechRepublic,Denmark,Germany,India,Ireland,Italy,Kazakhstan,Luxembourg,Mexico,Peru,Poland,Portugal,Romania,Slovakia,Spain,Switzerland,UnitedKingdom,VietNam	Open to Recruitment	Not Yet Recruiting	25/07/2017	15/12/2017	441	40
CTRI/2017/09/009734	Argentina,Australia,Brazil,Canada,China,Colombia,CzechRepublic,Germany,Hungary,India,Italy,Japan,Mexico,Netherlands,Poland,RepublicofKorea,Romania,Singapore,SouthAfrica,Spain,UnitedKingdom,UnitedStatesofAmerica	Open to Recruitment	Not Yet Recruiting	04/04/2017	14/09/2017	4126	100
CTRI/2017/10/010252	Australia,Belgium,Bulgaria,China,Colombia,Denmark,Egypt,France,Hungary,India,Italy,Lebanon,Malaysia,Mexico,Oman,Panama,Philippines,RussianFederation,Spain,SriLanka,Taiwan,Thailand,Tunisia,Turkey,UnitedArabEmirates,UnitedStatesofAmerica	Open to Recruitment	Not Yet Recruiting	21/10/2015	15/11/2017	240	20
CTRI/2017/09/009748	Argentina,Australia,Austria,Belarus,Belgium,Bulgaria,Canada,Croatia,CzechRepublic,France,Georgia,Germany,Greece,HongKong,Hungary,Iceland,India,Ireland,Israel,Italy,Japan,Malaysia,Mexico,Netherlands,NewZealand,Norway,Poland,Portugal,RepublicofKorea,Romania,RussianFederation,Serbia,Singapore,Slovakia,SouthAfrica,Spain,SriLanka,Sweden,Switzerland,Taiwan,Ukraine,UnitedKingdom,UnitedStatesofAmerica	Open to Recruitment	Open to Recruitment	31/10/2016	06/10/2017	1320	200
CTRI/2017/08/009535	Argentina,Brazil,Canada,China,Denmark,Germany,Hungary,India,Mexico,Peru,Philippines,Poland,RepublicofKorea,Romania,RussianFederation,Spain,Sweden,Ukraine,UnitedKingdom,UnitedStatesofAmerica,VietNam	Open to Recruitment	Open to Recruitment	02/02/2017	11/09/2017	4000	600
CTRI/2017/08/009371	Argentina,Australia,Brazil,Canada,China,CzechRepublic,France,Germany,India,Italy,Japan,Mexico,Netherlands,Poland,RepublicofKorea,Spain,UnitedKingdom,UnitedStatesofAmerica	Open to Recruitment	Not Yet Recruiting	25/04/2017	21/08/2017	2850	150
CTRI/2017/08/009477	Argentina,Australia,Austria,Belarus,Belgium,Bulgaria,Canada,Croatia,CzechRepublic,France,Georgia,Germany,Greece,HongKong,Hungary,Iceland,India,Ireland,Israel,Italy,Japan,Malaysia,Mexico,Netherlands,NewZealand,Norway,Poland,Portugal,RepublicofKorea,Romania,RussianFederation,Serbia,Singapore,Slovakia,SouthAfrica,Spain,SriLanka,Sweden,Switzerland,Taiwan,Ukraine,UnitedKingdom,UnitedStatesofAmerica	Open to Recruitment	Open to Recruitment	17/03/2017	10/12/2017	1000	150
CTRI/2017/07/009119	India,SouthAfrica,Uganda,Zambia	Open to Recruitment	Open to Recruitment	01/07/2016	01/08/2017	1200	450
CTRI/2017/07/009179	India,UnitedKingdom	Not Yet Recruiting	Open to Recruitment	21/08/2017	21/08/2017	166	146
CTRI/2017/08/009359	Argentina,Australia,Belarus,Brazil,Bulgaria,Canada,Chile,Colombia,France,Georgia,Germany,Greece,India,Israel,Italy,Mexico,NewZealand,Poland,RepublicofKorea,Romania,RussianFederation,Serbia,Spain,Taiwan,Turkey,Ukraine,UnitedKingdom,UnitedStatesofAmerica,VietNam	Open to Recruitment	Not Yet Recruiting	26/05/2017	01/10/2017	220	32
CTRI/2017/11/010561	Austria,Belgium,Bulgaria,Canada,CzechRepublic,France,Germany,Greece,Hungary,India,Israel,Italy,Romania,RussianFederation,Spain,Ukraine,UnitedKingdom,UnitedStatesofAmerica	Open to Recruitment	Not Yet Recruiting	05/06/2017	15/12/2017	364	60
CTRI/2017/10/010016	France,Germany,India,Other,Sweden,UnitedKingdom	Open to Recruitment	Not Yet Recruiting	13/10/2008	02/11/2017	1462	60
CTRI/2017/11/010555	Brazil,India,Philippines,SriLanka,Thailand	Open to Recruitment	Open to Recruitment	07/01/2018	02/04/2018	1250	880
CTRI/2017/09/009792	Argentina,Australia,Austria,Bahrain,Bangladesh,Belgium,Bulgaria,Colombia,CzechRepublic,Denmark,Estonia,France,Germany,Hungary,India,Israel,Italy,Japan,Netherlands,Poland,Portugal,RepublicofKorea,SaudiArabia,Serbia,Singapore,Slovenia,Spain,Sweden,Switzerland,UnitedKingdom,VietNam	Open to Recruitment	Open to Recruitment	04/04/2017	15/09/2017	4300	250
CTRI/2017/12/010751	Haiti,India,SouthAfrica	Open to Recruitment	Not Yet Recruiting	01/06/2017	11/12/2017	72	10
CTRI/2018/01/011307	Argentina,Australia,Belgium,Brazil,Bulgaria,Canada,China,CzechRepublic,France,Germany,HongKong,Hungary,India,Italy,Mexico,Peru,Poland,RepublicofKorea,Romania,RussianFederation,SaudiArabia,Slovakia,Spain,Sweden,Taiwan,Thailand,Ukraine,VietNam	Open to Recruitment	Open to Recruitment	15/01/2018	15/01/2018	13000	700
CTRI/2018/03/012421	Australia,Belgium,Brazil,Canada,Colombia,Denmark,Finland,Germany,Guatemala,Hungary,India,Israel,Italy,Mexico,Netherlands,Panama,Poland,Portugal,Romania,RussianFederation,SaudiArabia,Spain,Sweden,Switzerland,UnitedKingdom	Open to Recruitment	Not Yet Recruiting	05/09/2017	12/03/2018	200	30
CTRI/2018/01/011298	Botswana,India,SouthAfrica,Tanzania	Open to Recruitment	Not Yet Recruiting	05/03/2018	01/06/2018	48	5

## Sheet: 631_accepted from 640
CTRI Number	Countries of recruitment	Recruitment status of trial global	Recruitment status of trial India	Date of first enrollment global	Date of first enrollment India	Total sample size	Sample size from India
CTRI/2007/091/000029	Argentina,Australia,India,NewZealand,Singapore	Completed	Completed	01/05/2003	19/02/2009	400	124
CTRI/2007/091/000031	Bangladesh,India,Thailand	Completed	Completed	14/11/2007	Date Missing	240	146
CTRI/2008/091/000001	Argentina,Austria,Belgium,Brazil,Canada,China,Colombia,CzechRepublic,Denmark,Finland,France,Germany,Greece,Guatemala,Hungary,India,Italy,Japan,Lithuania,Netherlands,Peru,Portugal,Singapore,Slovakia,SouthAfrica,Spain,Switzerland,Taiwan,Thailand,Turkey,UnitedKingdom,UnitedStatesofAmerica,Venezuela(BolivarianRepublicof)	Completed	Completed	10/10/2007	01/05/2008	8606	476
CTRI/2008/091/000007	India,Indonesia,Morocco,SouthAfrica,Thailand,Turkey	Completed	Completed	01/10/2007	22/04/2007	72	5
CTRI/2008/091/000014	China,DemocraticPeople'sRepublicofKorea,India	Completed	Completed	02/01/2008	02/01/2008	896	283
CTRI/2008/091/000018	Argentina,Australia,Austria,Belarus,Brazil,Bulgaria,Canada,Chile,Colombia,CostaRica,Croatia,CzechRepublic,Denmark,Egypt,Estonia,Finland,France,Greece,Guatemala,India,Indonesia,Israel,Italy,Lithuania,Malaysia,Mexico,Morocco,Netherlands,NewZealand,Norway,Other,Panama,Peru,Poland,Portugal,RepublicofKorea,RussianFederation,Slovakia,SouthAfrica,Spain,Sweden,Taiwan,Thailand,Turkey,Ukraine,UnitedStateso…	Other (Terminated)	Other (Terminated)	14/12/2007	13/02/2008	9600	94
CTRI/2011/091/000025	Argentina,Australia,Austria,Belgium,BosniaandHerzegovina,Brazil,Bulgaria,Canada,Chile,Colombia,Cyprus,CzechRepublic,Germany,HongKong,Hungary,India,Ireland,Mexico,Norway,Poland,Portugal,RepublicofKorea,Romania,RussianFederation,Serbia,Singapore,Slovakia,SouthAfrica,Spain,Sweden,Taiwan,Thailand,Ukraine,UnitedKingdom	Other (Terminated)	Completed	22/12/2007	Date Missing	720
CTRI/2008/091/000028	DemocraticPeople'sRepublicofKorea,India,Indonesia	Completed	Completed	19/09/2007	29/03/2008	900	23
CTRI/2008/091/000031	Australia,Bulgaria,Finland,Germany,Hungary,India,Italy,Serbia,SouthAfrica,Spain,Switzerland,Turkey,UnitedKingdom	Completed	Completed	12/09/2008	12/09/2008	507	75
CTRI/2008/091/000035	India,SouthAfrica,UnitedArabEmirates	Completed	Completed	23/06/2008	07/08/2008	480	180
CTRI/2008/091/000036	France,India,Poland,Romania,RussianFederation,UnitedStatesofAmerica	Other (Terminated)	Other (Terminated)	18/02/2008	09/01/2008	900	13
CTRI/2008/091/000040	DemocraticPeople'sRepublicofKorea,India	Completed	Completed	16/03/2007	30/03/2007	500	50
CTRI/2008/091/000042	Belgium,Canada,Germany,India	Other (Terminated)	Other (Terminated)	03/12/2007	18/09/2008	630	25
CTRI/2008/091/000071	Belgium,India,Israel,Japan,Mexico,Poland,RepublicofKorea,Romania,RussianFederation,Tunisia,UnitedStatesofAmerica	Completed	Completed	14/05/2008	14/05/2008	361	28
CTRI/2008/091/000176	Bulgaria,CzechRepublic,Egypt,Germany,India,Israel,Japan,Netherlands,RepublicofKorea,Romania,RussianFederation,Taiwan,Thailand,Tunisia,Turkey,UnitedStatesofAmerica	Completed	Completed	25/07/2008	25/07/2008	855	100
CTRI/2008/091/000180	Brazil,Canada,Chile,Egypt,France,Germany,India,Italy,Mexico,RepublicofKorea,RussianFederation,Turkey,UnitedKingdom,UnitedStatesofAmerica	Completed	Completed	08/07/2008	29/07/2008	496	60
CTRI/2008/091/000197	India,UnitedStatesofAmerica	Completed	Completed	25/06/2008	01/09/2008	270	251
CTRI/2008/091/000254	Denmark,India,Norway,Sweden,UnitedKingdom,UnitedStatesofAmerica	Other (Terminated)	Other (Terminated)	21/10/2005	Date Missing	78	0
CTRI/2008/091/000277	India,Indonesia	Completed	Completed	04/06/2008	14/10/2008	3200	316
CTRI/2008/091/000301	Australia,India	Other (Terminated)	Other (Terminated)	10/10/2008	Date Missing	50	50
CTRI/2009/091/000023	Argentina,Brazil,India,SouthAfrica,UnitedStatesofAmerica	Completed	Completed	21/05/2008	01/06/2009	357	42
CTRI/2009/091/000026	Canada,India,RepublicofKorea	Completed	Completed	16/12/2008	21/01/2009	261	41
CTRI/2009/091/000032	India,Indonesia,Thailand	Open to Recruitment		04/02/2009	Date Missing	260	50
CTRI/2009/091/000045	Argentina,Brazil,Chile,Colombia,Guatemala,Hungary,India,Lithuania,Norway,Philippines,Romania,Spain,UnitedKingdom,UnitedStatesofAmerica	Completed	Completed	02/03/2009	12/08/2009	100	22
CTRI/2013/02/003343	Austria,Belarus,Belgium,Bulgaria,China,Croatia,CzechRepublic,Denmark,France,Georgia,Germany,Greece,India,Israel,Italy,Lithuania,Poland,Portugal,Romania,RussianFederation,Slovakia,SouthAfrica,Spain,Switzerland,Ukraine,UnitedKingdom	Open to Recruitment	Completed	23/12/2008	23/04/2009	1300	112
CTRI/2009/091/000061	Argentina,Austria,Belgium,BosniaandHerzegovina,Bulgaria,Canada,Chile,Croatia,CzechRepublic,Estonia,Finland,France,Georgia,Germany,Greece,India,Italy,Lebanon,Mexico,Norway,Poland,Portugal,RepublicofKorea,Romania,SaudiArabia,Serbia,Singapore,Spain,Sweden,Taiwan,Thailand,TheformerYugoslavRepublicofMacedonia,Turkey,UnitedArabEmirates,UnitedKingdom,UnitedStatesofAmerica	Completed	Completed	29/04/2009	12/08/2009	642	71
CTRI/2009/091/000101	Coted'Ivoire,DemocraticRepublicoftheCongo,India,Mali,Mozambique,Senegal,Thailand	Completed	Completed	09/11/2009	20/11/2009	1200	202
CTRI/2009/091/000125	Brazil,Canada,Croatia,Estonia,France,Germany,India,Lithuania,Mexico,Netherlands,Romania,RussianFederation,SouthAfrica,Sweden,Ukraine	Open to Recruitment	Completed	14/05/2009	01/06/2009	792	600
CTRI/2009/091/000141	Argentina,Brazil,Canada,Croatia,CzechRepublic,Denmark,Finland,Germany,HongKong,India,Italy,Malaysia,Mexico,Netherlands,Norway,Philippines,RepublicofKorea,SouthAfrica,Spain,Sweden,Thailand,Ukraine	Completed	Completed	04/05/2009	04/05/2009	860	140
CTRI/2009/091/000147	India,Thailand	Completed	Completed	02/05/2009	02/05/2009	860	140
CTRI/2012/02/002431	Argentina,Australia,Belgium,Croatia,Finland,Germany,India,Lithuania,Mexico,Netherlands,RepublicofKorea,Singapore,Spain,Sweden,Taiwan,Thailand,Ukraine,UnitedStatesofAmerica	Completed	Completed	06/01/2009	25/03/2009	510	60
CTRI/2009/091/000160	Canada,Chile,CzechRepublic,Germany,India,Italy,Spain,Switzerland,UnitedKingdom,UnitedStatesofAmerica	Completed	Completed	19/09/2008	18/02/2010	150	39
CTRI/2009/091/000161	Argentina,DemocraticPeople'sRepublicofKorea,India,Thailand,UnitedStatesofAmerica	Completed	Completed	20/05/2009	13/07/2009	444	70
CTRI/2009/091/000182	Argentina,Bulgaria,Chile,China,Colombia,CostaRica,CzechRepublic,DominicanRepublic,Guatemala,India,Malaysia,Mexico,Peru,Philippines,Romania,RussianFederation,SaudiArabia,Serbia,Slovakia,SouthAfrica,Thailand,Turkey,Ukraine,UnitedStatesofAmerica	Other (Terminated)	Other (Terminated)	01/12/2008	01/05/2009	183	54
CTRI/2009/091/000183	Argentina,Bulgaria,Chile,China,Colombia,CostaRica,CzechRepublic,DominicanRepublic,Guatemala,India,Malaysia,Mexico,Peru,Philippines,Romania,RussianFederation,SaudiArabia,Serbia,Slovakia,SouthAfrica,Thailand,Turkey,Ukraine,UnitedStatesofAmerica	Other (Terminated)	Other (Terminated)	01/07/2010	Date Missing	180	40
CTRI/2009/091/000184	Argentina,Bulgaria,Chile,China,Colombia,CzechRepublic,India,Malaysia,Mexico,Peru,Romania,RussianFederation,Serbia,SouthAfrica,Thailand,Turkey,Ukraine,UnitedStatesofAmerica	Other (Terminated)	Other (Terminated)	01/05/2009	24/08/2009	180	70
CTRI/2009/091/000187	HongKong,India,Japan,Singapore,Taiwan	Closed to Recruitment of Participants	Closed to Recruitment of Participants	15/11/2008	17/01/2009	336	41
CTRI/2009/091/000197	Algeria,Belgium,Canada,Colombia,CzechRepublic,Denmark,Germany,Hungary,India,Israel,Italy,Netherlands,Norway,Poland,RussianFederation,Slovakia,Spain,Sweden,Turkey,UnitedKingdom,Venezuela(BolivarianRepublicof)	Completed	Completed	15/12/2006	07/12/2006	800	33
CTRI/2009/091/000198	Algeria,Belgium,Canada,Colombia,CzechRepublic,Denmark,Germany,Hungary,India,Ireland,Italy,Netherlands,Norway,Poland,RussianFederation,Slovakia,Spain,Sweden,Turkey,UnitedKingdom,Venezuela(BolivarianRepublicof)	Completed	Completed	15/04/2008	18/04/2008	500	14
CTRI/2009/091/000208	India,NewZealand	Completed	Completed	17/10/2008	11/05/2009	150	120
CTRI/2009/091/000216	Argentina,Canada,Germany,India,Italy,Spain,Sweden,Turkey,UnitedStatesofAmerica	Completed	Completed	15/05/2008	17/06/2008	418	64
CTRI/2009/091/000260	Brazil,Canada,Colombia,CzechRepublic,Denmark,Finland,France,Germany,Hungary,India,Italy,Norway,Peru,RussianFederation,Slovakia,Taiwan	Completed	Completed	27/11/2007	11/01/2008	972	131
CTRI/2009/091/000276	Argentina,Australia,Belgium,Brazil,Canada,China,CzechRepublic,France,Germany,Greece,HongKong,India,Italy,Japan,Mexico,Poland,RussianFederation,SouthAfrica,Spain,Sweden,Taiwan,Thailand,Turkey,UnitedKingdom,UnitedStatesofAmerica	Completed	Completed	31/08/2009	Date Missing	1714	115
CTRI/2009/091/000277	Argentina,Australia,Austria,Belgium,Brazil,Canada,China,Colombia,CostaRica,CzechRepublic,Denmark,Estonia,Finland,France,Germany,Hungary,Iceland,India,Israel,Italy,Latvia,Lithuania,Mexico,Netherlands,NewZealand,Peru,Philippines,Poland,Portugal,Romania,RussianFederation,Slovakia,SouthAfrica,Spain,Sweden,Switzerland,Taiwan,Turkey,UnitedKingdom,Venezuela(BolivarianRepublicof)	Completed	Completed	16/03/2009	09/06/2009	3500	270
CTRI/2009/091/000279	Belgium,Canada,Germany,India,Peru,RussianFederation,Spain,Sweden,Switzerland,UnitedStatesofAmerica	Other (Terminated)	Other (Terminated)	24/04/2009	01/07/2009	72	39
CTRI/2009/091/000319	India,UnitedKingdom,UnitedStatesofAmerica	Closed to Recruitment of Participants	Closed to Recruitment of Participants	08/02/2008	08/02/2008	650	65
CTRI/2009/091/000320	Argentina,Australia,Belgium,Canada,China,Colombia,CostaRica,CzechRepublic,Denmark,Estonia,Finland,France,Germany,Greece,Hungary,Iceland,India,Ireland,Italy,Japan,Latvia,Lithuania,Netherlands,Norway,Peru,Poland,Portugal,RepublicofKorea,Romania,RussianFederation,Slovakia,SouthAfrica,Spain,Switzerland,Taiwan,Thailand,Turkey,UnitedKingdom,UnitedStatesofAmerica,Venezuela(BolivarianRepublicof)	Completed	Completed	15/03/2009	27/05/2009	7041	782
CTRI/2009/091/000335	CzechRepublic,Denmark,Estonia,Germany,Guatemala,India,Italy,Latvia,Lithuania,Poland,Romania,RussianFederation,Slovakia	Completed	Completed	04/05/2009	13/05/2009	490	55
CTRI/2009/091/000336	Canada,CzechRepublic,Finland,India,Italy,Romania,SouthAfrica,Spain,UnitedStatesofAmerica	Completed	Completed	16/11/2007	12/10/2009	336	60
CTRI/2009/091/000362	Argentina,Australia,Belgium,Brazil,Canada,China,France,HongKong,Hungary,India,Malaysia,Netherlands,Poland,Serbia,Singapore,SouthAfrica,Spain,UnitedKingdom,UnitedStatesofAmerica	Other (Terminated)	Other (Terminated)	18/02/2009	12/01/2010	164	40
CTRI/2009/091/000387	Austria,Belgium,Brazil,Canada,CzechRepublic,France,Germany,Greece,India,Italy,Netherlands,Peru,Poland,Portugal,RepublicofKorea,RussianFederation,Singapore,Spain,Switzerland,Thailand,Turkey,UnitedKingdom,UnitedStatesofAmerica	Completed	Completed	01/07/2009	01/09/2009	455	36
CTRI/2009/091/000395	India,Malaysia,RussianFederation,Ukraine,UnitedStatesofAmerica	Completed	Completed	05/03/2009	20/06/2009	250	125
CTRI/2009/091/000412	India,Mexico,UnitedStatesofAmerica	Completed	Completed	22/01/2008	08/04/2008	500	125
CTRI/2009/091/000422	Bulgaria,China,CostaRica,Croatia,ElSalvador,Guatemala,India,Pakistan,Peru,Portugal,Romania,Serbia,Slovakia,Spain	Completed	Completed	12/02/2008	01/07/2008	520	95
CTRI/2009/091/000424	Argentina,Australia,Belgium,Brazil,Canada,Chile,Colombia,Croatia,CzechRepublic,France,Germany,HongKong,Hungary,India,Italy,Malaysia,Mexico,Netherlands,Poland,Portugal,RepublicofKorea,RussianFederation,Serbia,Singapore,Slovakia,Slovenia,SouthAfrica,Spain,Taiwan,Ukraine,UnitedKingdom,UnitedStatesofAmerica	Completed	Completed	11/04/2008	30/08/2008	790	42
CTRI/2009/091/000443	Argentina,Australia,Belgium,Brazil,Bulgaria,Canada,Chile,China,CzechRepublic,DemocraticPeople'sRepublicofKorea,Denmark,Estonia,France,Germany,Greece,HongKong,Hungary,India,Italy,Japan,Mexico,Netherlands,NewZealand,Norway,Pakistan,Peru,Philippines,Poland,Romania,RussianFederation,Slovakia,SouthAfrica,Spain,Sweden,Taiwan,Thailand,Ukraine,UnitedKingdom,UnitedStatesofAmerica	Completed	Completed	09/12/2008	15/04/2009	15500	398
CTRI/2009/091/000459	Argentina,Belgium,Brazil,Bulgaria,Canada,Colombia,CzechRepublic,Finland,France,Germany,Hungary,India,Iraq,Israel,Italy,Philippines,Poland,Romania,Singapore,Slovakia,Spain,Sweden,Taiwan,Turkey	Completed	Completed	18/05/2009	22/05/2009	2126	220
CTRI/2009/091/000477	Brazil,Canada,Chile,CzechRepublic,France,Germany,Greece,HongKong,India,Israel,Italy,Lithuania,NewZealand,Norway,Pakistan,Peru,Portugal,RepublicofKorea,Romania,RussianFederation,SouthAfrica,Spain,Sweden,Taiwan,Ukraine,UnitedKingdom	Completed	Completed	05/01/2008	02/09/2008	450	12
CTRI/2009/091/000478	Argentina,Australia,Austria,Belgium,Brazil,Bulgaria,Canada,Chile,China,Croatia,CzechRepublic,DemocraticPeople'sRepublicofKorea,Denmark,Estonia,France,Germany,Greece,HongKong,Hungary,India,Ireland,Israel,Italy,Japan,Luxembourg,Malaysia,Mexico,Netherlands,NewZealand,Norway,Pakistan,Peru,Philippines,Poland,Portugal,Romania,RussianFederation,Singapore,Slovakia,Slovenia,SouthAfrica,Spain,Sweden,Switze…	Completed	Completed	16/05/2007	02/01/2008	8000	202
CTRI/2009/091/000486	Argentina,Austria,Canada,China,Croatia,CzechRepublic,Estonia,France,Germany,Greece,HongKong,Hungary,India,Italy,Philippines,RussianFederation,Slovakia,Spain,Thailand,UnitedKingdom,UnitedStatesofAmerica	Completed	Completed	12/02/2007	17/09/2007	680	125
CTRI/2009/091/000491	Argentina,Belgium,Brazil,Canada,Chile,China,Colombia,France,Germany,HongKong,Hungary,India,Italy,Japan,Latvia,Lithuania,Mexico,Poland,RepublicofKorea,RussianFederation,Singapore,Slovenia,SouthAfrica,Spain,Taiwan,Thailand,Turkey,Ukraine,UnitedKingdom,UnitedStatesofAmerica	Completed	Completed	11/02/2008	19/07/2008	509	54
CTRI/2009/091/000495	Argentina,Australia,Belgium,Brazil,Canada,Chile,China,Croatia,CzechRepublic,DemocraticPeople'sRepublicofKorea,Denmark,France,Germany,Greece,HongKong,Hungary,India,Israel,Italy,Latvia,Lithuania,Mexico,NewZealand,Peru,Philippines,Poland,RussianFederation,Slovakia,SouthAfrica,Spain,Ukraine,UnitedKingdom,UnitedStatesofAmerica	Completed	Completed	18/08/2006	07/03/2007	3000	150
CTRI/2009/091/000497	DemocraticPeople'sRepublicofKorea,India	Other (Terminated)	Other (Terminated)	08/08/2007	Date Missing	1800
CTRI/2009/091/000498	Argentina,Brazil,Canada,Chile,China,Estonia,HongKong,Hungary,India,Israel,Italy,Mexico,Netherlands,Peru,Poland,RepublicofKorea,RussianFederation,Taiwan,Thailand,Turkey,Ukraine,UnitedStatesofAmerica	Completed	Completed	16/06/2008	29/07/2009	410	40
CTRI/2009/091/000500	Canada,DemocraticPeople'sRepublicofKorea,France,Hungary,India,Israel,Malaysia,Mexico,Pakistan,Peru,Poland,RussianFederation,Singapore,Thailand,UnitedKingdom,UnitedStatesofAmerica	Completed	Completed	24/07/2006	06/10/2006	180	60
CTRI/2009/091/000501	Argentina,India,Malaysia,Peru,Philippines,Romania,Ukraine,UnitedStatesofAmerica	Other (Terminated)	Other (Terminated)	07/03/2009	Date Missing	450	90
CTRI/2009/091/000511	India,Thailand	Completed	Completed	15/08/2006	10/08/2009	800	2
CTRI/2011/08/001941	Argentina,Australia,Belgium,Brazil,Bulgaria,Canada,Chile,China,Colombia,Croatia,CzechRepublic,Denmark,Egypt,France,Germany,Greece,Hungary,India,Israel,Italy,Japan,Latvia,Lithuania,Malaysia,Mexico,Morocco,Netherlands,NewZealand,Philippines,Poland,Portugal,RepublicofKorea,Romania,RussianFederation,Serbia,Slovakia,Spain,Sweden,Thailand,Tunisia,Turkey,Ukraine,UnitedKingdom,UnitedStatesofAmerica	Completed	Completed	26/11/2008	10/03/2009	15527	2000
CTRI/2009/091/000519	Canada,France,Hungary,India,Netherlands,Peru,Spain,UnitedKingdom,UnitedStatesofAmerica	Completed	Completed	16/11/2006	19/02/2007	100	40
CTRI/2009/091/000528	Australia,Belgium,Brazil,Greece,Hungary,India,Latvia,NewZealand,Singapore,UnitedKingdom	Completed	Completed	03/04/2009	27/07/2009	330	60
CTRI/2009/091/000550	Belarus,Brazil,Canada,Chile,China,Colombia,Egypt,India,Lithuania,Mexico,Peru,RussianFederation,SouthAfrica,Turkey,Ukraine,UnitedStatesofAmerica	Completed	Completed	10/07/2008	07/10/2008	454	29
CTRI/2009/091/000552	Argentina,Australia,Canada,Chile,DominicanRepublic,Germany,Guatemala,Hungary,India,Israel,Italy,Latvia,Lithuania,Malaysia,Mexico,NewZealand,Other,Peru,Philippines,Poland,RussianFederation,Singapore,SouthAfrica,Spain,Taiwan,Thailand,Ukraine,UnitedKingdom,UnitedStatesofAmerica	Completed	Completed	06/04/2009	20/09/2009	2445	400
CTRI/2009/091/000561	Argentina,Australia,Austria,Belgium,Bulgaria,Canada,Chile,China,CzechRepublic,Estonia,Finland,France,Germany,Greece,HongKong,Hungary,India,Israel,Italy,Latvia,Lithuania,Malaysia,Mexico,Netherlands,Philippines,Poland,Portugal,RepublicofKorea,Romania,RussianFederation,Serbia,SouthAfrica,Spain,Sweden,Taiwan,Thailand,Ukraine,UnitedKingdom,UnitedStatesofAmerica	Closed to Recruitment of Participants	Closed to Recruitment of Participants	17/10/2008	02/09/2009	1430	200
CTRI/2009/091/000562	China,India,Indonesia,Thailand	Completed	Completed	10/07/2009	18/12/2009	1150	180
CTRI/2009/091/000565	Australia,Austria,Brazil,Canada,China,France,Germany,Greece,India,Ireland,Italy,Japan,Other,Poland,RepublicofKorea,RussianFederation,Singapore,Slovakia,Spain,Sweden,UnitedKingdom,UnitedStatesofAmerica	Closed to Recruitment of Participants	Closed to Recruitment of Participants	01/09/2008	02/05/2009	650	50
CTRI/2011/091/000575	Australia,Brazil,Bulgaria,Canada,Colombia,CzechRepublic,Greece,India,Japan,Mexico,Other,Poland,RepublicofKorea,Ukraine,UnitedStatesofAmerica	Completed	Completed	01/03/2009	11/08/2009	750	72
CTRI/2009/091/000580	India,Philippines,RepublicofKorea,Taiwan	Completed	Completed	31/07/2009	04/09/2009	240	72
CTRI/2009/091/000583	Argentina,Australia,Austria,Brazil,Canada,Chile,China,Colombia,Finland,Germany,HongKong,Hungary,India,Italy,Mexico,Netherlands,Peru,RepublicofKorea,RussianFederation,Singapore,SouthAfrica,Spain,Sweden,Taiwan,UnitedKingdom,UnitedStatesofAmerica	Completed	Completed	18/01/2006	26/07/2007	570	22
CTRI/2009/091/000942	Australia,Bahamas,Belarus,Belgium,Bulgaria,Canada,China,Croatia,France,Germany,HongKong,Hungary,India,Israel,Italy,Japan,Latvia,Lithuania,Malaysia,Malta,Poland,Portugal,RepublicofKorea,Romania,Serbia,Singapore,SouthAfrica,Spain,Switzerland,Taiwan,Turkey,Ukraine,UnitedKingdom,UnitedStatesofAmerica	Completed	Completed	24/09/2009	29/01/2010	480	57
CTRI/2009/091/000593	Belgium,Canada,China,HongKong,India,Poland,RepublicofKorea,Ukraine,UnitedStatesofAmerica	Completed	Completed	01/09/2007	19/09/2008	115	20
CTRI/2009/091/000596	Brazil,Bulgaria,Chile,Colombia,CzechRepublic,DominicanRepublic,Germany,India,Malaysia,Mexico,Philippines,Poland,RussianFederation,Ukraine,UnitedStatesofAmerica	Completed	Completed	09/02/2009	24/08/2009	500	100
CTRI/2009/091/000603	Brazil,Colombia,CzechRepublic,Hungary,India,Peru,RepublicofKorea,Slovakia,UnitedStatesofAmerica	Completed	Completed	13/07/2009	21/08/2009	1500	223
CTRI/2009/091/000607	Argentina,Belarus,Belgium,Brazil,Bulgaria,Chile,CzechRepublic,Estonia,France,Hungary,India,Italy,Peru,Poland,RussianFederation,Serbia,SouthAfrica,Spain,Switzerland,Taiwan,Ukraine,UnitedKingdom	Completed	Completed	06/05/2009	01/09/2009	764	136
CTRI/2009/091/000652	India,Thailand	Completed	Completed	19/05/2006	09/11/2005	1574	120
CTRI/2009/091/000675	Canada,India,Mexico,UnitedStatesofAmerica	Completed	Completed	20/08/2008	Date Missing	510	174
CTRI/2009/091/000686	India,Thailand	Completed	Completed	01/04/2008	Date Missing	2554	125
CTRI/2009/091/000703	Chile,China,Colombia,CzechRepublic,India,Japan,Other,Philippines,RussianFederation,UnitedStatesofAmerica	Completed	Completed	23/01/2007	23/12/2009	200	18
CTRI/2009/091/000704	Argentina,Australia,Austria,Belgium,BosniaandHerzegovina,Brazil,Bulgaria,Canada,Chile,China,Colombia,CostaRica,Croatia,CzechRepublic,Denmark,DominicanRepublic,Finland,France,Germany,Greece,Hungary,India,Ireland,Israel,Italy,Malaysia,Mexico,NewZealand,Other,Philippines,Poland,RepublicofKorea,Romania,RussianFederation,Slovakia,Spain,Sweden,Taiwan,Thailand,Turkey,Ukraine,UnitedKingdom,UnitedStatesof…	Open to Recruitment	Open to Recruitment	01/02/2007	03/04/2010	4000	150
CTRI/2014/08/004922	Bulgaria,India,Peru,Romania,UnitedStatesofAmerica	Open to Recruitment	Closed to Recruitment of Participants	25/08/2009	12/08/2009	171	60
CTRI/2009/091/000743	France,Germany,Greece,India,Israel,Italy,Spain,Switzerland	Completed	Completed	03/09/2009	Date Missing	11	0
CTRI/2009/091/000752	CzechRepublic,France,Germany,India,Poland,Romania,RussianFederation,SouthAfrica,Ukraine,UnitedStatesofAmerica	Completed	Completed	11/06/2009	19/01/2010	460	320
CTRI/2009/091/000790	Austria,Belarus,Belgium,Brazil,Canada,Chile,Denmark,France,Germany,Greece,India,Israel,Italy,Netherlands,Peru,Poland,Portugal,RepublicofKorea,RussianFederation,SaudiArabia,Spain,Sweden,Switzerland,UnitedKingdom,UnitedStatesofAmerica	Completed	Completed	30/09/2008	20/05/2010	315	18
CTRI/2009/091/000807	Argentina,Brazil,Canada,Chile,Colombia,CzechRepublic,Denmark,Estonia,France,Germany,Hungary,India,Israel,Italy,Malaysia,Mexico,Netherlands,Poland,Romania,RussianFederation,SouthAfrica,Sweden,Taiwan,Ukraine,UnitedStatesofAmerica	Completed	Completed	15/01/2010	28/08/2010	450	53
CTRI/2009/091/000817	Belgium,China,France,India,Mexico,RussianFederation,UnitedStatesofAmerica	Completed	Completed	01/08/2006	05/12/2006	137	28
CTRI/2009/091/000862	Bulgaria,Germany,India,Romania	Completed	Completed	13/10/2009	01/01/2010	500	220
CTRI/2009/091/000872	Bulgaria,CzechRepublic,Hungary,India,Mexico,Poland,RepublicofKorea,Thailand,UnitedStatesofAmerica	Open to Recruitment	Open to Recruitment	01/07/2006	22/12/2009	284	80
CTRI/2009/091/000883	Argentina,Austria,Belgium,Brazil,Canada,Chile,Colombia,CzechRepublic,Denmark,Ecuador,Finland,France,Germany,Greece,Guatemala,Hungary,India,Israel,Italy,Mexico,Netherlands,Norway,Panama,Peru,Poland,Portugal,Romania,RussianFederation,Slovakia,SouthAfrica,Spain,Switzerland,Turkey,UnitedKingdom	Completed	Completed	22/10/2009	03/12/2010	3500	100
CTRI/2009/091/000890	Austria,CzechRepublic,France,Germany,India,Italy,Poland,RussianFederation,Slovakia,UnitedKingdom,UnitedStatesofAmerica	Completed	Completed	19/02/2009	11/03/2010	200	10
CTRI/2009/091/000901	Canada,India,UnitedStatesofAmerica	Completed	Completed	06/01/2009	06/01/2010	150	26
CTRI/2009/091/000905	CzechRepublic,India,Italy,Poland,Slovakia,Spain,UnitedKingdom	Completed	Completed	22/06/2006	29/09/2009	200	12
CTRI/2009/091/000909	Brazil,France,Germany,Hungary,India,Italy,Malaysia,Mexico,Portugal,RussianFederation,Spain,Taiwan,UnitedKingdom,UnitedStatesofAmerica	Completed	Completed	12/11/2009	27/01/2009	47	12
CTRI/2009/091/000912	Australia,Brazil,Chile,CzechRepublic,Germany,Hungary,India,Mexico,Peru,Poland,Romania,RussianFederation,SouthAfrica,Spain,Turkey,UnitedStatesofAmerica	Completed	Completed	15/10/2009	28/07/2010	120	13
CTRI/2009/091/000950	Canada,Croatia,Estonia,France,Germany,India,Lithuania,Mexico,Netherlands,Romania,RussianFederation,Sweden,Tunisia,Ukraine	Completed	Completed	15/09/2009	26/11/2009	700	188
CTRI/2009/091/000952	Bulgaria,Croatia,Hungary,India,Philippines,RepublicofKorea,Romania,RussianFederation,Serbia,Slovakia,Taiwan,Ukraine,UnitedStatesofAmerica	Completed	Completed	29/07/2009	14/12/2009	450	75
CTRI/2009/091/000983	Austria,Denmark,Hungary,India	Completed	Completed	30/11/2009	09/12/2009	350	210
CTRI/2009/091/001015	Bulgaria,Hungary,India,Poland,Romania	Completed	Completed	14/04/2010	15/06/2010	260	140
CTRI/2009/091/001024	Belgium,Brazil,France,Hungary,India,Italy,Spain,UnitedKingdom,UnitedStatesofAmerica	Completed	Completed	09/06/2008	04/03/2009	300	50
CTRI/2009/091/001040	India,UnitedStatesofAmerica	Completed	Completed	27/10/2009	10/03/2010	185	120
CTRI/2009/091/001081	France,India,Philippines,UnitedStatesofAmerica	Completed	Completed	03/11/2009	04/02/2010	290	140
CTRI/2010/091/000022	Croatia,France,India,Poland,RepublicofKorea,SouthAfrica,Sweden,Turkey,UnitedStatesofAmerica	Completed	Completed	11/01/2010	Date Missing	450	120
CTRI/2010/091/000046	Argentina,Australia,Austria,Belgium,Brazil,Bulgaria,Canada,Chile,Colombia,CostaRica,Croatia,CzechRepublic,Denmark,Egypt,Finland,France,Germany,Greece,Guatemala,HongKong,Hungary,India,Israel,Italy,Japan,Kuwait,Latvia,Lithuania,Malaysia,Mexico,Netherlands,NewZealand,Other,Panama,Peru,Philippines,Poland,Portugal,Qatar,RepublicofKorea,Romania,RussianFederation,SaudiArabia,Serbia,Slovakia,SouthAfrica,…	Completed	Completed	16/10/2009	04/03/2010	5400	400
CTRI/2010/091/000056	India,Thailand	Completed	Suspended	07/05/2009	Date Missing	16000	2000
CTRI/2010/091/000063	Canada,Estonia,Germany,Hungary,India,Poland,Portugal,Romania,RussianFederation,UnitedKingdom,UnitedStatesofAmerica	Completed	Completed	07/08/2009	13/04/2010	750	225
CTRI/2010/091/000073	Denmark,Finland,Germany,India,Italy,Mexico,Netherlands,RussianFederation,SouthAfrica,Spain,Ukraine,UnitedStatesofAmerica	Completed	Completed	14/12/2009	18/02/2010	240	39
CTRI/2010/091/000078	Belarus,Colombia,Hungary,India,Lithuania,Peru,Romania	Completed	Completed	03/09/2009	22/03/2010	650	168
CTRI/2010/091/000098	Colombia,India,Lithuania,Romania	Completed	Completed	08/10/2009	23/03/2010	400	152
CTRI/2010/091/000110	Argentina,Belgium,Brazil,Bulgaria,Canada,Chile,China,Colombia,CzechRepublic,Denmark,Ecuador,Estonia,Finland,France,Germany,Guatemala,HongKong,Hungary,Iceland,India,Israel,Italy,Latvia,Lithuania,Malaysia,Mexico,Netherlands,Panama,Peru,Philippines,Poland,RepublicofKorea,Romania,RussianFederation,Singapore,Slovakia,SouthAfrica,Spain,Sweden,Taiwan,Thailand,Turkey,UnitedKingdom,UnitedStatesofAmerica,V…	Completed	Completed	15/12/2009	23/04/2010	7980	800
CTRI/2010/091/000132	Argentina,Armenia,Australia,Austria,Belarus,Belgium,Brazil,Bulgaria,Canada,China,Croatia,CzechRepublic,Denmark,Estonia,Finland,France,Georgia,Germany,Greece,Hungary,India,Ireland,Italy,Kazakhstan,Latvia,Lithuania,Malaysia,Mexico,Norway,Philippines,Poland,Portugal,RepublicofKorea,Romania,RussianFederation,Serbia,Singapore,Slovakia,Slovenia,SouthAfrica,Spain,Sweden,Switzerland,Taiwan,Thailand,Thefo…	Completed	Completed	25/09/2009	14/06/2010	16850	300
CTRI/2010/091/000140	India,UnitedStatesofAmerica	Completed	Completed	09/02/2010	20/03/2010	320	160
CTRI/2010/091/000153	DemocraticPeople'sRepublicofKorea,India,Japan,Philippines,Poland,RussianFederation,Taiwan,Ukraine,VietNam	Completed	Completed	28/01/2010	15/03/2010	1260	200
CTRI/2010/091/000158	Belgium,Estonia,France,Hungary,India,Italy,Latvia,Poland,Spain,UnitedKingdom,UnitedStatesofAmerica	Completed	Completed	01/11/2007	10/07/2010	204	60
CTRI/2010/091/000160	Australia,Brazil,Bulgaria,Canada,CzechRepublic,Denmark,Estonia,France,Germany,Hungary,India,Israel,Italy,Lithuania,Malaysia,Mexico,Poland,Romania,RussianFederation,Slovakia,Spain,Thailand,Ukraine,UnitedKingdom,UnitedStatesofAmerica	Completed	Completed	15/04/2010	25/05/2010	2000	350
CTRI/2010/091/000173	Argentina,Australia,Austria,Belarus,Belgium,Brazil,Bulgaria,Canada,Chile,China,Croatia,CzechRepublic,Denmark,Estonia,Germany,Greece,Hungary,India,Italy,Latvia,Lithuania,NewZealand,Norway,Peru,Poland,RepublicofKorea,Romania,RussianFederation,Serbia,Slovakia,Slovenia,SouthAfrica,Spain,Sweden,Turkey,Ukraine,UnitedKingdom,UnitedStatesofAmerica	Completed	Completed	20/05/2008	11/11/2008	4400	456
CTRI/2010/091/000212	Argentina,Australia,Belgium,Brazil,Bulgaria,Canada,Chile,China,Colombia,CzechRepublic,Denmark,Estonia,France,Germany,Greece,Hungary,India,Israel,Italy,Japan,Mexico,Netherlands,Norway,Peru,Philippines,Poland,RepublicofKorea,Romania,RussianFederation,Slovakia,SouthAfrica,Spain,Sweden,Taiwan,Thailand,Ukraine,UnitedKingdom,UnitedStatesofAmerica	Completed	Completed	07/12/2009	15/07/2010	11500	480
CTRI/2010/091/000233	Argentina,Australia,Austria,Belarus,Belgium,Brazil,Bulgaria,Canada,Chile,Colombia,Croatia,CzechRepublic,Egypt,Estonia,France,Germany,Greece,HongKong,Hungary,India,Indonesia,Israel,Italy,Jordan,Latvia,Lebanon,Lithuania,Malaysia,Mexico,Montenegro,Netherlands,NewZealand,Norway,Panama,Peru,Poland,Portugal,RepublicofKorea,Romania,RussianFederation,Serbia,Singapore,Slovakia,SouthAfrica,Spain,Switzerlan…	Completed	Completed	01/05/2010	01/04/2010	10930	500
CTRI/2010/091/000255	India,Japan,Philippines,RepublicofKorea,Taiwan,Thailand	Closed to Recruitment of Participants	Closed to Recruitment of Participants	30/01/2010	07/05/2010	216	100
CTRI/2010/091/000258	Colombia,CzechRepublic,Denmark,France,India,Israel,NewZealand,Norway,Peru,Poland,SouthAfrica,Spain,Switzerland,UnitedKingdom	Completed	Completed	01/11/2009	29/03/2010	526	25
CTRI/2010/091/000282	Australia,India,NewZealand,RussianFederation	Completed	Completed	12/03/2010	07/06/2010	140	40
CTRI/2010/091/000308	Austria,France,Germany,India,Israel,Italy,NewZealand	Other (Terminated)	Other (Terminated)	01/07/2009	14/07/2010	260	10
CTRI/2010/091/000317	Argentina,Australia,Austria,Belgium,Brazil,Canada,Chile,China,Colombia,CzechRepublic,Denmark,Estonia,France,Germany,Hungary,India,Israel,Italy,Japan,Mexico,Netherlands,NewZealand,Norway,Philippines,Poland,Portugal,RepublicofKorea,RussianFederation,Singapore,SouthAfrica,Spain,Sweden,Switzerland,Taiwan,Thailand,Turkey,Ukraine,UnitedKingdom,UnitedStatesofAmerica	Open to Recruitment	Completed	28/01/2010	15/05/2010	7500	1000
CTRI/2010/091/000343	Georgia,India,Mexico,Other,Philippines,UnitedStatesofAmerica	Completed	Completed	03/03/2010	11/08/2010	378	48
CTRI/2010/091/000353	DemocraticPeople'sRepublicofKorea,India	Completed	Completed	03/01/2010	13/07/2010	180	108
CTRI/2010/091/000364	DemocraticPeople'sRepublicofKorea,India	Completed	Completed	03/01/2010	15/07/2010	426	129
CTRI/2010/091/000381	China,India,RepublicofKorea,Thailand	Closed to Recruitment of Participants	Closed to Recruitment of Participants	15/07/2010	03/08/2011	111	23
CTRI/2010/091/000387	Belarus,India,Turkey,Ukraine	Completed	Completed	05/12/2009	22/06/2010	280	112
CTRI/2010/091/000390	Canada,India,Mexico,Other,RepublicofKorea,UnitedStatesofAmerica	Completed	Completed	02/03/2010	22/06/2010	360	70
CTRI/2010/091/000407	Argentina,Belgium,Canada,Denmark,Estonia,Finland,France,Germany,India,Italy,Latvia,Netherlands,Norway,Poland,Romania,Spain,Sweden,Ukraine,UnitedKingdom,UnitedStatesofAmerica	Completed	Completed	07/12/2009	Date Missing	900
CTRI/2010/091/000410	Argentina,Australia,Belgium,Canada,Colombia,CzechRepublic,Estonia,Germany,Hungary,India,Israel,Luxembourg,Malaysia,Mexico,Netherlands,NewZealand,Norway,Poland,RussianFederation,Spain,Sweden,Ukraine,UnitedStatesofAmerica	Closed to Recruitment of Participants	Closed to Recruitment of Participants	09/12/2009	24/05/2010	4500	695
CTRI/2010/091/000417	Denmark,India,Sweden,UnitedKingdom	Completed	Completed	01/09/2010	09/07/2010	350	202
CTRI/2010/091/000433	DemocraticPeople'sRepublicofKorea,India,Thailand	Completed	Completed	10/04/2009	06/07/2010	59	5
CTRI/2010/091/000441	China,HongKong,India,Indonesia,Malaysia,Philippines,SaudiArabia,Singapore,Taiwan,Thailand	Open to Recruitment	Open to Recruitment	15/06/2010	27/12/2010	2660	300
CTRI/2010/091/000486	Canada,Hungary,India,Netherlands,Poland,Serbia,UnitedKingdom,UnitedStatesofAmerica	Other (Terminated)	Other (Terminated)	20/08/2008	13/04/2009	700	70
CTRI/2010/091/000502	CzechRepublic,India,Romania,Slovakia,Spain,Ukraine,UnitedKingdom,UnitedStatesofAmerica	Completed	Completed	19/11/2009	22/09/2010	228	40
CTRI/2010/091/000528	DemocraticPeople'sRepublicofKorea,India	Completed	Completed	04/06/2010	13/07/2010	424	150
CTRI/2010/091/000532	Brazil,India,UnitedStatesofAmerica	Other (Terminated)	Other (Terminated)	29/06/2009	14/07/2010	1400	500
CTRI/2010/091/000535	China,India,RepublicofKorea,Taiwan	Completed	Completed	21/12/2009	29/06/2010	1300	333
CTRI/2010/091/000595	Argentina,Bulgaria,Canada,CostaRica,Denmark,Finland,Germany,India,Israel,Mexico,Norway,Philippines,Poland,Romania,RussianFederation,Slovakia,Ukraine,UnitedStatesofAmerica	Completed	Completed	28/08/2009	18/06/2010	1281	200
CTRI/2010/091/000609	India,SouthAfrica,Thailand	Completed	Completed	02/12/2009	11/02/2011	110	15
CTRI/2011/05/001736	DemocraticPeople'sRepublicofKorea,Egypt,France,Germany,Hungary,India,Netherlands,Norway,Poland,Portugal,RepublicofKorea,Spain,Ukraine,UnitedKingdom,UnitedStatesofAmerica	Open to Recruitment	Open to Recruitment	15/03/2010	30/06/2011	77	30
CTRI/2010/091/000619	BosniaandHerzegovina,Bulgaria,Chile,China,India,Malaysia,Mexico,Other,Philippines,Romania,RussianFederation,SouthAfrica,Ukraine,UnitedStatesofAmerica	Completed	Completed	01/08/2009	09/08/2010	447	60
CTRI/2010/091/000641	Belgium,Estonia,France,Hungary,India,Italy,Latvia,Poland,Spain,Ukraine,UnitedKingdom	Open to Recruitment	Other (Terminated)	19/01/2011	Date Missing	204	60
CTRI/2010/091/000665	Austria,Brazil,Canada,Colombia,CzechRepublic,Denmark,Estonia,Finland,Germany,Greece,Guatemala,Hungary,India,Israel,Italy,Netherlands,Norway,Philippines,Poland,RussianFederation,Slovakia,Spain,UnitedKingdom,UnitedStatesofAmerica	Completed	Completed	15/05/2010	19/08/2010	2200	200
CTRI/2010/091/000679	Germany,India	Completed	Completed	15/07/2010	26/11/2010	676	50
CTRI/2010/091/000683	Argentina,Brazil,France,India,Italy,SouthAfrica,Spain,Ukraine,UnitedKingdom	Open to Recruitment	Completed	01/09/2010	13/10/2010	55	0
CTRI/2010/091/001027	Argentina,Australia,Belgium,Brazil,Bulgaria,Canada,Chile,Colombia,CostaRica,CzechRepublic,DominicanRepublic,Germany,Hungary,India,Malaysia,Mexico,NewZealand,Other,Peru,Philippines,Poland,RepublicofKorea,RussianFederation,Slovakia,Spain,Sweden,Taiwan,Thailand,Ukraine,UnitedStatesofAmerica	Completed	Completed	18/02/2010	25/09/2010	960	150
CTRI/2010/091/001029	Canada,France,Hungary,India,Latvia,Lithuania,Romania,SouthAfrica,Turkey,UnitedKingdom	Completed	Completed	15/04/2010	30/08/2010	339	44
CTRI/2011/06/001844	Argentina,Australia,Austria,Belgium,Brazil,Bulgaria,Canada,Chile,China,CzechRepublic,Denmark,Finland,France,Germany,Greece,Hungary,India,Israel,Italy,Kazakhstan,Malaysia,Mexico,Netherlands,NewZealand,Norway,Philippines,Poland,Romania,RussianFederation,Singapore,Slovakia,SouthAfrica,Spain,Sweden,Switzerland,Taiwan,Thailand,Ukraine,UnitedKingdom,UnitedStatesofAmerica	Other (Terminated)	Other (Terminated)	01/07/2010	04/07/2011	10800	550
CTRI/2012/01/002346	Argentina,Australia,Belgium,Brazil,Bulgaria,Canada,Chile,China,Colombia,Denmark,Egypt,Estonia,Finland,France,Germany,Guatemala,India,Israel,Italy,Japan,Latvia,Lithuania,Mexico,Netherlands,Norway,Panama,Peru,Philippines,Poland,Portugal,Romania,RussianFederation,Serbia,SouthAfrica,Spain,Sweden,Switzerland,Taiwan,Tunisia,Turkey,Ukraine,UnitedArabEmirates,UnitedKingdom,UnitedStatesofAmerica	Closed to Recruitment of Participants	Closed to Recruitment of Participants	24/06/2010	23/01/2012	6000	380
CTRI/2010/091/001068	Colombia,India,SouthAfrica,UnitedStatesofAmerica	Completed	Completed	27/04/2010	15/12/2010	450	170
CTRI/2010/091/001073	India,Malaysia,Other,Serbia,UnitedStatesofAmerica	Completed	Completed	26/05/2010	18/10/2010	175	60
CTRI/2010/091/001074	Colombia,CzechRepublic,DominicanRepublic,India,Kenya,Peru,Poland,SouthAfrica,Thailand,Uganda,UnitedStatesofAmerica	Other (Terminated)	Other (Terminated)	01/04/2010	29/09/2010	416	60
CTRI/2010/091/001077	CzechRepublic,France,Germany,HongKong,Hungary,India,Italy,Lebanon,Pakistan,RepublicofKorea,RussianFederation,UnitedStatesofAmerica	Completed	Completed	27/05/2010	08/09/2010	150	25
CTRI/2011/05/001757	Belgium,India,Malaysia,UnitedKingdom	Open to Recruitment	Not Yet Recruiting	05/04/2011	01/06/2011	132	40
CTRI/2010/091/001097	Brazil,Finland,India,Italy,Japan,UnitedKingdom	Completed	Completed	06/09/2010	Date Missing	380
CTRI/2010/091/001098	DemocraticPeople'sRepublicofKorea,India	Completed	Completed	16/11/2010	Date Missing	900	900
CTRI/2010/091/001177	Australia,Brazil,Canada,Denmark,Finland,France,Germany,India,Italy,Mexico,Peru,Poland,RepublicofKorea,RussianFederation,SouthAfrica,Spain,Sweden,UnitedKingdom,UnitedStatesofAmerica	Completed	Completed	05/05/2010	Date Missing	945	30
CTRI/2010/091/001186	China,India,Japan,Pakistan,Philippines,RussianFederation	Completed	Completed	19/08/2010	29/03/2011	554	75
CTRI/2011/08/001972	Austria,Belgium,Brazil,Canada,China,CzechRepublic,India,Italy,Mexico,Netherlands,Poland,RepublicofKorea,RussianFederation,Spain,Sweden,Taiwan,Ukraine,UnitedStatesofAmerica	Completed	Completed	10/12/2010	16/05/2011	720	210
CTRI/2012/06/002750	Estonia,Finland,India,Japan,UnitedStatesofAmerica	Completed	Completed	22/06/2010	20/11/2010	352	64
CTRI/2011/06/001777	Australia,Canada,Denmark,HongKong,India,Malaysia,Mexico,Poland,RepublicofKorea,Serbia,Slovakia,SouthAfrica,Sweden,UnitedKingdom,UnitedStatesofAmerica	Completed	Completed	01/12/2010	04/08/2011	230	70
CTRI/2011/07/001870	Argentina,Australia,Brazil,Bulgaria,Colombia,Croatia,Hungary,India,Japan,Lithuania,Malaysia,Mexico,NewZealand,Peru,Poland,RepublicofKorea,Romania,RussianFederation,Slovakia,SouthAfrica,SriLanka,Taiwan,Ukraine,UnitedStatesofAmerica	Open to Recruitment	Open to Recruitment	02/12/2010	10/11/2011	990	238
CTRI/2011/04/001664	Estonia,India,RussianFederation	Completed	Completed	15/02/2011	28/03/2011	100	1
CTRI/2011/08/001963	Croatia,Finland,Germany,India,Japan,Latvia,Malaysia,Montenegro,Philippines,Poland,RepublicofKorea,Romania,RussianFederation,Serbia,Ukraine	Completed	Completed	21/03/2011	21/12/2011	615	60
CTRI/2011/04/001668	Argentina,Belgium,Brazil,Bulgaria,Chile,CzechRepublic,Egypt,Finland,France,Germany,India,Israel,Italy,Lithuania,Mexico,Netherlands,Peru,Poland,RussianFederation,Spain,Sweden,Tunisia,Turkey,Ukraine,UnitedKingdom,UnitedStatesofAmerica	Completed	Completed	04/04/2011	05/07/2011	230	50
CTRI/2011/04/001683	Belarus,Georgia,Germany,Hungary,Iceland,India,Poland,Romania,RussianFederation,Serbia,Spain	Open to Recruitment	Open to Recruitment	05/08/2009	20/04/2011	780	230
CTRI/2011/07/001859	Argentina,Australia,Belgium,Chile,CzechRepublic,Estonia,India,Israel,Other,RussianFederation,SouthAfrica,UnitedKingdom	Completed	Completed	25/03/2011	10/08/2011	405	45
CTRI/2011/12/002236	Australia,Belgium,Brazil,Canada,China,CzechRepublic,Denmark,France,Germany,Greece,HongKong,Hungary,India,Mexico,Netherlands,NewZealand,Norway,Poland,RepublicofKorea,RussianFederation,Slovakia,SouthAfrica,Spain,Taiwan,Thailand,UnitedKingdom,UnitedStatesofAmerica	Completed	Suspended	11/01/2011	21/12/2011	462	140
CTRI/2011/07/001905	Bulgaria,Croatia,CzechRepublic,Denmark,Germany,India,Other,Poland,RussianFederation,Serbia,Singapore,Slovakia,SouthAfrica,Sweden,Taiwan,UnitedStatesofAmerica	Open to Recruitment	Open to Recruitment	01/03/2011	04/10/2011	800	60
CTRI/2011/08/001976	Argentina,BosniaandHerzegovina,Bulgaria,Croatia,CzechRepublic,Germany,Hungary,India,Malaysia,Mexico,Other,Poland,Romania,RussianFederation,Serbia,Singapore,Thailand,UnitedStatesofAmerica	Completed	Completed	01/02/2011	24/09/2011	264	80
CTRI/2011/12/002309	Argentina,Austria,Brazil,Chile,Colombia,CzechRepublic,DominicanRepublic,France,Germany,India,Israel,Italy,Netherlands,Peru,Poland,Spain,Turkey,UnitedKingdom,UnitedStatesofAmerica	Closed to Recruitment of Participants	Closed to Recruitment of Participants	05/09/2011	30/12/2011	600	220
CTRI/2011/09/002001	Argentina,Belgium,Brazil,Canada,DemocraticPeople'sRepublicofKorea,Germany,Greece,India,Israel,Poland,Romania,RussianFederation,Taiwan,UnitedKingdom,UnitedStatesofAmerica	Completed	Completed	07/07/2010	24/04/2012	180	10
CTRI/2011/10/002065	Estonia,Finland,India,Japan,UnitedStatesofAmerica	Other (Terminated)	Other (Terminated)	04/02/2011	01/10/2011	1152	64
CTRI/2011/09/001990	India,Philippines,Poland,SriLanka,UnitedKingdom	Completed	Completed	10/10/2011	10/10/2011	406	236
CTRI/2011/09/001993	CzechRepublic,India,Poland,RussianFederation,UnitedKingdom	Completed	Completed	20/08/2011	15/09/2011	448	278
CTRI/2011/10/002072	China,India,Malaysia,Philippines,RepublicofKorea,Romania	Completed	Completed	23/02/2011	21/10/2011	350	40
CTRI/2011/12/002229	Belgium,Bulgaria,Canada,Chile,Colombia,Croatia,CzechRepublic,Estonia,France,Georgia,Germany,Greece,India,Latvia,Mexico,Netherlands,NewZealand,Peru,Poland,RussianFederation,Serbia,Spain,Turkey,Ukraine,UnitedKingdom,UnitedStatesofAmerica	Completed	Completed	11/04/2011	15/12/2011	1500	170
CTRI/2017/01/007727	Australia,Belgium,Canada,China,France,Germany,India,Italy,Japan,Mexico,Spain,UnitedKingdom,UnitedStatesofAmerica	Open to Recruitment	Not Yet Recruiting	01/09/2016	23/01/2017	250	20
CTRI/2017/02/007841	Algeria,Argentina,Brazil,Canada,Denmark,Germany,India,Israel,Italy,Malaysia,Mexico,Netherlands,Poland,Romania,SouthAfrica,Spain,Taiwan,Thailand,Turkey,UnitedKingdom,UnitedStatesofAmerica	Closed to Recruitment of Participants	Closed to Recruitment of Participants	17/01/2017	15/03/2017	3176	200
CTRI/2016/07/007092	India,UnitedStatesofAmerica	Open to Recruitment	Not Yet Recruiting	24/12/2015	26/07/2016	60	25
CTRI/2016/09/007268	Argentina,France,Germany,Greece,India,Morocco,Poland,Romania,Slovakia,SouthAfrica,Spain,Tunisia,Ukraine	Open to Recruitment	Open to Recruitment	01/05/2012	14/09/2016	600	80
CTRI/2017/07/009017	Bangladesh,India,Kenya,Malawi,Mali,Pakistan,UnitedRepublicofTanzania	Open to Recruitment	Open to Recruitment	17/08/2017	20/07/2017	11500	1650
CTRI/2016/08/007216	Argentina,Canada,Finland,Hungary,India,RussianFederation,Slovakia,Slovenia,Spain,Switzerland,UnitedStatesofAmerica	Completed	Completed	23/05/2016	26/08/2016	416	50
CTRI/2017/06/008867	Argentina,Australia,Austria,Belgium,Brazil,Bulgaria,Canada,China,Colombia,Croatia,CzechRepublic,Denmark,Finland,France,Germany,Greece,Guatemala,Hungary,India,Israel,Italy,Mexico,Netherlands,Norway,Peru,Philippines,Poland,Portugal,RepublicofKorea,Romania,RussianFederation,Singapore,Slovakia,SouthAfrica,Spain,Sweden,Switzerland,Taiwan,Thailand,Turkey,UnitedKingdom,UnitedStatesofAmerica	Open to Recruitment	Not Yet Recruiting	09/12/2016	14/07/2017	4650	350
CTRI/2017/03/008181	Argentina,Australia,Bulgaria,Canada,Chile,Croatia,CzechRepublic,Denmark,Estonia,France,Germany,Greece,Hungary,India,Israel,Italy,Kuwait,Mexico,Netherlands,Poland,Portugal,Romania,RussianFederation,SaudiArabia,Slovakia,Spain,Sweden,Switzerland,Thailand,Turkey,UnitedKingdom,UnitedStatesofAmerica	Open to Recruitment	Open to Recruitment	01/09/2016	04/04/2017	900	120
CTRI/2016/10/007400	India,RussianFederation	Open to Recruitment	Closed to Recruitment of Participants	31/10/2016	01/11/2016	190	160
CTRI/2017/03/008166	Argentina,Australia,Belgium,Brazil,Bulgaria,Canada,China,Croatia,CzechRepublic,Egypt,Finland,France,Germany,Hungary,India,Italy,Latvia,Lebanon,Lithuania,Mexico,Norway,Peru,Poland,Portugal,Romania,RussianFederation,Slovakia,SouthAfrica,Spain,Switzerland,Taiwan,Turkey,UnitedArabEmirates,UnitedKingdom,UnitedStatesofAmerica	Open to Recruitment	Open to Recruitment	01/09/2016	04/04/2017	900	120
CTRI/2017/06/008830	Canada,France,Greece,India,Japan,Mexico,Poland,RussianFederation,UnitedStatesofAmerica	Closed to Recruitment of Participants	Closed to Recruitment of Participants	02/01/2017	15/06/2017	720	80
CTRI/2017/06/008898	Brazil,Canada,France,HongKong,Hungary,India,Italy,Mexico,Qatar,RepublicofKorea,Spain,Turkey	Open to Recruitment	Open to Recruitment	17/02/2017	17/07/2017	50	12
CTRI/2017/07/009081	Argentina,Brazil,Canada,India,Ireland,Lebanon,Malaysia,Mexico,Sweden,UnitedKingdom,UnitedStatesofAmerica	Closed to Recruitment of Participants	Closed to Recruitment of Participants	15/03/2017	03/08/2017	784	50
CTRI/2017/03/008034	Australia,India	Open to Recruitment	Open to Recruitment	09/03/2016	15/03/2017	300	100
CTRI/2017/03/008004	India,Malawi	Not Yet Recruiting	Not Yet Recruiting	06/03/2017	06/03/2017	120	80
CTRI/2017/01/007738	Australia,India,Italy,UnitedKingdom,UnitedStatesofAmerica	Open to Recruitment	Not Yet Recruiting	12/09/2016	10/02/2017	129	55
CTRI/2017/02/007787	India,RussianFederation	Not Yet Recruiting	Not Yet Recruiting	22/02/2017	15/02/2017	136	116
CTRI/2017/04/008326	Bangladesh,India,Kenya,Nigeria,Pakistan	Not Yet Recruiting	Not Yet Recruiting	01/06/2017	01/06/2017	6120	620
CTRI/2017/03/008052	India,Malaysia	Open to Recruitment	Open to Recruitment	16/12/2016	15/03/2017	310	120
CTRI/2017/05/008531	India,RussianFederation	Closed to Recruitment of Participants	Closed to Recruitment of Participants	02/02/2017	02/02/2017	140	116
CTRI/2017/07/008990	Argentina,Brazil,Canada,India,Ireland,Italy,Lebanon,Malaysia,Mexico,Sweden,UnitedKingdom,UnitedStatesofAmerica	Closed to Recruitment of Participants	Closed to Recruitment of Participants	03/03/2017	19/07/2017	303	50
CTRI/2017/03/008163	Canada,France,Germany,India,Italy,Netherlands,Poland,Portugal,RussianFederation,Spain	Closed to Recruitment of Participants	Closed to Recruitment of Participants	21/12/2016	15/05/2017	180	16
CTRI/2017/03/008185	China,India,Philippines,Taiwan,VietNam	Open to Recruitment	Not Yet Recruiting	24/01/2017	31/03/2017	1060	234
CTRI/2017/08/009311	Argentina,Austria,Belgium,Brazil,Bulgaria,Canada,Chile,Colombia,CostaRica,CzechRepublic,Denmark,Egypt,Finland,France,Greece,HongKong,Hungary,India,Israel,Italy,Jordan,Lebanon,Luxembourg,Malaysia,Mexico,Netherlands,Norway,Oman,Panama,Philippines,Poland,Portugal,Romania,RussianFederation,SaudiArabia,Singapore,Slovakia,Slovenia,Spain,Sweden,Taiwan,Thailand,UnitedArabEmirates,UnitedKingdom,UnitedStat…	Open to Recruitment	Open to Recruitment	30/11/2016	20/09/2017	3000	50
CTRI/2017/09/009687	Argentina,Austria,Belgium,Bulgaria,Canada,Chile,France,Germany,Greece,India,Israel,Italy,Japan,Mexico,Netherlands,RepublicofKorea,RussianFederation,SaudiArabia,Singapore,Spain,Swaziland,UnitedArabEmirates,UnitedKingdom,UnitedStatesofAmerica	Open to Recruitment	Not Yet Recruiting	15/05/2017	15/09/2017	160	20
CTRI/2017/06/008918	Argentina,Australia,Austria,Belgium,Brazil,Bulgaria,Canada,CzechRepublic,Denmark,Estonia,France,Germany,Greece,Hungary,India,Israel,Italy,Malaysia,Mexico,Netherlands,NewZealand,Norway,Philippines,Poland,Portugal,RepublicofKorea,Romania,RussianFederation,Singapore,SouthAfrica,Spain,Sweden,Taiwan,Thailand,Turkey,Ukraine,UnitedKingdom,UnitedStatesofAmerica	Open to Recruitment	Open to Recruitment	28/09/2016	03/07/2017	3000	144
CTRI/2017/03/008277	India,RussianFederation	Not Yet Recruiting	Not Yet Recruiting	20/04/2017	17/04/2017	136	116
CTRI/2017/08/009478	Argentina,Australia,Austria,Belgium,Brazil,Bulgaria,Canada,Chile,Colombia,CzechRepublic,France,Georgia,Germany,HongKong,Hungary,India,Ireland,Israel,Italy,Japan,Malaysia,Mexico,Netherlands,NewZealand,Peru,Poland,Romania,RussianFederation,Serbia,Slovakia,SouthAfrica,Spain,Switzerland,Taiwan,Thailand,Ukraine,UnitedKingdom	Open to Recruitment	Open to Recruitment	19/04/2017	13/10/2017	1650	250
CTRI/2017/08/009409	India,UnitedStatesofAmerica	Closed to Recruitment of Participants	Closed to Recruitment of Participants	28/02/2017	28/08/2017	110	77
CTRI/2017/05/008721	Bangladesh,India,Kenya,Nigeria,Pakistan	Not Yet Recruiting	Not Yet Recruiting	01/07/2017	01/07/2017	22589	2309
CTRI/2017/10/010010	Algeria,Argentina,Brazil,Canada,China,Croatia,CzechRepublic,Egypt,France,Germany,Greece,India,Israel,Italy,Morocco,Romania,RussianFederation,SaudiArabia,Slovakia,Turkey,UnitedKingdom,UnitedStatesofAmerica,VietNam	Not Yet Recruiting	Not Yet Recruiting	25/08/2017	25/12/2017	495	35
CTRI/2017/08/009207	Argentina,Brazil,Bulgaria,Canada,China,CzechRepublic,Denmark,Germany,Hungary,India,Japan,Netherlands,Poland,Romania,RussianFederation,Slovakia,Sweden,Taiwan,UnitedKingdom,UnitedStatesofAmerica,VietNam	Open to Recruitment	Open to Recruitment	08/02/2017	14/08/2017	7000	700
CTRI/2017/08/009196	Egypt,Estonia,Germany,Greece,Hungary,India,Ireland,Italy,Lebanon,Lithuania,Netherlands,Poland,Portugal,Romania,RussianFederation,SaudiArabia,Slovakia,Spain,Switzerland,Taiwan	Open to Recruitment	Open to Recruitment	30/11/2016	29/09/2017	1000	30
CTRI/2017/09/009931	Argentina,Australia,Austria,Belgium,Brazil,Bulgaria,Canada,Chile,China,Colombia,CzechRepublic,Denmark,Egypt,Finland,France,Germany,Greece,HongKong,Hungary,India,Israel,Italy,Japan,Jordan,Lebanon,Mexico,Netherlands,Norway,Peru,Poland,Portugal,RepublicofKorea,Romania,RussianFederation,SaudiArabia,Singapore,Spain,Sweden,Switzerland,Taiwan,Turkey,UnitedKingdom,UnitedStatesofAmerica	Open to Recruitment	Open to Recruitment	01/07/2017	15/11/2017	324	25
CTRI/2017/09/009732	Argentina,Austria,Belgium,Brazil,Bulgaria,Canada,Colombia,CzechRepublic,Denmark,Estonia,France,Germany,Guatemala,Hungary,India,Ireland,Israel,Italy,Latvia,Lithuania,Mexico,Netherlands,Peru,Portugal,Romania,RussianFederation,Serbia,Slovakia,Sweden,Thailand,Turkey,UnitedKingdom,UnitedStatesofAmerica	Open to Recruitment	Open to Recruitment	15/06/2017	30/10/2017	2200	120
CTRI/2017/08/009304	Australia,Canada,France,Germany,HongKong,India,Israel,Italy,Malaysia,Singapore,Spain,Switzerland,Taiwan,UnitedKingdom,UnitedStatesofAmerica	Open to Recruitment	Open to Recruitment	05/06/2017	30/08/2017	800	60
CTRI/2017/08/009266	Brazil,Canada,China,France,Germany,Hungary,India,Mexico,SaudiArabia,Turkey,UnitedKingdom,UnitedStatesofAmerica	Open to Recruitment	Open to Recruitment	29/12/2016	28/09/2017	750	20
CTRI/2017/07/009172	Argentina,Brazil,Bulgaria,Canada,Colombia,CzechRepublic,Denmark,France,Germany,Hungary,India,Israel,Japan,Mexico,Netherlands,Poland,Romania,RussianFederation,Slovakia,SouthAfrica,Spain,Ukraine,UnitedKingdom,UnitedStatesofAmerica	Open to Recruitment	Not Yet Recruiting	19/04/2017	31/07/2017	10000	313
CTRI/2017/09/009742	Australia,Canada,France,Germany,HongKong,India,Israel,Italy,Malaysia,Singapore,Spain,Switzerland,Taiwan,UnitedKingdom,UnitedStatesofAmerica	Open to Recruitment	Open to Recruitment	05/06/2017	27/09/2017	800	60
CTRI/2017/08/009312	India,Mali,SriLanka	Not Yet Recruiting	Not Yet Recruiting	02/10/2017	02/10/2017	750	250
CTRI/2017/08/009475	Argentina,Australia,Austria,Belarus,Belgium,Bulgaria,Canada,Croatia,CzechRepublic,France,Georgia,Germany,Greece,HongKong,Hungary,Iceland,India,Ireland,Israel,Italy,Japan,Malaysia,Mexico,Netherlands,NewZealand,Norway,Poland,Portugal,RepublicofKorea,Romania,RussianFederation,Serbia,Singapore,Slovakia,SouthAfrica,Spain,SriLanka,Sweden,Switzerland,Taiwan,Ukraine,UnitedKingdom,UnitedStatesofAmerica	Open to Recruitment	Open to Recruitment	14/11/2016	04/10/2017	1300	150
CTRI/2017/09/009708	Argentina,Australia,Austria,Belarus,Belgium,Bulgaria,Canada,Croatia,CzechRepublic,France,Georgia,Germany,Greece,HongKong,Hungary,Iceland,India,Ireland,Israel,Italy,Japan,Malaysia,Mexico,Netherlands,NewZealand,Norway,Poland,Portugal,RepublicofKorea,Romania,RussianFederation,Serbia,Singapore,Slovakia,SouthAfrica,Spain,SriLanka,Sweden,Switzerland,Taiwan,Ukraine,UnitedKingdom,UnitedStatesofAmerica	Open to Recruitment	Open to Recruitment	23/02/2017	15/12/2017	1000	150
CTRI/2017/12/010783	Austria,Belgium,Bulgaria,Canada,France,Germany,Hungary,India,Israel,Italy,Netherlands,Poland,Serbia,Spain,UnitedKingdom,UnitedStatesofAmerica	Open to Recruitment	Not Yet Recruiting	21/07/2017	01/01/2018	130	40
CTRI/2017/09/009799	Argentina,Australia,Austria,Belgium,Brazil,Bulgaria,Canada,Chile,Colombia,Croatia,CzechRepublic,Denmark,France,Germany,Hungary,India,Israel,Italy,Mexico,Netherlands,Norway,Peru,Poland,Portugal,Romania,RussianFederation,Serbia,Slovakia,Spain,Sweden,Switzerland,Ukraine,UnitedKingdom,UnitedStatesofAmerica	Open to Recruitment	Not Yet Recruiting	01/09/2015	31/10/2017	4600	200
CTRI/2017/09/009945	Belgium,HongKong,India,RepublicofKorea,RussianFederation,Taiwan,UnitedStatesofAmerica	Open to Recruitment	Not Yet Recruiting	10/08/2017	30/10/2017	75	25
CTRI/2017/10/010020	India,SouthAfrica	Open to Recruitment	Open to Recruitment	07/03/2018	01/01/2018	6500	200
CTRI/2017/11/010582	Canada,Hungary,India,Poland,UnitedStatesofAmerica	Open to Recruitment	Open to Recruitment	10/05/2017	01/10/2017	218	50
CTRI/2017/09/009850	Argentina,Australia,Austria,Belgium,Canada,Denmark,Finland,France,Germany,Hungary,India,Israel,Italy,Mexico,Netherlands,Poland,SouthAfrica,Spain,Sweden,Switzerland,Ukraine,UnitedKingdom	Open to Recruitment	Not Yet Recruiting	24/08/2017	15/11/2017	550	50
CTRI/2017/10/010024	India,RussianFederation	Not Yet Recruiting	Not Yet Recruiting	21/11/2017	21/11/2017	150	134
CTRI/2017/10/009988	India,RussianFederation	Not Yet Recruiting	Open to Recruitment	25/10/2017	25/10/2017	288	267
CTRI/2017/10/010017	Argentina,Australia,Austria,Belgium,Brazil,Canada,Chile,China,CzechRepublic,Denmark,Finland,France,Germany,Greece,HongKong,Hungary,India,Israel,Italy,Japan,Mexico,Netherlands,NewZealand,Norway,Poland,RepublicofKorea,Romania,RussianFederation,SaudiArabia,Slovakia,SouthAfrica,Spain,Sweden,Taiwan,Turkey,Ukraine,UnitedKingdom,UnitedStatesofAmerica	Open to Recruitment	Open to Recruitment	12/07/2017	15/11/2017	3580	150
CTRI/2017/10/010233	Argentina,Australia,Brazil,Bulgaria,Chile,Colombia,Croatia,CzechRepublic,Denmark,Estonia,Germany,Hungary,India,Latvia,Lithuania,Mexico,Netherlands,Poland,Romania,RussianFederation,Serbia,Slovakia,SouthAfrica,Spain,Turkey,Ukraine,UnitedKingdom,UnitedStatesofAmerica	Open to Recruitment	Not Yet Recruiting	22/12/2016	06/11/2017	12604	661
CTRI/2018/01/011526	Argentina,Australia,Brazil,Bulgaria,Canada,HongKong,India,Malaysia,Mexico,RepublicofKorea,RussianFederation,Taiwan,UnitedStatesofAmerica	Open to Recruitment	Not Yet Recruiting	06/07/2017	20/02/2018	250	60
CTRI/2017/11/010647	India,UnitedStatesofAmerica	Open to Recruitment	Open to Recruitment	05/12/2017	05/12/2017	150	110
CTRI/2018/01/011183	Argentina,Canada,CzechRepublic,Greece,India,Israel,Italy,Japan,Malaysia,Mexico,Netherlands,Panama,RussianFederation,Serbia,Slovakia,SouthAfrica,Spain,Taiwan,UnitedStatesofAmerica	Open to Recruitment	Open to Recruitment	21/03/2017	08/01/2018	2314	120
CTRI/2018/01/011249	Argentina,Brazil,Bulgaria,Canada,Chile,Croatia,CzechRepublic,Denmark,Egypt,France,Germany,Hungary,India,Israel,Italy,Kenya,Lebanon,Malaysia,Mexico,Netherlands,Norway,Poland,Portugal,RepublicofKorea,Romania,RussianFederation,Serbia,Singapore,Slovenia,Spain,Taiwan,Thailand,Turkey,Ukraine,UnitedStatesofAmerica	Open to Recruitment	Not Yet Recruiting	27/01/2017	30/01/2018	274	45
CTRI/2018/03/012637	India,Philippines,RussianFederation,SouthAfrica	Open to Recruitment	Not Yet Recruiting	04/05/2016	31/01/2019	60	20
CTRI/2018/01/011325	Argentina,Australia,Austria,Belgium,Canada,China,CzechRepublic,Denmark,France,Germany,HongKong,India,Italy,Japan,Mexico,Netherlands,Poland,RussianFederation,Singapore,Spain,Taiwan,Turkey,UnitedKingdom,UnitedStatesofAmerica	Open to Recruitment	Not Yet Recruiting	12/05/2017	25/01/2018	280	9
CTRI/2018/01/011353	Brazil,Canada,China,France,Germany,HongKong,India,Italy,Japan,RepublicofKorea,RussianFederation,Spain,Taiwan,Thailand,Ukraine,UnitedStatesofAmerica,VietNam	Open to Recruitment	Not Yet Recruiting	11/10/2017	25/01/2018	1200	90
CTRI/2018/03/012529	Argentina,Australia,Austria,Belgium,Brazil,Canada,Chile,China,CzechRepublic,Denmark,Finland,France,Germany,Greece,Hungary,India,Ireland,Israel,Italy,Japan,Malaysia,Mexico,Netherlands,Norway,Poland,Portugal,Spain,Sweden,Switzerland,Thailand,UnitedKingdom,UnitedStatesofAmerica	Open to Recruitment	Not Yet Recruiting	05/12/2017	01/08/2018	400	25
CTRI/2018/02/011717	Brazil,China,India,Mexico,Philippines,RepublicofKorea,RussianFederation,SouthAfrica,UnitedStatesofAmerica	Open to Recruitment	Not Yet Recruiting	30/06/2017	25/02/2018	195	40
CTRI/2018/02/011983	Canada,CzechRepublic,France,Germany,India,Italy,Japan,Mexico,RussianFederation,Taiwan,UnitedStatesofAmerica	Open to Recruitment	Not Yet Recruiting	23/11/2017	15/03/2018	600	60
CTRI/2018/02/011972	Canada,CzechRepublic,France,Germany,India,Italy,Japan,Mexico,RussianFederation,Taiwan,UnitedStatesofAmerica	Not Yet Recruiting	Not Yet Recruiting	19/03/2018	19/07/2018	1170	40
CTRI/2009/091/000203	Argentina,Australia,Canada,CostaRica,Finland,France,Germany,Guatemala,India,Norway,RussianFederation,Spain,Sweden	Completed	Completed	29/09/2008	20/10/2008	377	53
CTRI/2009/091/000238	Argentina,Australia,Canada,Finland,France,Germany,Guatemala,India,Italy,Norway,RussianFederation,Spain,Sweden,UnitedStatesofAmerica	Completed	Completed	05/03/2008	10/03/2008	300	83
CTRI/2009/091/000563	Argentina,Australia,Belgium,Brazil,Bulgaria,Canada,Chile,Colombia,CzechRepublic,Estonia,Finland,France,Germany,Hungary,India,Israel,Italy,Latvia,Lithuania,Malaysia,Netherlands,NewZealand,Norway,Poland,Romania,RussianFederation,Singapore,Slovakia,SouthAfrica,Spain,Sweden,Taiwan,Turkey,UnitedKingdom,UnitedStatesofAmerica	Completed	Completed	16/12/2008	07/08/2009	14000	2160
CTRI/2009/091/000568	India,UnitedStatesofAmerica	Completed	Completed	21/09/2009	16/02/2010	35	15
CTRI/2009/091/000632	India,UnitedStatesofAmerica	Completed	Completed	15/02/2008	28/10/2009	120	102
CTRI/2009/091/000689	Bulgaria,Canada,Chile,Colombia,India,Israel,Jordan,Lebanon,Mexico,Netherlands,RussianFederation,SaudiArabia,Tunisia,UnitedKingdom,UnitedStatesofAmerica	Completed	Completed	13/10/2009	14/02/2010	28	12
CTRI/2010/091/000253	India,UnitedStatesofAmerica	Completed	Completed	16/11/2009	07/05/2010	735	120
CTRI/2010/091/000631	Argentina,Australia,Austria,Belgium,Brazil,Bulgaria,Canada,Chile,China,Colombia,CostaRica,Croatia,Denmark,Ecuador,Finland,France,Georgia,Germany,Greece,Guatemala,Hungary,India,Ireland,Israel,Italy,Latvia,Lithuania,Malaysia,Mexico,Netherlands,Norway,Panama,Peru,Philippines,Poland,Portugal,Romania,RussianFederation,Serbia,Slovakia,SouthAfrica,Spain,Sweden,Switzerland,Thailand,Tunisia,Turkey,Ukraine…	Completed	Completed	14/05/2010	24/06/2010	16800	500
CTRI/2011/06/001838	India,Malaysia	Completed	Completed	28/06/2010	30/06/2011	868	768
CTRI/2010/091/001110	Australia,Canada,India,RepublicofKorea,Thailand,UnitedKingdom	Completed	Completed	30/07/2010	02/11/2010	275	69
CTRI/2011/04/001690	Brazil,Croatia,CzechRepublic,India,Israel,Latvia,Poland,RussianFederation,Serbia,SouthAfrica,Turkey,Ukraine,UnitedStatesofAmerica	Completed	Completed	01/11/2011	25/05/2011	100	25
CTRI/2011/07/001861	Austria,Belgium,China,CzechRepublic,Germany,Hungary,India,Israel,Italy,Netherlands,Romania,Singapore,Spain,Taiwan,UnitedKingdom,UnitedStatesofAmerica	Open to Recruitment	Other (Terminated)	23/07/2010	30/06/2010	1180	245
CTRI/2018/02/011794	India,SouthAfrica	Completed	Completed	02/04/2009	02/03/2009	420	50
CTRI/2010/091/001257	Australia,Austria,Belgium,Brazil,Canada,CzechRepublic,Denmark,Finland,France,Germany,Greece,India,Ireland,Israel,Italy,Mexico,Netherlands,Norway,Poland,Romania,RussianFederation,Serbia,SouthAfrica,Spain,Sweden,Taiwan,Turkey,UnitedArabEmirates,UnitedKingdom,UnitedStatesofAmerica	Completed	Completed	01/09/2010	24/11/2010	8754	400
CTRI/2010/091/001263	Australia,France,India,Israel,Italy,Poland,Romania,RussianFederation,Singapore,Spain,Ukraine,UnitedStatesofAmerica	Completed	Completed	10/05/2010	26/11/2010	104	19
CTRI/2010/091/001276	Australia,Belgium,CzechRepublic,Germany,Hungary,India,Romania,Slovakia,UnitedKingdom	Completed	Completed	15/09/2010	07/01/2011	428	125
CTRI/2010/091/001295	Argentina,Brazil,China,India,Japan,Mexico,Netherlands,Singapore,UnitedStatesofAmerica	Completed	Completed	07/09/2010	09/11/2010	1000	100
CTRI/2010/091/001298	Germany,India,RepublicofKorea,UnitedStatesofAmerica	Completed	Completed	30/09/2010	30/09/2010	90	30
CTRI/2010/091/001299	Canada,China,France,Germany,India,Mexico,RepublicofKorea,Slovakia,Slovenia,Taiwan,Turkey,UnitedStatesofAmerica	Completed	Completed	29/07/2010	17/11/2010	1390	72
CTRI/2010/091/001307	Austria,Croatia,France,Greece,India,Netherlands,Portugal,Romania,RussianFederation,Serbia,Sweden	Open to Recruitment	Open to Recruitment	28/06/2010	04/05/2011	234	9
CTRI/2010/091/001319	Colombia,CzechRepublic,DominicanRepublic,India,Other,Peru,Poland,SouthAfrica,Thailand,UnitedStatesofAmerica	Other (Terminated)	Other (Terminated)	01/07/2010	22/04/2011	400	100
CTRI/2010/091/001337	Australia,Belgium,Brazil,Canada,France,Germany,HongKong,India,Italy,Latvia,Malaysia,Mexico,NewZealand,Poland,RepublicofKorea,Romania,RussianFederation,SouthAfrica,Spain,UnitedStatesofAmerica	Completed	Completed	02/03/2010	21/09/2010	240	10
CTRI/2010/091/001354	Argentina,Austria,Brazil,China,Germany,India,Japan,Mexico,Poland	Completed	Completed	24/08/2010	15/11/2010	1000	100
CTRI/2010/091/001360	Argentina,Australia,Austria,Belgium,Brazil,Canada,Chile,China,Colombia,CzechRepublic,Finland,France,Germany,India,Iraq,Italy,Mexico,Netherlands,Peru,Poland,Portugal,RepublicofKorea,Slovenia,SouthAfrica,Spain,Sweden,Taiwan,UnitedStatesofAmerica	Closed to Recruitment of Participants	Closed to Recruitment of Participants	01/08/2010	28/01/2011	728	50
CTRI/2010/091/001361	India,UnitedKingdom,UnitedStatesofAmerica	Completed	Completed	13/04/2010	13/12/2010	360	50
CTRI/2010/091/001381	CzechRepublic,India,Taiwan,UnitedStatesofAmerica	Completed	Completed	01/04/2010	24/11/2010	162	42
CTRI/2010/091/001386	Austria,Brazil,China,Colombia,Denmark,Greece,India,Italy,Kuwait,Mexico,RepublicofKorea,Romania,Spain,Taiwan,Turkey	Completed	Completed	17/06/2010	08/11/2010	870	150
CTRI/2010/091/001399	Egypt,Estonia,India,Latvia,RussianFederation	Completed	Completed	15/05/2009	07/01/2011	100	1
CTRI/2010/091/001400	Colombia,India,Lithuania,Romania,RussianFederation,SouthAfrica,Ukraine,UnitedStatesofAmerica	Completed	Completed	10/05/2010	27/01/2011	600	170
CTRI/2010/091/001402	India,UnitedStatesofAmerica	Completed	Completed	01/07/2010	09/11/2010	86	42
CTRI/2010/091/002809	Belgium,Canada,China,Germany,India,Japan,Singapore,Swaziland,UnitedKingdom,UnitedStatesofAmerica	Completed	Completed	12/08/2010	29/10/2010	920	123
CTRI/2011/05/001713	Australia,Canada,CzechRepublic,Georgia,Germany,Hungary,India,Italy,Lebanon,Netherlands,NewZealand,Poland,RussianFederation,Spain,Ukraine,UnitedStatesofAmerica	Other (Terminated)	Other (Terminated)	01/06/2010	25/05/2011	6500	650
CTRI/2010/091/001462	Canada,India,UnitedStatesofAmerica	Open to Recruitment	Other (Terminated)	27/07/2010	17/03/2011	600	74
CTRI/2010/091/001474	Canada,Greece,India,Philippines,Thailand,Ukraine,UnitedStatesofAmerica	Completed	Completed	12/10/2010	29/10/2010	468	205
CTRI/2010/091/001478	Denmark,India,Sweden,UnitedKingdom	Completed	Completed	15/06/2010	29/10/2010	350	202
CTRI/2010/091/001491	India,UnitedStatesofAmerica	Completed	Completed	22/06/2010	20/11/2010	940	46
CTRI/2012/02/002409	India,RussianFederation,UnitedStatesofAmerica	Completed	Completed	09/07/2010	11/11/2010	620	140
CTRI/2010/091/002816	Argentina,Austria,Chile,Germany,India,Israel,Mexico,RussianFederation,SouthAfrica,Spain,UnitedKingdom	Other (Terminated)	Other (Terminated)	01/11/2010	19/11/2010	468	80
CTRI/2010/091/002828	Canada,Colombia,Germany,Hungary,India,Mexico,Poland,RussianFederation,Spain,UnitedStatesofAmerica	Open to Recruitment	Open to Recruitment	29/07/2010	12/01/2011	1104	170
CTRI/2010/091/002926	Australia,Canada,Germany,India,Netherlands,Spain,UnitedKingdom,UnitedStatesofAmerica	Completed	Completed	08/10/2009	17/01/2011	552	12
CTRI/2011/06/001824	Argentina,Austria,BosniaandHerzegovina,Brazil,Bulgaria,Canada,Denmark,Egypt,Estonia,Finland,France,Greece,Hungary,India,Ireland,Israel,Italy,Kuwait,Latvia,Lithuania,Netherlands,Oman,Poland,Portugal,Qatar,Romania,RussianFederation,SaudiArabia,Serbia,Slovakia,SouthAfrica,Spain,Sweden,Switzerland,Taiwan,Turkey,Uruguay	Completed	Completed	30/12/2010	27/06/2011	1000	50
CTRI/2010/091/002961	Brazil,Canada,CzechRepublic,DemocraticPeople'sRepublicofKorea,Finland,India,Japan,Mexico,Peru,Philippines,Poland,RussianFederation,SouthAfrica,Thailand,Ukraine,UnitedKingdom,UnitedStatesofAmerica	Completed	Completed	04/06/2010	02/03/2011	345	30
CTRI/2010/091/002967	Australia,Belgium,Canada,France,Germany,India,Italy,Poland,RepublicofKorea,Taiwan,Thailand,UnitedKingdom,UnitedStatesofAmerica	Completed	Completed	15/10/2010	21/01/2011	340	65
CTRI/2013/03/003470	India,Netherlands	Completed	Completed	01/04/2011	11/01/2012	40	20
CTRI/2010/091/002977	Argentina,Brazil,Bulgaria,Colombia,CostaRica,CzechRepublic,Estonia,Greece,India,Italy,Latvia,Malaysia,Mexico,Peru,Poland,Portugal,RussianFederation,Singapore,Slovakia,Sweden,Thailand,Turkey,Ukraine,UnitedStatesofAmerica	Completed	Completed	26/04/2010	20/12/2010	1260	94
CTRI/2010/091/002990	Australia,Germany,Hungary,India,Italy,Mexico,Philippines,RepublicofKorea,Romania,Taiwan	Completed	Completed	15/10/2010	08/12/2010	290	120
CTRI/2010/091/002997	Australia,Brazil,Canada,Colombia,Estonia,France,Greece,India,NewZealand,Other,Poland,Romania,SouthAfrica,Spain,Sweden,Switzerland,Ukraine,UnitedKingdom,UnitedStatesofAmerica	Completed	Completed	03/05/2010	15/11/2010	720	24
CTRI/2010/091/003003	Austria,Canada,France,Germany,Hungary,India,Italy,Japan,Latvia,Lithuania,Poland,Portugal,RepublicofKorea,Singapore,Slovakia,Spain,Switzerland,Turkey,UnitedKingdom	Completed	Completed	18/10/2010	18/02/2011	275	27
CTRI/2010/091/006067	Australia,Austria,Belgium,Brazil,Canada,Denmark,France,Germany,India,Israel,Malaysia,Netherlands,NewZealand,Other,Poland,Portugal,RepublicofKorea,Singapore,Spain,Sweden,Ukraine	Completed	Completed	15/01/2011	05/01/2011	720	75
CTRI/2010/091/006072	CzechRepublic,India,UnitedStatesofAmerica	Completed	Completed	01/09/2010	19/03/2011	162	30
CTRI/2011/04/001686	Argentina,Belgium,Cyprus,France,Germany,Greece,India,Poland	Open to Recruitment	Completed	27/01/2009	22/04/2011	615	105
CTRI/2011/06/001814	Belgium,India,Italy,Netherlands,Poland,UnitedStatesofAmerica	Open to Recruitment	Suspended	15/06/2010	09/02/2011	151	21
CTRI/2010/091/006141	India,UnitedStatesofAmerica	Completed	Completed	01/10/2010	01/01/2011	214	100
CTRI/2011/091/000008	Bulgaria,India,Malaysia,Philippines,Romania,RussianFederation,Ukraine,UnitedStatesofAmerica	Open to Recruitment	Completed	25/09/2010	22/10/2011	520	126
CTRI/2011/07/001896	Austria,Brazil,Bulgaria,Canada,CzechRepublic,Finland,France,Germany,India,Israel,Italy,Netherlands,Peru,Poland,Portugal,RussianFederation,Spain,Sweden,Turkey,UnitedKingdom,UnitedStatesofAmerica	Completed	Completed	01/07/2010	15/08/2011	750	40
CTRI/2011/06/001809	Argentina,Australia,Austria,Belgium,Canada,Croatia,CzechRepublic,Finland,France,Hungary,India,Iran(IslamicRepublicof),Israel,Italy,Luxembourg,Malaysia,Mexico,Philippines,Poland,Portugal,RussianFederation,Singapore,Slovakia,SouthAfrica,Spain,Sweden,Taiwan,UnitedKingdom	Closed to Recruitment of Participants	Completed	20/12/2010	17/06/2011	808	13
CTRI/2011/091/000060	Canada,France,India,Israel,Malaysia,Netherlands,Other,Philippines,Poland,Portugal,RussianFederation,Slovakia,SouthAfrica,Spain,UnitedKingdom,UnitedStatesofAmerica	Open to Recruitment	Open to Recruitment	30/09/2010	04/03/2011	682	150
CTRI/2011/07/001909	Argentina,Belarus,BosniaandHerzegovina,Bulgaria,Colombia,Croatia,Hungary,India,Lithuania,Mexico,Peru,Philippines,RepublicofKorea,Romania,RussianFederation,Serbia,SouthAfrica,Turkey,Ukraine,UnitedStatesofAmerica	Closed to Recruitment of Participants	Completed	28/09/2010	27/06/2011	300	100
CTRI/2012/02/002403	Argentina,Belarus,BosniaandHerzegovina,Bulgaria,Colombia,Croatia,Hungary,India,Lithuania,Mexico,Peru,Philippines,RepublicofKorea,Romania,RussianFederation,Serbia,SouthAfrica,Turkey,Ukraine,UnitedStatesofAmerica	Closed to Recruitment of Participants	Completed	16/06/2011	08/02/2012	150	25
CTRI/2011/04/001705	India,Other,RepublicofKorea,Singapore	Other (Terminated)	Other (Terminated)	15/02/2011	05/05/2011	62	20
CTRI/2011/08/001975	Argentina,Australia,Brazil,Canada,France,Germany,India,Italy,Mexico,Netherlands,Romania,RussianFederation,Singapore,SouthAfrica,Spain,UnitedKingdom,UnitedStatesofAmerica	Completed	Completed	31/03/2011	07/09/2011	110	20
CTRI/2013/04/003545	India,Kenya,Peru,SouthAfrica,Thailand,Uganda,UnitedStatesofAmerica,Zambia	Open to Recruitment	Open to Recruitment	01/01/2000	25/02/2011	192	25
CTRI/2012/09/002953	Australia,Bulgaria,China,Germany,India,Philippines,Thailand,UnitedKingdom	Open to Recruitment	Completed	01/02/2011	01/02/2011	250	200
CTRI/2011/05/001745	China,India,Malaysia,Mexico,SouthAfrica,Thailand	Completed	Completed	18/01/2008	08/04/2011	1900	376
CTRI/2011/12/002199	Austria,Belgium,Brazil,Canada,Denmark,Finland,France,Germany,Hungary,India,Ireland,Israel,Italy,Mexico,Netherlands,Norway,Other,Poland,RussianFederation,Serbia,SouthAfrica,Spain,Switzerland,Turkey,UnitedKingdom,UnitedStatesofAmerica	Completed	Completed	01/06/2011	24/06/2011	3600	70
CTRI/2011/11/002119	Australia,Canada,Finland,France,Germany,Hungary,India,Ireland,Italy,Malaysia,Mexico,RussianFederation,Singapore,Slovakia,SouthAfrica,Spain,Taiwan,Thailand,UnitedKingdom,UnitedStatesofAmerica	Completed	Completed	23/05/2011	11/07/2011	1660	280
CTRI/2011/07/001915	Austria,India,Singapore,Taiwan,UnitedKingdom	Open to Recruitment	Open to Recruitment	27/07/2011	05/08/2011	120	30
CTRI/2011/03/001650	Argentina,Austria,Chile,Germany,India,Israel,Mexico,Poland,RussianFederation,SouthAfrica,Spain,UnitedKingdom	Other (Terminated)	Other (Terminated)	15/09/2010	09/05/2011	392	65
CTRI/2011/05/001756	Bulgaria,India,UnitedStatesofAmerica	Open to Recruitment	Closed to Recruitment of Participants	11/01/2011	10/08/2011	345	200
CTRI/2011/07/001887	Estonia,Germany,Greece,India	Completed	Completed	31/08/2011	31/08/2011	135	108
CTRI/2011/07/001930	Australia,Austria,Belgium,Brazil,Bulgaria,Canada,China,CzechRepublic,Denmark,Finland,Germany,Greece,India,Israel,Italy,Poland,RepublicofKorea,RussianFederation,Sweden,UnitedKingdom	Completed	Completed	25/02/2011	31/07/2011	206	15
CTRI/2011/04/001682	Argentina,Canada,Hungary,India,Poland,RepublicofKorea,Romania,Slovakia,UnitedStatesofAmerica	Completed	Completed	15/01/2011	07/05/2011	910	110
CTRI/2011/05/001732	Belgium,Canada,France,India,Netherlands,Poland,Ukraine,UnitedKingdom	Completed	Completed	12/08/2008	11/11/2009	222	30
CTRI/2011/05/001769	Denmark,Hungary,India,Netherlands,RussianFederation,Ukraine,UnitedStatesofAmerica	Completed	Completed	31/01/2011	30/06/2011	332	110
CTRI/2011/07/001926	Argentina,Austria,Canada,Colombia,CzechRepublic,Finland,Germany,Guatemala,India,Lithuania,Mexico,Panama,Peru,Poland,Romania,RussianFederation,Slovakia,SouthAfrica,Taiwan,Ukraine,UnitedKingdom,UnitedStatesofAmerica	Completed	Completed	28/09/2010	28/07/2011	1776	83
CTRI/2011/07/001927	Argentina,Australia,Belgium,Canada,Colombia,CzechRepublic,Estonia,Finland,France,Germany,Hungary,India,Lithuania,Mexico,Poland,Romania,RussianFederation,Slovakia,SouthAfrica,Taiwan,Ukraine,UnitedKingdom,UnitedStatesofAmerica	Completed	Completed	30/09/2010	28/07/2011	1300	35
CTRI/2011/08/001935	Argentina,Bulgaria,Canada,Chile,Colombia,CzechRepublic,Finland,France,Germany,Hungary,India,Israel,Italy,Mexico,Peru,Poland,RussianFederation,Spain,Sweden,Turkey,UnitedKingdom,UnitedStatesofAmerica	Other (Terminated)	Other (Terminated)	07/06/2010	02/08/2011	1000	100
CTRI/2011/06/001832	India,UnitedKingdom,UnitedStatesofAmerica	Closed to Recruitment of Participants	Completed	31/05/2011	04/07/2011	22	14
CTRI/2011/05/001726	Argentina,Brazil,Canada,Chile,Colombia,France,Germany,India,Israel,Mexico,Peru,Poland,RepublicofKorea,Romania,RussianFederation,SouthAfrica,Spain,Turkey,Ukraine,UnitedKingdom,UnitedStatesofAmerica	Completed	Completed	12/01/2011	13/05/2011	960	100
CTRI/2011/05/001720	Argentina,Brazil,Canada,Chile,Colombia,France,Germany,India,Israel,Mexico,Peru,Poland,RepublicofKorea,Romania,RussianFederation,SouthAfrica,Spain,Turkey,Ukraine,UnitedKingdom,UnitedStatesofAmerica	Completed	Completed	12/01/2011	29/08/2011	960	240
CTRI/2012/07/002811	Argentina,Austria,Belgium,Brazil,Bulgaria,Canada,Chile,China,Colombia,Croatia,CzechRepublic,Finland,France,Germany,India,Ireland,Israel,Italy,Latvia,Lithuania,Mexico,Netherlands,NewZealand,Peru,Poland,Portugal,RussianFederation,Serbia,SouthAfrica,Spain,Sweden,Turkey,Ukraine,UnitedKingdom,UnitedStatesofAmerica	Other (Terminated)	Other (Terminated)	22/03/2011	24/07/2012	750	75
CTRI/2011/05/001725	Argentina,Austria,Belgium,Brazil,Canada,Colombia,Croatia,Denmark,France,Georgia,Greece,Hungary,India,Israel,Italy,Malaysia,Mexico,Netherlands,Norway,Peru,Philippines,Poland,Portugal,RepublicofKorea,Romania,RussianFederation,SouthAfrica,Spain,SriLanka,Switzerland,Taiwan,Thailand,Ukraine,UnitedKingdom,UnitedStatesofAmerica	Completed	Completed	25/08/2010	10/05/2011	4000	300
CTRI/2011/05/001740	Denmark,India,Norway,Sweden,Switzerland,UnitedKingdom,UnitedStatesofAmerica	Open to Recruitment	Open to Recruitment	15/05/2011	20/05/2011	351	150
CTRI/2011/09/002016	India,UnitedStatesofAmerica	Completed	Completed	15/04/2011	17/10/2011	7302	1000
CTRI/2011/05/001753	Argentina,Belgium,Brazil,Bulgaria,Canada,Chile,CzechRepublic,Germany,Hungary,India,Israel,Latvia,Lebanon,Peru,Poland,RussianFederation,Serbia,Slovakia,SouthAfrica,Ukraine,UnitedKingdom,UnitedStatesofAmerica	Completed	Completed	26/11/2009	01/07/2011	600	180
CTRI/2011/06/001843	Australia,Belarus,China,CzechRepublic,France,Germany,Hungary,India,Israel,Italy,Mexico,Netherlands,Poland,RussianFederation,Serbia,SouthAfrica,Spain,Ukraine,UnitedStatesofAmerica	Completed	Completed	22/03/2011	29/07/2011	64	8
CTRI/2011/06/001796	India,SouthAfrica,Thailand,Uganda,UnitedStatesofAmerica	Open to Recruitment	Open to Recruitment	03/12/2010	07/01/2011	35	10
CTRI/2011/05/001762	Belize,India,UnitedStatesofAmerica	Completed	Completed	07/06/2011	07/06/2011	890	275
CTRI/2011/06/001837	Hungary,India,Romania,RussianFederation,Ukraine,UnitedStatesofAmerica	Open to Recruitment	Closed to Recruitment of Participants	18/07/2011	10/08/2011	400	50
CTRI/2011/06/001821	Argentina,Brazil,Canada,Chile,Colombia,CzechRepublic,Germany,Hungary,India,Ireland,Malaysia,Netherlands,Philippines,RussianFederation,SouthAfrica,Spain,Sweden,Turkey,Ukraine,UnitedStatesofAmerica	Completed	Completed	15/12/2010	16/08/2011	11000	700
CTRI/2011/06/001799	Argentina,Belgium,Brazil,Bulgaria,Canada,Chile,Estonia,France,Germany,Hungary,India,Latvia,Mexico,Peru,Poland,Romania,RussianFederation,Serbia,Slovakia,Spain,Ukraine,UnitedKingdom,UnitedStatesofAmerica	Completed	Completed	13/09/2010	20/06/2011	900	100
CTRI/2011/06/001852	Belgium,Canada,China,France,Germany,Greece,India,Ireland,Japan,Mexico,Philippines,RepublicofKorea,Slovakia,Slovenia,Switzerland,Taiwan,Thailand,Turkey,Ukraine,UnitedStatesofAmerica	Completed	Completed	22/02/2011	07/07/2011	1920	400
CTRI/2011/06/001842	Argentina,Australia,Austria,Belarus,Belgium,Canada,Chile,China,Colombia,CzechRepublic,Denmark,France,Germany,Greece,Hungary,India,Ireland,Israel,Italy,Malaysia,Mexico,Netherlands,Peru,Poland,Romania,RussianFederation,Serbia,Singapore,Slovakia,Spain,Sweden,Switzerland,Taiwan,Thailand,Turkey,Ukraine,UnitedKingdom,UnitedStatesofAmerica	Open to Recruitment	Open to Recruitment	30/12/2009	07/07/2011	670	35
CTRI/2011/06/001801	Canada,CzechRepublic,Germany,India,Israel,Italy,Latvia,Lithuania,Portugal,SouthAfrica,Spain,Ukraine,UnitedKingdom,UnitedStatesofAmerica	Completed	Completed	17/09/2010	13/06/2011	900	160
CTRI/2012/03/002513	Brazil,India,Latvia,Peru,Philippines,SouthAfrica,Thailand	Completed	Completed	12/06/2007	23/09/2009	150	30
CTRI/2011/06/001817	Argentina,Belgium,Brazil,Bulgaria,Canada,Chile,CzechRepublic,Estonia,France,Germany,Hungary,India,Israel,Italy,Latvia,Lithuania,Mexico,Peru,Poland,Portugal,Romania,RussianFederation,Serbia,Slovakia,SouthAfrica,Spain,Ukraine,UnitedKingdom,UnitedStatesofAmerica	Completed	Completed	10/01/2011	19/09/2011	2000	260
CTRI/2012/08/002890	Bulgaria,India,Italy,Poland,Spain,Ukraine	Completed	Completed	20/06/2011	20/08/2012	776	200
CTRI/2011/06/001808	Canada,China,Colombia,CzechRepublic,India,Japan,Lithuania,Peru,Slovakia,Ukraine	Completed	Completed	13/12/2010	15/06/2011	340	90
CTRI/2011/10/002053	China,India,RepublicofKorea,Taiwan,VietNam	Completed	Completed	08/12/2011	06/02/2012	692	200
CTRI/2011/08/001959	Argentina,Australia,Austria,Belgium,Brazil,Bulgaria,Chile,Croatia,CzechRepublic,Estonia,Finland,France,Germany,Hungary,India,Ireland,Israel,Italy,Latvia,Lithuania,Peru,Poland,Portugal,Romania,RussianFederation,Slovakia,Spain,Sweden,Ukraine,UnitedKingdom	Open to Recruitment	Completed	01/02/2011	31/08/2011	900	66
CTRI/2011/10/002093	Australia,Brazil,Canada,Ecuador,France,Hungary,India,Israel,Latvia,Malaysia,Mexico,NewZealand,Romania,RussianFederation,Serbia,SouthAfrica,Spain,Taiwan,Tunisia,UnitedKingdom,UnitedStatesofAmerica	Other (Terminated)	Other (Terminated)	01/01/2010	23/11/2011	1140	58
CTRI/2012/08/002873	India,Philippines	Other (Terminated)	Other (Terminated)	28/09/2011	20/08/2012	400	300
CTRI/2011/09/002015	Canada,India,Taiwan,UnitedStatesofAmerica	Completed	Completed	01/03/2011	29/09/2011	290	100
CTRI/2012/07/002796	Argentina,Australia,Belgium,Brazil,Bulgaria,Canada,Chile,China,Colombia,CzechRepublic,Estonia,France,Germany,Greece,India,Ireland,Italy,Latvia,Lebanon,Lithuania,Mexico,Netherlands,NewZealand,Norway,Panama,Peru,Poland,RepublicofKorea,Romania,RussianFederation,Slovakia,Spain,Sweden,Taiwan,Turkey,Ukraine,UnitedKingdom,UnitedStatesofAmerica	Closed to Recruitment of Participants	Closed to Recruitment of Participants	14/03/2011	12/10/2012	1200	100
CTRI/2011/10/002038	Argentina,Australia,Belgium,Brazil,Bulgaria,Canada,Chile,China,Colombia,CzechRepublic,Finland,France,Georgia,Germany,Greece,Hungary,India,Israel,Italy,Japan,Malaysia,Mexico,Netherlands,NewZealand,Norway,Peru,Philippines,Portugal,Romania,RussianFederation,Serbia,Slovakia,SouthAfrica,Spain,Sweden,Switzerland,Taiwan,Tunisia,Ukraine,UnitedKingdom,UnitedStatesofAmerica	Completed	Completed	14/11/2010	03/11/2011	6000	300
CTRI/2012/10/003047	Algeria,Argentina,Australia,Brazil,Canada,Egypt,India,Israel,Lebanon,Malaysia,Mexico,Morocco,Oman,Philippines,RussianFederation,SaudiArabia,SouthAfrica,Taiwan,Thailand,Tunisia,UnitedArabEmirates	Completed	Completed	30/12/2011	15/03/2012	400	10
CTRI/2011/11/002102	Canada,India	Other (Terminated)	Other (Terminated)	13/04/2011	02/12/2011	698	600
CTRI/2012/11/003160	Australia,India,Israel,Italy,RepublicofKorea,Spain,Taiwan,UnitedStatesofAmerica	Open to Recruitment	Other (Terminated)	31/08/2012	17/12/2012	540	162
CTRI/2012/12/003169	Australia,Belgium,Bulgaria,CzechRepublic,Estonia,Germany,Hungary,India,Israel,Italy,Latvia,Lithuania,Mexico,Poland,RepublicofKorea,Romania,Spain,Taiwan,UnitedKingdom,UnitedStatesofAmerica	Open to Recruitment	Other (Terminated)	19/01/2011	25/02/2013	800	65
CTRI/2011/10/002073	Argentina,Bulgaria,Croatia,Germany,Hungary,India,Italy,Poland,Romania,RussianFederation,Ukraine,UnitedStatesofAmerica	Completed	Completed	21/06/2011	01/11/2011	740	96
CTRI/2012/04/002617	Australia,Brazil,Canada,India,Turkey,UnitedKingdom,UnitedStatesofAmerica	Open to Recruitment	Open to Recruitment	31/07/2011	06/04/2012	500	60
CTRI/2011/10/002076	India,Latvia,Lithuania,Romania,UnitedStatesofAmerica	Open to Recruitment	Open to Recruitment	28/06/2011	28/10/2011	150	45
CTRI/2012/08/002857	Argentina,Australia,Brazil,Bulgaria,Canada,Chile,Colombia,CzechRepublic,France,Germany,Hungary,India,Israel,Italy,Mexico,Netherlands,NewZealand,Peru,Philippines,Poland,RussianFederation,Spain,UnitedKingdom,UnitedStatesofAmerica	Other (Terminated)	Other (Terminated)	23/03/2011	24/09/2012	1424	11
CTRI/2012/01/002367	Bulgaria,Denmark,Hungary,India,Slovenia,Switzerland,UnitedStatesofAmerica	Completed	Completed	28/11/2011	21/01/2012	382	62
CTRI/2011/12/002241	Argentina,China,India,Poland,Turkey,UnitedKingdom	Completed	Completed	01/09/2011	28/11/2011	338	90
CTRI/2011/11/002151	Australia,Belgium,CzechRepublic,Hungary,India,Latvia,Poland,RepublicofKorea,Spain,Thailand,UnitedStatesofAmerica	Completed	Completed	01/10/2010	27/02/2012	132	35
CTRI/2011/11/002122	Bulgaria,CzechRepublic,France,Hungary,India,Thailand	Suspended	Suspended	01/07/2011	14/11/2011	300	80
CTRI/2011/11/002115	Australia,Belgium,Brazil,Bulgaria,Canada,CzechRepublic,France,Germany,India,Israel,Italy,Mexico,RepublicofKorea,Romania,RussianFederation,Spain,Taiwan,UnitedKingdom,UnitedStatesofAmerica	Closed to Recruitment of Participants	Completed	26/01/2011	15/12/2011	1053	15
CTRI/2011/11/002114	Brazil,Canada,France,Germany,Hungary,India,Italy,Mexico,Netherlands,Poland,Romania,RussianFederation,SouthAfrica,Spain,Ukraine,UnitedKingdom,UnitedStatesofAmerica	Open to Recruitment	Not Yet Recruiting	26/01/2011	15/12/2011	1053	32
CTRI/2011/12/002279	Austria,Greece,Guatemala,Hungary,India,Mexico,Poland,SouthAfrica,Turkey,UnitedKingdom,UnitedStatesofAmerica,Venezuela(BolivarianRepublicof)	Completed	Completed	15/08/2011	20/01/2012	950	180
CTRI/2012/07/002773	Argentina,Australia,Austria,Canada,Finland,France,India,SouthAfrica,Spain,Sweden,UnitedStatesofAmerica	Open to Recruitment	Other (Terminated)	07/12/2011	01/08/2012	500	60
CTRI/2012/02/002413	Austria,CzechRepublic,Denmark,India,Israel,Netherlands,Norway,RussianFederation,SouthAfrica,Spain,Sweden,UnitedKingdom	Other (Terminated)	Other (Terminated)	03/10/2011	15/02/2012	630	30
CTRI/2012/01/002337	India,Mexico,UnitedStatesofAmerica	Closed to Recruitment of Participants	Completed	30/05/2008	01/02/2012	195	20
CTRI/2012/12/003242	China,India,Philippines,Singapore,UnitedKingdom,UnitedStatesofAmerica	Closed to Recruitment of Participants	Closed to Recruitment of Participants	15/12/2011	27/01/2012	150	138
CTRI/2012/01/002352	Argentina,Australia,Belgium,Brazil,Canada,Chile,Egypt,France,Germany,India,Italy,Lebanon,Mexico,Poland,RussianFederation,SouthAfrica,Thailand,UnitedStatesofAmerica	Completed	Completed	15/01/2011	01/01/2012	100	30
CTRI/2011/11/002156	Bangladesh,India	Completed	Completed	22/11/2011	22/11/2011	717	500
CTRI/2011/12/002296	Argentina,Brazil,Bulgaria,Croatia,Germany,Hungary,India,Italy,Mexico,Poland,Romania,RussianFederation,Ukraine,UnitedStatesofAmerica	Open to Recruitment	Not Yet Recruiting	01/04/2011	02/01/2012	1460	200
CTRI/2012/01/002392	Australia,India,Thailand,Tunisia,UnitedKingdom,UnitedStatesofAmerica	Open to Recruitment	Other (Terminated)	08/09/2011	01/03/2012	40	12
CTRI/2012/01/002331	Argentina,Australia,Belgium,Brazil,Canada,Chile,Egypt,France,Germany,India,Italy,Lebanon,Mexico,Poland,RussianFederation,SouthAfrica,Thailand,UnitedStatesofAmerica	Completed	Completed	15/01/2011	01/01/2012	510	40
CTRI/2012/01/002351	Argentina,Australia,Belgium,Brazil,Canada,Chile,Egypt,France,Germany,India,Italy,Lebanon,Mexico,Poland,RussianFederation,SouthAfrica,Thailand,UnitedStatesofAmerica	Open to Recruitment	Closed to Recruitment of Participants	15/01/2011	25/10/2007	526	100
CTRI/2012/02/002424	Austria,Canada,CzechRepublic,India,Japan,Poland,Slovakia,Switzerland,Taiwan,UnitedStatesofAmerica,VietNam	Completed	Completed	15/11/2011	27/04/2012	140	50
CTRI/2011/12/002224	India,Romania	Open to Recruitment	Open to Recruitment	20/06/2011	31/12/2011	450	300
CTRI/2011/12/002226	Argentina,Australia,Canada,Chile,CzechRepublic,Hungary,India,NewZealand,Poland,Slovakia,SouthAfrica,Sweden,UnitedKingdom,UnitedStatesofAmerica	Completed	Completed	01/06/2011	12/01/2012	328	100
CTRI/2012/01/002323	Australia,Austria,Belgium,Brazil,Canada,Chile,China,Denmark,Finland,France,Germany,HongKong,India,Ireland,Italy,Japan,Luxembourg,Mexico,Netherlands,Norway,Peru,Portugal,RepublicofKorea,RussianFederation,Singapore,SouthAfrica,Spain,Switzerland,Taiwan,Turkey,Ukraine,UnitedKingdom,UnitedStatesofAmerica	Completed	Completed	01/01/2011	28/02/2013	334	20
CTRI/2012/04/002568	Argentina,Australia,Austria,Belgium,Brazil,Colombia,France,Germany,HongKong,Hungary,India,Italy,Latvia,Lithuania,Malaysia,Netherlands,NewZealand,Philippines,Poland,Portugal,RepublicofKorea,Spain,Sweden,Taiwan,UnitedKingdom	Completed	Completed	11/07/2011	15/04/2012	820	100
CTRI/2012/01/002343	Bulgaria,CzechRepublic,Germany,Hungary,India,Poland,RussianFederation,Serbia,Ukraine,UnitedStatesofAmerica	Open to Recruitment	Not Yet Recruiting	20/07/2011	23/01/2012	400	90
CTRI/2012/01/002344	Argentina,Australia,Belgium,Canada,Chile,Germany,Greece,Hungary,India,Israel,NewZealand,Poland,RussianFederation,SouthAfrica,Spain,UnitedStatesofAmerica	Completed	Completed	11/08/2010	15/06/2012	270	34
CTRI/2012/01/002345	India,Mauritius	Open to Recruitment	Completed	01/11/2011	20/02/2012	40	20
CTRI/2012/01/002355	Canada,Colombia,CzechRepublic,France,India,Lithuania,Romania,RussianFederation,Slovakia,SouthAfrica,Ukraine	Open to Recruitment	Other (Terminated)	15/11/2011	02/03/2012	600	60
CTRI/2012/05/002676	Argentina,Australia,Austria,Belarus,Belgium,Canada,Chile,China,Colombia,CzechRepublic,Denmark,France,Germany,Greece,Hungary,India,Ireland,Israel,Italy,Malaysia,Mexico,Netherlands,Peru,Poland,Romania,RussianFederation,Serbia,Singapore,Slovakia,Spain,Switzerland,Taiwan,Thailand,Turkey,Ukraine,UnitedKingdom,UnitedStatesofAmerica	Open to Recruitment	Open to Recruitment	07/07/2010	29/03/2012	670	35
CTRI/2012/08/002846	Algeria,Colombia,Egypt,Guatemala,India,Iran(IslamicRepublicof),Kuwait,Lebanon,Mexico,Morocco,RussianFederation,SaudiArabia,SouthAfrica,Tunisia,Turkey,Ukraine,UnitedArabEmirates	Completed	Completed	16/01/2012	11/07/2012	1116	200
CTRI/2012/01/002390	Australia,Austria,Belgium,Bulgaria,Canada,France,Germany,India,Italy,Japan,Netherlands,Sweden,UnitedKingdom,UnitedStatesofAmerica	Completed	Other (Terminated)	17/11/2011	15/02/2012	45	6
CTRI/2012/02/002411	Canada,India,UnitedStatesofAmerica	Open to Recruitment	Completed	02/06/2009	24/02/2012	140	70
CTRI/2012/02/002401	Argentina,Australia,Belgium,Brazil,Canada,Chile,Colombia,France,Germany,Guatemala,India,Israel,Italy,Panama,Poland,Romania,RussianFederation,Singapore,Spain,UnitedKingdom,UnitedStatesofAmerica	Other (Terminated)	Other (Terminated)	01/07/2010	10/02/2012	424	20
CTRI/2012/02/002410	India,Mexico,UnitedStatesofAmerica	Open to Recruitment	Open to Recruitment	01/04/2011	04/04/2012	140	42
CTRI/2012/04/002557	Australia,Austria,Belgium,Canada,Colombia,CzechRepublic,Denmark,Finland,France,Germany,Guatemala,Hungary,India,Japan,Netherlands,NewZealand,Norway,Portugal,Slovakia,SouthAfrica,Spain,Taiwan,UnitedStatesofAmerica	Open to Recruitment	Not Yet Recruiting	01/09/2011	18/04/2012	2500	140
CTRI/2012/10/003041	Argentina,Australia,Brazil,Greece,India,Malaysia,RepublicofKorea,Thailand,Turkey	Completed	Completed	05/06/2012	15/10/2012	573	190
CTRI/2012/02/002423	Argentina,Australia,Brazil,Bulgaria,Colombia,Croatia,France,Germany,Greece,Hungary,India,Italy,Japan,Lithuania,Malaysia,Mexico,NewZealand,Peru,Poland,Romania,RussianFederation,Slovakia,SouthAfrica,Spain,SriLanka,Taiwan,Ukraine,UnitedStatesofAmerica	Other (Terminated)	Other (Terminated)	11/07/2011	01/04/2012	1505	224
CTRI/2012/04/002554	Australia,Austria,Belgium,Canada,China,CzechRepublic,Denmark,Finland,France,Germany,Guatemala,India,Japan,Netherlands,NewZealand,Norway,Portugal,Slovakia,SouthAfrica,Spain,UnitedStatesofAmerica	Open to Recruitment	Not Yet Recruiting	01/09/2011	18/04/2012	2500	140
CTRI/2012/08/002859	Australia,Austria,China,CzechRepublic,Estonia,Greece,Hungary,India,Japan,Latvia,Netherlands,Poland,RepublicofKorea,Serbia,Spain,Tajikistan,UnitedStatesofAmerica	Completed	Completed	07/09/2011	24/09/2012	164	28
CTRI/2012/06/002737	Brazil,DominicanRepublic,Guatemala,Hungary,India,Italy,Latvia,Lithuania,Mexico,Panama,RussianFederation	Closed to Recruitment of Participants	Closed to Recruitment of Participants	16/04/2012	22/06/2012	2000	180
CTRI/2012/03/002486	Austria,Belgium,China,Denmark,Finland,France,Germany,Greece,HongKong,Hungary,India,Ireland,Japan,Mexico,Poland,RepublicofKorea,RussianFederation,Slovakia,SouthAfrica,Spain,Sweden,Switzerland,UnitedKingdom,UnitedStatesofAmerica	Completed	Completed	01/06/2011	11/07/2012	800	100
CTRI/2012/03/002511	Bangladesh,Brazil,India,Peru,Thailand	Open to Recruitment	Closed to Recruitment of Participants	21/09/2011	17/05/2012	924	450
CTRI/2012/03/002500	India,Poland,RepublicofKorea,UnitedStatesofAmerica	Open to Recruitment	Open to Recruitment	06/07/2011	26/06/2012	200	70
CTRI/2012/06/002721	Argentina,Australia,Belgium,Canada,Chile,Germany,Greece,Hungary,India,Israel,NewZealand,Poland,RussianFederation,SouthAfrica,Spain,UnitedStatesofAmerica	Completed	Completed	27/10/2010	27/10/2012	172	34
CTRI/2012/03/002509	Argentina,Bulgaria,India,Romania,Slovakia,Ukraine,UnitedStatesofAmerica	Open to Recruitment	Open to Recruitment	03/10/2011	01/04/2012	900	270
CTRI/2012/04/002563	Argentina,Australia,Austria,Belarus,Belgium,BosniaandHerzegovina,Bulgaria,Canada,Chile,China,Colombia,Croatia,CzechRepublic,DemocraticPeople'sRepublicofKorea,Denmark,France,Georgia,Germany,Greece,Hungary,India,Indonesia,Israel,Italy,Japan,Latvia,Malaysia,Mexico,Netherlands,Pakistan,Peru,Philippines,Poland,Romania,RussianFederation,Serbia,Slovakia,SouthAfrica,Spain,Taiwan,Thailand,TheformerYugosla…	Closed to Recruitment of Participants	Closed to Recruitment of Participants	02/03/2011	21/04/2012	16000	396
CTRI/2012/04/002540	India,RepublicofKorea,Taiwan	Closed to Recruitment of Participants	Closed to Recruitment of Participants	31/10/2011	30/04/2012	390	200
CTRI/2012/08/002907	China,India,Philippines,RepublicofKorea	Completed	Completed	15/03/2012	04/09/2012	450	60
CTRI/2012/05/002708	Australia,Belgium,Brazil,Canada,China,France,Germany,HongKong,India,Italy,Japan,NewZealand,Poland,SouthAfrica,Sweden,UnitedKingdom,UnitedStatesofAmerica	Completed	Completed	08/12/2011	28/06/2012	120	7
CTRI/2012/07/002798	Hungary,India,Philippines,Romania,Slovakia,SouthAfrica,Taiwan,UnitedStatesofAmerica	Open to Recruitment	Completed	21/11/2011	26/07/2012	300	100
CTRI/2012/08/002854	Australia,Belgium,Brazil,Canada,Denmark,France,Germany,Guatemala,Hungary,India,Ireland,Israel,Italy,Lithuania,Mexico,NewZealand,Norway,Peru,Poland,Portugal,RussianFederation,SouthAfrica,Spain,Turkey,UnitedKingdom,UnitedStatesofAmerica	Completed	Completed	16/01/2012	06/11/2012	600	40
CTRI/2012/05/002666	India,Tunisia	Open to Recruitment	Open to Recruitment	20/05/2012	14/09/2012	6	3
CTRI/2012/04/002616	India,UnitedStatesofAmerica	Other (Terminated)	Other (Terminated)	30/04/2012	15/05/2012	140	70
CTRI/2012/05/002683	Australia,India,UnitedStatesofAmerica	Open to Recruitment	Other (Terminated)	24/08/2010	22/05/2012	124	50
CTRI/2012/05/002684	Australia,Belarus,Bulgaria,Canada,Chile,Colombia,Croatia,CzechRepublic,Denmark,Finland,France,Germany,Hungary,India,Italy,Poland,RussianFederation,Ukraine,UnitedStatesofAmerica	Completed	Completed	11/01/2012	25/05/2012	285	24
CTRI/2012/07/002817	Bangladesh,Belgium,Canada,China,Germany,Guatemala,HongKong,India,Lebanon,Mexico,Peru,Philippines,Spain,Taiwan	Completed	Completed	24/11/2011	24/07/2012	680	150
CTRI/2012/06/002716	India,SouthAfrica,Uganda	Open to Recruitment	Open to Recruitment	30/07/2012	25/09/2012	1068	356
CTRI/2012/05/002704	Bulgaria,CzechRepublic,Hungary,India,Poland,Romania,RussianFederation,Ukraine	Open to Recruitment	Not Yet Recruiting	14/04/2012	15/06/2012	498	75
CTRI/2012/08/002911	Argentina,Belgium,Brazil,Canada,CzechRepublic,DemocraticPeople'sRepublicofKorea,France,Germany,Greece,HongKong,Hungary,India,Ireland,Israel,Italy,Mexico,Netherlands,Peru,Poland,RussianFederation,Spain,Taiwan,Thailand,UnitedKingdom,UnitedStatesofAmerica	Open to Recruitment	Other (Terminated)	30/09/2011	31/10/2012	140	20
CTRI/2012/05/002692	CzechRepublic,France,Germany,Hungary,India,Poland,RussianFederation,UnitedStatesofAmerica	Completed	Completed	02/09/2011	04/09/2012	317	39
CTRI/2012/05/002653	Australia,Canada,India,Netherlands,NewZealand,Poland,Romania,RussianFederation,SouthAfrica,Ukraine,UnitedStatesofAmerica	Open to Recruitment	Open to Recruitment	21/11/2011	30/05/2012	7990	1000
CTRI/2012/08/002886	Germany,India,UnitedStatesofAmerica	Other (Terminated)	Other (Terminated)	02/08/2011	20/08/2012	192	25
CTRI/2012/05/002688	Argentina,Brazil,Chile,Colombia,HongKong,India,Mexico,Peru,Philippines,Taiwan,UnitedStatesofAmerica	Open to Recruitment	Not Yet Recruiting	05/05/2011	28/05/2012	600	51
CTRI/2012/07/002769	Argentina,Belgium,Brazil,Bulgaria,CzechRepublic,India,Israel,Italy,Mexico,Peru,Portugal,Romania,RussianFederation,SouthAfrica,Spain,Taiwan,Thailand,Ukraine,UnitedStatesofAmerica	Completed	Completed	01/02/2012	20/06/2012	1106	165
CTRI/2012/08/002852	Argentina,Australia,Finland,France,Hungary,India,Mexico,RepublicofKorea,Romania,RussianFederation,Sweden,UnitedKingdom,UnitedStatesofAmerica	Closed to Recruitment of Participants	Closed to Recruitment of Participants	03/01/2011	25/09/2012	600	90
CTRI/2012/05/002702	Bulgaria,Canada,CzechRepublic,France,Germany,Hungary,India,Mexico,RepublicofKorea,Taiwan,UnitedStatesofAmerica	Open to Recruitment	Open to Recruitment	21/12/2010	07/09/2012	240	25
CTRI/2012/11/003121	Argentina,Belgium,Colombia,CzechRepublic,Finland,France,Germany,Hungary,India,Mexico,Netherlands,RepublicofKorea,RussianFederation,Spain,Taiwan,Turkey,UnitedKingdom	Open to Recruitment	Other (Terminated)	24/02/2011	15/12/2012	200	20
CTRI/2012/07/002814	Argentina,Australia,Finland,France,Hungary,India,Mexico,RepublicofKorea,Romania,RussianFederation,Sweden,UnitedKingdom,UnitedStatesofAmerica	Closed to Recruitment of Participants	Closed to Recruitment of Participants	11/12/2010	27/07/2012	630	90
CTRI/2012/07/002797	Argentina,Belgium,Brazil,Bulgaria,Canada,Chile,CzechRepublic,France,Germany,Greece,India,Israel,Italy,Romania,RussianFederation,Spain,Thailand,Turkey,Ukraine,UnitedStatesofAmerica	Completed	Completed	03/04/2012	09/10/2012	1106	125
CTRI/2012/12/003205	Bulgaria,India,Israel	Completed	Completed	25/08/2010	15/06/2012	80	24
CTRI/2012/06/002745	Bulgaria,Canada,Hungary,India,Slovakia,Taiwan,UnitedStatesofAmerica	Open to Recruitment	Completed	21/02/2012	12/07/2012	300	75
CTRI/2012/10/003071	China,HongKong,India,Taiwan,Thailand	Closed to Recruitment of Participants	Closed to Recruitment of Participants	03/07/2012	05/11/2012	940	125
CTRI/2012/07/002823	China,HongKong,India,Taiwan	Other (Terminated)	Other (Terminated)	19/09/2012	07/09/2012	615	220
CTRI/2012/09/003025	Argentina,Bulgaria,Canada,Chile,China,Colombia,CostaRica,DominicanRepublic,Ecuador,Germany,Guatemala,India,Israel,Italy,Latvia,Lithuania,Malaysia,Mexico,NewZealand,Peru,Romania,RussianFederation,SaudiArabia,Thailand,Turkey,UnitedArabEmirates,UnitedKingdom,UnitedStatesofAmerica	Open to Recruitment	Other (Terminated)	12/12/2011	27/06/2014	240	50
CTRI/2012/08/002917	Argentina,Canada,Croatia,CzechRepublic,DominicanRepublic,Estonia,France,Germany,India,Latvia,Lithuania,Philippines,Poland,RepublicofKorea,SouthAfrica,Taiwan,Turkey	Completed	Completed	15/06/2012	27/08/2012	600	110
CTRI/2012/10/003039	Bulgaria,Canada,Germany,India,Israel,TheformerYugoslavRepublicofMacedonia,Turkey,UnitedStatesofAmerica	Completed	Completed	29/08/2012	15/10/2012	429	100
CTRI/2012/10/003072	Argentina,Canada,Finland,Germany,India,Mexico,Netherlands,Serbia,Slovenia,UnitedStatesofAmerica	Completed	Completed	10/09/2012	26/10/2012	446	90
CTRI/2013/10/004082	Austria,Belgium,Brazil,Bulgaria,Canada,China,Croatia,CzechRepublic,Denmark,Estonia,Finland,France,Germany,Greece,Hungary,India,Ireland,Israel,Italy,Latvia,Lithuania,Mexico,Netherlands,Norway,Poland,Romania,RussianFederation,Serbia,Slovakia,Slovenia,Spain,Sweden,Switzerland,TheformerYugoslavRepublicofMacedonia,Turkey,UnitedKingdom,UnitedStatesofAmerica	Closed to Recruitment of Participants	Closed to Recruitment of Participants	20/12/2012	22/10/2013	172	15
CTRI/2012/07/002810	Bulgaria,Canada,Colombia,CzechRepublic,Germany,Hungary,India,Japan,Malaysia,Mexico,Poland,RepublicofKorea,Romania,RussianFederation,Serbia,Slovakia,SouthAfrica,Spain,Ukraine,UnitedStatesofAmerica	Completed	Completed	27/09/2011	05/02/2013	315	30
CTRI/2012/11/003109	Bangladesh,India,UnitedArabEmirates	Completed	Completed	07/06/2012	15/06/2012	1000	100
CTRI/2013/09/003977	Bulgaria,Chile,Colombia,Ecuador,Georgia,India,RussianFederation,Taiwan,TheformerYugoslavRepublicofMacedonia,Ukraine,UnitedStatesofAmerica	Open to Recruitment	Closed to Recruitment of Participants	09/05/2006	31/08/2006	2100	549
CTRI/2013/01/003328	Australia,Austria,Belgium,Brazil,Canada,Colombia,Croatia,CzechRepublic,Denmark,Estonia,France,Germany,Hungary,India,Israel,Italy,Latvia,Netherlands,NewZealand,Poland,RepublicofKorea,Romania,RussianFederation,Serbia,Slovakia,SouthAfrica,Spain,Taiwan,UnitedKingdom,UnitedStatesofAmerica	Open to Recruitment	Not Yet Recruiting	21/06/2012	07/06/2013	545	75
CTRI/2014/03/004494	Brazil,Egypt,India,Malaysia,SriLanka	Open to Recruitment	Open to Recruitment	03/09/2012	01/08/2012	120	10
CTRI/2012/08/002848	Australia,Brazil,Canada,Estonia,Finland,HongKong,India,Israel,Japan,Latvia,Lithuania,NewZealand,Norway,Spain,Sweden,Taiwan,Turkey,UnitedStatesofAmerica	Completed	Completed	30/01/2012	20/08/2012	1220	75
CTRI/2012/08/002851	Austria,Belgium,Brazil,Canada,Croatia,France,Greece,Hungary,India,Netherlands,Poland,Romania,Somalia,Switzerland,Turkey,UnitedStatesofAmerica	Other (Terminated)	Other (Terminated)	24/01/2012	20/08/2012	1220	75
CTRI/2012/10/003035	India,Malawi,SouthAfrica	Closed to Recruitment of Participants	Closed to Recruitment of Participants	12/01/2012	15/10/2012	600	25
CTRI/2013/01/003301	Australia,Austria,Belgium,Brazil,Canada,China,Colombia,Croatia,CzechRepublic,Denmark,Estonia,France,Germany,Hungary,India,Israel,Italy,Japan,Latvia,Netherlands,NewZealand,Poland,RepublicofKorea,Romania,RussianFederation,Serbia,Slovakia,SouthAfrica,Spain,Taiwan,Ukraine,UnitedKingdom,UnitedStatesofAmerica	Open to Recruitment	Not Yet Recruiting	20/07/2012	15/08/2013	654	120
CTRI/2012/12/003272	Australia,Austria,Bulgaria,Canada,Croatia,CzechRepublic,France,Germany,Greece,Hungary,India,Israel,Japan,Netherlands,Norway,RepublicofKorea,Romania,SouthAfrica,Spain,Ukraine,UnitedStatesofAmerica	Open to Recruitment	Not Yet Recruiting	12/03/2012	02/08/2013	275	75
CTRI/2012/08/002944	India,Malaysia,Philippines,UnitedStatesofAmerica	Completed	Completed	28/12/2011	31/08/2012	228	114
CTRI/2012/09/002994	Argentina,Austria,Canada,Chile,China,DemocraticPeople'sRepublicofKorea,Denmark,France,Germany,Greece,Hungary,India,Ireland,Italy,Mexico,Netherlands,Peru,Portugal,Singapore,Spain,Taiwan,Turkey,UnitedKingdom,UnitedStatesofAmerica	Open to Recruitment	Open to Recruitment	30/03/2012	05/10/2012	800	60
CTRI/2012/11/003110	Argentina,Canada,CzechRepublic,Hungary,India,Israel,Mexico,Poland,RepublicofKorea,Romania,RussianFederation,SouthAfrica,Ukraine,UnitedStatesofAmerica	Completed	Completed	01/06/2012	26/11/2012	400	200
CTRI/2012/11/003101	Argentina,Australia,Belgium,Brazil,Bulgaria,Canada,Colombia,Croatia,DemocraticPeople'sRepublicofKorea,Denmark,Finland,France,Germany,Greece,HongKong,India,Ireland,Israel,Italy,Japan,Lithuania,Norway,Peru,Philippines,Poland,Portugal,Romania,RussianFederation,Serbia,Singapore,SouthAfrica,Spain,Taiwan,Ukraine,UnitedKingdom,UnitedStatesofAmerica	Open to Recruitment	Suspended	05/05/2011	16/02/2013	525	75
CTRI/2012/09/003018	India,UnitedStatesofAmerica	Closed to Recruitment of Participants	Closed to Recruitment of Participants	15/10/2012	27/09/2012	195	97
CTRI/2012/09/002999	China,DemocraticPeople'sRepublicofKorea,HongKong,India,Japan,Taiwan	Open to Recruitment	Open to Recruitment	24/04/2012	25/09/2012	592	132
CTRI/2012/10/003069	Argentina,Australia,Belgium,Canada,India,Israel,Italy,Mexico,RussianFederation,SouthAfrica,Taiwan,Turkey,UnitedKingdom,UnitedStatesofAmerica	Open to Recruitment	Not Yet Recruiting	03/10/2012	01/11/2012	236	23
CTRI/2012/09/003024	CzechRepublic,Germany,India,Israel,Italy,Netherlands,Poland,RussianFederation,UnitedKingdom,UnitedStatesofAmerica	Open to Recruitment	Open to Recruitment	08/06/2012	07/11/2012	80	12
CTRI/2012/09/003010	CzechRepublic,India,Italy,Poland,Slovakia,Spain,UnitedKingdom	Open to Recruitment	Completed	04/04/2009	15/09/2012	200	2
CTRI/2013/07/003838	India,Malaysia,UnitedStatesofAmerica	Completed	Completed	20/02/2014	20/02/2014	50	40
CTRI/2012/10/003068	Australia,Hungary,India,Romania,RussianFederation,Ukraine,UnitedStatesofAmerica	Open to Recruitment	Not Yet Recruiting	13/01/2012	14/12/2012	105	32
CTRI/2012/12/003190	Colombia,India,Mexico,UnitedStatesofAmerica	Open to Recruitment	Not Yet Recruiting	01/01/2012	18/01/2013	300	36
CTRI/2012/09/003030	India,RussianFederation	Completed	Completed	10/07/2012	03/10/2012	302	75
CTRI/2012/10/003065	India,Malaysia,RussianFederation,UnitedStatesofAmerica	Completed	Completed	12/03/2012	20/10/2012	302	75
CTRI/2012/10/003058	Bulgaria,Croatia,India,Philippines,Romania,RussianFederation,Serbia,Turkey,Ukraine,UnitedStatesofAmerica	Closed to Recruitment of Participants	Closed to Recruitment of Participants	26/01/2012	25/10/2012	550	57
CTRI/2012/12/003207	Argentina,Colombia,Croatia,DominicanRepublic,Estonia,Guatemala,Hungary,India,Ireland,Israel,Latvia,Lithuania,Mexico,Panama,Poland,RepublicofKorea,RussianFederation,Serbia,Slovenia,Turkey,UnitedKingdom,Venezuela(BolivarianRepublicof)	Completed	Completed	14/09/2012	15/01/2013	1224	222
CTRI/2014/03/004513	Argentina,Belgium,Brazil,Bulgaria,Croatia,CzechRepublic,France,Germany,Greece,India,Israel,Japan,Mexico,Poland,RepublicofKorea,Romania,RussianFederation,Taiwan,Ukraine,UnitedStatesofAmerica	Completed	Other (Terminated)	05/10/2012	07/04/2014	964	125
CTRI/2012/11/003088	Belgium,Haiti,India,Kenya,Malawi,Peru,SouthAfrica,Zimbabwe	Open to Recruitment	Other (Terminated)	12/10/2011	20/12/2012	836	50
CTRI/2012/12/003200	Argentina,Australia,Austria,Belgium,Brazil,Canada,Chile,Colombia,CzechRepublic,France,Germany,Guatemala,HongKong,India,Israel,Malaysia,Mexico,NewZealand,Peru,Philippines,Poland,Portugal,RepublicofKorea,RussianFederation,Singapore,Spain,Sweden,Taiwan,Thailand,Turkey,UnitedKingdom,UnitedStatesofAmerica,Venezuela(BolivarianRepublicof)	Closed to Recruitment of Participants	Other (Terminated)	30/05/2012	22/01/2013	1250	80
CTRI/2012/11/003145	Brazil,India,UnitedStatesofAmerica	Open to Recruitment	Open to Recruitment	04/05/2012	01/12/2012	440	200
CTRI/2014/03/004480	Australia,Belgium,Brazil,CzechRepublic,Estonia,France,Hungary,India,Italy,Japan,Netherlands,Norway,Poland,Portugal,Romania,Slovakia,SouthAfrica,Spain,UnitedStatesofAmerica	Open to Recruitment	Open to Recruitment	06/06/2012	09/06/2014	80	5
CTRI/2013/09/003994	Bulgaria,India,Poland,RepublicofKorea,Romania,Taiwan,UnitedStatesofAmerica	Completed	Completed	06/12/2012	10/10/2013	100	40
CTRI/2015/06/005914	Argentina,Austria,Canada,Germany,India,Italy,NewZealand,Peru,Portugal,RussianFederation,Spain,SriLanka,Ukraine,UnitedStatesofAmerica	Other (Terminated)	Other (Terminated)	13/02/2013	04/10/2013	690	80
CTRI/2012/12/003186	Australia,Austria,Belgium,Brazil,Canada,Colombia,Croatia,CzechRepublic,Denmark,Estonia,France,Germany,Hungary,India,Israel,Italy,Japan,Latvia,Netherlands,NewZealand,Poland,RepublicofKorea,Romania,RussianFederation,Serbia,Slovakia,SouthAfrica,Spain,Taiwan,Ukraine,UnitedKingdom,UnitedStatesofAmerica	Open to Recruitment	Not Yet Recruiting	18/04/2012	15/12/2012	545	75
CTRI/2013/01/003296	Belgium,Canada,Estonia,Germany,Hungary,India,Japan,Latvia,Lithuania,Malaysia,Netherlands,Poland,RussianFederation,Slovakia,Thailand,Turkey,Ukraine	Open to Recruitment	Open to Recruitment	30/07/2012	31/03/2013	616	100
CTRI/2012/12/003168	Botswana,India,Kenya,Malawi,SouthAfrica,Uganda,Zimbabwe	Open to Recruitment	Other (Terminated)	07/06/2011	31/12/2012	494	50
CTRI/2013/01/003294	Australia,Austria,Bulgaria,Canada,Croatia,CzechRepublic,France,Germany,Greece,Hungary,India,Israel,Japan,Netherlands,RepublicofKorea,Romania,SouthAfrica,Spain,Ukraine,UnitedStatesofAmerica	Open to Recruitment	Not Yet Recruiting	19/12/2011	15/02/2013	275	75
CTRI/2012/12/003257	Australia,Austria,Belgium,Brazil,Canada,Colombia,Croatia,CzechRepublic,Denmark,Estonia,France,Germany,Hungary,India,Israel,Italy,Japan,Latvia,Netherlands,NewZealand,Poland,RepublicofKorea,Romania,RussianFederation,Serbia,Slovakia,SouthAfrica,Spain,Taiwan,Ukraine,UnitedKingdom,UnitedStatesofAmerica	Open to Recruitment	Not Yet Recruiting	15/12/2012	21/02/2013	725	135
CTRI/2012/12/003252	Belgium,Brazil,Canada,Denmark,France,Germany,India,Mexico,Netherlands,Poland,RepublicofKorea,RussianFederation,Turkey,UnitedKingdom,UnitedStatesofAmerica	Open to Recruitment	Other (Terminated)	14/08/2012	15/10/2013	74	17
CTRI/2018/02/011714	Argentina,Australia,Bulgaria,Canada,Germany,India,Israel,Italy,Poland,RussianFederation,Spain,Thailand,Turkey,UnitedKingdom,UnitedStatesofAmerica	Completed	Other (Terminated)	21/02/2013	21/02/2013	3260	400
CTRI/2015/05/005821	Denmark,Egypt,Germany,India,Indonesia,Jordan,Kuwait,Lebanon,Malaysia,RussianFederation,SaudiArabia,Singapore,Spain,Tunisia,Turkey,UnitedArabEmirates,UnitedKingdom	Completed	Other (Terminated)	16/01/2013	25/04/2013	552	140
CTRI/2013/01/003290	Australia,Belgium,Canada,Chile,China,CzechRepublic,Finland,France,Germany,Greece,India,Ireland,Israel,Italy,Japan,Mexico,Netherlands,Portugal,RepublicofKorea,RussianFederation,Spain,Turkey,UnitedKingdom,UnitedStatesofAmerica	Closed to Recruitment of Participants	Closed to Recruitment of Participants	02/07/2012	31/01/2013	759	20
CTRI/2013/01/003325	India,RussianFederation	Completed	Completed	Date Missing	10/02/2013	50	50
CTRI/2013/09/003999	China,India,RepublicofKorea,RussianFederation	Open to Recruitment	Open to Recruitment	30/10/2012	10/03/2013	432	108
CTRI/2014/04/004551	Argentina,Australia,Brazil,Canada,CzechRepublic,Denmark,Finland,France,Georgia,Germany,Greece,Hungary,India,Ireland,Israel,Italy,Mexico,Poland,Romania,RussianFederation,Serbia,Spain,Sweden,Switzerland,Ukraine,UnitedKingdom,UnitedStatesofAmerica	Completed	Completed	15/02/2013	24/04/2014	1841	38
CTRI/2013/02/003347	CzechRepublic,Germany,India,UnitedKingdom	Completed	Completed	17/12/2012	07/02/2013	138	83
CTRI/2013/09/003992	Australia,Austria,Bulgaria,Canada,Croatia,CzechRepublic,France,Germany,Greece,Hungary,India,Israel,Japan,Netherlands,RepublicofKorea,Romania,SouthAfrica,Spain,Ukraine,UnitedStatesofAmerica	Open to Recruitment	Not Yet Recruiting	23/04/2012	15/02/2014	275	75
CTRI/2014/06/004669	France,Germany,Hungary,India,Israel,Italy,Portugal,Singapore,Spain,Turkey,UnitedStatesofAmerica	Completed	Completed	29/04/2013	16/06/2014	168	25
CTRI/2015/07/005984	Argentina,Australia,Austria,Brazil,Canada,China,Colombia,CzechRepublic,Denmark,France,Germany,Greece,HongKong,India,Israel,Italy,Kenya,Netherlands,Nigeria,Peru,Philippines,Poland,Portugal,RussianFederation,SouthAfrica,Spain,UnitedKingdom,UnitedStatesofAmerica	Open to Recruitment	Open to Recruitment	10/01/2013	24/08/2015	3200	250
CTRI/2014/01/004365	Austria,Canada,Denmark,Egypt,Germany,Iceland,India,Italy,Lithuania,Netherlands,Norway,Poland,Romania,Slovakia,SouthAfrica,Turkey	Completed	Completed	15/07/2013	18/02/2014	3332	600
CTRI/2014/03/004444	Argentina,Australia,Belgium,Denmark,Hungary,India,Ireland,Lebanon,Peru,SaudiArabia,Spain,Sweden,Thailand,Turkey,UnitedKingdom,UnitedStatesofAmerica	Open to Recruitment	Not Yet Recruiting	27/02/2013	20/03/2014	300	25
CTRI/2014/03/004443	Algeria,Australia,Egypt,India,Indonesia,Jordan,Malaysia,Morocco,Oman,RepublicofKorea,SouthAfrica,Taiwan,Thailand,Tunisia,Turkey,VietNam	Open to Recruitment	Not Yet Recruiting	15/03/2013	07/03/2014	400	10
CTRI/2013/05/003640	Argentina,Bulgaria,Canada,Chile,Colombia,Croatia,India,Japan,Latvia,Lithuania,Malaysia,Mexico,Philippines,Poland,RepublicofKorea,Romania,RussianFederation,Serbia,Slovakia,SouthAfrica,Taiwan,Ukraine,UnitedStatesofAmerica	Open to Recruitment	Not Yet Recruiting	15/09/2011	01/09/2013	1000	160
CTRI/2013/11/004124	Canada,France,Germany,Hungary,India,Italy,Poland,UnitedKingdom,UnitedStatesofAmerica	Completed	Completed	23/03/2007	30/10/2008	100	30
CTRI/2013/06/003748	Canada,France,Germany,Hungary,India,Poland,Singapore,UnitedKingdom,UnitedStatesofAmerica	Completed	Completed	02/10/2006	27/10/2008	100	30
CTRI/2014/08/004837	Argentina,Belgium,Brazil,Canada,China,France,Germany,India,Italy,Japan,Netherlands,Peru,Poland,RussianFederation,Spain,Thailand,Turkey,UnitedKingdom,UnitedStatesofAmerica	Completed	Completed	01/08/2011	10/09/2014	148	24
CTRI/2014/04/004546	Australia,Canada,France,Germany,Hungary,India,Ireland,Italy,Japan,Poland,RepublicofKorea,RussianFederation,Spain,Switzerland,Taiwan,Thailand,UnitedKingdom,UnitedStatesofAmerica	Open to Recruitment	Not Yet Recruiting	19/08/2013	15/05/2014	150	30
CTRI/2014/01/004285	Canada,Croatia,India,Israel,RussianFederation,Serbia,Slovakia,UnitedKingdom,UnitedStatesofAmerica	Closed to Recruitment of Participants	Closed to Recruitment of Participants	30/09/2013	06/01/2014	676	67
CTRI/2014/07/004753	Argentina,Austria,Belgium,Brazil,China,Colombia,Denmark,Finland,France,Germany,Greece,Hungary,India,Italy,Japan,Lebanon,Netherlands,Norway,Peru,Poland,RepublicofKorea,RussianFederation,Singapore,Spain,Sweden,Taiwan,Thailand,Turkey,UnitedKingdom	Completed	Completed	09/07/2013	30/08/2014	348	30
CTRI/2014/02/004395	Canada,Germany,India,Italy,UnitedStatesofAmerica	Open to Recruitment	Open to Recruitment	25/09/2013	28/02/2014	470	60
CTRI/2014/01/004289	Argentina,India,Mexico,Romania,Slovenia,UnitedStatesofAmerica	Closed to Recruitment of Participants	Closed to Recruitment of Participants	01/10/2013	06/01/2014	218	66
CTRI/2014/05/004623	Canada,Hungary,India,Israel,Spain,UnitedStatesofAmerica	Open to Recruitment	Open to Recruitment	02/12/2013	27/05/2014	396	60
CTRI/2014/05/004626	Argentina,Bulgaria,HongKong,India,Japan,Mexico,Norway,Portugal,RussianFederation,SouthAfrica,Spain,Sweden,Thailand,Turkey,Ukraine,UnitedStatesofAmerica	Closed to Recruitment of Participants	Closed to Recruitment of Participants	02/12/2013	27/05/2014	1200	250
CTRI/2014/07/004743	Belgium,Colombia,CzechRepublic,Germany,India,Poland,RepublicofKorea,Romania,SouthAfrica,UnitedStatesofAmerica	Completed	Completed	28/05/2013	30/08/2014	336	84
CTRI/2014/05/004622	Argentina,Brazil,Bulgaria,Chile,China,CzechRepublic,France,Hungary,India,Italy,Japan,Mexico,Peru,Poland,RepublicofKorea,RussianFederation,SouthAfrica,Spain,Turkey,Ukraine,UnitedKingdom,VietNam	Open to Recruitment	Open to Recruitment	13/04/2013	19/06/2014	1600	100
CTRI/2013/10/004048	Belgium,Canada,Chile,Estonia,France,Greece,India,Italy,Japan,Lithuania,Malaysia,Mexico,Netherlands,Philippines,RepublicofKorea,Romania,RussianFederation,Slovakia,SouthAfrica,Spain,Sweden,Taiwan,Turkey,UnitedKingdom,UnitedStatesofAmerica	Open to Recruitment	Open to Recruitment	13/09/2012	28/02/2018	192	15
CTRI/2014/06/004700	Argentina,Austria,Belgium,Brazil,Bulgaria,Colombia,France,Germany,Greece,Hungary,India,Italy,Spain,Turkey,UnitedKingdom,UnitedStatesofAmerica,Venezuela(BolivarianRepublicof)	Open to Recruitment	Open to Recruitment	26/03/2014	30/07/2014	128	20
CTRI/2014/07/004764	Coted'Ivoire,DemocraticRepublicoftheCongo,India,Malawi,Mali,Mozambique,Rwanda,Senegal	Completed	Completed	28/10/2014	08/08/2015	840	100
CTRI/2014/03/004499	Algeria,India,Israel,Lebanon,Malaysia,SouthAfrica,UnitedArabEmirates	Completed	Completed	09/01/2014	25/03/2014	320	80
CTRI/2014/07/004772	Belgium,CzechRepublic,Egypt,Germany,India,Italy,Netherlands,Slovakia,SouthAfrica,Spain,Switzerland	Open to Recruitment	Open to Recruitment	02/12/2013	03/03/2014	1972	40
CTRI/2013/12/004212	Argentina,Australia,Belgium,Canada,Croatia,CzechRepublic,Germany,Hungary,India,Italy,Japan,Mexico,Poland,Portugal,Romania,RussianFederation,Slovakia,SouthAfrica,Spain,Taiwan,UnitedKingdom,UnitedStatesofAmerica	Closed to Recruitment of Participants	Closed to Recruitment of Participants	12/12/2012	15/01/2014	660	66
CTRI/2013/12/004211	Argentina,Austria,Belgium,Brazil,Canada,Germany,Greece,India,Italy,Japan,Mexico,Portugal,RussianFederation,SouthAfrica,Sweden,UnitedKingdom,UnitedStatesofAmerica	Closed to Recruitment of Participants	Closed to Recruitment of Participants	19/11/2012	15/01/2014	550	56
CTRI/2014/09/004975	Australia,Belgium,Canada,France,Germany,Hungary,India,Israel,Italy,Poland,RepublicofKorea,RussianFederation,Spain,Switzerland,Turkey	Closed to Recruitment of Participants	Closed to Recruitment of Participants	25/03/2014	05/09/2014	104	16
CTRI/2016/06/006980	India,Sweden,Thailand,VietNam	Open to Recruitment	Open to Recruitment	01/04/2015	16/04/2015	670	150
CTRI/2015/01/005461	Argentina,Australia,Belgium,Brazil,Canada,Chile,China,Colombia,Finland,France,Germany,HongKong,Hungary,India,Italy,Japan,Latvia,Lithuania,Netherlands,Peru,Poland,RepublicofKorea,RussianFederation,Singapore,SouthAfrica,Spain,Thailand,Turkey,Ukraine,UnitedKingdom,UnitedStatesofAmerica	Open to Recruitment	Not Yet Recruiting	01/08/2013	27/01/2015	500	21
CTRI/2014/07/004726	Germany,Hungary,India,Israel,UnitedKingdom,UnitedStatesofAmerica	Closed to Recruitment of Participants	Closed to Recruitment of Participants	20/08/2013	08/08/2014	120	45
CTRI/2014/01/004317	Australia,Canada,China,France,Germany,HongKong,India,Italy,Japan,NewZealand,Poland,Romania,RussianFederation,Spain,Taiwan,Turkey,UnitedKingdom,UnitedStatesofAmerica,VietNam	Completed	Completed	09/09/2013	24/01/2014	390	240
CTRI/2014/01/004329	Australia,Bulgaria,Canada,China,DemocraticPeople'sRepublicofKorea,France,Germany,HongKong,India,Italy,Japan,NewZealand,Poland,Romania,RussianFederation,Singapore,Spain,Taiwan,Turkey,UnitedKingdom,UnitedStatesofAmerica,VietNam	Completed	Completed	02/09/2013	20/02/2014	864	410
CTRI/2014/03/004505	Algeria,Argentina,Brazil,Canada,Croatia,DemocraticPeople'sRepublicofKorea,Greece,India,Italy,Japan,Malaysia,Mexico,Poland,Romania,RussianFederation,Serbia,SouthAfrica,Spain,Thailand,Ukraine,UnitedKingdom,UnitedStatesofAmerica	Open to Recruitment	Closed to Recruitment of Participants	04/11/2013	27/03/2014	7500	350
CTRI/2014/08/004872	Argentina,Australia,Belgium,Brazil,Bulgaria,Canada,China,CzechRepublic,France,Germany,Hungary,India,Israel,Italy,Japan,Mexico,Netherlands,Philippines,Poland,RepublicofKorea,Romania,RussianFederation,Slovakia,SouthAfrica,Spain,Sweden,Taiwan,Thailand,Turkey,Ukraine,UnitedKingdom,UnitedStatesofAmerica,VietNam	Closed to Recruitment of Participants	Closed to Recruitment of Participants	25/04/2013	16/10/2014	17150	200
CTRI/2014/02/004416	Argentina,Australia,Austria,Belgium,Brazil,Canada,Chile,CzechRepublic,Denmark,Egypt,Finland,France,Germany,Greece,Hungary,India,Ireland,Israel,Italy,Mexico,Netherlands,Peru,Poland,Portugal,RussianFederation,Spain,Sweden,Switzerland,Ukraine,UnitedKingdom,UnitedStatesofAmerica	Other (Terminated)	Other (Terminated)	04/11/2011	27/02/2014	669	80
CTRI/2014/08/004896	China,Egypt,HongKong,India,Philippines,RepublicofKorea,Taiwan	Open to Recruitment	Open to Recruitment	07/06/2013	25/09/2014	300	70
CTRI/2014/12/005310	Austria,Brazil,Canada,China,Denmark,Egypt,France,Greece,HongKong,Hungary,India,Indonesia,Israel,Japan,Kazakhstan,Mexico,NewZealand,Pakistan,Poland,RepublicofKorea,RussianFederation,Singapore,Slovakia,Spain,Sweden,Switzerland,Taiwan,Thailand,Turkey,VietNam	Closed to Recruitment of Participants	Closed to Recruitment of Participants	07/10/2013	28/05/2015	1670	60
CTRI/2014/08/004891	Austria,Belgium,Canada,CzechRepublic,Denmark,France,Germany,Greece,Hungary,India,Italy,Latvia,Lithuania,Peru,Poland,Portugal,RepublicofKorea,RussianFederation,Singapore,Slovakia,SouthAfrica,Spain,Switzerland,Turkey	Completed	Completed	16/09/2013	29/08/2014	187	30
CTRI/2014/12/005274	China,HongKong,India,Indonesia,Philippines,VietNam	Completed	Completed	15/11/2013	08/08/2014	252	30
CTRI/2014/10/005079	China,India,Philippines,RepublicofKorea,Thailand	Open to Recruitment	Open to Recruitment	16/09/2013	28/10/2014	475	80
CTRI/2014/09/005075	India,UnitedStatesofAmerica	Closed to Recruitment of Participants	Closed to Recruitment of Participants	25/04/2012	15/01/2015	64	16
CTRI/2016/01/006480	Argentina,Australia,Austria,Belgium,Brazil,Bulgaria,Canada,Chile,China,CzechRepublic,Denmark,Finland,France,Germany,HongKong,Hungary,India,Israel,Italy,Japan,Mexico,Netherlands,Norway,Peru,Philippines,Poland,RepublicofKorea,Romania,RussianFederation,Slovakia,SouthAfrica,Spain,Sweden,Taiwan,Thailand,Turkey,Ukraine,UnitedKingdom,UnitedStatesofAmerica,VietNam	Closed to Recruitment of Participants	Closed to Recruitment of Participants	10/02/2014	02/01/2016	17000	300
CTRI/2014/09/005033	Argentina,Croatia,France,Germany,India,Mexico,Netherlands,Romania,Slovakia,Slovenia,SouthAfrica,TheformerYugoslavRepublicofMacedonia,UnitedKingdom,UnitedStatesofAmerica	Open to Recruitment	Open to Recruitment	04/08/2014	22/09/2014	1047	175
CTRI/2014/07/004760	Belgium,Croatia,Denmark,Egypt,Germany,Hungary,India,Italy,Portugal,Slovakia,Slovenia,Spain,Switzerland,Turkey	Completed	Completed	16/12/2013	29/07/2014	644	75
CTRI/2014/10/005146	Australia,Austria,Belgium,Canada,China,France,Germany,India,Israel,Italy,Mexico,Netherlands,Poland,Portugal,Spain,Sweden,UnitedKingdom,UnitedStatesofAmerica	Closed to Recruitment of Participants	Closed to Recruitment of Participants	16/06/2007	16/10/2008	900	79
CTRI/2014/09/005065	Argentina,Australia,Belgium,Canada,China,Germany,HongKong,India,Poland,Portugal,Sweden,Switzerland,UnitedKingdom,UnitedStatesofAmerica	Closed to Recruitment of Participants	Closed to Recruitment of Participants	30/07/2014	28/01/2015	250	10
CTRI/2014/12/005250	India,Malaysia,Thailand,UnitedStatesofAmerica	Completed	Completed	31/12/2016	31/12/2014	2600	20
CTRI/2014/07/004736	Argentina,Australia,Austria,Belgium,Brazil,Canada,China,Croatia,CzechRepublic,Denmark,France,Germany,Greece,Hungary,India,Israel,Italy,Japan,Latvia,Lithuania,Mexico,Netherlands,Poland,Portugal,Romania,RussianFederation,Slovakia,Slovenia,SouthAfrica,Spain,Sweden,Switzerland,Taiwan,Turkey,UnitedKingdom,UnitedStatesofAmerica	Open to Recruitment	Open to Recruitment	27/06/2013	17/07/2014	2671	93
CTRI/2015/02/005498	China,Denmark,Germany,India,RussianFederation,Turkey,UnitedStatesofAmerica	Open to Recruitment	Open to Recruitment	23/05/2014	23/02/2015	133	20
CTRI/2014/11/005208	Argentina,Belarus,BosniaandHerzegovina,Brazil,Chile,Croatia,Ecuador,France,Georgia,Greece,Hungary,India,Italy,Latvia,Mexico,Peru,Philippines,Poland,Portugal,RepublicofKorea,Romania,RussianFederation,Serbia,SouthAfrica,Spain,Taiwan,Thailand,Turkey,Ukraine	Open to Recruitment	Open to Recruitment	10/06/2014	14/01/2015	532	92
CTRI/2014/10/005122	Argentina,Australia,Austria,Belgium,Brazil,Canada,Chile,China,Denmark,France,Germany,Greece,India,Israel,Italy,Mexico,Netherlands,Peru,RepublicofKorea,Singapore,Sweden,Taiwan,UnitedKingdom,UnitedStatesofAmerica	Closed to Recruitment of Participants	Closed to Recruitment of Participants	26/07/2012	06/11/2014	610	60
CTRI/2014/10/005123	Argentina,Australia,Austria,Belgium,Brazil,Canada,Chile,China,Denmark,France,Germany,Greece,India,Israel,Italy,Mexico,Netherlands,Peru,RepublicofKorea,Singapore,Sweden,Taiwan,UnitedKingdom,UnitedStatesofAmerica	Completed	Completed	11/09/2013	01/10/2015	858	110
CTRI/2014/08/004907	China,HongKong,India,Singapore,Taiwan	Open to Recruitment	Open to Recruitment	30/10/2013	03/09/2014	350	80
CTRI/2014/08/004868	Argentina,Brazil,India,Peru,RussianFederation,Ukraine	Completed	Completed	01/09/2014	25/08/2014	100	40
CTRI/2015/12/006402	Australia,Germany,India,Israel,Italy,UnitedStatesofAmerica	Open to Recruitment	Open to Recruitment	24/02/2016	23/06/2016	530	120
CTRI/2014/10/005095	Austria,CzechRepublic,France,Germany,Greece,Hungary,India,Italy,Romania,Serbia,Slovakia,Spain,UnitedStatesofAmerica	Open to Recruitment	Open to Recruitment	01/10/2010	27/10/2014	200	30
CTRI/2014/09/005044	CzechRepublic,France,Germany,Greece,India,Poland,Romania,Slovakia,Spain,Thailand,UnitedStatesofAmerica	Other (Terminated)	Other (Terminated)	01/07/2011	30/09/2014	450	40
CTRI/2014/09/004959	Argentina,Brazil,Colombia,India,Indonesia,Malaysia,Mexico,Paraguay,Philippines,RussianFederation,SouthAfrica,Thailand,Venezuela(BolivarianRepublicof)	Open to Recruitment	Open to Recruitment	01/07/2013	19/09/2014	250	100
CTRI/2015/02/005579	Argentina,Australia,Austria,Bulgaria,Canada,China,Colombia,France,Germany,India,Italy,Japan,Netherlands,Poland,RepublicofKorea,RussianFederation,Spain,Taiwan,Thailand,Turkey,UnitedKingdom,UnitedStatesofAmerica	Open to Recruitment	Open to Recruitment	15/10/2014	30/03/2015	132	20
CTRI/2015/01/005458	Australia,Brazil,Germany,India,Japan,Malaysia,Norway,Poland,Romania,RussianFederation,SouthAfrica,Sweden,Turkey,Ukraine,UnitedKingdom,UnitedStatesofAmerica	Closed to Recruitment of Participants	Closed to Recruitment of Participants	04/11/2014	04/02/2015	280	20
CTRI/2014/09/005054	Argentina,China,India,Israel,Mexico,SouthAfrica,Taiwan	Other (Terminated)	Other (Terminated)	31/03/2015	24/04/2015	663	100
CTRI/2015/01/005441	Canada,India,RepublicofKorea	Open to Recruitment	Open to Recruitment	29/09/2010	02/03/2015	216	100
CTRI/2015/03/005597	Argentina,Australia,Austria,Belgium,Brazil,Bulgaria,Canada,Chile,Colombia,Croatia,CzechRepublic,Denmark,Ecuador,Finland,France,Germany,Greece,Guatemala,HongKong,Hungary,India,Ireland,Italy,Japan,Latvia,Lebanon,Lithuania,Malaysia,Mexico,Montenegro,Netherlands,NewZealand,Norway,Philippines,Poland,Portugal,Romania,RussianFederation,Serbia,Singapore,Slovakia,Slovenia,SouthAfrica,Spain,Sweden,Switzerl…	Completed	Completed	06/01/2015	23/03/2015	7800	200
CTRI/2015/02/005536	India,RussianFederation,Taiwan,Turkey,UnitedStatesofAmerica	Closed to Recruitment of Participants	Closed to Recruitment of Participants	05/12/2014	20/06/2015	492	100
CTRI/2015/06/005880	Argentina,Australia,Belgium,Brazil,Canada,China,France,Germany,Greece,India,Israel,Italy,Mexico,Netherlands,Norway,Poland,RussianFederation,Spain,Switzerland,Taiwan,Thailand,Turkey,UnitedStatesofAmerica	Open to Recruitment	Open to Recruitment	01/08/2015	17/08/2016	158	44
CTRI/2015/07/005991	Argentina,Australia,Belgium,Brazil,Bulgaria,Canada,China,Colombia,France,Germany,Greece,HongKong,Hungary,India,Italy,Japan,Lebanon,Mexico,Poland,RepublicofKorea,RussianFederation,SaudiArabia,Singapore,Slovakia,Spain,Switzerland,Taiwan,Thailand,Turkey,UnitedArabEmirates,UnitedStatesofAmerica	Closed to Recruitment of Participants	Closed to Recruitment of Participants	10/02/2015	03/08/2015	660	30
CTRI/2015/05/005805	Australia,Bulgaria,Croatia,Estonia,Hungary,India,Latvia,Lithuania,NewZealand,Romania,RussianFederation,Slovakia,UnitedKingdom,UnitedStatesofAmerica	Open to Recruitment	Not Yet Recruiting	12/11/2014	24/08/2015	1200	105
CTRI/2015/02/005545	Argentina,Australia,Belgium,Brazil,Canada,China,Croatia,Denmark,France,Germany,Greece,Hungary,India,Israel,Italy,Japan,Malaysia,Mexico,Netherlands,Poland,RepublicofKorea,RussianFederation,Serbia,SouthAfrica,Spain,Taiwan,TheformerYugoslavRepublicofMacedonia,Turkey,UnitedKingdom,UnitedStatesofAmerica	Open to Recruitment	Not Yet Recruiting	11/06/2014	18/02/2015	358	40
CTRI/2015/09/006167	Brazil,Bulgaria,Canada,Chile,China,Colombia,CzechRepublic,Denmark,DominicanRepublic,Ecuador,Estonia,Finland,France,Germany,Guatemala,HongKong,Hungary,Iceland,India,Israel,Latvia,Lithuania,Malaysia,Mexico,Netherlands,Panama,Peru,Philippines,Poland,Portugal,RepublicofKorea,Romania,RussianFederation,Singapore,Slovakia,SouthAfrica,Spain,Sweden,Taiwan,Thailand,Turkey,UnitedKingdom,UnitedStatesofAmeric…	Completed	Completed	14/10/2014	23/09/2015	4900	499
CTRI/2015/03/005609	Argentina,Austria,Canada,Chile,CzechRepublic,Egypt,France,Germany,Hungary,India,Italy,Mexico,Norway,Poland,Portugal,Singapore,Slovakia,Spain,Turkey,UnitedKingdom,UnitedStatesofAmerica	Open to Recruitment	Not Yet Recruiting	25/06/2012	12/11/2015	30	4
CTRI/2015/07/006025	Austria,France,Germany,India,Italy,Poland,Turkey,UnitedStatesofAmerica	Closed to Recruitment of Participants	Closed to Recruitment of Participants	29/09/2014	05/08/2015	200	100
CTRI/2015/05/005794	Argentina,Australia,Austria,Belgium,Brazil,Bulgaria,Canada,Chile,China,Colombia,Croatia,CzechRepublic,Denmark,Finland,France,Germany,Greece,HongKong,Hungary,India,Ireland,Israel,Italy,Japan,Mexico,Netherlands,NewZealand,Norway,Poland,Portugal,RepublicofKorea,Singapore,Slovakia,Slovenia,Spain,Sweden,Taiwan,Thailand,Turkey,UnitedKingdom,UnitedStatesofAmerica	Completed	Completed	08/08/2014	31/08/2015	2502	40
CTRI/2015/05/005763	Argentina,Australia,Austria,Belgium,Brazil,Chile,Colombia,Germany,HongKong,Hungary,India,Italy,Japan,Mexico,NewZealand,Peru,Poland,RepublicofKorea,RussianFederation,Serbia,Singapore,Slovakia,Sweden,Taiwan,Thailand,UnitedStatesofAmerica	Closed to Recruitment of Participants	Closed to Recruitment of Participants	10/12/2014	20/05/2015	6000	100
CTRI/2017/09/009938	Brazil,India,Malawi,SouthAfrica,Uganda,UnitedStatesofAmerica	Closed to Recruitment of Participants	Closed to Recruitment of Participants	11/10/2012	19/06/2015	500	200
CTRI/2015/08/006139	Australia,Bulgaria,Hungary,India,RepublicofKorea,Serbia,Thailand,Turkey,UnitedArabEmirates	Closed to Recruitment of Participants	Closed to Recruitment of Participants	01/09/2015	01/09/2015	336	46
CTRI/2015/07/006007	Austria,Belgium,Bulgaria,China,Croatia,Denmark,Estonia,France,Greece,Hungary,India,Lithuania,Malaysia,Netherlands,Philippines,Poland,RepublicofKorea,Romania,Slovakia,Spain,Turkey,Ukraine,UnitedKingdom,UnitedStatesofAmerica	Open to Recruitment	Not Yet Recruiting	03/04/2013	15/10/2015	168	45
CTRI/2015/10/006265	Belgium,Canada,CzechRepublic,France,Germany,Greece,India,Italy,Malaysia,Philippines,Slovakia,Spain,UnitedStatesofAmerica	Open to Recruitment	Open to Recruitment	15/07/2015	01/11/2015	550	80
CTRI/2016/03/006718	Algeria,Austria,China,CzechRepublic,France,Greece,HongKong,Hungary,India,Italy,Malaysia,RussianFederation,Singapore,Slovakia,Spain,Taiwan,Thailand,Ukraine,UnitedKingdom	Open to Recruitment	Open to Recruitment	13/01/2015	02/05/2016	255	80
CTRI/2015/10/006238	Argentina,Australia,Austria,Belgium,Brazil,Bulgaria,Canada,China,Colombia,Croatia,CzechRepublic,Denmark,Finland,France,Germany,Greece,Guatemala,Hungary,India,Israel,Italy,Japan,Mexico,Netherlands,Norway,Peru,Philippines,Poland,Portugal,RepublicofKorea,Romania,RussianFederation,Singapore,Slovakia,SouthAfrica,Spain,Sweden,Switzerland,Taiwan,UnitedKingdom,UnitedStatesofAmerica	Completed	Completed	10/05/2014	02/06/2016	4300	170
CTRI/2015/10/006260	Austria,Canada,CzechRepublic,France,Germany,India,Poland,Slovakia,Taiwan,UnitedStatesofAmerica	Open to Recruitment	Open to Recruitment	13/10/2014	01/11/2015	550	80
CTRI/2015/10/006331	Canada,China,CzechRepublic,France,Greece,HongKong,Hungary,India,Malaysia,Philippines,Romania,Singapore,Slovakia,SouthAfrica,Spain,Taiwan,Tunisia,UnitedKingdom,UnitedStatesofAmerica	Other (Terminated)	Other (Terminated)	01/09/2015	01/11/2015	550	80
CTRI/2016/07/007068	China,India,Malaysia,Philippines,Thailand	Open to Recruitment	Open to Recruitment	21/07/2016	21/07/2016	600	130
CTRI/2016/06/007016	Argentina,Australia,Austria,Belgium,Brazil,Bulgaria,Canada,Chile,China,Colombia,CzechRepublic,Denmark,France,Germany,Greece,HongKong,India,Israel,Italy,Japan,Lebanon,Mexico,Netherlands,Peru,Portugal,RepublicofKorea,Romania,RussianFederation,Singapore,SouthAfrica,Spain,Sweden,Taiwan,Thailand,Turkey,UnitedArabEmirates,UnitedKingdom,UnitedStatesofAmerica	Closed to Recruitment of Participants	Closed to Recruitment of Participants	23/07/2015	26/07/2016	560	30
CTRI/2015/12/006461	Argentina,Australia,Brazil,Bulgaria,Canada,CzechRepublic,Hungary,India,Mexico,Peru,Philippines,Poland,Romania,RussianFederation,Slovakia,Spain,Sweden,Thailand,Ukraine,UnitedStatesofAmerica,VietNam	Closed to Recruitment of Participants	Closed to Recruitment of Participants	01/07/2014	06/01/2016	1425	100
CTRI/2015/12/006412	Argentina,Brazil,Bulgaria,Canada,Colombia,CzechRepublic,DemocraticPeople'sRepublicofKorea,Germany,Hungary,India,Mexico,Peru,Philippines,Poland,Romania,RussianFederation,Slovakia,Spain,Taiwan,Thailand,Turkey,Ukraine,UnitedStatesofAmerica,VietNam	Completed	Completed	26/06/2014	06/01/2016	2600	200
CTRI/2016/07/007090	Brazil,Bulgaria,Canada,Denmark,Egypt,France,Hungary,India,Israel,Italy,NewZealand,Poland,SouthAfrica,UnitedKingdom,UnitedStatesofAmerica	Open to Recruitment	Open to Recruitment	28/07/2015	10/08/2016	9000	1500
CTRI/2015/11/006380	India,RussianFederation	Completed	Completed	02/12/2015	02/12/2015	120	100
CTRI/2015/12/006437	Algeria,India,Lebanon,Malaysia,SouthAfrica,UnitedArabEmirates	Open to Recruitment	Open to Recruitment	04/01/2016	04/01/2016	357	105
CTRI/2016/05/006966	Argentina,Brazil,CzechRepublic,Hungary,India,Israel,Italy,Mexico,Norway,Poland,RussianFederation,Slovakia,SouthAfrica,Turkey,UnitedKingdom,UnitedStatesofAmerica	Closed to Recruitment of Participants	Closed to Recruitment of Participants	11/01/2016	16/03/2016	1000	80
CTRI/2016/01/006522	Argentina,Australia,Brazil,Bulgaria,Chile,Croatia,CzechRepublic,France,Germany,Greece,HongKong,Hungary,India,Italy,Japan,Malaysia,Netherlands,Peru,Philippines,Poland,Romania,RussianFederation,Slovakia,SouthAfrica,Spain,Taiwan,Thailand,Turkey,Ukraine,UnitedStatesofAmerica	Closed to Recruitment of Participants	Closed to Recruitment of Participants	21/05/2015	22/02/2016	798	80
CTRI/2016/05/006917	Bulgaria,Canada,Croatia,Finland,Germany,Greece,HongKong,India,Ireland,Latvia,Lithuania,Portugal,Romania,Slovakia,Spain,UnitedKingdom,UnitedStatesofAmerica	Completed	Completed	06/01/2016	11/05/2016	1196	130
CTRI/2018/02/011670	Argentina,Brazil,France,Germany,India,Israel,Japan,Mexico,Romania,RussianFederation,SouthAfrica,Turkey,Ukraine,UnitedKingdom,UnitedStatesofAmerica	Closed to Recruitment of Participants	Other (Terminated)	15/02/2016	Date Missing	1852	150
CTRI/2015/12/006420	Argentina,Australia,Brazil,Bulgaria,Canada,Chile,China,Colombia,CzechRepublic,Egypt,France,Germany,Guatemala,Hungary,India,Italy,Japan,Lithuania,Malaysia,Mexico,NewZealand,Philippines,Poland,RepublicofKorea,Romania,RussianFederation,Serbia,Slovakia,SouthAfrica,Spain,Taiwan,Ukraine,UnitedKingdom,UnitedStatesofAmerica	Closed to Recruitment of Participants	Closed to Recruitment of Participants	21/02/2014	14/12/2015	3700	200
CTRI/2015/11/006379	India,UnitedStatesofAmerica	Completed	Not Yet Recruiting	08/11/2013	02/12/2015	850	600
CTRI/2016/09/007279	Argentina,Canada,CzechRepublic,Greece,India,Israel,Italy,Japan,Malaysia,Mexico,Netherlands,Panama,RussianFederation,Serbia,Slovakia,SouthAfrica,Spain,Taiwan,UnitedStatesofAmerica	Open to Recruitment	Open to Recruitment	03/12/2015	01/10/2016	846	210
CTRI/2016/01/006490	Australia,Belgium,China,Germany,HongKong,India,RussianFederation,Singapore,Thailand,Ukraine	Closed to Recruitment of Participants	Closed to Recruitment of Participants	17/08/2015	15/01/2016	1066	212
CTRI/2016/09/007301	Austria,Brazil,Germany,India,Ireland,Slovenia,Turkey,Ukraine	Closed to Recruitment of Participants	Closed to Recruitment of Participants	03/03/2016	23/09/2016	70	15
CTRI/2016/06/007031	Austria,Bulgaria,Canada,Germany,India,Israel,Italy,Japan,RussianFederation,Serbia,Taiwan,UnitedStatesofAmerica	Completed	Completed	04/05/2016	11/07/2016	999	100
CTRI/2016/06/007059	Argentina,Bulgaria,China,CzechRepublic,Egypt,Germany,Guatemala,Hungary,India,Ireland,Japan,Mexico,Poland,RepublicofKorea,Romania,RussianFederation,Slovakia,SouthAfrica,UnitedKingdom	Open to Recruitment	Open to Recruitment	29/12/2015	15/07/2016	2800	450
CTRI/2017/09/009699	Australia,India,Mexico,SaudiArabia,UnitedStatesofAmerica	Open to Recruitment	Open to Recruitment	22/08/2013	10/04/2015	216	150
CTRI/2016/02/006600	India,RussianFederation	Completed	Completed	09/02/2016	02/02/2016	120	100
CTRI/2016/02/006632	India,RussianFederation	Completed	Completed	25/02/2016	18/02/2016	120	100
CTRI/2016/08/007183	Austria,Belgium,Bulgaria,China,Croatia,CzechRepublic,Denmark,Estonia,Finland,France,Germany,Greece,Hungary,India,Israel,Italy,Lithuania,Malaysia,Netherlands,Philippines,Poland,Portugal,RepublicofKorea,Romania,Serbia,Singapore,Slovakia,SouthAfrica,Spain,Taiwan,Thailand,Turkey,Ukraine,UnitedKingdom,UnitedStatesofAmerica	Open to Recruitment	Open to Recruitment	21/02/2012	17/06/2016	400	75
CTRI/2016/02/006617	Australia,Belgium,Canada,China,Denmark,France,Germany,Greece,India,Ireland,Israel,Italy,Japan,Netherlands,Poland,Portugal,Spain,Switzerland,UnitedKingdom,UnitedStatesofAmerica	Open to Recruitment	Open to Recruitment	30/11/2015	01/03/2016	520	30
CTRI/2016/09/007312	Canada,India,Latvia,Lebanon,RussianFederation,Serbia,Turkey,UnitedStatesofAmerica	Closed to Recruitment of Participants	Closed to Recruitment of Participants	28/03/2016	28/09/2016	1994	200
CTRI/2016/09/007293	Belgium,Brazil,Canada,China,France,Germany,Hungary,India,Israel,Italy,Japan,Luxembourg,Netherlands,Portugal,RepublicofKorea,Singapore,Spain,Sweden,Taiwan,Turkey,UnitedKingdom,UnitedStatesofAmerica	Open to Recruitment	Not Yet Recruiting	31/03/2016	30/11/2016	150	5
CTRI/2016/09/007269	India,UnitedStatesofAmerica	Open to Recruitment	Open to Recruitment	24/11/2015	07/11/2016	150	70
CTRI/2016/06/007062	Argentina,Australia,Austria,Belgium,Brazil,Bulgaria,Canada,Chile,Colombia,Croatia,Denmark,Estonia,Finland,France,Germany,Greece,Hungary,India,Ireland,Israel,Italy,Japan,Jordan,Latvia,Lebanon,Lithuania,Luxembourg,Mexico,Netherlands,Norway,Peru,Philippines,Poland,Portugal,Romania,RussianFederation,Slovakia,Slovenia,SouthAfrica,Spain,Switzerland,Thailand,UnitedArabEmirates,UnitedKingdom,VietNam	Open to Recruitment	Open to Recruitment	08/12/2015	30/06/2016	3155	600
CTRI/2016/09/007234	Australia,Austria,Belgium,Brazil,Bulgaria,Canada,Colombia,CzechRepublic,France,Germany,Greece,Hungary,India,Italy,Lebanon,Malaysia,Netherlands,NewZealand,Poland,Portugal,RepublicofKorea,Romania,RussianFederation,Spain,Switzerland,Taiwan,Thailand,Turkey,UnitedKingdom,UnitedStatesofAmerica	Open to Recruitment	Open to Recruitment	25/10/2015	15/09/2016	300	30
CTRI/2016/05/006969	Argentina,Egypt,India,Kenya,Nigeria,Singapore,SouthAfrica,Thailand,Uganda,UnitedKingdom	Open to Recruitment	Completed	07/07/2015	01/06/2016	30000	7100
CTRI/2016/05/006967	Algeria,China,HongKong,India,Taiwan,Turkey,Ukraine	Completed	Completed	19/10/2015	27/06/2016	426	50
CTRI/2017/03/007985	Bulgaria,CzechRepublic,Estonia,Finland,Germany,India,Israel,Italy,Japan,Latvia,Lithuania,Poland,RussianFederation,Serbia,Turkey,Ukraine,UnitedStatesofAmerica	Closed to Recruitment of Participants	Closed to Recruitment of Participants	04/05/2016	07/03/2017	750	150
CTRI/2016/05/006970	DemocraticRepublicoftheCongo,Guatemala,India,Kenya,Pakistan,Zambia	Open to Recruitment	Open to Recruitment	25/03/2016	01/06/2016	11920	4180
CTRI/2017/09/009594	Bangladesh,Cambodia,DemocraticRepublicoftheCongo,India,Myanmar,Thailand,VietNam	Open to Recruitment	Open to Recruitment	13/08/2015	12/06/2016	1560	120
CTRI/2016/07/007105	Australia,Belgium,India,NewZealand,RussianFederation,UnitedStatesofAmerica	Closed to Recruitment of Participants	Closed to Recruitment of Participants	07/10/2015	01/08/2016	100	30
CTRI/2016/11/007469	India,UnitedKingdom	Open to Recruitment	Not Yet Recruiting	08/10/2015	15/12/2016	9920	1650
CTRI/2017/01/007695	Brazil,China,India,SouthAfrica	Open to Recruitment	Open to Recruitment	05/12/2016	18/01/2017	450	45
CTRI/2017/01/007722	Australia,Belgium,Bulgaria,CzechRepublic,Estonia,Hungary,Iceland,India,Italy,Latvia,Malaysia,NewZealand,Poland,RepublicofKorea,Romania,RussianFederation,Serbia,Singapore,Slovakia,SouthAfrica,Taiwan,Turkey,Ukraine	Open to Recruitment	Not Yet Recruiting	07/12/2016	20/02/2017	459	24
CTRI/2017/03/007979	India,Israel,Kuwait,Lebanon,Turkey	Completed	Completed	23/02/2017	11/03/2017	236	150
CTRI/2017/11/010315	Algeria,Argentina,Brazil,Bulgaria,Canada,Chile,China,Colombia,CzechRepublic,Egypt,Greece,India,Israel,Italy,Lebanon,Malaysia,Mexico,Morocco,Peru,Philippines,Poland,Romania,Slovakia,Spain,Taiwan,Thailand,Tunisia,Ukraine	Open to Recruitment	Not Yet Recruiting	30/12/2016	01/12/2017	345	100
CTRI/2017/07/009000	Argentina,Bulgaria,Chile,Colombia,Estonia,Germany,Hungary,India,Italy,Japan,Latvia,Lithuania,Malaysia,Peru,Philippines,Poland,RepublicofKorea,Romania,RussianFederation,Slovakia,SouthAfrica,Sweden,Thailand,VietNam	Open to Recruitment	Open to Recruitment	15/03/2017	30/04/2017	1000	200
CTRI/2017/01/007650	Algeria,CzechRepublic,India,RussianFederation,Serbia,Turkey,UnitedStatesofAmerica	Completed	Completed	20/09/2016	09/01/2017	528	80
CTRI/2017/09/009772	Brazil,China,Haiti,India,Kenya,Malawi,Peru,SouthAfrica,Spain,Thailand,Uganda,UnitedStatesofAmerica,VietNam,Zimbabwe	Open to Recruitment	Open to Recruitment	14/01/2016	09/06/2017	2500	100
CTRI/2017/06/008909	Argentina,Australia,Austria,Belgium,Brazil,Bulgaria,Canada,Colombia,CzechRepublic,Denmark,Estonia,France,Germany,Greece,HongKong,Hungary,India,Ireland,Italy,Malaysia,Mexico,Netherlands,NewZealand,Philippines,Poland,Portugal,RepublicofKorea,Romania,RussianFederation,Singapore,SouthAfrica,Spain,Sweden,Taiwan,Thailand,Turkey,Ukraine,UnitedKingdom,UnitedStatesofAmerica,VietNam	Open to Recruitment	Open to Recruitment	27/09/2016	05/07/2017	4500	177
CTRI/2017/08/009474	Argentina,Australia,Belgium,Brazil,Bulgaria,Canada,Chile,Colombia,CzechRepublic,France,Germany,HongKong,Hungary,India,Ireland,Israel,Italy,Japan,Malaysia,Mexico,Netherlands,NewZealand,Peru,Poland,Romania,RussianFederation,Serbia,Singapore,Slovakia,SouthAfrica,Spain,Switzerland,Taiwan,Thailand,Ukraine,UnitedKingdom	Open to Recruitment	Open to Recruitment	24/04/2017	11/10/2017	1200	250
CTRI/2017/04/008421	Bangladesh,India	Not Yet Recruiting	Not Yet Recruiting	20/06/2017	20/06/2017	110	80
CTRI/2017/04/008362	India,RussianFederation	Not Yet Recruiting	Not Yet Recruiting	20/04/2017	20/04/2017	244	194
CTRI/2017/05/008638	India,RepublicofKorea,Singapore,Taiwan	Open to Recruitment	Not Yet Recruiting	11/01/2017	29/05/2017	500	120
CTRI/2017/11/010451	Australia,Austria,Canada,CzechRepublic,Denmark,Germany,Hungary,India,Israel,Italy,Other,Philippines,Poland,Portugal,Slovakia,Spain,Taiwan,UnitedKingdom,UnitedStatesofAmerica	Open to Recruitment	Not Yet Recruiting	15/02/2017	15/12/2017	460	65
CTRI/2017/11/010690	Algeria,Belgium,Brazil,Bulgaria,Canada,China,Colombia,CzechRepublic,Denmark,Germany,India,Ireland,Italy,Kazakhstan,Luxembourg,Mexico,Peru,Poland,Portugal,Romania,Slovakia,Spain,Switzerland,UnitedKingdom,VietNam	Open to Recruitment	Not Yet Recruiting	25/07/2017	15/12/2017	441	40
CTRI/2017/09/009734	Argentina,Australia,Brazil,Canada,China,Colombia,CzechRepublic,Germany,Hungary,India,Italy,Japan,Mexico,Netherlands,Poland,RepublicofKorea,Romania,Singapore,SouthAfrica,Spain,UnitedKingdom,UnitedStatesofAmerica	Open to Recruitment	Not Yet Recruiting	04/04/2017	14/09/2017	4126	100
CTRI/2017/10/010252	Australia,Belgium,Bulgaria,China,Colombia,Denmark,Egypt,France,Hungary,India,Italy,Lebanon,Malaysia,Mexico,Oman,Panama,Philippines,RussianFederation,Spain,SriLanka,Taiwan,Thailand,Tunisia,Turkey,UnitedArabEmirates,UnitedStatesofAmerica	Open to Recruitment	Not Yet Recruiting	21/10/2015	15/11/2017	240	20
CTRI/2017/09/009748	Argentina,Australia,Austria,Belarus,Belgium,Bulgaria,Canada,Croatia,CzechRepublic,France,Georgia,Germany,Greece,HongKong,Hungary,Iceland,India,Ireland,Israel,Italy,Japan,Malaysia,Mexico,Netherlands,NewZealand,Norway,Poland,Portugal,RepublicofKorea,Romania,RussianFederation,Serbia,Singapore,Slovakia,SouthAfrica,Spain,SriLanka,Sweden,Switzerland,Taiwan,Ukraine,UnitedKingdom,UnitedStatesofAmerica	Open to Recruitment	Open to Recruitment	31/10/2016	06/10/2017	1320	200
CTRI/2017/08/009535	Argentina,Brazil,Canada,China,Denmark,Germany,Hungary,India,Mexico,Peru,Philippines,Poland,RepublicofKorea,Romania,RussianFederation,Spain,Sweden,Ukraine,UnitedKingdom,UnitedStatesofAmerica,VietNam	Open to Recruitment	Open to Recruitment	02/02/2017	11/09/2017	4000	600
CTRI/2017/08/009371	Argentina,Australia,Brazil,Canada,China,CzechRepublic,France,Germany,India,Italy,Japan,Mexico,Netherlands,Poland,RepublicofKorea,Spain,UnitedKingdom,UnitedStatesofAmerica	Open to Recruitment	Not Yet Recruiting	25/04/2017	21/08/2017	2850	150
CTRI/2017/08/009477	Argentina,Australia,Austria,Belarus,Belgium,Bulgaria,Canada,Croatia,CzechRepublic,France,Georgia,Germany,Greece,HongKong,Hungary,Iceland,India,Ireland,Israel,Italy,Japan,Malaysia,Mexico,Netherlands,NewZealand,Norway,Poland,Portugal,RepublicofKorea,Romania,RussianFederation,Serbia,Singapore,Slovakia,SouthAfrica,Spain,SriLanka,Sweden,Switzerland,Taiwan,Ukraine,UnitedKingdom,UnitedStatesofAmerica	Open to Recruitment	Open to Recruitment	17/03/2017	10/12/2017	1000	150
CTRI/2017/07/009119	India,SouthAfrica,Uganda,Zambia	Open to Recruitment	Open to Recruitment	01/07/2016	01/08/2017	1200	450
CTRI/2017/07/009179	India,UnitedKingdom	Not Yet Recruiting	Open to Recruitment	21/08/2017	21/08/2017	166	146
CTRI/2017/08/009359	Argentina,Australia,Belarus,Brazil,Bulgaria,Canada,Chile,Colombia,France,Georgia,Germany,Greece,India,Israel,Italy,Mexico,NewZealand,Poland,RepublicofKorea,Romania,RussianFederation,Serbia,Spain,Taiwan,Turkey,Ukraine,UnitedKingdom,UnitedStatesofAmerica,VietNam	Open to Recruitment	Not Yet Recruiting	26/05/2017	01/10/2017	220	32
CTRI/2017/11/010561	Austria,Belgium,Bulgaria,Canada,CzechRepublic,France,Germany,Greece,Hungary,India,Israel,Italy,Romania,RussianFederation,Spain,Ukraine,UnitedKingdom,UnitedStatesofAmerica	Open to Recruitment	Not Yet Recruiting	05/06/2017	15/12/2017	364	60
CTRI/2017/10/010016	France,Germany,India,Other,Sweden,UnitedKingdom	Open to Recruitment	Not Yet Recruiting	13/10/2008	02/11/2017	1462	60
CTRI/2017/11/010555	Brazil,India,Philippines,SriLanka,Thailand	Open to Recruitment	Open to Recruitment	07/01/2018	02/04/2018	1250	880
CTRI/2017/09/009792	Argentina,Australia,Austria,Bahrain,Bangladesh,Belgium,Bulgaria,Colombia,CzechRepublic,Denmark,Estonia,France,Germany,Hungary,India,Israel,Italy,Japan,Netherlands,Poland,Portugal,RepublicofKorea,SaudiArabia,Serbia,Singapore,Slovenia,Spain,Sweden,Switzerland,UnitedKingdom,VietNam	Open to Recruitment	Open to Recruitment	04/04/2017	15/09/2017	4300	250
CTRI/2017/12/010751	Haiti,India,SouthAfrica	Open to Recruitment	Not Yet Recruiting	01/06/2017	11/12/2017	72	10
CTRI/2018/01/011307	Argentina,Australia,Belgium,Brazil,Bulgaria,Canada,China,CzechRepublic,France,Germany,HongKong,Hungary,India,Italy,Mexico,Peru,Poland,RepublicofKorea,Romania,RussianFederation,SaudiArabia,Slovakia,Spain,Sweden,Taiwan,Thailand,Ukraine,VietNam	Open to Recruitment	Open to Recruitment	15/01/2018	15/01/2018	13000	700
CTRI/2018/03/012421	Australia,Belgium,Brazil,Canada,Colombia,Denmark,Finland,Germany,Guatemala,Hungary,India,Israel,Italy,Mexico,Netherlands,Panama,Poland,Portugal,Romania,RussianFederation,SaudiArabia,Spain,Sweden,Switzerland,UnitedKingdom	Open to Recruitment	Not Yet Recruiting	05/09/2017	12/03/2018	200	30
CTRI/2018/01/011298	Botswana,India,SouthAfrica,Tanzania	Open to Recruitment	Not Yet Recruiting	05/03/2018	01/06/2018	48	5

## Sheet: 9_rejected from 640
CTRI Number	Countries of recruitment	Recruitment status of trial global	Recruitment status of trial India	Date of first enrollment global	Date of first enrollment India	Total sample size	Sample size from India
CTRI/2012/05/002696	China,India	Not Applicable	Completed	17/11/2003	06/10/2003	3500	3000
CTRI/2012/01/002379	Argentina,India	Not Applicable	Open to Recruitment	Date Missing	09/08/2011	220	220
CTRI/2015/04/005671	Colombia,India,Mexico,UnitedStatesofAmerica	Not Applicable	Other (Terminated)	13/07/2011	12/12/2011	300	90
CTRI/2012/05/002622	Albania,Bangladesh,Cameroon,Colombia,Egypt,Ethiopia,Ghana,India,Pakistan	Not Applicable	Not Yet Recruiting	Date Missing	15/05/2012	15000	15000
CTRI/2016/05/006964	Bangladesh,Cambodia,China,India,Kenya,LaoPeople'sDemocraticRepublic,Myanmar,Nigeria,Thailand,VietNam	Not Applicable	Completed	Date Missing	28/12/2011	1800	60
CTRI/2012/05/002636	India,Poland	Not Applicable	Open to Recruitment	15/06/2012	15/05/2012	650	455
CTRI/2012/06/002727	Brazil,India,UnitedStatesofAmerica	Not Applicable	Completed	11/06/2012	17/12/2012	308	176
CTRI/2017/01/007711	India,RussianFederation	Not Applicable	Not Yet Recruiting	Date Missing	26/01/2017	150	150
CTRI/2017/03/008142	India,RussianFederation	Not Applicable	Completed	Date Missing	29/03/2017	86	66

## Sheet: 628_accepted from 631
CTRI Number	Countries of recruitment	Recruitment status of trial global	Recruitment status of trial India	Date of first enrollment global	Date of first enrollment India	Total sample size	Sample size from India
CTRI/2007/091/000029	Argentina,Australia,India,NewZealand,Singapore	Completed	Completed	01/05/2003	19/02/2009	400	124
CTRI/2007/091/000031	Bangladesh,India,Thailand	Completed	Completed	14/11/2007	Date Missing	240	146
CTRI/2008/091/000001	Argentina,Austria,Belgium,Brazil,Canada,China,Colombia,CzechRepublic,Denmark,Finland,France,Germany,Greece,Guatemala,Hungary,India,Italy,Japan,Lithuania,Netherlands,Peru,Portugal,Singapore,Slovakia,SouthAfrica,Spain,Switzerland,Taiwan,Thailand,Turkey,UnitedKingdom,UnitedStatesofAmerica,Venezuela(BolivarianRepublicof)	Completed	Completed	10/10/2007	01/05/2008	8606	476
CTRI/2008/091/000007	India,Indonesia,Morocco,SouthAfrica,Thailand,Turkey	Completed	Completed	01/10/2007	22/04/2007	72	5
CTRI/2008/091/000014	China,DemocraticPeople'sRepublicofKorea,India	Completed	Completed	02/01/2008	02/01/2008	896	283
CTRI/2008/091/000018	Argentina,Australia,Austria,Belarus,Brazil,Bulgaria,Canada,Chile,Colombia,CostaRica,Croatia,CzechRepublic,Denmark,Egypt,Estonia,Finland,France,Greece,Guatemala,India,Indonesia,Israel,Italy,Lithuania,Malaysia,Mexico,Morocco,Netherlands,NewZealand,Norway,Other,Panama,Peru,Poland,Portugal,RepublicofKorea,RussianFederation,Slovakia,SouthAfrica,Spain,Sweden,Taiwan,Thailand,Turkey,Ukraine,UnitedStateso…	Other (Terminated)	Other (Terminated)	14/12/2007	13/02/2008	9600	94
CTRI/2011/091/000025	Argentina,Australia,Austria,Belgium,BosniaandHerzegovina,Brazil,Bulgaria,Canada,Chile,Colombia,Cyprus,CzechRepublic,Germany,HongKong,Hungary,India,Ireland,Mexico,Norway,Poland,Portugal,RepublicofKorea,Romania,RussianFederation,Serbia,Singapore,Slovakia,SouthAfrica,Spain,Sweden,Taiwan,Thailand,Ukraine,UnitedKingdom	Other (Terminated)	Completed	22/12/2007	Date Missing	720
CTRI/2008/091/000028	DemocraticPeople'sRepublicofKorea,India,Indonesia	Completed	Completed	19/09/2007	29/03/2008	900	23
CTRI/2008/091/000031	Australia,Bulgaria,Finland,Germany,Hungary,India,Italy,Serbia,SouthAfrica,Spain,Switzerland,Turkey,UnitedKingdom	Completed	Completed	12/09/2008	12/09/2008	507	75
CTRI/2008/091/000035	India,SouthAfrica,UnitedArabEmirates	Completed	Completed	23/06/2008	07/08/2008	480	180
CTRI/2008/091/000036	France,India,Poland,Romania,RussianFederation,UnitedStatesofAmerica	Other (Terminated)	Other (Terminated)	18/02/2008	09/01/2008	900	13
CTRI/2008/091/000040	DemocraticPeople'sRepublicofKorea,India	Completed	Completed	16/03/2007	30/03/2007	500	50
CTRI/2008/091/000042	Belgium,Canada,Germany,India	Other (Terminated)	Other (Terminated)	03/12/2007	18/09/2008	630	25
CTRI/2008/091/000071	Belgium,India,Israel,Japan,Mexico,Poland,RepublicofKorea,Romania,RussianFederation,Tunisia,UnitedStatesofAmerica	Completed	Completed	14/05/2008	14/05/2008	361	28
CTRI/2008/091/000176	Bulgaria,CzechRepublic,Egypt,Germany,India,Israel,Japan,Netherlands,RepublicofKorea,Romania,RussianFederation,Taiwan,Thailand,Tunisia,Turkey,UnitedStatesofAmerica	Completed	Completed	25/07/2008	25/07/2008	855	100
CTRI/2008/091/000180	Brazil,Canada,Chile,Egypt,France,Germany,India,Italy,Mexico,RepublicofKorea,RussianFederation,Turkey,UnitedKingdom,UnitedStatesofAmerica	Completed	Completed	08/07/2008	29/07/2008	496	60
CTRI/2008/091/000197	India,UnitedStatesofAmerica	Completed	Completed	25/06/2008	01/09/2008	270	251
CTRI/2008/091/000254	Denmark,India,Norway,Sweden,UnitedKingdom,UnitedStatesofAmerica	Other (Terminated)	Other (Terminated)	21/10/2005	Date Missing	78	0
CTRI/2008/091/000277	India,Indonesia	Completed	Completed	04/06/2008	14/10/2008	3200	316
CTRI/2009/091/000023	Argentina,Brazil,India,SouthAfrica,UnitedStatesofAmerica	Completed	Completed	21/05/2008	01/06/2009	357	42
CTRI/2009/091/000026	Canada,India,RepublicofKorea	Completed	Completed	16/12/2008	21/01/2009	261	41
CTRI/2009/091/000032	India,Indonesia,Thailand	Open to Recruitment		04/02/2009	Date Missing	260	50
CTRI/2009/091/000045	Argentina,Brazil,Chile,Colombia,Guatemala,Hungary,India,Lithuania,Norway,Philippines,Romania,Spain,UnitedKingdom,UnitedStatesofAmerica	Completed	Completed	02/03/2009	12/08/2009	100	22
CTRI/2013/02/003343	Austria,Belarus,Belgium,Bulgaria,China,Croatia,CzechRepublic,Denmark,France,Georgia,Germany,Greece,India,Israel,Italy,Lithuania,Poland,Portugal,Romania,RussianFederation,Slovakia,SouthAfrica,Spain,Switzerland,Ukraine,UnitedKingdom	Open to Recruitment	Completed	23/12/2008	23/04/2009	1300	112
CTRI/2009/091/000061	Argentina,Austria,Belgium,BosniaandHerzegovina,Bulgaria,Canada,Chile,Croatia,CzechRepublic,Estonia,Finland,France,Georgia,Germany,Greece,India,Italy,Lebanon,Mexico,Norway,Poland,Portugal,RepublicofKorea,Romania,SaudiArabia,Serbia,Singapore,Spain,Sweden,Taiwan,Thailand,TheformerYugoslavRepublicofMacedonia,Turkey,UnitedArabEmirates,UnitedKingdom,UnitedStatesofAmerica	Completed	Completed	29/04/2009	12/08/2009	642	71
CTRI/2009/091/000101	Coted'Ivoire,DemocraticRepublicoftheCongo,India,Mali,Mozambique,Senegal,Thailand	Completed	Completed	09/11/2009	20/11/2009	1200	202
CTRI/2009/091/000125	Brazil,Canada,Croatia,Estonia,France,Germany,India,Lithuania,Mexico,Netherlands,Romania,RussianFederation,SouthAfrica,Sweden,Ukraine	Open to Recruitment	Completed	14/05/2009	01/06/2009	792	600
CTRI/2009/091/000141	Argentina,Brazil,Canada,Croatia,CzechRepublic,Denmark,Finland,Germany,HongKong,India,Italy,Malaysia,Mexico,Netherlands,Norway,Philippines,RepublicofKorea,SouthAfrica,Spain,Sweden,Thailand,Ukraine	Completed	Completed	04/05/2009	04/05/2009	860	140
CTRI/2009/091/000147	India,Thailand	Completed	Completed	02/05/2009	02/05/2009	860	140
CTRI/2012/02/002431	Argentina,Australia,Belgium,Croatia,Finland,Germany,India,Lithuania,Mexico,Netherlands,RepublicofKorea,Singapore,Spain,Sweden,Taiwan,Thailand,Ukraine,UnitedStatesofAmerica	Completed	Completed	06/01/2009	25/03/2009	510	60
CTRI/2009/091/000160	Canada,Chile,CzechRepublic,Germany,India,Italy,Spain,Switzerland,UnitedKingdom,UnitedStatesofAmerica	Completed	Completed	19/09/2008	18/02/2010	150	39
CTRI/2009/091/000161	Argentina,DemocraticPeople'sRepublicofKorea,India,Thailand,UnitedStatesofAmerica	Completed	Completed	20/05/2009	13/07/2009	444	70
CTRI/2009/091/000182	Argentina,Bulgaria,Chile,China,Colombia,CostaRica,CzechRepublic,DominicanRepublic,Guatemala,India,Malaysia,Mexico,Peru,Philippines,Romania,RussianFederation,SaudiArabia,Serbia,Slovakia,SouthAfrica,Thailand,Turkey,Ukraine,UnitedStatesofAmerica	Other (Terminated)	Other (Terminated)	01/12/2008	01/05/2009	183	54
CTRI/2009/091/000183	Argentina,Bulgaria,Chile,China,Colombia,CostaRica,CzechRepublic,DominicanRepublic,Guatemala,India,Malaysia,Mexico,Peru,Philippines,Romania,RussianFederation,SaudiArabia,Serbia,Slovakia,SouthAfrica,Thailand,Turkey,Ukraine,UnitedStatesofAmerica	Other (Terminated)	Other (Terminated)	01/07/2010	Date Missing	180	40
CTRI/2009/091/000184	Argentina,Bulgaria,Chile,China,Colombia,CzechRepublic,India,Malaysia,Mexico,Peru,Romania,RussianFederation,Serbia,SouthAfrica,Thailand,Turkey,Ukraine,UnitedStatesofAmerica	Other (Terminated)	Other (Terminated)	01/05/2009	24/08/2009	180	70
CTRI/2009/091/000187	HongKong,India,Japan,Singapore,Taiwan	Closed to Recruitment of Participants	Closed to Recruitment of Participants	15/11/2008	17/01/2009	336	41
CTRI/2009/091/000197	Algeria,Belgium,Canada,Colombia,CzechRepublic,Denmark,Germany,Hungary,India,Israel,Italy,Netherlands,Norway,Poland,RussianFederation,Slovakia,Spain,Sweden,Turkey,UnitedKingdom,Venezuela(BolivarianRepublicof)	Completed	Completed	15/12/2006	07/12/2006	800	33
CTRI/2009/091/000198	Algeria,Belgium,Canada,Colombia,CzechRepublic,Denmark,Germany,Hungary,India,Ireland,Italy,Netherlands,Norway,Poland,RussianFederation,Slovakia,Spain,Sweden,Turkey,UnitedKingdom,Venezuela(BolivarianRepublicof)	Completed	Completed	15/04/2008	18/04/2008	500	14
CTRI/2009/091/000208	India,NewZealand	Completed	Completed	17/10/2008	11/05/2009	150	120
CTRI/2009/091/000216	Argentina,Canada,Germany,India,Italy,Spain,Sweden,Turkey,UnitedStatesofAmerica	Completed	Completed	15/05/2008	17/06/2008	418	64
CTRI/2009/091/000260	Brazil,Canada,Colombia,CzechRepublic,Denmark,Finland,France,Germany,Hungary,India,Italy,Norway,Peru,RussianFederation,Slovakia,Taiwan	Completed	Completed	27/11/2007	11/01/2008	972	131
CTRI/2009/091/000276	Argentina,Australia,Belgium,Brazil,Canada,China,CzechRepublic,France,Germany,Greece,HongKong,India,Italy,Japan,Mexico,Poland,RussianFederation,SouthAfrica,Spain,Sweden,Taiwan,Thailand,Turkey,UnitedKingdom,UnitedStatesofAmerica	Completed	Completed	31/08/2009	Date Missing	1714	115
CTRI/2009/091/000277	Argentina,Australia,Austria,Belgium,Brazil,Canada,China,Colombia,CostaRica,CzechRepublic,Denmark,Estonia,Finland,France,Germany,Hungary,Iceland,India,Israel,Italy,Latvia,Lithuania,Mexico,Netherlands,NewZealand,Peru,Philippines,Poland,Portugal,Romania,RussianFederation,Slovakia,SouthAfrica,Spain,Sweden,Switzerland,Taiwan,Turkey,UnitedKingdom,Venezuela(BolivarianRepublicof)	Completed	Completed	16/03/2009	09/06/2009	3500	270
CTRI/2009/091/000279	Belgium,Canada,Germany,India,Peru,RussianFederation,Spain,Sweden,Switzerland,UnitedStatesofAmerica	Other (Terminated)	Other (Terminated)	24/04/2009	01/07/2009	72	39
CTRI/2009/091/000319	India,UnitedKingdom,UnitedStatesofAmerica	Closed to Recruitment of Participants	Closed to Recruitment of Participants	08/02/2008	08/02/2008	650	65
CTRI/2009/091/000320	Argentina,Australia,Belgium,Canada,China,Colombia,CostaRica,CzechRepublic,Denmark,Estonia,Finland,France,Germany,Greece,Hungary,Iceland,India,Ireland,Italy,Japan,Latvia,Lithuania,Netherlands,Norway,Peru,Poland,Portugal,RepublicofKorea,Romania,RussianFederation,Slovakia,SouthAfrica,Spain,Switzerland,Taiwan,Thailand,Turkey,UnitedKingdom,UnitedStatesofAmerica,Venezuela(BolivarianRepublicof)	Completed	Completed	15/03/2009	27/05/2009	7041	782
CTRI/2009/091/000335	CzechRepublic,Denmark,Estonia,Germany,Guatemala,India,Italy,Latvia,Lithuania,Poland,Romania,RussianFederation,Slovakia	Completed	Completed	04/05/2009	13/05/2009	490	55
CTRI/2009/091/000336	Canada,CzechRepublic,Finland,India,Italy,Romania,SouthAfrica,Spain,UnitedStatesofAmerica	Completed	Completed	16/11/2007	12/10/2009	336	60
CTRI/2009/091/000362	Argentina,Australia,Belgium,Brazil,Canada,China,France,HongKong,Hungary,India,Malaysia,Netherlands,Poland,Serbia,Singapore,SouthAfrica,Spain,UnitedKingdom,UnitedStatesofAmerica	Other (Terminated)	Other (Terminated)	18/02/2009	12/01/2010	164	40
CTRI/2009/091/000387	Austria,Belgium,Brazil,Canada,CzechRepublic,France,Germany,Greece,India,Italy,Netherlands,Peru,Poland,Portugal,RepublicofKorea,RussianFederation,Singapore,Spain,Switzerland,Thailand,Turkey,UnitedKingdom,UnitedStatesofAmerica	Completed	Completed	01/07/2009	01/09/2009	455	36
CTRI/2009/091/000395	India,Malaysia,RussianFederation,Ukraine,UnitedStatesofAmerica	Completed	Completed	05/03/2009	20/06/2009	250	125
CTRI/2009/091/000412	India,Mexico,UnitedStatesofAmerica	Completed	Completed	22/01/2008	08/04/2008	500	125
CTRI/2009/091/000422	Bulgaria,China,CostaRica,Croatia,ElSalvador,Guatemala,India,Pakistan,Peru,Portugal,Romania,Serbia,Slovakia,Spain	Completed	Completed	12/02/2008	01/07/2008	520	95
CTRI/2009/091/000424	Argentina,Australia,Belgium,Brazil,Canada,Chile,Colombia,Croatia,CzechRepublic,France,Germany,HongKong,Hungary,India,Italy,Malaysia,Mexico,Netherlands,Poland,Portugal,RepublicofKorea,RussianFederation,Serbia,Singapore,Slovakia,Slovenia,SouthAfrica,Spain,Taiwan,Ukraine,UnitedKingdom,UnitedStatesofAmerica	Completed	Completed	11/04/2008	30/08/2008	790	42
CTRI/2009/091/000443	Argentina,Australia,Belgium,Brazil,Bulgaria,Canada,Chile,China,CzechRepublic,DemocraticPeople'sRepublicofKorea,Denmark,Estonia,France,Germany,Greece,HongKong,Hungary,India,Italy,Japan,Mexico,Netherlands,NewZealand,Norway,Pakistan,Peru,Philippines,Poland,Romania,RussianFederation,Slovakia,SouthAfrica,Spain,Sweden,Taiwan,Thailand,Ukraine,UnitedKingdom,UnitedStatesofAmerica	Completed	Completed	09/12/2008	15/04/2009	15500	398
CTRI/2009/091/000459	Argentina,Belgium,Brazil,Bulgaria,Canada,Colombia,CzechRepublic,Finland,France,Germany,Hungary,India,Iraq,Israel,Italy,Philippines,Poland,Romania,Singapore,Slovakia,Spain,Sweden,Taiwan,Turkey	Completed	Completed	18/05/2009	22/05/2009	2126	220
CTRI/2009/091/000477	Brazil,Canada,Chile,CzechRepublic,France,Germany,Greece,HongKong,India,Israel,Italy,Lithuania,NewZealand,Norway,Pakistan,Peru,Portugal,RepublicofKorea,Romania,RussianFederation,SouthAfrica,Spain,Sweden,Taiwan,Ukraine,UnitedKingdom	Completed	Completed	05/01/2008	02/09/2008	450	12
CTRI/2009/091/000478	Argentina,Australia,Austria,Belgium,Brazil,Bulgaria,Canada,Chile,China,Croatia,CzechRepublic,DemocraticPeople'sRepublicofKorea,Denmark,Estonia,France,Germany,Greece,HongKong,Hungary,India,Ireland,Israel,Italy,Japan,Luxembourg,Malaysia,Mexico,Netherlands,NewZealand,Norway,Pakistan,Peru,Philippines,Poland,Portugal,Romania,RussianFederation,Singapore,Slovakia,Slovenia,SouthAfrica,Spain,Sweden,Switze…	Completed	Completed	16/05/2007	02/01/2008	8000	202
CTRI/2009/091/000486	Argentina,Austria,Canada,China,Croatia,CzechRepublic,Estonia,France,Germany,Greece,HongKong,Hungary,India,Italy,Philippines,RussianFederation,Slovakia,Spain,Thailand,UnitedKingdom,UnitedStatesofAmerica	Completed	Completed	12/02/2007	17/09/2007	680	125
CTRI/2009/091/000491	Argentina,Belgium,Brazil,Canada,Chile,China,Colombia,France,Germany,HongKong,Hungary,India,Italy,Japan,Latvia,Lithuania,Mexico,Poland,RepublicofKorea,RussianFederation,Singapore,Slovenia,SouthAfrica,Spain,Taiwan,Thailand,Turkey,Ukraine,UnitedKingdom,UnitedStatesofAmerica	Completed	Completed	11/02/2008	19/07/2008	509	54
CTRI/2009/091/000495	Argentina,Australia,Belgium,Brazil,Canada,Chile,China,Croatia,CzechRepublic,DemocraticPeople'sRepublicofKorea,Denmark,France,Germany,Greece,HongKong,Hungary,India,Israel,Italy,Latvia,Lithuania,Mexico,NewZealand,Peru,Philippines,Poland,RussianFederation,Slovakia,SouthAfrica,Spain,Ukraine,UnitedKingdom,UnitedStatesofAmerica	Completed	Completed	18/08/2006	07/03/2007	3000	150
CTRI/2009/091/000497	DemocraticPeople'sRepublicofKorea,India	Other (Terminated)	Other (Terminated)	08/08/2007	Date Missing	1800
CTRI/2009/091/000498	Argentina,Brazil,Canada,Chile,China,Estonia,HongKong,Hungary,India,Israel,Italy,Mexico,Netherlands,Peru,Poland,RepublicofKorea,RussianFederation,Taiwan,Thailand,Turkey,Ukraine,UnitedStatesofAmerica	Completed	Completed	16/06/2008	29/07/2009	410	40
CTRI/2009/091/000500	Canada,DemocraticPeople'sRepublicofKorea,France,Hungary,India,Israel,Malaysia,Mexico,Pakistan,Peru,Poland,RussianFederation,Singapore,Thailand,UnitedKingdom,UnitedStatesofAmerica	Completed	Completed	24/07/2006	06/10/2006	180	60
CTRI/2009/091/000501	Argentina,India,Malaysia,Peru,Philippines,Romania,Ukraine,UnitedStatesofAmerica	Other (Terminated)	Other (Terminated)	07/03/2009	Date Missing	450	90
CTRI/2009/091/000511	India,Thailand	Completed	Completed	15/08/2006	10/08/2009	800	2
CTRI/2011/08/001941	Argentina,Australia,Belgium,Brazil,Bulgaria,Canada,Chile,China,Colombia,Croatia,CzechRepublic,Denmark,Egypt,France,Germany,Greece,Hungary,India,Israel,Italy,Japan,Latvia,Lithuania,Malaysia,Mexico,Morocco,Netherlands,NewZealand,Philippines,Poland,Portugal,RepublicofKorea,Romania,RussianFederation,Serbia,Slovakia,Spain,Sweden,Thailand,Tunisia,Turkey,Ukraine,UnitedKingdom,UnitedStatesofAmerica	Completed	Completed	26/11/2008	10/03/2009	15527	2000
CTRI/2009/091/000519	Canada,France,Hungary,India,Netherlands,Peru,Spain,UnitedKingdom,UnitedStatesofAmerica	Completed	Completed	16/11/2006	19/02/2007	100	40
CTRI/2009/091/000528	Australia,Belgium,Brazil,Greece,Hungary,India,Latvia,NewZealand,Singapore,UnitedKingdom	Completed	Completed	03/04/2009	27/07/2009	330	60
CTRI/2009/091/000550	Belarus,Brazil,Canada,Chile,China,Colombia,Egypt,India,Lithuania,Mexico,Peru,RussianFederation,SouthAfrica,Turkey,Ukraine,UnitedStatesofAmerica	Completed	Completed	10/07/2008	07/10/2008	454	29
CTRI/2009/091/000552	Argentina,Australia,Canada,Chile,DominicanRepublic,Germany,Guatemala,Hungary,India,Israel,Italy,Latvia,Lithuania,Malaysia,Mexico,NewZealand,Other,Peru,Philippines,Poland,RussianFederation,Singapore,SouthAfrica,Spain,Taiwan,Thailand,Ukraine,UnitedKingdom,UnitedStatesofAmerica	Completed	Completed	06/04/2009	20/09/2009	2445	400
CTRI/2009/091/000561	Argentina,Australia,Austria,Belgium,Bulgaria,Canada,Chile,China,CzechRepublic,Estonia,Finland,France,Germany,Greece,HongKong,Hungary,India,Israel,Italy,Latvia,Lithuania,Malaysia,Mexico,Netherlands,Philippines,Poland,Portugal,RepublicofKorea,Romania,RussianFederation,Serbia,SouthAfrica,Spain,Sweden,Taiwan,Thailand,Ukraine,UnitedKingdom,UnitedStatesofAmerica	Closed to Recruitment of Participants	Closed to Recruitment of Participants	17/10/2008	02/09/2009	1430	200
CTRI/2009/091/000562	China,India,Indonesia,Thailand	Completed	Completed	10/07/2009	18/12/2009	1150	180
CTRI/2009/091/000565	Australia,Austria,Brazil,Canada,China,France,Germany,Greece,India,Ireland,Italy,Japan,Other,Poland,RepublicofKorea,RussianFederation,Singapore,Slovakia,Spain,Sweden,UnitedKingdom,UnitedStatesofAmerica	Closed to Recruitment of Participants	Closed to Recruitment of Participants	01/09/2008	02/05/2009	650	50
CTRI/2011/091/000575	Australia,Brazil,Bulgaria,Canada,Colombia,CzechRepublic,Greece,India,Japan,Mexico,Other,Poland,RepublicofKorea,Ukraine,UnitedStatesofAmerica	Completed	Completed	01/03/2009	11/08/2009	750	72
CTRI/2009/091/000580	India,Philippines,RepublicofKorea,Taiwan	Completed	Completed	31/07/2009	04/09/2009	240	72
CTRI/2009/091/000583	Argentina,Australia,Austria,Brazil,Canada,Chile,China,Colombia,Finland,Germany,HongKong,Hungary,India,Italy,Mexico,Netherlands,Peru,RepublicofKorea,RussianFederation,Singapore,SouthAfrica,Spain,Sweden,Taiwan,UnitedKingdom,UnitedStatesofAmerica	Completed	Completed	18/01/2006	26/07/2007	570	22
CTRI/2009/091/000942	Australia,Bahamas,Belarus,Belgium,Bulgaria,Canada,China,Croatia,France,Germany,HongKong,Hungary,India,Israel,Italy,Japan,Latvia,Lithuania,Malaysia,Malta,Poland,Portugal,RepublicofKorea,Romania,Serbia,Singapore,SouthAfrica,Spain,Switzerland,Taiwan,Turkey,Ukraine,UnitedKingdom,UnitedStatesofAmerica	Completed	Completed	24/09/2009	29/01/2010	480	57
CTRI/2009/091/000593	Belgium,Canada,China,HongKong,India,Poland,RepublicofKorea,Ukraine,UnitedStatesofAmerica	Completed	Completed	01/09/2007	19/09/2008	115	20
CTRI/2009/091/000596	Brazil,Bulgaria,Chile,Colombia,CzechRepublic,DominicanRepublic,Germany,India,Malaysia,Mexico,Philippines,Poland,RussianFederation,Ukraine,UnitedStatesofAmerica	Completed	Completed	09/02/2009	24/08/2009	500	100
CTRI/2009/091/000603	Brazil,Colombia,CzechRepublic,Hungary,India,Peru,RepublicofKorea,Slovakia,UnitedStatesofAmerica	Completed	Completed	13/07/2009	21/08/2009	1500	223
CTRI/2009/091/000607	Argentina,Belarus,Belgium,Brazil,Bulgaria,Chile,CzechRepublic,Estonia,France,Hungary,India,Italy,Peru,Poland,RussianFederation,Serbia,SouthAfrica,Spain,Switzerland,Taiwan,Ukraine,UnitedKingdom	Completed	Completed	06/05/2009	01/09/2009	764	136
CTRI/2009/091/000652	India,Thailand	Completed	Completed	19/05/2006	09/11/2005	1574	120
CTRI/2009/091/000675	Canada,India,Mexico,UnitedStatesofAmerica	Completed	Completed	20/08/2008	Date Missing	510	174
CTRI/2009/091/000686	India,Thailand	Completed	Completed	01/04/2008	Date Missing	2554	125
CTRI/2009/091/000703	Chile,China,Colombia,CzechRepublic,India,Japan,Other,Philippines,RussianFederation,UnitedStatesofAmerica	Completed	Completed	23/01/2007	23/12/2009	200	18
CTRI/2009/091/000704	Argentina,Australia,Austria,Belgium,BosniaandHerzegovina,Brazil,Bulgaria,Canada,Chile,China,Colombia,CostaRica,Croatia,CzechRepublic,Denmark,DominicanRepublic,Finland,France,Germany,Greece,Hungary,India,Ireland,Israel,Italy,Malaysia,Mexico,NewZealand,Other,Philippines,Poland,RepublicofKorea,Romania,RussianFederation,Slovakia,Spain,Sweden,Taiwan,Thailand,Turkey,Ukraine,UnitedKingdom,UnitedStatesof…	Open to Recruitment	Open to Recruitment	01/02/2007	03/04/2010	4000	150
CTRI/2014/08/004922	Bulgaria,India,Peru,Romania,UnitedStatesofAmerica	Open to Recruitment	Closed to Recruitment of Participants	25/08/2009	12/08/2009	171	60
CTRI/2009/091/000743	France,Germany,Greece,India,Israel,Italy,Spain,Switzerland	Completed	Completed	03/09/2009	Date Missing	11	0
CTRI/2009/091/000752	CzechRepublic,France,Germany,India,Poland,Romania,RussianFederation,SouthAfrica,Ukraine,UnitedStatesofAmerica	Completed	Completed	11/06/2009	19/01/2010	460	320
CTRI/2009/091/000790	Austria,Belarus,Belgium,Brazil,Canada,Chile,Denmark,France,Germany,Greece,India,Israel,Italy,Netherlands,Peru,Poland,Portugal,RepublicofKorea,RussianFederation,SaudiArabia,Spain,Sweden,Switzerland,UnitedKingdom,UnitedStatesofAmerica	Completed	Completed	30/09/2008	20/05/2010	315	18
CTRI/2009/091/000807	Argentina,Brazil,Canada,Chile,Colombia,CzechRepublic,Denmark,Estonia,France,Germany,Hungary,India,Israel,Italy,Malaysia,Mexico,Netherlands,Poland,Romania,RussianFederation,SouthAfrica,Sweden,Taiwan,Ukraine,UnitedStatesofAmerica	Completed	Completed	15/01/2010	28/08/2010	450	53
CTRI/2009/091/000817	Belgium,China,France,India,Mexico,RussianFederation,UnitedStatesofAmerica	Completed	Completed	01/08/2006	05/12/2006	137	28
CTRI/2009/091/000862	Bulgaria,Germany,India,Romania	Completed	Completed	13/10/2009	01/01/2010	500	220
CTRI/2009/091/000872	Bulgaria,CzechRepublic,Hungary,India,Mexico,Poland,RepublicofKorea,Thailand,UnitedStatesofAmerica	Open to Recruitment	Open to Recruitment	01/07/2006	22/12/2009	284	80
CTRI/2009/091/000883	Argentina,Austria,Belgium,Brazil,Canada,Chile,Colombia,CzechRepublic,Denmark,Ecuador,Finland,France,Germany,Greece,Guatemala,Hungary,India,Israel,Italy,Mexico,Netherlands,Norway,Panama,Peru,Poland,Portugal,Romania,RussianFederation,Slovakia,SouthAfrica,Spain,Switzerland,Turkey,UnitedKingdom	Completed	Completed	22/10/2009	03/12/2010	3500	100
CTRI/2009/091/000890	Austria,CzechRepublic,France,Germany,India,Italy,Poland,RussianFederation,Slovakia,UnitedKingdom,UnitedStatesofAmerica	Completed	Completed	19/02/2009	11/03/2010	200	10
CTRI/2009/091/000901	Canada,India,UnitedStatesofAmerica	Completed	Completed	06/01/2009	06/01/2010	150	26
CTRI/2009/091/000905	CzechRepublic,India,Italy,Poland,Slovakia,Spain,UnitedKingdom	Completed	Completed	22/06/2006	29/09/2009	200	12
CTRI/2009/091/000909	Brazil,France,Germany,Hungary,India,Italy,Malaysia,Mexico,Portugal,RussianFederation,Spain,Taiwan,UnitedKingdom,UnitedStatesofAmerica	Completed	Completed	12/11/2009	27/01/2009	47	12
CTRI/2009/091/000912	Australia,Brazil,Chile,CzechRepublic,Germany,Hungary,India,Mexico,Peru,Poland,Romania,RussianFederation,SouthAfrica,Spain,Turkey,UnitedStatesofAmerica	Completed	Completed	15/10/2009	28/07/2010	120	13
CTRI/2009/091/000950	Canada,Croatia,Estonia,France,Germany,India,Lithuania,Mexico,Netherlands,Romania,RussianFederation,Sweden,Tunisia,Ukraine	Completed	Completed	15/09/2009	26/11/2009	700	188
CTRI/2009/091/000952	Bulgaria,Croatia,Hungary,India,Philippines,RepublicofKorea,Romania,RussianFederation,Serbia,Slovakia,Taiwan,Ukraine,UnitedStatesofAmerica	Completed	Completed	29/07/2009	14/12/2009	450	75
CTRI/2009/091/000983	Austria,Denmark,Hungary,India	Completed	Completed	30/11/2009	09/12/2009	350	210
CTRI/2009/091/001015	Bulgaria,Hungary,India,Poland,Romania	Completed	Completed	14/04/2010	15/06/2010	260	140
CTRI/2009/091/001024	Belgium,Brazil,France,Hungary,India,Italy,Spain,UnitedKingdom,UnitedStatesofAmerica	Completed	Completed	09/06/2008	04/03/2009	300	50
CTRI/2009/091/001040	India,UnitedStatesofAmerica	Completed	Completed	27/10/2009	10/03/2010	185	120
CTRI/2009/091/001081	France,India,Philippines,UnitedStatesofAmerica	Completed	Completed	03/11/2009	04/02/2010	290	140
CTRI/2010/091/000022	Croatia,France,India,Poland,RepublicofKorea,SouthAfrica,Sweden,Turkey,UnitedStatesofAmerica	Completed	Completed	11/01/2010	Date Missing	450	120
CTRI/2010/091/000046	Argentina,Australia,Austria,Belgium,Brazil,Bulgaria,Canada,Chile,Colombia,CostaRica,Croatia,CzechRepublic,Denmark,Egypt,Finland,France,Germany,Greece,Guatemala,HongKong,Hungary,India,Israel,Italy,Japan,Kuwait,Latvia,Lithuania,Malaysia,Mexico,Netherlands,NewZealand,Other,Panama,Peru,Philippines,Poland,Portugal,Qatar,RepublicofKorea,Romania,RussianFederation,SaudiArabia,Serbia,Slovakia,SouthAfrica,…	Completed	Completed	16/10/2009	04/03/2010	5400	400
CTRI/2010/091/000056	India,Thailand	Completed	Suspended	07/05/2009	Date Missing	16000	2000
CTRI/2010/091/000063	Canada,Estonia,Germany,Hungary,India,Poland,Portugal,Romania,RussianFederation,UnitedKingdom,UnitedStatesofAmerica	Completed	Completed	07/08/2009	13/04/2010	750	225
CTRI/2010/091/000073	Denmark,Finland,Germany,India,Italy,Mexico,Netherlands,RussianFederation,SouthAfrica,Spain,Ukraine,UnitedStatesofAmerica	Completed	Completed	14/12/2009	18/02/2010	240	39
CTRI/2010/091/000078	Belarus,Colombia,Hungary,India,Lithuania,Peru,Romania	Completed	Completed	03/09/2009	22/03/2010	650	168
CTRI/2010/091/000098	Colombia,India,Lithuania,Romania	Completed	Completed	08/10/2009	23/03/2010	400	152
CTRI/2010/091/000110	Argentina,Belgium,Brazil,Bulgaria,Canada,Chile,China,Colombia,CzechRepublic,Denmark,Ecuador,Estonia,Finland,France,Germany,Guatemala,HongKong,Hungary,Iceland,India,Israel,Italy,Latvia,Lithuania,Malaysia,Mexico,Netherlands,Panama,Peru,Philippines,Poland,RepublicofKorea,Romania,RussianFederation,Singapore,Slovakia,SouthAfrica,Spain,Sweden,Taiwan,Thailand,Turkey,UnitedKingdom,UnitedStatesofAmerica,V…	Completed	Completed	15/12/2009	23/04/2010	7980	800
CTRI/2010/091/000132	Argentina,Armenia,Australia,Austria,Belarus,Belgium,Brazil,Bulgaria,Canada,China,Croatia,CzechRepublic,Denmark,Estonia,Finland,France,Georgia,Germany,Greece,Hungary,India,Ireland,Italy,Kazakhstan,Latvia,Lithuania,Malaysia,Mexico,Norway,Philippines,Poland,Portugal,RepublicofKorea,Romania,RussianFederation,Serbia,Singapore,Slovakia,Slovenia,SouthAfrica,Spain,Sweden,Switzerland,Taiwan,Thailand,Thefo…	Completed	Completed	25/09/2009	14/06/2010	16850	300
CTRI/2010/091/000140	India,UnitedStatesofAmerica	Completed	Completed	09/02/2010	20/03/2010	320	160
CTRI/2010/091/000153	DemocraticPeople'sRepublicofKorea,India,Japan,Philippines,Poland,RussianFederation,Taiwan,Ukraine,VietNam	Completed	Completed	28/01/2010	15/03/2010	1260	200
CTRI/2010/091/000158	Belgium,Estonia,France,Hungary,India,Italy,Latvia,Poland,Spain,UnitedKingdom,UnitedStatesofAmerica	Completed	Completed	01/11/2007	10/07/2010	204	60
CTRI/2010/091/000160	Australia,Brazil,Bulgaria,Canada,CzechRepublic,Denmark,Estonia,France,Germany,Hungary,India,Israel,Italy,Lithuania,Malaysia,Mexico,Poland,Romania,RussianFederation,Slovakia,Spain,Thailand,Ukraine,UnitedKingdom,UnitedStatesofAmerica	Completed	Completed	15/04/2010	25/05/2010	2000	350
CTRI/2010/091/000173	Argentina,Australia,Austria,Belarus,Belgium,Brazil,Bulgaria,Canada,Chile,China,Croatia,CzechRepublic,Denmark,Estonia,Germany,Greece,Hungary,India,Italy,Latvia,Lithuania,NewZealand,Norway,Peru,Poland,RepublicofKorea,Romania,RussianFederation,Serbia,Slovakia,Slovenia,SouthAfrica,Spain,Sweden,Turkey,Ukraine,UnitedKingdom,UnitedStatesofAmerica	Completed	Completed	20/05/2008	11/11/2008	4400	456
CTRI/2010/091/000212	Argentina,Australia,Belgium,Brazil,Bulgaria,Canada,Chile,China,Colombia,CzechRepublic,Denmark,Estonia,France,Germany,Greece,Hungary,India,Israel,Italy,Japan,Mexico,Netherlands,Norway,Peru,Philippines,Poland,RepublicofKorea,Romania,RussianFederation,Slovakia,SouthAfrica,Spain,Sweden,Taiwan,Thailand,Ukraine,UnitedKingdom,UnitedStatesofAmerica	Completed	Completed	07/12/2009	15/07/2010	11500	480
CTRI/2010/091/000233	Argentina,Australia,Austria,Belarus,Belgium,Brazil,Bulgaria,Canada,Chile,Colombia,Croatia,CzechRepublic,Egypt,Estonia,France,Germany,Greece,HongKong,Hungary,India,Indonesia,Israel,Italy,Jordan,Latvia,Lebanon,Lithuania,Malaysia,Mexico,Montenegro,Netherlands,NewZealand,Norway,Panama,Peru,Poland,Portugal,RepublicofKorea,Romania,RussianFederation,Serbia,Singapore,Slovakia,SouthAfrica,Spain,Switzerlan…	Completed	Completed	01/05/2010	01/04/2010	10930	500
CTRI/2010/091/000255	India,Japan,Philippines,RepublicofKorea,Taiwan,Thailand	Closed to Recruitment of Participants	Closed to Recruitment of Participants	30/01/2010	07/05/2010	216	100
CTRI/2010/091/000258	Colombia,CzechRepublic,Denmark,France,India,Israel,NewZealand,Norway,Peru,Poland,SouthAfrica,Spain,Switzerland,UnitedKingdom	Completed	Completed	01/11/2009	29/03/2010	526	25
CTRI/2010/091/000282	Australia,India,NewZealand,RussianFederation	Completed	Completed	12/03/2010	07/06/2010	140	40
CTRI/2010/091/000308	Austria,France,Germany,India,Israel,Italy,NewZealand	Other (Terminated)	Other (Terminated)	01/07/2009	14/07/2010	260	10
CTRI/2010/091/000317	Argentina,Australia,Austria,Belgium,Brazil,Canada,Chile,China,Colombia,CzechRepublic,Denmark,Estonia,France,Germany,Hungary,India,Israel,Italy,Japan,Mexico,Netherlands,NewZealand,Norway,Philippines,Poland,Portugal,RepublicofKorea,RussianFederation,Singapore,SouthAfrica,Spain,Sweden,Switzerland,Taiwan,Thailand,Turkey,Ukraine,UnitedKingdom,UnitedStatesofAmerica	Open to Recruitment	Completed	28/01/2010	15/05/2010	7500	1000
CTRI/2010/091/000343	Georgia,India,Mexico,Other,Philippines,UnitedStatesofAmerica	Completed	Completed	03/03/2010	11/08/2010	378	48
CTRI/2010/091/000353	DemocraticPeople'sRepublicofKorea,India	Completed	Completed	03/01/2010	13/07/2010	180	108
CTRI/2010/091/000364	DemocraticPeople'sRepublicofKorea,India	Completed	Completed	03/01/2010	15/07/2010	426	129
CTRI/2010/091/000381	China,India,RepublicofKorea,Thailand	Closed to Recruitment of Participants	Closed to Recruitment of Participants	15/07/2010	03/08/2011	111	23
CTRI/2010/091/000387	Belarus,India,Turkey,Ukraine	Completed	Completed	05/12/2009	22/06/2010	280	112
CTRI/2010/091/000390	Canada,India,Mexico,Other,RepublicofKorea,UnitedStatesofAmerica	Completed	Completed	02/03/2010	22/06/2010	360	70
CTRI/2010/091/000407	Argentina,Belgium,Canada,Denmark,Estonia,Finland,France,Germany,India,Italy,Latvia,Netherlands,Norway,Poland,Romania,Spain,Sweden,Ukraine,UnitedKingdom,UnitedStatesofAmerica	Completed	Completed	07/12/2009	Date Missing	900
CTRI/2010/091/000410	Argentina,Australia,Belgium,Canada,Colombia,CzechRepublic,Estonia,Germany,Hungary,India,Israel,Luxembourg,Malaysia,Mexico,Netherlands,NewZealand,Norway,Poland,RussianFederation,Spain,Sweden,Ukraine,UnitedStatesofAmerica	Closed to Recruitment of Participants	Closed to Recruitment of Participants	09/12/2009	24/05/2010	4500	695
CTRI/2010/091/000417	Denmark,India,Sweden,UnitedKingdom	Completed	Completed	01/09/2010	09/07/2010	350	202
CTRI/2010/091/000433	DemocraticPeople'sRepublicofKorea,India,Thailand	Completed	Completed	10/04/2009	06/07/2010	59	5
CTRI/2010/091/000441	China,HongKong,India,Indonesia,Malaysia,Philippines,SaudiArabia,Singapore,Taiwan,Thailand	Open to Recruitment	Open to Recruitment	15/06/2010	27/12/2010	2660	300
CTRI/2010/091/000486	Canada,Hungary,India,Netherlands,Poland,Serbia,UnitedKingdom,UnitedStatesofAmerica	Other (Terminated)	Other (Terminated)	20/08/2008	13/04/2009	700	70
CTRI/2010/091/000502	CzechRepublic,India,Romania,Slovakia,Spain,Ukraine,UnitedKingdom,UnitedStatesofAmerica	Completed	Completed	19/11/2009	22/09/2010	228	40
CTRI/2010/091/000528	DemocraticPeople'sRepublicofKorea,India	Completed	Completed	04/06/2010	13/07/2010	424	150
CTRI/2010/091/000532	Brazil,India,UnitedStatesofAmerica	Other (Terminated)	Other (Terminated)	29/06/2009	14/07/2010	1400	500
CTRI/2010/091/000535	China,India,RepublicofKorea,Taiwan	Completed	Completed	21/12/2009	29/06/2010	1300	333
CTRI/2010/091/000595	Argentina,Bulgaria,Canada,CostaRica,Denmark,Finland,Germany,India,Israel,Mexico,Norway,Philippines,Poland,Romania,RussianFederation,Slovakia,Ukraine,UnitedStatesofAmerica	Completed	Completed	28/08/2009	18/06/2010	1281	200
CTRI/2010/091/000609	India,SouthAfrica,Thailand	Completed	Completed	02/12/2009	11/02/2011	110	15
CTRI/2011/05/001736	DemocraticPeople'sRepublicofKorea,Egypt,France,Germany,Hungary,India,Netherlands,Norway,Poland,Portugal,RepublicofKorea,Spain,Ukraine,UnitedKingdom,UnitedStatesofAmerica	Open to Recruitment	Open to Recruitment	15/03/2010	30/06/2011	77	30
CTRI/2010/091/000619	BosniaandHerzegovina,Bulgaria,Chile,China,India,Malaysia,Mexico,Other,Philippines,Romania,RussianFederation,SouthAfrica,Ukraine,UnitedStatesofAmerica	Completed	Completed	01/08/2009	09/08/2010	447	60
CTRI/2010/091/000641	Belgium,Estonia,France,Hungary,India,Italy,Latvia,Poland,Spain,Ukraine,UnitedKingdom	Open to Recruitment	Other (Terminated)	19/01/2011	Date Missing	204	60
CTRI/2010/091/000665	Austria,Brazil,Canada,Colombia,CzechRepublic,Denmark,Estonia,Finland,Germany,Greece,Guatemala,Hungary,India,Israel,Italy,Netherlands,Norway,Philippines,Poland,RussianFederation,Slovakia,Spain,UnitedKingdom,UnitedStatesofAmerica	Completed	Completed	15/05/2010	19/08/2010	2200	200
CTRI/2010/091/000679	Germany,India	Completed	Completed	15/07/2010	26/11/2010	676	50
CTRI/2010/091/000683	Argentina,Brazil,France,India,Italy,SouthAfrica,Spain,Ukraine,UnitedKingdom	Open to Recruitment	Completed	01/09/2010	13/10/2010	55	0
CTRI/2010/091/001027	Argentina,Australia,Belgium,Brazil,Bulgaria,Canada,Chile,Colombia,CostaRica,CzechRepublic,DominicanRepublic,Germany,Hungary,India,Malaysia,Mexico,NewZealand,Other,Peru,Philippines,Poland,RepublicofKorea,RussianFederation,Slovakia,Spain,Sweden,Taiwan,Thailand,Ukraine,UnitedStatesofAmerica	Completed	Completed	18/02/2010	25/09/2010	960	150
CTRI/2010/091/001029	Canada,France,Hungary,India,Latvia,Lithuania,Romania,SouthAfrica,Turkey,UnitedKingdom	Completed	Completed	15/04/2010	30/08/2010	339	44
CTRI/2011/06/001844	Argentina,Australia,Austria,Belgium,Brazil,Bulgaria,Canada,Chile,China,CzechRepublic,Denmark,Finland,France,Germany,Greece,Hungary,India,Israel,Italy,Kazakhstan,Malaysia,Mexico,Netherlands,NewZealand,Norway,Philippines,Poland,Romania,RussianFederation,Singapore,Slovakia,SouthAfrica,Spain,Sweden,Switzerland,Taiwan,Thailand,Ukraine,UnitedKingdom,UnitedStatesofAmerica	Other (Terminated)	Other (Terminated)	01/07/2010	04/07/2011	10800	550
CTRI/2012/01/002346	Argentina,Australia,Belgium,Brazil,Bulgaria,Canada,Chile,China,Colombia,Denmark,Egypt,Estonia,Finland,France,Germany,Guatemala,India,Israel,Italy,Japan,Latvia,Lithuania,Mexico,Netherlands,Norway,Panama,Peru,Philippines,Poland,Portugal,Romania,RussianFederation,Serbia,SouthAfrica,Spain,Sweden,Switzerland,Taiwan,Tunisia,Turkey,Ukraine,UnitedArabEmirates,UnitedKingdom,UnitedStatesofAmerica	Closed to Recruitment of Participants	Closed to Recruitment of Participants	24/06/2010	23/01/2012	6000	380
CTRI/2010/091/001068	Colombia,India,SouthAfrica,UnitedStatesofAmerica	Completed	Completed	27/04/2010	15/12/2010	450	170
CTRI/2010/091/001073	India,Malaysia,Other,Serbia,UnitedStatesofAmerica	Completed	Completed	26/05/2010	18/10/2010	175	60
CTRI/2010/091/001074	Colombia,CzechRepublic,DominicanRepublic,India,Kenya,Peru,Poland,SouthAfrica,Thailand,Uganda,UnitedStatesofAmerica	Other (Terminated)	Other (Terminated)	01/04/2010	29/09/2010	416	60
CTRI/2010/091/001077	CzechRepublic,France,Germany,HongKong,Hungary,India,Italy,Lebanon,Pakistan,RepublicofKorea,RussianFederation,UnitedStatesofAmerica	Completed	Completed	27/05/2010	08/09/2010	150	25
CTRI/2011/05/001757	Belgium,India,Malaysia,UnitedKingdom	Open to Recruitment	Not Yet Recruiting	05/04/2011	01/06/2011	132	40
CTRI/2010/091/001097	Brazil,Finland,India,Italy,Japan,UnitedKingdom	Completed	Completed	06/09/2010	Date Missing	380
CTRI/2010/091/001177	Australia,Brazil,Canada,Denmark,Finland,France,Germany,India,Italy,Mexico,Peru,Poland,RepublicofKorea,RussianFederation,SouthAfrica,Spain,Sweden,UnitedKingdom,UnitedStatesofAmerica	Completed	Completed	05/05/2010	Date Missing	945	30
CTRI/2010/091/001186	China,India,Japan,Pakistan,Philippines,RussianFederation	Completed	Completed	19/08/2010	29/03/2011	554	75
CTRI/2011/08/001972	Austria,Belgium,Brazil,Canada,China,CzechRepublic,India,Italy,Mexico,Netherlands,Poland,RepublicofKorea,RussianFederation,Spain,Sweden,Taiwan,Ukraine,UnitedStatesofAmerica	Completed	Completed	10/12/2010	16/05/2011	720	210
CTRI/2012/06/002750	Estonia,Finland,India,Japan,UnitedStatesofAmerica	Completed	Completed	22/06/2010	20/11/2010	352	64
CTRI/2011/06/001777	Australia,Canada,Denmark,HongKong,India,Malaysia,Mexico,Poland,RepublicofKorea,Serbia,Slovakia,SouthAfrica,Sweden,UnitedKingdom,UnitedStatesofAmerica	Completed	Completed	01/12/2010	04/08/2011	230	70
CTRI/2011/07/001870	Argentina,Australia,Brazil,Bulgaria,Colombia,Croatia,Hungary,India,Japan,Lithuania,Malaysia,Mexico,NewZealand,Peru,Poland,RepublicofKorea,Romania,RussianFederation,Slovakia,SouthAfrica,SriLanka,Taiwan,Ukraine,UnitedStatesofAmerica	Open to Recruitment	Open to Recruitment	02/12/2010	10/11/2011	990	238
CTRI/2011/04/001664	Estonia,India,RussianFederation	Completed	Completed	15/02/2011	28/03/2011	100	1
CTRI/2011/08/001963	Croatia,Finland,Germany,India,Japan,Latvia,Malaysia,Montenegro,Philippines,Poland,RepublicofKorea,Romania,RussianFederation,Serbia,Ukraine	Completed	Completed	21/03/2011	21/12/2011	615	60
CTRI/2011/04/001668	Argentina,Belgium,Brazil,Bulgaria,Chile,CzechRepublic,Egypt,Finland,France,Germany,India,Israel,Italy,Lithuania,Mexico,Netherlands,Peru,Poland,RussianFederation,Spain,Sweden,Tunisia,Turkey,Ukraine,UnitedKingdom,UnitedStatesofAmerica	Completed	Completed	04/04/2011	05/07/2011	230	50
CTRI/2011/04/001683	Belarus,Georgia,Germany,Hungary,Iceland,India,Poland,Romania,RussianFederation,Serbia,Spain	Open to Recruitment	Open to Recruitment	05/08/2009	20/04/2011	780	230
CTRI/2011/07/001859	Argentina,Australia,Belgium,Chile,CzechRepublic,Estonia,India,Israel,Other,RussianFederation,SouthAfrica,UnitedKingdom	Completed	Completed	25/03/2011	10/08/2011	405	45
CTRI/2011/12/002236	Australia,Belgium,Brazil,Canada,China,CzechRepublic,Denmark,France,Germany,Greece,HongKong,Hungary,India,Mexico,Netherlands,NewZealand,Norway,Poland,RepublicofKorea,RussianFederation,Slovakia,SouthAfrica,Spain,Taiwan,Thailand,UnitedKingdom,UnitedStatesofAmerica	Completed	Suspended	11/01/2011	21/12/2011	462	140
CTRI/2011/07/001905	Bulgaria,Croatia,CzechRepublic,Denmark,Germany,India,Other,Poland,RussianFederation,Serbia,Singapore,Slovakia,SouthAfrica,Sweden,Taiwan,UnitedStatesofAmerica	Open to Recruitment	Open to Recruitment	01/03/2011	04/10/2011	800	60
CTRI/2011/08/001976	Argentina,BosniaandHerzegovina,Bulgaria,Croatia,CzechRepublic,Germany,Hungary,India,Malaysia,Mexico,Other,Poland,Romania,RussianFederation,Serbia,Singapore,Thailand,UnitedStatesofAmerica	Completed	Completed	01/02/2011	24/09/2011	264	80
CTRI/2011/12/002309	Argentina,Austria,Brazil,Chile,Colombia,CzechRepublic,DominicanRepublic,France,Germany,India,Israel,Italy,Netherlands,Peru,Poland,Spain,Turkey,UnitedKingdom,UnitedStatesofAmerica	Closed to Recruitment of Participants	Closed to Recruitment of Participants	05/09/2011	30/12/2011	600	220
CTRI/2011/09/002001	Argentina,Belgium,Brazil,Canada,DemocraticPeople'sRepublicofKorea,Germany,Greece,India,Israel,Poland,Romania,RussianFederation,Taiwan,UnitedKingdom,UnitedStatesofAmerica	Completed	Completed	07/07/2010	24/04/2012	180	10
CTRI/2011/10/002065	Estonia,Finland,India,Japan,UnitedStatesofAmerica	Other (Terminated)	Other (Terminated)	04/02/2011	01/10/2011	1152	64
CTRI/2011/09/001990	India,Philippines,Poland,SriLanka,UnitedKingdom	Completed	Completed	10/10/2011	10/10/2011	406	236
CTRI/2011/09/001993	CzechRepublic,India,Poland,RussianFederation,UnitedKingdom	Completed	Completed	20/08/2011	15/09/2011	448	278
CTRI/2011/10/002072	China,India,Malaysia,Philippines,RepublicofKorea,Romania	Completed	Completed	23/02/2011	21/10/2011	350	40
CTRI/2011/12/002229	Belgium,Bulgaria,Canada,Chile,Colombia,Croatia,CzechRepublic,Estonia,France,Georgia,Germany,Greece,India,Latvia,Mexico,Netherlands,NewZealand,Peru,Poland,RussianFederation,Serbia,Spain,Turkey,Ukraine,UnitedKingdom,UnitedStatesofAmerica	Completed	Completed	11/04/2011	15/12/2011	1500	170
CTRI/2017/01/007727	Australia,Belgium,Canada,China,France,Germany,India,Italy,Japan,Mexico,Spain,UnitedKingdom,UnitedStatesofAmerica	Open to Recruitment	Not Yet Recruiting	01/09/2016	23/01/2017	250	20
CTRI/2017/02/007841	Algeria,Argentina,Brazil,Canada,Denmark,Germany,India,Israel,Italy,Malaysia,Mexico,Netherlands,Poland,Romania,SouthAfrica,Spain,Taiwan,Thailand,Turkey,UnitedKingdom,UnitedStatesofAmerica	Closed to Recruitment of Participants	Closed to Recruitment of Participants	17/01/2017	15/03/2017	3176	200
CTRI/2016/07/007092	India,UnitedStatesofAmerica	Open to Recruitment	Not Yet Recruiting	24/12/2015	26/07/2016	60	25
CTRI/2016/09/007268	Argentina,France,Germany,Greece,India,Morocco,Poland,Romania,Slovakia,SouthAfrica,Spain,Tunisia,Ukraine	Open to Recruitment	Open to Recruitment	01/05/2012	14/09/2016	600	80
CTRI/2017/07/009017	Bangladesh,India,Kenya,Malawi,Mali,Pakistan,UnitedRepublicofTanzania	Open to Recruitment	Open to Recruitment	17/08/2017	20/07/2017	11500	1650
CTRI/2016/08/007216	Argentina,Canada,Finland,Hungary,India,RussianFederation,Slovakia,Slovenia,Spain,Switzerland,UnitedStatesofAmerica	Completed	Completed	23/05/2016	26/08/2016	416	50
CTRI/2017/06/008867	Argentina,Australia,Austria,Belgium,Brazil,Bulgaria,Canada,China,Colombia,Croatia,CzechRepublic,Denmark,Finland,France,Germany,Greece,Guatemala,Hungary,India,Israel,Italy,Mexico,Netherlands,Norway,Peru,Philippines,Poland,Portugal,RepublicofKorea,Romania,RussianFederation,Singapore,Slovakia,SouthAfrica,Spain,Sweden,Switzerland,Taiwan,Thailand,Turkey,UnitedKingdom,UnitedStatesofAmerica	Open to Recruitment	Not Yet Recruiting	09/12/2016	14/07/2017	4650	350
CTRI/2017/03/008181	Argentina,Australia,Bulgaria,Canada,Chile,Croatia,CzechRepublic,Denmark,Estonia,France,Germany,Greece,Hungary,India,Israel,Italy,Kuwait,Mexico,Netherlands,Poland,Portugal,Romania,RussianFederation,SaudiArabia,Slovakia,Spain,Sweden,Switzerland,Thailand,Turkey,UnitedKingdom,UnitedStatesofAmerica	Open to Recruitment	Open to Recruitment	01/09/2016	04/04/2017	900	120
CTRI/2016/10/007400	India,RussianFederation	Open to Recruitment	Closed to Recruitment of Participants	31/10/2016	01/11/2016	190	160
CTRI/2017/03/008166	Argentina,Australia,Belgium,Brazil,Bulgaria,Canada,China,Croatia,CzechRepublic,Egypt,Finland,France,Germany,Hungary,India,Italy,Latvia,Lebanon,Lithuania,Mexico,Norway,Peru,Poland,Portugal,Romania,RussianFederation,Slovakia,SouthAfrica,Spain,Switzerland,Taiwan,Turkey,UnitedArabEmirates,UnitedKingdom,UnitedStatesofAmerica	Open to Recruitment	Open to Recruitment	01/09/2016	04/04/2017	900	120
CTRI/2017/06/008830	Canada,France,Greece,India,Japan,Mexico,Poland,RussianFederation,UnitedStatesofAmerica	Closed to Recruitment of Participants	Closed to Recruitment of Participants	02/01/2017	15/06/2017	720	80
CTRI/2017/06/008898	Brazil,Canada,France,HongKong,Hungary,India,Italy,Mexico,Qatar,RepublicofKorea,Spain,Turkey	Open to Recruitment	Open to Recruitment	17/02/2017	17/07/2017	50	12
CTRI/2017/07/009081	Argentina,Brazil,Canada,India,Ireland,Lebanon,Malaysia,Mexico,Sweden,UnitedKingdom,UnitedStatesofAmerica	Closed to Recruitment of Participants	Closed to Recruitment of Participants	15/03/2017	03/08/2017	784	50
CTRI/2017/03/008034	Australia,India	Open to Recruitment	Open to Recruitment	09/03/2016	15/03/2017	300	100
CTRI/2017/03/008004	India,Malawi	Not Yet Recruiting	Not Yet Recruiting	06/03/2017	06/03/2017	120	80
CTRI/2017/01/007738	Australia,India,Italy,UnitedKingdom,UnitedStatesofAmerica	Open to Recruitment	Not Yet Recruiting	12/09/2016	10/02/2017	129	55
CTRI/2017/02/007787	India,RussianFederation	Not Yet Recruiting	Not Yet Recruiting	22/02/2017	15/02/2017	136	116
CTRI/2017/04/008326	Bangladesh,India,Kenya,Nigeria,Pakistan	Not Yet Recruiting	Not Yet Recruiting	01/06/2017	01/06/2017	6120	620
CTRI/2017/03/008052	India,Malaysia	Open to Recruitment	Open to Recruitment	16/12/2016	15/03/2017	310	120
CTRI/2017/05/008531	India,RussianFederation	Closed to Recruitment of Participants	Closed to Recruitment of Participants	02/02/2017	02/02/2017	140	116
CTRI/2017/07/008990	Argentina,Brazil,Canada,India,Ireland,Italy,Lebanon,Malaysia,Mexico,Sweden,UnitedKingdom,UnitedStatesofAmerica	Closed to Recruitment of Participants	Closed to Recruitment of Participants	03/03/2017	19/07/2017	303	50
CTRI/2017/03/008163	Canada,France,Germany,India,Italy,Netherlands,Poland,Portugal,RussianFederation,Spain	Closed to Recruitment of Participants	Closed to Recruitment of Participants	21/12/2016	15/05/2017	180	16
CTRI/2017/03/008185	China,India,Philippines,Taiwan,VietNam	Open to Recruitment	Not Yet Recruiting	24/01/2017	31/03/2017	1060	234
CTRI/2017/08/009311	Argentina,Austria,Belgium,Brazil,Bulgaria,Canada,Chile,Colombia,CostaRica,CzechRepublic,Denmark,Egypt,Finland,France,Greece,HongKong,Hungary,India,Israel,Italy,Jordan,Lebanon,Luxembourg,Malaysia,Mexico,Netherlands,Norway,Oman,Panama,Philippines,Poland,Portugal,Romania,RussianFederation,SaudiArabia,Singapore,Slovakia,Slovenia,Spain,Sweden,Taiwan,Thailand,UnitedArabEmirates,UnitedKingdom,UnitedStat…	Open to Recruitment	Open to Recruitment	30/11/2016	20/09/2017	3000	50
CTRI/2017/09/009687	Argentina,Austria,Belgium,Bulgaria,Canada,Chile,France,Germany,Greece,India,Israel,Italy,Japan,Mexico,Netherlands,RepublicofKorea,RussianFederation,SaudiArabia,Singapore,Spain,Swaziland,UnitedArabEmirates,UnitedKingdom,UnitedStatesofAmerica	Open to Recruitment	Not Yet Recruiting	15/05/2017	15/09/2017	160	20
CTRI/2017/06/008918	Argentina,Australia,Austria,Belgium,Brazil,Bulgaria,Canada,CzechRepublic,Denmark,Estonia,France,Germany,Greece,Hungary,India,Israel,Italy,Malaysia,Mexico,Netherlands,NewZealand,Norway,Philippines,Poland,Portugal,RepublicofKorea,Romania,RussianFederation,Singapore,SouthAfrica,Spain,Sweden,Taiwan,Thailand,Turkey,Ukraine,UnitedKingdom,UnitedStatesofAmerica	Open to Recruitment	Open to Recruitment	28/09/2016	03/07/2017	3000	144
CTRI/2017/03/008277	India,RussianFederation	Not Yet Recruiting	Not Yet Recruiting	20/04/2017	17/04/2017	136	116
CTRI/2017/08/009478	Argentina,Australia,Austria,Belgium,Brazil,Bulgaria,Canada,Chile,Colombia,CzechRepublic,France,Georgia,Germany,HongKong,Hungary,India,Ireland,Israel,Italy,Japan,Malaysia,Mexico,Netherlands,NewZealand,Peru,Poland,Romania,RussianFederation,Serbia,Slovakia,SouthAfrica,Spain,Switzerland,Taiwan,Thailand,Ukraine,UnitedKingdom	Open to Recruitment	Open to Recruitment	19/04/2017	13/10/2017	1650	250
CTRI/2017/08/009409	India,UnitedStatesofAmerica	Closed to Recruitment of Participants	Closed to Recruitment of Participants	28/02/2017	28/08/2017	110	77
CTRI/2017/05/008721	Bangladesh,India,Kenya,Nigeria,Pakistan	Not Yet Recruiting	Not Yet Recruiting	01/07/2017	01/07/2017	22589	2309
CTRI/2017/10/010010	Algeria,Argentina,Brazil,Canada,China,Croatia,CzechRepublic,Egypt,France,Germany,Greece,India,Israel,Italy,Morocco,Romania,RussianFederation,SaudiArabia,Slovakia,Turkey,UnitedKingdom,UnitedStatesofAmerica,VietNam	Not Yet Recruiting	Not Yet Recruiting	25/08/2017	25/12/2017	495	35
CTRI/2017/08/009207	Argentina,Brazil,Bulgaria,Canada,China,CzechRepublic,Denmark,Germany,Hungary,India,Japan,Netherlands,Poland,Romania,RussianFederation,Slovakia,Sweden,Taiwan,UnitedKingdom,UnitedStatesofAmerica,VietNam	Open to Recruitment	Open to Recruitment	08/02/2017	14/08/2017	7000	700
CTRI/2017/08/009196	Egypt,Estonia,Germany,Greece,Hungary,India,Ireland,Italy,Lebanon,Lithuania,Netherlands,Poland,Portugal,Romania,RussianFederation,SaudiArabia,Slovakia,Spain,Switzerland,Taiwan	Open to Recruitment	Open to Recruitment	30/11/2016	29/09/2017	1000	30
CTRI/2017/09/009931	Argentina,Australia,Austria,Belgium,Brazil,Bulgaria,Canada,Chile,China,Colombia,CzechRepublic,Denmark,Egypt,Finland,France,Germany,Greece,HongKong,Hungary,India,Israel,Italy,Japan,Jordan,Lebanon,Mexico,Netherlands,Norway,Peru,Poland,Portugal,RepublicofKorea,Romania,RussianFederation,SaudiArabia,Singapore,Spain,Sweden,Switzerland,Taiwan,Turkey,UnitedKingdom,UnitedStatesofAmerica	Open to Recruitment	Open to Recruitment	01/07/2017	15/11/2017	324	25
CTRI/2017/09/009732	Argentina,Austria,Belgium,Brazil,Bulgaria,Canada,Colombia,CzechRepublic,Denmark,Estonia,France,Germany,Guatemala,Hungary,India,Ireland,Israel,Italy,Latvia,Lithuania,Mexico,Netherlands,Peru,Portugal,Romania,RussianFederation,Serbia,Slovakia,Sweden,Thailand,Turkey,UnitedKingdom,UnitedStatesofAmerica	Open to Recruitment	Open to Recruitment	15/06/2017	30/10/2017	2200	120
CTRI/2017/08/009304	Australia,Canada,France,Germany,HongKong,India,Israel,Italy,Malaysia,Singapore,Spain,Switzerland,Taiwan,UnitedKingdom,UnitedStatesofAmerica	Open to Recruitment	Open to Recruitment	05/06/2017	30/08/2017	800	60
CTRI/2017/08/009266	Brazil,Canada,China,France,Germany,Hungary,India,Mexico,SaudiArabia,Turkey,UnitedKingdom,UnitedStatesofAmerica	Open to Recruitment	Open to Recruitment	29/12/2016	28/09/2017	750	20
CTRI/2017/07/009172	Argentina,Brazil,Bulgaria,Canada,Colombia,CzechRepublic,Denmark,France,Germany,Hungary,India,Israel,Japan,Mexico,Netherlands,Poland,Romania,RussianFederation,Slovakia,SouthAfrica,Spain,Ukraine,UnitedKingdom,UnitedStatesofAmerica	Open to Recruitment	Not Yet Recruiting	19/04/2017	31/07/2017	10000	313
CTRI/2017/09/009742	Australia,Canada,France,Germany,HongKong,India,Israel,Italy,Malaysia,Singapore,Spain,Switzerland,Taiwan,UnitedKingdom,UnitedStatesofAmerica	Open to Recruitment	Open to Recruitment	05/06/2017	27/09/2017	800	60
CTRI/2017/08/009312	India,Mali,SriLanka	Not Yet Recruiting	Not Yet Recruiting	02/10/2017	02/10/2017	750	250
CTRI/2017/08/009475	Argentina,Australia,Austria,Belarus,Belgium,Bulgaria,Canada,Croatia,CzechRepublic,France,Georgia,Germany,Greece,HongKong,Hungary,Iceland,India,Ireland,Israel,Italy,Japan,Malaysia,Mexico,Netherlands,NewZealand,Norway,Poland,Portugal,RepublicofKorea,Romania,RussianFederation,Serbia,Singapore,Slovakia,SouthAfrica,Spain,SriLanka,Sweden,Switzerland,Taiwan,Ukraine,UnitedKingdom,UnitedStatesofAmerica	Open to Recruitment	Open to Recruitment	14/11/2016	04/10/2017	1300	150
CTRI/2017/09/009708	Argentina,Australia,Austria,Belarus,Belgium,Bulgaria,Canada,Croatia,CzechRepublic,France,Georgia,Germany,Greece,HongKong,Hungary,Iceland,India,Ireland,Israel,Italy,Japan,Malaysia,Mexico,Netherlands,NewZealand,Norway,Poland,Portugal,RepublicofKorea,Romania,RussianFederation,Serbia,Singapore,Slovakia,SouthAfrica,Spain,SriLanka,Sweden,Switzerland,Taiwan,Ukraine,UnitedKingdom,UnitedStatesofAmerica	Open to Recruitment	Open to Recruitment	23/02/2017	15/12/2017	1000	150
CTRI/2017/12/010783	Austria,Belgium,Bulgaria,Canada,France,Germany,Hungary,India,Israel,Italy,Netherlands,Poland,Serbia,Spain,UnitedKingdom,UnitedStatesofAmerica	Open to Recruitment	Not Yet Recruiting	21/07/2017	01/01/2018	130	40
CTRI/2017/09/009799	Argentina,Australia,Austria,Belgium,Brazil,Bulgaria,Canada,Chile,Colombia,Croatia,CzechRepublic,Denmark,France,Germany,Hungary,India,Israel,Italy,Mexico,Netherlands,Norway,Peru,Poland,Portugal,Romania,RussianFederation,Serbia,Slovakia,Spain,Sweden,Switzerland,Ukraine,UnitedKingdom,UnitedStatesofAmerica	Open to Recruitment	Not Yet Recruiting	01/09/2015	31/10/2017	4600	200
CTRI/2017/09/009945	Belgium,HongKong,India,RepublicofKorea,RussianFederation,Taiwan,UnitedStatesofAmerica	Open to Recruitment	Not Yet Recruiting	10/08/2017	30/10/2017	75	25
CTRI/2017/10/010020	India,SouthAfrica	Open to Recruitment	Open to Recruitment	07/03/2018	01/01/2018	6500	200
CTRI/2017/11/010582	Canada,Hungary,India,Poland,UnitedStatesofAmerica	Open to Recruitment	Open to Recruitment	10/05/2017	01/10/2017	218	50
CTRI/2017/09/009850	Argentina,Australia,Austria,Belgium,Canada,Denmark,Finland,France,Germany,Hungary,India,Israel,Italy,Mexico,Netherlands,Poland,SouthAfrica,Spain,Sweden,Switzerland,Ukraine,UnitedKingdom	Open to Recruitment	Not Yet Recruiting	24/08/2017	15/11/2017	550	50
CTRI/2017/10/010024	India,RussianFederation	Not Yet Recruiting	Not Yet Recruiting	21/11/2017	21/11/2017	150	134
CTRI/2017/10/009988	India,RussianFederation	Not Yet Recruiting	Open to Recruitment	25/10/2017	25/10/2017	288	267
CTRI/2017/10/010017	Argentina,Australia,Austria,Belgium,Brazil,Canada,Chile,China,CzechRepublic,Denmark,Finland,France,Germany,Greece,HongKong,Hungary,India,Israel,Italy,Japan,Mexico,Netherlands,NewZealand,Norway,Poland,RepublicofKorea,Romania,RussianFederation,SaudiArabia,Slovakia,SouthAfrica,Spain,Sweden,Taiwan,Turkey,Ukraine,UnitedKingdom,UnitedStatesofAmerica	Open to Recruitment	Open to Recruitment	12/07/2017	15/11/2017	3580	150
CTRI/2017/10/010233	Argentina,Australia,Brazil,Bulgaria,Chile,Colombia,Croatia,CzechRepublic,Denmark,Estonia,Germany,Hungary,India,Latvia,Lithuania,Mexico,Netherlands,Poland,Romania,RussianFederation,Serbia,Slovakia,SouthAfrica,Spain,Turkey,Ukraine,UnitedKingdom,UnitedStatesofAmerica	Open to Recruitment	Not Yet Recruiting	22/12/2016	06/11/2017	12604	661
CTRI/2018/01/011526	Argentina,Australia,Brazil,Bulgaria,Canada,HongKong,India,Malaysia,Mexico,RepublicofKorea,RussianFederation,Taiwan,UnitedStatesofAmerica	Open to Recruitment	Not Yet Recruiting	06/07/2017	20/02/2018	250	60
CTRI/2017/11/010647	India,UnitedStatesofAmerica	Open to Recruitment	Open to Recruitment	05/12/2017	05/12/2017	150	110
CTRI/2018/01/011183	Argentina,Canada,CzechRepublic,Greece,India,Israel,Italy,Japan,Malaysia,Mexico,Netherlands,Panama,RussianFederation,Serbia,Slovakia,SouthAfrica,Spain,Taiwan,UnitedStatesofAmerica	Open to Recruitment	Open to Recruitment	21/03/2017	08/01/2018	2314	120
CTRI/2018/01/011249	Argentina,Brazil,Bulgaria,Canada,Chile,Croatia,CzechRepublic,Denmark,Egypt,France,Germany,Hungary,India,Israel,Italy,Kenya,Lebanon,Malaysia,Mexico,Netherlands,Norway,Poland,Portugal,RepublicofKorea,Romania,RussianFederation,Serbia,Singapore,Slovenia,Spain,Taiwan,Thailand,Turkey,Ukraine,UnitedStatesofAmerica	Open to Recruitment	Not Yet Recruiting	27/01/2017	30/01/2018	274	45
CTRI/2018/03/012637	India,Philippines,RussianFederation,SouthAfrica	Open to Recruitment	Not Yet Recruiting	04/05/2016	31/01/2019	60	20
CTRI/2018/01/011325	Argentina,Australia,Austria,Belgium,Canada,China,CzechRepublic,Denmark,France,Germany,HongKong,India,Italy,Japan,Mexico,Netherlands,Poland,RussianFederation,Singapore,Spain,Taiwan,Turkey,UnitedKingdom,UnitedStatesofAmerica	Open to Recruitment	Not Yet Recruiting	12/05/2017	25/01/2018	280	9
CTRI/2018/01/011353	Brazil,Canada,China,France,Germany,HongKong,India,Italy,Japan,RepublicofKorea,RussianFederation,Spain,Taiwan,Thailand,Ukraine,UnitedStatesofAmerica,VietNam	Open to Recruitment	Not Yet Recruiting	11/10/2017	25/01/2018	1200	90
CTRI/2018/03/012529	Argentina,Australia,Austria,Belgium,Brazil,Canada,Chile,China,CzechRepublic,Denmark,Finland,France,Germany,Greece,Hungary,India,Ireland,Israel,Italy,Japan,Malaysia,Mexico,Netherlands,Norway,Poland,Portugal,Spain,Sweden,Switzerland,Thailand,UnitedKingdom,UnitedStatesofAmerica	Open to Recruitment	Not Yet Recruiting	05/12/2017	01/08/2018	400	25
CTRI/2018/02/011717	Brazil,China,India,Mexico,Philippines,RepublicofKorea,RussianFederation,SouthAfrica,UnitedStatesofAmerica	Open to Recruitment	Not Yet Recruiting	30/06/2017	25/02/2018	195	40
CTRI/2018/02/011983	Canada,CzechRepublic,France,Germany,India,Italy,Japan,Mexico,RussianFederation,Taiwan,UnitedStatesofAmerica	Open to Recruitment	Not Yet Recruiting	23/11/2017	15/03/2018	600	60
CTRI/2018/02/011972	Canada,CzechRepublic,France,Germany,India,Italy,Japan,Mexico,RussianFederation,Taiwan,UnitedStatesofAmerica	Not Yet Recruiting	Not Yet Recruiting	19/03/2018	19/07/2018	1170	40
CTRI/2009/091/000203	Argentina,Australia,Canada,CostaRica,Finland,France,Germany,Guatemala,India,Norway,RussianFederation,Spain,Sweden	Completed	Completed	29/09/2008	20/10/2008	377	53
CTRI/2009/091/000238	Argentina,Australia,Canada,Finland,France,Germany,Guatemala,India,Italy,Norway,RussianFederation,Spain,Sweden,UnitedStatesofAmerica	Completed	Completed	05/03/2008	10/03/2008	300	83
CTRI/2009/091/000563	Argentina,Australia,Belgium,Brazil,Bulgaria,Canada,Chile,Colombia,CzechRepublic,Estonia,Finland,France,Germany,Hungary,India,Israel,Italy,Latvia,Lithuania,Malaysia,Netherlands,NewZealand,Norway,Poland,Romania,RussianFederation,Singapore,Slovakia,SouthAfrica,Spain,Sweden,Taiwan,Turkey,UnitedKingdom,UnitedStatesofAmerica	Completed	Completed	16/12/2008	07/08/2009	14000	2160
CTRI/2009/091/000568	India,UnitedStatesofAmerica	Completed	Completed	21/09/2009	16/02/2010	35	15
CTRI/2009/091/000632	India,UnitedStatesofAmerica	Completed	Completed	15/02/2008	28/10/2009	120	102
CTRI/2009/091/000689	Bulgaria,Canada,Chile,Colombia,India,Israel,Jordan,Lebanon,Mexico,Netherlands,RussianFederation,SaudiArabia,Tunisia,UnitedKingdom,UnitedStatesofAmerica	Completed	Completed	13/10/2009	14/02/2010	28	12
CTRI/2010/091/000253	India,UnitedStatesofAmerica	Completed	Completed	16/11/2009	07/05/2010	735	120
CTRI/2010/091/000631	Argentina,Australia,Austria,Belgium,Brazil,Bulgaria,Canada,Chile,China,Colombia,CostaRica,Croatia,Denmark,Ecuador,Finland,France,Georgia,Germany,Greece,Guatemala,Hungary,India,Ireland,Israel,Italy,Latvia,Lithuania,Malaysia,Mexico,Netherlands,Norway,Panama,Peru,Philippines,Poland,Portugal,Romania,RussianFederation,Serbia,Slovakia,SouthAfrica,Spain,Sweden,Switzerland,Thailand,Tunisia,Turkey,Ukraine…	Completed	Completed	14/05/2010	24/06/2010	16800	500
CTRI/2011/06/001838	India,Malaysia	Completed	Completed	28/06/2010	30/06/2011	868	768
CTRI/2010/091/001110	Australia,Canada,India,RepublicofKorea,Thailand,UnitedKingdom	Completed	Completed	30/07/2010	02/11/2010	275	69
CTRI/2011/04/001690	Brazil,Croatia,CzechRepublic,India,Israel,Latvia,Poland,RussianFederation,Serbia,SouthAfrica,Turkey,Ukraine,UnitedStatesofAmerica	Completed	Completed	01/11/2011	25/05/2011	100	25
CTRI/2011/07/001861	Austria,Belgium,China,CzechRepublic,Germany,Hungary,India,Israel,Italy,Netherlands,Romania,Singapore,Spain,Taiwan,UnitedKingdom,UnitedStatesofAmerica	Open to Recruitment	Other (Terminated)	23/07/2010	30/06/2010	1180	245
CTRI/2018/02/011794	India,SouthAfrica	Completed	Completed	02/04/2009	02/03/2009	420	50
CTRI/2010/091/001257	Australia,Austria,Belgium,Brazil,Canada,CzechRepublic,Denmark,Finland,France,Germany,Greece,India,Ireland,Israel,Italy,Mexico,Netherlands,Norway,Poland,Romania,RussianFederation,Serbia,SouthAfrica,Spain,Sweden,Taiwan,Turkey,UnitedArabEmirates,UnitedKingdom,UnitedStatesofAmerica	Completed	Completed	01/09/2010	24/11/2010	8754	400
CTRI/2010/091/001263	Australia,France,India,Israel,Italy,Poland,Romania,RussianFederation,Singapore,Spain,Ukraine,UnitedStatesofAmerica	Completed	Completed	10/05/2010	26/11/2010	104	19
CTRI/2010/091/001276	Australia,Belgium,CzechRepublic,Germany,Hungary,India,Romania,Slovakia,UnitedKingdom	Completed	Completed	15/09/2010	07/01/2011	428	125
CTRI/2010/091/001295	Argentina,Brazil,China,India,Japan,Mexico,Netherlands,Singapore,UnitedStatesofAmerica	Completed	Completed	07/09/2010	09/11/2010	1000	100
CTRI/2010/091/001298	Germany,India,RepublicofKorea,UnitedStatesofAmerica	Completed	Completed	30/09/2010	30/09/2010	90	30
CTRI/2010/091/001299	Canada,China,France,Germany,India,Mexico,RepublicofKorea,Slovakia,Slovenia,Taiwan,Turkey,UnitedStatesofAmerica	Completed	Completed	29/07/2010	17/11/2010	1390	72
CTRI/2010/091/001307	Austria,Croatia,France,Greece,India,Netherlands,Portugal,Romania,RussianFederation,Serbia,Sweden	Open to Recruitment	Open to Recruitment	28/06/2010	04/05/2011	234	9
CTRI/2010/091/001319	Colombia,CzechRepublic,DominicanRepublic,India,Other,Peru,Poland,SouthAfrica,Thailand,UnitedStatesofAmerica	Other (Terminated)	Other (Terminated)	01/07/2010	22/04/2011	400	100
CTRI/2010/091/001337	Australia,Belgium,Brazil,Canada,France,Germany,HongKong,India,Italy,Latvia,Malaysia,Mexico,NewZealand,Poland,RepublicofKorea,Romania,RussianFederation,SouthAfrica,Spain,UnitedStatesofAmerica	Completed	Completed	02/03/2010	21/09/2010	240	10
CTRI/2010/091/001354	Argentina,Austria,Brazil,China,Germany,India,Japan,Mexico,Poland	Completed	Completed	24/08/2010	15/11/2010	1000	100
CTRI/2010/091/001360	Argentina,Australia,Austria,Belgium,Brazil,Canada,Chile,China,Colombia,CzechRepublic,Finland,France,Germany,India,Iraq,Italy,Mexico,Netherlands,Peru,Poland,Portugal,RepublicofKorea,Slovenia,SouthAfrica,Spain,Sweden,Taiwan,UnitedStatesofAmerica	Closed to Recruitment of Participants	Closed to Recruitment of Participants	01/08/2010	28/01/2011	728	50
CTRI/2010/091/001361	India,UnitedKingdom,UnitedStatesofAmerica	Completed	Completed	13/04/2010	13/12/2010	360	50
CTRI/2010/091/001381	CzechRepublic,India,Taiwan,UnitedStatesofAmerica	Completed	Completed	01/04/2010	24/11/2010	162	42
CTRI/2010/091/001386	Austria,Brazil,China,Colombia,Denmark,Greece,India,Italy,Kuwait,Mexico,RepublicofKorea,Romania,Spain,Taiwan,Turkey	Completed	Completed	17/06/2010	08/11/2010	870	150
CTRI/2010/091/001399	Egypt,Estonia,India,Latvia,RussianFederation	Completed	Completed	15/05/2009	07/01/2011	100	1
CTRI/2010/091/001400	Colombia,India,Lithuania,Romania,RussianFederation,SouthAfrica,Ukraine,UnitedStatesofAmerica	Completed	Completed	10/05/2010	27/01/2011	600	170
CTRI/2010/091/001402	India,UnitedStatesofAmerica	Completed	Completed	01/07/2010	09/11/2010	86	42
CTRI/2010/091/002809	Belgium,Canada,China,Germany,India,Japan,Singapore,Swaziland,UnitedKingdom,UnitedStatesofAmerica	Completed	Completed	12/08/2010	29/10/2010	920	123
CTRI/2011/05/001713	Australia,Canada,CzechRepublic,Georgia,Germany,Hungary,India,Italy,Lebanon,Netherlands,NewZealand,Poland,RussianFederation,Spain,Ukraine,UnitedStatesofAmerica	Other (Terminated)	Other (Terminated)	01/06/2010	25/05/2011	6500	650
CTRI/2010/091/001462	Canada,India,UnitedStatesofAmerica	Open to Recruitment	Other (Terminated)	27/07/2010	17/03/2011	600	74
CTRI/2010/091/001474	Canada,Greece,India,Philippines,Thailand,Ukraine,UnitedStatesofAmerica	Completed	Completed	12/10/2010	29/10/2010	468	205
CTRI/2010/091/001478	Denmark,India,Sweden,UnitedKingdom	Completed	Completed	15/06/2010	29/10/2010	350	202
CTRI/2010/091/001491	India,UnitedStatesofAmerica	Completed	Completed	22/06/2010	20/11/2010	940	46
CTRI/2012/02/002409	India,RussianFederation,UnitedStatesofAmerica	Completed	Completed	09/07/2010	11/11/2010	620	140
CTRI/2010/091/002816	Argentina,Austria,Chile,Germany,India,Israel,Mexico,RussianFederation,SouthAfrica,Spain,UnitedKingdom	Other (Terminated)	Other (Terminated)	01/11/2010	19/11/2010	468	80
CTRI/2010/091/002828	Canada,Colombia,Germany,Hungary,India,Mexico,Poland,RussianFederation,Spain,UnitedStatesofAmerica	Open to Recruitment	Open to Recruitment	29/07/2010	12/01/2011	1104	170
CTRI/2010/091/002926	Australia,Canada,Germany,India,Netherlands,Spain,UnitedKingdom,UnitedStatesofAmerica	Completed	Completed	08/10/2009	17/01/2011	552	12
CTRI/2011/06/001824	Argentina,Austria,BosniaandHerzegovina,Brazil,Bulgaria,Canada,Denmark,Egypt,Estonia,Finland,France,Greece,Hungary,India,Ireland,Israel,Italy,Kuwait,Latvia,Lithuania,Netherlands,Oman,Poland,Portugal,Qatar,Romania,RussianFederation,SaudiArabia,Serbia,Slovakia,SouthAfrica,Spain,Sweden,Switzerland,Taiwan,Turkey,Uruguay	Completed	Completed	30/12/2010	27/06/2011	1000	50
CTRI/2010/091/002961	Brazil,Canada,CzechRepublic,DemocraticPeople'sRepublicofKorea,Finland,India,Japan,Mexico,Peru,Philippines,Poland,RussianFederation,SouthAfrica,Thailand,Ukraine,UnitedKingdom,UnitedStatesofAmerica	Completed	Completed	04/06/2010	02/03/2011	345	30
CTRI/2010/091/002967	Australia,Belgium,Canada,France,Germany,India,Italy,Poland,RepublicofKorea,Taiwan,Thailand,UnitedKingdom,UnitedStatesofAmerica	Completed	Completed	15/10/2010	21/01/2011	340	65
CTRI/2013/03/003470	India,Netherlands	Completed	Completed	01/04/2011	11/01/2012	40	20
CTRI/2010/091/002977	Argentina,Brazil,Bulgaria,Colombia,CostaRica,CzechRepublic,Estonia,Greece,India,Italy,Latvia,Malaysia,Mexico,Peru,Poland,Portugal,RussianFederation,Singapore,Slovakia,Sweden,Thailand,Turkey,Ukraine,UnitedStatesofAmerica	Completed	Completed	26/04/2010	20/12/2010	1260	94
CTRI/2010/091/002990	Australia,Germany,Hungary,India,Italy,Mexico,Philippines,RepublicofKorea,Romania,Taiwan	Completed	Completed	15/10/2010	08/12/2010	290	120
CTRI/2010/091/002997	Australia,Brazil,Canada,Colombia,Estonia,France,Greece,India,NewZealand,Other,Poland,Romania,SouthAfrica,Spain,Sweden,Switzerland,Ukraine,UnitedKingdom,UnitedStatesofAmerica	Completed	Completed	03/05/2010	15/11/2010	720	24
CTRI/2010/091/003003	Austria,Canada,France,Germany,Hungary,India,Italy,Japan,Latvia,Lithuania,Poland,Portugal,RepublicofKorea,Singapore,Slovakia,Spain,Switzerland,Turkey,UnitedKingdom	Completed	Completed	18/10/2010	18/02/2011	275	27
CTRI/2010/091/006067	Australia,Austria,Belgium,Brazil,Canada,Denmark,France,Germany,India,Israel,Malaysia,Netherlands,NewZealand,Other,Poland,Portugal,RepublicofKorea,Singapore,Spain,Sweden,Ukraine	Completed	Completed	15/01/2011	05/01/2011	720	75
CTRI/2010/091/006072	CzechRepublic,India,UnitedStatesofAmerica	Completed	Completed	01/09/2010	19/03/2011	162	30
CTRI/2011/04/001686	Argentina,Belgium,Cyprus,France,Germany,Greece,India,Poland	Open to Recruitment	Completed	27/01/2009	22/04/2011	615	105
CTRI/2011/06/001814	Belgium,India,Italy,Netherlands,Poland,UnitedStatesofAmerica	Open to Recruitment	Suspended	15/06/2010	09/02/2011	151	21
CTRI/2010/091/006141	India,UnitedStatesofAmerica	Completed	Completed	01/10/2010	01/01/2011	214	100
CTRI/2011/091/000008	Bulgaria,India,Malaysia,Philippines,Romania,RussianFederation,Ukraine,UnitedStatesofAmerica	Open to Recruitment	Completed	25/09/2010	22/10/2011	520	126
CTRI/2011/07/001896	Austria,Brazil,Bulgaria,Canada,CzechRepublic,Finland,France,Germany,India,Israel,Italy,Netherlands,Peru,Poland,Portugal,RussianFederation,Spain,Sweden,Turkey,UnitedKingdom,UnitedStatesofAmerica	Completed	Completed	01/07/2010	15/08/2011	750	40
CTRI/2011/06/001809	Argentina,Australia,Austria,Belgium,Canada,Croatia,CzechRepublic,Finland,France,Hungary,India,Iran(IslamicRepublicof),Israel,Italy,Luxembourg,Malaysia,Mexico,Philippines,Poland,Portugal,RussianFederation,Singapore,Slovakia,SouthAfrica,Spain,Sweden,Taiwan,UnitedKingdom	Closed to Recruitment of Participants	Completed	20/12/2010	17/06/2011	808	13
CTRI/2011/091/000060	Canada,France,India,Israel,Malaysia,Netherlands,Other,Philippines,Poland,Portugal,RussianFederation,Slovakia,SouthAfrica,Spain,UnitedKingdom,UnitedStatesofAmerica	Open to Recruitment	Open to Recruitment	30/09/2010	04/03/2011	682	150
CTRI/2011/07/001909	Argentina,Belarus,BosniaandHerzegovina,Bulgaria,Colombia,Croatia,Hungary,India,Lithuania,Mexico,Peru,Philippines,RepublicofKorea,Romania,RussianFederation,Serbia,SouthAfrica,Turkey,Ukraine,UnitedStatesofAmerica	Closed to Recruitment of Participants	Completed	28/09/2010	27/06/2011	300	100
CTRI/2012/02/002403	Argentina,Belarus,BosniaandHerzegovina,Bulgaria,Colombia,Croatia,Hungary,India,Lithuania,Mexico,Peru,Philippines,RepublicofKorea,Romania,RussianFederation,Serbia,SouthAfrica,Turkey,Ukraine,UnitedStatesofAmerica	Closed to Recruitment of Participants	Completed	16/06/2011	08/02/2012	150	25
CTRI/2011/04/001705	India,Other,RepublicofKorea,Singapore	Other (Terminated)	Other (Terminated)	15/02/2011	05/05/2011	62	20
CTRI/2011/08/001975	Argentina,Australia,Brazil,Canada,France,Germany,India,Italy,Mexico,Netherlands,Romania,RussianFederation,Singapore,SouthAfrica,Spain,UnitedKingdom,UnitedStatesofAmerica	Completed	Completed	31/03/2011	07/09/2011	110	20
CTRI/2013/04/003545	India,Kenya,Peru,SouthAfrica,Thailand,Uganda,UnitedStatesofAmerica,Zambia	Open to Recruitment	Open to Recruitment	01/01/2000	25/02/2011	192	25
CTRI/2012/09/002953	Australia,Bulgaria,China,Germany,India,Philippines,Thailand,UnitedKingdom	Open to Recruitment	Completed	01/02/2011	01/02/2011	250	200
CTRI/2011/05/001745	China,India,Malaysia,Mexico,SouthAfrica,Thailand	Completed	Completed	18/01/2008	08/04/2011	1900	376
CTRI/2011/12/002199	Austria,Belgium,Brazil,Canada,Denmark,Finland,France,Germany,Hungary,India,Ireland,Israel,Italy,Mexico,Netherlands,Norway,Other,Poland,RussianFederation,Serbia,SouthAfrica,Spain,Switzerland,Turkey,UnitedKingdom,UnitedStatesofAmerica	Completed	Completed	01/06/2011	24/06/2011	3600	70
CTRI/2011/11/002119	Australia,Canada,Finland,France,Germany,Hungary,India,Ireland,Italy,Malaysia,Mexico,RussianFederation,Singapore,Slovakia,SouthAfrica,Spain,Taiwan,Thailand,UnitedKingdom,UnitedStatesofAmerica	Completed	Completed	23/05/2011	11/07/2011	1660	280
CTRI/2011/07/001915	Austria,India,Singapore,Taiwan,UnitedKingdom	Open to Recruitment	Open to Recruitment	27/07/2011	05/08/2011	120	30
CTRI/2011/03/001650	Argentina,Austria,Chile,Germany,India,Israel,Mexico,Poland,RussianFederation,SouthAfrica,Spain,UnitedKingdom	Other (Terminated)	Other (Terminated)	15/09/2010	09/05/2011	392	65
CTRI/2011/05/001756	Bulgaria,India,UnitedStatesofAmerica	Open to Recruitment	Closed to Recruitment of Participants	11/01/2011	10/08/2011	345	200
CTRI/2011/07/001887	Estonia,Germany,Greece,India	Completed	Completed	31/08/2011	31/08/2011	135	108
CTRI/2011/07/001930	Australia,Austria,Belgium,Brazil,Bulgaria,Canada,China,CzechRepublic,Denmark,Finland,Germany,Greece,India,Israel,Italy,Poland,RepublicofKorea,RussianFederation,Sweden,UnitedKingdom	Completed	Completed	25/02/2011	31/07/2011	206	15
CTRI/2011/04/001682	Argentina,Canada,Hungary,India,Poland,RepublicofKorea,Romania,Slovakia,UnitedStatesofAmerica	Completed	Completed	15/01/2011	07/05/2011	910	110
CTRI/2011/05/001732	Belgium,Canada,France,India,Netherlands,Poland,Ukraine,UnitedKingdom	Completed	Completed	12/08/2008	11/11/2009	222	30
CTRI/2011/05/001769	Denmark,Hungary,India,Netherlands,RussianFederation,Ukraine,UnitedStatesofAmerica	Completed	Completed	31/01/2011	30/06/2011	332	110
CTRI/2011/07/001926	Argentina,Austria,Canada,Colombia,CzechRepublic,Finland,Germany,Guatemala,India,Lithuania,Mexico,Panama,Peru,Poland,Romania,RussianFederation,Slovakia,SouthAfrica,Taiwan,Ukraine,UnitedKingdom,UnitedStatesofAmerica	Completed	Completed	28/09/2010	28/07/2011	1776	83
CTRI/2011/07/001927	Argentina,Australia,Belgium,Canada,Colombia,CzechRepublic,Estonia,Finland,France,Germany,Hungary,India,Lithuania,Mexico,Poland,Romania,RussianFederation,Slovakia,SouthAfrica,Taiwan,Ukraine,UnitedKingdom,UnitedStatesofAmerica	Completed	Completed	30/09/2010	28/07/2011	1300	35
CTRI/2011/08/001935	Argentina,Bulgaria,Canada,Chile,Colombia,CzechRepublic,Finland,France,Germany,Hungary,India,Israel,Italy,Mexico,Peru,Poland,RussianFederation,Spain,Sweden,Turkey,UnitedKingdom,UnitedStatesofAmerica	Other (Terminated)	Other (Terminated)	07/06/2010	02/08/2011	1000	100
CTRI/2011/06/001832	India,UnitedKingdom,UnitedStatesofAmerica	Closed to Recruitment of Participants	Completed	31/05/2011	04/07/2011	22	14
CTRI/2011/05/001726	Argentina,Brazil,Canada,Chile,Colombia,France,Germany,India,Israel,Mexico,Peru,Poland,RepublicofKorea,Romania,RussianFederation,SouthAfrica,Spain,Turkey,Ukraine,UnitedKingdom,UnitedStatesofAmerica	Completed	Completed	12/01/2011	13/05/2011	960	100
CTRI/2011/05/001720	Argentina,Brazil,Canada,Chile,Colombia,France,Germany,India,Israel,Mexico,Peru,Poland,RepublicofKorea,Romania,RussianFederation,SouthAfrica,Spain,Turkey,Ukraine,UnitedKingdom,UnitedStatesofAmerica	Completed	Completed	12/01/2011	29/08/2011	960	240
CTRI/2012/07/002811	Argentina,Austria,Belgium,Brazil,Bulgaria,Canada,Chile,China,Colombia,Croatia,CzechRepublic,Finland,France,Germany,India,Ireland,Israel,Italy,Latvia,Lithuania,Mexico,Netherlands,NewZealand,Peru,Poland,Portugal,RussianFederation,Serbia,SouthAfrica,Spain,Sweden,Turkey,Ukraine,UnitedKingdom,UnitedStatesofAmerica	Other (Terminated)	Other (Terminated)	22/03/2011	24/07/2012	750	75
CTRI/2011/05/001725	Argentina,Austria,Belgium,Brazil,Canada,Colombia,Croatia,Denmark,France,Georgia,Greece,Hungary,India,Israel,Italy,Malaysia,Mexico,Netherlands,Norway,Peru,Philippines,Poland,Portugal,RepublicofKorea,Romania,RussianFederation,SouthAfrica,Spain,SriLanka,Switzerland,Taiwan,Thailand,Ukraine,UnitedKingdom,UnitedStatesofAmerica	Completed	Completed	25/08/2010	10/05/2011	4000	300
CTRI/2011/05/001740	Denmark,India,Norway,Sweden,Switzerland,UnitedKingdom,UnitedStatesofAmerica	Open to Recruitment	Open to Recruitment	15/05/2011	20/05/2011	351	150
CTRI/2011/09/002016	India,UnitedStatesofAmerica	Completed	Completed	15/04/2011	17/10/2011	7302	1000
CTRI/2011/05/001753	Argentina,Belgium,Brazil,Bulgaria,Canada,Chile,CzechRepublic,Germany,Hungary,India,Israel,Latvia,Lebanon,Peru,Poland,RussianFederation,Serbia,Slovakia,SouthAfrica,Ukraine,UnitedKingdom,UnitedStatesofAmerica	Completed	Completed	26/11/2009	01/07/2011	600	180
CTRI/2011/06/001843	Australia,Belarus,China,CzechRepublic,France,Germany,Hungary,India,Israel,Italy,Mexico,Netherlands,Poland,RussianFederation,Serbia,SouthAfrica,Spain,Ukraine,UnitedStatesofAmerica	Completed	Completed	22/03/2011	29/07/2011	64	8
CTRI/2011/06/001796	India,SouthAfrica,Thailand,Uganda,UnitedStatesofAmerica	Open to Recruitment	Open to Recruitment	03/12/2010	07/01/2011	35	10
CTRI/2011/05/001762	Belize,India,UnitedStatesofAmerica	Completed	Completed	07/06/2011	07/06/2011	890	275
CTRI/2011/06/001837	Hungary,India,Romania,RussianFederation,Ukraine,UnitedStatesofAmerica	Open to Recruitment	Closed to Recruitment of Participants	18/07/2011	10/08/2011	400	50
CTRI/2011/06/001821	Argentina,Brazil,Canada,Chile,Colombia,CzechRepublic,Germany,Hungary,India,Ireland,Malaysia,Netherlands,Philippines,RussianFederation,SouthAfrica,Spain,Sweden,Turkey,Ukraine,UnitedStatesofAmerica	Completed	Completed	15/12/2010	16/08/2011	11000	700
CTRI/2011/06/001799	Argentina,Belgium,Brazil,Bulgaria,Canada,Chile,Estonia,France,Germany,Hungary,India,Latvia,Mexico,Peru,Poland,Romania,RussianFederation,Serbia,Slovakia,Spain,Ukraine,UnitedKingdom,UnitedStatesofAmerica	Completed	Completed	13/09/2010	20/06/2011	900	100
CTRI/2011/06/001852	Belgium,Canada,China,France,Germany,Greece,India,Ireland,Japan,Mexico,Philippines,RepublicofKorea,Slovakia,Slovenia,Switzerland,Taiwan,Thailand,Turkey,Ukraine,UnitedStatesofAmerica	Completed	Completed	22/02/2011	07/07/2011	1920	400
CTRI/2011/06/001842	Argentina,Australia,Austria,Belarus,Belgium,Canada,Chile,China,Colombia,CzechRepublic,Denmark,France,Germany,Greece,Hungary,India,Ireland,Israel,Italy,Malaysia,Mexico,Netherlands,Peru,Poland,Romania,RussianFederation,Serbia,Singapore,Slovakia,Spain,Sweden,Switzerland,Taiwan,Thailand,Turkey,Ukraine,UnitedKingdom,UnitedStatesofAmerica	Open to Recruitment	Open to Recruitment	30/12/2009	07/07/2011	670	35
CTRI/2011/06/001801	Canada,CzechRepublic,Germany,India,Israel,Italy,Latvia,Lithuania,Portugal,SouthAfrica,Spain,Ukraine,UnitedKingdom,UnitedStatesofAmerica	Completed	Completed	17/09/2010	13/06/2011	900	160
CTRI/2012/03/002513	Brazil,India,Latvia,Peru,Philippines,SouthAfrica,Thailand	Completed	Completed	12/06/2007	23/09/2009	150	30
CTRI/2011/06/001817	Argentina,Belgium,Brazil,Bulgaria,Canada,Chile,CzechRepublic,Estonia,France,Germany,Hungary,India,Israel,Italy,Latvia,Lithuania,Mexico,Peru,Poland,Portugal,Romania,RussianFederation,Serbia,Slovakia,SouthAfrica,Spain,Ukraine,UnitedKingdom,UnitedStatesofAmerica	Completed	Completed	10/01/2011	19/09/2011	2000	260
CTRI/2012/08/002890	Bulgaria,India,Italy,Poland,Spain,Ukraine	Completed	Completed	20/06/2011	20/08/2012	776	200
CTRI/2011/06/001808	Canada,China,Colombia,CzechRepublic,India,Japan,Lithuania,Peru,Slovakia,Ukraine	Completed	Completed	13/12/2010	15/06/2011	340	90
CTRI/2011/10/002053	China,India,RepublicofKorea,Taiwan,VietNam	Completed	Completed	08/12/2011	06/02/2012	692	200
CTRI/2011/08/001959	Argentina,Australia,Austria,Belgium,Brazil,Bulgaria,Chile,Croatia,CzechRepublic,Estonia,Finland,France,Germany,Hungary,India,Ireland,Israel,Italy,Latvia,Lithuania,Peru,Poland,Portugal,Romania,RussianFederation,Slovakia,Spain,Sweden,Ukraine,UnitedKingdom	Open to Recruitment	Completed	01/02/2011	31/08/2011	900	66
CTRI/2011/10/002093	Australia,Brazil,Canada,Ecuador,France,Hungary,India,Israel,Latvia,Malaysia,Mexico,NewZealand,Romania,RussianFederation,Serbia,SouthAfrica,Spain,Taiwan,Tunisia,UnitedKingdom,UnitedStatesofAmerica	Other (Terminated)	Other (Terminated)	01/01/2010	23/11/2011	1140	58
CTRI/2012/08/002873	India,Philippines	Other (Terminated)	Other (Terminated)	28/09/2011	20/08/2012	400	300
CTRI/2011/09/002015	Canada,India,Taiwan,UnitedStatesofAmerica	Completed	Completed	01/03/2011	29/09/2011	290	100
CTRI/2012/07/002796	Argentina,Australia,Belgium,Brazil,Bulgaria,Canada,Chile,China,Colombia,CzechRepublic,Estonia,France,Germany,Greece,India,Ireland,Italy,Latvia,Lebanon,Lithuania,Mexico,Netherlands,NewZealand,Norway,Panama,Peru,Poland,RepublicofKorea,Romania,RussianFederation,Slovakia,Spain,Sweden,Taiwan,Turkey,Ukraine,UnitedKingdom,UnitedStatesofAmerica	Closed to Recruitment of Participants	Closed to Recruitment of Participants	14/03/2011	12/10/2012	1200	100
CTRI/2011/10/002038	Argentina,Australia,Belgium,Brazil,Bulgaria,Canada,Chile,China,Colombia,CzechRepublic,Finland,France,Georgia,Germany,Greece,Hungary,India,Israel,Italy,Japan,Malaysia,Mexico,Netherlands,NewZealand,Norway,Peru,Philippines,Portugal,Romania,RussianFederation,Serbia,Slovakia,SouthAfrica,Spain,Sweden,Switzerland,Taiwan,Tunisia,Ukraine,UnitedKingdom,UnitedStatesofAmerica	Completed	Completed	14/11/2010	03/11/2011	6000	300
CTRI/2012/10/003047	Algeria,Argentina,Australia,Brazil,Canada,Egypt,India,Israel,Lebanon,Malaysia,Mexico,Morocco,Oman,Philippines,RussianFederation,SaudiArabia,SouthAfrica,Taiwan,Thailand,Tunisia,UnitedArabEmirates	Completed	Completed	30/12/2011	15/03/2012	400	10
CTRI/2011/11/002102	Canada,India	Other (Terminated)	Other (Terminated)	13/04/2011	02/12/2011	698	600
CTRI/2012/11/003160	Australia,India,Israel,Italy,RepublicofKorea,Spain,Taiwan,UnitedStatesofAmerica	Open to Recruitment	Other (Terminated)	31/08/2012	17/12/2012	540	162
CTRI/2012/12/003169	Australia,Belgium,Bulgaria,CzechRepublic,Estonia,Germany,Hungary,India,Israel,Italy,Latvia,Lithuania,Mexico,Poland,RepublicofKorea,Romania,Spain,Taiwan,UnitedKingdom,UnitedStatesofAmerica	Open to Recruitment	Other (Terminated)	19/01/2011	25/02/2013	800	65
CTRI/2011/10/002073	Argentina,Bulgaria,Croatia,Germany,Hungary,India,Italy,Poland,Romania,RussianFederation,Ukraine,UnitedStatesofAmerica	Completed	Completed	21/06/2011	01/11/2011	740	96
CTRI/2012/04/002617	Australia,Brazil,Canada,India,Turkey,UnitedKingdom,UnitedStatesofAmerica	Open to Recruitment	Open to Recruitment	31/07/2011	06/04/2012	500	60
CTRI/2011/10/002076	India,Latvia,Lithuania,Romania,UnitedStatesofAmerica	Open to Recruitment	Open to Recruitment	28/06/2011	28/10/2011	150	45
CTRI/2012/08/002857	Argentina,Australia,Brazil,Bulgaria,Canada,Chile,Colombia,CzechRepublic,France,Germany,Hungary,India,Israel,Italy,Mexico,Netherlands,NewZealand,Peru,Philippines,Poland,RussianFederation,Spain,UnitedKingdom,UnitedStatesofAmerica	Other (Terminated)	Other (Terminated)	23/03/2011	24/09/2012	1424	11
CTRI/2012/01/002367	Bulgaria,Denmark,Hungary,India,Slovenia,Switzerland,UnitedStatesofAmerica	Completed	Completed	28/11/2011	21/01/2012	382	62
CTRI/2011/12/002241	Argentina,China,India,Poland,Turkey,UnitedKingdom	Completed	Completed	01/09/2011	28/11/2011	338	90
CTRI/2011/11/002151	Australia,Belgium,CzechRepublic,Hungary,India,Latvia,Poland,RepublicofKorea,Spain,Thailand,UnitedStatesofAmerica	Completed	Completed	01/10/2010	27/02/2012	132	35
CTRI/2011/11/002122	Bulgaria,CzechRepublic,France,Hungary,India,Thailand	Suspended	Suspended	01/07/2011	14/11/2011	300	80
CTRI/2011/11/002115	Australia,Belgium,Brazil,Bulgaria,Canada,CzechRepublic,France,Germany,India,Israel,Italy,Mexico,RepublicofKorea,Romania,RussianFederation,Spain,Taiwan,UnitedKingdom,UnitedStatesofAmerica	Closed to Recruitment of Participants	Completed	26/01/2011	15/12/2011	1053	15
CTRI/2011/11/002114	Brazil,Canada,France,Germany,Hungary,India,Italy,Mexico,Netherlands,Poland,Romania,RussianFederation,SouthAfrica,Spain,Ukraine,UnitedKingdom,UnitedStatesofAmerica	Open to Recruitment	Not Yet Recruiting	26/01/2011	15/12/2011	1053	32
CTRI/2011/12/002279	Austria,Greece,Guatemala,Hungary,India,Mexico,Poland,SouthAfrica,Turkey,UnitedKingdom,UnitedStatesofAmerica,Venezuela(BolivarianRepublicof)	Completed	Completed	15/08/2011	20/01/2012	950	180
CTRI/2012/07/002773	Argentina,Australia,Austria,Canada,Finland,France,India,SouthAfrica,Spain,Sweden,UnitedStatesofAmerica	Open to Recruitment	Other (Terminated)	07/12/2011	01/08/2012	500	60
CTRI/2012/02/002413	Austria,CzechRepublic,Denmark,India,Israel,Netherlands,Norway,RussianFederation,SouthAfrica,Spain,Sweden,UnitedKingdom	Other (Terminated)	Other (Terminated)	03/10/2011	15/02/2012	630	30
CTRI/2012/01/002337	India,Mexico,UnitedStatesofAmerica	Closed to Recruitment of Participants	Completed	30/05/2008	01/02/2012	195	20
CTRI/2012/12/003242	China,India,Philippines,Singapore,UnitedKingdom,UnitedStatesofAmerica	Closed to Recruitment of Participants	Closed to Recruitment of Participants	15/12/2011	27/01/2012	150	138
CTRI/2012/01/002352	Argentina,Australia,Belgium,Brazil,Canada,Chile,Egypt,France,Germany,India,Italy,Lebanon,Mexico,Poland,RussianFederation,SouthAfrica,Thailand,UnitedStatesofAmerica	Completed	Completed	15/01/2011	01/01/2012	100	30
CTRI/2011/11/002156	Bangladesh,India	Completed	Completed	22/11/2011	22/11/2011	717	500
CTRI/2011/12/002296	Argentina,Brazil,Bulgaria,Croatia,Germany,Hungary,India,Italy,Mexico,Poland,Romania,RussianFederation,Ukraine,UnitedStatesofAmerica	Open to Recruitment	Not Yet Recruiting	01/04/2011	02/01/2012	1460	200
CTRI/2012/01/002392	Australia,India,Thailand,Tunisia,UnitedKingdom,UnitedStatesofAmerica	Open to Recruitment	Other (Terminated)	08/09/2011	01/03/2012	40	12
CTRI/2012/01/002331	Argentina,Australia,Belgium,Brazil,Canada,Chile,Egypt,France,Germany,India,Italy,Lebanon,Mexico,Poland,RussianFederation,SouthAfrica,Thailand,UnitedStatesofAmerica	Completed	Completed	15/01/2011	01/01/2012	510	40
CTRI/2012/01/002351	Argentina,Australia,Belgium,Brazil,Canada,Chile,Egypt,France,Germany,India,Italy,Lebanon,Mexico,Poland,RussianFederation,SouthAfrica,Thailand,UnitedStatesofAmerica	Open to Recruitment	Closed to Recruitment of Participants	15/01/2011	25/10/2007	526	100
CTRI/2012/02/002424	Austria,Canada,CzechRepublic,India,Japan,Poland,Slovakia,Switzerland,Taiwan,UnitedStatesofAmerica,VietNam	Completed	Completed	15/11/2011	27/04/2012	140	50
CTRI/2011/12/002224	India,Romania	Open to Recruitment	Open to Recruitment	20/06/2011	31/12/2011	450	300
CTRI/2011/12/002226	Argentina,Australia,Canada,Chile,CzechRepublic,Hungary,India,NewZealand,Poland,Slovakia,SouthAfrica,Sweden,UnitedKingdom,UnitedStatesofAmerica	Completed	Completed	01/06/2011	12/01/2012	328	100
CTRI/2012/01/002323	Australia,Austria,Belgium,Brazil,Canada,Chile,China,Denmark,Finland,France,Germany,HongKong,India,Ireland,Italy,Japan,Luxembourg,Mexico,Netherlands,Norway,Peru,Portugal,RepublicofKorea,RussianFederation,Singapore,SouthAfrica,Spain,Switzerland,Taiwan,Turkey,Ukraine,UnitedKingdom,UnitedStatesofAmerica	Completed	Completed	01/01/2011	28/02/2013	334	20
CTRI/2012/04/002568	Argentina,Australia,Austria,Belgium,Brazil,Colombia,France,Germany,HongKong,Hungary,India,Italy,Latvia,Lithuania,Malaysia,Netherlands,NewZealand,Philippines,Poland,Portugal,RepublicofKorea,Spain,Sweden,Taiwan,UnitedKingdom	Completed	Completed	11/07/2011	15/04/2012	820	100
CTRI/2012/01/002343	Bulgaria,CzechRepublic,Germany,Hungary,India,Poland,RussianFederation,Serbia,Ukraine,UnitedStatesofAmerica	Open to Recruitment	Not Yet Recruiting	20/07/2011	23/01/2012	400	90
CTRI/2012/01/002344	Argentina,Australia,Belgium,Canada,Chile,Germany,Greece,Hungary,India,Israel,NewZealand,Poland,RussianFederation,SouthAfrica,Spain,UnitedStatesofAmerica	Completed	Completed	11/08/2010	15/06/2012	270	34
CTRI/2012/01/002345	India,Mauritius	Open to Recruitment	Completed	01/11/2011	20/02/2012	40	20
CTRI/2012/01/002355	Canada,Colombia,CzechRepublic,France,India,Lithuania,Romania,RussianFederation,Slovakia,SouthAfrica,Ukraine	Open to Recruitment	Other (Terminated)	15/11/2011	02/03/2012	600	60
CTRI/2012/05/002676	Argentina,Australia,Austria,Belarus,Belgium,Canada,Chile,China,Colombia,CzechRepublic,Denmark,France,Germany,Greece,Hungary,India,Ireland,Israel,Italy,Malaysia,Mexico,Netherlands,Peru,Poland,Romania,RussianFederation,Serbia,Singapore,Slovakia,Spain,Switzerland,Taiwan,Thailand,Turkey,Ukraine,UnitedKingdom,UnitedStatesofAmerica	Open to Recruitment	Open to Recruitment	07/07/2010	29/03/2012	670	35
CTRI/2012/08/002846	Algeria,Colombia,Egypt,Guatemala,India,Iran(IslamicRepublicof),Kuwait,Lebanon,Mexico,Morocco,RussianFederation,SaudiArabia,SouthAfrica,Tunisia,Turkey,Ukraine,UnitedArabEmirates	Completed	Completed	16/01/2012	11/07/2012	1116	200
CTRI/2012/01/002390	Australia,Austria,Belgium,Bulgaria,Canada,France,Germany,India,Italy,Japan,Netherlands,Sweden,UnitedKingdom,UnitedStatesofAmerica	Completed	Other (Terminated)	17/11/2011	15/02/2012	45	6
CTRI/2012/02/002411	Canada,India,UnitedStatesofAmerica	Open to Recruitment	Completed	02/06/2009	24/02/2012	140	70
CTRI/2012/02/002401	Argentina,Australia,Belgium,Brazil,Canada,Chile,Colombia,France,Germany,Guatemala,India,Israel,Italy,Panama,Poland,Romania,RussianFederation,Singapore,Spain,UnitedKingdom,UnitedStatesofAmerica	Other (Terminated)	Other (Terminated)	01/07/2010	10/02/2012	424	20
CTRI/2012/02/002410	India,Mexico,UnitedStatesofAmerica	Open to Recruitment	Open to Recruitment	01/04/2011	04/04/2012	140	42
CTRI/2012/04/002557	Australia,Austria,Belgium,Canada,Colombia,CzechRepublic,Denmark,Finland,France,Germany,Guatemala,Hungary,India,Japan,Netherlands,NewZealand,Norway,Portugal,Slovakia,SouthAfrica,Spain,Taiwan,UnitedStatesofAmerica	Open to Recruitment	Not Yet Recruiting	01/09/2011	18/04/2012	2500	140
CTRI/2012/10/003041	Argentina,Australia,Brazil,Greece,India,Malaysia,RepublicofKorea,Thailand,Turkey	Completed	Completed	05/06/2012	15/10/2012	573	190
CTRI/2012/02/002423	Argentina,Australia,Brazil,Bulgaria,Colombia,Croatia,France,Germany,Greece,Hungary,India,Italy,Japan,Lithuania,Malaysia,Mexico,NewZealand,Peru,Poland,Romania,RussianFederation,Slovakia,SouthAfrica,Spain,SriLanka,Taiwan,Ukraine,UnitedStatesofAmerica	Other (Terminated)	Other (Terminated)	11/07/2011	01/04/2012	1505	224
CTRI/2012/04/002554	Australia,Austria,Belgium,Canada,China,CzechRepublic,Denmark,Finland,France,Germany,Guatemala,India,Japan,Netherlands,NewZealand,Norway,Portugal,Slovakia,SouthAfrica,Spain,UnitedStatesofAmerica	Open to Recruitment	Not Yet Recruiting	01/09/2011	18/04/2012	2500	140
CTRI/2012/08/002859	Australia,Austria,China,CzechRepublic,Estonia,Greece,Hungary,India,Japan,Latvia,Netherlands,Poland,RepublicofKorea,Serbia,Spain,Tajikistan,UnitedStatesofAmerica	Completed	Completed	07/09/2011	24/09/2012	164	28
CTRI/2012/06/002737	Brazil,DominicanRepublic,Guatemala,Hungary,India,Italy,Latvia,Lithuania,Mexico,Panama,RussianFederation	Closed to Recruitment of Participants	Closed to Recruitment of Participants	16/04/2012	22/06/2012	2000	180
CTRI/2012/03/002486	Austria,Belgium,China,Denmark,Finland,France,Germany,Greece,HongKong,Hungary,India,Ireland,Japan,Mexico,Poland,RepublicofKorea,RussianFederation,Slovakia,SouthAfrica,Spain,Sweden,Switzerland,UnitedKingdom,UnitedStatesofAmerica	Completed	Completed	01/06/2011	11/07/2012	800	100
CTRI/2012/03/002511	Bangladesh,Brazil,India,Peru,Thailand	Open to Recruitment	Closed to Recruitment of Participants	21/09/2011	17/05/2012	924	450
CTRI/2012/03/002500	India,Poland,RepublicofKorea,UnitedStatesofAmerica	Open to Recruitment	Open to Recruitment	06/07/2011	26/06/2012	200	70
CTRI/2012/06/002721	Argentina,Australia,Belgium,Canada,Chile,Germany,Greece,Hungary,India,Israel,NewZealand,Poland,RussianFederation,SouthAfrica,Spain,UnitedStatesofAmerica	Completed	Completed	27/10/2010	27/10/2012	172	34
CTRI/2012/03/002509	Argentina,Bulgaria,India,Romania,Slovakia,Ukraine,UnitedStatesofAmerica	Open to Recruitment	Open to Recruitment	03/10/2011	01/04/2012	900	270
CTRI/2012/04/002563	Argentina,Australia,Austria,Belarus,Belgium,BosniaandHerzegovina,Bulgaria,Canada,Chile,China,Colombia,Croatia,CzechRepublic,DemocraticPeople'sRepublicofKorea,Denmark,France,Georgia,Germany,Greece,Hungary,India,Indonesia,Israel,Italy,Japan,Latvia,Malaysia,Mexico,Netherlands,Pakistan,Peru,Philippines,Poland,Romania,RussianFederation,Serbia,Slovakia,SouthAfrica,Spain,Taiwan,Thailand,TheformerYugosla…	Closed to Recruitment of Participants	Closed to Recruitment of Participants	02/03/2011	21/04/2012	16000	396
CTRI/2012/04/002540	India,RepublicofKorea,Taiwan	Closed to Recruitment of Participants	Closed to Recruitment of Participants	31/10/2011	30/04/2012	390	200
CTRI/2012/08/002907	China,India,Philippines,RepublicofKorea	Completed	Completed	15/03/2012	04/09/2012	450	60
CTRI/2012/05/002708	Australia,Belgium,Brazil,Canada,China,France,Germany,HongKong,India,Italy,Japan,NewZealand,Poland,SouthAfrica,Sweden,UnitedKingdom,UnitedStatesofAmerica	Completed	Completed	08/12/2011	28/06/2012	120	7
CTRI/2012/07/002798	Hungary,India,Philippines,Romania,Slovakia,SouthAfrica,Taiwan,UnitedStatesofAmerica	Open to Recruitment	Completed	21/11/2011	26/07/2012	300	100
CTRI/2012/08/002854	Australia,Belgium,Brazil,Canada,Denmark,France,Germany,Guatemala,Hungary,India,Ireland,Israel,Italy,Lithuania,Mexico,NewZealand,Norway,Peru,Poland,Portugal,RussianFederation,SouthAfrica,Spain,Turkey,UnitedKingdom,UnitedStatesofAmerica	Completed	Completed	16/01/2012	06/11/2012	600	40
CTRI/2012/05/002666	India,Tunisia	Open to Recruitment	Open to Recruitment	20/05/2012	14/09/2012	6	3
CTRI/2012/04/002616	India,UnitedStatesofAmerica	Other (Terminated)	Other (Terminated)	30/04/2012	15/05/2012	140	70
CTRI/2012/05/002683	Australia,India,UnitedStatesofAmerica	Open to Recruitment	Other (Terminated)	24/08/2010	22/05/2012	124	50
CTRI/2012/05/002684	Australia,Belarus,Bulgaria,Canada,Chile,Colombia,Croatia,CzechRepublic,Denmark,Finland,France,Germany,Hungary,India,Italy,Poland,RussianFederation,Ukraine,UnitedStatesofAmerica	Completed	Completed	11/01/2012	25/05/2012	285	24
CTRI/2012/07/002817	Bangladesh,Belgium,Canada,China,Germany,Guatemala,HongKong,India,Lebanon,Mexico,Peru,Philippines,Spain,Taiwan	Completed	Completed	24/11/2011	24/07/2012	680	150
CTRI/2012/06/002716	India,SouthAfrica,Uganda	Open to Recruitment	Open to Recruitment	30/07/2012	25/09/2012	1068	356
CTRI/2012/05/002704	Bulgaria,CzechRepublic,Hungary,India,Poland,Romania,RussianFederation,Ukraine	Open to Recruitment	Not Yet Recruiting	14/04/2012	15/06/2012	498	75
CTRI/2012/08/002911	Argentina,Belgium,Brazil,Canada,CzechRepublic,DemocraticPeople'sRepublicofKorea,France,Germany,Greece,HongKong,Hungary,India,Ireland,Israel,Italy,Mexico,Netherlands,Peru,Poland,RussianFederation,Spain,Taiwan,Thailand,UnitedKingdom,UnitedStatesofAmerica	Open to Recruitment	Other (Terminated)	30/09/2011	31/10/2012	140	20
CTRI/2012/05/002692	CzechRepublic,France,Germany,Hungary,India,Poland,RussianFederation,UnitedStatesofAmerica	Completed	Completed	02/09/2011	04/09/2012	317	39
CTRI/2012/05/002653	Australia,Canada,India,Netherlands,NewZealand,Poland,Romania,RussianFederation,SouthAfrica,Ukraine,UnitedStatesofAmerica	Open to Recruitment	Open to Recruitment	21/11/2011	30/05/2012	7990	1000
CTRI/2012/08/002886	Germany,India,UnitedStatesofAmerica	Other (Terminated)	Other (Terminated)	02/08/2011	20/08/2012	192	25
CTRI/2012/05/002688	Argentina,Brazil,Chile,Colombia,HongKong,India,Mexico,Peru,Philippines,Taiwan,UnitedStatesofAmerica	Open to Recruitment	Not Yet Recruiting	05/05/2011	28/05/2012	600	51
CTRI/2012/07/002769	Argentina,Belgium,Brazil,Bulgaria,CzechRepublic,India,Israel,Italy,Mexico,Peru,Portugal,Romania,RussianFederation,SouthAfrica,Spain,Taiwan,Thailand,Ukraine,UnitedStatesofAmerica	Completed	Completed	01/02/2012	20/06/2012	1106	165
CTRI/2012/08/002852	Argentina,Australia,Finland,France,Hungary,India,Mexico,RepublicofKorea,Romania,RussianFederation,Sweden,UnitedKingdom,UnitedStatesofAmerica	Closed to Recruitment of Participants	Closed to Recruitment of Participants	03/01/2011	25/09/2012	600	90
CTRI/2012/05/002702	Bulgaria,Canada,CzechRepublic,France,Germany,Hungary,India,Mexico,RepublicofKorea,Taiwan,UnitedStatesofAmerica	Open to Recruitment	Open to Recruitment	21/12/2010	07/09/2012	240	25
CTRI/2012/11/003121	Argentina,Belgium,Colombia,CzechRepublic,Finland,France,Germany,Hungary,India,Mexico,Netherlands,RepublicofKorea,RussianFederation,Spain,Taiwan,Turkey,UnitedKingdom	Open to Recruitment	Other (Terminated)	24/02/2011	15/12/2012	200	20
CTRI/2012/07/002814	Argentina,Australia,Finland,France,Hungary,India,Mexico,RepublicofKorea,Romania,RussianFederation,Sweden,UnitedKingdom,UnitedStatesofAmerica	Closed to Recruitment of Participants	Closed to Recruitment of Participants	11/12/2010	27/07/2012	630	90
CTRI/2012/07/002797	Argentina,Belgium,Brazil,Bulgaria,Canada,Chile,CzechRepublic,France,Germany,Greece,India,Israel,Italy,Romania,RussianFederation,Spain,Thailand,Turkey,Ukraine,UnitedStatesofAmerica	Completed	Completed	03/04/2012	09/10/2012	1106	125
CTRI/2012/12/003205	Bulgaria,India,Israel	Completed	Completed	25/08/2010	15/06/2012	80	24
CTRI/2012/06/002745	Bulgaria,Canada,Hungary,India,Slovakia,Taiwan,UnitedStatesofAmerica	Open to Recruitment	Completed	21/02/2012	12/07/2012	300	75
CTRI/2012/10/003071	China,HongKong,India,Taiwan,Thailand	Closed to Recruitment of Participants	Closed to Recruitment of Participants	03/07/2012	05/11/2012	940	125
CTRI/2012/07/002823	China,HongKong,India,Taiwan	Other (Terminated)	Other (Terminated)	19/09/2012	07/09/2012	615	220
CTRI/2012/09/003025	Argentina,Bulgaria,Canada,Chile,China,Colombia,CostaRica,DominicanRepublic,Ecuador,Germany,Guatemala,India,Israel,Italy,Latvia,Lithuania,Malaysia,Mexico,NewZealand,Peru,Romania,RussianFederation,SaudiArabia,Thailand,Turkey,UnitedArabEmirates,UnitedKingdom,UnitedStatesofAmerica	Open to Recruitment	Other (Terminated)	12/12/2011	27/06/2014	240	50
CTRI/2012/08/002917	Argentina,Canada,Croatia,CzechRepublic,DominicanRepublic,Estonia,France,Germany,India,Latvia,Lithuania,Philippines,Poland,RepublicofKorea,SouthAfrica,Taiwan,Turkey	Completed	Completed	15/06/2012	27/08/2012	600	110
CTRI/2012/10/003039	Bulgaria,Canada,Germany,India,Israel,TheformerYugoslavRepublicofMacedonia,Turkey,UnitedStatesofAmerica	Completed	Completed	29/08/2012	15/10/2012	429	100
CTRI/2012/10/003072	Argentina,Canada,Finland,Germany,India,Mexico,Netherlands,Serbia,Slovenia,UnitedStatesofAmerica	Completed	Completed	10/09/2012	26/10/2012	446	90
CTRI/2013/10/004082	Austria,Belgium,Brazil,Bulgaria,Canada,China,Croatia,CzechRepublic,Denmark,Estonia,Finland,France,Germany,Greece,Hungary,India,Ireland,Israel,Italy,Latvia,Lithuania,Mexico,Netherlands,Norway,Poland,Romania,RussianFederation,Serbia,Slovakia,Slovenia,Spain,Sweden,Switzerland,TheformerYugoslavRepublicofMacedonia,Turkey,UnitedKingdom,UnitedStatesofAmerica	Closed to Recruitment of Participants	Closed to Recruitment of Participants	20/12/2012	22/10/2013	172	15
CTRI/2012/07/002810	Bulgaria,Canada,Colombia,CzechRepublic,Germany,Hungary,India,Japan,Malaysia,Mexico,Poland,RepublicofKorea,Romania,RussianFederation,Serbia,Slovakia,SouthAfrica,Spain,Ukraine,UnitedStatesofAmerica	Completed	Completed	27/09/2011	05/02/2013	315	30
CTRI/2012/11/003109	Bangladesh,India,UnitedArabEmirates	Completed	Completed	07/06/2012	15/06/2012	1000	100
CTRI/2013/09/003977	Bulgaria,Chile,Colombia,Ecuador,Georgia,India,RussianFederation,Taiwan,TheformerYugoslavRepublicofMacedonia,Ukraine,UnitedStatesofAmerica	Open to Recruitment	Closed to Recruitment of Participants	09/05/2006	31/08/2006	2100	549
CTRI/2013/01/003328	Australia,Austria,Belgium,Brazil,Canada,Colombia,Croatia,CzechRepublic,Denmark,Estonia,France,Germany,Hungary,India,Israel,Italy,Latvia,Netherlands,NewZealand,Poland,RepublicofKorea,Romania,RussianFederation,Serbia,Slovakia,SouthAfrica,Spain,Taiwan,UnitedKingdom,UnitedStatesofAmerica	Open to Recruitment	Not Yet Recruiting	21/06/2012	07/06/2013	545	75
CTRI/2014/03/004494	Brazil,Egypt,India,Malaysia,SriLanka	Open to Recruitment	Open to Recruitment	03/09/2012	01/08/2012	120	10
CTRI/2012/08/002848	Australia,Brazil,Canada,Estonia,Finland,HongKong,India,Israel,Japan,Latvia,Lithuania,NewZealand,Norway,Spain,Sweden,Taiwan,Turkey,UnitedStatesofAmerica	Completed	Completed	30/01/2012	20/08/2012	1220	75
CTRI/2012/08/002851	Austria,Belgium,Brazil,Canada,Croatia,France,Greece,Hungary,India,Netherlands,Poland,Romania,Somalia,Switzerland,Turkey,UnitedStatesofAmerica	Other (Terminated)	Other (Terminated)	24/01/2012	20/08/2012	1220	75
CTRI/2012/10/003035	India,Malawi,SouthAfrica	Closed to Recruitment of Participants	Closed to Recruitment of Participants	12/01/2012	15/10/2012	600	25
CTRI/2013/01/003301	Australia,Austria,Belgium,Brazil,Canada,China,Colombia,Croatia,CzechRepublic,Denmark,Estonia,France,Germany,Hungary,India,Israel,Italy,Japan,Latvia,Netherlands,NewZealand,Poland,RepublicofKorea,Romania,RussianFederation,Serbia,Slovakia,SouthAfrica,Spain,Taiwan,Ukraine,UnitedKingdom,UnitedStatesofAmerica	Open to Recruitment	Not Yet Recruiting	20/07/2012	15/08/2013	654	120
CTRI/2012/12/003272	Australia,Austria,Bulgaria,Canada,Croatia,CzechRepublic,France,Germany,Greece,Hungary,India,Israel,Japan,Netherlands,Norway,RepublicofKorea,Romania,SouthAfrica,Spain,Ukraine,UnitedStatesofAmerica	Open to Recruitment	Not Yet Recruiting	12/03/2012	02/08/2013	275	75
CTRI/2012/08/002944	India,Malaysia,Philippines,UnitedStatesofAmerica	Completed	Completed	28/12/2011	31/08/2012	228	114
CTRI/2012/09/002994	Argentina,Austria,Canada,Chile,China,DemocraticPeople'sRepublicofKorea,Denmark,France,Germany,Greece,Hungary,India,Ireland,Italy,Mexico,Netherlands,Peru,Portugal,Singapore,Spain,Taiwan,Turkey,UnitedKingdom,UnitedStatesofAmerica	Open to Recruitment	Open to Recruitment	30/03/2012	05/10/2012	800	60
CTRI/2012/11/003110	Argentina,Canada,CzechRepublic,Hungary,India,Israel,Mexico,Poland,RepublicofKorea,Romania,RussianFederation,SouthAfrica,Ukraine,UnitedStatesofAmerica	Completed	Completed	01/06/2012	26/11/2012	400	200
CTRI/2012/11/003101	Argentina,Australia,Belgium,Brazil,Bulgaria,Canada,Colombia,Croatia,DemocraticPeople'sRepublicofKorea,Denmark,Finland,France,Germany,Greece,HongKong,India,Ireland,Israel,Italy,Japan,Lithuania,Norway,Peru,Philippines,Poland,Portugal,Romania,RussianFederation,Serbia,Singapore,SouthAfrica,Spain,Taiwan,Ukraine,UnitedKingdom,UnitedStatesofAmerica	Open to Recruitment	Suspended	05/05/2011	16/02/2013	525	75
CTRI/2012/09/003018	India,UnitedStatesofAmerica	Closed to Recruitment of Participants	Closed to Recruitment of Participants	15/10/2012	27/09/2012	195	97
CTRI/2012/09/002999	China,DemocraticPeople'sRepublicofKorea,HongKong,India,Japan,Taiwan	Open to Recruitment	Open to Recruitment	24/04/2012	25/09/2012	592	132
CTRI/2012/10/003069	Argentina,Australia,Belgium,Canada,India,Israel,Italy,Mexico,RussianFederation,SouthAfrica,Taiwan,Turkey,UnitedKingdom,UnitedStatesofAmerica	Open to Recruitment	Not Yet Recruiting	03/10/2012	01/11/2012	236	23
CTRI/2012/09/003024	CzechRepublic,Germany,India,Israel,Italy,Netherlands,Poland,RussianFederation,UnitedKingdom,UnitedStatesofAmerica	Open to Recruitment	Open to Recruitment	08/06/2012	07/11/2012	80	12
CTRI/2012/09/003010	CzechRepublic,India,Italy,Poland,Slovakia,Spain,UnitedKingdom	Open to Recruitment	Completed	04/04/2009	15/09/2012	200	2
CTRI/2013/07/003838	India,Malaysia,UnitedStatesofAmerica	Completed	Completed	20/02/2014	20/02/2014	50	40
CTRI/2012/10/003068	Australia,Hungary,India,Romania,RussianFederation,Ukraine,UnitedStatesofAmerica	Open to Recruitment	Not Yet Recruiting	13/01/2012	14/12/2012	105	32
CTRI/2012/12/003190	Colombia,India,Mexico,UnitedStatesofAmerica	Open to Recruitment	Not Yet Recruiting	01/01/2012	18/01/2013	300	36
CTRI/2012/09/003030	India,RussianFederation	Completed	Completed	10/07/2012	03/10/2012	302	75
CTRI/2012/10/003065	India,Malaysia,RussianFederation,UnitedStatesofAmerica	Completed	Completed	12/03/2012	20/10/2012	302	75
CTRI/2012/10/003058	Bulgaria,Croatia,India,Philippines,Romania,RussianFederation,Serbia,Turkey,Ukraine,UnitedStatesofAmerica	Closed to Recruitment of Participants	Closed to Recruitment of Participants	26/01/2012	25/10/2012	550	57
CTRI/2012/12/003207	Argentina,Colombia,Croatia,DominicanRepublic,Estonia,Guatemala,Hungary,India,Ireland,Israel,Latvia,Lithuania,Mexico,Panama,Poland,RepublicofKorea,RussianFederation,Serbia,Slovenia,Turkey,UnitedKingdom,Venezuela(BolivarianRepublicof)	Completed	Completed	14/09/2012	15/01/2013	1224	222
CTRI/2014/03/004513	Argentina,Belgium,Brazil,Bulgaria,Croatia,CzechRepublic,France,Germany,Greece,India,Israel,Japan,Mexico,Poland,RepublicofKorea,Romania,RussianFederation,Taiwan,Ukraine,UnitedStatesofAmerica	Completed	Other (Terminated)	05/10/2012	07/04/2014	964	125
CTRI/2012/11/003088	Belgium,Haiti,India,Kenya,Malawi,Peru,SouthAfrica,Zimbabwe	Open to Recruitment	Other (Terminated)	12/10/2011	20/12/2012	836	50
CTRI/2012/12/003200	Argentina,Australia,Austria,Belgium,Brazil,Canada,Chile,Colombia,CzechRepublic,France,Germany,Guatemala,HongKong,India,Israel,Malaysia,Mexico,NewZealand,Peru,Philippines,Poland,Portugal,RepublicofKorea,RussianFederation,Singapore,Spain,Sweden,Taiwan,Thailand,Turkey,UnitedKingdom,UnitedStatesofAmerica,Venezuela(BolivarianRepublicof)	Closed to Recruitment of Participants	Other (Terminated)	30/05/2012	22/01/2013	1250	80
CTRI/2012/11/003145	Brazil,India,UnitedStatesofAmerica	Open to Recruitment	Open to Recruitment	04/05/2012	01/12/2012	440	200
CTRI/2014/03/004480	Australia,Belgium,Brazil,CzechRepublic,Estonia,France,Hungary,India,Italy,Japan,Netherlands,Norway,Poland,Portugal,Romania,Slovakia,SouthAfrica,Spain,UnitedStatesofAmerica	Open to Recruitment	Open to Recruitment	06/06/2012	09/06/2014	80	5
CTRI/2013/09/003994	Bulgaria,India,Poland,RepublicofKorea,Romania,Taiwan,UnitedStatesofAmerica	Completed	Completed	06/12/2012	10/10/2013	100	40
CTRI/2015/06/005914	Argentina,Austria,Canada,Germany,India,Italy,NewZealand,Peru,Portugal,RussianFederation,Spain,SriLanka,Ukraine,UnitedStatesofAmerica	Other (Terminated)	Other (Terminated)	13/02/2013	04/10/2013	690	80
CTRI/2012/12/003186	Australia,Austria,Belgium,Brazil,Canada,Colombia,Croatia,CzechRepublic,Denmark,Estonia,France,Germany,Hungary,India,Israel,Italy,Japan,Latvia,Netherlands,NewZealand,Poland,RepublicofKorea,Romania,RussianFederation,Serbia,Slovakia,SouthAfrica,Spain,Taiwan,Ukraine,UnitedKingdom,UnitedStatesofAmerica	Open to Recruitment	Not Yet Recruiting	18/04/2012	15/12/2012	545	75
CTRI/2013/01/003296	Belgium,Canada,Estonia,Germany,Hungary,India,Japan,Latvia,Lithuania,Malaysia,Netherlands,Poland,RussianFederation,Slovakia,Thailand,Turkey,Ukraine	Open to Recruitment	Open to Recruitment	30/07/2012	31/03/2013	616	100
CTRI/2012/12/003168	Botswana,India,Kenya,Malawi,SouthAfrica,Uganda,Zimbabwe	Open to Recruitment	Other (Terminated)	07/06/2011	31/12/2012	494	50
CTRI/2013/01/003294	Australia,Austria,Bulgaria,Canada,Croatia,CzechRepublic,France,Germany,Greece,Hungary,India,Israel,Japan,Netherlands,RepublicofKorea,Romania,SouthAfrica,Spain,Ukraine,UnitedStatesofAmerica	Open to Recruitment	Not Yet Recruiting	19/12/2011	15/02/2013	275	75
CTRI/2012/12/003257	Australia,Austria,Belgium,Brazil,Canada,Colombia,Croatia,CzechRepublic,Denmark,Estonia,France,Germany,Hungary,India,Israel,Italy,Japan,Latvia,Netherlands,NewZealand,Poland,RepublicofKorea,Romania,RussianFederation,Serbia,Slovakia,SouthAfrica,Spain,Taiwan,Ukraine,UnitedKingdom,UnitedStatesofAmerica	Open to Recruitment	Not Yet Recruiting	15/12/2012	21/02/2013	725	135
CTRI/2012/12/003252	Belgium,Brazil,Canada,Denmark,France,Germany,India,Mexico,Netherlands,Poland,RepublicofKorea,RussianFederation,Turkey,UnitedKingdom,UnitedStatesofAmerica	Open to Recruitment	Other (Terminated)	14/08/2012	15/10/2013	74	17
CTRI/2018/02/011714	Argentina,Australia,Bulgaria,Canada,Germany,India,Israel,Italy,Poland,RussianFederation,Spain,Thailand,Turkey,UnitedKingdom,UnitedStatesofAmerica	Completed	Other (Terminated)	21/02/2013	21/02/2013	3260	400
CTRI/2015/05/005821	Denmark,Egypt,Germany,India,Indonesia,Jordan,Kuwait,Lebanon,Malaysia,RussianFederation,SaudiArabia,Singapore,Spain,Tunisia,Turkey,UnitedArabEmirates,UnitedKingdom	Completed	Other (Terminated)	16/01/2013	25/04/2013	552	140
CTRI/2013/01/003290	Australia,Belgium,Canada,Chile,China,CzechRepublic,Finland,France,Germany,Greece,India,Ireland,Israel,Italy,Japan,Mexico,Netherlands,Portugal,RepublicofKorea,RussianFederation,Spain,Turkey,UnitedKingdom,UnitedStatesofAmerica	Closed to Recruitment of Participants	Closed to Recruitment of Participants	02/07/2012	31/01/2013	759	20
CTRI/2013/09/003999	China,India,RepublicofKorea,RussianFederation	Open to Recruitment	Open to Recruitment	30/10/2012	10/03/2013	432	108
CTRI/2014/04/004551	Argentina,Australia,Brazil,Canada,CzechRepublic,Denmark,Finland,France,Georgia,Germany,Greece,Hungary,India,Ireland,Israel,Italy,Mexico,Poland,Romania,RussianFederation,Serbia,Spain,Sweden,Switzerland,Ukraine,UnitedKingdom,UnitedStatesofAmerica	Completed	Completed	15/02/2013	24/04/2014	1841	38
CTRI/2013/02/003347	CzechRepublic,Germany,India,UnitedKingdom	Completed	Completed	17/12/2012	07/02/2013	138	83
CTRI/2013/09/003992	Australia,Austria,Bulgaria,Canada,Croatia,CzechRepublic,France,Germany,Greece,Hungary,India,Israel,Japan,Netherlands,RepublicofKorea,Romania,SouthAfrica,Spain,Ukraine,UnitedStatesofAmerica	Open to Recruitment	Not Yet Recruiting	23/04/2012	15/02/2014	275	75
CTRI/2014/06/004669	France,Germany,Hungary,India,Israel,Italy,Portugal,Singapore,Spain,Turkey,UnitedStatesofAmerica	Completed	Completed	29/04/2013	16/06/2014	168	25
CTRI/2015/07/005984	Argentina,Australia,Austria,Brazil,Canada,China,Colombia,CzechRepublic,Denmark,France,Germany,Greece,HongKong,India,Israel,Italy,Kenya,Netherlands,Nigeria,Peru,Philippines,Poland,Portugal,RussianFederation,SouthAfrica,Spain,UnitedKingdom,UnitedStatesofAmerica	Open to Recruitment	Open to Recruitment	10/01/2013	24/08/2015	3200	250
CTRI/2014/01/004365	Austria,Canada,Denmark,Egypt,Germany,Iceland,India,Italy,Lithuania,Netherlands,Norway,Poland,Romania,Slovakia,SouthAfrica,Turkey	Completed	Completed	15/07/2013	18/02/2014	3332	600
CTRI/2014/03/004444	Argentina,Australia,Belgium,Denmark,Hungary,India,Ireland,Lebanon,Peru,SaudiArabia,Spain,Sweden,Thailand,Turkey,UnitedKingdom,UnitedStatesofAmerica	Open to Recruitment	Not Yet Recruiting	27/02/2013	20/03/2014	300	25
CTRI/2014/03/004443	Algeria,Australia,Egypt,India,Indonesia,Jordan,Malaysia,Morocco,Oman,RepublicofKorea,SouthAfrica,Taiwan,Thailand,Tunisia,Turkey,VietNam	Open to Recruitment	Not Yet Recruiting	15/03/2013	07/03/2014	400	10
CTRI/2013/05/003640	Argentina,Bulgaria,Canada,Chile,Colombia,Croatia,India,Japan,Latvia,Lithuania,Malaysia,Mexico,Philippines,Poland,RepublicofKorea,Romania,RussianFederation,Serbia,Slovakia,SouthAfrica,Taiwan,Ukraine,UnitedStatesofAmerica	Open to Recruitment	Not Yet Recruiting	15/09/2011	01/09/2013	1000	160
CTRI/2013/11/004124	Canada,France,Germany,Hungary,India,Italy,Poland,UnitedKingdom,UnitedStatesofAmerica	Completed	Completed	23/03/2007	30/10/2008	100	30
CTRI/2013/06/003748	Canada,France,Germany,Hungary,India,Poland,Singapore,UnitedKingdom,UnitedStatesofAmerica	Completed	Completed	02/10/2006	27/10/2008	100	30
CTRI/2014/08/004837	Argentina,Belgium,Brazil,Canada,China,France,Germany,India,Italy,Japan,Netherlands,Peru,Poland,RussianFederation,Spain,Thailand,Turkey,UnitedKingdom,UnitedStatesofAmerica	Completed	Completed	01/08/2011	10/09/2014	148	24
CTRI/2014/04/004546	Australia,Canada,France,Germany,Hungary,India,Ireland,Italy,Japan,Poland,RepublicofKorea,RussianFederation,Spain,Switzerland,Taiwan,Thailand,UnitedKingdom,UnitedStatesofAmerica	Open to Recruitment	Not Yet Recruiting	19/08/2013	15/05/2014	150	30
CTRI/2014/01/004285	Canada,Croatia,India,Israel,RussianFederation,Serbia,Slovakia,UnitedKingdom,UnitedStatesofAmerica	Closed to Recruitment of Participants	Closed to Recruitment of Participants	30/09/2013	06/01/2014	676	67
CTRI/2014/07/004753	Argentina,Austria,Belgium,Brazil,China,Colombia,Denmark,Finland,France,Germany,Greece,Hungary,India,Italy,Japan,Lebanon,Netherlands,Norway,Peru,Poland,RepublicofKorea,RussianFederation,Singapore,Spain,Sweden,Taiwan,Thailand,Turkey,UnitedKingdom	Completed	Completed	09/07/2013	30/08/2014	348	30
CTRI/2014/02/004395	Canada,Germany,India,Italy,UnitedStatesofAmerica	Open to Recruitment	Open to Recruitment	25/09/2013	28/02/2014	470	60
CTRI/2014/01/004289	Argentina,India,Mexico,Romania,Slovenia,UnitedStatesofAmerica	Closed to Recruitment of Participants	Closed to Recruitment of Participants	01/10/2013	06/01/2014	218	66
CTRI/2014/05/004623	Canada,Hungary,India,Israel,Spain,UnitedStatesofAmerica	Open to Recruitment	Open to Recruitment	02/12/2013	27/05/2014	396	60
CTRI/2014/05/004626	Argentina,Bulgaria,HongKong,India,Japan,Mexico,Norway,Portugal,RussianFederation,SouthAfrica,Spain,Sweden,Thailand,Turkey,Ukraine,UnitedStatesofAmerica	Closed to Recruitment of Participants	Closed to Recruitment of Participants	02/12/2013	27/05/2014	1200	250
CTRI/2014/07/004743	Belgium,Colombia,CzechRepublic,Germany,India,Poland,RepublicofKorea,Romania,SouthAfrica,UnitedStatesofAmerica	Completed	Completed	28/05/2013	30/08/2014	336	84
[truncated: 129 more rows]

## Sheet: 3_rejected from 631
CTRI Number	Countries of recruitment	Recruitment status of trial global	Recruitment status of trial India	Date of first enrollment global	Date of first enrollment India	Total sample size	Sample size from India
[truncated: 3 more rows]

[truncated: 5 more sheets: 621_accepted from 628, 7_rejected from 628, 609_accepted from 621, 12_rejected from 621, S10.2_The errors in the S10.1 File, over time]
