# Supplementary material for: An analysis of deficiencies in the data of interventional drug trials registered with Clinical Trials Registry - India
Source: Trials. 2019 Aug 28;20:535. doi: 10.1186/s13063-019-3592-0 (PMC6712861; doi:10.1186/s13063-019-3592-0)
Supplement: Supplementary file 5 — Expanded methods, used to generate the data in the following sections. Sections 7–16 provide details on (7) The 1331 categories of Type of Study in 12,673 trials, year-wise from 2007–2018; (8) Determining the truly foreign trials; (9) Determining the unambiguously Indian trials, and error rates over time; (10) Determining the unambiguously Multinational trials, and error rates over time; (11) Identifying the actual trials in the categories Foreign, Indian and Multinational: A summary. (12) 55 Interventional Indian cases with Phase listed as PMS, and error rates over time; (13) For the redefined Indian and Multinational sets (i) cases of confusion between PMS and Phase 4 trials; (ii) cases where Type of Trial is BA/BE but Phase is 1–4; and (iii) Sites of study: Incorrect listing of cities. Error rates over time for some of these; (14) Missing data in terms of (i) Name of the PI was missing; (ii) for the redefined Indian set, and the Multinational set, cases where Type of Study was not available, but Phase of Trial was Phase 1, 1/2, 2, 2/3, 3, 3/4 or 4; (iii) Name of Primary Sponsor was missing; and (iv) the state hosting a trial was not listed. Error rates over time for some of these; (15) Examples of types of variations in PIs’ names; and examples, or the entire listing, of problems with ethics committees; and (16) A brief on the 47 trials conducted at the Malpani Multispeciality Hospital, Jaipur, Rajasthan. (ZIP 596 kb) [file 13063_2019_3592_MOESM5_ESM.zip › Additional file 11R1.xls]

## Sheet: Sheet1
Additional file 11. Identifying the actual trials in the categories Foreign, Indian and Multinational: A summary.
	Reason to reject records	Accepted	Rejected
Foreign*		22
	No country mentioned in Countries of Recruitment	21	1
	(i) In no case was Recruitment Status of Trial (India) listed as ‘Not applicable’. (ii) Sample Size from India: Non-zero value (iii) All but two listed a date in Date of First Enrollment (India)	3	18
Unambiguously foreign		3
Indian**		2070
	Recruitment Status of Trial (India): Not applicable	2034	36
	Recruitment status of Trial (Global): Some value other than 'Not Applicable'	1831	203
	Total Sample Size and Sample Size from India: The values were not the same	1823	8
	Date of First Enrollment (Global) and Date of First Enrollment (India): (i) 36 cases listed the same dates in these two fields (ii) 13 cases listed different dates in these two fields. (iii) 10 cases were missing a date in Date of First Enrollment (India).	1764	59
Unambiguously Indian		1764
Multinational***		640
	Recruitment status of Trial (Global): Not Applicable	631	9
	Total Sample Size and Sample Size from India: The values were the same	628	3
	Sample Size from India: 0 or blank	621	7
	Date of First Enrollment (India): No data	609	12
Unambiguously Multinational		609
* Based on Country of Recruitment not listing India
** Based on Country of Recruitment only listing India
*** Based on Country of Recruitment listing India and some other country
