# Supplementary material for: An analysis of deficiencies in the data of interventional drug trials registered with Clinical Trials Registry - India
Source: Trials. 2019 Aug 28;20:535. doi: 10.1186/s13063-019-3592-0 (PMC6712861; doi:10.1186/s13063-019-3592-0)
Supplement: Supplementary file 5 — Expanded methods, used to generate the data in the following sections. Sections 7–16 provide details on (7) The 1331 categories of Type of Study in 12,673 trials, year-wise from 2007–2018; (8) Determining the truly foreign trials; (9) Determining the unambiguously Indian trials, and error rates over time; (10) Determining the unambiguously Multinational trials, and error rates over time; (11) Identifying the actual trials in the categories Foreign, Indian and Multinational: A summary. (12) 55 Interventional Indian cases with Phase listed as PMS, and error rates over time; (13) For the redefined Indian and Multinational sets (i) cases of confusion between PMS and Phase 4 trials; (ii) cases where Type of Trial is BA/BE but Phase is 1–4; and (iii) Sites of study: Incorrect listing of cities. Error rates over time for some of these; (14) Missing data in terms of (i) Name of the PI was missing; (ii) for the redefined Indian set, and the Multinational set, cases where Type of Study was not available, but Phase of Trial was Phase 1, 1/2, 2, 2/3, 3, 3/4 or 4; (iii) Name of Primary Sponsor was missing; and (iv) the state hosting a trial was not listed. Error rates over time for some of these; (15) Examples of types of variations in PIs’ names; and examples, or the entire listing, of problems with ethics committees; and (16) A brief on the 47 trials conducted at the Malpani Multispeciality Hospital, Jaipur, Rajasthan. (ZIP 596 kb) [file 13063_2019_3592_MOESM5_ESM.zip › Additional file 12R1.xls]

## Sheet: Table of contents
	Sheet name	Figure number and legend
1	Additional file 12a_55 PMS cases	Additional file 12a. 55 interventional Indian cases with Phase listed as PMS
2	Additional file 12b_55 PMS cases_Errors over time	Additional file 12b. The 55 errors of Additional file 12a, over time. (i) The number of interventional, Indian trials per year; (ii) their grouping into 3-year time periods; (iii) the number of trials per year with Phase listed as PMS, (iv) their grouping into 3-year time periods, and (v) the percentage of trials with errors, in 3-year time periods.
	Note: As explained in section 3, ‘Relationship of Type of Trial and Phase of Trial’, there were no Interventional, Multinational cases with Phase listed as PMS

## Sheet: S12a_55 PMS cases
Additional file 12a. 55 interventional Indian cases with Phase listed as PMS
CTRI Number	Year of registration
CTRI/2012/08/002914	2012
CTRI/2012/06/002714	2012
CTRI/2012/08/002915	2012
CTRI/2013/06/003741	2013
CTRI/2013/02/003420	2013
CTRI/2013/10/004061	2013
CTRI/2013/03/003462	2013
CTRI/2013/08/003892	2013
CTRI/2013/07/003805	2013
CTRI/2013/12/004261	2013
CTRI/2014/08/004853	2014
CTRI/2014/11/005169	2014
CTRI/2014/10/005150	2014
CTRI/2014/03/004453	2014
CTRI/2014/04/004560	2014
CTRI/2014/07/004788	2014
CTRI/2014/08/004836	2014
CTRI/2015/04/005734	2015
CTRI/2015/03/005596	2015
CTRI/2015/01/005430	2015
CTRI/2015/05/005830	2015
CTRI/2015/04/005697	2015
CTRI/2015/01/005438	2015
CTRI/2015/12/006439	2015
CTRI/2016/09/007282	2016
CTRI/2016/02/006660	2016
CTRI/2016/08/007196	2016
CTRI/2016/10/007341	2016
CTRI/2016/01/006488	2016
CTRI/2016/02/006692	2016
CTRI/2016/09/007292	2016
CTRI/2016/08/007125	2016
CTRI/2017/10/010241	2017
CTRI/2017/10/010271	2017
CTRI/2017/03/008090	2017
CTRI/2017/05/008648	2017
CTRI/2017/06/008942	2017
CTRI/2017/08/009548	2017
CTRI/2017/10/010035	2017
CTRI/2017/10/010215	2017
CTRI/2017/12/010848	2017
CTRI/2017/05/008570	2017
CTRI/2017/11/010403	2017
CTRI/2017/09/009720	2017
CTRI/2017/10/010301	2017
CTRI/2017/11/010335	2017
CTRI/2017/03/008099	2017
CTRI/2017/10/010156	2017
CTRI/2017/08/009343	2017
CTRI/2018/01/011551	2018
CTRI/2018/01/011345	2018
CTRI/2018/03/012643	2018
CTRI/2018/02/011662	2018
CTRI/2018/02/012003	2018
CTRI/2018/02/011935	2018

## Sheet: S12b_55 PMS cases_Errors over time
Additional file 12b. The 55 errors of Additional file 12a, over time. (i) The number of interventional, Indian trials per year; (ii) their grouping into 3-year time periods; (iii) the number of trials per year with Phase listed as PMS, (iv) their grouping into 3-year time periods, and (v) the percentage of trials with errors, in 3-year time periods.
Year of registration	Number of Indian trials	3-year grouping of trials	Number of errors	3-year grouping of errors	Percentage of trials with errors
2007	0	68	0	0	0
2008	7		0
2009	61		0
2010	81	411	0	3	0.729927
2011	159		0
2012	171		3
2013	181	497	7	21	4.22535
2014	150		7
2015	166		7
2016	163	679	8	31	4.56554
2017	392		17
2018	124	1655	6	55
Total	1655	1655	55	55
