# Supplementary material for: An analysis of deficiencies in the data of interventional drug trials registered with Clinical Trials Registry - India
Source: Trials. 2019 Aug 28;20:535. doi: 10.1186/s13063-019-3592-0 (PMC6712861; doi:10.1186/s13063-019-3592-0)
Supplement: Supplementary file 5 — Expanded methods, used to generate the data in the following sections. Sections 7–16 provide details on (7) The 1331 categories of Type of Study in 12,673 trials, year-wise from 2007–2018; (8) Determining the truly foreign trials; (9) Determining the unambiguously Indian trials, and error rates over time; (10) Determining the unambiguously Multinational trials, and error rates over time; (11) Identifying the actual trials in the categories Foreign, Indian and Multinational: A summary. (12) 55 Interventional Indian cases with Phase listed as PMS, and error rates over time; (13) For the redefined Indian and Multinational sets (i) cases of confusion between PMS and Phase 4 trials; (ii) cases where Type of Trial is BA/BE but Phase is 1–4; and (iii) Sites of study: Incorrect listing of cities. Error rates over time for some of these; (14) Missing data in terms of (i) Name of the PI was missing; (ii) for the redefined Indian set, and the Multinational set, cases where Type of Study was not available, but Phase of Trial was Phase 1, 1/2, 2, 2/3, 3, 3/4 or 4; (iii) Name of Primary Sponsor was missing; and (iv) the state hosting a trial was not listed. Error rates over time for some of these; (15) Examples of types of variations in PIs’ names; and examples, or the entire listing, of problems with ethics committees; and (16) A brief on the 47 trials conducted at the Malpani Multispeciality Hospital, Jaipur, Rajasthan. (ZIP 596 kb) [file 13063_2019_3592_MOESM5_ESM.zip › Additional file 13R1.xls]

## Sheet: Table of contents
	Sheet name		Figure number and legend		IMPORTANT NOTE REGARDING THE DATASET, WHICH MAY BE DIFFERENT FROM THAT OF MOST ANALYSES
1	13.1a and 13.1b_Indian_PMS and Phase 4		Additional file 13.1a. For the redefined Indian set, cases where Type of Trial was PMS, but Phase of Trial was Phase 4		The starting dataset for this analysis was the PMS set of trials. We took the 109 Indian cases, which had been rejected in section ‘3. Relationship of Type of Trial and Phase of Trial’.
			Additional file 13.1b. For the redefined Indian set, cases where Type of Trial was PMS, but Phase of Trial was Phase 4: Errors over time. (i) The number of Indian drug trials per year; (ii) their grouping into 3-year time periods; (iii) the number of trials per year with Phase listed as PMS; (iv) their grouping into 3-year time periods; and (v) the percentage of trials with errors, in 3-year time…
2	13.1c_Multinational_PMS and Phase 4		Additional file 13.1c. For the redefined Multinational set, the case where Type of Trial was PMS, but Phase of Trial was Phase 4		The starting dataset for this analysis was the PMS set of trials. We took the 3 Multinational cases, which had been rejected in section ‘3. Relationship of Type of Trial and Phase of Trial’.
3	13.2a and 13.2b_Indian_BA_BE and Phases		Additional file 13.2a. For the redefined Indian set, cases where Type of Trial was BA/BE, but Phase of Trial was Phase 1, 1/2, 2, 2/3, 3, 3/4 or 4		To do this analysis, we went back to the starting set of 12,673 trials. Then we used all the filters used in the S9 File, to generate the unambiguously Indian trials. We also used BA/BE as the Type of Trial to extract the relevant trials, which numbered 243.
			Additional file 13.2b. For the redefined Indian set, cases where Type of Trial was BA/BE, but Phase of Trial was Phase 1, 1/2, 2, 2/3, 3, 3/4 or 4: Errors over time. (i) The number of BA/BE Indian trials per year; (ii) their grouping into 3-year time periods; (iii) the number of trials per year with Phase 1, 1/2, 2, 2/3, 3, 3/4 or 4; (iv) their grouping into 3-year time periods; and (v) the perce…
4	13.2c_Multinational_BA_BE and Phases		Additional file 13.2c. For the redefined Multinational set, cases where Type of Trial was BA/BE, but Phase of Trial was Phase 1, 1/2, 2, 2/3, 3, 3/4 or 4		To do this analysis, we went back to the starting set of 12,673 trials. Then we used all the filters used in the S10 File, to generate the unambiguously Multinational trials. We also used BA/BE as the Type of Trial to extract the relevant trials, which numbered 3.
5	13.3a and 13.3b_Indian_Incorrect listing of cities		Additional file 13.3a. For the Indian set, cases where city names were incomplete or non-standard
			Additional file 13.3b. The errors of city names, in Indian trials, over time. (i) The total number of cities (including repeats) hosting Indian trials per year; (ii) their grouping into 3-year time periods; (iii) the number of trials per year with incomplete or non-standard city names; (iv) their grouping into 3-year time periods; and (v) the percentage of trials with errors, in 3-year time perio…
6	13.3c and 13.3d_Multinational_Incorrect listing of cities		Additional file 13.3c. For the Multinational set, cases where city names were incomplete or non-standard
			Additional file 13.3d. The errors of city names in Multinational trials, over time. (i) The total number of cities (including repeats) hosting Multinational trials per year; (ii) their grouping into 3-year time periods; (iii) the number of trials per year with incomplete or non-standard city names; (iv) their grouping into 3-year time periods; and (v) the percentage of trials with errors, in 3-ye…

## Sheet: 13.1a and 13.1b_Indian_PMS and Phase 4
Additional file 13.1a. For the redefined Indian set, cases where Type of Trial was PMS, but Phase of Trial was Phase 4					Additional file 13.1b. For the redefined Indian set, cases where Type of Trial was PMS, but Phase of Trial was Phase 4: Errors over time. (i) The number of Indian, drug trials per year with Type of Trial as PMS; (ii) their grouping into 3-year time periods; (iii) the number of trials per year with Phase listed as Phase 4; (iv) their grouping into 3-year time periods; and (v) the percentage of tri…
CTRI Number	Year of registration	Type of Trial	Phase of Trial		Year of registration	Number of Indian trials	3-year grouping of trials	Number of errors	3-year grouping of errors	Percentage of trials with errors
CTRI/2009/091/000994	2009	PMS	Phase 4		2007	0	1	0	1	100
CTRI/2010/091/000376	2010	PMS	Phase 4		2008	0		0
CTRI/2010/091/001217	2010	PMS	Phase 4		2009	1		1
CTRI/2010/091/001280	2010	PMS	Phase 4		2010	8	39	4	13	33.3333
CTRI/2010/091/003012	2010	PMS	Phase 4		2011	9		5
CTRI/2011/11/002135	2011	PMS	Phase 4		2012	22		4
CTRI/2011/04/001679	2011	PMS	Phase 4		2013	11	40	1	9	22.5
CTRI/2011/091/000034	2011	PMS	Phase 4		2014	20		4
CTRI/2011/091/000155	2011	PMS	Phase 4		2015	9		4
CTRI/2011/12/002207	2011	PMS	Phase 4		2016	6	29	1	11	37.931
CTRI/2012/06/002742	2012	PMS	Phase 4		2017	17		5
CTRI/2012/11/003144	2012	PMS	Phase 4		2018	6	109	5	34
CTRI/2012/09/003001	2012	PMS	Phase 4		Total	109	109	34	34
CTRI/2012/12/003264	2012	PMS	Phase 4
CTRI/2013/05/003629	2013	PMS	Phase 4
CTRI/2014/02/004409	2014	PMS	Phase 4
CTRI/2014/09/005045	2014	PMS	Phase 4
CTRI/2014/08/004847	2014	PMS	Phase 4
CTRI/2014/09/005041	2014	PMS	Phase 4
CTRI/2015/01/005354	2015	PMS	Phase 4
CTRI/2015/02/005554	2015	PMS	Phase 4
CTRI/2015/12/006436	2015	PMS	Phase 4
CTRI/2015/11/006353	2015	PMS	Phase 4
CTRI/2016/06/007046	2016	PMS	Phase 4
CTRI/2017/02/007764	2017	PMS	Phase 4
CTRI/2017/10/010038	2017	PMS	Phase 4
CTRI/2017/12/010825	2017	PMS	Phase 4
CTRI/2017/10/010142	2017	PMS	Phase 4
CTRI/2017/06/008845	2017	PMS	Phase 4
CTRI/2018/01/011248	2018	PMS	Phase 4
CTRI/2018/02/011976	2018	PMS	Phase 4
CTRI/2018/03/012297	2018	PMS	Phase 4
CTRI/2018/03/012411	2018	PMS	Phase 4
CTRI/2018/03/012349	2018	PMS	Phase 4
SELECT BasicDetails.ctri_number ,BasicDetails.year_of_reg, BasicDetails.type_of_trial, BasicDetails.phase_of_trial FROM BasicDetails WHERE (type_of_study == 'Drug' AND BasicDetails.countries_of_recruitment == 'India' and (BasicDetails.recruitment_status_of_trial_india != '' and BasicDetails.recruitment_status_of_trial_india != 'Not Applicable') and BasicDetails.recruitment_status_of_trial_global …
SELECT BasicDetails.ctri_number ,BasicDetails.year_of_reg, BasicDetails.type_of_trial, BasicDetails.phase_of_trial FROM BasicDetails WHERE (type_of_study == 'Drug' AND BasicDetails.countries_of_recruitment == 'India' and (BasicDetails.recruitment_status_of_trial_india != '' and BasicDetails.recruitment_status_of_trial_india != 'Not Applicable') and BasicDetails.recruitment_status_of_trial_global …
SELECT BasicDetails.year_of_reg , count(*) as 'Year' FROM BasicDetails WHERE (type_of_study == 'Drug' AND BasicDetails.countries_of_recruitment == 'India' and (BasicDetails.recruitment_status_of_trial_india != '' and BasicDetails.recruitment_status_of_trial_india != 'Not Applicable') and BasicDetails.recruitment_status_of_trial_global == 'Not Applicable' and BasicDetails.sample_size_from_india ==…
SELECT BasicDetails.year_of_reg , count(*) as 'Year' FROM BasicDetails WHERE (type_of_study == 'Drug' AND BasicDetails.countries_of_recruitment == 'India' and (BasicDetails.recruitment_status_of_trial_india != '' and BasicDetails.recruitment_status_of_trial_india != 'Not Applicable') and BasicDetails.recruitment_status_of_trial_global == 'Not Applicable' and BasicDetails.sample_size_from_india ==…

## Sheet: 13.1c_Multinational_PMS and Phase 4
Additional file 13.1c. For the redefined Multinational set, the case where Type of Trial was PMS, but Phase of Trial was Phase 4
CTRI Number	Year of registration	Type of Trial	Phase of Trial
CTRI/2016/07/007090	2016	PMS	Phase 4

## Sheet: 13.2a and 13.2b_Indian_BA_BE and Phases
Additional file 13.2a. For the redefined Indian set, cases where Type of Trial was BA/BE, but Phase of Trial was Phase 1, 1/2, 2, 2/3, 3, 3/4 or 4					Additional file 13.2b. For the redefined Indian set, cases where Type of Trial was BA/BE, but Phase of Trial was Phase 1, 1/2, 2, 2/3, 3, 3/4 or 4: Errors over time. (i) The number of BA/BE Indian trials per year; (ii) their grouping into 3-year time periods; (iii) the number of trials per year with Phase 1, 1/2, 2, 2/3, 3, 3/4 or 4; (iv) their grouping into 3-year time periods; and (v) the perce…
CTRI Number	Year of registration	Type of Trial	Phase of Trial		Year of registration	Number of Indian trials	3-year grouping of trials	Number of errors	3-year grouping of errors	Percentage of trials with errors
CTRI/2009/091/000492	2009	BA/BE	Phase 1		2007	0	6	0	5	83.3333
CTRI/2009/091/000631	2009	BA/BE	Phase 1		2008	0		0
CTRI/2009/091/000637	2009	BA/BE	Phase 1		2009	6		5
CTRI/2009/091/000706	2009	BA/BE	Phase 1		2010	12	56	5	11	19.6429
CTRI/2009/091/000479	2009	BA/BE	Phase 2		2011	17		2
CTRI/2010/091/000115	2010	BA/BE	Phase 1		2012	27		4
CTRI/2010/091/001470	2010	BA/BE	Phase 1		2013	28	108	2	7	6.48148
CTRI/2010/091/001344	2010	BA/BE	Phase 2		2014	36		0
CTRI/2010/091/003008	2010	BA/BE	Phase 3		2015	44		5
CTRI/2010/091/000235	2010	BA/BE	Phase 3/ Phase 4		2016	28	73	4	10	13.6986
CTRI/2011/11/002171	2011	BA/BE	Phase 3		2017	33		5
CTRI/2011/05/001709	2011	BA/BE	Phase 4		2018	12	243	1	33
CTRI/2012/01/002326	2012	BA/BE	Phase 1		Total	243	243	33	33
CTRI/2012/08/002903	2012	BA/BE	Phase 1
CTRI/2012/03/002501	2012	BA/BE	Phase 3
CTRI/2012/11/003106	2012	BA/BE	Phase 1/ Phase 2
CTRI/2013/07/003811	2013	BA/BE	Phase 1
CTRI/2013/08/003878	2013	BA/BE	Phase 1/ Phase 2
CTRI/2015/10/006271	2015	BA/BE	Phase 1
CTRI/2015/09/006176	2015	BA/BE	Phase 1
CTRI/2015/08/006138	2015	BA/BE	Phase 1
CTRI/2015/06/005934	2015	BA/BE	Phase 4
CTRI/2015/07/005993	2015	BA/BE	Phase 4
CTRI/2016/02/006645	2016	BA/BE	Phase 1
CTRI/2016/03/006727	2016	BA/BE	Phase 1
CTRI/2016/07/007117	2016	BA/BE	Phase 1
CTRI/2016/02/006604	2016	BA/BE	Phase 4
CTRI/2017/06/008865	2017	BA/BE	Phase 1
CTRI/2017/08/009251	2017	BA/BE	Phase 1
CTRI/2017/08/009514	2017	BA/BE	Phase 1
CTRI/2017/08/009515	2017	BA/BE	Phase 1
CTRI/2017/08/009520	2017	BA/BE	Phase 1
CTRI/2018/01/011386	2018	BA/BE	Phase 1

## Sheet: 13.2c_Multinational_BA_BE and Phases
Additional file 13.2c. For the redefined Multinational set, cases where Type of Trial was BA/BE, but Phase of Trial was Phase 1, 1/2, 2, 2/3, 3, 3/4 or 4
CTRI Number	Year of registration	Type of Trial	Phase of Trial
CTRI/2017/09/009884	2017	BA/BE	Phase 1
CTRI Number	Year of registration	Type of Trial	Phase of Trial
CTRI/2012/03/002494	2012	BA/BE	Phase 3
* There were no records with Phase 1/2, 2, 2/3, 3/4 or 4

## Sheet: 13.3a and 13.3b_Indian_Incorrect listing of cities
Additional file 13.3a. For the Indian set, cases where city names were incomplete or non-standard				Additional file 13.3b. The errors of city names, in Indian trials, over time. (i) The total number of cities (including repeats) hosting Indian trials per year; (ii) their grouping into 3-year time periods; (iii) the number of trials per year with incomplete or non-standard city names; (iv) their grouping into 3-year time periods; and (v) the percentage of trials with errors, in 3-year time perio…
CTRI Number	Year of registration	City		Year of registration	Number of Indian trials	3-year grouping of trials	Number of errors	3-year grouping of errors	Percentage of trials with errors
CTRI/2011/09/002030	2011	Central		2007	0	410	0	0	0
CTRI/2011/09/001984	2011	Central		2008	38		0
CTRI/2011/09/001985	2011	Central		2009	372		0
CTRI/2011/11/002110	2011	Central		2010	486	1730	0	43	2.48555
CTRI/2011/12/002260	2011	Central		2011	672		19
CTRI/2011/06/001807	2011	East		2012	572		24
CTRI/2011/11/002116	2011	East		2013	662	2177	17	62	2.84796
CTRI/2011/04/001691	2011	North East		2014	664		21
CTRI/2011/07/001860	2011	South		2015	851		24
CTRI/2011/09/002030	2011	South		2016	550	1925	22	102	5.2987
CTRI/2011/09/001992	2011	South		2017	1130		66
CTRI/2011/09/001992	2011	South		2018	245	6242	14	207
CTRI/2011/04/001699	2011	South		Total	6242	6242	207	207
CTRI/2011/10/002086	2011	South
CTRI/2011/10/002080	2011	South
CTRI/2011/12/002217	2011	West
CTRI/2011/091/000077	2011	Mumbai (Suburban)
CTRI/2011/06/001795	2011	Mumbai (Suburban)
CTRI/2011/12/002280	2011	Mumbai (Suburban)
CTRI/2012/01/002357	2012	Central
CTRI/2012/07/002842	2012	Central
CTRI/2012/08/002923	2012	Central
CTRI/2012/04/002552	2012	East
CTRI/2012/05/002626	2012	East
CTRI/2012/11/003087	2012	East
CTRI/2012/05/002658	2012	North East
CTRI/2012/07/002765	2012	North East
CTRI/2012/02/002394	2012	South
CTRI/2012/02/002462	2012	South
CTRI/2012/03/002483	2012	South
CTRI/2012/01/002333	2012	South
CTRI/2012/07/002816	2012	South
CTRI/2012/03/002479	2012	South
CTRI/2012/11/003104	2012	South
CTRI/2012/10/003050	2012	South
CTRI/2012/08/002928	2012	South
CTRI/2012/05/002626	2012	South West
CTRI/2012/12/003267	2012	South West
CTRI/2012/05/002682	2012	West
CTRI/2012/02/002415	2012	Mumbai (Suburban)
CTRI/2012/02/002446	2012	Mumbai (Suburban)
CTRI/2012/04/002592	2012	Mumbai (Suburban)
CTRI/2012/04/002592	2012	Mumbai (Suburban)
CTRI/2013/10/004055	2013	Central
CTRI/2013/04/003556	2013	Central
CTRI/2013/07/003845	2013	Central
CTRI/2013/01/003317	2013	East
CTRI/2013/01/003302	2013	East
CTRI/2013/02/003376	2013	East
CTRI/2013/03/003492	2013	East
CTRI/2013/10/004089	2013	South
CTRI/2013/11/004135	2013	South
CTRI/2013/08/003932	2013	South
CTRI/2013/10/004119	2013	South
CTRI/2013/10/004103	2013	South
CTRI/2013/09/003989	2013	South
CTRI/2013/01/003336	2013	West
CTRI/2013/05/003616	2013	Mumbai (Suburban)
CTRI/2013/10/004066	2013	Mumbai (Suburban)
CTRI/2013/09/003951	2013	Mumbai (Suburban)
CTRI/2014/08/004836	2014	Central
CTRI/2014/03/004451	2014	Central
CTRI/2014/09/005006	2014	East
CTRI/2014/10/005099	2014	East
CTRI/2014/08/004811	2014	East
CTRI/2014/12/005341	2014	North
CTRI/2014/02/004440	2014	North East
CTRI/2014/01/004299	2014	South
CTRI/2014/01/004361	2014	South
CTRI/2014/12/005289	2014	South
CTRI/2014/10/005149	2014	South
CTRI/2014/11/005202	2014	South
CTRI/2014/10/005086	2014	South West
CTRI/2014/01/004293	2014	Mumbai (Suburban)
CTRI/2014/03/004454	2014	Mumbai (Suburban)
CTRI/2014/05/004605	2014	Mumbai (Suburban)
CTRI/2014/11/005188	2014	Mumbai (Suburban)
CTRI/2014/11/005188	2014	Mumbai (Suburban)
CTRI/2014/08/004827	2014	Mumbai (Suburban)
CTRI/2014/12/005341	2014	Mumbai (Suburban)
CTRI/2014/10/005082	2014	Mumbai (Suburban)
CTRI/2015/02/005580	2015	Central
CTRI/2015/03/005622	2015	Central
CTRI/2015/06/005918	2015	Central
CTRI/2015/08/006087	2015	Central
CTRI/2015/04/005683	2015	East
CTRI/2015/08/006087	2015	East
CTRI/2015/08/006087	2015	East
CTRI/2015/10/006239	2015	East
CTRI/2015/05/005783	2015	North West
CTRI/2015/06/005844	2015	South
CTRI/2015/04/005727	2015	South
CTRI/2015/09/006175	2015	South
CTRI/2015/05/005781	2015	South
CTRI/2015/09/006224	2015	South
CTRI/2015/07/006002	2015	South
CTRI/2015/10/006258	2015	South
CTRI/2015/10/006258	2015	South
CTRI/2015/06/005920	2015	South West
CTRI/2015/02/005592	2015	South West
CTRI/2015/08/006087	2015	West
CTRI/2015/08/006087	2015	West
CTRI/2015/01/005353	2015	Mumbai (Suburban)
CTRI/2015/02/005499	2015	Mumbai (Suburban)
CTRI/2015/07/006043	2015	Mumbai (Suburban)
CTRI/2016/04/006849	2016	Central
CTRI/2016/10/007333	2016	East
CTRI/2016/01/006485	2016	North
CTRI/2016/04/006790	2016	North
CTRI/2016/04/006849	2016	North West
CTRI/2016/03/006736	2016	South
CTRI/2016/01/006517	2016	South
CTRI/2016/01/006517	2016	South
CTRI/2016/08/007208	2016	South
CTRI/2016/02/006672	2016	South
CTRI/2016/09/007326	2016	South
CTRI/2016/05/006951	2016	South
CTRI/2016/05/006904	2016	South
CTRI/2016/05/006905	2016	South
CTRI/2016/03/006770	2016	South West
CTRI/2016/05/006916	2016	South West
CTRI/2016/10/007336	2016	South West
CTRI/2016/11/007433	2016	West
CTRI/2016/01/006558	2016	Mumbai (Suburban)
CTRI/2016/02/006599	2016	Mumbai (Suburban)
CTRI/2016/04/006849	2016	Mumbai (Suburban)
CTRI/2016/05/006948	2016	Mumbai (Suburban)
CTRI/2017/03/008275	2017	Central
CTRI/2017/02/007835	2017	Central
CTRI/2017/09/009671	2017	Central
CTRI/2017/09/009674	2017	Central
CTRI/2017/09/009743	2017	Central
CTRI/2017/09/009804	2017	Central
CTRI/2017/10/010083	2017	Central
CTRI/2017/11/010376	2017	Central
CTRI/2017/11/010564	2017	Central
CTRI/2017/06/008828	2017	Central
CTRI/2017/08/009234	2017	Central
CTRI/2017/10/009964	2017	East
CTRI/2017/09/009743	2017	East
CTRI/2017/12/010818	2017	East
CTRI/2017/02/007791	2017	East
CTRI/2017/09/009639	2017	East
CTRI/2017/12/010850	2017	East
CTRI/2017/11/010471	2017	East
CTRI/2017/03/008233	2017	East
CTRI/2017/12/011042	2017	East
CTRI/2017/09/009922	2017	North East
CTRI/2017/05/008449	2017	North East
CTRI/2017/12/010811	2017	North East
CTRI/2017/12/010930	2017	North East
CTRI/2017/06/008891	2017	North West
CTRI/2017/06/008891	2017	North West
CTRI/2017/03/007997	2017	South
CTRI/2017/08/009329	2017	South
CTRI/2017/07/009025	2017	South
CTRI/2017/07/009092	2017	South
CTRI/2017/07/008991	2017	South
CTRI/2017/06/008741	2017	South
CTRI/2017/05/008598	2017	South
CTRI/2017/09/009849	2017	South
CTRI/2017/05/008608	2017	South
CTRI/2017/10/010144	2017	South
CTRI/2017/08/009565	2017	South
CTRI/2017/10/010219	2017	South
CTRI/2017/12/010757	2017	South
CTRI/2017/09/009944	2017	South
CTRI/2017/10/010113	2017	South
CTRI/2017/12/010745	2017	South
CTRI/2017/02/007776	2017	South
CTRI/2017/08/009440	2017	South
CTRI/2017/07/009088	2017	South
CTRI/2017/10/010176	2017	South
CTRI/2017/07/009021	2017	South
CTRI/2017/11/010510	2017	South
CTRI/2017/01/007629	2017	South
CTRI/2017/03/008210	2017	South
CTRI/2017/04/008329	2017	South
CTRI/2017/03/008275	2017	South West
CTRI/2017/08/009295	2017	South West
CTRI/2017/11/010664	2017	South West
CTRI/2017/09/009696	2017	South West
CTRI/2017/10/010000	2017	South West
CTRI/2017/11/010703	2017	West
CTRI/2017/02/007931	2017	West
CTRI/2017/09/009678	2017	West
CTRI/2017/08/009452	2017	Mumbai (Suburban)
CTRI/2017/10/010012	2017	Mumbai (Suburban)
CTRI/2017/06/008891	2017	Mumbai (Suburban)
CTRI/2017/06/008891	2017	Mumbai (Suburban)
CTRI/2017/06/008778	2017	Mumbai (Suburban)
CTRI/2017/12/011016	2017	Mumbai (Suburban)
CTRI/2017/12/011035	2017	Mumbai (Suburban)
CTRI/2018/01/011600	2018	Central
CTRI/2018/03/012547	2018	East
CTRI/2018/03/012666	2018	North
CTRI/2018/01/011524	2018	South
CTRI/2018/01/011093	2018	South
CTRI/2018/02/011721	2018	South
CTRI/2018/02/012043	2018	South
CTRI/2018/02/011900	2018	South
CTRI/2018/03/012383	2018	South
CTRI/2018/02/011926	2018	South
CTRI/2018/02/011658	2018	South
CTRI/2018/02/012220	2018	South
CTRI/2018/01/011176	2018	South West
CTRI/2018/02/012019	2018	Mumbai (Suburban)

## Sheet: 13.3c and 13.3d_Multinational_Incorrect listing of cities
Additional file 13.3c. For the Multinational set, cases where city names were incomplete or non-standard				Additional file 13.3d. The errors of city names in Multinational trials, over time. (i) The total number of cities (including repeats) hosting Multinational trials per year; (ii) their grouping into 3-year time periods; (iii) the number of trials per year with incomplete or non-standard city names; (iv) their grouping into 3-year time periods; and (v) the percentage of trials with errors, in 3-ye…
CTRI Number	Year of registration	City		Year of registration	Number of Multinational trials	3-year grouping of trials	Number of errors	3-year grouping of errors	Percentage of trials with errors
CTRI/2008/091/000197	2008	Mumbai (Suburban)		2007	14	881	0	3	0.340522
CTRI/2009/091/000563	2009	South		2008	131		1
CTRI/2009/091/000563	2009	South		2009	736		2
CTRI/2010/091/001402	2010	Mumbai (Suburban)		2010	1021	3210	5	43	1.33956
CTRI/2010/091/006141	2010	Mumbai (Suburban)		2011	1163		18
CTRI/2010/091/006141	2010	Mumbai (Suburban)		2012	1026		20
CTRI/2010/091/000110	2010	North		2013	201	1110	5	37	3.33333
CTRI/2010/091/001360	2010	North		2014	512		17
CTRI/2011/07/001896	2011	Mumbai (Suburban)		2015	397		15
CTRI/2011/07/001896	2011	Mumbai (Suburban)		2016	346	1482	4	19	1.28205
CTRI/2011/12/002309	2011	South		2017	1008		13
CTRI/2011/12/002229	2011	South		2018	128	6683	2	102
CTRI/2011/05/001745	2011	South		Total	6683	6683	102	102
CTRI/2011/07/001915	2011	South
CTRI/2011/05/001756	2011	South
CTRI/2011/08/001935	2011	South
CTRI/2011/05/001745	2011	North
CTRI/2011/05/001732	2011	North
CTRI/2011/05/001745	2011	East
CTRI/2011/05/001745	2011	East
CTRI/2011/12/002224	2011	East
CTRI/2011/05/001745	2011	West
CTRI/2011/05/001745	2011	West
CTRI/2011/05/001745	2011	West
CTRI/2011/09/002016	2011	West
CTRI/2011/12/002241	2011	North West
CTRI/2012/07/002811	2012	Mumbai (Suburban)
CTRI/2012/08/002873	2012	Mumbai (Suburban)
CTRI/2012/01/002392	2012	Mumbai (Suburban)
CTRI/2012/07/002817	2012	Mumbai (Suburban)
CTRI/2012/09/003018	2012	Central
CTRI/2012/08/002873	2012	South
CTRI/2012/01/002345	2012	South
CTRI/2012/05/002683	2012	South
CTRI/2012/05/002653	2012	South
CTRI/2012/05/002653	2012	South
CTRI/2012/08/002851	2012	South
CTRI/2012/09/002994	2012	South
CTRI/2012/11/003101	2012	South
CTRI/2012/11/003101	2012	North
CTRI/2012/11/003160	2012	East
CTRI/2012/12/003169	2012	East
CTRI/2012/09/003030	2012	East
CTRI/2012/09/003030	2012	East
CTRI/2012/10/003065	2012	East
CTRI/2012/08/002851	2012	West
CTRI/2013/09/003977	2013	Central
CTRI/2013/09/003994	2013	South
CTRI/2013/12/004212	2013	East
CTRI/2013/12/004211	2013	East
CTRI/2013/09/003977	2013	North West
CTRI/2014/04/004551	2014	Mumbai (Suburban)
CTRI/2014/02/004395	2014	Mumbai (Suburban)
CTRI/2014/08/004907	2014	Mumbai (Suburban)
CTRI/2014/07/004764	2014	Central
CTRI/2014/05/004622	2014	South
CTRI/2014/08/004891	2014	North
CTRI/2014/09/005065	2014	North
CTRI/2014/09/005065	2014	North
CTRI/2014/09/005065	2014	North
CTRI/2014/09/005065	2014	North
CTRI/2014/09/005065	2014	North
CTRI/2014/09/005065	2014	North
CTRI/2014/09/004959	2014	North
CTRI/2014/12/005250	2014	East
CTRI/2014/07/004736	2014	East
CTRI/2014/01/004365	2014	South West
CTRI/2014/09/005075	2014	South West
CTRI/2015/06/005914	2015	Mumbai (Suburban)
CTRI/2015/05/005821	2015	Mumbai (Suburban)
CTRI/2015/06/005880	2015	Mumbai (Suburban)
CTRI/2015/07/005991	2015	Mumbai (Suburban)
CTRI/2015/09/006167	2015	Mumbai (Suburban)
CTRI/2015/08/006139	2015	Mumbai (Suburban)
CTRI/2015/05/005794	2015	Central
CTRI/2015/12/006420	2015	Central
CTRI/2015/07/006025	2015	South
CTRI/2015/07/006007	2015	South
CTRI/2015/12/006402	2015	North
CTRI/2015/11/006379	2015	North
CTRI/2015/11/006379	2015	North
CTRI/2015/07/005984	2015	East
CTRI/2015/10/006331	2015	East
CTRI/2016/02/006617	2016	Mumbai (Suburban)
CTRI/2016/08/007183	2016	South
CTRI/2016/02/006617	2016	South
CTRI/2016/02/006617	2016	East
CTRI/2017/02/007841	2017	Central
CTRI/2017/07/009172	2017	Central
CTRI/2017/01/007695	2017	Central
CTRI/2017/08/009359	2017	Central
CTRI/2017/01/007738	2017	South
CTRI/2017/11/010647	2017	South
CTRI/2017/11/010647	2017	South
CTRI/2017/11/010315	2017	South
CTRI/2017/01/007722	2017	North
CTRI/2017/09/009594	2017	South West
CTRI/2017/11/010647	2017	West
CTRI/2017/10/010010	2017	North West
CTRI/2017/11/010690	2017	North West
CTRI/2018/03/012421	2018	Central
CTRI/2018/01/011249	2018	South
