# Supplementary material for: An analysis of deficiencies in the data of interventional drug trials registered with Clinical Trials Registry - India
Source: Trials. 2019 Aug 28;20:535. doi: 10.1186/s13063-019-3592-0 (PMC6712861; doi:10.1186/s13063-019-3592-0)
Supplement: Supplementary file 5 — Expanded methods, used to generate the data in the following sections. Sections 7–16 provide details on (7) The 1331 categories of Type of Study in 12,673 trials, year-wise from 2007–2018; (8) Determining the truly foreign trials; (9) Determining the unambiguously Indian trials, and error rates over time; (10) Determining the unambiguously Multinational trials, and error rates over time; (11) Identifying the actual trials in the categories Foreign, Indian and Multinational: A summary. (12) 55 Interventional Indian cases with Phase listed as PMS, and error rates over time; (13) For the redefined Indian and Multinational sets (i) cases of confusion between PMS and Phase 4 trials; (ii) cases where Type of Trial is BA/BE but Phase is 1–4; and (iii) Sites of study: Incorrect listing of cities. Error rates over time for some of these; (14) Missing data in terms of (i) Name of the PI was missing; (ii) for the redefined Indian set, and the Multinational set, cases where Type of Study was not available, but Phase of Trial was Phase 1, 1/2, 2, 2/3, 3, 3/4 or 4; (iii) Name of Primary Sponsor was missing; and (iv) the state hosting a trial was not listed. Error rates over time for some of these; (15) Examples of types of variations in PIs’ names; and examples, or the entire listing, of problems with ethics committees; and (16) A brief on the 47 trials conducted at the Malpani Multispeciality Hospital, Jaipur, Rajasthan. (ZIP 596 kb) [file 13063_2019_3592_MOESM5_ESM.zip › Additional file 14R1.xls]

## Sheet: Table of contents
	Sheet name	Figure number and legend	IMPORTANT NOTE REGARDING THE DATASET, WHICH MAY BE DIFFERENT FROM THAT OF MOST ANALYSES
1	14.1a and 14.1b_Indian_PI name null_per year	Additional file 14.1a. 90 (5.4%) null cases of Principal Investigator or overall Trial Coordinator (multi-center study) for 1655 Indian cases.
2		Additional file 14.1b. The null cases of Additional file 14.1a, over time. (i) The number of interventional, Indian trials per year; (ii) their grouping into 3-year time period; (iii) the number of trials per year with PI name as null; (iv) their grouping into 3-year time period; and (v) the percentage of trials with errors, in 3-year time period.
3	14.2a and 14.2b_Multinational_PI name null_per year	Additional file 14.2a. 245 (40.4%) null cases of Principal Investigator or overall Trial Coordinator (multi-center study) for 606 Multinational cases.
4		Additional file 14.2b. The null cases of Additional file 14.2a, over time. (i) The number of interventional, Multinational trials per year; (ii) their grouping into 3-year time period; (iii) the number of trials per year with PI name as null; (iv) their grouping into 3-year time period; and (v) the percentage of trials with errors, in 3-year time period.
5	14.3a and 14.3b_Indian_Type of study NA_Phase available	Additional file 14.3a For the redefined Indian set, cases where Type of Study was not available, but Phase of Trial was 1, 1/2, 2, 2/3, 3, 3/4 or 4	To do this analysis, we went back to the starting set of 12,673 trials. Then we used all the filters used in the S9 File, to generate the unambiguously Indian trials. We also used Type of Study as ‘Not available’ to extract the relevant trials, which numbered 261.
6		Additional file 14.3b. For the redefined Indian set, cases where Type of Study was not available but Phase of Trial was 1, 1/2, 2, 2/3, 3, 3/4 or 4: Errors over time. (i) The number of redefined Indian trials per year; (ii) their grouping into 3-year time periods; (iii) the number of trials per year with Phase 1, 1/2, 2, 2/3, 3, 3/4 or 4; (iv) their grouping into 3-year time periods; and (v) the …
7	14.3c_Multinational_Type of study NA _Phase available	Additional file 14.3c For the Multinational set, cases where Type of Trial was not available, but Phase of Trial was 1 or 3*
8	14.4a and 14.4b_Indian_Primary sponsor name NIL	Additional file 14.4a. For the Indian set, cases where no primary sponsor was listed
9		Additional file 14.4b. The error of primary sponsor being nil, in Indian drug trials, over time. (i) The number of interventional, Indian trials per year; (ii) their grouping into 3-year time periods; (iii) the number of trials per year with no sponsor name; (iv) their grouping into 3-year time periods; and (v) the percentage of trials with errors, in a 3-year time period.
10	14.5a and 14.5b_Indian_State of trial site missing	Additional file 14.5a For the Indian set, cases where the state in which the trial took place was not listed
11		Additional file 14.5b. The errors of missing state names in Indian trials, over time. (i) The total number states (including repeats) hosting Indian trials per year; (ii) their grouping into 3-year time periods; (iii) the number of trials per year where state names were absent; (iv) their grouping into 3-year time periods; and (v) the percentage of trials with errors, in 3-year time periods.
12	14.6a and 14.6b_Multinational_State of trial site missing	Additional file 14.6a. For the Multinational set, cases where the state in which the trial took place was not listed
13		Additional file 14.6b. The errors of missing state names in Multinational trials, over time. (i) The total number of states (including repeats) hosting Multinational trials per year; (ii) their grouping into 3-year time periods; (iii) the number of trials per year where state names were absent; (iv) their grouping into 3-year time periods; and (v) the percentage of trials with errors, in 3-year t…

## Sheet: 14.1a and 14.1b_Indian_PI name null_per year
Additional file 14.1a. 90 (5.4%) null cases of Principal Investigator or overall Trial Coordinator (multi-center study) for 1655 Indian cases.			Additional file 14.1b. The null cases of Additional file 14.1a, over time. (i) The number of interventional, Indian trials per year; (ii) their grouping into 3-year time period; (iii) the number of trials per year with PI name as null; (iv) their grouping into 3-year time period; and (v) the percentage of trials with errors, in a 3-year time period.
CTRI Number	Year of registration		Year of registration	Number of Indian trials	3-year grouping of trials	Number of errors	3-year grouping of errors	Percentage of trials with errors
CTRI/2008/091/000295	2008		2007	0	68	0	7	10.2941
CTRI/2009/091/000434	2009		2008	7		1
CTRI/2009/091/000879	2009		2009	61		6
CTRI/2009/091/000995	2009		2010	81	411	2	37	9.00243
CTRI/2009/091/001004	2009		2011	159		24
CTRI/2009/091/001020	2009		2012	171		11
CTRI/2009/091/001048	2009		2013	181	497	6	22	4.42656
CTRI/2010/091/000437	2010		2014	150		10
CTRI/2010/091/006138	2010		2015	166		6
CTRI/2011/12/002313	2011		2016	163	679	8	24	3.53461
CTRI/2011/05/001719	2011		2017	392		13
CTRI/2011/09/001984	2011		2018	124	1655	3	90
CTRI/2011/09/001985	2011		Total	1655	1655	90	90
CTRI/2011/09/002004	2011
CTRI/2011/09/002024	2011
CTRI/2011/09/001991	2011
CTRI/2011/06/001849	2011
CTRI/2011/11/002160	2011
CTRI/2011/05/001734	2011
CTRI/2011/091/000148	2011
CTRI/2011/07/001879	2011
CTRI/2011/08/001937	2011
CTRI/2011/05/001723	2011
CTRI/2011/05/001722	2011
CTRI/2011/06/001805	2011
CTRI/2011/06/001846	2011
CTRI/2011/11/002110	2011
CTRI/2011/10/002092	2011
CTRI/2011/11/002161	2011
CTRI/2011/11/002176	2011
CTRI/2011/12/002273	2011
CTRI/2011/12/002304	2011
CTRI/2011/12/002280	2011
CTRI/2012/01/002373	2012
CTRI/2012/01/002319	2012
CTRI/2012/02/002405	2012
CTRI/2012/01/002361	2012
CTRI/2012/03/002472	2012
CTRI/2012/03/002477	2012
CTRI/2012/08/002941	2012
CTRI/2012/10/003059	2012
CTRI/2012/09/003000	2012
CTRI/2012/10/003073	2012
CTRI/2012/12/003247	2012
CTRI/2013/01/003334	2013
CTRI/2013/04/003538	2013
CTRI/2013/05/003615	2013
CTRI/2013/10/004114	2013
CTRI/2013/11/004127	2013
CTRI/2013/09/004034	2013
CTRI/2014/02/004382	2014
CTRI/2014/08/004840	2014
CTRI/2014/03/004472	2014
CTRI/2014/01/004315	2014
CTRI/2014/01/004370	2014
CTRI/2014/04/004521	2014
CTRI/2014/12/005337	2014
CTRI/2014/08/004827	2014
CTRI/2014/12/005341	2014
CTRI/2014/10/005082	2014
CTRI/2015/03/005598	2015
CTRI/2015/01/005452	2015
CTRI/2015/02/005580	2015
CTRI/2015/11/006352	2015
CTRI/2015/05/005760	2015
CTRI/2015/01/005346	2015
CTRI/2016/08/007153	2016
CTRI/2016/09/007265	2016
CTRI/2016/10/007409	2016
CTRI/2016/11/007461	2016
CTRI/2016/09/007231	2016
CTRI/2016/09/007309	2016
CTRI/2016/10/007345	2016
CTRI/2016/03/006763	2016
CTRI/2017/02/007798	2017
CTRI/2017/02/007814	2017
CTRI/2017/06/008887	2017
CTRI/2017/07/009160	2017
CTRI/2017/12/011003	2017
CTRI/2017/10/010043	2017
CTRI/2017/11/010679	2017
CTRI/2017/03/007993	2017
CTRI/2017/04/008410	2017
CTRI/2017/07/009121	2017
CTRI/2017/08/009326	2017
CTRI/2017/12/010781	2017
CTRI/2017/12/011000	2017
CTRI/2018/02/011719	2018
CTRI/2018/02/012088	2018
CTRI/2018/01/011109	2018

## Sheet: 14.2a and 14.2b_Multinational_PI name null_per year
Additional file 14.2a. 245 (40.4%) null cases of Principal Investigator or overall Trial Coordinator (multi-center study) for 606 Multinational cases.			Additional file 14.2b. The null cases of Additional file 14.2a, over time. (i) The number of interventional, Multinational trials per year; (ii) their grouping into 3-year time period; (iii) the number of trials per year with PI name as null; (iv) their grouping into 3-year time period; and (v) the percentage of trials with errors, in a 3-year time period.
CTRI Number	Year of registration		Year of registration	Number of Multinational trials	3-year grouping of trials	Number of errors	3-year grouping of errors	Percentage of trials with errors
CTRI/2010/091/000595	2010		2007	1	98	0	53	54.0816
CTRI/2010/091/001337	2010		2008	15		10
CTRI/2010/091/006067	2010		2009	82		43
CTRI/2009/091/000061	2009		2010	83	278	38	117	42.0863
CTRI/2009/091/000045	2009		2011	87		36
CTRI/2008/091/000007	2008		2012	108		43
CTRI/2008/091/000018	2008		2013	21	103	11	33	32.0388
CTRI/2008/091/000028	2008		2014	50		13
CTRI/2008/091/000036	2008		2015	32		9
CTRI/2008/091/000040	2008		2016	31	127	11	42	33.0709
CTRI/2008/091/000042	2008		2017	81		26
CTRI/2008/091/000071	2008		2018	15	606	5	245
CTRI/2008/091/000176	2008		Total	606	606	245	245
CTRI/2008/091/000180	2008
CTRI/2008/091/000277	2008		Year of registration	Count	%	Cumulative %
CTRI/2009/091/000023	2009		2008	10	4.08163	4.08163
CTRI/2013/02/003343	2013		2009	43	17.551	21.6327
CTRI/2009/091/000125	2009		2010	38	15.5102	37.1429
CTRI/2009/091/000141	2009		2011	36	14.6939	51.8367
CTRI/2009/091/000160	2009		2012	43	17.551	69.3878
CTRI/2009/091/000187	2009		2013	11	4.4898	73.8776
CTRI/2009/091/000208	2009		2014	13	5.30612	79.1837
CTRI/2009/091/000216	2009		2015	9	3.67347	82.8571
CTRI/2009/091/000260	2009		2016	11	4.4898	87.3469
CTRI/2009/091/000277	2009		2017	26	10.6122	97.9592
CTRI/2009/091/000320	2009		2018	5	2.04082	100
CTRI/2009/091/000335	2009		Total	245	100
CTRI/2009/091/000336	2009
CTRI/2009/091/000395	2009
CTRI/2009/091/000412	2009
CTRI/2009/091/000443	2009
CTRI/2009/091/000477	2009
CTRI/2009/091/000478	2009
CTRI/2009/091/000486	2009
CTRI/2009/091/000495	2009
CTRI/2009/091/000498	2009
CTRI/2009/091/000500	2009
CTRI/2011/08/001941	2011
CTRI/2009/091/000519	2009
CTRI/2009/091/000550	2009
CTRI/2009/091/000552	2009
CTRI/2009/091/000561	2009
CTRI/2009/091/000580	2009
CTRI/2009/091/000603	2009
CTRI/2014/08/004922	2014
CTRI/2009/091/000752	2009
CTRI/2009/091/000790	2009
CTRI/2009/091/000807	2009
CTRI/2009/091/000883	2009
CTRI/2009/091/000905	2009
CTRI/2009/091/000912	2009
CTRI/2009/091/000950	2009
CTRI/2009/091/000952	2009
CTRI/2009/091/001081	2009
CTRI/2010/091/000046	2010
CTRI/2010/091/000073	2010
CTRI/2010/091/000140	2010
CTRI/2010/091/000158	2010
CTRI/2010/091/000160	2010
CTRI/2010/091/000212	2010
CTRI/2010/091/000233	2010
CTRI/2010/091/000258	2010
CTRI/2010/091/000317	2010
CTRI/2010/091/000387	2010
CTRI/2010/091/000410	2010
CTRI/2010/091/000486	2010
CTRI/2010/091/000502	2010
CTRI/2010/091/000528	2010
CTRI/2010/091/000535	2010
CTRI/2010/091/000679	2010
CTRI/2012/01/002346	2012
CTRI/2010/091/001068	2010
CTRI/2010/091/001077	2010
CTRI/2011/08/001972	2011
CTRI/2011/04/001664	2011
CTRI/2011/08/001963	2011
CTRI/2011/04/001668	2011
CTRI/2011/12/002236	2011
CTRI/2011/12/002309	2011
CTRI/2011/09/002001	2011
CTRI/2011/09/001990	2011
CTRI/2011/09/001993	2011
CTRI/2011/10/002072	2011
CTRI/2016/08/007216	2016
CTRI/2017/06/008830	2017
CTRI/2017/07/009081	2017
CTRI/2017/03/008034	2017
CTRI/2017/07/008990	2017
CTRI/2017/03/008185	2017
CTRI/2017/06/008918	2017
CTRI/2017/08/009478	2017
CTRI/2017/08/009304	2017
CTRI/2017/09/009742	2017
CTRI/2017/08/009475	2017
CTRI/2017/09/009708	2017
CTRI/2017/12/010783	2017
CTRI/2017/09/009799	2017
CTRI/2017/09/009945	2017
CTRI/2018/01/011249	2018
CTRI/2018/03/012637	2018
CTRI/2018/01/011325	2018
CTRI/2018/01/011353	2018
CTRI/2018/02/011717	2018
CTRI/2009/091/000203	2009
CTRI/2009/091/000238	2009
CTRI/2009/091/000568	2009
CTRI/2009/091/000632	2009
CTRI/2009/091/000689	2009
CTRI/2010/091/000253	2010
CTRI/2010/091/000631	2010
CTRI/2011/06/001838	2011
CTRI/2011/04/001690	2011
CTRI/2010/091/001263	2010
CTRI/2010/091/001276	2010
CTRI/2010/091/001295	2010
CTRI/2010/091/001307	2010
CTRI/2010/091/001354	2010
CTRI/2010/091/001360	2010
CTRI/2010/091/001361	2010
CTRI/2010/091/001399	2010
CTRI/2010/091/001462	2010
CTRI/2012/02/002409	2012
CTRI/2010/091/002816	2010
CTRI/2010/091/002828	2010
CTRI/2010/091/002967	2010
CTRI/2010/091/002977	2010
CTRI/2010/091/002990	2010
CTRI/2010/091/002997	2010
CTRI/2011/04/001686	2011
CTRI/2011/06/001814	2011
CTRI/2011/091/000008	2011
CTRI/2011/07/001896	2011
CTRI/2011/08/001975	2011
CTRI/2012/09/002953	2012
CTRI/2011/03/001650	2011
CTRI/2011/07/001887	2011
CTRI/2011/04/001682	2011
CTRI/2011/07/001926	2011
CTRI/2011/07/001927	2011
CTRI/2011/08/001935	2011
CTRI/2011/05/001726	2011
CTRI/2011/05/001720	2011
CTRI/2012/07/002811	2012
CTRI/2011/09/002016	2011
CTRI/2011/06/001821	2011
CTRI/2012/08/002873	2012
CTRI/2012/07/002796	2012
CTRI/2011/10/002073	2011
CTRI/2012/08/002857	2012
CTRI/2011/11/002151	2011
CTRI/2011/11/002122	2011
CTRI/2011/11/002115	2011
CTRI/2011/11/002114	2011
CTRI/2012/07/002773	2012
CTRI/2012/12/003242	2012
CTRI/2011/11/002156	2011
CTRI/2011/12/002296	2011
CTRI/2011/12/002224	2011
CTRI/2012/01/002343	2012
CTRI/2012/01/002344	2012
CTRI/2012/05/002676	2012
CTRI/2012/08/002846	2012
CTRI/2012/01/002390	2012
CTRI/2012/02/002401	2012
CTRI/2012/08/002859	2012
CTRI/2012/03/002511	2012
CTRI/2012/06/002721	2012
CTRI/2012/04/002563	2012
CTRI/2012/04/002540	2012
CTRI/2012/08/002854	2012
CTRI/2012/05/002666	2012
CTRI/2012/05/002684	2012
CTRI/2012/08/002911	2012
CTRI/2012/05/002653	2012
CTRI/2012/08/002886	2012
CTRI/2012/07/002769	2012
CTRI/2012/08/002852	2012
CTRI/2012/07/002814	2012
CTRI/2012/07/002797	2012
CTRI/2012/07/002823	2012
CTRI/2012/09/003025	2012
CTRI/2013/10/004082	2013
CTRI/2013/09/003977	2013
CTRI/2012/08/002944	2012
CTRI/2012/11/003110	2012
CTRI/2012/11/003101	2012
CTRI/2012/10/003069	2012
CTRI/2012/09/003024	2012
CTRI/2012/09/003010	2012
CTRI/2013/07/003838	2013
CTRI/2012/09/003030	2012
CTRI/2012/10/003065	2012
CTRI/2012/10/003058	2012
CTRI/2014/03/004513	2014
CTRI/2012/12/003200	2012
CTRI/2013/09/003994	2013
CTRI/2012/12/003252	2012
CTRI/2013/09/003999	2013
CTRI/2013/02/003347	2013
CTRI/2013/05/003640	2013
CTRI/2013/11/004124	2013
CTRI/2013/06/003748	2013
CTRI/2014/05/004622	2014
CTRI/2013/10/004048	2013
CTRI/2014/07/004726	2014
CTRI/2014/01/004317	2014
CTRI/2014/01/004329	2014
CTRI/2014/09/005075	2014
CTRI/2014/09/005033	2014
CTRI/2014/10/005146	2014
CTRI/2014/09/005065	2014
CTRI/2014/11/005208	2014
CTRI/2014/10/005122	2014
CTRI/2014/10/005123	2014
CTRI/2015/12/006402	2015
CTRI/2015/01/005458	2015
CTRI/2015/02/005545	2015
CTRI/2015/03/005609	2015
CTRI/2015/07/006025	2015
CTRI/2015/08/006139	2015
CTRI/2015/07/006007	2015
CTRI/2015/11/006380	2015
CTRI/2016/05/006966	2016
CTRI/2016/05/006917	2016
CTRI/2015/12/006420	2015
CTRI/2016/09/007301	2016
CTRI/2016/06/007031	2016
CTRI/2016/02/006600	2016
CTRI/2016/02/006632	2016
CTRI/2016/08/007183	2016
CTRI/2016/09/007269	2016
CTRI/2016/05/006967	2016
CTRI/2017/03/007985	2017
CTRI/2016/07/007105	2016
CTRI/2017/01/007722	2017
CTRI/2017/03/007979	2017
CTRI/2017/01/007650	2017
CTRI/2017/06/008909	2017
CTRI/2017/08/009474	2017
CTRI/2017/05/008638	2017
CTRI/2017/11/010451	2017
CTRI/2017/09/009748	2017
CTRI/2017/08/009477	2017
CTRI/2017/07/009179	2017
CTRI/2017/11/010561	2017

## Sheet: 14.3a and 14.3b_Indian_Type of study NA_Phase available
Additional file 14.3a. For the redefined Indian set, cases where Type of Study was not available, but Phase of Trial was Phase 1, 1/2, 2, 2/3, 3, 3/4 or 4.					Additional file 14.3b. For the redefined Indian set, cases where Type of Study was not available but Phase of Trial was Phase 1, 1/2, 2, 2/3, 3, 3/4 or 4: Errors over time. (i) The number of redefined Indian trials per year; (ii) their grouping into 3-year time periods; (iii) the number of trials per year with Phase 1, 1/2, 2, 2/3, 3, 3/4 or 4; (iv) their grouping into 3-year time periods; and (v…
CTRI Number	Year of registration	Type of Study	Phase of Trial		Year of registration	Number of Indian trials	3-year grouping of trials	Number of errors	3-year grouping of errors	Percentage of trials with errors
CTRI/2009/091/000492	2009	NA	Phase 1		2007	0	8	0	7	87.5
CTRI/2009/091/000631	2009	NA	Phase 1		2008	0		0
CTRI/2009/091/000637	2009	NA	Phase 1		2009	8		7
CTRI/2009/091/000706	2009	NA	Phase 1		2010	13	58	6	12	20.6897
CTRI/2009/091/000479	2009	NA	Phase 2		2011	17		2
CTRI/2009/091/001000	2009	NA	Phase 2/ Phase 3		2012	28		4
CTRI/2009/091/001055	2009	NA	Phase 2/ Phase 3		2013	28	113	2	7	6.19469
CTRI/2010/091/000115	2010	NA	Phase 1		2014	40		0
CTRI/2010/091/001470	2010	NA	Phase 1		2015	45		5
CTRI/2010/091/001344	2010	NA	Phase 2		2016	34	82	4	11	13.4146
CTRI/2010/091/003008	2010	NA	Phase 3		2017	35		5
CTRI/2010/091/002925	2010	NA	Phase 4		2018	13	261	2	37
CTRI/2010/091/000235	2010	NA	Phase 3/ Phase 4		Total	261	261	37	37
CTRI/2011/11/002171	2011	NA	Phase 3
CTRI/2011/05/001709	2011	NA	Phase 4
CTRI/2012/01/002326	2012	NA	Phase 1
CTRI/2012/08/002903	2012	NA	Phase 1
CTRI/2012/03/002501	2012	NA	Phase 3
CTRI/2012/11/003106	2012	NA	Phase 1/ Phase 2
CTRI/2013/07/003811	2013	NA	Phase 1
CTRI/2013/08/003878	2013	NA	Phase 1/ Phase 2
CTRI/2015/10/006271	2015	NA	Phase 1
CTRI/2015/09/006176	2015	NA	Phase 1
CTRI/2015/08/006138	2015	NA	Phase 1
CTRI/2015/06/005934	2015	NA	Phase 4
CTRI/2015/07/005993	2015	NA	Phase 4
CTRI/2016/02/006645	2016	NA	Phase 1
CTRI/2016/03/006727	2016	NA	Phase 1
CTRI/2016/07/007117	2016	NA	Phase 1
CTRI/2016/02/006604	2016	NA	Phase 4
CTRI/2017/06/008865	2017	NA	Phase 1
CTRI/2017/08/009251	2017	NA	Phase 1
CTRI/2017/08/009514	2017	NA	Phase 1
CTRI/2017/08/009515	2017	NA	Phase 1
CTRI/2017/08/009520	2017	NA	Phase 1
CTRI/2018/01/011386	2018	NA	Phase 1
CTRI/2018/01/011428	2018	NA	Phase 1

## Sheet: 14.3c_Multinational_Type of study NA _Phase available
Additional file 14.3c. For the Multinational set, cases where Type of Trial was not available, but Phase of Trial was Phase 1 or 3*
CTRI Number	Year of registration	Type of Study	Phase of Trial
CTRI/2017/09/009884	2017	NA	Phase 1
CTRI Number	Year of registration	Type of Study	Phase of Trial
CTRI/2010/091/001233	2010	NA	Phase 3
CTRI/2012/03/002494	2012	NA	Phase 3
* There were no records with other Phases.

## Sheet: 14.4a and 14.4b_Indian_Primary sponsor name NIL
Additional file 14.4a. For the Indian set, cases where no primary sponsor was listed					Additional file 14.4b. The error of primary sponsor being nil, in Indian drug trials, over time. (i) The number of interventional, Indian trials per year; (ii) their grouping into 3-year time periods; (iii) the number of trials per year with no sponsor name; (iv) their grouping into 3-year time periods; and (v) the percentage of trials with errors, in a 3-year time period.
CTRI Number	Year of registration	Type of Study	Primary sponsor name		Year of registration	Number of Indian trials	3-year grouping of trials	Number of errors	3-year grouping of errors	Percentage of trials with errors
CTRI/2009/091/000370	2009	Drug	NIL		2007	0	68	0	1	1.47059
CTRI/2010/091/001102	2010	Drug	Nil		2008	7		0
CTRI/2011/06/001794	2011	Drug	NIL		2009	61		1
CTRI/2011/06/001803	2011	Drug	NIL		2010	81	411	1	11	2.6764
CTRI/2011/07/001924	2011	Drug	NIL		2011	159		6
CTRI/2011/07/001860	2011	Drug	Nil		2012	171		4
CTRI/2011/06/001795	2011	Drug	Nil		2013	181	497	3	9	1.81087
CTRI/2011/11/002105	2011	Drug	nil		2014	150		3
CTRI/2012/04/002594	2012	Drug	NIL		2015	166		3
CTRI/2012/03/002517	2012	Drug	NIL		2016	163	679	1	7	1.03093
CTRI/2012/07/002806	2012	Drug	NIL		2017	392		5
CTRI/2012/11/003122	2012	Drug	NIL		2018	124	1655	1	28
CTRI/2013/01/003310	2013	Drug	NIL		Total	1655	1655	28	28
CTRI/2013/06/003741	2013	Drug	nil
CTRI/2013/06/003787	2013	Drug	nil
CTRI/2014/02/004440	2014	Drug	NIL
CTRI/2014/08/004866	2014	Drug	NIL
CTRI/2014/07/004781	2014	Drug	Nil
CTRI/2015/01/005413	2015	Drug	Nil
CTRI/2015/09/006223	2015	Drug	Nil
CTRI/2015/01/005424	2015	Drug	nil
CTRI/2016/12/007570	2016	Drug	nil
CTRI/2017/08/009494	2017	Drug	NIL
CTRI/2017/09/009859	2017	Drug	NIL
CTRI/2017/08/009213	2017	Drug	Nil
CTRI/2017/10/010011	2017	Drug	Nil
CTRI/2017/07/009028	2017	Drug	Nil
CTRI/2018/01/011277	2018	Drug	NIL

## Sheet: 14.5a and 14.5b_Indian_State of trial site missing
Additional file 14.5a. For the Indian set, cases where the state in which the trial took place was not listed				Additional file 14.5b. The errors of missing state names in Indian trials, over time. (i) The total number states (including repeats) hosting Indian trials per year; (ii) their grouping into 3-year time periods; (iii) the number of trials per year where state names were absent; (iv) their grouping into 3-year time periods; and (v) the percentage of trials with errors, in 3-year time periods.
CTRI Number	Year of registration	Site State Name		Year of registration	Number of Indian trials	3-year grouping of trials	Number of errors	3-year grouping of errors	Percentage of trials with errors
CTRI/2008/091/000095	2008	NULL		2007	0	410	0	24	5.85366
CTRI/2008/091/000276	2008	NULL		2008	38		3
CTRI/2008/091/000295	2008	NULL		2009	372		21
CTRI/2009/091/000179	2009	NULL		2010	486	1730	32	37	2.13873
CTRI/2009/091/000262	2009	NULL		2011	672		5
CTRI/2009/091/000533	2009	NULL		2012	572		0
CTRI/2009/091/000683	2009	NULL		2013	662	2177	5	5	0.229674
CTRI/2009/091/000739	2009	NULL		2014	664		0
CTRI/2009/091/000848	2009	NULL		2015	851		0
CTRI/2009/091/000913	2009	NULL		2016	550	1925	0	1	0.0519481
CTRI/2009/091/000995	2009	NULL		2017	1130		1
CTRI/2009/091/000995	2009	NULL		2018	245	6242	0
CTRI/2009/091/000995	2009	NULL		Total	6242	6242	67
CTRI/2009/091/000995	2009	NULL
CTRI/2009/091/000995	2009	NULL
CTRI/2009/091/000995	2009	NULL
CTRI/2009/091/001004	2009	NULL
CTRI/2009/091/001004	2009	NULL
CTRI/2009/091/001004	2009	NULL
CTRI/2009/091/001004	2009	NULL
CTRI/2009/091/001004	2009	NULL
CTRI/2009/091/001020	2009	NULL
CTRI/2009/091/001048	2009	NULL
CTRI/2009/091/001048	2009	NULL
CTRI/2010/091/000076	2010	NULL
CTRI/2010/091/000087	2010	NULL
CTRI/2010/091/000087	2010	NULL
CTRI/2010/091/000149	2010	NULL
CTRI/2010/091/000169	2010	NULL
CTRI/2010/091/000237	2010	NULL
CTRI/2010/091/000237	2010	NULL
CTRI/2010/091/000245	2010	NULL
CTRI/2010/091/000431	2010	NULL
CTRI/2010/091/000519	2010	NULL
CTRI/2010/091/000519	2010	NULL
CTRI/2010/091/000523	2010	NULL
CTRI/2010/091/000523	2010	NULL
CTRI/2010/091/001116	2010	NULL
CTRI/2010/091/001116	2010	NULL
CTRI/2010/091/001116	2010	NULL
CTRI/2010/091/001116	2010	NULL
CTRI/2010/091/006138	2010	NULL
CTRI/2010/091/006138	2010	NULL
CTRI/2010/091/001268	2010	NULL
CTRI/2010/091/001273	2010	NULL
CTRI/2010/091/001294	2010	NULL
CTRI/2010/091/001449	2010	NULL
CTRI/2010/091/002974	2010	NULL
CTRI/2010/091/002976	2010	NULL
CTRI/2010/091/003010	2010	NULL
CTRI/2010/091/006110	2010	NULL
CTRI/2010/091/006110	2010	NULL
CTRI/2010/091/006110	2010	NULL
CTRI/2010/091/006110	2010	NULL
CTRI/2010/091/006110	2010	NULL
CTRI/2010/091/006116	2010	NULL
CTRI/2011/12/002313	2011	NULL
CTRI/2011/091/000028	2011	NULL
CTRI/2011/091/000028	2011	NULL
CTRI/2011/091/000028	2011	NULL
CTRI/2011/091/000249	2011	NULL
CTRI/2013/01/003331	2013	NULL
CTRI/2013/01/003320	2013	NULL
CTRI/2013/02/003356	2013	NULL
CTRI/2013/02/003355	2013	NULL
CTRI/2013/07/003833	2013	NULL
CTRI/2017/03/008101	2017	NULL

## Sheet: 14.6a and 14.6b_Multinational_State of trial site missing
Additional file 14.6a. For the Multinational set, cases where the state in which the trial took place was not listed.				Additional file 14.6b. The errors of missing state names in Multinational trials, over time. (i) The total number of states (including repeats) hosting Multinational trials per year; (ii) their grouping into 3-year time periods; (iii) the number of trials per year where state names were absent; (iv) their grouping into 3-year time periods; and (v) the percentage of trials with errors, in 3-year t…
CTRI Number	Year of registration	Site State Name		Year of registration	Number of Indian trials	3-year grouping of trials	Number of errors	3-year grouping of errors	Percentage of trials with errors
CTRI/2008/091/000014	2008	NULL		2007	14	881	0	110	12.4858
CTRI/2008/091/000014	2008	NULL		2008	131		40
CTRI/2008/091/000014	2008	NULL		2009	736		70
CTRI/2008/091/000028	2008	NULL		2010	1021	3210	81	105	3.27103
CTRI/2008/091/000035	2008	NULL		2011	1163		17
CTRI/2008/091/000035	2008	NULL		2012	1026		7
CTRI/2008/091/000035	2008	NULL		2013	201	1110	1	14	1.26126
CTRI/2008/091/000035	2008	NULL		2014	512		11
CTRI/2008/091/000036	2008	NULL		2015	397		2
CTRI/2008/091/000036	2008	NULL		2016	346	1482	2	2	0.134953
CTRI/2008/091/000036	2008	NULL		2017	1008		0
CTRI/2008/091/000036	2008	NULL		2018	128	6683	0	231
CTRI/2008/091/000036	2008	NULL		Total	6683	6683	231	231
CTRI/2008/091/000040	2008	NULL
CTRI/2008/091/000040	2008	NULL
CTRI/2008/091/000042	2008	NULL
CTRI/2008/091/000042	2008	NULL
CTRI/2008/091/000042	2008	NULL
CTRI/2008/091/000042	2008	NULL
CTRI/2008/091/000042	2008	NULL
CTRI/2008/091/000071	2008	NULL
CTRI/2008/091/000071	2008	NULL
CTRI/2008/091/000176	2008	NULL
CTRI/2008/091/000176	2008	NULL
CTRI/2008/091/000176	2008	NULL
CTRI/2008/091/000176	2008	NULL
CTRI/2008/091/000176	2008	NULL
CTRI/2008/091/000176	2008	NULL
CTRI/2008/091/000176	2008	NULL
CTRI/2008/091/000176	2008	NULL
CTRI/2008/091/000176	2008	NULL
CTRI/2008/091/000180	2008	NULL
CTRI/2008/091/000180	2008	NULL
CTRI/2008/091/000180	2008	NULL
CTRI/2008/091/000180	2008	NULL
CTRI/2008/091/000180	2008	NULL
CTRI/2008/091/000180	2008	NULL
CTRI/2008/091/000180	2008	NULL
CTRI/2008/091/000180	2008	NULL
CTRI/2008/091/000277	2008	NULL
CTRI/2009/091/000023	2009	NULL
CTRI/2009/091/000026	2009	NULL
CTRI/2009/091/000061	2009	NULL
CTRI/2009/091/000101	2009	NULL
CTRI/2009/091/000101	2009	NULL
CTRI/2009/091/000125	2009	NULL
CTRI/2009/091/000125	2009	NULL
CTRI/2009/091/000125	2009	NULL
CTRI/2009/091/000125	2009	NULL
CTRI/2009/091/000147	2009	NULL
CTRI/2009/091/000187	2009	NULL
CTRI/2009/091/000197	2009	NULL
CTRI/2009/091/000197	2009	NULL
CTRI/2009/091/000216	2009	NULL
CTRI/2009/091/000216	2009	NULL
CTRI/2009/091/000260	2009	NULL
CTRI/2009/091/000260	2009	NULL
CTRI/2009/091/000319	2009	NULL
CTRI/2009/091/000319	2009	NULL
CTRI/2009/091/000319	2009	NULL
CTRI/2009/091/000319	2009	NULL
CTRI/2009/091/000319	2009	NULL
CTRI/2009/091/000319	2009	NULL
CTRI/2009/091/000319	2009	NULL
CTRI/2009/091/000319	2009	NULL
CTRI/2009/091/000320	2009	NULL
CTRI/2009/091/000320	2009	NULL
CTRI/2009/091/000320	2009	NULL
CTRI/2009/091/000320	2009	NULL
CTRI/2009/091/000320	2009	NULL
CTRI/2009/091/000320	2009	NULL
CTRI/2009/091/000335	2009	NULL
CTRI/2009/091/000335	2009	NULL
CTRI/2009/091/000336	2009	NULL
CTRI/2009/091/000395	2009	NULL
CTRI/2009/091/000395	2009	NULL
CTRI/2009/091/000395	2009	NULL
CTRI/2009/091/000395	2009	NULL
CTRI/2009/091/000443	2009	NULL
CTRI/2009/091/000443	2009	NULL
CTRI/2009/091/000459	2009	NULL
CTRI/2009/091/000459	2009	NULL
CTRI/2009/091/000486	2009	NULL
CTRI/2009/091/000486	2009	NULL
CTRI/2009/091/000500	2009	NULL
CTRI/2009/091/000511	2009	NULL
CTRI/2009/091/000550	2009	NULL
CTRI/2009/091/000562	2009	NULL
CTRI/2009/091/000562	2009	NULL
CTRI/2009/091/000562	2009	NULL
CTRI/2009/091/000565	2009	NULL
CTRI/2009/091/000565	2009	NULL
CTRI/2009/091/000942	2009	NULL
CTRI/2009/091/000596	2009	NULL
CTRI/2009/091/000607	2009	NULL
CTRI/2009/091/000607	2009	NULL
CTRI/2009/091/000704	2009	NULL
CTRI/2009/091/000752	2009	NULL
CTRI/2009/091/000807	2009	NULL
CTRI/2009/091/000807	2009	NULL
CTRI/2009/091/000950	2009	NULL
CTRI/2009/091/000950	2009	NULL
CTRI/2009/091/000950	2009	NULL
CTRI/2009/091/000983	2009	NULL
CTRI/2009/091/000983	2009	NULL
CTRI/2009/091/000983	2009	NULL
CTRI/2009/091/001015	2009	NULL
CTRI/2009/091/000203	2009	NULL
CTRI/2009/091/000238	2009	NULL
CTRI/2009/091/000563	2009	NULL
CTRI/2010/091/000078	2010	NULL
CTRI/2010/091/000078	2010	NULL
CTRI/2010/091/000078	2010	NULL
CTRI/2010/091/000098	2010	NULL
CTRI/2010/091/000098	2010	NULL
CTRI/2010/091/000098	2010	NULL
CTRI/2010/091/000140	2010	NULL
CTRI/2010/091/000140	2010	NULL
CTRI/2010/091/000140	2010	NULL
CTRI/2010/091/000140	2010	NULL
CTRI/2010/091/000153	2010	NULL
CTRI/2010/091/000153	2010	NULL
CTRI/2010/091/000153	2010	NULL
CTRI/2010/091/000160	2010	NULL
CTRI/2010/091/000173	2010	NULL
CTRI/2010/091/000173	2010	NULL
CTRI/2010/091/000173	2010	NULL
CTRI/2010/091/000173	2010	NULL
CTRI/2010/091/000173	2010	NULL
CTRI/2010/091/000233	2010	NULL
CTRI/2010/091/000233	2010	NULL
CTRI/2010/091/000233	2010	NULL
CTRI/2010/091/000233	2010	NULL
CTRI/2010/091/000233	2010	NULL
CTRI/2010/091/000233	2010	NULL
CTRI/2010/091/000233	2010	NULL
CTRI/2010/091/000233	2010	NULL
CTRI/2010/091/000233	2010	NULL
CTRI/2010/091/000233	2010	NULL
CTRI/2010/091/000233	2010	NULL
CTRI/2010/091/000233	2010	NULL
CTRI/2010/091/000282	2010	NULL
CTRI/2010/091/000282	2010	NULL
CTRI/2010/091/000353	2010	NULL
CTRI/2010/091/000364	2010	NULL
CTRI/2010/091/000387	2010	NULL
CTRI/2010/091/000410	2010	NULL
CTRI/2010/091/000417	2010	NULL
CTRI/2010/091/000417	2010	NULL
CTRI/2010/091/000441	2010	NULL
CTRI/2010/091/000486	2010	NULL
CTRI/2010/091/000532	2010	NULL
CTRI/2010/091/000532	2010	NULL
CTRI/2010/091/000532	2010	NULL
CTRI/2010/091/000535	2010	NULL
CTRI/2010/091/000665	2010	NULL
CTRI/2010/091/000665	2010	NULL
CTRI/2010/091/001027	2010	NULL
CTRI/2010/091/001027	2010	NULL
CTRI/2010/091/001068	2010	NULL
CTRI/2010/091/001068	2010	NULL
CTRI/2010/091/001068	2010	NULL
CTRI/2010/091/001068	2010	NULL
CTRI/2010/091/001110	2010	NULL
CTRI/2010/091/001257	2010	NULL
CTRI/2010/091/001257	2010	NULL
CTRI/2010/091/001257	2010	NULL
CTRI/2010/091/001257	2010	NULL
CTRI/2010/091/001257	2010	NULL
CTRI/2010/091/001263	2010	NULL
CTRI/2010/091/001276	2010	NULL
CTRI/2010/091/001276	2010	NULL
CTRI/2010/091/001276	2010	NULL
CTRI/2010/091/001319	2010	NULL
CTRI/2010/091/001478	2010	NULL
CTRI/2010/091/001478	2010	NULL
CTRI/2010/091/001478	2010	NULL
CTRI/2010/091/001491	2010	NULL
CTRI/2010/091/001491	2010	NULL
CTRI/2010/091/001491	2010	NULL
CTRI/2010/091/001491	2010	NULL
CTRI/2010/091/002828	2010	NULL
CTRI/2010/091/002828	2010	NULL
CTRI/2010/091/002967	2010	NULL
CTRI/2010/091/002967	2010	NULL
CTRI/2010/091/002977	2010	NULL
CTRI/2010/091/002977	2010	NULL
CTRI/2010/091/002977	2010	NULL
CTRI/2010/091/002997	2010	NULL
CTRI/2010/091/006067	2010	NULL
CTRI/2010/091/006072	2010	NULL
CTRI/2011/08/001941	2011	NULL
CTRI/2011/08/001941	2011	NULL
CTRI/2011/08/001941	2011	NULL
CTRI/2011/08/001941	2011	NULL
CTRI/2011/08/001941	2011	NULL
CTRI/2011/08/001941	2011	NULL
CTRI/2011/08/001941	2011	NULL
CTRI/2011/08/001941	2011	NULL
CTRI/2011/08/001941	2011	NULL
CTRI/2011/08/001941	2011	NULL
CTRI/2011/08/001941	2011	NULL
CTRI/2011/091/000575	2011	NULL
CTRI/2011/07/001861	2011	NULL
CTRI/2011/05/001713	2011	NULL
CTRI/2011/091/000008	2011	NULL
CTRI/2011/091/000008	2011	NULL
CTRI/2011/04/001682	2011	NULL
CTRI/2012/01/002346	2012	NULL
CTRI/2012/01/002346	2012	NULL
CTRI/2012/01/002346	2012	NULL
CTRI/2012/01/002346	2012	NULL
CTRI/2012/09/002953	2012	NULL
CTRI/2012/02/002413	2012	NULL
CTRI/2012/04/002563	2012	NULL
CTRI/2013/02/003343	2013	NULL
CTRI/2014/07/004764	2014	NULL
CTRI/2014/07/004764	2014	NULL
CTRI/2014/07/004764	2014	NULL
CTRI/2014/07/004764	2014	NULL
CTRI/2014/07/004764	2014	NULL
CTRI/2014/07/004764	2014	NULL
CTRI/2014/07/004764	2014	NULL
CTRI/2014/07/004764	2014	NULL
CTRI/2014/07/004764	2014	NULL
CTRI/2014/07/004764	2014	NULL
CTRI/2014/08/004907	2014	NULL
CTRI/2015/12/006461	2015	NULL
CTRI/2015/12/006412	2015	NULL
CTRI/2016/01/006480	2016	NULL
CTRI/2016/01/006480	2016	NULL
