# Supplementary material for: An analysis of deficiencies in the data of interventional drug trials registered with Clinical Trials Registry - India
Source: Trials. 2019 Aug 28;20:535. doi: 10.1186/s13063-019-3592-0 (PMC6712861; doi:10.1186/s13063-019-3592-0)
Supplement: Supplementary file 5 — Expanded methods, used to generate the data in the following sections. Sections 7–16 provide details on (7) The 1331 categories of Type of Study in 12,673 trials, year-wise from 2007–2018; (8) Determining the truly foreign trials; (9) Determining the unambiguously Indian trials, and error rates over time; (10) Determining the unambiguously Multinational trials, and error rates over time; (11) Identifying the actual trials in the categories Foreign, Indian and Multinational: A summary. (12) 55 Interventional Indian cases with Phase listed as PMS, and error rates over time; (13) For the redefined Indian and Multinational sets (i) cases of confusion between PMS and Phase 4 trials; (ii) cases where Type of Trial is BA/BE but Phase is 1–4; and (iii) Sites of study: Incorrect listing of cities. Error rates over time for some of these; (14) Missing data in terms of (i) Name of the PI was missing; (ii) for the redefined Indian set, and the Multinational set, cases where Type of Study was not available, but Phase of Trial was Phase 1, 1/2, 2, 2/3, 3, 3/4 or 4; (iii) Name of Primary Sponsor was missing; and (iv) the state hosting a trial was not listed. Error rates over time for some of these; (15) Examples of types of variations in PIs’ names; and examples, or the entire listing, of problems with ethics committees; and (16) A brief on the 47 trials conducted at the Malpani Multispeciality Hospital, Jaipur, Rajasthan. (ZIP 596 kb) [file 13063_2019_3592_MOESM5_ESM.zip › Additional file 15R1.xls]

## Sheet: Table of contents
	Sheet name		Figure number and legend
1	15.1_Variations in PIs’ names		Additional file 15.1. Examples of types of variations in PIs’ names
2	15.2_ECs with uninformative names		Additional file 15.2. Examples of ethics committees with uninformative names
	15.3_EC-trial site linkage unclear		Additional file 15.3. Examples of trials where the link of an ethics committee to a trial site cannot be determined
	15.4a and 15.4b_Indian_# of Ecs exceed # of sites		Additional file 15.4a. For the Indian set, all the trials with more ethics committees than trial sites
			Additional file 15.4b. For the Indian trials, the errors of too many ethics committees, over time. (i) The total number of ECs (including repeats) in the Indian set per year; (ii) their grouping into 3-year time periods; (iii) the number of trials per year with more ECs than trial sites; (iv) their grouping into 3-year time periods; and (v) the percentage of trials with errors, in 3-year time per…
	15.5a and 15.5b_Multinational_# of ECs exceed # of sites		Additional file 15.5a. For the Multinational set, all the trials with more ethics committees than trial sites
			Additional file 15.5b. For the Multinational trials, the errors of too many ethics committees, over time. (i) The total number of ECs (including repeats) in the Multinational set per year; (ii) their grouping into 3-year time periods; (iii) the number of trials per year with more ECs than trial sites; (iv) their grouping into 3-year time periods; and (v) the percentage of trials with errors, in 3…
	15.6_Foreign ECs		Additional file 15.6. For the Multinational trials, the two cases where foreign ethics committes were listed along with Indian ones

## Sheet: 15.1_Variations in PIs' names
Additional file 15.1. Examples of types of variations in PIs’ names
(i)	the presence or absence of the middle name (example Dr Aaaaa Bbbbb Ccccc and Dr Aaaaa Ccccc, in CTRI/2018/02/011714 and CTRI/2010/091/001386, respectively)
(ii)	parts of the name abbreviated (Dr Aaaaaaaa B Cccc and Dr A B Cccc; CTRI/2010/091/000237 and CTRI/2010/091/000107)
(iii)	spelling mistakes (Dr Aaaaaa Bbbbbbb Cccccc and Dr Aaaaaa BbbbbbbbbCccccc; CTRI/2011/08/001943 and CTRI/2011/04/001674)
(iv)	different ordering of parts of the name (DrAaaaaaaaaB and Dr B Aaaaaaaaa; CTRI/2009/091/000625 and CTRI/2014/12/005320)
(v)	different spacings in the name (Aaaaaa B C and Aaaaaa BC; CTRI/2018/02/011900 and CTRI/2018/02/011926)
(vi)	variable use of capitals (Dr Aaaaaa Bbbbbbb and Dr AAAAAA BBBBBBB; CTRI/2015/09/006204 and CTRI/2016/01/006474)
(vii)	extraneous information with the name (Aaaa Bbbbbb and Aaaa Bbbbbb MD; CTRI/2012/04/002615 and CTRI/2011/03/001651)

## Sheet: 15.2_ECs with uninformative names
Additional file 15.2. Examples of ethics committees with uninformative names
CTRI Number	Ethics Committee Name
CTRI/2014/07/004764	Institutional Ethics Comittee
CTRI/2014/07/004764	Institutional Ethics Committee
CTRI/2014/07/004764	Institutional Ethics Committee ICH
CTRI/2014/03/004444	Institutional Review Board
CTRI/2014/06/004669	Institutional Ethics Committee
CTRI/2014/06/004669	Institutional Ethics Committee
CTRI/2015/06/005914	HCG Multispecialty Ethics Committee
CTRI/2014/05/004622	Office of the Ethics Committee
CTRI/2015/01/005461	Institutional Review Board,
CTRI/2014/10/005122	Ethics Committee on Clinical Trials
CTRI/2015/05/005794	Institutional Ethics Committee
CTRI/2015/05/005794	Institutional Ethics Committee
CTRI/2015/05/005794	The Ethics Committee
CTRI/2016/06/007016	Institutional Ethics Committee
CTRI/2016/06/007016	Institutional Ethics Committee
CTRI/2016/06/007016	Institutional Ethics Committee
CTRI/2016/06/007016	Integrity Ethics Committee
CTRI/2017/09/009699	Institutional Ethics Committee
CTRI/2017/09/009699	Institutional Ethics Committee
CTRI/2017/09/009699	Institutional Ethics Committee
CTRI/2016/02/006617	Institute Ethics Committee
CTRI/2017/09/009594	Institutional Ethics Committee
CTRI/2017/09/009594	Institutional Ethics Committee
CTRI/2017/09/009594	Institutional Ethics Committee for clinical studies

## Sheet: 15.3_EC-trial site linkage unclear
Additional file 15.3. Examples of trials where the link of an ethics committee to a trial site cannot be determined
CTRI Number	Ethic committee name
CTRI/2014/01/004273	The Chairperson, Institutional Ethics Committee
CTRI/2010/091/000238	Bina Bhatt,Independent Ethics Committee,Ahmedabad
CTRI/2017/06/008843	LifePoint Research Ethics committee
CTRI/2008/091/000001	CLINICOM
CTRI/2008/091/000180	Science For Health
CTRI/2012/02/002431	IEC

## Sheet: 15.4a and 15.4b_Indian_# of ECs exceed # of sites
Additional file 15.4a. For the Indian set, all the trials with more ethics committees than trial sites					Additional file 15.4b. For the Indian trials, the errors of too many ethics committees, over time. (i) The total number of ECs (including repeats) in the Indian set per year; (ii) their grouping into 3-year time periods; (iii) the number of trials per year with more ECs than trial sites; (iv) their grouping into 3-year time periods; and (v) the percentage of trials with errors, in 3-year time per…
CTRI Number	Year of registration	No of ethics committee	No of sites		Year of registration	Number of ECs in the Indian set	3-year grouping of trials	Number of errors	3-year grouping of errors	Percentage of trials with errors
CTRI/2009/091/001004	2009	38	35		2007	0	406	0	1	0.246305
CTRI/2010/091/000200	2010	7	6		2008	38		0
CTRI/2010/091/000238	2010	28	7		2009	368		1
CTRI/2010/091/000519	2010	39	33		2010	504	1677	6	17	1.01371
CTRI/2010/091/001273	2010	4	3		2011	624		4
CTRI/2010/091/002933	2010	7	5		2012	549		7
CTRI/2010/091/003010	2010	26	25		2013	646	2089	0	12	0.574438
CTRI/2011/12/002249	2011	2	1		2014	667		7
CTRI/2011/091/000118	2011	2	1		2015	776		5
CTRI/2011/06/001841	2011	2	1		2016	545	1957	4	21	1.07307
CTRI/2011/11/002129	2011	9	4		2017	1167		16
CTRI/2012/05/002626	2012	5	3		2018	245	6129	1	51
CTRI/2012/03/002498	2012	7	6		Total	6129	6129	51	51
CTRI/2012/01/002361	2012	13	11
CTRI/2012/05/002644	2012	2	1
CTRI/2012/04/002592	2012	9	8
CTRI/2012/08/002878	2012	2	1
CTRI/2012/12/003199	2012	2	1
CTRI/2014/01/004344	2014	2	1
CTRI/2014/01/004273	2014	10	3
CTRI/2014/05/004605	2014	20	19
CTRI/2014/05/004588	2014	2	1
CTRI/2014/11/005202	2014	4	3
CTRI/2014/11/005167	2014	4	1
CTRI/2014/12/005260	2014	19	18
CTRI/2015/07/005961	2015	9	4
CTRI/2015/07/005968	2015	13	12
CTRI/2015/02/005501	2015	2	1
CTRI/2015/05/005807	2015	3	1
CTRI/2015/06/005952	2015	9	8
CTRI/2016/04/006820	2016	3	1
CTRI/2016/05/006925	2016	2	1
CTRI/2016/02/006608	2016	2	1
CTRI/2016/08/007201	2016	2	1
CTRI/2017/02/007798	2017	20	16
CTRI/2017/08/009370	2017	2	1
CTRI/2017/04/008305	2017	18	17
CTRI/2017/08/009508	2017	2	1
CTRI/2017/08/009565	2017	2	1
CTRI/2017/09/009804	2017	17	10
CTRI/2017/10/010004	2017	6	5
CTRI/2017/12/010763	2017	21	18
CTRI/2017/11/010384	2017	6	5
CTRI/2017/12/010891	2017	2	1
CTRI/2017/07/008955	2017	2	1
CTRI/2017/08/009325	2017	2	1
CTRI/2017/05/008534	2017	18	17
CTRI/2017/12/010781	2017	37	10
CTRI/2017/12/011017	2017	11	10
CTRI/2017/12/011000	2017	9	7
CTRI/2018/03/012603	2018	2	1

## Sheet: 15.5a and 15.5b_Multinational_# of ECs exceed # of sites
Additional file 15.5a. For the Multinational set, all the trials with more ethics committees than trial sites					Additional file 15.5b. For the Multinational trials, the errors of too many ethics committees, over time. (i) The total number of ECs (including repeats) in the Multinational set per year; (ii) their grouping into 3-year time periods; (iii) the number of trials per year with more ECs than trial sites; (iv) their grouping into 3-year time periods; and (v) the percentage of trials with errors, in 3…
CTRI Number	Year of registration	No of ethics committee	No of sites		Year of registration	Number of ECs in the Multinational set	3-year grouping of trials	Number of errors	3-year grouping of errors	Percentage of trials with errors
CTRI/2009/091/000101	2009	13	5		2007	14	869	0	3	0.345224
CTRI/2009/091/000320	2009	40	39		2008	129		0
CTRI/2009/091/001081	2009	11	10		2009	726		3
CTRI/2010/091/000255	2010	19	16		2010	1037	3172	6	12	0.37831
CTRI/2010/091/000410	2010	55	50		2011	1128		5
CTRI/2010/091/000441	2010	8	6		2012	1007		1
CTRI/2010/091/000665	2010	17	16		2013	200	1102	0	4	0.362976
CTRI/2011/12/002309	2011	16	15		2014	500		1
CTRI/2011/09/002001	2011	4	2		2015	402		3
CTRI/2016/10/007400	2016	7	1		2016	356	1480	6	9	0.608108
CTRI/2017/01/007738	2017	6	5		2017	996		3
CTRI/2017/10/009988	2017	4	1		2018	128	6623	0	28
CTRI/2010/091/001462	2010	20	8		Total	6623	6623	28	28
CTRI/2010/091/001491	2010	14	6
CTRI/2011/06/001814	2011	8	6
CTRI/2011/07/001926	2011	6	5
CTRI/2011/10/002093	2011	9	8
CTRI/2012/08/002873	2012	34	33
CTRI/2014/07/004760	2014	7	6
CTRI/2015/03/005597	2015	44	43
CTRI/2015/05/005794	2015	24	9
CTRI/2016/03/006718	2016	9	8
CTRI/2015/11/006380	2015	3	2
CTRI/2016/09/007301	2016	3	2
CTRI/2016/02/006600	2016	3	1
CTRI/2016/02/006632	2016	3	1
CTRI/2016/11/007469	2016	13	12
CTRI/2017/10/010252	2017	3	2

## Sheet: 15.6_Foreign ECs
Additional file 15.6. For the Multinational trials, the two cases where foreign ethics committes were listed along with Indian ones
1	CTRI/2009/091/000101	(i) Comite National D’Ethique pour la Recherche en Sante, Senegal; (ii) Comite National dEthique et de Recherche (CNER) de Côte dIvoire; (iii) Convite nacional De Bioetica Para A Saude, Mozambique; (iv) DEthique De La FMPOS, Mali; (v) Ecole De sante publique Convite D Ethique DR Congo; (vi) Ethical Review Committee, Chittagong Medical College, Bangladesh; (vii) Ethics Committee of Faculty of Trop…
2	CTRI/2014/07/004764	(i) Comite D Ethique de la FMPOS, Mali; (ii) Comite National Dethique Et De La Recherche Ivory Coast; (iii) Ethics Committee Centre Hospitlier Universtaire University Teaching Hospital Kigali Rwanda; (iv) Ministere de lenseignement Superieur Et De La Recherche Scientifique Mali; (v) Republique Du Senegal Ministere De La Sante Et De La Prevention Direction De la Sante Dakar senegal; (vi) Comite D …
