# Supplementary material for: An analysis of deficiencies in the data of interventional drug trials registered with Clinical Trials Registry - India
Source: Trials. 2019 Aug 28;20:535. doi: 10.1186/s13063-019-3592-0 (PMC6712861; doi:10.1186/s13063-019-3592-0)
Supplement: Supplementary file 5 — Expanded methods, used to generate the data in the following sections. Sections 7–16 provide details on (7) The 1331 categories of Type of Study in 12,673 trials, year-wise from 2007–2018; (8) Determining the truly foreign trials; (9) Determining the unambiguously Indian trials, and error rates over time; (10) Determining the unambiguously Multinational trials, and error rates over time; (11) Identifying the actual trials in the categories Foreign, Indian and Multinational: A summary. (12) 55 Interventional Indian cases with Phase listed as PMS, and error rates over time; (13) For the redefined Indian and Multinational sets (i) cases of confusion between PMS and Phase 4 trials; (ii) cases where Type of Trial is BA/BE but Phase is 1–4; and (iii) Sites of study: Incorrect listing of cities. Error rates over time for some of these; (14) Missing data in terms of (i) Name of the PI was missing; (ii) for the redefined Indian set, and the Multinational set, cases where Type of Study was not available, but Phase of Trial was Phase 1, 1/2, 2, 2/3, 3, 3/4 or 4; (iii) Name of Primary Sponsor was missing; and (iv) the state hosting a trial was not listed. Error rates over time for some of these; (15) Examples of types of variations in PIs’ names; and examples, or the entire listing, of problems with ethics committees; and (16) A brief on the 47 trials conducted at the Malpani Multispeciality Hospital, Jaipur, Rajasthan. (ZIP 596 kb) [file 13063_2019_3592_MOESM5_ESM.zip › Additional file 16R1.xls]

## Sheet: Table of contents
	Sheet name		Figure number and legend
1	S16a_A brief on the 47 trials_Malpani Hospital		Additional file 16a. A brief on the 47 trials conducted at the Malpani Multispeciality Hospital, Jaipur, Rajasthan
2	S16b_List of 47 trials_Malpani Hospital		Additional file 16b. The list of 47 trials conducted at the Malpani Multispeciality Hospital, Jaipur, Rajasthan

## Sheet: S16a_A brief on the 47 trials_Malpani Hospital
Additional file 16a. A brief on the 47 trials conducted at the Malpani Multispeciality Hospital, Jaipur, Rajasthan
In May 2018, there was a controversy regarding some trials conducted at the Malpani Multispeciality Hospital in Jaipur, Rajasthan. This led to an investigation by the Drugs Controller General of India. A news item reported that there were 47 ongoing clinical trials at the Malpani hospital*. Curious to know whether these trials were registered, we checked the ‘Recruitment Status of Trial’ run by ‘…
* Pilla V. DCGI to put clinical trials of Malpani Hospital under scanner. Moneycontrol.com. 2018. https://www.moneycontrol.com/news/business/companies/dcgi-to-put-clinical-trials-of-malpani-hospital-under-scanner-2566391.html. Accessed 9 Feb 2019.

## Sheet: S16b_List of 47 trials_Malpani Hospital
Additional file 16b. The list of 47 trials conducted at the Malpani Multispeciality Hospital, Jaipur, Rajasthan
CTRI Number	Recruitment status of trial global	Recruitment status of trial India	Site	Address	City	State
CTRI/2009/091/000777	Completed		Malpani Multispeciality Hospital	Road No 1, Vishwkarama Industrial Area,Sikar Road-302023	Jaipur	RAJASTHAN
CTRI/2011/07/001867	Open to Recruitment	Open to Recruitment	Malpani Multispeciality Hospital	Road No. 1, Vishwkarama Industrial Area, Sikar Road	Jaipur	RAJASTHAN
CTRI/2011/12/002247	Other (Terminated)	Completed	Malpani Multispeciality Hospital	Dept of Rheumatoid Arthritis, VKI,Sikar Road, Jaipur-302013, Rajasthan	Jaipur	RAJASTHAN
CTRI/2016/10/007345	Not Applicable	Completed	Malpani Hospital	SP-6, Road Number 1, Vishwakarma Industrial Area, Sikar road, Jaipur – 302013.	Jaipur	RAJASTHAN
CTRI/2017/06/008864	Not Applicable	Open to Recruitment	Malpani Hospital	Malpani multispeciality hospital,Directors Office, SP-6, Road no. 1, V.K.I. Area, Sikar Road, Jaipur - 302013	Jaipur	RAJASTHAN
CTRI/2017/08/009291	Not Applicable	Completed	Malpani Multispeciality Hospital	SP-6, Vishwakarma Institutional Area, Road 1 Sikar Road, Jaipur- 302013	Jaipur	RAJASTHAN
CTRI/2017/08/009475	Open to Recruitment	Open to Recruitment	Malpani Multispeciality Hospital	Malpani Multispeciality Hospital,SP-6, Road Number 1,Sikar Road, Jaipur- 302013 , Rajasthan,India	Jaipur	RAJASTHAN
CTRI/2017/09/009708	Open to Recruitment	Open to Recruitment	Malpani Multispeciality Hospital	Malpani Multispeciality Hospital,SP-6, Road Number 1,Sikar Road, Jaipur- 302013 , Rajasthan,India	Jaipur	RAJASTHAN
CTRI/2017/11/010679	Not Applicable	Not Yet Recruiting	Malpani Multispeciality Hospital	Room No. 01, Ground Floor, Dept. of Medicine, Malpani Multispeciality Hospital, SP-6, Road no. 01, V.K.I Area, Sikar Road, Jaipur-302013	Jaipur	RAJASTHAN
CTRI/2018/03/012650	Not Applicable	Not Yet Recruiting	Malpani Multispeciality Hospital	Department of Psychiatry, Room no. SP-6, Road No 1 VKI Area, Sikar Road, Jaipur, 302013, Rajasthan,India	Sikar	RAJASTHAN
CTRI/2018/01/011386	Not Applicable	Not Yet Recruiting	Malpani Multispecialty Hospital	Clinical Research Department, Road No 1, Basement, VKI, Sikar Road, Jaipur – 302013 Rajasthan	Jaipur	RAJASTHAN
CTRI/2011/06/001781	Open to Recruitment	Closed to Recruitment of Participants	Malpani Multispeciality Hospital	VKI,Sikar Road, Jaipur-302013, Rajasthan	Jaipur	RAJASTHAN
CTRI/2012/02/002423	Other (Terminated)	Other (Terminated)	Malpani Multispeciality Hospital	Department of Rheumatology, Road No 1, Vishawakarma Industrial Area	Jaipur	RAJASTHAN
CTRI/2012/12/003205	Completed	Completed	Malpani Multispeciality Hospital	Department of Rheumatology,Road No.1, VKJ Sikar Road, Jaipur, Rajasthan – 332001, India	Jaipur	RAJASTHAN
CTRI/2014/04/004518	Other (Terminated)	Other (Terminated)	Malpani Multispeciality Hospital	Deaprtment of Rheumatology, Malpani Multispeciality Hospital,VKI,Sikar Road, Jaipur	Jaipur	RAJASTHAN
CTRI/2013/06/003754	Not Applicable	Open to Recruitment	Malpani Multispeciality Hospital, Jaipur	Malpani Multispeciality Hospital,SP-06, Road No. 1, VK1 Industrial Area, Sikar Road, Jaipur 302013	Jaipur	RAJASTHAN
CTRI/2014/03/004506	Other (Terminated)	Other (Terminated)	Malpani Multispeciality Hospital	Malpani Multispeciality Hospital, Road no.1, VKI, Sikar Road, Jaipur 302013.	Jaipur	RAJASTHAN
CTRI/2013/10/004040	Not Applicable	Completed	Malpani Multispeciality hospital	Malpani Multispeciality hospital, Road No-1, V K I, Jaipur-32013	Jaipur	RAJASTHAN
CTRI/2014/02/004417	Not Applicable	Completed	Malpani Multispeciality Hospital	SP-6, Road no-1, V.K.I Area, Sikar Road-302013	Jaipur	RAJASTHAN
CTRI/2014/03/004474	Not Applicable	Closed to Recruitment of Participants	Malpani Multispeciality Hospital	Malpani Multispeciality Hospital, Department of Orthopaedics,Clinical Research Division, Basement Clinical Research Facility, SP-6, Road No-1, V.K.l Area, Sikar Road, Jaipur-302013	Jaipur	RAJASTHAN
CTRI/2014/04/004522	Not Applicable	Completed	Malpani Multispecialty Hospital	Department of Orthopedics, Malpani Multispecialty Hospital, SP 6, Road No. 1, VKI Area, Sikar Road, Jaipur-302013, Rajasthan	Jaipur	RAJASTHAN
CTRI/2014/08/004827	Not Applicable	Completed	Malpani Multispecialty Hospital	Basement Floor, Department of Clinical Research, S P -6, Road No. 1, VKI Area, Sikar Road, Jaipur -302013	Jaipur	RAJASTHAN
CTRI/2016/02/006642	Not Applicable	Not Yet Recruiting	Malpani Multispecialty Hospital	SP-6, Road No 1, VKI Area, Sikar Road, Jaipur-302013, Rajasthan	Jaipur	RAJASTHAN
CTRI/2015/05/005805	Open to Recruitment	Not Yet Recruiting	Malpani Multispeaciality Hospital	Rheumatology Department,SP-6, Road No -1, VKI Area, Sikar road	Jaipur	RAJASTHAN
CTRI/2015/10/006236	Not Applicable	Open to Recruitment	Malpani Multispecialty Hospital	Malpani Multispecialty Hospital, SP-6, Road No. 1, VKI Area, Sikar Road, Jaipur-302013, Rajasthan, India	Jaipur	RAJASTHAN
CTRI/2015/09/006203	Not Applicable	Open to Recruitment	Malpani Multispeciality Hospital	Malpani Multispeciality Hospital, SP-6, Road No-1, VK1 Area, Sikar Road, Jaipur-302013, Rajasthan, India	Jaipur	RAJASTHAN
CTRI/2015/05/005737	Not Applicable	Completed	Malpani Multi Speciality Hospital	orthopedic OPD,SP-6, Road No. 1, V.K.I. Are, Sikar road, Jaipur-302013	Jaipur	RAJASTHAN
CTRI/2015/05/005820	Not Applicable	Completed	Malpani Multispeciality Hospital	Department of Psychiatry, Malpani Multispeciality HospitalSP-6, Vishwakarma Institutional Area, Road-1, Sikar Road, Jaipur- 302013, Rajasthan"	Jaipur	RAJASTHAN
CTRI/2015/08/006109	Not Applicable	Open to Recruitment	Malpani Multispeciality Hospital	SP-06, Road No. 1, VKI Area, Sikar Road, Jaipur 302013	Jaipur	RAJASTHAN
CTRI/2017/03/008104	Not Applicable	Closed to Recruitment of Participants	Malpani Multispeciality Hospital	Malpani Multispeciality Hospital, Department of Psychiatry,SP-6, Vishwakarma Institutional Area, Road-1, Sikar Road, Jaipur- 302013, Rajasthan	Jaipur	RAJASTHAN
CTRI/2015/10/006244	Not Applicable	Closed to Recruitment of Participants	Malpani Multispeciality Hospital	Department of Medicine, Ground floor,Malpani Multispeciality Hospital, SP-6, Road No-1, VK-1 Area, Sinkar Road, Jaipur-302013, Rajasthan,India	Jaipur	RAJASTHAN
CTRI/2015/09/006149	Not Applicable	Completed	Malpani Multispecialty Hospital	Malpani Multispeciality Hospital,SP-6, Road no. 1,Vishwakarma Institutional Area,Sikar Road, Jaipur- 302013	Jaipur	RAJASTHAN
CTRI/2016/01/006508	Not Applicable	Closed to Recruitment of Participants	Malpani Multispeciality Hospital	SP-6 Road No 1 VKI Area Sikar Road 302013	Jaipur	RAJASTHAN
CTRI/2016/02/006625	Not Applicable	Closed to Recruitment of Participants	Malpani Multispeciality Hospital	Malpani Multispeciality Hospital, SP-6, Road no-1, V.K I Area, Sikar Road, Jaipur-302013, Rajasthan, India	Jaipur	RAJASTHAN
CTRI/2016/06/007059	Open to Recruitment	Open to Recruitment	Malpani Multispeciality Hospital	Clinical Research Department, Basement, SP-6, Road No-1, V.K.I. Area, Sikar Road, Jaipur-302013	Jaipur	RAJASTHAN
CTRI/2016/02/006674	Not Applicable	Open to Recruitment	Malpani Multispeciality hospital	Malpani multispecility hospital, SP.G.road, mo-1, VK 1 area, sikar road ,jaipur, Rajasthan	Jaipur	RAJASTHAN
CTRI/2016/04/006821	Not Applicable	Open to Recruitment	Malpani Mulitspeciality Hospital	SP-6, Road No.-1, Vishawakarma Industrial Area, Sikar Road, Jaipur-302013, Rajasthan.	Jaipur	RAJASTHAN
CTRI/2016/06/007062	Open to Recruitment	Open to Recruitment	Malpani Multispeciality Hospital	Clinical Research Department, VKI, Sikar Road, Jaipur -302013.	Jaipur	RAJASTHAN
CTRI/2016/07/007083	Not Applicable	Completed	Malpani Multi Specialty Hospital	Psychiatry Clinical Research Department, SP-6, Road No. 1, VKI Area, Sikar Road, Pin Code-302013, India	Jaipur	RAJASTHAN
CTRI/2016/12/007565	Not Applicable	Open to Recruitment	Malpani Multi speciality Hospital	SP-6, Road No. 1, VKI Area, Sikar Raod, Jaipur-302013, Rajasthan, India.	Jaipur	RAJASTHAN
CTRI/2017/02/007884	Not Applicable	Closed to Recruitment of Participants	Malpani Multispeciality Hospital	Sp 6 Road no 1 VKI area Sikar Road Jaipur 302013 Rajasthan India	Jaipur	RAJASTHAN
CTRI/2016/12/007557	Open to Recruitment	Open to Recruitment	Malpani Multispecialty Hospital	Malpani Multispecialty Hospital,Department of Medical Oncology 1st floor SP-6, Road No 1, VKI Area, Sikar Road, Jaipur-302013, Rajasthan, India	Jaipur	RAJASTHAN
CTRI/2017/03/007996	Other (Terminated)	Other (Terminated)	Malpani Multispeciality Hospital	Department of general Medicine, SP-6, Road no-1, V.K.I Area, Sikar Road, Jaipur-302013, Rajasthan, India	Jaipur	RAJASTHAN
CTRI/2017/09/009748	Open to Recruitment	Open to Recruitment	Malpani Multispeciality Hospital	Malpani Multispeciality Hospital,SP-6, Road Number 1,Sikar Road, Jaipur- 302013 , Rajasthan,India	Jaipur	RAJASTHAN
CTRI/2017/08/009477	Open to Recruitment	Open to Recruitment	Malpani Multispeciality Hospital	Malpani Multispeciality Hospital,SP-6, Road Number 1,Sikar Road, Jaipur- 302013 , Rajasthan,India	Jaipur	RAJASTHAN
CTRI/2018/01/011109	Not Applicable	Not Yet Recruiting	Malpani Multispeciality Hospital	Ground Floor OPD, Department of Orthopedics, SP-6, Road no-1, Jaipur-302013	Jaipur	RAJASTHAN
CTRI/2018/01/011521	Not Applicable	Open to Recruitment	Malpani Multispeciality Hospital	SP 6 Road No. 01 V.K.I. Area Sikar Road 302013 India.	Jaipur	RAJASTHAN
