# Supplementary material for: An analysis of deficiencies in the data of interventional drug trials registered with Clinical Trials Registry - India
Source: Trials. 2019 Aug 28;20:535. doi: 10.1186/s13063-019-3592-0 (PMC6712861; doi:10.1186/s13063-019-3592-0)
Supplement: Supplementary file 5 — Expanded methods, used to generate the data in the following sections. Sections 7–16 provide details on (7) The 1331 categories of Type of Study in 12,673 trials, year-wise from 2007–2018; (8) Determining the truly foreign trials; (9) Determining the unambiguously Indian trials, and error rates over time; (10) Determining the unambiguously Multinational trials, and error rates over time; (11) Identifying the actual trials in the categories Foreign, Indian and Multinational: A summary. (12) 55 Interventional Indian cases with Phase listed as PMS, and error rates over time; (13) For the redefined Indian and Multinational sets (i) cases of confusion between PMS and Phase 4 trials; (ii) cases where Type of Trial is BA/BE but Phase is 1–4; and (iii) Sites of study: Incorrect listing of cities. Error rates over time for some of these; (14) Missing data in terms of (i) Name of the PI was missing; (ii) for the redefined Indian set, and the Multinational set, cases where Type of Study was not available, but Phase of Trial was Phase 1, 1/2, 2, 2/3, 3, 3/4 or 4; (iii) Name of Primary Sponsor was missing; and (iv) the state hosting a trial was not listed. Error rates over time for some of these; (15) Examples of types of variations in PIs’ names; and examples, or the entire listing, of problems with ethics committees; and (16) A brief on the 47 trials conducted at the Malpani Multispeciality Hospital, Jaipur, Rajasthan. (ZIP 596 kb) [file 13063_2019_3592_MOESM5_ESM.zip › Additional file 7R1.xls]

## Sheet: Table of Contents
	Sheet name		Figure number and legend
1	1331 categories of Type of Study		Additional file 7.1. The 1331 categories of Type of Study in 12,673 trials
2	Number of categories per year		Additional file 7.2. The number of categories of Type of Study, per year. (i) The number of categories of Type of Study per year; (ii) their percentage, as a fraction of the total, per year; (iii) the grouping of the percentages, into 3-year time intervals.
3–15	Sheets ‘2007’ – ‘2018’		Additional file 7.3a-3l. The categories of Type of Study in the records of each year from 2007 to 2018, inclusive, and their frequency

## Sheet: S7.1_1331 categories of Type of Study
Additional file 7.1. The 1331 categories of Type of Study in 12,673 trials
Type of Study	Count
Drug	2732
NA	884
Surgical/Anesthesia	850
Ayurveda	737
Cross Sectional Study	684
DrugSurgical/Anesthesia	399
Follow Up Study	365
DrugAyurveda	341
Cohort Study	332
Medical Device	304
Dentistry	294
Physiotherapy (Not Including YOGA)	265
Biological	239
Nutraceutical	229
Case Control Study	218
Vaccine	210
Process of Care Changes	160
Behavioral	138
Yoga & Naturopathy	126
Homeopathy	94
Siddha	89
Unani	86
Medical DeviceSurgical/Anesthesia	75
Probiotic	67
Preventive	64
DrugSiddha	59
DrugPreventive	58
Diagnostic	56
DrugBiological	53
Radiation Therapy	50
DrugUnani	40
Stem Cell Therapy	39
DrugDentistry	38
DrugAyurvedaPreventive	32
Other (Specify)[Cosmetic]	29
Other (Specify)	26
Surgical/AnesthesiaDentistry	26
VaccineBiologicalPreventive	24
Other (Specify)[Skin Sensitivity Test]	23
DrugRadiation Therapy	21
PreventiveBehavioral	21
PreventiveDentistry	21
DrugMedical Device	20
Other (Specify)[Cosmetics]	20
DrugSurgical/AnesthesiaPreventive	19
DrugAyurvedaDiagnostic	18
Observational	18
Process of Care ChangesBehavioral	18
Prospective	15
VaccinePreventive	15
Retrospective	14
Screening	14
AyurvedaDentistry	13
DrugDiagnostic	13
Prospective observational study	13
observational	13
Other (Specify)[Medical Device]	12
BiologicalPreventive	11
Other (Specify)[cosmetics]	11
Survey	11
Medical DeviceDiagnostic	10
AyurvedaSurgical/Anesthesia	9
BiologicalDentistry	9
Descriptive	9
DrugHomeopathy	9
DrugProcess of Care Changes	9
Prospective Observational Study	9
retrospective	9
AyurvedaNutraceutical	8
AyurvedaPreventive	8
DrugNutraceutical	8
DrugSurgical/AnesthesiaDentistry	8
Other (Specify)[Skin Sensitivity]	8
Registry	8
Surgical/AnesthesiaDiagnostic	8
Yoga & NaturopathyBehavioral	8
prospective	8
prospective observational study	8
Medical DeviceScreening	7
Other (Specify)[Herbal Cosmeceutical]	7
Other (Specify)[Occupational Therapy]	7
Other (Specify)[skin sensitivity]	7
Prospective Observational	7
Surgical/AnesthesiaPreventive	7
BiologicalSurgical/Anesthesia	6
Disease Registry	6
DrugAyurvedaSurgical/Anesthesia	6
DrugBehavioral	6
DrugSiddhaScreening	6
Epidemiological	6
Medical DevicePhysiotherapy (Not Including YOGA)	6
PROSPECTIVE	6
PreventiveProcess of Care Changes	6
ProbioticPreventive	6
Qualitative	6
retrospective study	6
DrugAyurvedaDentistry	5
DrugAyurvedaOther (Specify)[Therapeutic]	5
DrugAyurvedaProcess of Care Changes	5
DrugMedical DeviceAyurveda	5
DrugMedical DeviceSurgical/Anesthesia	5
DrugPreventiveDentistry	5
Medical DevicePreventive	5
Other (Specify)[COSMETICS]	5
Other (Specify)[Cosmaceutical]	5
Other (Specify)[Cosmeceutical]	5
Other (Specify)[Cosmoceutical]	5
Other (Specify)[Skin sensitisation study]	5
Other (Specify)[Skin sensitivity]	5
Other (Specify)[cosmetic clinical trail]	5
Pilot study	5
ProbioticDentistry	5
ProbioticNutraceutical	5
Qualitative study	5
ScreeningBehavioral	5
prospective study	5
AyurvedaPreventiveDentistry	4
DrugAyurvedaOther (Specify)[Panchakarma Procedures]	4
DrugAyurvedaPreventiveDentistry	4
DrugOther (Specify)	4
DrugScreening	4
DrugSiddhaDiagnostic	4
DrugSurgical/AnesthesiaRadiation Therapy	4
DrugVaccine	4
Medical DeviceDentistry	4
Other (Specify)[Patch test]	4
Other (Specify)[Patch testing for safety]	4
Prospective observational	4
RETROSPECTIVE STUDY	4
Retrospective study	4
comparative	4
prospective observational	4
survey	4
Analytical	3
BiologicalSurgical/AnesthesiaDentistry	3
DESCRIPTIVE	3
Data Collection	3
DiagnosticPreventive	3
DiagnosticScreening	3
DrugAyurvedaScreening	3
DrugBiologicalOther (Specify)[Recombinant]	3
DrugProbiotic	3
Epidemiology	3
Exploratory	3
Medical DevicePreventiveBehavioral	3
Medical DeviceProcess of Care Changes	3
Observational PMS	3
Other (Specify)[Educational intervention]	3
Other (Specify)[Herbal]	3
Other (Specify)[Nutritional]	3
Other (Specify)[PIPT]	3
Other (Specify)[Skin Sensitivity Patch Test]	3
Other (Specify)[Skin Sensitivity test]	3
Other (Specify)[cosmeceutical]	3
Other (Specify)[cosmoceutical]	3
PROSPECTIVE STUDY	3
Physiotherapy (Not Including YOGA)Behavioral	3
Post Operative Study	3
PreventiveDentistryBehavioral	3
PreventiveProcess of Care ChangesBehavioral	3
PreventiveScreeningBehavioral	3
PreventiveScreeningDentistryBehavioral	3
PreventiveScreeningProcess of Care Changes	3
Prospective Study	3
Surgical/AnesthesiaPreventiveDentistry	3
Surgical/AnesthesiaPreventiveProcess of Care Changes	3
Surgical/AnesthesiaScreening	3
VaccineMedical Device	3
Yoga & NaturopathyPhysiotherapy (Not Including YOGA)	3
descriptive	3
descriptive study	3
AyurvedaOther (Specify)[Panchkarma procedure]	2
Basic Research, Technology Development.	2
BehavioralNutraceutical	2
BehavioralOther (Specify)[Psychological]	2
BiologicalMedical Device	2
Case study	2
Comparative	2
DentistryBehavioral	2
Descriptive Survey Design	2
Descriptive explorative research design	2
Descriptive study	2
Descriptive survey	2
Descriptive survey approach	2
Descriptive survey design	2
DrugAyurvedaDiagnosticPreventive	2
DrugAyurvedaDiagnosticScreening	2
DrugAyurvedaNutraceutical	2
DrugAyurvedaOther (Specify)	2
DrugAyurvedaOther (Specify)[Curative]	2
DrugAyurvedaPreventiveBehavioral	2
DrugAyurvedaPreventiveOther (Specify)[Curative]	2
DrugBiologicalPhysiotherapy (Not Including YOGA)	2
DrugMedical DeviceDentistry	2
DrugOther (Specify)[Cure and prevention of nerve damage in Leprosy]	2
DrugSurgical/AnesthesiaDiagnostic	2
DrugSurgical/AnesthesiaProcess of Care Changes	2
Experimental	2
Feasibility Study	2
Formative Research	2
Medical DeviceOther (Specify)[Contact Lens]	2
Medical DeviceSurgical/AnesthesiaDiagnostic	2
Mixed method	2
Multicentre, open label and observational study	2
Non Interventional Prospective Study	2
Non-interventional prospective observational study	2
Observational Product Registry Study	2
Observational Study	2
Observational study	2
Observational, multi-centre, prospective study	2
Only healthy volunteers	2
Open label study	2
Open study	2
Other (Specify)[Autologous serum]	2
Other (Specify)[Contact Lens]	2
Other (Specify)[Cosmetic Products]	2
Other (Specify)[Cosmetic product]	2
Other (Specify)[Cosmetics Irritancy Test]	2
Other (Specify)[Dietary Supplement]	2
Other (Specify)[Dietary intervention]	2
Other (Specify)[Feeding Regimens]	2
Other (Specify)[Food product]	2
Other (Specify)[Food supplement]	2
Other (Specify)[Food]	2
Other (Specify)[Functional Food]	2
Other (Specify)[Health Service Research]	2
Other (Specify)[Human Patch Test]	2
Other (Specify)[Laser]	2
Other (Specify)[Music therapy]	2
Other (Specify)[Nutrition]	2
Other (Specify)[Primary irritation patch test]	2
Other (Specify)[Psychotherapy ]	2
Other (Specify)[Ready to use therapeutic food]	2
Other (Specify)[Rehabilitation]	2
Other (Specify)[SUPPLIMENTAL]	2
Other (Specify)[Skin Sensitivity Patch Test ]	2
Other (Specify)[Skin Sensitivity Test ]	2
Other (Specify)[TRANSCRANIAL MAGNETIC STIMULATION]	2
Other (Specify)[Vitamin D]	2
Other (Specify)[Yoga]	2
Other (Specify)[cosmetic]	2
Other (Specify)[oral Spray]	2
Other (Specify)[therapeutic]	2
PROSPECTIVE OBSERVATIONAL STUDY	2
PreventiveNutraceutical	2
PreventiveOther (Specify)[Exercise]	2
PreventivePhysiotherapy (Not Including YOGA)	2
ProbioticSurgical/Anesthesia	2
Prospective Observational study	2
Prospective comparative study	2
Prospective observational analytical study	2
Questionnaire based study	2
RETROSPECTIVE	2
Radiation TherapyDentistry	2
Research Study	2
Retrospective Observational Study	2
Retrospective cohort study	2
Retrospective observational study	2
ScreeningDentistry	2
Surgical/AnesthesiaOther (Specify)	2
Surgical/AnesthesiaProcess of Care Changes	2
Surveillance	2
VaccineBiological	2
case series	2
comparative study	2
correlational	2
epidemiological	2
open study	2
pilot	2
0	1
A Prospective Randomised Controlled Study.	1
A Registry Study	1
A descriptive exploratory design	1
A multinational prospective study	1
A prospective, open label, observational study in routine clinical set up	1
ANALYTICAL COMPARATIVE CLINICAL STUDY	1
Academic study	1
Acceptability of food product	1
Accuracy of diagnostic test	1
Analytical Study	1
Analytical study, retrospective and prospective	1
Analytical, Comparative, Clinical study	1
Analytical, open label, single centric study	1
Audit of records	1
AyurvedaBehavioral	1
AyurvedaDentistryOther (Specify)[Herbal mouth wash]	1
AyurvedaDiagnosticPreventive	1
AyurvedaHomeopathy	1
AyurvedaHomeopathyPreventiveDentistry	1
AyurvedaOther (Specify)[Health Enhancing]	1
AyurvedaOther (Specify)[Nebulization]	1
AyurvedaOther (Specify)[Panchakarma Procedure]	1
AyurvedaOther (Specify)[Panchakarma Therapy]	1
AyurvedaOther (Specify)[Panchakarma therapy]	1
AyurvedaOther (Specify)[PhD thesis]	1
AyurvedaOther (Specify)[Standardization Of Takradhara]	1
AyurvedaOther (Specify)[Traditional herbal agent]	1
AyurvedaOther (Specify)[leaf]	1
AyurvedaOther (Specify)[nootropic effect]	1
AyurvedaPreventiveDentistryBehavioralOther (Specify)[herbal WATER EXTRACT]	1
AyurvedaPreventiveNutraceutical	1
AyurvedaPreventiveScreeningBehavioral	1
AyurvedaPreventiveScreeningProcess of Care ChangesBehavioralNutraceutical	1
AyurvedaProcess of Care ChangesNutraceuticalOther (Specify)[Dietary intervention]	1
AyurvedaScreening	1
AyurvedaSurgical/AnesthesiaDentistry	1
AyurvedaYoga & Naturopathy	1
AyurvedaYoga & NaturopathyOther (Specify)[ Integrative Medicine]	1
Basic Reseach	1
Basic Research	1
BehavioralOther (Specify)[COUNSELLING SCHEDULE]	1
BehavioralOther (Specify)[Cognitive retraining and Mind-body exercise (i.e., Qigong and Tai Chi)]	1
BehavioralOther (Specify)[Collaborative care intervention ]	1
BehavioralOther (Specify)[Community engagement]	1
BehavioralOther (Specify)[Counselling - Cognitive behavioural therapy]	1
BehavioralOther (Specify)[Counselling]	1
BehavioralOther (Specify)[Educational intervention to affect the behaviour of the participants]	1
BehavioralOther (Specify)[Family-based intervention in OCD]	1
BehavioralOther (Specify)[Health Education through SMS]	1
BehavioralOther (Specify)[Interventions by community health worker to keep stricter follow up]	1
BehavioralOther (Specify)[Laser Acupuncture]	1
BehavioralOther (Specify)[Lifestyle Modification]	1
BehavioralOther (Specify)[Mental Imagery ]	1
BehavioralOther (Specify)[Multicomponent intervention with educational behavioral lifestyle modification program and pranayama]	1
BehavioralOther (Specify)[Music therapy]	1
BehavioralOther (Specify)[Promotion of homestead food production]	1
BehavioralOther (Specify)[Reflection Diary Writing]	1
BehavioralOther (Specify)[Spiritual music therapy]	1
BehavioralOther (Specify)[Teaching the patients on self care ]	1
BehavioralOther (Specify)[effect of skin to skin contact on breastfeeding with newborn and mother]	1
BehavioralOther (Specify)[exercise]	1
BehavioralOther (Specify)[nurse led multi media program]	1
Biological Correlative study	1
BiologicalAyurveda	1
BiologicalAyurvedaOther (Specify)[Leech Application]	1
BiologicalAyurvedaOther (Specify)[Leech therapy and local herbal face pack application]	1
BiologicalAyurvedaPreventiveDentistry	1
BiologicalNutraceutical	1
BiologicalOther (Specify)[BLOOD TRANSFUSION]	1
BiologicalOther (Specify)[Biological (Amnion), Synthetic Dressing Material (Collagen)]	1
BiologicalOther (Specify)[Rituximab ]	1
BiologicalOther (Specify)[Transcranial Magnetic Brain Stimulation]	1
BiologicalOther (Specify)[recombinant product]	1
BiologicalOther (Specify)[therapeutic]	1
BiologicalPhysiotherapy (Not Including YOGA)	1
BiologicalPreventiveDentistry	1
BiologicalPreventiveNutraceutical	1
BiologicalPreventiveOther (Specify)[expressed breastmilk]	1
BiologicalProcess of Care Changes	1
BiologicalStem Cell Therapy	1
BiologicalStem Cell TherapyDentistry	1
BiologicalYoga & Naturopathy	1
CLINICAL	1
COMAPARATIVE	1
CORRELATIVE STUDY	1
CROSS SECTIONAL	1
Case series	1
Case series study	1
Clinical Registry	1
Cluster Randomized Trail	1
Comminity descriptive survey	1
Comparative Study	1
Comparative approah with descriptive survey design	1
Comparative correlation study	1
Comparative descriptive analysis	1
Comparative study	1
Comparison with positive control group	1
Conducting qualitative survey	1
Corporate Survey	1
Correlation	1
Correlation Study	1
Correlational survey	1
Correlative study	1
Cross-over study design	1
Cross-sectional questionnaire-based Survey	1
Cross-sectional study, Prospective cohort	1
Cross-sectional, Follow-up optional	1
DESCRIPTIVE EXPLORATIVE STUDY	1
DESCRIPTIVE PROSPECTIVE STUDY	1
DESCRIPTIVE STUDY	1
DESCRIPTIVE-CORRELATIVE STUDY	1
DIAGNOSTIC STUDY	1
DentistryBehavioralOther (Specify)[Denture relining ]	1
DentistryNutraceutical	1
DentistryOther (Specify)[ Topical application of povidone Iodine,sodium fluoride and combination of both ]	1
DentistryOther (Specify)[Comprehensive treatment]	1
DentistryOther (Specify)[DIODE LASER (970 nm) IS USED ]	1
DentistryOther (Specify)[Photosensitizer Dye]	1
DentistryOther (Specify)[Scaling Root Planing]	1
DentistryOther (Specify)[topical agents (homeopathic and resin materials are used)]	1
Descriptive observational survey	1
Descriptive Analytical	1
Descriptive analytical prospective study	1
Descriptive comparative study	1
Descriptive exploratory approach	1
Descriptive exploratory design	1
Descriptive obsevational prospective study	1
Descriptive pilot study	1
Descriptive qualitative	1
Descriptive research design	1
Descriptive survey study	1
DiagnosticBehavioral	1
DiagnosticOther (Specify)[Comparison of 2 diagnostic test Ultrasonography & Laryngeal Fibrescopy to detect vocal cord mobility]	1
DiagnosticOther (Specify)[Functional Echocardiography,Cooling]	1
DiagnosticPhysiotherapy (Not Including YOGA)	1
DiagnosticPhysiotherapy (Not Including YOGA)Other (Specify)[evaluating effect of two different techniques of physiotherapy on intracranial pressure]	1
DiagnosticPreventiveBehavioral	1
DiagnosticPreventiveDentistry	1
DiagnosticPreventiveScreening	1
DiagnosticPreventiveScreeningDentistryProcess of Care Changes	1
DiagnosticPreventiveScreeningProcess of Care Changes	1
Dosimetric Analysis	1
Double Blind Crossover Study	1
Drug Utilization Surveillance phase 4	1
DrugAyurvedaBehavioral	1
DrugAyurvedaDentistryNutraceutical	1
DrugAyurvedaDiagnosticOther (Specify)[anuvasana basti therapy priscribed as a management criteria]	1
DrugAyurvedaDiagnosticPreventiveDentistry	1
DrugAyurvedaDiagnosticPreventiveOther (Specify)[Virechana and Parisheka ]	1
DrugAyurvedaDiagnosticPreventiveScreening	1
DrugAyurvedaDiagnosticScreeningBehavioral	1
DrugAyurvedaOther (Specify)[ACNE VULGARIS]	1
DrugAyurvedaOther (Specify)[Adjuvant to Chemotherapy]	1
DrugAyurvedaOther (Specify)[Case study]	1
DrugAyurvedaOther (Specify)[DIABTES MELLITUS]	1
DrugAyurvedaOther (Specify)[Diet Regimen]	1
DrugAyurvedaOther (Specify)[Diet regimen & exercise]	1
DrugAyurvedaOther (Specify)[Exercise, Yoga and Fixed diet regime]	1
DrugAyurvedaOther (Specify)[Fixed Diet Regimen]	1
DrugAyurvedaOther (Specify)[Functional Genomics]	1
DrugAyurvedaOther (Specify)[Interventional- HBKIG Syrup]	1
DrugAyurvedaOther (Specify)[Jatyadi Ghrita and Jatyadi Tail local application ]	1
DrugAyurvedaOther (Specify)[Leech Application and Agni Karma]	1
DrugAyurvedaOther (Specify)[PANCHAKARMA PROCEDURE]	1
DrugAyurvedaOther (Specify)[Panchakarma therapy]	1
DrugAyurvedaOther (Specify)[Pilot Study]	1
DrugAyurvedaOther (Specify)[Same drug in three different seasons in three groups]	1
DrugAyurvedaOther (Specify)[Therapeutic Trial]	1
DrugAyurvedaOther (Specify)[blood letting]	1
DrugAyurvedaOther (Specify)[clincial efficiacy trial]	1
DrugAyurvedaOther (Specify)[internal medication]	1
DrugAyurvedaOther (Specify)[nil]	1
DrugAyurvedaOther (Specify)[role of utkantaka in the induction of labour]	1
DrugAyurvedaOther (Specify)[study of ayurvedic formulation]	1
DrugAyurvedaOther (Specify)[yoga and diet regiment]	1
DrugAyurvedaPhysiotherapy (Not Including YOGA)	1
DrugAyurvedaPreventiveOther (Specify)[palliative and curative]	1
DrugAyurvedaPreventivePhysiotherapy (Not Including YOGA)	1
DrugAyurvedaPreventiveProcess of Care ChangesBehavioral	1
DrugAyurvedaPreventiveScreening	1
DrugAyurvedaPreventiveScreeningBehavioral	1
DrugAyurvedaProcess of Care ChangesOther (Specify)[Panchakarma, Life Style Modifications]	1
DrugAyurvedaRadiation Therapy	1
DrugAyurvedaScreeningOther (Specify)[CURATIVE]	1
DrugAyurvedaSurgical/AnesthesiaOther (Specify)[CURATIVE]	1
DrugAyurvedaSurgical/AnesthesiaOther (Specify)[Palliative and Curative]	1
DrugAyurvedaYoga & Naturopathy	1
DrugAyurvedaYoga & NaturopathyNutraceutical	1
DrugAyurvedaYoga & NaturopathyOther (Specify)[yogic relaxation techniques]	1
DrugBiologicalAyurvedaDentistry	1
DrugBiologicalAyurvedaDiagnosticPreventive	1
DrugBiologicalDentistry	1
DrugBiologicalMedical DeviceSiddhaProcess of Care Changes	1
DrugBiologicalOther (Specify)[Neuropsyhiatric]	1
DrugBiologicalProbioticPreventiveNutraceutical	1
DrugBiologicalSiddhaNutraceutical	1
DrugBiologicalSurgical/AnesthesiaDentistry	1
DrugDentistryOther (Specify)[Non randomized cross over trial]	1
DrugDiagnosticPreventive	1
DrugDiagnosticPreventiveScreening	1
DrugDiagnosticPreventiveScreeningNutraceutical	1
DrugDiagnosticScreening	1
DrugHomeopathyDiagnosticOther (Specify)[INTERVENTIONAL]	1
DrugHomeopathyOther (Specify)[Cognitive Behavior Therapy]	1
DrugHomeopathyPreventive	1
DrugMedical DeviceAyurvedaOther (Specify)[BIOPURIFICATIONAL]	1
DrugMedical DeviceAyurvedaPreventive	1
DrugMedical DeviceAyurvedaSurgical/AnesthesiaProcess of Care Changes	1
DrugMedical DeviceOther (Specify)	1
DrugMedical DevicePhysiotherapy (Not Including YOGA)	1
DrugMedical DevicePreventive	1
DrugMedical DeviceProcess of Care Changes	1
DrugMedical DeviceSurgical/AnesthesiaOther (Specify)[Epidural analgesia after lumbar spine surgery]	1
DrugMedical DeviceSurgical/AnesthesiaPreventive	1
DrugNutraceuticalOther (Specify)[Herbal Drug(OLIVE OIL COCONUT OIL)]	1
DrugOther (Specify)[AUTOLOGOUS PLATELET RICH PLASMA THERAPY]	1
DrugOther (Specify)[Aloe vera]	1
DrugOther (Specify)[Analgesic nerve block]	1
DrugOther (Specify)[Anti-cancer investigative research material]	1
DrugOther (Specify)[Bioequivalence study with clinical end point]	1
DrugOther (Specify)[Cardiovascular]	1
DrugOther (Specify)[Comparative Pharmacokinetic]	1
DrugOther (Specify)[Cosmetic]	1
DrugOther (Specify)[Facial Cosmetics]	1
DrugOther (Specify)[Herbal Drug(Ficus Religiosa,Ficus Benghalensis and Ficus Racemosa)]	1
DrugOther (Specify)[Injectable]	1
DrugOther (Specify)[Intravitreal aflibercept injection.]	1
DrugOther (Specify)[LIFE STYLE MODIFICATIONS]	1
DrugOther (Specify)[NARROW BAND ULTRA VIOLET B ( NBUVB ) PHOTOTHERAPY AND TOPICAL CALCIPOTRIOL OINTMENT ( 0.005% )]	1
DrugOther (Specify)[Narrow band ultraviolet-B therapy]	1
DrugOther (Specify)[Nutrient]	1
DrugOther (Specify)[Pain relief]	1
DrugOther (Specify)[Post Marketing Study]	1
DrugOther (Specify)[Q Switched Nd:Yag laser]	1
DrugOther (Specify)[Real World Evidence]	1
DrugOther (Specify)[Regimen]	1
DrugOther (Specify)[Registry]	1
DrugOther (Specify)[Single Dose Dry Powder Inhaler & Multi-Dose Dry Powder Inhaler]	1
DrugOther (Specify)[Sorafenib 200mg/Matching placebo Tablets ]	1
DrugOther (Specify)[Standard palliative care]	1
DrugOther (Specify)[Therapeutic]	1
DrugOther (Specify)[Therapy]	1
DrugOther (Specify)[Topical combination of antipigmentary products]	1
DrugOther (Specify)[hydroxyapetite nanobead implants]	1
DrugOther (Specify)[malaria treatment]	1
DrugOther (Specify)[non-interventional, prospective observational study ]	1
DrugOther (Specify)[platelet rich plasma]	1
DrugOther (Specify)[premedication]	1
DrugOther (Specify)[speech therapy]	1
DrugOther (Specify)[use of Hydroxyappetite ceramic nanobeads as regularly used antibiotics carrier]	1
DrugPhysiotherapy (Not Including YOGA)	1
DrugPreventiveDentistryNutraceutical	1
DrugPreventiveNutraceutical	1
DrugPreventiveOther (Specify)[Vitamin D supplementation which is routine care in vitamin D deficient patients]	1
DrugPreventiveScreening	1
DrugPreventiveScreeningProcess of Care ChangesBehavioral	1
DrugProbioticDentistry	1
DrugRadiation TherapyOther (Specify)	1
DrugRadiation TherapyPreventiveProcess of Care ChangesOther (Specify)[Mucositis]	1
DrugSiddhaBehavioral	1
DrugSiddhaDentistry	1
DrugSiddhaOther (Specify)[Clinical study on Poly herbal formulation]	1
DrugSiddhaOther (Specify)[External application]	1
DrugSiddhaPreventiveOther (Specify)[Diet and Physical activity]	1
DrugStem Cell Therapy	1
DrugSurgical/AnesthesiaOther (Specify)	1
DrugSurgical/AnesthesiaOther (Specify)[Acupressure]	1
DrugSurgical/AnesthesiaOther (Specify)[Efficacy study]	1
DrugSurgical/AnesthesiaOther (Specify)[Interventional Pain Management]	1
DrugSurgical/AnesthesiaOther (Specify)[pain relief]	1
DrugSurgical/AnesthesiaPreventiveDentistry	1
DrugSurgical/AnesthesiaPreventiveDentistryProcess of Care Changes	1
DrugSurgical/AnesthesiaPreventiveOther (Specify)[Postoperative pain relief]	1
DrugSurgical/AnesthesiaPreventiveProcess of Care Changes	1
DrugSurgical/AnesthesiaRadiation TherapyBehavioral	1
DrugSurgical/AnesthesiaScreening	1
DrugUnaniPhysiotherapy (Not Including YOGA)	1
DrugVaccineDiagnosticOther (Specify)[Interventional radiology]	1
DrugYoga & Naturopathy	1
DrugYoga & NaturopathyPhysiotherapy (Not Including YOGA)	1
DrugYoga & NaturopathyPreventiveOther (Specify)[prescribed diet prescribed physical exercises]	1
EGFR Molecular profiling in SCLC	1
Effect of time of eating on body weight, BP and blood glucose in adults	1
Epidemiological study	1
Epidemiology Study	1
Epidemological	1
Evaluation of HIV distribution in different tissues.	1
Evaluative	1
Evaluatory approach	1
Exploratory Phase IV study	1
Exploratory Pilot Study	1
Exploratory study	1
Explratory Study	1
Follow up - Implementation Research	1
Follow-up of Interventional procedures	1
HomeopathyOther (Specify)[Homeopathic potentized medicine]	1
HomeopathyOther (Specify)[Homoeopathic potentized medicine]	1
HomeopathyPreventive	1
Hospital based longitudinal study	1
Human Factor Study	1
Imaging	1
Imaging data collection study only	1
Implementation research study adopting PDSA cycles	1
Instrumental Evaluation of Cellulite affected skin	1
Investigator Initiated Trial	1
Investigator Initiated study	1
Just to evaluate the new technique in term of effectiveness and complication	1
Laboratory analysis	1
Longitudinal study	1
M D Dissertation	1
MIXED METHODOLOGY, SEQUENTIAL-EXPLANATORY	1
Medical DeviceAyurvedaOther (Specify)[Parasurgical (Ksharsutra)]	1
Medical DeviceBehavioral	1
Medical DeviceDentistryPhysiotherapy (Not Including YOGA)	1
Medical DeviceDiagnosticDentistry	1
Medical DeviceDiagnosticScreening	1
Medical DeviceHomeopathy	1
Medical DeviceHomeopathyPreventive	1
Medical DeviceOther (Specify)	1
Medical DeviceOther (Specify)[ANESTHESIA ]	1
Medical DeviceOther (Specify)[Bandage Contact Lens]	1
Medical DeviceOther (Specify)[Medical devices]	1
Medical DeviceOther (Specify)[Phototherapy]	1
Medical DeviceOther (Specify)[Pilot Study involving electrical stimulation of paralyzed muscles]	1
Medical DeviceOther (Specify)[Point of Use Copper device]	1
Medical DeviceOther (Specify)[Pulsed Radiofrequency Treatment]	1
Medical DeviceOther (Specify)[lumbar drain]	1
Medical DeviceOther (Specify)[transaortic valve implantation]	1
Medical DevicePreventiveProcess of Care Changes	1
Medical DeviceRadiation Therapy	1
Medical DeviceRadiation TherapyPreventiveDentistry	1
Medical DeviceSurgical/AnesthesiaDentistry	1
Medical DeviceSurgical/AnesthesiaOther (Specify)[LASER]	1
Medical DeviceSurgical/AnesthesiaProcess of Care Changes	1
Medical DeviceUnani	1
Methodological Study	1
Micro hardness Test on Restorative material	1
Mixed Method Study	1
Mixed Method study	1
Mixed methods	1
Mixed methods qualitative / quantitative study	1
Multi-center, exploratory, non-randomized	1
Multi-centric prospective	1
Multicenter Registry	1
Multicentered, open, collaborative web based data collection	1
Multicentric	1
Multistage cluster sampling	1
NETWORK	1
NON RANDOMISE OBSERVATIONAL STUDY	1
National, Multicenteric, Prospective observational study	1
Nil	1
Non - Interventional	1
Non Randomized	1
Non Randomized Prospective study	1
Non interventional drug study	1
Non interventional study	1
Non inteventional prospective study	1
Non-interventional study	1
Non-masked, non-randomized, stratified, 4-arms parallel group study	1
Non-randomized single arm Study	1
None	1
Novel device	1
NutraceuticalOther (Specify)[Anti-oxidants]	1
NutraceuticalOther (Specify)[Botanical]	1
NutraceuticalOther (Specify)[Food Supplement]	1
NutraceuticalOther (Specify)[Nutritional intervention study using a food formulation]	1
NutraceuticalOther (Specify)[Prebiotic ]	1
NutraceuticalOther (Specify)[Probiotic]	1
NutraceuticalOther (Specify)[Vitamin Supplement]	1
OBSERVATIONAL	1
OBSERVATIONAL CLINICAL TRIAL	1
OBSERVATIONAL DESCRIPTIVE STUDY	1
Observational (Retrospective data)	1
Observational Prospective	1
Observational Randomised Comparative Study	1
Observational Survey	1
Observational analytical survey	1
Observational comparative study	1
Observational prospective trial	1
Observational single centred trial	1
Observational study ( Rocuronium is given as an adjunct to general anesthesia in routine practice)	1
Observational study of nasal packs	1
Observational, Non-interventional, Real World Data Collection Study	1
Observational, Non-randomized, non-drug trial	1
Obsrvational	1
Open Label, Noncomparative, Multicenter Study	1
Open label comparative observational multicentric study	1
Open label observational study	1
Open study under dermatological supervision, monocentric	1
Open-label, Observational, Retrospective & Prospective	1
Open-label, Prospective, Multi-center, Observational Study	1
Other (Specify)[ Dietary Diversification]	1
Other (Specify)[ non-pharmacological, non-invasive technological intervention]	1
Other (Specify)[ skin Nourishing glow]	1
Other (Specify)[40% dextrose gel application over buccal mucosa]	1
Other (Specify)[A cosmetic interventional study]	1
Other (Specify)[ARTIFICIAL LIMB (PROSTHESIS)]	1
Other (Specify)[Abtronic Belt]	1
Other (Specify)[Accuracy Study]	1
Other (Specify)[Acupressure therapy]	1
Other (Specify)[Agility Exercise]	1
Other (Specify)[Airpurifier]	1
Other (Specify)[Anti Ageing and Regeneration Cream]	1
Other (Specify)[Anti Aging , Cosmetics]	1
Other (Specify)[Anti ageing (cosmetics)]	1
Other (Specify)[Anti-Dandruff Shampoo (Cosmetic)]	1
Other (Specify)[Anti-lice products testing for safety and efficacy]	1
Other (Specify)[Antioxidant supplement]	1
Other (Specify)[Aromatherapy]	1
Other (Specify)[Autologous Adult Live Cultured Buccal Epithelial Cells]	1
Other (Specify)[Autologous Adult Live Cultured Chondrocytes (CHONDRON)]	1
Other (Specify)[Autologous Dendritic cell Immunotherapy]	1
Other (Specify)[Autologus dermal cell suspension obtained from patient own skin]	1
Other (Specify)[BROWN RICE AND WHITE RICE BASED INTERVENTION TRIAL]	1
Other (Specify)[Biochemical tests]	1
Other (Specify)[Biology underlying Kangaroo Mother Care]	1
Other (Specify)[Biosimilar ]	1
Other (Specify)[Bleach cream ( cosmetics)]	1
Other (Specify)[Blood Component therapy]	1
Other (Specify)[Blood and blood products]	1
Other (Specify)[Blood component (Leukodepleted red cells)]	1
Other (Specify)[Blood product]	1
Other (Specify)[Bowel cleansing agent]	1
Other (Specify)[Brain stimulation]	1
Other (Specify)[Breathing Techniques]	1
Other (Specify)[Broad band UVB targeted phototherapy]	1
Other (Specify)[COMPARING ORAL VERSUS INTRAVENOUS ANTIBIOTICS]	1
Other (Specify)[CPP VS ICP TARGETED THERAPY]	1
Other (Specify)[Calcium and Vitamin D capsules, zinc syrup and Milk Intervention]	1
Other (Specify)[Cataract surgery in eyes with Nanophthalmos]	1
Other (Specify)[Caudal epidural block]	1
Other (Specify)[Cell based therapy]	1
Other (Specify)[Change in feeding practice]	1
Other (Specify)[Cholecalciferol]	1
Other (Specify)[Cognitive Therapy]	1
Other (Specify)[Cohort study CO2 Laser resurfacing]	1
Other (Specify)[Colorants]	1
Other (Specify)[Community based tobacco cessation intervention package]	1
Other (Specify)[Community mobilisation]	1
Other (Specify)[Community mobilization]	1
Other (Specify)[Comparing two methods of estimating superior vena caval saturation monitoring ]	1
Other (Specify)[Comparing two types of commonly used fluids for resuscitation]	1
Other (Specify)[Comparison of real time ultrasound guidance vs palpation technique in radial artery catheterization]	1
Other (Specify)[Contact Lenses]	1
Other (Specify)[Cooking oil replacement]	1
Other (Specify)[Cosemetic]	1
Other (Specify)[Cosmetic ]	1
Other (Specify)[Cosmetic trial]	1
Other (Specify)[Critical Care]	1
Other (Specify)[Cumulative Irritation Patch Test]	1
Other (Specify)[Debridement]	1
Other (Specify)[Deep breathing exercises]	1
Other (Specify)[Deodorant for Malodour masking]	1
Other (Specify)[Dermatosurgery]	1
Other (Specify)[Device Handling Study]	1
Other (Specify)[Dialysis solution ]	1
Other (Specify)[Dialysis]	1
Other (Specify)[Diet]	1
Other (Specify)[Dietary approaches to stop hypertension]	1
Other (Specify)[Dietary supplement]	1
Other (Specify)[Dietary therapy (Modified Atkins Diet and Low Glycemic Index Treatment)]	1
Other (Specify)[Documentation of Labour & Postpartum Records]	1
Other (Specify)[Dressing Material]	1
Other (Specify)[Drug delivery device]	1
Other (Specify)[EDUCATIONAL INTERVENTION]	1
Other (Specify)[ELECTROCONVULSIVE THERAPY]	1
Other (Specify)[Ear plugs and Eyemasks for promoting sleep]	1
Other (Specify)[Education and Treatment adjustment]	1
Other (Specify)[Education based study]	1
Other (Specify)[Educational Intervention]	1
Other (Specify)[Educational Programme]	1
Other (Specify)[Educational interventional]	1
Other (Specify)[Educational program]	1
Other (Specify)[Educational programme ]	1
Other (Specify)[Educational]	1
Other (Specify)[Effect of enteral nutrition vs IV Fluids in newborns on vasopressors]	1
Other (Specify)[Elastic taping]	1
Other (Specify)[Elbow Extension Splint ]	1
Other (Specify)[Electrical Stimulation Therapy]	1
Other (Specify)[Exercise Intervention]	1
Other (Specify)[Exercises]	1
Other (Specify)[Experimental]	1
Other (Specify)[Exploratory study to compare depth of tissue destruction using 3 different ablative methods]	1
Other (Specify)[External Hair Oil]	1
Other (Specify)[Extract of flower]	1
Other (Specify)[FLASH glucose monitoring system for continuous monitoring of blood glucose]	1
Other (Specify)[FMCG]	1
Other (Specify)[FOLLICULAR FLUSHING]	1
Other (Specify)[Facial bleach ( cosmetics)]	1
Other (Specify)[Fairness study]	1
Other (Specify)[Fascial manipulation]	1
Other (Specify)[Fecal Microbiota Therapy]	1
Other (Specify)[Fecal microbiota transplantation]	1
Other (Specify)[Feeding Practices]	1
Other (Specify)[Fenugreek based cereal foods]	1
Other (Specify)[Fiber rich food supplement]	1
Other (Specify)[Fluid Challenge]	1
Other (Specify)[Fluid ]	1
Other (Specify)[Fluid intervention]	1
Other (Specify)[Fluid therapy]	1
Other (Specify)[Foleys catheter and dinoprostone gel]	1
Other (Specify)[Food Processing]	1
Other (Specify)[Food Supplement]	1
Other (Specify)[Food Supplementation]	1
Other (Specify)[Food Supplimentation]	1
Other (Specify)[Food additive( Food grade)]	1
Other (Specify)[Food based nutritional supplementation]	1
Other (Specify)[Food based supplement]	1
Other (Specify)[Food based trial]	1
Other (Specify)[Fortified Rice]	1
Other (Specify)[Functional Food ]	1
Other (Specify)[Functional Food Trial]	1
Other (Specify)[Functional food]	1
Other (Specify)[GAMES AND TOYS FOR CHILDREN BEFORE ANAESTHESIA]	1
Other (Specify)[GRANULOCYTE TRANSFUSION]	1
Other (Specify)[Global Clinical trial ]	1
Other (Specify)[Gluten (a part of wheat protein) intervention in minute amounts was given in form of wheat capsules ]	1
Other (Specify)[Group counseling for informed consent]	1
Other (Specify)[HEMODIALYSIS]	1
Other (Specify)[Hair Care]	1
Other (Specify)[Hair care]	1
Other (Specify)[Hair tonic]	1
Other (Specify)[Hand sanitizers]	1
Other (Specify)[Handgrip Exercise ]	1
Other (Specify)[Health Education Programme]	1
Other (Specify)[Healthy Human subjects]	1
Other (Specify)[Herbaceutical - Ayurvedic Formulation]	1
Other (Specify)[Herbaceutical]	1
Other (Specify)[Herbal Extract]	1
Other (Specify)[Herbal Medicated Thread]	1
Other (Specify)[Herbal Medicine ]	1
Other (Specify)[Herbal Product]	1
Other (Specify)[Herbal medicine]	1
Other (Specify)[High Altitude]	1
Other (Specify)[Human Phototoxicity Skin Patch Test ]	1
Other (Specify)[Human Repeated Insult Patch test]	1
Other (Specify)[INTERVENTIONAL PAIN MANAGEMENT]	1
Other (Specify)[Implementation of evidence based stroke care pathway]	1
Other (Specify)[Implementation science and health system]	1
Other (Specify)[Information leaflet]	1
Other (Specify)[Inividualising dialysate sodium]	1
Other (Specify)[Intense Pulsed light ]	1
Other (Specify)[Intervention used for the trial was voice stimulus]	1
Other (Specify)[Intervention with Customized Menu Plan]	1
Other (Specify)[Interventional package]	1
Other (Specify)[Interventional]	1
Other (Specify)[Intraleisonal steroid injection]	1
Other (Specify)[Intralesional immunotherapy]	1
Other (Specify)[Intraocular lens implantation - multifocal and monofocal]	1
Other (Specify)[Intraoperative Blood salvage]	1
Other (Specify)[Intravenous fluids]	1
Other (Specify)[Introduction of Solids and Semisolids]	1
Other (Specify)[Investigator Initiated Trial]	1
Other (Specify)[Iron Rich Food Supplement]	1
Other (Specify)[Isoflavones]	1
Other (Specify)[It will compare an early and late AEDs withdrawal after pediatric epilepsy surgery and F/U upto 5yrs]	1
Other (Specify)[Kangaroo Care]	1
Other (Specify)[Kangaroo mother care and music therapy ]	1
Other (Specify)[Kitchen spices like clove will be given to patients]	1
Other (Specify)[LASER and Modified Kligmans formulation]	1
Other (Specify)[Light therapy]	1
Other (Specify)[Liquid Hand wash ( cosmetics)]	1
Other (Specify)[Low temperature thermoplastic splint application]	1
Other (Specify)[MANUKA HONEY]	1
Other (Specify)[MILKING OF UMBILICAL CORD]	1
Other (Specify)[MODIFICATION OF DURATION OF ANTIBIOTIC]	1
Other (Specify)[Male fairness, Cosmetic]	1
Other (Specify)[Medical Nutrition Therapy]	1
Other (Specify)[Metronomic treatment]	1
Other (Specify)[Milk supplement]	1
Other (Specify)[Mobile text messages]	1
Other (Specify)[Moderate exercise]	1
Other (Specify)[Module based Intervention]	1
Other (Specify)[Molecular analysis directed therapy selection and administration in relapsed refractory cancer cases]	1
Other (Specify)[Mosquito Repellent Cream]	1
Other (Specify)[Music]	1
Other (Specify)[NORDIC WALKING TRAINING - It is a type of exercise technique using sticks.]	1
Other (Specify)[Nasojejunal fluids versus intravenous fluids]	1
Other (Specify)[Negative controls(Distilled water,0.9% Saline, Petroleum Jelly)]	1
Other (Specify)[Neuropsychological Rehabilitation]	1
Other (Specify)[Newly Developed High Fibre Rice]	1
Other (Specify)[Nintendo Wii gaming console]	1
Other (Specify)[Non-invasive ventilation]	1
Other (Specify)[Nursing Research: Combination of Cognitive (Cognitive Games) and Balance training.]	1
Other (Specify)[Nursing]	1
Other (Specify)[Nutraceutical]	1
Other (Specify)[Nutrition Education and Communication]	1
Other (Specify)[Nutrition and Lifestyle]	1
Other (Specify)[Nutritional Intervention]	1
Other (Specify)[Nutritional intervention in the form of supplemental albumin RRT with mothers milk ]	1
Other (Specify)[OCCUPATIONAL THERAPY]	1
Other (Specify)[Observational]	1
Other (Specify)[Oral Galactose vs Placebo (Sucrose)]	1
Other (Specify)[Oral Rehydration Solution]	1
Other (Specify)[P6 Acupressure ]	1
Other (Specify)[PERCUTANEOUS DRAINAGE OF ACUTE FLUID COLLECTION]	1
Other (Specify)[Pain management]	1
Other (Specify)[Palliative pain relief by chemical neurolysis of lumbar plexus]	1
Other (Specify)[Parenteral maintenance fluid]	1
Other (Specify)[Pasteurized donor human milk]	1
Other (Specify)[Patch Test]	1
Other (Specify)[Patch Testing for safety]	1
Other (Specify)[Patch test Chambers]	1
Other (Specify)[Patch test for safety]	1
Other (Specify)[Pedal Adhesive Plaster]	1
Other (Specify)[Perfume]	1
Other (Specify)[Personal Health Care]	1
Other (Specify)[PhD thesis pilot study]	1
Other (Specify)[Phototherapy and Photochemotherapy]	1
Other (Specify)[Phototherapy for neonatal jaundice]	1
Other (Specify)[Phototherapy]	1
Other (Specify)[Physical Activity 10,000 footsteps per day]	1
Other (Specify)[Physical Activity 10000 steps per day]	1
Other (Specify)[Physiotherapy and Yoga therapy]	1
Other (Specify)[Pilot Study]	1
Other (Specify)[Plyometric exercise training]	1
Other (Specify)[Post operative Analgesia]	1
Other (Specify)[Postoperative pain]	1
Other (Specify)[Pranic Healing- a Complementary therapy]	1
Other (Specify)[Pranic Healing]	1
Other (Specify)[Pre Experimental evaluative]	1
Other (Specify)[Prebiotic]	1
Other (Specify)[Precut sphincterotomy early versus primary precut shincterotomy]	1
Other (Specify)[Prescribing Walking ]	1
Other (Specify)[Primary Irritation patch test on healthy human volunteers.]	1
Other (Specify)[Procedure (endotracheal suctioning)]	1
Other (Specify)[Procedure of cord clamping]	1
Other (Specify)[Process for care changes behavioural]	1
Other (Specify)[Progressive Muscle Relaxation]	1
Other (Specify)[Progressive muscle relaxation and deep breathing exercise]	1
Other (Specify)[Prospective feasibility trial]	1
Other (Specify)[Prosthetics ( External prosthesis for Amputees)]	1
Other (Specify)[Provision of free of cost medical supplies]	1
Other (Specify)[Psychoeducation]	1
Other (Specify)[Psychosocial interventions ]	1
Other (Specify)[Psychotherapy]	1
Other (Specify)[Quality of Life - N-acetylcystine combined with home based exercise for ten weeks placebo controlled]	1
Other (Specify)[Questionnaire based study]	1
Other (Specify)[Radial artery cannulation]	1
Other (Specify)[Ready to Use Therapeutic Food]	1
Other (Specify)[Real-time fMRI based neurofeedback training]	1
Other (Specify)[Recombinant]	1
Other (Specify)[Remote ischaemic preconditioning is a non invasive interventional technique ]	1
Other (Specify)[Repetitive transcranial magnetic stimulation]	1
Other (Specify)[Research]	1
Other (Specify)[Rice]	1
Other (Specify)[SKIN CARE FORMULATIONS]	1
Other (Specify)[SKIN CARE]	1
Other (Specify)[Safety evaluation of Mosquito coil ]	1
Other (Specify)[Sai Vibrionics and Primordial Sound Chanting]	1
Other (Specify)[Sauna Bath]	1
Other (Specify)[Seeding Program/User Trial]	1
Other (Specify)[Self Instructional Module]	1
Other (Specify)[Semi Structured Interview about childhood school experience]	1
Other (Specify)[Sensory integration therapy]	1
Other (Specify)[Skin Cosmetic Formulation]	1
Other (Specify)[Skin Lightening Cream]	1
Other (Specify)[Skin Lightening]	1
Other (Specify)[Skin Sensitivity Patch test]	1
Other (Specify)[Skin Sensitivity Repeated Insult Patch test]	1
Other (Specify)[Skin Sensitivity ]	1
Other (Specify)[Skin Sensitivity-Cosmetics]	1
Other (Specify)[Skin marking in radiotherapy]	1
Other (Specify)[Skin sensitivity Test]	1
Other (Specify)[Soap]	1
Other (Specify)[Spiritually Augmented Cognitive Behavioral Therapy]	1
Other (Specify)[Standardisation of treatment]	1
Other (Specify)[Stretching of cervix]	1
Other (Specify)[Structured Educational Programme]	1
Other (Specify)[Supplementation of potassium rich recipe and yoga and laughing therapy ]	1
Other (Specify)[Surgery type]	1
Other (Specify)[Surgical procedure]	1
Other (Specify)[TEACHING]	1
Other (Specify)[Taste and Sensation effect]	1
Other (Specify)[Teaching ]	1
Other (Specify)[Therapeutic gastrointestinal endoscopy]	1
Other (Specify)[Therapeutic hypothermia]	1
Other (Specify)[Therapeutic interventional procedure]	1
Other (Specify)[Therapeutic]	1
Other (Specify)[Timing of chemotherapy]	1
Other (Specify)[Topical treatment with honey ]	1
Other (Specify)[Training Protocol]	1
Other (Specify)[Trancranial Magnetic Stimulation]	1
Other (Specify)[Transcranial direct current stimulation(tDCS)]	1
Other (Specify)[Transforaminal Epidural Steroid Injection]	1
Other (Specify)[Treatment]	1
Other (Specify)[Two different types of instructions are given]	1
Other (Specify)[Two regimens of platelet transfusions in newborn infants]	1
Other (Specify)[Ultrasound anatomy]	1
Other (Specify)[Undereye dark circle and puffiness reduction]	1
Other (Specify)[Upanaha]	1
Other (Specify)[Use of mobile application]	1
Other (Specify)[VIRGIN COCONUT OIL CAPSULES ]	1
Other (Specify)[Vegetable powders]	1
Other (Specify)[Vibration therapy to hand]	1
Other (Specify)[Video assisted teaching]	1
Other (Specify)[Vitamin D and Calcium]	1
Other (Specify)[Vitamin D fortification ]	1
Other (Specify)[Vitamin D fortification]	1
Other (Specify)[Vitamin supplement]	1
Other (Specify)[WASH OF INTERFACE WITH BALANCED SALT SOLUTION]	1
Other (Specify)[Walking ]	1
Other (Specify)[Wound Dressing Study ]	1
Other (Specify)[Wound dressing material]	1
Other (Specify)[YOGA based Cardiac Rehabilitation Programme]	1
Other (Specify)[Yoga Intervention]	1
Other (Specify)[Yoga and Meditation Exercise]	1
Other (Specify)[Zinc as an adjunct to teh antiretroviral therapy]	1
Other (Specify)[Zinc supplementation]	1
Other (Specify)[[water intake A) water from purifier, B) Normal water or non purifier water] ]	1
Other (Specify)[acne scar resurfacing]	1
Other (Specify)[active vision therapy]	1
Other (Specify)[aromatherapy and music distraction]	1
Other (Specify)[artificial ruputure of membranes]	1
Other (Specify)[asthetic procedure]	1
Other (Specify)[autologus platelet rich plasma]	1
Other (Specify)[baby massage with oil]	1
Other (Specify)[chemoradiation and chemotherapy vs chemotherapy alone ]	1
Other (Specify)[cold compress]	1
Other (Specify)[comparison of two types of interventions.]	1
Other (Specify)[cosmaceutical]	1
Other (Specify)[cosmeceuticals]	1
Other (Specify)[cow/buffalo milk (400 mL. per day) for 4 weeks]	1
Other (Specify)[cumulative irritancy test]	1
Other (Specify)[dermatology-glycolic acid chemical peel and Q-switched Nd:YAG laser]	1
Other (Specify)[dextrose prolotherapy injections]	1
Other (Specify)[diode laser ]	1
Other (Specify)[dust aerosol as causal factor]	1
Other (Specify)[education and its outcomes ]	1
Other (Specify)[educational package]	1
Other (Specify)[educational]	1
Other (Specify)[exercise]	1
Other (Specify)[experimental]	1
Other (Specify)[feeding interval modification]	1
Other (Specify)[fortified biscuits]	1
Other (Specify)[glutamine]	1
Other (Specify)[hair remover ( cosmetics)]	1
Other (Specify)[herbs]	1
Other (Specify)[human milk fortifier]	1
Other (Specify)[hyperthermic intraperitoneal chemotherapy]	1
Other (Specify)[immune response]	1
Other (Specify)[immunotherapy]	1
Other (Specify)[indeginous]	1
Other (Specify)[internet based caregiver support programme]	1
Other (Specify)[interventional trial]	1
Other (Specify)[intravenous fluid]	1
Other (Specify)[intravenous fluids]	1
Other (Specify)[intravenous maintenance fluids]	1
Other (Specify)[knowledge gain]	1
Other (Specify)[life style intervention]	1
Other (Specify)[mantra and relaxation techniques]	1
Other (Specify)[mirror therapy]	1
Other (Specify)[mobile phone based text messaging reminders ]	1
Other (Specify)[music therapy]	1
Other (Specify)[neuromodulation]	1
Other (Specify)[new formula]	1
Other (Specify)[new indication for established treatment protocol]	1
Other (Specify)[non drug intervention- therapeutic hypothermia]	1
Other (Specify)[non invasive ventilation]	1
Other (Specify)[non pharmacological pain management measures]	1
Other (Specify)[non-Controlled Trial of an Investigational Medical Product (Non-CTIMP)]	1
Other (Specify)[nurse led teaching programme]	1
Other (Specify)[nutrition counselling]	1
Other (Specify)[nutritional enhancement programme]	1
Other (Specify)[nutritional suplementation]	1
Other (Specify)[nutritonal]	1
Other (Specify)[observation of topical application in healthy volunteers]	1
Other (Specify)[orthosis]	1
Other (Specify)[oxygen by mask]	1
Other (Specify)[pain relief]	1
Other (Specify)[post test only ]	1
Other (Specify)[pre-eclamptic with normotensive patients]	1
Other (Specify)[prone position will be given to infants with respiratory distress]	1
Other (Specify)[purified protein derivatives]	1
Other (Specify)[rTMS (repetitive transcranial magnetic stimulation )]	1
Other (Specify)[recombinate blood factors]	1
Other (Specify)[saliva collected for assessing stress levels]	1
Other (Specify)[shampoo (cosmetics)]	1
Other (Specify)[single arm open label long term study]	1
Other (Specify)[skin sensitivity and irritation test ]	1
Other (Specify)[soft tissue diode laser ]	1
Other (Specify)[status of conformance of eating establishments to FSSR 2011 ]	1
Other (Specify)[structured teaching programme]	1
Other (Specify)[sugar]	1
Other (Specify)[supernatent embryo culture medium]	1
Other (Specify)[supplement]	1
Other (Specify)[therapeutic drug monitoring based dose adjustment of posaconazole]	1
Other (Specify)[therapeutic intervention ]	1
Other (Specify)[therapy duration]	1
Other (Specify)[training protocol for sports performance enhancement]	1
Other (Specify)[treatment protocol]	1
Other (Specify)[video assisted counseling]	1
Other (Specify)[water intake A) water from purifier, B) Normal water or non purifier water]	1
Other (Specify)[whole body cooling ]	1
Other (Specify) [Autologous Adult Live Cultured Osteoblasts (OSSRON™) ]	1
Other (Specify) [genomics or proteomics studies on patients’ specimens]	1
PG Thesis	1
PILOT STUDY	1
PROSPECTIVE , COMPARATIVE AND OSERVATIONAL STUDY	1
PROSPECTIVE OBSERVATIONAL	1
PROSPECTIVE PILOT STUDY	1
PROSPECTIVE, COMPARATIVE STUDY	1
PURPOSIVE SAMPLING	1
Phase III Time specific prospective study for validation	1
Phase IV study	1
Physiotherapy (Not Including YOGA)Nutraceutical	1
Physiotherapy (Not Including YOGA)Other (Specify)[Dry Needling and Intramuscular Electrical Stimulation]	1
Physiotherapy (Not Including YOGA)Other (Specify)[Extra corporeal Shock wave therapy and intralesional steroid]	1
Physiotherapy (Not Including YOGA)Other (Specify)[exercise]	1
Physiotherapy (Not Including YOGA)Other (Specify)[feasible ergonomic intervention]	1
Physiotherapy (Not Including YOGA)Other (Specify)[repetitive transcranial magnetic ]	1
Physiotherapy (Not Including YOGA)Process of Care Changes	1
Pilot STUDY	1
Pilot Study	1
Point Prevalence Study	1
Population Pharmacokinetic study	1
Post Market Registry	1
Post Marketing Observational DIsease Registry	1
Post market observational study	1
Post mortem analysis	1
Post-Marketing Outcome Survey	1
Pre Test and Post Test	1
Pre-post treatment with control design.	1
Preclinical Translational	1
Prediction of hypotension after induction with inferior vena cava respiratory variability	1
Prescribing Patterns Prospective Study	1
Prevalence / epidemiology	1
Prevalence study	1
PreventiveBehavioralOther (Specify)[Behaviour change intervention]	1
PreventiveBehavioralOther (Specify)[Lifestyle]	1
PreventiveBehavioralOther (Specify)[Nutrition behaviour change intervention]	1
PreventiveBehavioralOther (Specify)[Prevent Diabetes Type 2 by adopting lifestyle changes.]	1
PreventiveBehavioralOther (Specify)[Public Health Informatics]	1
PreventiveDentistryOther (Specify)	1
PreventiveDentistryPhysiotherapy (Not Including YOGA)	1
PreventiveDentistryProcess of Care ChangesBehavioral	1
PreventiveOther (Specify)[Fortified Food product supplementation]	1
PreventiveOther (Specify)[Oral Malodor and oral pathogen]	1
PreventiveOther (Specify)[Procedure: cervical cryotherapy,Loop Electrosurgical Excision Procedure (LEEP) ]	1
PreventiveOther (Specify)[Training Protocol]	1
PreventiveOther (Specify)[mindfulness meditation ]	1
PreventivePhysiotherapy (Not Including YOGA)BehavioralOther (Specify)[Kinesthesia ,balance ,training and meditation,weight reduction]	1
PreventivePhysiotherapy (Not Including YOGA)Other (Specify)[Exercise training for breast surgery patients with the help of two educational interventions]	1
PreventivePhysiotherapy (Not Including YOGA)Process of Care ChangesBehavioral	1
PreventiveProcess of Care ChangesOther (Specify)[ [Three types dressing the pressure ulcer] ]	1
PreventiveProcess of Care ChangesOther (Specify)[Two type of dressing the pressure ulcer]	1
PreventiveProcess of Care ChangesOther (Specify)[trained health workers to improve compliance to treatments ]	1
PreventiveScreening	1
PreventiveScreeningBehavioralOther (Specify)[Peer mentor mediated educational intervention to reduce cardiovascular risk (primary prevention)]	1
PreventiveScreeningDentistry	1
PreventiveScreeningProcess of Care ChangesOther (Specify)[Three types of dressing the pressure ulcer]	1
ProbioticOther (Specify)[Chemotherapy induced diarrhea]	1
ProbioticOther (Specify)[Effect of Probiotics in the treatment of A topic dermatitis]	1
ProbioticOther (Specify)[Inflammatory Bowel Disease]	1
ProbioticOther (Specify)[Liver Disease]	1
ProbioticPreventiveDentistry	1
ProbioticPreventiveScreening	1
Process of Care ChangesBehavioralNutraceuticalOther (Specify)[Treatment by trained village health workers.]	1
Process of Care ChangesBehavioralOther (Specify)[Educational Intervention enabled by Smartphone]	1
Process of Care ChangesBehavioralOther (Specify)[Glycemic Control among People living with Diabetes]	1
Process of Care ChangesNutraceuticalOther (Specify)[Nutritional, micro nutional and Iron and folic acid]	1
Process of Care ChangesOther (Specify)[Assess efficacy of Per Protocol Management of Pain relief in Trauma Patients at the emergency]	1
Process of Care ChangesOther (Specify)[DURATION OF FEEDING INTERVALS]	1
Process of Care ChangesOther (Specify)[Heated humidified high flow versus continuous positive airway pressure in preterm neonates ]	1
Process of Care ChangesOther (Specify)[Kangaroo Care]	1
Process of Care ChangesOther (Specify)[Narrative research by semi structured interviews and diary writing]	1
Process of Care ChangesOther (Specify)[Oxygen ]	1
Process of Care ChangesOther (Specify)[Patient education]	1
Process of Care ChangesOther (Specify)[Scalp Cooling System]	1
Process of Care ChangesOther (Specify)[Sending Mobile SMS]	1
Process of Care ChangesOther (Specify)[Soap and Saline solution]	1
Process of Care ChangesOther (Specify)[Specialist palliative care]	1
Process of Care ChangesOther (Specify)[community based intervention providing day care centre for the elderly]	1
Process of Care ChangesOther (Specify)[interventional strategies like lecture class, leaflets, posters and one to one discussions]	1
Process of Care ChangesOther (Specify)[kangaroo mother care]	1
Process of Care ChangesOther (Specify)[platelet rich fibrin (PRF)]	1
Product Registry	1
Proof of Concept Study	1
Prospective Epidemiology Study	1
Prospective Analytical	1
Prospective Analytical study	1
Prospective Audit	1
Prospective Cohort Study	1
Prospective Comparative	1
Prospective Observational Audit	1
Prospective Parallel group single observation	1
Prospective Pilot Study	1
Prospective Pilot study	1
Prospective Randomised Controlled Double Arm Trial	1
Prospective Single Arm Two phases Observational study	1
Prospective Survey	1
Prospective Time series study	1
Prospective and Retrospective	1
Prospective audit	1
Prospective data Collection	1
Prospective evaluation	1
Prospective interventional study	1
Prospective multi centre, single arm, open arm registry	1
Prospective multicentre survey	1
Prospective non interventional	1
Prospective observational comparative study	1
Prospective observational validation study	1
Prospective pilot study	1
Prospective randomised Placebo controlled	1
Prospective randomized controlled trial	1
Prospective study	1
Prospective surveillance study	1
Prospective, Intention to treat	1
Prospective, Multi-Center Observational study	1
Prospective, Non interventional study	1
Prospective, Observational Study	1
Prospective, Open level, Comparative	1
Prospective, multicenter, observational study.	1
Prospective, non-randomised, observational study	1
Prospective, observational, two arm study	1
Prospective- comparitive study	1
Protocol Compliance	1
QOL	1
QUALITATIVE AND QUANTITATIVE	1
QUALITATIVE PHENOMENOLOGICAL STUDY	1
QoL Assesment study	1
Qualitative exploratory study	1
Qualitative inductive study on development and validation of yoga programme	1
Qualitative observational	1
Qualitative research method	1
Quantitative & Qualitative study	1
Quasi Intervention	1
Questionnaire Based Survey	1
Questionnaires based survey	1
RECORD REVIEW OF THE RETRO- SPECTIVE CASES AND OBSERVATIONAL STUDY OF PROSPECTIVE CASES.	1
RETROSPECTIVE ANALYSIS OF PROSPECTIVELY COLLECTED DATA AND A PROSPECTIVE STUDY	1
ROUTINE DATA BASED STUDY	1
Radiation TherapyPhysiotherapy (Not Including YOGA)	1
Radiation TherapyPreventiveDentistryPhysiotherapy (Not Including YOGA)	1
Radiation TherapyProcess of Care ChangesOther (Specify)[PET CT based radiation planning]	1
Randomised control Trial	1
Randomized controlled trial	1
Randomized, parallel, active controlled	1
Relationship of gut microbes and dietary habits	1
Reliability study	1
Research Study-Molecular analysis of Hair follicle	1
Retospective study	1
Retrosepctive	1
Retrospective Analysis	1
Retrospective Database Analysis	1
Retrospective Observational s	1
Retrospective Study	1
Retrospective analysis	1
Retrospective analysis of clinical data	1
Retrospective and prospective observational study	1
Retrospective audit	1
Retrospective descriptive Study	1
Retrospective review of medical records	1
Retrospective survey	1
Retrospectrive	1
Retrspective	1
Routine Data Based Study	1
SURVEY STUDY	1
ScreeningOther (Specify)[Education]	1
ScreeningOther (Specify)[Tuberculin antigen for detection of TB infection]	1
ScreeningOther (Specify)[non invasive study to compare the taste of test formulation with standard pure drug]	1
ScreeningProcess of Care ChangesBehavioralOther (Specify)[Nursing intervention,Educational]	1
Secondary Data analysis and Qualitative Assessment	1
Self controlled Comparative Study	1
Service evaluation study	1
Setting up Laboratory Normal Range for G6PD	1
Short course treatment of kala-azar	1
SiddhaOther (Specify)[Non Pharamcological Siddha Varmam Therapy intervention]	1
Single visit prospective study	1
Skin sensitivity	1
Software validation study	1
Stem Cell TherapyDentistry	1
Stem Cell TherapyOther (Specify)[Prospective , open-labeled, randomized, multi-]	1
Study of effect of treatment versus no treatment on variuos parameters in children with BECTS	1
Supraglottic airway device comparision under anaesthesia	1
Surgical/AnesthesiaDentistryOther (Specify)[Arthrocentesis of TMJ (Joint Lavage)]	1
Surgical/AnesthesiaDentistryOther (Specify)[guided tissue regeneration membrane]	1
Surgical/AnesthesiaDiagnosticOther (Specify)[evaluating imaging ( US/CT scan and PET scan of whole body) with post operative HPE correlation]	1
Surgical/AnesthesiaOther (Specify)[Basic Research]	1
Surgical/AnesthesiaOther (Specify)[Clear apple juice -Tropicana]	1
Surgical/AnesthesiaOther (Specify)[Comparing Two methods of Oxygenation]	1
Surgical/AnesthesiaOther (Specify)[National survey]	1
Surgical/AnesthesiaOther (Specify)[Needling combined with platelet rich plasma injections and normal saline injection]	1
Surgical/AnesthesiaOther (Specify)[Neo-adjuvant Chemotherapy]	1
Surgical/AnesthesiaOther (Specify)[Patients are subjected to two different manoeuvres used to ease the intubation through airtraq]	1
Surgical/AnesthesiaOther (Specify)[Preprocedural use of ultrasound for Epidural catheterisation in group "B" ]	1
Surgical/AnesthesiaOther (Specify)[Surgical (RYGB) versus Medical Management]	1
Surgical/AnesthesiaOther (Specify)[comparison between one injection method and one nerve block]	1
Surgical/AnesthesiaOther (Specify)[open surgery verses ultrasound guided foam sclerotherapy]	1
Surgical/AnesthesiaOther (Specify)[regional anaesthesia pain relief]	1
Surgical/AnesthesiaPhysiotherapy (Not Including YOGA)	1
Surgical/AnesthesiaPhysiotherapy (Not Including YOGA)Other (Specify)[ULTRASONIC MODALITY]	1
Surgical/AnesthesiaRadiation TherapyDentistry	1
Survey study	1
Test of diagnostic accuracy	1
The study has both cross sectional and cohort studies	1
Tissue Collection Study	1
UnaniOther (Specify)[CUPPING MASSAGE VAPOURISATION]	1
UnaniOther (Specify)[WET CUPPING]	1
UnaniPhysiotherapy (Not Including YOGA)	1
VaccineBiologicalPreventiveScreening	1
VaccineOther (Specify)[Pilot study to study the safety and immunogenicity of Merck Quadrivalent HPV vaccine]	1
VaccinePreventiveOther (Specify)[therapeutic]	1
VaccineSurgical/AnesthesiaOther (Specify)	1
Validation Trial	1
Validation of rating scales	1
Validation of scores	1
Yoga & NaturopathyBehavioralOther (Specify)[EDUCATIONAL]	1
Yoga & NaturopathyOther (Specify)[Complementary therapy of Pranic Healing ]	1
Yoga & NaturopathyOther (Specify)[Diet Modification]	1
Yoga & NaturopathyOther (Specify)[Dietary advice]	1
Yoga & NaturopathyOther (Specify)[Neurology]	1
Yoga & NaturopathyOther (Specify)[Nutrition - Fresh coconut intervention]	1
Yoga & NaturopathyOther (Specify)[Peer Support]	1
Yoga & NaturopathyOther (Specify)[Yoga Therapy]	1
Yoga & NaturopathyPreventiveBehavioral	1
Yoga & NaturopathyPreventivePhysiotherapy (Not Including YOGA)	1
Yoga & NaturopathySurgical/Anesthesia	1
case study	1
clinical study	1
cluster study	1
comparitive study	1
correlation	1
cosmetic patch study	1
descriptive Survey	1
descriptive analytical study	1
descriptive pilot	1
descriptive survey	1
descritive study	1
details mentioned in brief summary.	1
diagnostic test	1
evaluation	1
evaluatory approach	1
intra- rater Reliability testing	1
investigator initiated Retrospective	1
longitudinal observational study	1
non interventional	1
non-interventional study	1
observational and analytical	1
observational disease registry	1
observational study	1
observational trial to evaluate effect of pneumoperitoneum on rectal microcirculation	1
observational trio family genetic study	1
pilot study	1
practice based	1
pre and post observation	1
prospective study	1
prospective Survey	1
prospective clinical trial	1
prospective, observational study	1
qualitative study	1
quasi-experiment	1
questionnaire based study	1
randomised control trial	1
retrospective Audit	1
retrospective interventional study	1
safety	1
salivary proline rich proteins, glycoproteins, amylase bands before and after treatment	1
single blind,randomized,prospective	1
survey study	1
validation study	1
Total	12673

## Sheet: S7.2_Number of categories per year
Additional file 7.2. The number of categories of Type of Study, per year. (i) The number of categories of Type of Study per year; (ii) their percentage, as a fraction of the total, per year; (iii) the grouping of the percentages, into 3-year time intervals.
Year of registration	Number of categories	%	3-year grouping
2007	31	0.244615	6.51779
2008	154	1.21518
2009	641	5.058
2010	745	5.87864	19.3088
2011	742	5.85497
2012	960	7.57516
2013	992	7.82767	25.2426
2014	1077	8.49838
2015	1130	8.91659
2016	1146	9.04285	48.9308
2017	3433	27.0891
2018	1622	12.7989
Total	12673	100	100

## Sheet: S7.3a_2007
Additional file 7.3a. The categories of Type of Study in the records of year 2007, and their frequency
Year of Registration	Type of Study	Frequency
2007	Drug	9
2007	NA	9
2007	Dentistry	3
2007	DrugPreventive	2
2007	DrugVaccine	2
2007	Ayurveda	1
2007	Biological	1
2007	Comparative Study	1
2007	Follow Up Study	1
2007	Probiotic	1
2007	Vaccine	1
Total		31

## Sheet: S7.3b_2008
Additional file 7.3b. The categories of Type of Study in the records of year 2008, and their frequency
Year of Registration	Type of Study	Frequency
2008	NA	77
2008	Drug	44
2008	Probiotic	5
2008	Physiotherapy (Not Including YOGA)	4
2008	Follow Up Study	2
2008	ProbioticPreventive	2
2008	Surgical/Anesthesia	2
2008	Vaccine	2
2008	Yoga & Naturopathy	2
2008	Biological	1
2008	BiologicalStem Cell Therapy	1
2008	Case Control Study	1
2008	Dentistry	1
2008	DrugAyurveda	1
2008	DrugBiological	1
2008	DrugOther (Specify)[Sorafenib 200mg/Matching placebo Tablets ]	1
2008	DrugProbiotic	1
2008	DrugVaccine	1
2008	Nutraceutical	1
2008	Observational	1
2008	Other (Specify)[Medical Device]	1
2008	ProbioticOther (Specify)[Liver Disease]	1
2008	Stem Cell Therapy	1
Total		154

## Sheet: S7.3c_2009
Additional file 7.3c. The categories of Type of Study in the records of year 2009, and their frequency
Year of Registration	Type of Study	Frequency
2009	NA	254
2009	Drug	245
2009	Biological	22
2009	Vaccine	15
2009	Stem Cell Therapy	11
2009	DrugBiological	10
2009	Medical Device	8
2009	Follow Up Study	7
2009	Nutraceutical	7
2009	VaccineBiologicalPreventive	5
2009	Other (Specify)[Medical Device]	4
2009	Ayurveda	3
2009	Case Control Study	3
2009	Cohort Study	3
2009	DrugPreventive	3
2009	Observational	3
2009	DrugDiagnostic	2
2009	Physiotherapy (Not Including YOGA)	2
2009	Radiation Therapy	2
2009	Surgical/Anesthesia	2
2009	AyurvedaPreventive	1
2009	Behavioral	1
2009	Cross Sectional Study	1
2009	DrugAyurvedaPreventive	1
2009	DrugBiologicalOther (Specify)[Recombinant]	1
2009	DrugMedical Device	1
2009	DrugOther (Specify)[malaria treatment]	1
2009	DrugProbiotic	1
2009	DrugSurgical/Anesthesia	1
2009	DrugVaccine	1
2009	Medical DeviceRadiation Therapy	1
2009	Non interventional drug study	1
2009	Other (Specify)[Gluten (a part of wheat protein) intervention in minute amounts was given in form of wheat capsules ]	1
2009	Other (Specify)[Group counseling for informed consent]	1
2009	Other (Specify)[Health Service Research]	1
2009	Other (Specify)[Herbal Medicated Thread]	1
2009	Other (Specify)[Pedal Adhesive Plaster]	1
2009	Other (Specify)[Zinc as an adjunct to teh antiretroviral therapy]	1
2009	Other (Specify)[glutamine]	1
2009	Phase IV study	1
2009	Post market observational study	1
2009	Preventive	1
2009	Probiotic	1
2009	ProbioticOther (Specify)[Chemotherapy induced diarrhea]	1
2009	Randomized, parallel, active controlled	1
2009	Short course treatment of kala-azar	1
2009	Stem Cell TherapyOther (Specify)[Prospective , open-labeled, randomized, multi-]	1
2009	VaccineBiological	1
2009	VaccineOther (Specify)[Pilot study to study the safety and immunogenicity of Merck Quadrivalent HPV vaccine]	1
2009	Yoga & Naturopathy	1
Total		641

## Sheet: S7.3d_2010
Additional file 7.3d. The categories of Type of Study in the records of year 2010, and their frequency
Year of Registration	Type of Study	Frequency
2010	Drug	289
2010	NA	277
2010	Vaccine	35
2010	Biological	19
2010	Surgical/Anesthesia	15
2010	Follow Up Study	10
2010	Yoga & Naturopathy	8
2010	Nutraceutical	7
2010	Ayurveda	6
2010	Case Control Study	6
2010	DrugSurgical/Anesthesia	6
2010	Medical Device	6
2010	Cohort Study	5
2010	DrugBiological	5
2010	Probiotic	5
2010	Cross Sectional Study	4
2010	Physiotherapy (Not Including YOGA)	3
2010	Process of Care Changes	3
2010	DrugAyurveda	2
2010	Medical DeviceSurgical/Anesthesia	2
2010	Observational PMS	2
2010	Radiation Therapy	2
2010	Behavioral	1
2010	BiologicalStem Cell TherapyDentistry	1
2010	Dentistry	1
2010	Diagnostic	1
2010	DrugAyurvedaOther (Specify)[Adjuvant to Chemotherapy]	1
2010	DrugNutraceutical	1
2010	DrugOther (Specify)	1
2010	DrugOther (Specify)[Cardiovascular]	1
2010	DrugOther (Specify)[Injectable]	1
2010	DrugPreventive	1
2010	DrugSiddha	1
2010	DrugUnani	1
2010	Medical DeviceDiagnostic	1
2010	Other (Specify)[Dressing Material]	1
2010	Other (Specify)[Food Supplement]	1
2010	Other (Specify)[Food supplement]	1
2010	Other (Specify)[Medical Device]	1
2010	Other (Specify)[Psychoeducation]	1
2010	Other (Specify)[Skin Sensitivity]	1
2010	Other (Specify)[dust aerosol as causal factor]	1
2010	Other (Specify)[indeginous]	1
2010	Preventive	1
2010	Screening	1
2010	Stem Cell Therapy	1
2010	Surgical/AnesthesiaOther (Specify)[Surgical (RYGB) versus Medical Management]	1
2010	Unani	1
2010	VaccineBiologicalPreventive	1
2010	Yoga & NaturopathyBehavioral	1
Total		745

## Sheet: S7.3e_2011
Additional file 7.3e. The categories of Type of Study in the records of year 2011, and their frequency
Year of Registration	Type of Study	Frequency
2011	Drug	292
2011	Biological	36
2011	NA	36
2011	DrugAyurveda	26
2011	Ayurveda	24
2011	Surgical/Anesthesia	20
2011	Homeopathy	18
2011	Medical Device	17
2011	Nutraceutical	17
2011	Follow Up Study	14
2011	Cohort Study	13
2011	Vaccine	13
2011	Yoga & Naturopathy	13
2011	DrugSurgical/Anesthesia	12
2011	Process of Care Changes	12
2011	Other (Specify)[Cosmetic]	11
2011	Physiotherapy (Not Including YOGA)	10
2011	Case Control Study	9
2011	Cross Sectional Study	7
2011	Dentistry	7
2011	DrugBiological	7
2011	DrugPreventive	7
2011	Behavioral	6
2011	Probiotic	5
2011	Stem Cell Therapy	5
2011	Diagnostic	4
2011	DrugDentistry	4
2011	Medical DeviceSurgical/Anesthesia	3
2011	Other (Specify)[Skin sensitisation study]	3
2011	VaccineBiologicalPreventive	3
2011	BiologicalPreventive	2
2011	DrugAyurvedaPreventive	2
2011	DrugOther (Specify)[Cure and prevention of nerve damage in Leprosy]	2
2011	DrugSiddha	2
2011	Epidemiology	2
2011	Medical DeviceOther (Specify)[Contact Lens]	2
2011	Other (Specify)[Cosmoceutical]	2
2011	Radiation Therapy	2
2011	VaccinePreventive	2
2011	AyurvedaDentistry	1
2011	AyurvedaNutraceutical	1
2011	AyurvedaOther (Specify)[Panchakarma therapy]	1
2011	AyurvedaPreventive	1
2011	AyurvedaPreventiveDentistry	1
2011	BiologicalOther (Specify)[therapeutic]	1
2011	DentistryOther (Specify)[Scaling Root Planing]	1
2011	DiagnosticPreventiveDentistry	1
2011	Dosimetric Analysis	1
2011	Double Blind Crossover Study	1
2011	DrugBehavioral	1
2011	DrugDiagnosticScreening	1
2011	DrugMedical Device	1
2011	DrugMedical DeviceProcess of Care Changes	1
2011	DrugMedical DeviceSurgical/Anesthesia	1
2011	DrugNutraceutical	1
2011	DrugOther (Specify)[Nutrient]	1
2011	DrugOther (Specify)[non-interventional, prospective observational study ]	1
2011	DrugPreventiveDentistry	1
2011	DrugPreventiveScreeningProcess of Care ChangesBehavioral	1
2011	DrugProbioticDentistry	1
2011	DrugRadiation Therapy	1
2011	DrugSurgical/AnesthesiaPreventive	1
2011	DrugSurgical/AnesthesiaRadiation Therapy	1
2011	DrugUnani	1
2011	DrugYoga & NaturopathyPreventiveOther (Specify)[prescribed diet prescribed physical exercises]	1
2011	Medical DeviceDentistry	1
2011	Medical DevicePreventiveBehavioral	1
2011	Multicentered, open, collaborative web based data collection	1
2011	Multicentric	1
2011	Observational PMS	1
2011	Other (Specify)[Blood and blood products]	1
2011	Other (Specify)[Cosmeceutical]	1
2011	Other (Specify)[Cosmetic trial]	1
2011	Other (Specify)[Cosmetics]	1
2011	Other (Specify)[Debridement]	1
2011	Other (Specify)[Deep breathing exercises]	1
2011	Other (Specify)[Dietary supplement]	1
2011	Other (Specify)[ELECTROCONVULSIVE THERAPY]	1
2011	Other (Specify)[Food Supplimentation]	1
2011	Other (Specify)[Food product]	1
2011	Other (Specify)[Hand sanitizers]	1
2011	Other (Specify)[Intraleisonal steroid injection]	1
2011	Other (Specify)[MILKING OF UMBILICAL CORD]	1
2011	Other (Specify)[Nintendo Wii gaming console]	1
2011	Other (Specify)[Personal Health Care]	1
2011	Other (Specify)[Ready to Use Therapeutic Food]	1
2011	Other (Specify)[Seeding Program/User Trial]	1
2011	Other (Specify)[cosmetics]	1
2011	Other (Specify)[immunotherapy]	1
2011	Other (Specify)[water intake A) water from purifier, B) Normal water or non purifier water]	1
2011	Preventive	1
2011	PreventiveBehavioralOther (Specify)[Behaviour change intervention]	1
2011	PreventiveOther (Specify)[Training Protocol]	1
2011	PreventiveProcess of Care ChangesOther (Specify)[ [Three types dressing the pressure ulcer] ]	1
2011	PreventiveProcess of Care ChangesOther (Specify)[Two type of dressing the pressure ulcer]	1
2011	PreventiveScreeningProcess of Care ChangesOther (Specify)[Three types of dressing the pressure ulcer]	1
2011	ProbioticOther (Specify)[Inflammatory Bowel Disease]	1
2011	ProbioticPreventive	1
2011	Process of Care ChangesOther (Specify)[Soap and Saline solution]	1
2011	Prospective Observational Study	1
2011	Prospective multi centre, single arm, open arm registry	1
2011	Registry	1
2011	Screening	1
2011	Setting up Laboratory Normal Range for G6PD	1
2011	Siddha	1
2011	VaccineBiologicalPreventiveScreening	1
2011	Yoga & NaturopathyOther (Specify)[Peer Support]	1
2011	epidemiological	1
2011	prospective study	1
Total		742

## Sheet: S7.3f_2012
Additional file 7.3f. The categories of Type of Study in the records of year 2012, and their frequency
Year of Registration	Type of Study	Frequency
2012	Drug	317
2012	Ayurveda	79
2012	Surgical/Anesthesia	34
2012	Vaccine	33
2012	Biological	32
2012	Medical Device	31
2012	NA	29
2012	Cohort Study	25
2012	DrugSurgical/Anesthesia	22
2012	Nutraceutical	22
2012	Cross Sectional Study	17
2012	Follow Up Study	14
2012	DrugAyurveda	13
2012	Dentistry	12
2012	Homeopathy	12
2012	Case Control Study	11
2012	Behavioral	9
2012	Other (Specify)[Cosmetic]	9
2012	Probiotic	9
2012	DrugBiological	8
2012	DrugPreventive	8
2012	Other (Specify)[Cosmetics]	8
2012	Yoga & Naturopathy	8
2012	Physiotherapy (Not Including YOGA)	7
2012	Preventive	7
2012	Process of Care Changes	7
2012	Radiation Therapy	6
2012	Diagnostic	4
2012	DrugRadiation Therapy	4
2012	VaccinePreventive	4
2012	ProbioticNutraceutical	3
2012	BiologicalPreventive	2
2012	DrugAyurvedaDentistry	2
2012	DrugHomeopathy	2
2012	DrugMedical Device	2
2012	Epidemiological	2
2012	Medical DevicePhysiotherapy (Not Including YOGA)	2
2012	Observational	2
2012	Other (Specify)[Cosmetics Irritancy Test]	2
2012	Other (Specify)[Cosmoceutical]	2
2012	Other (Specify)[Primary irritation patch test]	2
2012	Other (Specify)[Skin sensitisation study]	2
2012	Other (Specify)[cosmetic]	2
2012	Other (Specify)[cosmetics]	2
2012	PreventiveOther (Specify)[Exercise]	2
2012	Process of Care ChangesBehavioral	2
2012	AyurvedaDentistry	1
2012	AyurvedaHomeopathy	1
2012	AyurvedaYoga & NaturopathyOther (Specify)[ Integrative Medicine]	1
2012	Basic Reseach	1
2012	BehavioralOther (Specify)[Educational intervention to affect the behaviour of the participants]	1
2012	BehavioralOther (Specify)[Family-based intervention in OCD]	1
2012	BehavioralOther (Specify)[Interventions by community health worker to keep stricter follow up]	1
2012	BiologicalDentistry	1
2012	BiologicalMedical Device	1
2012	BiologicalPreventiveNutraceutical	1
2012	DESCRIPTIVE-CORRELATIVE STUDY	1
2012	Data Collection	1
2012	DiagnosticPreventive	1
2012	DrugAyurvedaPreventive	1
2012	DrugBiologicalOther (Specify)[Neuropsyhiatric]	1
2012	DrugDiagnostic	1
2012	DrugMedical DevicePreventive	1
2012	DrugOther (Specify)	1
2012	DrugOther (Specify)[Pain relief]	1
2012	DrugOther (Specify)[Post Marketing Study]	1
2012	DrugOther (Specify)[Therapy]	1
2012	DrugOther (Specify)[hydroxyapetite nanobead implants]	1
2012	DrugOther (Specify)[use of Hydroxyappetite ceramic nanobeads as regularly used antibiotics carrier]	1
2012	DrugPreventiveNutraceutical	1
2012	DrugProcess of Care Changes	1
2012	DrugSiddha	1
2012	DrugSurgical/AnesthesiaOther (Specify)[Interventional Pain Management]	1
2012	DrugYoga & Naturopathy	1
2012	Medical DevicePreventive	1
2012	Medical DeviceSurgical/Anesthesia	1
2012	Multi-center, exploratory, non-randomized	1
2012	Non - Interventional	1
2012	Non Randomized	1
2012	NutraceuticalOther (Specify)[Botanical]	1
2012	Observational analytical survey	1
2012	Observational study ( Rocuronium is given as an adjunct to general anesthesia in routine practice)	1
2012	Observational, Non-randomized, non-drug trial	1
2012	Observational, multi-centre, prospective study	1
2012	Obsrvational	1
2012	Open label observational study	1
2012	Open study under dermatological supervision, monocentric	1
2012	Other (Specify)[ non-pharmacological, non-invasive technological intervention]	1
2012	Other (Specify)[ skin Nourishing glow]	1
2012	Other (Specify)[Accuracy Study]	1
2012	Other (Specify)[Anti Ageing and Regeneration Cream]	1
2012	Other (Specify)[Autologous serum]	1
2012	Other (Specify)[CPP VS ICP TARGETED THERAPY]	1
2012	Other (Specify)[Cholecalciferol]	1
2012	Other (Specify)[Colorants]	1
2012	Other (Specify)[Community based tobacco cessation intervention package]	1
2012	Other (Specify)[Community mobilization]	1
2012	Other (Specify)[Contact Lenses]	1
2012	Other (Specify)[Cosmetic Products]	1
2012	Other (Specify)[Deodorant for Malodour masking]	1
2012	Other (Specify)[Dietary approaches to stop hypertension]	1
2012	Other (Specify)[Drug delivery device]	1
2012	Other (Specify)[Electrical Stimulation Therapy]	1
2012	Other (Specify)[Exercise Intervention]	1
2012	Other (Specify)[Experimental]	1
2012	Other (Specify)[Feeding Practices]	1
2012	Other (Specify)[Feeding Regimens]	1
2012	Other (Specify)[GRANULOCYTE TRANSFUSION]	1
2012	Other (Specify)[Intraocular lens implantation - multifocal and monofocal]	1
2012	Other (Specify)[Introduction of Solids and Semisolids]	1
2012	Other (Specify)[Kangaroo Care]	1
2012	Other (Specify)[Male fairness, Cosmetic]	1
2012	Other (Specify)[Medical Nutrition Therapy]	1
2012	Other (Specify)[Negative controls(Distilled water,0.9% Saline, Petroleum Jelly)]	1
2012	Other (Specify)[Observational]	1
2012	Other (Specify)[PIPT]	1
2012	Other (Specify)[Patch test Chambers]	1
2012	Other (Specify)[Pranic Healing- a Complementary therapy]	1
2012	Other (Specify)[SKIN CARE FORMULATIONS]	1
2012	Other (Specify)[Skin Lightening Cream]	1
2012	Other (Specify)[Skin Sensitivity Repeated Insult Patch test]	1
2012	Other (Specify)[Skin sensitivity]	1
2012	Other (Specify)[Therapeutic gastrointestinal endoscopy]	1
2012	Other (Specify)[Therapeutic interventional procedure]	1
2012	Other (Specify)[Training Protocol]	1
2012	Other (Specify)[Undereye dark circle and puffiness reduction]	1
2012	Other (Specify)[Vitamin D fortification ]	1
2012	Other (Specify)[Walking ]	1
2012	Other (Specify)[YOGA based Cardiac Rehabilitation Programme]	1
2012	Other (Specify)[Yoga]	1
2012	Other (Specify)[cosmeceuticals]	1
2012	Other (Specify)[immune response]	1
2012	Other (Specify)[intravenous maintenance fluids]	1
2012	Other (Specify)[non invasive ventilation]	1
2012	Other (Specify)[non pharmacological pain management measures]	1
2012	Other (Specify)[recombinate blood factors]	1
2012	Other (Specify)[therapeutic intervention ]	1
2012	Other (Specify)[training protocol for sports performance enhancement]	1
2012	PROSPECTIVE, COMPARATIVE STUDY	1
2012	Physiotherapy (Not Including YOGA)Other (Specify)[feasible ergonomic intervention]	1
2012	PreventiveOther (Specify)[Procedure: cervical cryotherapy,Loop Electrosurgical Excision Procedure (LEEP) ]	1
2012	PreventivePhysiotherapy (Not Including YOGA)Other (Specify)[Exercise training for breast surgery patients with the help of two educational interventions]	1
2012	PreventiveProcess of Care Changes	1
2012	PreventiveScreeningDentistry	1
2012	Prospective Epidemiology Study	1
2012	Prospective Observational Study	1
2012	Prospective evaluation	1
2012	Prospective, observational, two arm study	1
2012	Radiation TherapyDentistry	1
2012	Radiation TherapyPhysiotherapy (Not Including YOGA)	1
2012	Radiation TherapyPreventiveDentistryPhysiotherapy (Not Including YOGA)	1
2012	Research Study	1
2012	Retrospective	1
2012	Retrospective Observational Study	1
2012	Retrospective Observational s	1
2012	Retrospective cohort study	1
2012	Retrospective survey	1
2012	Skin sensitivity	1
2012	Stem Cell Therapy	1
2012	Surgical/AnesthesiaDiagnosticOther (Specify)[evaluating imaging ( US/CT scan and PET scan of whole body) with post operative HPE correlation]	1
2012	Surgical/AnesthesiaOther (Specify)[National survey]	1
2012	Surgical/AnesthesiaPreventive	1
2012	Surveillance	1
2012	Survey	1
2012	Test of diagnostic accuracy	1
2012	Tissue Collection Study	1
2012	Unani	1
2012	VaccineBiological	1
2012	VaccineBiologicalPreventive	1
2012	VaccineMedical Device	1
2012	VaccinePreventiveOther (Specify)[therapeutic]	1
2012	prospective	1
Total		960

## Sheet: S7.3g_2013
Additional file 7.3g. The categories of Type of Study in the records of year 2013, and their frequency
Year of Registration	Type of Study	Frequency
2013	Drug	223
2013	Surgical/Anesthesia	69
2013	Cross Sectional Study	62
2013	DrugSurgical/Anesthesia	39
2013	Ayurveda	33
2013	NA	30
2013	Medical Device	27
2013	Nutraceutical	26
2013	Physiotherapy (Not Including YOGA)	26
2013	Cohort Study	20
2013	Follow Up Study	19
2013	Biological	18
2013	DrugAyurveda	18
2013	Case Control Study	15
2013	Process of Care Changes	12
2013	Dentistry	10
2013	Homeopathy	10
2013	Unani	9
2013	Behavioral	8
2013	Other (Specify)[Cosmetics]	8
2013	Radiation Therapy	8
2013	Vaccine	8
2013	Diagnostic	7
2013	DrugPreventive	7
2013	Yoga & Naturopathy	7
2013	DrugUnani	6
2013	Other (Specify)[Herbal Cosmeceutical]	6
2013	Other (Specify)[cosmetics]	6
2013	Preventive	6
2013	Probiotic	6
2013	Stem Cell Therapy	6
2013	DrugMedical Device	5
2013	Medical DeviceSurgical/Anesthesia	5
2013	Other (Specify)[skin sensitivity]	5
2013	DrugRadiation Therapy	4
2013	Other (Specify)[Skin sensitivity]	4
2013	Siddha	4
2013	DrugBiological	3
2013	DrugSiddha	3
2013	DrugSurgical/AnesthesiaPreventive	3
2013	Other (Specify)[Medical Device]	3
2013	Other (Specify)[Skin Sensitivity test]	3
2013	Other (Specify)[cosmeceutical]	3
2013	Other (Specify)[cosmoceutical]	3
2013	AyurvedaDentistry	2
2013	AyurvedaNutraceutical	2
2013	AyurvedaPreventive	2
2013	Descriptive survey design	2
2013	DrugAyurvedaDiagnostic	2
2013	DrugDentistry	2
2013	DrugNutraceutical	2
2013	DrugSurgical/AnesthesiaRadiation Therapy	2
2013	Open study	2
2013	Other (Specify)[Cosmetic]	2
2013	Other (Specify)[Skin Sensitivity Test]	2
2013	Other (Specify)[Skin Sensitivity]	2
2013	ProbioticPreventive	2
2013	Process of Care ChangesBehavioral	2
2013	Prospective comparative study	2
2013	Survey	2
2013	VaccineBiologicalPreventive	2
2013	VaccineMedical Device	2
2013	open study	2
2013	AyurvedaSurgical/Anesthesia	1
2013	BehavioralOther (Specify)[effect of skin to skin contact on breastfeeding with newborn and mother]	1
2013	BehavioralOther (Specify)[exercise]	1
2013	BiologicalNutraceutical	1
2013	BiologicalOther (Specify)[recombinant product]	1
2013	BiologicalPreventive	1
2013	BiologicalSurgical/Anesthesia	1
2013	Comminity descriptive survey	1
2013	Comparative	1
2013	Comparative approah with descriptive survey design	1
2013	Comparative study	1
2013	Correlation Study	1
2013	Cross-sectional, Follow-up optional	1
2013	DESCRIPTIVE EXPLORATIVE STUDY	1
2013	DESCRIPTIVE PROSPECTIVE STUDY	1
2013	DIAGNOSTIC STUDY	1
2013	DentistryBehavioralOther (Specify)[Denture relining ]	1
2013	DentistryOther (Specify)[ Topical application of povidone Iodine,sodium fluoride and combination of both ]	1
2013	Descriptive observational survey	1
2013	Descriptive explorative research design	1
2013	Descriptive exploratory design	1
2013	Descriptive research design	1
2013	DrugAyurvedaDiagnosticPreventiveOther (Specify)[Virechana and Parisheka ]	1
2013	DrugAyurvedaDiagnosticScreening	1
2013	DrugAyurvedaPhysiotherapy (Not Including YOGA)	1
2013	DrugAyurvedaPreventiveOther (Specify)[palliative and curative]	1
2013	DrugAyurvedaSurgical/AnesthesiaOther (Specify)[CURATIVE]	1
2013	DrugAyurvedaYoga & Naturopathy	1
2013	DrugDiagnostic	1
2013	DrugHomeopathy	1
2013	DrugMedical DeviceDentistry	1
2013	DrugOther (Specify)[Anti-cancer investigative research material]	1
2013	DrugOther (Specify)[Cosmetic]	1
2013	DrugOther (Specify)[Standard palliative care]	1
2013	DrugOther (Specify)[speech therapy]	1
2013	DrugPreventiveDentistry	1
2013	DrugSiddhaPreventiveOther (Specify)[Diet and Physical activity]	1
2013	DrugSurgical/AnesthesiaPreventiveProcess of Care Changes	1
2013	Epidemiological study	1
2013	Epidemiology Study	1
2013	Epidemological	1
2013	Evaluatory approach	1
2013	Feasibility Study	1
2013	Follow-up of Interventional procedures	1
2013	Medical DeviceDentistryPhysiotherapy (Not Including YOGA)	1
2013	Medical DeviceSurgical/AnesthesiaDentistry	1
2013	NON RANDOMISE OBSERVATIONAL STUDY	1
2013	Observational	1
2013	Observational (Retrospective data)	1
2013	Observational Prospective	1
2013	Observational, multi-centre, prospective study	1
2013	Other (Specify)	1
2013	Other (Specify)[BROWN RICE AND WHITE RICE BASED INTERVENTION TRIAL]	1
2013	Other (Specify)[Cooking oil replacement]	1
2013	Other (Specify)[Cosmeceutical]	1
2013	Other (Specify)[Cosmetic ]	1
2013	Other (Specify)[Dietary Supplement]	1
2013	Other (Specify)[Educational Programme]	1
2013	Other (Specify)[Educational interventional]	1
2013	Other (Specify)[Elastic taping]	1
2013	Other (Specify)[External Hair Oil]	1
2013	Other (Specify)[Food supplement]	1
2013	Other (Specify)[Food]	1
2013	Other (Specify)[Hair Care]	1
2013	Other (Specify)[Hair care]	1
2013	Other (Specify)[Health Education Programme]	1
2013	Other (Specify)[Herbaceutical]	1
2013	Other (Specify)[Herbal Product]	1
2013	Other (Specify)[High Altitude]	1
2013	Other (Specify)[Investigator Initiated Trial]	1
2013	Other (Specify)[It will compare an early and late AEDs withdrawal after pediatric epilepsy surgery and F/U upto 5yrs]	1
2013	Other (Specify)[Nasojejunal fluids versus intravenous fluids]	1
2013	Other (Specify)[Oral Rehydration Solution]	1
2013	Other (Specify)[Parenteral maintenance fluid]	1
2013	Other (Specify)[Phototherapy for neonatal jaundice]	1
2013	Other (Specify)[Primary Irritation patch test on healthy human volunteers.]	1
2013	Other (Specify)[Procedure (endotracheal suctioning)]	1
2013	Other (Specify)[Prospective feasibility trial]	1
2013	Other (Specify)[Recombinant]	1
2013	Other (Specify)[SKIN CARE]	1
2013	Other (Specify)[Skin Sensitivity Patch Test]	1
2013	Other (Specify)[Skin Sensitivity Patch test]	1
2013	Other (Specify)[Skin Sensitivity-Cosmetics]	1
2013	Other (Specify)[Spiritually Augmented Cognitive Behavioral Therapy]	1
2013	Other (Specify)[Therapeutic hypothermia]	1
2013	Other (Specify)[Treatment]	1
2013	Other (Specify)[Two different types of instructions are given]	1
2013	Other (Specify)[Two regimens of platelet transfusions in newborn infants]	1
2013	Other (Specify)[Ultrasound anatomy]	1
2013	Other (Specify)[Vegetable powders]	1
2013	Other (Specify)[Vibration therapy to hand]	1
2013	Other (Specify)[Vitamin D]	1
2013	Other (Specify)[Wound Dressing Study ]	1
2013	Other (Specify)[Wound dressing material]	1
2013	Other (Specify)[Zinc supplementation]	1
2013	Other (Specify)[[water intake A) water from purifier, B) Normal water or non purifier water] ]	1
2013	Other (Specify)[autologus platelet rich plasma]	1
2013	Other (Specify)[cumulative irritancy test]	1
2013	Other (Specify)[dermatology-glycolic acid chemical peel and Q-switched Nd:YAG laser]	1
2013	Other (Specify)[exercise]	1
2013	Other (Specify)[non drug intervention- therapeutic hypothermia]	1
2013	Other (Specify)[orthosis]	1
2013	Other (Specify)[skin sensitivity and irritation test ]	1
2013	Other (Specify)[status of conformance of eating establishments to FSSR 2011 ]	1
2013	Other (Specify)[supernatent embryo culture medium]	1
2013	Other (Specify)[video assisted counseling]	1
2013	PROSPECTIVE	1
2013	Physiotherapy (Not Including YOGA)Process of Care Changes	1
2013	Pilot Study	1
2013	Population Pharmacokinetic study	1
2013	Post-Marketing Outcome Survey	1
2013	Prevalence / epidemiology	1
2013	PreventiveBehavioral	1
2013	PreventiveDentistry	1
2013	PreventiveDentistryBehavioral	1
2013	PreventiveNutraceutical	1
2013	PreventiveProcess of Care ChangesOther (Specify)[trained health workers to improve compliance to treatments ]	1
2013	PreventiveScreeningProcess of Care Changes	1
2013	ProbioticDentistry	1
2013	Process of Care ChangesNutraceuticalOther (Specify)[Nutritional, micro nutional and Iron and folic acid]	1
2013	Process of Care ChangesOther (Specify)[community based intervention providing day care centre for the elderly]	1
2013	Prospective	1
2013	Prospective data Collection	1
2013	Prospective observational study	1
2013	Prospective, Observational Study	1
2013	Qualitative inductive study on development and validation of yoga programme	1
2013	RETROSPECTIVE STUDY	1
2013	Registry	1
2013	Research Study	1
2013	Research Study-Molecular analysis of Hair follicle	1
2013	Retospective study	1
2013	Retrospective	1
2013	Retrospective Study	1
2013	Retrospective review of medical records	1
2013	Screening	1
2013	ScreeningOther (Specify)[non invasive study to compare the taste of test formulation with standard pure drug]	1
2013	Surgical/AnesthesiaOther (Specify)	1
2013	Surgical/AnesthesiaOther (Specify)[Basic Research]	1
2013	Surgical/AnesthesiaPreventive	1
2013	Surgical/AnesthesiaScreening	1
2013	VaccinePreventive	1
2013	Validation of rating scales	1
2013	Yoga & NaturopathyBehavioral	1
2013	comparative	1
2013	descriptive Survey	1
2013	descriptive study	1
2013	descritive study	1
2013	evaluatory approach	1
2013	prospective observational	1
2013	prospective study	1
2013	retrospective	1
Total		992

[truncated: 5 more sheets: S7.3h_2014, S7.3i_2015, S7.3j_2016, S7.3k_2017, S7.3l_2018]
