# Supplementary material for: An analysis of deficiencies in the data of interventional drug trials registered with Clinical Trials Registry - India
Source: Trials. 2019 Aug 28;20:535. doi: 10.1186/s13063-019-3592-0 (PMC6712861; doi:10.1186/s13063-019-3592-0)
Supplement: Supplementary file 5 — Expanded methods, used to generate the data in the following sections. Sections 7–16 provide details on (7) The 1331 categories of Type of Study in 12,673 trials, year-wise from 2007–2018; (8) Determining the truly foreign trials; (9) Determining the unambiguously Indian trials, and error rates over time; (10) Determining the unambiguously Multinational trials, and error rates over time; (11) Identifying the actual trials in the categories Foreign, Indian and Multinational: A summary. (12) 55 Interventional Indian cases with Phase listed as PMS, and error rates over time; (13) For the redefined Indian and Multinational sets (i) cases of confusion between PMS and Phase 4 trials; (ii) cases where Type of Trial is BA/BE but Phase is 1–4; and (iii) Sites of study: Incorrect listing of cities. Error rates over time for some of these; (14) Missing data in terms of (i) Name of the PI was missing; (ii) for the redefined Indian set, and the Multinational set, cases where Type of Study was not available, but Phase of Trial was Phase 1, 1/2, 2, 2/3, 3, 3/4 or 4; (iii) Name of Primary Sponsor was missing; and (iv) the state hosting a trial was not listed. Error rates over time for some of these; (15) Examples of types of variations in PIs’ names; and examples, or the entire listing, of problems with ethics committees; and (16) A brief on the 47 trials conducted at the Malpani Multispeciality Hospital, Jaipur, Rajasthan. (ZIP 596 kb) [file 13063_2019_3592_MOESM5_ESM.zip › Additional file 8R1.xls]

## Sheet: 22 'foreign' trials
Additional file 8. Determining the truly foreign trials. For the 22 foreign trials, data is from three pairs of fields, pertaining to (i) recruitment status, (ii) date of first enrollment, and (iii) sample size.
	CTRI Number	Countries of recruitment	Recruitment status of trial global	Recruitment status of trial India	Date of first enrollment global	Date of first enrollment India	Total sample size	Sample size from India
No country of recruitment
	CTRI/2011/07/001877		Not Applicable	Open to Recruitment	Date Missing	26/01/2011	"200"	"200"
Non-foreign trials
	CTRI/2007/091/000042	UnitedStatesofAmerica	Completed	Completed	08/01/2008	08/01/2008	"342"	"144"
	CTRI/2012/02/002443	Argentina,Brazil,Canada,Denmark,France,Germany,Hungary,Israel,Italy,Poland,Portugal,RussianFederation,SouthAfrica,Spain,Sweden,Turkey,UnitedKingdom,UnitedStatesofAmerica	Other (Terminated)	Other (Terminated)	23/07/2007	Date Missing	"715"	"60"
	CTRI/2009/091/000240	Argentina,Brazil,China,CostaRica,Hungary,Japan,Malaysia,Peru,Philippines,RepublicofKorea,RussianFederation,Thailand	Completed	Completed	16/02/2009	04/06/2009	"1800"	"270"
	CTRI/2011/10/002050	Argentina,Australia,Brazil,Canada,Italy,Mexico,Other,Poland,Portugal,SouthAfrica,Switzerland,Taiwan,Ukraine,UnitedKingdom,UnitedStatesofAmerica	Completed	Other (Terminated)	01/07/2009	Date Missing	"330"	"10"
	CTRI/2011/07/001898	Austria,Belgium,China,CzechRepublic,Germany,Hungary,Israel,Italy,Netherlands,Romania,Singapore,Spain,Taiwan,UnitedKingdom,UnitedStatesofAmerica	Completed	Completed	01/05/2011	23/09/2011	"900"	"210"
	CTRI/2011/07/001867	Argentina,Australia,Bulgaria,Colombia,Croatia,Hungary,Japan,Lithuania,Malaysia,Mexico,NewZealand,Peru,Poland,RepublicofKorea,Romania,RussianFederation,Slovakia,SouthAfrica,SriLanka,Taiwan,Ukraine,UnitedStatesofAmerica	Open to Recruitment	Open to Recruitment	17/01/2011	25/10/2011	"1002"	"83"
	CTRI/2011/09/002020	Bulgaria,Estonia,Latvia,Lithuania,Romania,RussianFederation,SouthAfrica	Completed	Completed	15/02/2010	30/09/2011	"140"	"1"
	CTRI/2010/091/001403	Ukraine	Completed	Completed	30/01/2011	17/05/2011	"120"	"60"
	CTRI/2011/09/001983	Australia,Colombia,Denmark,Finland,Germany,Hungary,Mexico,Poland,UnitedKingdom,UnitedStatesofAmerica	Open to Recruitment	Not Yet Recruiting	29/09/2010	05/09/2011	"765"	"73"
	CTRI/2010/091/006103	Australia,Bulgaria,Canada,France,Germany,Guatemala,Hungary,Japan,Philippines,Poland,RussianFederation,Slovakia,SouthAfrica,Spain,Switzerland,Taiwan,Turkey,UnitedKingdom,UnitedStatesofAmerica	Completed	Completed	01/09/2010	04/03/2011	"2138"	"168"
	CTRI/2011/11/002126	Australia,Austria,Belgium,Canada,Chile,Colombia,Denmark,HongKong,Italy,Pakistan,Peru,SouthAfrica,Spain,UnitedStatesofAmerica	Completed	Completed	01/05/2011	15/11/2011	"10000"	"1000"
	CTRI/2011/08/001973	Austria,Croatia,Estonia,Guatemala,Hungary,Italy,Latvia,Poland,RepublicofKorea,Slovakia	Completed	Completed	07/04/2011	31/08/2011	"450"	"120"
	CTRI/2012/04/002555	Canada,CzechRepublic,Denmark,Estonia,Finland,France,Germany,Lebanon,Netherlands,Norway,UnitedStatesofAmerica	Completed	Other (Terminated)	01/06/2011	15/01/2012	"816"	"80"
	CTRI/2012/10/003082	Canada,Israel,Malaysia,Philippines,Thailand,UnitedStatesofAmerica	Completed	Completed	24/01/2012	08/09/2012	"270"	"30"
	CTRI/2014/01/004298	Argentina,Austria,Brazil,CzechRepublic,Finland,Greece,Hungary,Japan,Mexico,Netherlands,Norway,Poland,RussianFederation,SouthAfrica,Taiwan,Thailand,UnitedStatesofAmerica	Closed to Recruitment of Participants	Closed to Recruitment of Participants	25/02/2013	20/02/2014	"660"	"35"
	CTRI/2015/03/005617	Armenia,Canada,CzechRepublic,Denmark,Finland,Germany,Hungary,Israel,Italy,Mexico,Poland,Portugal,RepublicofKorea,Romania,RussianFederation,Singapore,Slovakia,Spain,Turkey,UnitedKingdom,UnitedStatesofAmerica	Closed to Recruitment of Participants	Closed to Recruitment of Participants	14/12/2012	12/03/2015	"457"	"75"
	CTRI/2016/05/006952	HongKong,Japan,Lebanon,Malaysia,Philippines,RepublicofKorea,Taiwan,Thailand	Other (Terminated)	Other (Terminated)	12/03/2014	20/06/2016	"1520"	"100"
	CTRI/2017/08/009558	Botswana,Brazil,Canada,SouthAfrica,Thailand,UnitedStatesofAmerica	Open to Recruitment	Open to Recruitment	26/03/2015	07/08/2017	"6500"	"200"
Truly foreign trials
	CTRI/2010/091/001049	Brazil,Germany,Italy,Malaysia,Other,Poland,Portugal,SouthAfrica,Spain,Taiwan,Ukraine,UnitedKingdom,UnitedStatesofAmerica	Completed	Not Applicable	01/03/2009	Not Applicable	"90"	"0"
	CTRI/2015/12/006458	Nepal	Completed	Not Applicable	31/08/2015	Date Missing	"64"	"0"
	CTRI/2017/06/008736	Bhutan	Not Yet Recruiting	Not Applicable	15/06/2017	Date Missing	"200"	"0"
