# Supplementary material for: An analysis of deficiencies in the data of interventional drug trials registered with Clinical Trials Registry - India
Source: Trials. 2019 Aug 28;20:535. doi: 10.1186/s13063-019-3592-0 (PMC6712861; doi:10.1186/s13063-019-3592-0)
Supplement: Supplementary file 5 — Expanded methods, used to generate the data in the following sections. Sections 7–16 provide details on (7) The 1331 categories of Type of Study in 12,673 trials, year-wise from 2007–2018; (8) Determining the truly foreign trials; (9) Determining the unambiguously Indian trials, and error rates over time; (10) Determining the unambiguously Multinational trials, and error rates over time; (11) Identifying the actual trials in the categories Foreign, Indian and Multinational: A summary. (12) 55 Interventional Indian cases with Phase listed as PMS, and error rates over time; (13) For the redefined Indian and Multinational sets (i) cases of confusion between PMS and Phase 4 trials; (ii) cases where Type of Trial is BA/BE but Phase is 1–4; and (iii) Sites of study: Incorrect listing of cities. Error rates over time for some of these; (14) Missing data in terms of (i) Name of the PI was missing; (ii) for the redefined Indian set, and the Multinational set, cases where Type of Study was not available, but Phase of Trial was Phase 1, 1/2, 2, 2/3, 3, 3/4 or 4; (iii) Name of Primary Sponsor was missing; and (iv) the state hosting a trial was not listed. Error rates over time for some of these; (15) Examples of types of variations in PIs’ names; and examples, or the entire listing, of problems with ethics committees; and (16) A brief on the 47 trials conducted at the Malpani Multispeciality Hospital, Jaipur, Rajasthan. (ZIP 596 kb) [file 13063_2019_3592_MOESM5_ESM.zip › Additional file 9R1.xls]

## Sheet: Table of contents
Additional file 9.1. Determining the unambiguously Indian trials. For the Indian trials, data is from three pairs of fields related to (i) recruitment status, (ii) date of first enrollment and (iii) sample size.
	Reason to reject records	Total	Accepted	Rejected
1	Recruitment Status of Trial (India): Not applicable or blank	2070	2034	36
2	Recruitment Status of Trial (Global): Some value other than 'Not Applicable'	2034	1831	203
3	Total Sample Size and Sample Size from India: The values were not the same	1831	1823	8
4	Date of First Enrollment (Global) and Date of First Enrollment (India): (i) 36 cases listed the same dates in these two fields (ii) 13 cases listed different dates in these two fields. (iii) 10 cases were missing a date in Date of First Enrollment (India).	1823	1764	59
Additional file 9.2. The errors in the Additional file 9.1, over time. (i) The number of Indian trials per year; (ii) their grouping into 3-year time periods; (iii) the number of trials with errors, per year; (iv) their grouping into 3-year time periods; and (v) the percentage of trials with errors, in 3-year time periods.

## Sheet: 2070_raw data
CTRI Number	Countries of recruitment	Recruitment status of trial global	Recruitment status of trial India	Date of first enrollment global	Date of first enrollment India	Total sample size	Sample size from India
CTRI/2007/091/000020	India	Not Yet Recruiting	Suspended	Date Missing	15/10/2007	60	60
CTRI/2007/091/000024	India	Completed	Completed	02/01/2007	22/03/2007	0	51
CTRI/2007/091/000026	India	Completed	Completed	02/01/2007	28/02/2007	1300	19
CTRI/2007/091/000027	India	Completed	Completed	13/02/2008	Date Missing	30	30
CTRI/2007/091/000040	India	Completed	Completed	12/01/2007	11/05/2008	10000	250
CTRI/2007/091/000043	India	Open to Recruitment	Completed	31/12/2007	Date Missing	200	17
CTRI/2008/091/000004	India	Not Applicable	Completed	18/01/2008	02/02/2008	26	26
CTRI/2008/091/000024	India	Open to Recruitment	Open to Recruitment	30/05/2007	Date Missing	1650	1650
CTRI/2008/091/000057	India	Completed	Completed	01/08/2008	01/08/2008	114	114
CTRI/2011/07/001860	India	Not Applicable	Completed	Date Missing	26/10/2005	80	80
CTRI/2008/091/000087	India	Completed		04/01/2008	Date Missing	0
CTRI/2008/091/000095	India	Not Applicable	Completed	Date Missing	11/09/2007	280	280
CTRI/2012/02/002394	India	Not Applicable	Open to Recruitment	Date Missing	31/01/2012	132	132
CTRI/2008/091/000099	India	Completed	Completed	11/07/2008	11/07/2008	42	42
CTRI/2008/091/000113	India	Not Applicable	Completed	21/06/2007	21/07/2007	223	223
CTRI/2008/091/000115	India	Not Applicable	Completed	02/10/2004	02/10/2004	100	100
CTRI/2008/091/000131	India	Not Applicable	Other (Terminated)	24/10/2007	Date Missing	750	750
CTRI/2008/091/000148	India	Not Applicable	Not Applicable	18/09/2008	Date Missing	510
CTRI/2008/091/000152	India	Completed	Completed	24/11/2007	24/11/2007	50	50
CTRI/2009/091/000159	India	Not Applicable	Completed	Date Missing	29/08/2008	54	54
CTRI/2008/091/000190	India	Not Applicable	Completed	17/11/2008	07/11/2008	402	402
CTRI/2008/091/000201	India	Completed	Completed	24/01/2005	Date Missing	800	75
CTRI/2008/091/000208	India	Not Applicable	Completed	Date Missing	23/10/2008	60	60
CTRI/2008/091/000215	India	Not Yet Recruiting	Not Yet Recruiting	11/03/2008	11/03/2008	130	130
CTRI/2008/091/000216	India	Not Applicable	Completed	Date Missing	16/12/2007	250	250
CTRI/2008/091/000234	India	Completed	Completed	16/04/2008	Date Missing	144	144
CTRI/2008/091/000236	India	Completed	Completed	27/01/2009	Date Missing	0
CTRI/2012/02/002462	India	Not Applicable	Open to Recruitment	Date Missing	09/12/2006	192	192
CTRI/2008/091/000248	India	Not Applicable	Completed	Date Missing	30/09/2008	0	70
CTRI/2008/091/000256	India	Not Applicable	Other (Terminated)	Date Missing	06/02/2010	8	8
CTRI/2008/091/000276	India	Not Applicable	Completed	Date Missing	13/04/2009	264	264
CTRI/2008/091/000280	India	Completed	Completed	05/12/2008	05/12/2008	75	75
CTRI/2008/091/000283	India	Not Applicable	Completed	Date Missing	09/07/2008	100	100
CTRI/2008/091/000295	India	Not Applicable	Completed	Date Missing	22/11/2007	70	70
CTRI/2008/091/000302	India	Completed	Completed	05/01/2009	Date Missing	100	100
CTRI/2008/091/000305	India	Completed		16/04/2008	Date Missing	60	60
CTRI/2008/091/000306	India	Completed		22/07/2008	Date Missing	30	30
CTRI/2009/091/000015	India	Completed	Completed	25/08/2006	Date Missing	81	81
CTRI/2009/091/000022	India	Completed	Completed	20/03/2008	Date Missing	1696	100
CTRI/2009/091/000039	India	Not Applicable	Completed	30/03/2009	30/10/2012	150	150
CTRI/2009/091/000043	India	Completed	Completed	17/11/2009	17/11/2009	300	260
CTRI/2009/091/000047	India	Completed	Completed	01/03/2009	01/09/2009	2408	405
CTRI/2011/12/002313	India	Not Applicable	Completed	Date Missing	15/02/2009	100	100
CTRI/2009/091/000050	India	Completed	Completed	23/03/2009	Date Missing	0
CTRI/2009/091/000057	India	Other (Terminated)	Other (Terminated)	15/08/2007	Date Missing	180	60
CTRI/2009/091/000058	India	Completed		15/07/2009	Date Missing	0
CTRI/2009/091/000066	India	Open to Recruitment		12/01/2009	Date Missing	558	30
CTRI/2009/091/000073	India	Not Applicable	Completed	21/03/2008	Date Missing	172	172
CTRI/2009/091/000082	India	Completed	Completed	15/01/2009	Date Missing	1084	200
CTRI/2009/091/000085	India	Open to Recruitment		01/06/2009	Date Missing	340	6
CTRI/2009/091/000088	India	Completed	Completed	01/03/2007	Date Missing	1011	71
CTRI/2009/091/000093	India	Other (Terminated)	Other (Terminated)	18/08/2008	Date Missing	600	45
CTRI/2009/091/000096	India	Not Applicable	Completed	Date Missing	04/05/2009	32	32
CTRI/2009/091/000108	India	Not Applicable	Completed	Date Missing	07/12/2008	200	200
CTRI/2009/091/000110	India	Other (Terminated)	Other (Terminated)	17/01/2007	Date Missing	0
CTRI/2009/091/000111	India	Not Applicable	Completed	Date Missing	09/03/2009	200	200
CTRI/2009/091/000114	India	Not Applicable	Completed	16/03/2009	16/03/2009	110	110
CTRI/2009/091/000115	India	Not Applicable	Completed	20/05/2009	06/08/2009	23	23
CTRI/2009/091/000116	India	Open to Recruitment		17/04/2009	Date Missing	100	40
CTRI/2009/091/000118	India	Completed	Completed	05/05/2006	29/06/2009	1000	11
CTRI/2009/091/000119	India	Completed	Completed	16/12/2008	21/04/2009	255	90
CTRI/2009/091/000126	India	Completed	Completed	12/03/2009	Date Missing	0
CTRI/2009/091/000129	India	Not Applicable	Completed	Date Missing	15/04/2009	0	200
CTRI/2009/091/000134	India	Completed	Completed	24/11/2008	27/01/2009	452	68
CTRI/2009/091/000138	India	Open to Recruitment	Open to Recruitment	01/05/2009	01/10/2009	100	25
CTRI/2009/091/000140	India	Completed	Completed	30/10/2007	08/05/2009	150	60
CTRI/2009/091/000146	India	Completed	Other (Terminated)	01/07/2005	18/03/2010	660	1
CTRI/2009/091/000162	India	Not Applicable	Completed	Date Missing	13/02/2009	200	200
CTRI/2011/04/001694	India	Completed	Completed	Date Missing	26/02/2009	75	75
CTRI/2009/091/000175	India	Open to Recruitment		31/03/2003	Date Missing	400
CTRI/2009/091/000177	India	Other (Terminated)	Other (Terminated)	19/07/2009	Date Missing	0
CTRI/2009/091/000179	India	Not Applicable	Completed	Date Missing	25/03/2008	211	211
CTRI/2009/091/000193	India	Completed	Completed	01/10/2007	29/01/2008	1044	132
CTRI/2009/091/000195	India	Other (Terminated)	Other (Terminated)	28/11/2006	13/05/2009	742	60
CTRI/2009/091/000196	India	Not Applicable	Completed	Date Missing	06/12/2007	126	126
CTRI/2009/091/000201	India	Completed		18/12/2006	Date Missing	14266
CTRI/2009/091/000212	India	Not Applicable	Completed	Date Missing	28/03/2009	60	60
CTRI/2009/091/000214	India	Not Applicable	Completed	01/06/2009	01/06/2009	23	23
CTRI/2009/091/000217	India	Completed	Completed	27/05/2009	27/05/2009	213	213
CTRI/2009/091/000218	India	Completed	Other (Terminated)	09/06/2009	08/06/2009	247	19
CTRI/2009/091/000232	India	Other (Terminated)	Other (Terminated)	22/04/2009	Date Missing	700	391
CTRI/2009/091/000252	India	Not Applicable	Completed	Date Missing	04/09/2009	12	12
CTRI/2009/091/000258	India	Not Applicable	Completed	Date Missing	07/03/2009	236	236
CTRI/2009/091/000262	India	Not Applicable	Completed	Date Missing	11/12/2008	36	36
CTRI/2009/091/000281	India	Other (Terminated)	Other (Terminated)	01/06/2008	22/04/2009	160	22
CTRI/2011/091/000299	India	Completed	Completed	23/05/2008	15/05/2008	228	186
CTRI/2009/091/000315	India	Not Applicable	Open to Recruitment	Date Missing	30/07/2009	140	140
CTRI/2009/091/000330	India	Not Applicable	Completed	Date Missing	07/07/2009	99	99
CTRI/2009/091/000332	India	Completed	Completed	30/05/2009	30/05/2009	50	50
CTRI/2009/091/000356	India	Not Applicable	Completed	Date Missing	13/08/2009	150	150
CTRI/2009/091/000370	India	Not Applicable	Completed	Date Missing	01/06/2009	30	30
CTRI/2009/091/000377	India	Not Applicable	Completed	Date Missing	28/06/2009	84	84
CTRI/2009/091/000385	India	Completed	Completed	01/11/2009	22/04/2010	150	18
CTRI/2009/091/000392	India	Not Applicable	Completed	Date Missing	01/05/2009	30	30
CTRI/2009/091/000400	India	Not Applicable	Completed	Date Missing	30/03/2009	75	75
CTRI/2009/091/000434	India	Not Applicable	Completed	Date Missing	30/07/2009	176	176
CTRI/2009/091/000457	India	Not Applicable	Completed	25/05/2009	25/05/2009	12	12
CTRI/2009/091/000460	India	Completed	Completed	10/09/2008	Date Missing	1000	50
CTRI/2009/091/000462	India	Completed	Completed	12/11/2009	20/11/2009	450	136
CTRI/2009/091/000476	India	Open to Recruitment	Open to Recruitment	14/09/2009	14/09/2009	420	420
CTRI/2009/091/000506	India	Completed	Completed	22/09/2008	08/09/2009	150	10
CTRI/2009/091/000525	India	Completed	Completed	01/06/2008	Date Missing	124
CTRI/2009/091/000527	India	Not Applicable	Completed	Date Missing	27/07/2009	122	122
CTRI/2009/091/000533	India	Not Applicable	Completed	Date Missing	10/08/2009	300	300
CTRI/2009/091/000538	India	Completed	Completed	25/06/2009	Date Missing	350	20
CTRI/2009/091/000547	India	Not Applicable	Completed	Date Missing	20/11/2006	150	150
CTRI/2009/091/000564	India	Completed	Completed	30/04/2009	Date Missing	1126	153
CTRI/2009/091/000591	India	Completed	Completed	23/11/2010	23/11/2010	252	252
CTRI/2009/091/000592	India	Suspended	Suspended	26/08/2009	Date Missing	320	320
CTRI/2009/091/000598	India	Open to Recruitment		15/04/2009	Date Missing	720	64
CTRI/2009/091/000601	India	Not Applicable	Completed	19/11/2010	Date Missing	28	28
CTRI/2009/091/000614	India	Other (Terminated)	Other (Terminated)	04/03/2009	19/08/2009	276	24
CTRI/2009/091/000625	India	Not Applicable	Completed	Date Missing	02/09/2009	40	40
CTRI/2009/091/000636	India	Open to Recruitment		21/04/2009	13/11/2009	555	119
CTRI/2009/091/000639	India	Not Applicable	Completed	Date Missing	06/06/2009	200	200
CTRI/2009/091/000640	India	Not Applicable	Completed	Date Missing	13/06/2009	200	200
CTRI/2009/091/000642	India	Completed	Completed	29/12/2008	Date Missing	150	42
CTRI/2009/091/000645	India	Not Applicable	Other (Terminated)	Date Missing	17/11/2009	256	72
CTRI/2009/091/000647	India	Completed	Completed	01/04/2009	03/12/2009	0	200
CTRI/2009/091/000663	India	Other (Terminated)	Other (Terminated)	27/04/2009	20/10/2009	700	150
CTRI/2009/091/000676	India	Completed	Other (Terminated)	23/10/2009	Date Missing	3150
CTRI/2009/091/000677	India	Not Applicable	Other (Terminated)	Date Missing	12/09/2009	200	200
CTRI/2009/091/000678	India	Suspended	Suspended	01/03/2008	01/03/2008	120	120
CTRI/2009/091/000681	India	Completed	Completed	02/11/2009	Date Missing	290	41
CTRI/2009/091/000682	India	Not Applicable	Completed	Date Missing	18/04/2009	200	200
CTRI/2009/091/000683	India	Not Applicable	Completed	Date Missing	10/06/2009	200	200
CTRI/2009/091/000687	India	Not Applicable	Completed	15/10/2009	15/10/2009	160	160
CTRI/2009/091/000688	India	Not Applicable	Completed	Date Missing	15/10/2009	100	100
CTRI/2009/091/000690	India	Completed	Completed	01/05/2009	11/12/2009	1500	170
CTRI/2009/091/000696	India	Completed	Completed	30/01/2009	Date Missing	194
CTRI/2009/091/000731	India	Completed	Completed	19/04/2010	19/04/2010	36	36
CTRI/2009/091/000739	India	Not Applicable	Open to Recruitment	Date Missing	15/11/2009	110	110
CTRI/2009/091/000742	India	Not Applicable	Completed	12/12/2009	12/12/2009	200	200
CTRI/2009/091/000756	India	Not Applicable	Completed	Date Missing	24/02/2009	150	150
CTRI/2009/091/000758	India	Not Applicable	Completed	Date Missing	22/09/2009	45	45
CTRI/2009/091/000770	India	Not Applicable	Completed	Date Missing	01/10/2009	25	25
CTRI/2009/091/000771	India	Other (Terminated)	Other (Terminated)	Date Missing	30/11/2009	25	10
CTRI/2009/091/000774	India	Completed	Completed	13/10/2008	Date Missing	24
CTRI/2009/091/000782	India	Completed		Date Missing	10/10/2009	90	90
CTRI/2009/091/000785	India	Completed	Completed	10/01/2010	10/01/2010	120	120
CTRI/2009/091/000791	India	Completed	Completed	30/07/2009	03/08/2009	120	120
CTRI/2009/091/000792	India	Completed	Completed	01/07/2007	Date Missing	90	90
CTRI/2009/091/000795	India	Not Applicable	Completed	Date Missing	20/01/2010	82	82
CTRI/2009/091/000798	India	Completed	Completed	26/10/2009	26/10/2009	200	200
CTRI/2009/091/000799	India	Not Applicable	Other (Terminated)	Date Missing	01/10/2009	250	250
CTRI/2009/091/000801	India	Not Applicable	Completed	Date Missing	02/11/2009	200	200
CTRI/2009/091/000804	India	Completed	Completed	30/11/2009	02/12/2009	687	143
CTRI/2009/091/000806	India	Not Applicable	Completed	Date Missing	07/12/2009	200	200
CTRI/2009/091/000808	India	Not Applicable	Other (Terminated)	Date Missing	Date Missing	200	200
CTRI/2009/091/000820	India	Not Applicable	Completed	Date Missing	25/11/2009	200	200
CTRI/2009/091/000824	India	Completed		Date Missing	12/11/2009	451	451
CTRI/2009/091/000830	India	Not Applicable	Completed	Date Missing	08/12/2009	200	200
CTRI/2009/091/000848	India	Not Applicable	Completed	Date Missing	18/02/2010	200	200
CTRI/2009/091/000861	India	Not Applicable	Completed	Date Missing	18/07/2009	200	200
CTRI/2009/091/000863	India	Not Applicable	Completed	Date Missing	18/09/2009	200	200
CTRI/2009/091/000870	India	Not Applicable	Completed	Date Missing	01/03/2007	0	32
CTRI/2009/091/000874	India	Completed	Completed	01/10/2009	22/01/2010	117	4
CTRI/2009/091/000879	India	Not Applicable	Completed	Date Missing	02/11/2009	200	200
CTRI/2009/091/000882	India	Completed	Completed	27/01/2009	28/01/2010	100	20
CTRI/2009/091/000893	India	Not Applicable	Closed to Recruitment of Participants	Date Missing	26/01/2012	250	250
CTRI/2009/091/000896	India	Not Applicable	Completed	12/02/2010	12/02/2010	270	270
CTRI/2009/091/000898	India	Completed	Completed	15/02/2010	06/07/2010	232	15
CTRI/2009/091/000910	India	Completed	Completed	29/10/2009	18/02/2010	800	147
CTRI/2009/091/000913	India	Not Applicable	Completed	Date Missing	20/08/2009	200	200
CTRI/2010/091/000915	India	Completed	Completed	07/07/2009	Date Missing	220	220
CTRI/2009/091/000922	India	Completed	Completed	01/07/2009	Date Missing	200	200
CTRI/2009/091/000928	India	Not Applicable	Completed	Date Missing	31/12/2009	240	240
CTRI/2009/091/000929	India	Completed	Completed	30/06/2010	07/05/2010	164	6
CTRI/2009/091/000930	India	Not Applicable	Completed	Date Missing	14/12/2009	32	32
CTRI/2009/091/000953	India	Open to Recruitment	Completed	09/09/2009	25/01/2010	300	75
CTRI/2009/091/000958	India	Not Applicable	Completed	Date Missing	27/11/2009	36	36
CTRI/2009/091/000969	India	Completed	Completed	27/08/2008	30/11/2009	1084	120
CTRI/2009/091/000970	India	Completed	Completed	10/01/2010	10/01/2010	200	200
CTRI/2009/091/000974	India	Not Applicable	Completed	Date Missing	01/05/2009	50	50
CTRI/2009/091/000994	India	Not Applicable	Completed	Date Missing	28/11/2008	120	120
CTRI/2009/091/000995	India	Not Applicable	Completed	Date Missing	26/02/2010	30	30
CTRI/2009/091/000999	India	Completed	Completed	21/12/2009	Date Missing	200
CTRI/2009/091/001004	India	Not Applicable	Other (Terminated)	Date Missing	16/01/2010	500	500
CTRI/2009/091/001020	India	Not Applicable	Completed	Date Missing	15/03/2010	100	100
CTRI/2009/091/001021	India	Not Applicable	Completed	Date Missing	06/04/2010	200	200
CTRI/2009/091/001022	India	Not Applicable	Completed	Date Missing	26/11/2009	100	100
CTRI/2009/091/001023	India	Not Applicable	Completed	Date Missing	11/12/2009	200	200
CTRI/2009/091/001025	India	Not Applicable	Completed	Date Missing	04/01/2010	200	200
CTRI/2009/091/001036	India	Not Applicable	Completed	Date Missing	28/04/2010	252	252
CTRI/2009/091/001041	India	Completed	Completed	18/09/2009	Date Missing	150	150
CTRI/2009/091/001048	India	Not Applicable	Completed	Date Missing	23/02/2010	150	150
CTRI/2013/07/003808	India	Not Applicable	Completed	Date Missing	15/06/2011	500	500
CTRI/2009/091/001051	India	Not Applicable	Completed	Date Missing	17/02/2010	200	200
CTRI/2009/091/001053	India	Not Applicable	Completed	Date Missing	15/01/2010	200	200
CTRI/2009/091/001058	India	Not Applicable	Completed	22/05/2007	22/05/2007	152	152
CTRI/2009/091/001067	India	Not Applicable	Completed	23/02/2010	23/02/2010	204	204
CTRI/2009/091/001085	India	Not Applicable	Completed	20/02/2010	20/02/2010	240	240
CTRI/2009/091/001087	India	Not Applicable	Other (Terminated)	28/05/2010	28/05/2010	270	270
CTRI/2009/091/001088	India	Open to Recruitment	Open to Recruitment	04/04/2009	Date Missing	175	175
CTRI/2010/091/000017	India	Completed	Completed	01/10/2006	01/06/2010	1773	300
CTRI/2010/091/000024	India	Completed	Completed	08/01/2010	Date Missing	446	115
CTRI/2010/091/000030	India	Not Applicable	Completed	Date Missing	01/02/2010	600	600
CTRI/2010/091/000037	India	Not Yet Recruiting	Open to Recruitment	01/11/2010	Date Missing	270	270
CTRI/2010/091/000044	India	Completed	Completed	11/01/2010	Date Missing	526	86
CTRI/2010/091/000045	India	Not Applicable	Completed	01/03/2007	01/03/2007	120	1
CTRI/2010/091/000053	India	Not Applicable	Completed	Date Missing	25/01/2010	200	200
CTRI/2010/091/000059	India	Open to Recruitment		10/05/2010	10/05/2010	210	210
CTRI/2010/091/000068	India	Completed	Completed	08/02/2010	Date Missing	100	100
CTRI/2010/091/000076	India	Not Applicable	Completed	Date Missing	23/11/2009	150	150
CTRI/2010/091/000077	India	Completed	Completed	27/01/2010	27/01/2010	200	200
CTRI/2010/091/000087	India	Not Applicable	Completed	Date Missing	15/02/2010	100	100
CTRI/2010/091/000095	India	Not Applicable	Completed	Date Missing	15/01/2010	36	36
CTRI/2010/091/000096	India	Not Applicable	Completed	Date Missing	03/04/2010	250	250
CTRI/2010/091/000099	India	Not Applicable	Completed	Date Missing	11/06/2009	50	50
CTRI/2010/091/000107	India	Not Applicable	Completed	Date Missing	21/08/2010	50	50
CTRI/2010/091/000108	India	Not Applicable	Completed	Date Missing	26/07/2010	30	30
CTRI/2010/091/000114	India	Completed		25/03/2010	Date Missing	240	240
CTRI/2010/091/000122	India	Not Applicable	Completed	Date Missing	25/03/2010	200	200
CTRI/2010/091/000126	India	Not Applicable	Other (Terminated)	Date Missing	Date Missing	200	200
CTRI/2010/091/000127	India	Not Applicable	Completed	10/02/2010	Date Missing	200	200
CTRI/2010/091/000141	India	Not Applicable	Completed	Date Missing	02/03/2010	200	200
CTRI/2010/091/000144	India	Completed	Completed	24/11/2010	24/11/2010	1032	1032
CTRI/2010/091/000145	India	Completed	Completed	22/02/2010	Date Missing	426	86
CTRI/2010/091/000149	India	Not Applicable	Completed	Date Missing	17/02/2010	48	48
CTRI/2010/091/000151	India	Open to Recruitment		15/02/2010	Date Missing	244	54
CTRI/2010/091/000164	India	Not Applicable	Completed	Date Missing	08/08/2006	60	60
CTRI/2010/091/000165	India	Not Applicable	Completed	Date Missing	02/11/2006	30	30
CTRI/2010/091/000166	India	Not Applicable	Completed	Date Missing	17/11/2006	60	60
CTRI/2010/091/000167	India	Not Applicable	Other (Terminated)	Date Missing	08/08/2006	30	30
CTRI/2010/091/000169	India	Not Applicable	Completed	Date Missing	20/02/2010	200	200
CTRI/2010/091/000171	India	Not Applicable	Completed	Date Missing	01/11/2009	20	20
CTRI/2015/10/006235	India	Not Applicable	Completed	Date Missing	15/11/2010	100	100
CTRI/2010/091/000174	India	Completed	Completed	24/02/2010	24/02/2010	654	654
CTRI/2010/091/000176	India	Not Applicable	Completed	01/04/2010	01/04/2010	240	240
CTRI/2010/091/000177	India	Not Applicable	Completed	01/04/2010	Date Missing	200	200
CTRI/2010/091/000197	India	Completed	Completed	22/04/2010	02/06/2010	150	150
CTRI/2010/091/000198	India	Not Applicable	Completed	Date Missing	22/03/2010	200	200
CTRI/2010/091/000200	India	Not Applicable	Completed	Date Missing	29/10/2010	160	160
CTRI/2010/091/000231	India	Open to Recruitment		04/05/2010	Date Missing	50	50
CTRI/2010/091/000237	India	Not Applicable	Completed	Date Missing	29/05/2010	600	600
CTRI/2010/091/000238	India	Not Applicable	Other (Terminated)	Date Missing	01/02/2011	670	670
CTRI/2010/091/000245	India	Not Applicable	Completed	Date Missing	16/08/2008	360	360
CTRI/2010/091/000254	India	Completed	Completed	30/09/2010	Date Missing	1500	50
CTRI/2010/091/000275	India	Not Applicable	Completed	20/03/2010	20/03/2010	46	46
CTRI/2010/091/000276	India	Completed	Completed	Date Missing	28/08/2010	124	124
CTRI/2010/091/000279	India	Not Applicable	Completed	Date Missing	27/04/2010	200	200
CTRI/2010/091/000280	India	Completed	Completed	Date Missing	29/03/2010	100	100
CTRI/2010/091/000283	India	Not Yet Recruiting	Not Yet Recruiting	26/03/2010	Date Missing	24	24
CTRI/2010/091/000284	India	Completed	Completed	15/05/2010	Date Missing	232	4
CTRI/2010/091/000285	India	Completed	Completed	15/04/2010	Date Missing	360	100
CTRI/2010/091/000288	India	Completed	Completed	02/02/2009	Date Missing	1700	71
CTRI/2011/07/001888	India	Not Applicable	Completed	Date Missing	06/07/2011	60	60
CTRI/2010/091/000293	India	Not Applicable	Completed	Date Missing	02/04/2010	112	112
CTRI/2011/11/002109	India	Not Applicable	Completed	Date Missing	15/10/2010	270	270
CTRI/2010/091/000329	India	Not Applicable	Completed	Date Missing	12/04/2010	100	100
CTRI/2010/091/000335	India	Completed	Completed	17/02/2010	Date Missing	150	20
CTRI/2010/091/000341	India	Not Applicable	Completed	Date Missing	01/09/2008	165	165
CTRI/2010/091/000349	India	Completed	Completed	Date Missing	01/11/2010	232	232
CTRI/2010/091/000356	India	Completed	Completed	20/04/2010	Date Missing	24	24
CTRI/2010/091/000360	India	Open to Recruitment		13/07/2010	Date Missing	533
CTRI/2011/06/001783	India	Not Applicable	Completed	Date Missing	01/10/2009	90	90
CTRI/2010/091/000373	India	Completed	Completed	01/05/2010	01/05/2010	360	360
CTRI/2010/091/000376	India	Not Applicable	Completed	Date Missing	20/09/2010	300	300
CTRI/2010/091/000391	India	Completed	Other (Terminated)	10/03/2010	Date Missing	150	80
CTRI/2011/07/001864	India	Not Applicable	Completed	Date Missing	01/05/2010	100	100
CTRI/2010/091/000419	India	Not Applicable	Completed	Date Missing	29/04/2010	8	8
CTRI/2010/091/000422	India	Not Applicable	Suspended	03/08/2010	03/08/2010	200	200
CTRI/2010/091/000423	India	Not Applicable	Completed	08/12/2010	08/12/2010	280	280
CTRI/2010/091/000425	India	Not Applicable	Completed	29/05/2010	29/05/2010	240	240
CTRI/2010/091/000429	India	Completed	Completed	14/06/2010	28/02/2011	378	25
CTRI/2010/091/000430	India	Open to Recruitment	Completed	17/06/2010	28/02/2011	444	34
CTRI/2010/091/000431	India	Not Applicable	Completed	Date Missing	12/05/2010	200	200
CTRI/2010/091/000437	India	Not Applicable	Completed	Date Missing	26/06/2010	100	100
CTRI/2010/091/000445	India	Not Applicable	Completed	Date Missing	14/05/2010	100	100
CTRI/2014/08/004919	India	Not Applicable	Completed	Date Missing	11/06/2010	40	40
CTRI/2010/091/000479	India	Other (Terminated)		15/04/2010	10/09/2010	208	34
CTRI/2010/091/000497	India	Not Applicable	Completed	Date Missing	25/05/2010	78	78
CTRI/2010/091/000500	India	Other (Terminated)	Other (Terminated)	01/12/2009	Date Missing	650	141
CTRI/2010/091/000504	India	Not Yet Recruiting		27/01/2011	Date Missing	240	240
CTRI/2011/10/002068	India	Not Applicable	Completed	Date Missing	04/04/2006	250	250
CTRI/2010/091/000518	India	Not Applicable	Other (Terminated)	Date Missing	Date Missing	100	100
CTRI/2010/091/000519	India	Not Applicable	Completed	Date Missing	05/08/2010	500	500
CTRI/2010/091/000523	India	Not Applicable	Completed	Date Missing	15/07/2010	600	600
CTRI/2010/091/000551	India	Not Applicable	Other (Terminated)	21/06/2010	21/06/2010	420	420
CTRI/2010/091/000552	India	Completed		14/06/2010	Date Missing	200	200
CTRI/2010/091/000563	India	Not Applicable	Completed	Date Missing	05/07/2010	100	100
CTRI/2010/091/000582	India	Completed		28/06/2010	Date Missing	120	120
CTRI/2010/091/000586	India	Not Applicable	Completed	Date Missing	31/08/2010	200	200
CTRI/2010/091/000588	India	Not Applicable	Completed	Date Missing	15/07/2010	200	200
CTRI/2010/091/000610	India	Not Applicable	Completed	Date Missing	08/09/2010	72	72
CTRI/2010/091/000612	India	Completed	Completed	25/06/2010	25/06/2010	192	192
CTRI/2011/06/001831	India	Not Applicable	Completed	Date Missing	18/06/2010	195	195
CTRI/2010/091/000623	India	Completed	Completed	26/07/2010	14/08/2010	360	60
CTRI/2011/09/002012	India	Not Applicable	Completed	Date Missing	09/05/2011	120	120
CTRI/2010/091/000637	India	Not Applicable	Completed	Date Missing	22/05/2010	60	60
CTRI/2012/02/002463	India	Not Applicable	Completed	Date Missing	30/06/2010	50	50
CTRI/2010/091/001032	India	Open to Recruitment		28/06/2010	Date Missing	200	200
CTRI/2010/091/001036	India	Not Applicable	Completed	Date Missing	17/11/2008	60	60
CTRI/2012/06/002742	India	Not Applicable	Completed	Date Missing	10/02/2011	144	144
CTRI/2010/091/001046	India	Completed	Completed	06/07/2010	Date Missing	200	200
CTRI/2010/091/001055	India	Not Applicable	Completed	Date Missing	16/06/2010	200	200
CTRI/2010/091/001057	India	Completed		15/03/2010	Date Missing	100	100
CTRI/2010/091/001058	India	Not Applicable	Completed	20/01/2011	Date Missing	200	200
CTRI/2010/091/001078	India	Completed	Completed	11/08/2010	11/08/2010	200	200
CTRI/2010/091/001081	India	Other (Terminated)	Other (Terminated)	23/09/2010	23/09/2010	48	48
CTRI/2010/091/001093	India	Completed	Completed	13/02/2009	Date Missing	600	20
CTRI/2010/091/001095	India	Not Applicable	Closed to Recruitment of Participants	02/07/2010	02/07/2010	168	168
CTRI/2010/091/001096	India	Not Applicable	Completed	30/07/2010	Date Missing	150	150
CTRI/2010/091/001102	India	Not Applicable	Completed	Date Missing	02/03/2009	72	72
CTRI/2010/091/001106	India	Completed	Completed	12/07/2010	Date Missing	200	200
CTRI/2010/091/001107	India	Not Applicable	Open to Recruitment	Date Missing	30/08/2010	240	240
CTRI/2010/091/001115	India	Not Applicable	Not Applicable	Date Missing	21/08/2010	60	60
CTRI/2010/091/001116	India	Not Applicable	Completed	Date Missing	01/08/2010	180	180
CTRI/2010/091/001118	India	Not Applicable	Completed	Date Missing	16/07/2010	200	200
CTRI/2010/091/001119	India	Not Applicable	Completed	Date Missing	28/07/2010	120	120
CTRI/2010/091/001121	India	Not Applicable	Completed	Date Missing	10/08/2010	200	200
CTRI/2010/091/001122	India	Completed	Completed	Date Missing	01/08/2010	30	30
CTRI/2012/12/003273	India	Not Applicable	Open to Recruitment	Date Missing	16/01/2012	250	250
CTRI/2010/091/001136	India	Not Applicable	Completed	Date Missing	23/08/2010	100	100
CTRI/2010/091/001138	India	Completed	Completed	24/07/2010	Date Missing	200	200
CTRI/2010/091/001144	India	Other (Terminated)	Other (Terminated)	01/10/2006	Date Missing	85	10
CTRI/2010/091/001153	India	Not Applicable	Completed	Date Missing	30/01/2011	100	100
CTRI/2010/091/001154	India	Completed	Completed	24/07/2010	Date Missing	200	200
CTRI/2010/091/001161	India	Not Applicable	Completed	Date Missing	09/08/2010	24	24
CTRI/2010/091/001178	India	Not Applicable	Completed	Date Missing	21/08/2010	250	250
CTRI/2010/091/001179	India	Not Applicable	Completed	Date Missing	15/08/2010	200	200
CTRI/2010/091/006138	India	Not Applicable	Open to Recruitment	Date Missing	22/02/2011	246	246
CTRI/2011/11/002135	India	Not Applicable	Other (Terminated)	Date Missing	30/06/2011	50	50
CTRI/2011/06/001813	India	Not Applicable	Completed	Date Missing	26/12/2010	75	75
CTRI/2011/091/000093	India	Completed	Completed	16/09/2009	16/09/2009	286	286
CTRI/2011/04/001689	India	Completed	Completed	Date Missing	05/03/2011	200	200
CTRI/2011/03/001653	India	Completed	Completed	Date Missing	30/03/2011	110	110
CTRI/2011/04/001659	India	Not Applicable	Completed	Date Missing	30/12/2010	200	200
CTRI/2011/05/001711	India	Not Applicable	Suspended	Date Missing	25/05/2011	90	90
CTRI/2011/12/002189	India	Not Applicable	Completed	Date Missing	21/02/2011	1000	1000
CTRI/2011/07/001881	India	Open to Recruitment	Open to Recruitment	18/02/2009	15/03/2011	15000	480
CTRI/2011/07/001899	India	Not Applicable	Completed	Date Missing	02/02/2011	30	30
CTRI/2011/05/001733	India	Not Applicable	Completed	Date Missing	05/05/2011	30	30
CTRI/2011/10/002049	India	Not Applicable	Completed	Date Missing	25/04/2011	100	100
CTRI/2011/03/001651	India	Not Applicable	Completed	Date Missing	28/03/2011	40	40
CTRI/2011/09/002030	India	Not Applicable	Completed	Date Missing	24/10/2011	36	36
CTRI/2011/04/001674	India	Not Applicable	Completed	Date Missing	18/04/2011	6	6
CTRI/2011/04/001680	India	Not Applicable	Not Yet Recruiting	Date Missing	15/04/2011	60	60
CTRI/2011/04/001679	India	Not Applicable	Completed	Date Missing	10/02/2011	40	40
CTRI/2011/04/001673	India	Not Applicable	Completed	Date Missing	26/05/2011	36	36
CTRI/2011/04/001661	India	Not Applicable	Open to Recruitment	Date Missing	04/04/2011	60	60
CTRI/2014/08/004853	India	Not Applicable	Completed	Date Missing	07/01/2011	54	54
CTRI/2011/05/001719	India	Not Applicable	Completed	Date Missing	11/04/2011	280	280
CTRI/2011/07/001871	India	Not Applicable	Other (Terminated)	Date Missing	19/12/2011	20	20
CTRI/2011/04/001691	India	Not Applicable	Completed	Date Missing	25/04/2011	60	60
CTRI/2011/05/001721	India	Not Applicable	Open to Recruitment	Date Missing	13/05/2011	91	91
CTRI/2011/05/001764	India	Not Applicable	Not Yet Recruiting	Date Missing	27/06/2011	200	200
CTRI/2013/03/003477	India	Not Applicable	Open to Recruitment	Date Missing	31/07/2011	100	100
CTRI/2011/06/001828	India	Not Applicable	Completed	Date Missing	10/06/2011	70	70
CTRI/2014/01/004350	India	Not Applicable	Completed	Date Missing	22/12/2010	500	500
CTRI/2012/03/002483	India	Not Applicable	Closed to Recruitment of Participants	Date Missing	07/03/2012	100	100
CTRI/2011/07/001858	India	Not Applicable	Other (Terminated)	Date Missing	15/07/2011	100	100
CTRI/2013/07/003797	India	Open to Recruitment	Open to Recruitment	Date Missing	15/07/2013	552	552
CTRI/2011/12/002217	India	Not Applicable	Open to Recruitment	Date Missing	01/01/2012	360	360
CTRI/2011/09/001992	India	Not Applicable	Open to Recruitment	Date Missing	01/09/2011	45	45
CTRI/2011/07/001863	India	Not Applicable	Completed	Date Missing	02/12/2009	60	60
CTRI/2011/07/001894	India	Not Applicable	Completed	Date Missing	01/08/2007	200	200
CTRI/2011/10/002045	India	Not Applicable	Completed	Date Missing	05/12/2009	264	264
CTRI/2011/11/002139	India	Not Applicable	Open to Recruitment	Date Missing	01/08/2011	320	320
CTRI/2011/07/001878	India	Not Applicable	Completed	Date Missing	18/07/2011	76	76
CTRI/2011/08/001934	India	Not Applicable	Completed	Date Missing	18/07/2011	8	8
CTRI/2011/08/001943	India	Not Applicable	Completed	Date Missing	08/10/2011	6	6
CTRI/2011/11/002150	India	Not Applicable	Open to Recruitment	Date Missing	02/05/2008	60	60
CTRI/2013/03/003504	India	Not Applicable	Completed	Date Missing	05/08/2011	200	200
CTRI/2011/08/001940	India	Not Applicable	Completed	Date Missing	22/08/2009	32	32
CTRI/2011/10/002055	India	Not Applicable	Open to Recruitment	Date Missing	21/07/2011	200	200
CTRI/2011/09/001997	India	Closed to Recruitment of Participants	Closed to Recruitment of Participants	Date Missing	21/08/2011	30	30
CTRI/2011/11/002133	India	Not Applicable	Completed	Date Missing	08/08/2011	600	600
CTRI/2011/12/002249	India	Not Applicable	Other (Terminated)	Date Missing	26/12/2011	96	96
CTRI/2012/07/002844	India	Not Applicable	Completed	Date Missing	23/06/2012	60	60
CTRI/2012/03/002497	India	Not Applicable	Other (Terminated)	Date Missing	24/08/2011	36	36
CTRI/2011/09/001988	India	Not Applicable	Completed	Date Missing	15/05/2008	40	40
CTRI/2011/09/001984	India	Not Applicable	Completed	Date Missing	07/10/2011	92	92
CTRI/2011/09/001985	India	Not Applicable	Completed	Date Missing	11/10/2011	92	92
CTRI/2011/09/002004	India	Not Applicable	Completed	Date Missing	08/10/2011	92	92
CTRI/2011/10/002079	India	Not Applicable	Completed	Date Missing	16/06/2011	42	42
CTRI/2012/07/002832	India	Not Applicable	Completed	Date Missing	25/08/2011	16	16
CTRI/2011/09/002024	India	Not Applicable	Completed	Date Missing	05/09/2011	44	44
CTRI/2011/09/001987	India	Completed	Completed	28/04/2011	14/09/2011	478	100
CTRI/2011/09/001991	India	Not Applicable	Completed	Date Missing	12/09/2011	220	220
CTRI/2013/06/003741	India	Not Applicable	Completed	Date Missing	02/05/2011	90	90
CTRI/2011/12/002230	India	Not Applicable	Not Yet Recruiting	Date Missing	15/12/2011	32	32
CTRI/2016/06/007030	India	Not Applicable	Completed	Date Missing	24/06/2016	100	100
CTRI/2017/10/010241	India	Not Applicable	Completed	Date Missing	27/02/2016	60	60
CTRI/2017/09/009619	India	Not Applicable	Open to Recruitment	01/06/2016	01/06/2016	110	110
CTRI/2016/08/007228	India	Not Applicable	Not Yet Recruiting	Date Missing	26/09/2016	700	700
CTRI/2016/12/007519	India	Not Applicable	Open to Recruitment	Date Missing	02/02/2016	35	35
CTRI/2016/10/007403	India	Not Applicable	Open to Recruitment	Date Missing	09/04/2016	150	150
CTRI/2016/09/007230	India	Not Applicable	Closed to Recruitment of Participants	Date Missing	02/09/2016	105	105
CTRI/2016/09/007327	India	Not Applicable	Not Yet Recruiting	Date Missing	01/10/2016	50	50
CTRI/2016/08/007149	India	Not Applicable	Not Yet Recruiting	Date Missing	04/11/2016	350	350
CTRI/2017/05/008685	India	Not Applicable	Open to Recruitment	Date Missing	01/08/2016	12	12
CTRI/2016/09/007302	India	Not Applicable	Not Yet Recruiting	Date Missing	10/10/2016	128	128
CTRI/2017/04/008422	India	Not Applicable	Closed to Recruitment of Participants	Date Missing	22/12/2015	45	45
CTRI/2017/12/010801	India	Not Applicable	Open to Recruitment	Date Missing	01/12/2016	60	60
CTRI/2016/08/007153	India	Not Applicable	Not Yet Recruiting	Date Missing	11/08/2016	63	63
CTRI/2016/09/007265	India	Not Applicable	Not Yet Recruiting	Date Missing	15/09/2016	63	63
CTRI/2017/03/008232	India	Not Applicable	Open to Recruitment	Date Missing	01/04/2016	45	45
CTRI/2016/10/007347	India	Not Yet Recruiting	Not Yet Recruiting	20/10/2016	20/10/2016	78	78
CTRI/2017/03/008058	India	Not Applicable	Open to Recruitment	Date Missing	22/02/2017	128	128
CTRI/2017/06/008843	India	Not Applicable	Open to Recruitment	Date Missing	30/06/2017	500	500
CTRI/2016/08/007157	India	Not Applicable	Not Yet Recruiting	Date Missing	09/08/2016	24	24
CTRI/2018/01/011155	India	Not Applicable	Completed	Date Missing	01/09/2016	150	150
CTRI/2016/10/007409	India	Not Applicable	Not Yet Recruiting	Date Missing	01/11/2016	312	312
CTRI/2016/11/007426	India	Not Applicable	Not Yet Recruiting	Date Missing	03/11/2016	60	60
CTRI/2017/08/009213	India	Not Applicable	Closed to Recruitment of Participants	Date Missing	06/12/2016	56	56
CTRI/2016/11/007461	India	Not Applicable	Not Yet Recruiting	Date Missing	14/11/2016	208	208
CTRI/2017/08/009494	India	Not Applicable	Open to Recruitment	Date Missing	01/04/2016	70	70
CTRI/2016/11/007450	India	Not Applicable	Not Yet Recruiting	Date Missing	01/12/2016	40	40
CTRI/2017/09/009723	India	Not Applicable	Open to Recruitment	Date Missing	01/09/2016	60	60
CTRI/2016/10/007399	India	Not Applicable	Closed to Recruitment of Participants	Date Missing	07/10/2016	12000	12000
CTRI/2017/11/010369	India	Not Applicable	Completed	Date Missing	27/06/2016	60	60
CTRI/2017/11/010388	India	Not Applicable	Completed	Date Missing	28/06/2016	50	50
CTRI/2017/01/007651	India	Not Applicable	Not Yet Recruiting	Date Missing	16/01/2017	210	210
CTRI/2017/03/008236	India	Not Applicable	Open to Recruitment	Date Missing	23/01/2017	100	100
CTRI/2016/09/007282	India	Not Applicable	Completed	Date Missing	24/06/2016	40	40
CTRI/2016/09/007276	India	Not Applicable	Not Yet Recruiting	Date Missing	16/09/2016	84	84
CTRI/2017/02/007798	India	Not Applicable	Closed to Recruitment of Participants	Date Missing	20/02/2017	125	125
CTRI/2016/11/007435	India	Not Applicable	Closed to Recruitment of Participants	Date Missing	30/12/2016	150	150
CTRI/2016/10/007360	India	Not Applicable	Suspended	Date Missing	17/10/2016	104	104
CTRI/2016/11/007433	India	Not Applicable	Completed	Date Missing	08/11/2016	388	388
CTRI/2017/10/010011	India	Not Applicable	Completed	Date Missing	01/10/2013	96	96
CTRI/2017/01/007740	India	Not Applicable	Open to Recruitment	Date Missing	05/03/2017	70	70
CTRI/2016/09/007231	India	Not Applicable	Other (Terminated)	Date Missing	05/09/2016	345	345
CTRI/2016/09/007299	India	Not Applicable	Not Yet Recruiting	Date Missing	01/10/2016	25	25
CTRI/2017/05/008548	India	Not Applicable	Closed to Recruitment of Participants	Date Missing	14/02/2017	50	50
CTRI/2016/11/007509	India	Not Applicable	Not Yet Recruiting	Date Missing	12/12/2016	9	9
CTRI/2016/11/007491	India	Not Applicable	Open to Recruitment	Date Missing	21/08/2017	242	242
CTRI/2016/11/007439	India	Not Applicable	Open to Recruitment	Date Missing	02/01/2017	300	300
CTRI/2016/09/007251	India	Not Applicable	Not Yet Recruiting	Date Missing	26/09/2016	45	45
CTRI/2016/09/007305	India	Not Applicable	Completed	Date Missing	01/10/2016	300	300
CTRI/2016/09/007309	India	Not Applicable	Closed to Recruitment of Participants	Date Missing	28/09/2016	153	153
CTRI/2016/10/007335	India	Not Applicable	Not Yet Recruiting	Date Missing	08/10/2016	113	113
CTRI/2016/10/007345	India	Not Applicable	Completed	Date Missing	18/10/2016	231	231
CTRI/2017/09/009635	India	Not Applicable	Closed to Recruitment of Participants	Date Missing	08/09/2016	90	90
CTRI/2017/01/007743	India	Not Applicable	Not Yet Recruiting	Date Missing	01/02/2017	164	164
CTRI/2016/10/007394	India	Not Applicable	Not Yet Recruiting	Date Missing	01/11/2016	100	100
CTRI/2017/10/010072	India	Not Applicable	Open to Recruitment	Date Missing	17/09/2016	80	80
CTRI/2017/10/010187	India	Not Applicable	Completed	Date Missing	30/10/2016	200	200
CTRI/2017/03/007997	India	Not Applicable	Not Yet Recruiting	Date Missing	10/03/2017	150	150
CTRI/2016/09/007315	India	Not Applicable	Not Yet Recruiting	Date Missing	01/11/2016	1038	1038
CTRI/2018/02/012197	India	Not Applicable	Completed	Date Missing	01/01/2015	100	100
CTRI/2017/02/007888	India	Not Applicable	Open to Recruitment	Date Missing	24/04/2016	50	50
CTRI/2016/10/007412	India	Not Applicable	Open to Recruitment	Date Missing	01/11/2016	60	60
CTRI/2017/02/007766	India	Not Applicable	Open to Recruitment	Date Missing	25/03/2016	160	160
CTRI/2016/11/007508	India	Not Applicable	Open to Recruitment	Date Missing	01/12/2016	140	140
CTRI/2017/02/007773	India	Not Applicable	Open to Recruitment	Date Missing	01/03/2017	564	564
CTRI/2016/12/007567	India	Not Applicable	Not Yet Recruiting	Date Missing	19/12/2016	150	150
CTRI/2017/08/009370	India	Not Applicable	Open to Recruitment	Date Missing	15/10/2016	56	56
CTRI/2017/03/008178	India	Not Applicable	Open to Recruitment	Date Missing	25/04/2017	48	48
CTRI/2017/10/010310	India	Not Applicable	Completed	Date Missing	01/08/2015	150	150
CTRI/2017/10/009969	India	Not Applicable	Open to Recruitment	Date Missing	03/05/2017	54	54
CTRI/2017/05/008684	India	Not Applicable	Open to Recruitment	Date Missing	13/02/2017	500	500
CTRI/2017/08/009297	India	Not Applicable	Open to Recruitment	Date Missing	01/12/2016	128	128
CTRI/2017/09/009954	India	Not Applicable	Open to Recruitment	Date Missing	14/07/2015	180	180
CTRI/2017/04/008359	India	Not Applicable	Not Yet Recruiting	Date Missing	01/07/2017	152	152
CTRI/2017/10/010271	India	Not Applicable	Open to Recruitment	Date Missing	01/11/2017	40	40
CTRI/2017/02/007880	India	Not Applicable	Completed	Date Missing	01/10/2015	44	44
CTRI/2017/03/008101	India	Not Applicable	Closed to Recruitment of Participants	Date Missing	31/03/2017	210	210
CTRI/2017/02/007865	India	Not Applicable	Completed	Date Missing	17/03/2014	50	50
CTRI/2017/09/009922	India	Not Applicable	Completed	Date Missing	01/11/2015	120	120
CTRI/2017/04/008396	India	Not Applicable	Closed to Recruitment of Participants	Date Missing	05/12/2016	250	250
CTRI/2017/09/009935	India	Not Applicable	Not Yet Recruiting	Date Missing	03/10/2017	64	64
CTRI/2017/01/007633	India	Not Applicable	Completed	Date Missing	01/02/2016	164	164
CTRI/2017/08/009435	India	Not Applicable	Open to Recruitment	Date Missing	01/12/2016	150	150
CTRI/2017/08/009434	India	Not Applicable	Open to Recruitment	Date Missing	01/12/2016	50	50
CTRI/2018/01/011393	India	Not Applicable	Open to Recruitment	Date Missing	05/12/2016	60	60
CTRI/2017/07/008984	India	Not Applicable	Open to Recruitment	Date Missing	02/01/2017	50	50
CTRI/2017/02/007764	India	Not Applicable	Open to Recruitment	Date Missing	20/03/2017	150	150
CTRI/2017/02/007918	India	Not Applicable	Not Yet Recruiting	Date Missing	01/03/2017	192	192
CTRI/2017/05/008556	India	Not Applicable	Open to Recruitment	Date Missing	01/02/2016	60	60
CTRI/2017/06/008943	India	Not Applicable	Not Yet Recruiting	Date Missing	01/08/2017	113	113
CTRI/2017/03/008113	India	Not Applicable	Open to Recruitment	Date Missing	01/03/2017	46	46
CTRI/2017/10/010225	India	Not Applicable	Open to Recruitment	Date Missing	30/12/2016	90	90
CTRI/2017/07/009028	India	Not Applicable	Open to Recruitment	Date Missing	02/01/2017	50	50
CTRI/2017/04/008305	India	Not Applicable	Not Yet Recruiting	Date Missing	10/04/2017	80	80
CTRI/2017/02/007852	India	Not Applicable	Open to Recruitment	Date Missing	01/09/2017	60	60
CTRI/2017/02/007799	India	Not Applicable	Not Yet Recruiting	Date Missing	15/02/2017	68	68
CTRI/2017/02/007814	India	Not Applicable	Open to Recruitment	Date Missing	28/02/2017	332	332
CTRI/2017/03/008275	India	Not Applicable	Open to Recruitment	Date Missing	14/04/2017	500	500
CTRI/2017/03/008090	India	Not Applicable	Open to Recruitment	Date Missing	20/03/2017	100	100
CTRI/2018/02/012211	India	Not Applicable	Open to Recruitment	Date Missing	02/08/2017	100	100
CTRI/2017/02/007835	India	Not Applicable	Closed to Recruitment of Participants	Date Missing	14/02/2017	240	240
CTRI/2017/02/007857	India	Not Applicable	Not Yet Recruiting	Date Missing	14/02/2017	100	100
CTRI/2017/03/008250	India	Not Applicable	Not Yet Recruiting	Date Missing	03/04/2017	72	72
CTRI/2017/03/008263	India	Not Applicable	Open to Recruitment	Date Missing	02/05/2017	374	374
CTRI/2017/03/008184	India	Not Applicable	Open to Recruitment	Date Missing	27/03/2017	50	50
CTRI/2017/03/008014	India	Not Applicable	Completed	Date Missing	10/03/2017	240	240
CTRI/2017/08/009329	India	Not Applicable	Open to Recruitment	Date Missing	01/04/2017	198	198
CTRI/2017/03/008077	India	Not Applicable	Not Yet Recruiting	Date Missing	01/04/2017	60	60
CTRI/2017/03/007999	India	Not Applicable	Completed	Date Missing	06/03/2017	50	50
CTRI/2018/01/011225	India	Not Applicable	Closed to Recruitment of Participants	Date Missing	03/02/2014	48	48
CTRI/2017/09/009593	India	Not Applicable	Completed	Date Missing	22/09/2016	200	200
CTRI/2017/07/009136	India	Not Applicable	Completed	Date Missing	30/12/2015	60	60
CTRI/2018/02/011764	India	Not Applicable	Open to Recruitment	Date Missing	01/03/2017	60	60
CTRI/2017/12/010764	India	Not Applicable	Not Yet Recruiting	Date Missing	01/01/2018	90	90
CTRI/2017/08/009506	India	Not Applicable	Completed	Date Missing	01/09/2017	120	120
CTRI/2018/01/011489	India	Not Applicable	Closed to Recruitment of Participants	Date Missing	08/02/2017	80	80
CTRI/2017/02/007958	India	Not Applicable	Not Yet Recruiting	Date Missing	15/03/2017	200	200
CTRI/2017/05/008562	India	Not Applicable	Not Yet Recruiting	01/05/2018	01/05/2018	2200	2200
CTRI/2017/07/008995	India	Not Applicable	Open to Recruitment	Date Missing	15/03/2017	100	100
CTRI/2017/03/008267	India	Not Applicable	Open to Recruitment	Date Missing	01/04/2017	88	88
CTRI/2017/03/008270	India	Not Applicable	Not Yet Recruiting	Date Missing	14/04/2017	50	50
CTRI/2017/05/008492	India	Not Applicable	Not Yet Recruiting	Date Missing	15/05/2017	45	45
CTRI/2017/05/008700	India	Not Applicable	Not Yet Recruiting	Date Missing	14/06/2017	600	600
CTRI/2017/05/008646	India	Not Applicable	Completed	Date Missing	05/01/2016	60	60
CTRI/2017/04/008299	India	Not Applicable	Closed to Recruitment of Participants	Date Missing	14/04/2017	278	278
CTRI/2017/05/008459	India	Not Applicable	Not Yet Recruiting	Date Missing	01/06/2017	56	56
CTRI/2017/05/008530	India	Not Applicable	Not Yet Recruiting	Date Missing	15/05/2017	60	60
CTRI/2017/05/008521	India	Not Applicable	Not Yet Recruiting	Date Missing	20/06/2017	262	262
CTRI/2017/06/008817	India	Not Applicable	Not Yet Recruiting	Date Missing	01/07/2017	12	12
CTRI/2017/07/008980	India	Not Applicable	Open to Recruitment	Date Missing	13/05/2017	170	170
CTRI/2018/02/011722	India	Not Applicable	Not Yet Recruiting	Date Missing	01/03/2018	300	300
CTRI/2017/04/008393	India	Not Applicable	Open to Recruitment	Date Missing	01/05/2017	35	35
CTRI/2017/07/009025	India	Not Applicable	Open to Recruitment	Date Missing	08/04/2017	130	130
CTRI/2017/07/008996	India	Not Applicable	Open to Recruitment	Date Missing	15/03/2017	330	330
CTRI/2017/11/010635	India	Not Applicable	Not Yet Recruiting	Date Missing	01/01/2018	30	30
CTRI/2017/11/010347	India	Not Applicable	Completed	Date Missing	29/12/2015	60	60
CTRI/2017/07/009092	India	Not Applicable	Not Yet Recruiting	Date Missing	01/08/2017	240	240
CTRI/2017/07/008991	India	Not Applicable	Open to Recruitment	Date Missing	25/04/2017	120	120
CTRI/2017/04/008428	India	Not Applicable	Not Yet Recruiting	Date Missing	01/05/2017	200	200
CTRI/2017/06/008884	India	Not Applicable	Open to Recruitment	Date Missing	10/01/2017	173	173
CTRI/2017/08/009533	India	Not Applicable	Open to Recruitment	Date Missing	01/03/2017	30	30
CTRI/2017/09/009859	India	Not Applicable	Open to Recruitment	Date Missing	26/05/2017	120	120
CTRI/2017/05/008586	India	Not Applicable	Not Yet Recruiting	Date Missing	01/06/2017	40	40
CTRI/2017/08/009508	India	Not Applicable	Open to Recruitment	Date Missing	14/07/2016	40	40
CTRI/2017/04/008425	India	Not Applicable	Not Yet Recruiting	Date Missing	08/05/2017	1068	1068
CTRI/2017/12/010742	India	Not Applicable	Open to Recruitment	Date Missing	01/05/2017	80	80
CTRI/2017/05/008596	India	Not Applicable	Not Yet Recruiting	Date Missing	01/06/2017	140	140
CTRI/2017/11/010391	India	Not Applicable	Completed	Date Missing	20/12/2015	60	60
CTRI/2017/06/008741	India	Not Applicable	Open to Recruitment	Date Missing	12/08/2016	93	93
CTRI/2018/01/011063	India	Not Applicable	Open to Recruitment	Date Missing	17/04/2017	68	68
CTRI/2017/06/008819	India	Not Applicable	Not Yet Recruiting	Date Missing	01/07/2017	80	80
CTRI/2017/05/008598	India	Not Applicable	Completed	Date Missing	30/11/2012	110	110
CTRI/2017/09/009849	India	Not Applicable	Not Yet Recruiting	Date Missing	01/01/2018	60	60
CTRI/2017/08/009487	India	Not Applicable	Open to Recruitment	Date Missing	20/11/2017	420	420
CTRI/2017/11/010518	India	Not Applicable	Not Yet Recruiting	Date Missing	20/11/2017	75	75
CTRI/2017/05/008655	India	Not Applicable	Not Yet Recruiting	Date Missing	08/06/2017	300	300
CTRI/2017/05/008696	India	Not Applicable	Not Yet Recruiting	Date Missing	01/06/2017	70	70
CTRI/2017/06/008871	India	Not Applicable	Closed to Recruitment of Participants	Date Missing	01/12/2015	75	75
CTRI/2017/07/008997	India	Not Applicable	Open to Recruitment	Date Missing	01/01/2017	25	25
CTRI/2018/02/012218	India	Not Applicable	Not Yet Recruiting	Date Missing	02/04/2018	114	114
CTRI/2017/05/008624	India	Not Applicable	Open to Recruitment	Date Missing	15/06/2017	60	60
CTRI/2017/05/008648	India	Not Applicable	Open to Recruitment	Date Missing	01/06/2017	60	60
CTRI/2018/01/011217	India	Not Applicable	Open to Recruitment	Date Missing	08/11/2017	244	244
CTRI/2017/09/009896	India	Not Applicable	Completed	Date Missing	14/05/2016	70	70
CTRI/2017/05/008608	India	Not Applicable	Not Yet Recruiting	Date Missing	03/07/2017	200	200
CTRI/2017/09/009658	India	Not Applicable	Not Yet Recruiting	Date Missing	15/09/2017	30	30
CTRI/2017/06/008734	India	Not Applicable	Open to Recruitment	Date Missing	01/03/2017	60	60
CTRI/2017/05/008667	India	Not Applicable	Not Yet Recruiting	Date Missing	15/06/2017	122	122
CTRI/2017/10/009964	India	Not Applicable	Completed	Date Missing	31/01/2016	90	90
CTRI/2017/09/009735	India	Not Applicable	Not Yet Recruiting	Date Missing	02/10/2017	100	100
CTRI/2017/08/009303	India	Not Applicable	Not Yet Recruiting	Date Missing	22/08/2017	176	176
CTRI/2017/05/008691	India	Not Applicable	Open to Recruitment	Date Missing	01/06/2017	128	128
CTRI/2017/05/008697	India	Not Applicable	Not Yet Recruiting	Date Missing	01/06/2017	88	88
CTRI/2017/11/010420	India	Not Applicable	Open to Recruitment	Date Missing	28/04/2017	40	40
CTRI/2017/06/008760	India	Not Applicable	Not Yet Recruiting	Date Missing	15/06/2017	30	30
CTRI/2017/10/010144	India	Not Applicable	Not Yet Recruiting	Date Missing	25/10/2017	100	100
CTRI/2017/10/010089	India	Not Applicable	Not Yet Recruiting	Date Missing	30/10/2017	100	100
CTRI/2017/06/008751	India	Not Applicable	Not Yet Recruiting	Date Missing	07/06/2017	154	154
CTRI/2017/07/009158	India	Not Applicable	Open to Recruitment	Date Missing	26/12/2016	180	180
CTRI/2017/06/008872	India	Not Applicable	Not Yet Recruiting	Date Missing	03/07/2017	50	50
CTRI/2017/08/009565	India	Not Applicable	Not Yet Recruiting	Date Missing	04/10/2017	20	20
CTRI/2017/06/008888	India	Not Applicable	Open to Recruitment	Date Missing	27/06/2017	242	242
CTRI/2018/01/011551	India	Not Applicable	Completed	Date Missing	16/09/2015	66	66
CTRI/2017/06/008942	India	Not Applicable	Not Yet Recruiting	Date Missing	01/08/2017	50	50
CTRI/2017/06/008887	India	Not Applicable	Completed	Date Missing	23/06/2017	30	30
CTRI/2017/12/010738	India	Not Applicable	Open to Recruitment	Date Missing	01/01/2017	150	150
CTRI/2017/10/010091	India	Not Applicable	Not Yet Recruiting	Date Missing	01/11/2017	106	106
CTRI/2017/10/010223	India	Not Applicable	Not Yet Recruiting	Date Missing	15/11/2017	268	268
CTRI/2017/06/008889	India	Not Applicable	Open to Recruitment	Date Missing	26/06/2017	220	220
CTRI/2018/02/011942	India	Not Applicable	Not Yet Recruiting	Date Missing	15/03/2018	60	60
CTRI/2017/07/009076	India	Not Applicable	Completed	Date Missing	09/01/2017	113	113
CTRI/2017/10/010069	India	Not Applicable	Open to Recruitment	Date Missing	17/06/2017	50	50
CTRI/2017/07/009079	India	Not Applicable	Open to Recruitment	Date Missing	25/07/2017	260	260
CTRI/2017/07/009042	India	Not Applicable	Open to Recruitment	Date Missing	15/03/2017	60	60
CTRI/2017/07/009160	India	Not Applicable	Open to Recruitment	Date Missing	31/07/2017	150	150
CTRI/2017/10/010297	India	Not Applicable	Not Yet Recruiting	Date Missing	13/11/2017	1500	1500
CTRI/2017/08/009232	India	Not Applicable	Completed	Date Missing	04/01/2017	60	60
CTRI/2017/08/009547	India	Not Applicable	Open to Recruitment	Date Missing	18/09/2017	500	500
CTRI/2017/09/009671	India	Not Applicable	Completed	Date Missing	28/12/2015	45	45
CTRI/2017/08/009452	India	Not Applicable	Not Yet Recruiting	Date Missing	28/08/2017	52	52
CTRI/2017/09/009674	India	Not Applicable	Completed	Date Missing	01/10/2015	45	45
CTRI/2017/08/009577	India	Not Applicable	Not Yet Recruiting	Date Missing	22/09/2017	84	84
CTRI/2017/11/010317	India	Not Applicable	Open to Recruitment	Date Missing	15/12/2017	171	171
CTRI/2017/08/009582	India	Not Applicable	Completed	Date Missing	08/10/2015	56	56
CTRI/2017/09/009728	India	Not Applicable	Completed	Date Missing	25/01/2016	68	68
CTRI/2017/10/010306	India	Not Applicable	Open to Recruitment	Date Missing	25/04/2017	30	30
CTRI/2017/08/009548	India	Not Applicable	Not Yet Recruiting	Date Missing	01/12/2017	100	100
CTRI/2017/09/009946	India	Not Applicable	Not Yet Recruiting	Date Missing	29/09/2017	500	500
CTRI/2018/01/011248	India	Not Applicable	Not Yet Recruiting	Date Missing	25/01/2018	120	120
CTRI/2017/09/009630	India	Not Applicable	Open to Recruitment	Date Missing	25/04/2016	60	60
CTRI/2017/09/009851	India	Not Applicable	Not Yet Recruiting	Date Missing	20/09/2017	123	123
CTRI/2017/10/010038	India	Not Applicable	Open to Recruitment	Date Missing	18/05/2017	120	120
CTRI/2017/09/009695	India	Not Applicable	Not Yet Recruiting	Date Missing	02/10/2017	40	40
CTRI/2017/11/010654	India	Not Applicable	Open to Recruitment	Date Missing	27/11/2017	40	40
CTRI/2018/01/011277	India	Not Applicable	Not Yet Recruiting	Date Missing	12/01/2018	160	160
CTRI/2017/10/010219	India	Not Applicable	Not Yet Recruiting	Date Missing	01/11/2017	75	75
CTRI/2017/12/011003	India	Not Applicable	Not Yet Recruiting	Date Missing	28/12/2017	80	80
CTRI/2017/09/009743	India	Not Applicable	Not Yet Recruiting	Date Missing	01/11/2017	700	700
CTRI/2017/10/010268	India	Not Applicable	Open to Recruitment	Date Missing	05/01/2017	60	60
CTRI/2017/09/009855	India	Not Applicable	Completed	Date Missing	05/10/2017	200	200
CTRI/2017/09/009804	India	Not Applicable	Open to Recruitment	Date Missing	04/10/2017	330	330
CTRI/2017/09/009857	India	Not Applicable	Not Yet Recruiting	Date Missing	01/12/2017	100	100
CTRI/2017/09/009782	India	Not Applicable	Completed	Date Missing	27/09/2017	100	100
CTRI/2017/11/010445	India	Not Applicable	Open to Recruitment	Date Missing	26/10/2016	20	20
CTRI/2017/10/010060	India	Not Applicable	Open to Recruitment	Date Missing	02/11/2017	240	240
CTRI/2017/09/009902	India	Not Applicable	Not Yet Recruiting	Date Missing	01/12/2017	90	90
CTRI/2018/01/011057	India	Not Applicable	Open to Recruitment	Date Missing	15/03/2017	20	20
CTRI/2017/12/010757	India	Not Applicable	Not Yet Recruiting	Date Missing	11/12/2017	20	20
CTRI/2017/10/010004	India	Not Applicable	Open to Recruitment	Date Missing	16/10/2017	383	383
CTRI/2017/10/009989	India	Not Applicable	Not Yet Recruiting	Date Missing	10/10/2017	120	120
CTRI/2017/12/010938	India	Not Applicable	Not Yet Recruiting	Date Missing	28/12/2017	50	50
CTRI/2017/10/010081	India	Not Applicable	Not Yet Recruiting	Date Missing	16/10/2017	93	93
CTRI/2017/10/010012	India	Not Applicable	Not Yet Recruiting	Date Missing	01/12/2017	100	100
CTRI/2017/12/010763	India	Not Applicable	Not Yet Recruiting	Date Missing	01/01/2018	992	992
CTRI/2017/10/009998	India	Not Applicable	Not Yet Recruiting	Date Missing	01/12/2017	138	138
CTRI/2017/12/010961	India	Not Applicable	Open to Recruitment	Date Missing	26/12/2017	306	306
CTRI/2017/12/010804	India	Not Applicable	Open to Recruitment	Date Missing	01/01/2018	303	303
CTRI/2018/02/011719	India	Not Applicable	Open to Recruitment	Date Missing	28/02/2018	60	60
CTRI/2017/11/010318	India	Not Applicable	Not Yet Recruiting	Date Missing	01/11/2017	50	50
CTRI/2017/09/009944	India	Not Applicable	Not Yet Recruiting	Date Missing	16/10/2017	84	84
CTRI/2017/10/010006	India	Not Applicable	Open to Recruitment	Date Missing	23/10/2017	52	52
CTRI/2017/10/010083	India	Not Applicable	Completed	Date Missing	10/10/2011	150	150
CTRI/2017/10/010035	India	Not Applicable	Open to Recruitment	Date Missing	16/10/2017	64	64
CTRI/2017/10/010105	India	Not Applicable	Not Yet Recruiting	Date Missing	25/10/2017	60	60
CTRI/2018/02/011669	India	Not Applicable	Completed	Date Missing	01/01/2015	60	60
CTRI/2017/10/010054	India	Not Applicable	Open to Recruitment	Date Missing	08/09/2017	160	160
CTRI/2017/10/010043	India	Not Applicable	Completed	Date Missing	10/10/2017	65	65
CTRI/2017/10/010113	India	Not Applicable	Open to Recruitment	Date Missing	14/08/2017	70	70
CTRI/2017/10/010139	India	Not Applicable	Completed	Date Missing	02/08/2017	20	20
CTRI/2017/10/010153	India	Not Yet Recruiting	Not Yet Recruiting	Date Missing	30/11/2017	100	100
CTRI/2017/12/010729	India	Not Applicable	Not Yet Recruiting	Date Missing	04/12/2017	200	200
CTRI/2018/01/011262	India	Not Applicable	Not Yet Recruiting	Date Missing	01/04/2018	94	94
CTRI/2017/12/010951	India	Not Applicable	Not Yet Recruiting	Date Missing	22/01/2018	327	327
CTRI/2017/10/010274	India	Not Applicable	Not Yet Recruiting	Date Missing	12/01/2018	170	170
CTRI/2017/12/010834	India	Open to Recruitment	Open to Recruitment	09/11/2018	10/11/2017	350	300
CTRI/2017/10/010112	India	Not Applicable	Not Yet Recruiting	Date Missing	10/01/2018	200	200
CTRI/2017/10/010215	India	Not Applicable	Completed	Date Missing	01/03/2016	100	100
CTRI/2017/11/010384	India	Not Applicable	Open to Recruitment	Date Missing	07/11/2017	383	383
CTRI/2017/11/010376	India	Not Applicable	Not Yet Recruiting	Date Missing	02/04/2018	40	40
CTRI/2017/10/010272	India	Not Applicable	Not Yet Recruiting	Date Missing	01/11/2017	268	268
CTRI/2018/01/011345	India	Not Applicable	Completed	Date Missing	04/01/2016	130	130
CTRI/2017/12/010748	India	Not Applicable	Open to Recruitment	Date Missing	08/03/2017	50	50
CTRI/2017/12/010736	India	Not Applicable	Open to Recruitment	Date Missing	14/08/2017	20	20
CTRI/2017/11/010324	India	Not Applicable	Not Yet Recruiting	Date Missing	06/11/2017	200	200
CTRI/2017/11/010511	India	Not Applicable	Open to Recruitment	Date Missing	15/11/2017	58	58
CTRI/2018/01/011176	India	Not Applicable	Not Yet Recruiting	Date Missing	11/01/2018	316	316
CTRI/2018/01/011284	India	Not Applicable	Completed	Date Missing	09/04/2013	300	300
CTRI/2017/11/010651	India	Not Applicable	Open to Recruitment	Date Missing	01/03/2017	110	110
CTRI/2017/12/011031	India	Not Applicable	Not Yet Recruiting	Date Missing	30/12/2017	385	385
CTRI/2018/01/011421	India	Not Applicable	Not Yet Recruiting	Date Missing	22/01/2018	30	30
CTRI/2017/11/010418	India	Not Applicable	Open to Recruitment	Date Missing	05/05/2017	64	64
CTRI/2018/03/012577	India	Not Yet Recruiting	Not Yet Recruiting	Date Missing	19/03/2018	240	240
CTRI/2018/02/011814	India	Not Applicable	Open to Recruitment	Date Missing	05/02/2018	120	120
CTRI/2018/01/011524	India	Not Applicable	Not Yet Recruiting	Date Missing	15/02/2018	60	60
CTRI/2017/12/010965	India	Not Applicable	Completed	Date Missing	01/04/2014	48	48
CTRI/2018/03/012643	India	Not Applicable	Not Yet Recruiting	Date Missing	23/03/2018	70	70
CTRI/2018/02/011976	India	Not Applicable	Not Yet Recruiting	Date Missing	21/02/2018	332	332
CTRI/2017/11/010653	India	Not Applicable	Completed	Date Missing	03/09/2015	30	30
CTRI/2017/12/010897	India	Not Applicable	Not Yet Recruiting	Date Missing	15/03/2018	20	20
CTRI/2018/01/011093	India	Not Applicable	Not Yet Recruiting	Date Missing	08/01/2018	60	60
CTRI/2017/11/010502	India	Not Applicable	Completed	Date Missing	14/07/2012	502	502
CTRI/2017/12/010745	India	Not Applicable	Open to Recruitment	Date Missing	01/08/2016	10	10
CTRI/2017/11/010564	India	Not Applicable	Completed	Date Missing	29/05/2017	50	50
CTRI/2018/01/011450	India	Not Applicable	Not Yet Recruiting	Date Missing	23/01/2018	52	52
CTRI/2017/12/010868	India	Not Applicable	Not Yet Recruiting	Date Missing	01/01/2018	60	60
CTRI/2017/12/010825	India	Not Applicable	Not Yet Recruiting	Date Missing	25/12/2017	300	300
CTRI/2017/12/010986	India	Not Applicable	Not Yet Recruiting	Date Missing	01/01/2018	60	60
CTRI/2018/02/011720	India	Not Applicable	Not Yet Recruiting	Date Missing	28/02/2018	60	60
CTRI/2018/02/011662	India	Not Applicable	Completed	Date Missing	14/12/2015	50	50
CTRI/2017/12/010818	India	Not Applicable	Not Yet Recruiting	Date Missing	15/12/2017	80	80
CTRI/2018/01/011532	India	Not Applicable	Not Yet Recruiting	Date Missing	01/02/2018	150	150
CTRI/2018/02/011721	India	Not Applicable	Not Yet Recruiting	Date Missing	01/03/2018	30	30
CTRI/2017/11/010679	India	Not Applicable	Not Yet Recruiting	Date Missing	18/12/2017	250	250
CTRI/2018/01/011431	India	Not Applicable	Completed	Date Missing	29/12/2015	30	30
CTRI/2017/12/010848	India	Not Applicable	Not Yet Recruiting	Date Missing	25/12/2017	278	278
CTRI/2018/01/011342	India	Not Applicable	Not Yet Recruiting	Date Missing	01/02/2018	100	100
CTRI/2018/02/012146	India	Not Applicable	Open to Recruitment	Date Missing	20/10/2016	80	80
CTRI/2018/01/011319	India	Not Applicable	Not Yet Recruiting	Date Missing	15/01/2018	60	60
CTRI/2018/01/011152	India	Not Applicable	Not Yet Recruiting	Date Missing	12/01/2018	60	60
CTRI/2018/01/011234	India	Not Yet Recruiting	Not Yet Recruiting	25/01/2018	25/01/2018	100	100
CTRI/2018/01/011354	India	Not Applicable	Completed	Date Missing	01/01/2016	60	60
CTRI/2018/01/011335	India	Not Applicable	Completed	Date Missing	02/01/2016	50	50
CTRI/2018/03/012650	India	Not Applicable	Not Yet Recruiting	Date Missing	03/04/2018	52	52
CTRI/2018/01/011581	India	Not Applicable	Completed	Date Missing	26/06/2017	50	50
CTRI/2018/02/011929	India	Not Applicable	Open to Recruitment	Date Missing	19/02/2018	105	105
CTRI/2018/02/012212	India	Not Applicable	Not Yet Recruiting	Date Missing	01/03/2018	86	86
CTRI/2018/01/011548	India	Not Applicable	Not Yet Recruiting	Date Missing	01/02/2018	202	202
CTRI/2018/02/011914	India	Not Applicable	Not Yet Recruiting	Date Missing	01/03/2018	150	150
CTRI/2018/01/011266	India	Not Applicable	Not Yet Recruiting	Date Missing	18/01/2018	18	18
CTRI/2018/01/011463	India	Not Applicable	Open to Recruitment	Date Missing	13/01/2018	50	50
CTRI/2018/02/012125	India	Not Applicable	Not Yet Recruiting	Date Missing	27/02/2018	80	80
CTRI/2018/01/011505	India	Not Applicable	Not Yet Recruiting	Date Missing	01/03/2018	200	200
CTRI/2018/01/011373	India	Not Applicable	Not Yet Recruiting	Date Missing	01/02/2018	100	100
CTRI/2018/02/011953	India	Not Applicable	Open to Recruitment	Date Missing	09/05/2017	30	30
CTRI/2018/02/012149	India	Not Applicable	Not Yet Recruiting	Date Missing	06/03/2018	100	100
CTRI/2018/02/012003	India	Not Applicable	Not Yet Recruiting	Date Missing	22/02/2018	120	120
CTRI/2018/02/012043	India	Not Applicable	Not Yet Recruiting	Date Missing	01/03/2018	295	295
CTRI/2018/03/012428	India	Not Applicable	Completed	Date Missing	23/01/2017	90	90
CTRI/2018/02/011664	India	Not Applicable	Open to Recruitment	Date Missing	06/05/2016	50	50
CTRI/2018/03/012348	India	Not Applicable	Not Yet Recruiting	Date Missing	15/03/2018	60	60
CTRI/2018/02/011761	India	Not Applicable	Not Yet Recruiting	Date Missing	10/02/2018	44	44
CTRI/2018/02/011935	India	Not Applicable	Not Yet Recruiting	Date Missing	19/02/2018	50	50
CTRI/2018/02/012109	India	Not Applicable	Not Yet Recruiting	Date Missing	02/04/2018	30	30
CTRI/2018/02/011813	India	Not Applicable	Completed	Date Missing	29/11/2016	54	54
CTRI/2018/02/012260	India	Not Applicable	Completed	Date Missing	01/11/2015	100	100
CTRI/2018/03/012481	India	Not Applicable	Not Yet Recruiting	Date Missing	15/03/2018	30	30
CTRI/2018/03/012372	India	Not Applicable	Open to Recruitment	Date Missing	04/12/2017	158	158
CTRI/2018/02/011900	India	Not Applicable	Open to Recruitment	Date Missing	05/04/2017	116	116
CTRI/2018/02/011824	India	Not Applicable	Not Yet Recruiting	Date Missing	01/03/2018	140	140
CTRI/2018/02/012176	India	Not Applicable	Not Yet Recruiting	Date Missing	12/03/2018	42	42
CTRI/2018/02/012229	India	Not Applicable	Completed	Date Missing	01/02/2017	90	90
CTRI/2018/02/012190	India	Not Applicable	Not Yet Recruiting	Date Missing	02/04/2018	40	40
CTRI/2018/02/011920	India	Not Applicable	Not Yet Recruiting	Date Missing	15/03/2018	88	88
CTRI/2018/03/012297	India	Not Applicable	Not Yet Recruiting	Date Missing	08/03/2018	400	400
CTRI/2018/02/012173	India	Not Applicable	Not Yet Recruiting	Date Missing	01/04/2018	110	110
CTRI/2018/02/012030	India	Not Applicable	Not Yet Recruiting	Date Missing	01/03/2018	75	75
CTRI/2018/03/012545	India	Not Applicable	Open to Recruitment	Date Missing	01/01/2018	100	100
CTRI/2018/02/012147	India	Not Yet Recruiting	Not Yet Recruiting	01/03/2018	01/03/2018	40	40
CTRI/2018/03/012517	India	Not Applicable	Open to Recruitment	Date Missing	14/12/2016	100	100
CTRI/2018/03/012536	India	Not Applicable	Completed	Date Missing	01/11/2012	100	100
CTRI/2018/03/012286	India	Not Applicable	Completed	Date Missing	30/10/2015	100	100
CTRI/2018/03/012430	India	Not Applicable	Not Yet Recruiting	Date Missing	21/05/2018	225	225
CTRI/2018/02/012114	India	Not Applicable	Not Yet Recruiting	Date Missing	22/03/2018	100	100
CTRI/2018/03/012413	India	Not Applicable	Open to Recruitment	Date Missing	23/01/2018	90	90
CTRI/2018/03/012417	India	Not Applicable	Completed	Date Missing	27/06/2016	119	119
CTRI/2018/03/012411	India	Not Applicable	Completed	Date Missing	19/07/2017	60	60
CTRI/2018/03/012556	India	Not Applicable	Open to Recruitment	Date Missing	01/07/2017	70	70
CTRI/2018/03/012576	India	Not Applicable	Not Yet Recruiting	Date Missing	18/03/2018	275	275
CTRI/2018/03/012449	India	Not Applicable	Completed	Date Missing	06/07/2015	114	114
CTRI/2018/03/012475	India	Not Applicable	Not Yet Recruiting	Date Missing	19/03/2018	30	30
CTRI/2018/03/012603	India	Not Applicable	Not Yet Recruiting	Date Missing	20/03/2018	40	40
CTRI/2018/03/012587	India	Not Applicable	Closed to Recruitment of Participants	Date Missing	07/03/2018	35	35
CTRI/2018/03/012666	India	Not Applicable	Open to Recruitment	Date Missing	02/01/2017	50	50
CTRI/2009/091/000165	India	Completed	Completed	19/11/2008	30/04/2009	0
CTRI/2010/091/001123	India	Completed	Completed	30/08/2010	30/08/2010	48	48
CTRI/2010/091/001160	India	Not Applicable	Completed	Date Missing	18/08/2010	24	24
CTRI/2010/091/001196	India	Not Applicable	Completed	Date Missing	27/01/2011	100	100
CTRI/2010/091/001213	India	Completed		15/06/2010	Date Missing	126	0
CTRI/2010/091/001217	India	Not Applicable	Completed	Date Missing	20/08/2011	250	250
CTRI/2017/08/009517	India	Not Applicable	Completed	Date Missing	15/03/2010	40	40
CTRI/2010/091/001229	India	Not Applicable	Completed	17/06/2010	17/06/2010	500	500
CTRI/2010/091/001249	India	Not Applicable	Completed	01/05/2006	01/05/2006	42	42
CTRI/2010/091/001258	India	Completed	Completed	Date Missing	19/08/2010	20000	11010
CTRI/2010/091/001268	India	Not Applicable	Completed	Date Missing	27/09/2010	200	200
CTRI/2010/091/001273	India	Not Applicable	Completed	Date Missing	22/10/2010	120	120
CTRI/2010/091/001277	India	Completed		01/12/2005	Date Missing	40	40
CTRI/2010/091/001280	India	Not Applicable	Completed	Date Missing	29/11/2010	1800	1800
CTRI/2010/091/001281	India	Not Applicable	Completed	Date Missing	27/09/2010	37	37
CTRI/2010/091/001285	India	Suspended	Completed	14/01/2009	14/01/2009	120	120
CTRI/2010/091/001290	India	Completed	Completed	27/02/2008	27/02/2008	200	200
CTRI/2012/02/002415	India	Not Applicable	Open to Recruitment	Date Missing	22/06/2011	280	280
CTRI/2010/091/001294	India	Not Applicable	Other (Terminated)	Date Missing	Date Missing	200	200
CTRI/2010/091/001300	India	Completed	Completed	01/01/2000	01/01/2010	220	220
CTRI/2010/091/001325	India	Not Applicable	Other (Terminated)	Date Missing	Date Missing	60	60
CTRI/2010/091/001328	India	Completed	Completed	20/09/2010	Date Missing	110	110
CTRI/2010/091/001332	India	Other (Terminated)		15/08/2010	Date Missing	57	1
CTRI/2011/12/002197	India	Not Applicable	Completed	Date Missing	11/05/2010	92	92
CTRI/2010/091/001346	India	Not Applicable	Completed	15/07/2010	15/07/2010	500	500
CTRI/2010/091/001362	India	Not Applicable	Completed	16/02/2011	16/02/2011	49	49
CTRI/2012/03/002520	India	Not Applicable	Open to Recruitment	Date Missing	25/04/2011	90	90
CTRI/2010/091/001368	India	Not Applicable	Completed	Date Missing	15/09/2010	200	200
CTRI/2013/05/003616	India	Not Applicable	Completed	Date Missing	23/09/2010	100	100
CTRI/2012/02/002467	India	Not Applicable	Completed	Date Missing	09/02/2009	160	160
CTRI/2010/091/001406	India	Completed	Completed	01/01/2011	01/01/2011	260	260
CTRI/2010/091/001409	India	Open to Recruitment	Open to Recruitment	01/11/2010	30/06/2011	710	225
CTRI/2010/091/001410	India	Completed	Completed	Date Missing	15/06/2010	2236	530
CTRI/2010/091/001413	India	Not Applicable	Completed	12/10/2010	12/10/2011	40	40
CTRI/2010/091/001417	India	Not Applicable	Completed	Date Missing	15/01/2011	220	220
CTRI/2010/091/001438	India	Not Applicable	Completed	27/09/2010	29/09/2010	1000	1000
CTRI/2010/091/001439	India	Not Applicable	Completed	03/09/2010	03/09/2010	120	120
CTRI/2011/07/001856	India	Not Applicable	Other (Terminated)	Date Missing	01/02/2010	40	40
CTRI/2010/091/001443	India	Not Applicable	Completed	16/10/2010	16/10/2010	280	280
CTRI/2010/091/001449	India	Not Applicable	Other (Terminated)	Date Missing	24/01/2011	200	200
CTRI/2010/091/001451	India	Completed	Other (Terminated)	05/06/2010	21/12/2010	800	112
CTRI/2010/091/001454	India	Not Applicable	Completed	Date Missing	21/10/2010	100	100
CTRI/2010/091/001456	India	Not Applicable	Completed	Date Missing	22/10/2010	200	200
CTRI/2010/091/001458	India	Completed	Completed	15/10/2010	15/10/2010	220	220
CTRI/2010/091/001459	India	Not Applicable	Completed	Date Missing	22/10/2010	200	200
CTRI/2010/091/001463	India	Completed	Not Applicable	20/07/2010	Date Missing	72	20
CTRI/2011/04/001684	India	Not Applicable	Completed	Date Missing	28/02/2011	112	112
CTRI/2010/091/001479	India	Open to Recruitment		01/11/2010	Date Missing	200	200
CTRI/2010/091/001480	India	Not Applicable	Open to Recruitment	Date Missing	01/10/2010	20	20
CTRI/2010/091/001501	India	Not Applicable	Completed	Date Missing	30/05/2011	300	300
CTRI/2010/091/001507	India	Completed	Completed	15/11/2010	15/11/2010	512	512
CTRI/2010/091/002909	India	Not Applicable	Completed	Date Missing	07/01/2011	300	300
CTRI/2010/091/002822	India	Completed	Completed	28/09/2010	Date Missing	40	40
CTRI/2010/091/002824	India	Completed	Completed	02/08/2010	23/10/2010	450	34
CTRI/2010/091/002830	India	Not Applicable	Completed	01/10/2010	01/01/2010	66	66
CTRI/2010/091/002911	India	Completed	Completed	22/11/2010	Date Missing	10000	9400
CTRI/2010/091/002913	India	Completed	Completed	15/11/2010	Date Missing	9604	8550
CTRI/2010/091/002918	India	Not Applicable	Completed	Date Missing	08/02/2011	18	18
CTRI/2011/12/002263	India	Not Applicable	Open to Recruitment	Date Missing	15/03/2011	50	50
CTRI/2010/091/002933	India	Not Applicable	Completed	Date Missing	15/03/2011	51	51
CTRI/2010/091/002939	India	Open to Recruitment		04/11/2010	Date Missing	200	200
CTRI/2010/091/002947	India	Not Applicable	Completed	Date Missing	18/01/2011	200	200
CTRI/2010/091/002949	India	Completed	Completed	26/10/2010	28/06/2011	75	6
CTRI/2010/091/002953	India	Not Applicable	Completed	15/11/2010	Date Missing	56	56
CTRI/2010/091/002958	India	Not Applicable	Completed	Date Missing	28/10/2010	40	40
CTRI/2011/05/001765	India	Completed	Completed	Date Missing	01/09/2008	150	150
CTRI/2010/091/002969	India	Completed	Completed	16/01/2011	16/01/2011	100	100
CTRI/2010/091/002972	India	Not Applicable	Completed	Date Missing	20/12/2010	200	200
CTRI/2010/091/002974	India	Not Applicable	Completed	Date Missing	06/12/2010	200	200
CTRI/2011/06/001849	India	Not Applicable	Open to Recruitment	Date Missing	18/12/2010	200	200
CTRI/2010/091/002976	India	Not Applicable	Completed	Date Missing	08/12/2010	200	200
CTRI/2011/11/002160	India	Not Applicable	Completed	Date Missing	07/12/2011	248	248
CTRI/2010/091/002992	India	Not Applicable	Completed	Date Missing	09/12/2010	32	32
CTRI/2010/091/002994	India	Completed		13/01/2009	Date Missing	120	120
CTRI/2010/091/003007	India	Not Applicable	Completed	01/02/2011	01/02/2011	300	300
CTRI/2010/091/003010	India	Not Applicable	Completed	Date Missing	06/02/2011	299	299
CTRI/2010/091/003011	India	Completed	Completed	20/11/2010	20/11/2010	60	60
CTRI/2010/091/003012	India	Not Applicable	Completed	Date Missing	28/02/2011	60	60
CTRI/2010/091/003016	India	Not Applicable	Other (Terminated)	Date Missing	25/11/2010	160	160
CTRI/2010/091/003026	India	Not Applicable	Completed	21/08/2010	21/08/2010	75	75
CTRI/2010/091/003041	India	Completed	Completed	10/11/2010	10/11/2010	120	120
CTRI/2010/091/003045	India	Completed	Completed	01/02/2011	01/02/2011	112	112
CTRI/2010/091/003050	India	Not Applicable	Completed	20/03/2011	20/03/2011	250	250
CTRI/2010/091/003065	India	Not Applicable	Completed	06/07/2009	06/07/2009	120	120
CTRI/2010/091/006069	India	Not Applicable	Completed	Date Missing	28/12/2010	200	200
CTRI/2012/09/003016	India	Not Applicable	Completed	Date Missing	08/02/2010	64	64
CTRI/2010/091/006081	India	Not Applicable	Completed	Date Missing	04/02/2011	200	200
CTRI/2010/091/006085	India	Not Applicable	Other (Terminated)	27/12/2010	27/12/2010	270	270
CTRI/2010/091/006086	India	Not Applicable	Completed	01/01/2011	24/01/2011	200	200
CTRI/2010/091/006110	India	Not Applicable	Completed	Date Missing	23/02/2011	130	130
CTRI/2010/091/006116	India	Not Applicable	Not Yet Recruiting	Date Missing	Date Missing	100	100
CTRI/2010/091/006139	India	Completed	Completed	15/11/2010	Date Missing	200	200
CTRI/2011/091/000001	India	Not Applicable	Completed	Date Missing	17/01/2011	140	140
CTRI/2011/05/001744	India	Not Applicable	Completed	Date Missing	28/04/2011	200	200
CTRI/2011/091/000009	India	Completed	Completed	16/12/2010	Date Missing	200	200
CTRI/2011/091/000010	India	Completed	Completed	01/11/2010	Date Missing	200	200
CTRI/2011/04/001672	India	Not Applicable	Completed	Date Missing	07/03/2011	20	20
CTRI/2011/05/001734	India	Not Applicable	Open to Recruitment	Date Missing	20/05/2011	154	154
CTRI/2011/091/000028	India	Not Applicable	Completed	Date Missing	16/11/2010	100	100
CTRI/2011/091/000030	India	Not Applicable	Other (Terminated)	Date Missing	17/01/2011	60	60
CTRI/2011/091/000034	India	Not Applicable	Completed	Date Missing	03/06/2011	60	60
CTRI/2011/091/000041	India	Not Applicable	Completed	17/12/2010	17/12/2010	125	125
CTRI/2011/091/000042	India	Completed	Completed	01/10/2009	Date Missing	72	72
CTRI/2011/091/000046	India	Completed	Completed	Date Missing	29/01/2011	3400	1700
CTRI/2011/091/000047	India	Completed	Completed	15/06/2010	Date Missing	60	60
CTRI/2011/08/001946	India	Not Applicable	Open to Recruitment	Date Missing	01/01/2011	200	200
CTRI/2013/11/004162	India	Not Applicable	Completed	Date Missing	09/10/2006	80	80
CTRI/2011/091/000054	India	Not Applicable	Completed	31/12/2010	30/12/2010	90	90
CTRI/2011/091/000062	India	Completed	Completed	21/01/2011	21/01/2011	192	192
CTRI/2012/03/002495	India	Not Applicable	Other (Terminated)	Date Missing	01/05/2012	48	48
CTRI/2012/01/002370	India	Not Applicable	Not Applicable	Date Missing	27/01/2012	200	200
CTRI/2013/02/003429	India	Not Applicable	Completed	Date Missing	20/08/2010	850	850
CTRI/2011/091/000077	India	Not Applicable	Completed	Date Missing	01/02/2011	200	200
CTRI/2011/091/000118	India	Not Applicable	Completed	Date Missing	05/07/2011	237	237
CTRI/2011/091/000140	India	Completed	Completed	Date Missing	27/01/2011	200	200
CTRI/2011/091/000141	India	Completed	Completed	29/01/2011	29/01/2011	200	200
CTRI/2011/091/000148	India	Not Applicable	Open to Recruitment	Date Missing	11/03/2011	120	120
CTRI/2011/091/000149	India	Not Applicable	Completed	Date Missing	21/02/2011	8	8
CTRI/2012/02/002441	India	Not Applicable	Closed to Recruitment of Participants	Date Missing	17/03/2011	200	200
CTRI/2011/091/000155	India	Not Applicable	Completed	Date Missing	20/03/2011	200	200
CTRI/2011/091/000182	India	Not Applicable	Completed	Date Missing	13/01/2011	60	60
CTRI/2011/091/000187	India	Not Applicable	Completed	Date Missing	05/08/2008	24	24
CTRI/2011/091/000189	India	Not Applicable	Completed	Date Missing	26/08/2008	60	60
CTRI/2011/091/000192	India	Not Applicable	Open to Recruitment	15/10/2010	04/08/2009	100	100
CTRI/2015/07/005987	India	Closed to Recruitment of Participants	Closed to Recruitment of Participants	Date Missing	15/01/2013	375	375
CTRI/2011/091/000202	India	Not Applicable	Completed	18/06/2010	18/06/2010	192	192
CTRI/2011/091/000204	India	Other (Terminated)	Other (Terminated)	Date Missing	28/04/2011	40	40
CTRI/2011/091/000207	India	Completed	Completed	05/03/2011	05/03/2011	192	192
CTRI/2011/091/000208	India	Not Applicable	Completed	Date Missing	09/03/2011	40	40
CTRI/2011/091/000216	India	Completed	Completed	01/02/2011	01/02/2011	50	50
CTRI/2011/10/002054	India	Not Applicable	Completed	Date Missing	20/02/2011	200	200
CTRI/2012/01/002334	India	Not Applicable	Completed	Date Missing	05/04/2011	200	200
CTRI/2011/06/001841	India	Not Applicable	Suspended	Date Missing	20/07/2011	70	70
CTRI/2011/091/000249	India	Not Applicable	Completed	Date Missing	23/03/2011	36	36
CTRI/2012/04/002552	India	Not Applicable	Open to Recruitment	Date Missing	25/03/2012	200	200
CTRI/2011/07/001879	India	Not Applicable	Open to Recruitment	Date Missing	01/08/2011	100	100
CTRI/2011/06/001788	India	Not Applicable	Not Yet Recruiting	Date Missing	28/07/2011	20	20
CTRI/2011/04/001698	India	Not Applicable	Completed	18/04/2011	Date Missing	60	60
CTRI/2011/04/001699	India	Not Applicable	Not Yet Recruiting	Date Missing	02/05/2011	320	320
CTRI/2011/05/001735	India	Not Applicable	Completed	Date Missing	01/06/2011	120	120
CTRI/2011/09/002032	India	Not Applicable	Completed	Date Missing	14/08/2010	60	60
CTRI/2011/12/002306	India	Not Applicable	Other (Terminated)	Date Missing	19/07/2011	60	60
CTRI/2011/05/001714	India	Not Applicable	Open to Recruitment	Date Missing	26/04/2011	40	40
CTRI/2011/07/001897	India	Not Applicable	Completed	Date Missing	29/01/2009	30	30
CTRI/2011/06/001834	India	Open to Recruitment	Open to Recruitment	13/10/2010	06/05/2011	270	61
CTRI/2011/08/001937	India	Not Applicable	Open to Recruitment	Date Missing	05/07/2011	252	252
CTRI/2012/02/002406	India	Not Applicable	Open to Recruitment	Date Missing	02/05/2012	200	200
CTRI/2013/08/003933	India	Completed	Completed	06/12/2010	02/03/2011	3000	600
CTRI/2011/12/002225	India	Not Applicable	Not Yet Recruiting	Date Missing	23/01/2012	36	36
CTRI/2011/05/001723	India	Not Applicable	Completed	Date Missing	16/05/2011	40	40
CTRI/2011/05/001722	India	Not Applicable	Completed	Date Missing	12/05/2011	40	40
CTRI/2011/06/001805	India	Not Applicable	Completed	Date Missing	20/06/2011	35	35
CTRI/2011/05/001728	India	Not Applicable	Open to Recruitment	Date Missing	01/06/2011	234	234
CTRI/2012/12/003263	India	Not Applicable	Completed	Date Missing	29/01/2009	36	36
CTRI/2012/12/003167	India	Not Applicable	Not Yet Recruiting	Date Missing	03/12/2012	70	70
CTRI/2011/05/001761	India	Not Applicable	Other (Terminated)	Date Missing	13/05/2011	56	56
CTRI/2011/07/001920	India	Not Applicable	Completed	Date Missing	03/02/2011	75	75
CTRI/2011/06/001775	India	Not Applicable	Completed	Date Missing	06/06/2011	40	40
CTRI/2012/01/002315	India	Not Applicable	Not Yet Recruiting	Date Missing	03/11/2014	232	232
CTRI/2012/01/002373	India	Not Applicable	Closed to Recruitment of Participants	Date Missing	02/04/2012	242	242
CTRI/2012/02/002444	India	Not Applicable	Not Yet Recruiting	Date Missing	15/03/2012	204	204
CTRI/2011/07/001873	India	Not Applicable	Not Yet Recruiting	Date Missing	16/08/2011	124	124
CTRI/2011/06/001846	India	Not Applicable	Completed	Date Missing	12/05/2011	110	110
CTRI/2011/06/001795	India	Not Applicable	Open to Recruitment	Date Missing	03/06/2011	100	100
CTRI/2011/05/001758	India	Not Applicable	Completed	Date Missing	13/04/2011	50	50
CTRI/2011/06/001807	India	Not Applicable	Completed	Date Missing	20/06/2011	134	134
CTRI/2011/05/001770	India	Not Applicable	Completed	Date Missing	20/04/2011	200	200
CTRI/2011/10/002061	India	Not Applicable	Completed	Date Missing	01/09/2010	90	90
CTRI/2011/09/002019	India	Not Applicable	Open to Recruitment	Date Missing	27/09/2011	40	40
CTRI/2011/08/001931	India	Not Applicable	Completed	Date Missing	01/03/2011	70	70
CTRI/2011/07/001866	India	Open to Recruitment	Open to Recruitment	28/02/2011	12/07/2011	210	50
CTRI/2011/06/001794	India	Not Applicable	Open to Recruitment	Date Missing	05/05/2010	24	24
CTRI/2011/06/001818	India	Not Applicable	Completed	Date Missing	27/06/2011	200	200
CTRI/2011/06/001819	India	Not Applicable	Completed	Date Missing	30/06/2011	200	200
CTRI/2011/06/001803	India	Not Applicable	Completed	Date Missing	04/02/2011	12	12
CTRI/2011/06/001820	India	Not Applicable	Completed	Date Missing	30/06/2011	200	200
CTRI/2011/10/002074	India	Not Applicable	Completed	Date Missing	20/10/2011	200	200
CTRI/2012/03/002503	India	Not Applicable	Completed	Date Missing	02/04/2012	120	120
CTRI/2016/10/007356	India	Not Applicable	Not Yet Recruiting	Date Missing	02/01/2017	60	60
CTRI/2011/07/001916	India	Not Applicable	Completed	Date Missing	01/07/2011	170	170
CTRI/2011/10/002043	India	Not Applicable	Completed	Date Missing	02/12/2010	90	90
CTRI/2012/02/002459	India	Completed	Completed	Date Missing	01/09/2011	88	88
CTRI/2011/08/001977	India	Not Applicable	Not Yet Recruiting	Date Missing	03/10/2011	50	50
CTRI/2011/10/002083	India	Not Applicable	Open to Recruitment	Date Missing	25/05/2011	32	32
CTRI/2011/12/002252	India	Not Applicable	Completed	Date Missing	03/06/2010	98	98
CTRI/2011/07/001924	India	Not Applicable	Completed	Date Missing	29/07/2011	100	100
CTRI/2011/08/001938	India	Not Applicable	Open to Recruitment	Date Missing	29/05/2011	50	50
CTRI/2011/12/002207	India	Not Applicable	Open to Recruitment	Date Missing	22/06/2011	63	63
CTRI/2011/08/001965	India	Not Applicable	Completed	Date Missing	03/03/2010	120	120
CTRI/2011/11/002108	India	Not Applicable	Open to Recruitment	Date Missing	28/03/2011	30	30
CTRI/2012/12/003180	India	Not Applicable	Open to Recruitment	Date Missing	03/10/2011	30	30
CTRI/2012/08/002931	India	Not Applicable	Completed	Date Missing	15/10/2005	50	50
CTRI/2011/08/001981	India	Not Applicable	Completed	Date Missing	21/10/2010	60	60
CTRI/2011/11/002110	India	Not Applicable	Completed	Date Missing	31/12/2011	250	250
CTRI/2011/09/001989	India	Not Applicable	Not Yet Recruiting	Date Missing	14/09/2011	200	200
CTRI/2015/06/005853	India	Not Applicable	Open to Recruitment	Date Missing	15/10/2011	140	140
CTRI/2011/11/002129	India	Not Applicable	Completed	Date Missing	17/10/2011	316	316
CTRI/2012/09/002959	India	Not Applicable	Completed	Date Missing	12/10/2006	51	51
CTRI/2012/05/002626	India	Not Applicable	Open to Recruitment	Date Missing	31/01/2014	4000	4000
CTRI/2011/12/002188	India	Not Applicable	Open to Recruitment	Date Missing	20/06/2011	75	75
CTRI/2011/12/002308	India	Completed	Completed	Date Missing	03/05/2010	30	30
CTRI/2011/12/002300	India	Not Applicable	Open to Recruitment	Date Missing	09/08/2011	120	120
CTRI/2011/11/002155	India	Not Applicable	Closed to Recruitment of Participants	Date Missing	26/07/2011	12	12
CTRI/2011/10/002086	India	Not Applicable	Open to Recruitment	Date Missing	17/11/2010	90	90
CTRI/2012/03/002478	India	Not Applicable	Open to Recruitment	Date Missing	25/10/2011	16	16
CTRI/2011/11/002147	India	Not Applicable	Completed	Date Missing	21/12/2011	100	100
CTRI/2012/04/002566	India	Not Applicable	Completed	Date Missing	01/05/2012	200	200
CTRI/2011/12/002202	India	Not Applicable	Completed	Date Missing	23/08/2010	100	100
CTRI/2013/03/003485	India	Not Applicable	Completed	Date Missing	07/02/2012	20	20
CTRI/2011/12/002253	India	Not Applicable	Completed	Date Missing	24/09/2011	250	250
CTRI/2011/10/002092	India	Not Applicable	Completed	Date Missing	05/11/2011	279	279
CTRI/2011/09/002031	India	Not Applicable	Completed	Date Missing	01/11/2011	240	240
CTRI/2012/01/002340	India	Not Applicable	Completed	Date Missing	20/01/2012	200	200
CTRI/2011/12/002290	India	Not Applicable	Open to Recruitment	Date Missing	17/10/2011	220	220
CTRI/2011/11/002138	India	Not Applicable	Open to Recruitment	Date Missing	12/09/2011	30	30
CTRI/2014/02/004402	India	Not Applicable	Completed	Date Missing	23/01/2012	788	788
CTRI/2012/03/002502	India	Not Applicable	Open to Recruitment	Date Missing	19/10/2011	100	100
CTRI/2011/11/002148	India	Not Applicable	Not Yet Recruiting	Date Missing	01/12/2011	110	110
CTRI/2011/10/002097	India	Not Applicable	Open to Recruitment	Date Missing	01/11/2011	200	200
CTRI/2011/10/002056	India	Not Applicable	Not Yet Recruiting	Date Missing	15/10/2011	900	900
CTRI/2011/12/002240	India	Not Applicable	Completed	Date Missing	01/03/2007	20	20
CTRI/2011/11/002105	India	Not Applicable	Completed	Date Missing	08/11/2011	70	70
CTRI/2011/10/002080	India	Not Applicable	Completed	Date Missing	20/10/2011	80	80
CTRI/2012/01/002336	India	Not Applicable	Completed	Date Missing	18/10/2011	500	500
CTRI/2012/02/002418	India	Not Applicable	Open to Recruitment	Date Missing	02/01/2012	116	116
CTRI/2011/11/002146	India	Not Applicable	Completed	Date Missing	16/11/2009	38	38
CTRI/2011/11/002143	India	Not Applicable	Open to Recruitment	Date Missing	17/10/2011	12	12
CTRI/2011/11/002145	India	Not Applicable	Completed	Date Missing	12/12/2011	30	30
CTRI/2011/11/002116	India	Not Applicable	Completed	Date Missing	18/11/2011	150	150
CTRI/2011/12/002216	India	Not Applicable	Completed	Date Missing	10/05/2011	300	300
CTRI/2012/07/002781	India	Not Applicable	Completed	Date Missing	01/02/2010	40	40
CTRI/2011/11/002124	India	Not Applicable	Completed	Date Missing	15/11/2011	30	30
CTRI/2012/04/002548	India	Not Applicable	Completed	Date Missing	30/11/2011	44	44
CTRI/2011/12/002208	India	Not Applicable	Completed	Date Missing	01/03/2011	25	25
CTRI/2012/02/002446	India	Not Applicable	Completed	Date Missing	17/12/2010	200	200
CTRI/2011/11/002128	India	Not Applicable	Completed	Date Missing	21/11/2011	36	36
CTRI/2012/11/003152	India	Not Applicable	Completed	Date Missing	03/08/2010	59	59
CTRI/2011/11/002154	India	Not Applicable	Open to Recruitment	Date Missing	24/12/2011	180	180
CTRI/2012/01/002328	India	Not Applicable	Completed	Date Missing	15/03/2011	30	30
CTRI/2012/01/002364	India	Not Applicable	Open to Recruitment	Date Missing	15/12/2011	100	100
CTRI/2011/12/002307	India	Not Applicable	Completed	Date Missing	02/07/2007	34	34
CTRI/2011/12/002182	India	Not Applicable	Completed	Date Missing	01/08/2012	80	80
CTRI/2012/04/002551	India	Not Applicable	Completed	Date Missing	16/08/2011	100	100
CTRI/2012/02/002434	India	Not Applicable	Completed	Date Missing	16/08/2011	20	20
CTRI/2012/01/002357	India	Not Applicable	Open to Recruitment	Date Missing	19/01/2012	50	50
CTRI/2011/11/002161	India	Not Applicable	Completed	Date Missing	01/12/2011	372	372
CTRI/2013/04/003520	India	Not Applicable	Open to Recruitment	28/09/2011	29/09/2011	50	50
CTRI/2012/05/002658	India	Not Applicable	Completed	Date Missing	21/05/2012	58	58
CTRI/2011/11/002165	India	Not Applicable	Completed	Date Missing	01/12/2011	150	150
CTRI/2011/11/002179	India	Not Applicable	Completed	Date Missing	08/12/2011	246	246
CTRI/2012/07/002760	India	Not Applicable	Other (Terminated)	Date Missing	12/08/2012	100	100
CTRI/2011/12/002184	India	Not Applicable	Completed	Date Missing	16/08/2005	100	100
CTRI/2011/11/002176	India	Not Applicable	Completed	Date Missing	30/11/2011	280	280
CTRI/2011/12/002238	India	Not Applicable	Completed	Date Missing	30/12/2011	96	96
CTRI/2012/01/002368	India	Not Applicable	Open to Recruitment	Date Missing	11/05/2011	90	90
CTRI/2012/02/002445	India	Not Applicable	Open to Recruitment	Date Missing	01/05/2012	60	60
CTRI/2011/12/002220	India	Not Applicable	Open to Recruitment	Date Missing	16/01/2012	48	48
CTRI/2013/02/003396	India	Not Applicable	Not Yet Recruiting	Date Missing	07/01/2013	80	80
CTRI/2011/12/002298	India	Not Applicable	Completed	Date Missing	23/11/2011	16	16
CTRI/2012/01/002385	India	Not Applicable	Not Yet Recruiting	Date Missing	15/04/2012	96	96
CTRI/2011/12/002250	India	Not Applicable	Completed	Date Missing	19/04/2010	90	90
CTRI/2011/12/002237	India	Not Applicable	Completed	Date Missing	19/12/2011	378	378
CTRI/2012/05/002645	India	Not Applicable	Completed	Date Missing	01/03/1998	1200	1200
CTRI/2012/05/002659	India	Not Applicable	Completed	Date Missing	16/05/2012	60	60
CTRI/2012/01/002333	India	Not Applicable	Open to Recruitment	Date Missing	10/01/2012	60	60
CTRI/2011/12/002273	India	Not Applicable	Completed	Date Missing	03/01/2012	16	16
CTRI/2012/01/002319	India	Not Applicable	Completed	Date Missing	09/04/2012	16	16
CTRI/2011/12/002304	India	Not Applicable	Completed	Date Missing	03/01/2012	16	16
CTRI/2011/12/002260	India	Not Applicable	Completed	Date Missing	01/05/2006	150	150
CTRI/2011/12/002280	India	Not Applicable	Completed	Date Missing	28/12/2011	280	280
CTRI/2012/07/002816	India	Not Applicable	Not Yet Recruiting	Date Missing	01/12/2011	80	80
CTRI/2015/08/006083	India	Not Applicable	Open to Recruitment	Date Missing	11/01/2012	76	76
CTRI/2014/12/005299	India	Not Applicable	Completed	Date Missing	01/07/2012	128	128
CTRI/2012/03/002498	India	Not Applicable	Completed	Date Missing	30/03/2012	15	15
CTRI/2011/12/002303	India	Not Applicable	Completed	Date Missing	09/01/2012	200	200
CTRI/2014/07/004751	India	Not Applicable	Completed	Date Missing	28/02/2012	40	40
CTRI/2012/04/002594	India	Not Applicable	Open to Recruitment	Date Missing	01/03/2011	150	150
CTRI/2012/04/002571	India	Not Applicable	Open to Recruitment	Date Missing	01/05/2012	80	80
CTRI/2012/08/002891	India	Not Applicable	Completed	Date Missing	16/08/2012	7000	7000
CTRI/2012/01/002347	India	Not Applicable	Not Yet Recruiting	Date Missing	12/12/2011	80	80
CTRI/2012/05/002621	India	Not Applicable	Completed	Date Missing	01/03/2012	56	56
CTRI/2012/03/002517	India	Not Applicable	Not Yet Recruiting	Date Missing	16/04/2012	134	134
CTRI/2012/01/002384	India	Not Applicable	Open to Recruitment	Date Missing	26/03/2011	80	80
CTRI/2012/05/002668	India	Not Applicable	Open to Recruitment	Date Missing	08/02/2012	90	90
CTRI/2012/05/002641	India	Not Applicable	Open to Recruitment	Date Missing	07/02/2012	120	120
CTRI/2012/02/002405	India	Not Applicable	Completed	Date Missing	06/02/2012	372	372
CTRI/2015/12/006452	India	Not Applicable	Other (Terminated)	Date Missing	01/03/2012	200	200
CTRI/2012/02/002440	India	Not Applicable	Open to Recruitment	Date Missing	20/02/2012	200	200
CTRI/2012/01/002361	India	Not Applicable	Completed	Date Missing	31/01/2012	200	200
CTRI/2012/02/002417	India	Not Applicable	Completed	Date Missing	17/02/2012	120	120
CTRI/2012/07/002784	India	Not Applicable	Open to Recruitment	Date Missing	04/02/2012	120	120
CTRI/2012/04/002606	India	Not Applicable	Open to Recruitment	Date Missing	24/01/2012	90	90
CTRI/2012/02/002395	India	Not Applicable	Open to Recruitment	Date Missing	04/11/2011	300	300
CTRI/2012/03/002480	India	Not Applicable	Completed	Date Missing	30/01/2012	200	200
CTRI/2012/02/002456	India	Not Applicable	Completed	Date Missing	02/01/2012	60	60
CTRI/2012/07/002833	India	Not Applicable	Completed	Date Missing	20/03/2012	100	100
CTRI/2012/05/002697	India	Not Applicable	Completed	Date Missing	25/12/2006	180	180
CTRI/2012/02/002428	India	Not Applicable	Other (Terminated)	Date Missing	23/02/2012	330	330
CTRI/2012/07/002761	India	Not Applicable	Open to Recruitment	Date Missing	09/05/2012	50	50
CTRI/2015/11/006342	India	Not Applicable	Completed	Date Missing	24/11/2010	50	50
CTRI/2012/03/002470	India	Not Applicable	Completed	Date Missing	05/03/2007	150	150
CTRI/2012/03/002485	India	Not Applicable	Completed	Date Missing	12/03/2012	12	12
CTRI/2012/10/003062	India	Not Applicable	Not Yet Recruiting	Date Missing	22/10/2012	300	300
CTRI/2014/04/004559	India	Not Applicable	Completed	Date Missing	31/12/2008	200	200
CTRI/2012/04/002561	India	Not Applicable	Open to Recruitment	Date Missing	03/03/2012	130	130
CTRI/2012/03/002479	India	Not Applicable	Not Yet Recruiting	Date Missing	02/04/2012	96	96
CTRI/2012/03/002471	India	Not Applicable	Completed	Date Missing	27/07/2011	68	68
CTRI/2013/10/004044	India	Not Applicable	Completed	Date Missing	02/01/2012	430	430
CTRI/2012/11/003155	India	Not Applicable	Open to Recruitment	Date Missing	01/10/2009	160	160
CTRI/2012/05/002644	India	Not Applicable	Open to Recruitment	Date Missing	05/03/2012	168	168
CTRI/2012/02/002458	India	Not Applicable	Completed	Date Missing	28/02/2012	220	202
CTRI/2012/03/002472	India	Not Applicable	Completed	Date Missing	05/03/2012	438	438
CTRI/2013/09/004000	India	Not Applicable	Open to Recruitment	Date Missing	28/01/2012	48	48
CTRI/2012/07/002842	India	Not Applicable	Not Yet Recruiting	Date Missing	20/08/2012	40	40
CTRI/2012/03/002477	India	Not Applicable	Other (Terminated)	Date Missing	01/11/2012	260	260
CTRI/2012/12/003195	India	Not Applicable	Open to Recruitment	Date Missing	14/05/2012	50	50
CTRI/2012/04/002542	India	Not Applicable	Open to Recruitment	Date Missing	22/11/2011	30	30
CTRI/2012/03/002508	India	Not Applicable	Completed	Date Missing	21/03/2012	200	200
CTRI/2012/03/002530	India	Not Applicable	Open to Recruitment	Date Missing	01/01/2012	50	50
CTRI/2012/03/002510	India	Not Applicable	Completed	Date Missing	23/03/2012	140	140
CTRI/2012/04/002550	India	Not Applicable	Completed	Date Missing	01/05/2012	100	100
CTRI/2012/04/002592	India	Not Applicable	Completed	Date Missing	01/05/2012	200	200
CTRI/2012/04/002608	India	Not Applicable	Open to Recruitment	Date Missing	16/04/2012	100	100
CTRI/2012/04/002575	India	Not Applicable	Not Yet Recruiting	Date Missing	19/04/2012	200	200
CTRI/2012/05/002682	India	Not Applicable	Completed	Date Missing	24/10/2011	60	60
CTRI/2012/08/002878	India	Not Applicable	Open to Recruitment	Date Missing	01/09/2010	40	40
CTRI/2012/05/002629	India	Not Applicable	Completed	Date Missing	11/06/2012	90	90
CTRI/2014/02/004398	India	Not Applicable	Open to Recruitment	Date Missing	10/08/2011	150	150
CTRI/2012/04/002615	India	Not Applicable	Completed	Date Missing	02/05/2012	28	28
CTRI/2014/10/005088	India	Not Applicable	Open to Recruitment	Date Missing	13/10/2014	162	162
CTRI/2012/05/002655	India	Not Applicable	Completed	Date Missing	11/06/2012	114	114
CTRI/2012/04/002569	India	Not Applicable	Completed	Date Missing	16/04/2012	120	120
CTRI/2013/04/003588	India	Not Applicable	Completed	Date Missing	30/01/2012	60	60
CTRI/2015/06/005863	India	Not Applicable	Completed	Date Missing	01/04/2008	50	50
CTRI/2013/05/003659	India	Not Applicable	Completed	Date Missing	08/08/2012	500	500
CTRI/2012/07/002765	India	Not Applicable	Completed	Date Missing	16/07/2012	130	130
CTRI/2012/05/002656	India	Not Applicable	Completed	Date Missing	30/05/2012	60	60
CTRI/2012/04/002609	India	Not Applicable	Suspended	Date Missing	23/05/2012	200	200
CTRI/2012/06/002741	India	Not Applicable	Completed	Date Missing	22/01/2011	50	50
CTRI/2012/07/002812	India	Not Applicable	Completed	Date Missing	15/10/2008	50	50
CTRI/2012/04/002605	India	Not Applicable	Not Yet Recruiting	Date Missing	02/07/2012	100	100
CTRI/2012/04/002597	India	Not Applicable	Other (Terminated)	Date Missing	01/05/2012	30	30
CTRI/2012/08/002914	India	Not Applicable	Completed	Date Missing	01/05/2009	120	120
CTRI/2012/08/002921	India	Not Applicable	Open to Recruitment	Date Missing	01/05/2012	3100	3100
CTRI/2015/11/006358	India	Not Applicable	Not Yet Recruiting	Date Missing	31/12/2015	1425	1425
CTRI/2012/06/002714	India	Not Applicable	Completed	Date Missing	05/05/2009	125	125
CTRI/2013/10/004113	India	Not Applicable	Completed	Date Missing	13/04/2009	100	100
CTRI/2012/12/003163	India	Completed	Completed	Date Missing	01/03/2012	54	54
CTRI/2013/10/004121	India	Not Applicable	Completed	Date Missing	11/05/2010	100	100
CTRI/2012/08/002895	India	Not Applicable	Open to Recruitment	Date Missing	02/05/2011	86	86
CTRI/2012/07/002836	India	Not Applicable	Open to Recruitment	Date Missing	23/04/2012	60	60
CTRI/2012/11/003144	India	Not Applicable	Completed	Date Missing	30/11/2012	400	400
CTRI/2013/11/004155	India	Not Applicable	Completed	Date Missing	01/03/2011	60	60
CTRI/2012/05/002689	India	Not Applicable	Not Yet Recruiting	Date Missing	01/06/2012	30	30
CTRI/2013/01/003317	India	Not Applicable	Open to Recruitment	Date Missing	01/07/2012	324	324
CTRI/2012/09/002983	India	Not Applicable	Other (Terminated)	Date Missing	15/10/2012	405	405
CTRI/2012/05/002691	India	Not Applicable	Other (Terminated)	Date Missing	31/05/2012	96	96
CTRI/2012/08/002845	India	Not Applicable	Open to Recruitment	Date Missing	29/04/2010	120	120
CTRI/2012/07/002806	India	Not Applicable	Open to Recruitment	Date Missing	08/05/2012	50	50
CTRI/2013/06/003787	India	Not Applicable	Closed to Recruitment of Participants	Date Missing	28/02/2012	20	20
CTRI/2012/05/002707	India	Not Applicable	Open to Recruitment	Date Missing	14/01/2012	150	150
CTRI/2012/06/002736	India	Not Applicable	Other (Terminated)	Date Missing	27/06/2012	30	30
CTRI/2012/08/002866	India	Not Applicable	Not Yet Recruiting	Date Missing	08/08/2012	238	238
CTRI/2012/07/002792	India	Not Applicable	Open to Recruitment	Date Missing	02/08/2011	150	150
CTRI/2013/06/003788	India	Not Applicable	Open to Recruitment	Date Missing	19/09/2007	120	120
CTRI/2012/09/002991	India	Not Applicable	Open to Recruitment	Date Missing	31/07/2012	30	30
CTRI/2012/06/002733	India	Not Applicable	Completed	Date Missing	01/06/2012	200	200
CTRI/2012/07/002802	India	Not Applicable	Open to Recruitment	Date Missing	02/04/2010	800	800
CTRI/2012/07/002790	India	Not Applicable	Completed	Date Missing	13/10/2009	60	60
CTRI/2012/11/003104	India	Not Applicable	Open to Recruitment	Date Missing	08/08/2012	180	180
CTRI/2012/11/003096	India	Not Applicable	Completed	Date Missing	10/06/2012	50	50
CTRI/2012/06/002744	India	Not Applicable	Open to Recruitment	Date Missing	27/06/2012	100	100
CTRI/2012/07/002779	India	Not Applicable	Completed	Date Missing	31/08/2007	48	48
CTRI/2012/11/003097	India	Not Applicable	Completed	Date Missing	11/06/2012	100	100
CTRI/2012/11/003114	India	Not Applicable	Completed	Date Missing	10/03/2011	30	30
CTRI/2012/06/002752	India	Not Applicable	Not Yet Recruiting	Date Missing	01/07/2012	30	30
CTRI/2012/08/002933	India	Not Applicable	Open to Recruitment	Date Missing	03/06/2011	130	130
CTRI/2012/09/003001	India	Not Applicable	Completed	Date Missing	01/07/2012	200	200
CTRI/2012/11/003107	India	Not Applicable	Completed	Date Missing	29/06/2012	220	220
CTRI/2012/08/002926	India	Not Applicable	Open to Recruitment	Date Missing	06/02/2012	440	440
CTRI/2014/03/004469	India	Not Applicable	Not Yet Recruiting	Date Missing	01/08/2014	180	180
CTRI/2012/09/002961	India	Not Applicable	Other (Terminated)	Date Missing	01/10/2012	300	300
CTRI/2012/08/002850	India	Not Applicable	Completed	Date Missing	01/03/2005	260	260
CTRI/2013/01/003310	India	Not Applicable	Open to Recruitment	Date Missing	11/06/2012	80	80
CTRI/2012/07/002813	India	Not Applicable	Open to Recruitment	Date Missing	09/04/2012	218	218
CTRI/2012/07/002785	India	Not Applicable	Completed	Date Missing	08/09/2010	250	250
CTRI/2012/11/003122	India	Not Applicable	Open to Recruitment	Date Missing	25/05/2012	100	100
CTRI/2012/07/002787	India	Suspended	Suspended	Date Missing	16/07/2012	60	60
CTRI/2013/02/003374	India	Not Applicable	Completed	Date Missing	01/08/2012	60	60
CTRI/2012/08/002898	India	Not Applicable	Open to Recruitment	Date Missing	21/09/2011	40	40
CTRI/2012/12/003264	India	Not Applicable	Completed	Date Missing	01/10/2010	50	50
CTRI/2012/07/002840	India	Not Applicable	Completed	Date Missing	14/01/2012	120	120
CTRI/2013/06/003768	India	Not Applicable	Open to Recruitment	Date Missing	01/08/2012	270	270
CTRI/2012/08/002923	India	Not Applicable	Not Yet Recruiting	Date Missing	01/09/2012	100	100
CTRI/2012/10/003050	India	Not Applicable	Completed	Date Missing	16/07/2012	48	48
CTRI/2012/08/002915	India	Not Applicable	Completed	Date Missing	08/08/2012	242	242
CTRI/2012/08/002881	India	Not Applicable	Completed	Date Missing	20/08/2012	150	150
CTRI/2012/08/002893	India	Not Applicable	Completed	Date Missing	20/08/2012	150	150
CTRI/2012/08/002906	India	Not Applicable	Completed	Date Missing	27/08/2012	50	50
CTRI/2012/10/003036	India	Not Applicable	Completed	Date Missing	01/08/2012	30	30
CTRI/2012/08/002899	India	Not Applicable	Completed	Date Missing	20/08/2013	12	12
CTRI/2012/12/003188	India	Not Applicable	Open to Recruitment	Date Missing	09/11/2011	72	72
CTRI/2012/08/002941	India	Not Applicable	Completed	Date Missing	01/06/2012	120	120
CTRI/2012/10/003059	India	Not Applicable	Completed	Date Missing	28/06/2012	110	110
CTRI/2012/09/003000	India	Not Applicable	Completed	Date Missing	02/07/2012	54	54
CTRI/2012/08/002928	India	Not Applicable	Completed	Date Missing	17/08/2012	72	72
CTRI/2012/10/003060	India	Not Applicable	Other (Terminated)	Date Missing	14/05/2004	1200	1200
CTRI/2012/09/002989	India	Not Applicable	Completed	Date Missing	20/08/2012	30	30
CTRI/2012/09/002988	India	Not Applicable	Completed	Date Missing	07/09/2012	30	30
CTRI/2012/11/003148	India	Not Applicable	Completed	Date Missing	25/07/2012	60	60
CTRI/2013/01/003289	India	Not Applicable	Completed	Date Missing	21/01/2013	360	360
CTRI/2012/09/002995	India	Not Applicable	Completed	Date Missing	23/08/2012	30	30
CTRI/2012/11/003120	India	Not Applicable	Open to Recruitment	Date Missing	19/11/2012	150	150
CTRI/2012/12/003221	India	Not Applicable	Completed	Date Missing	17/12/2012	98	98
CTRI/2012/11/003161	India	Not Applicable	Open to Recruitment	Date Missing	06/12/2012	300	300
CTRI/2012/11/003133	India	Not Applicable	Completed	Date Missing	03/11/2010	1500	1500
CTRI/2012/10/003046	India	Not Applicable	Completed	Date Missing	02/04/2012	60	60
CTRI/2012/09/003028	India	Not Applicable	Not Yet Recruiting	Date Missing	10/10/2012	88	88
CTRI/2013/03/003472	India	Not Applicable	Completed	Date Missing	10/11/2012	74	74
CTRI/2013/05/003629	India	Not Applicable	Open to Recruitment	Date Missing	30/08/2012	1000	1000
CTRI/2012/12/003208	India	Suspended	Suspended	Date Missing	31/12/2012	70	70
CTRI/2012/11/003111	India	Not Applicable	Completed	Date Missing	18/08/2009	50	50
CTRI/2012/12/003202	India	Not Applicable	Open to Recruitment	Date Missing	05/12/2012	3000	3000
CTRI/2014/02/004382	India	Not Applicable	Completed	Date Missing	21/06/2014	10	10
CTRI/2012/11/003105	India	Not Applicable	Completed	Date Missing	03/12/2012	560	560
CTRI/2012/10/003076	India	Not Applicable	Not Yet Recruiting	Date Missing	01/11/2012	120	120
CTRI/2013/02/003360	India	Not Applicable	Open to Recruitment	Date Missing	11/02/2013	164	164
CTRI/2012/10/003073	India	Not Applicable	Completed	Date Missing	20/11/2012	280	280
CTRI/2012/11/003089	India	Not Applicable	Completed	Date Missing	26/02/2012	40	40
CTRI/2015/06/005873	India	Not Applicable	Completed	Date Missing	02/07/2012	150	150
CTRI/2013/02/003395	India	Not Applicable	Open to Recruitment	Date Missing	14/02/2013	200	200
CTRI/2013/03/003444	India	Not Applicable	Completed	Date Missing	01/06/2013	225	225
CTRI/2013/03/003445	India	Not Applicable	Completed	Date Missing	01/01/2013	225	225
CTRI/2013/02/003401	India	Not Applicable	Completed	Date Missing	05/11/2012	300	300
CTRI/2012/11/003158	India	Not Applicable	Not Applicable	Date Missing	05/12/2012	210	210
CTRI/2012/11/003087	India	Not Applicable	Closed to Recruitment of Participants	Date Missing	06/11/2012	120	120
CTRI/2013/02/003388	India	Not Applicable	Not Applicable	15/02/2016	Date Missing	700	700
CTRI/2012/12/003211	India	Not Applicable	Open to Recruitment	Date Missing	01/02/2012	500	500
CTRI/2013/03/003442	India	Not Applicable	Completed	Date Missing	04/01/2011	60	60
CTRI/2012/12/003223	India	Not Applicable	Open to Recruitment	Date Missing	01/10/2012	60	60
CTRI/2013/07/003793	India	Not Applicable	Open to Recruitment	Date Missing	17/12/2012	213	213
CTRI/2012/12/003177	India	Not Applicable	Completed	Date Missing	12/11/2012	300	300
CTRI/2012/11/003159	India	Not Applicable	Not Yet Recruiting	Date Missing	10/12/2012	200	200
CTRI/2012/12/003255	India	Not Applicable	Completed	Date Missing	19/09/2009	105	105
CTRI/2012/11/003127	India	Not Applicable	Open to Recruitment	Date Missing	15/11/2012	150	150
CTRI/2013/02/003379	India	Not Applicable	Completed	Date Missing	01/04/2012	95	95
CTRI/2013/10/004055	India	Not Applicable	Not Yet Recruiting	Date Missing	01/11/2013	100	100
CTRI/2012/11/003154	India	Not Applicable	Open to Recruitment	Date Missing	10/11/2012	180	180
CTRI/2013/12/004244	India	Not Applicable	Other (Terminated)	Date Missing	30/06/2013	324	324
CTRI/2012/12/003214	India	Not Applicable	Closed to Recruitment of Participants	Date Missing	12/12/2012	56	56
CTRI/2013/02/003422	India	Not Applicable	Not Yet Recruiting	Date Missing	25/02/2013	308	308
CTRI/2013/01/003287	India	Not Applicable	Completed	Date Missing	21/03/2011	40	40
CTRI/2014/04/004574	India	Not Applicable	Completed	Date Missing	03/02/2011	30	30
CTRI/2014/02/004379	India	Not Applicable	Open to Recruitment	Date Missing	05/12/2012	300	300
CTRI/2013/03/003505	India	Not Applicable	Completed	Date Missing	16/01/2013	80	80
CTRI/2012/11/003151	India	Not Applicable	Not Yet Recruiting	Date Missing	05/12/2012	100	100
CTRI/2012/11/003162	India	Not Applicable	Not Yet Recruiting	Date Missing	01/12/2012	60	60
CTRI/2012/12/003260	India	Not Applicable	Open to Recruitment	Date Missing	26/11/2012	1000	1000
CTRI/2013/04/003526	India	Not Yet Recruiting	Open to Recruitment	Date Missing	01/06/2013	60	60
CTRI/2012/12/003194	India	Not Applicable	Open to Recruitment	Date Missing	10/12/2012	60	60
CTRI/2013/01/003331	India	Not Applicable	Open to Recruitment	Date Missing	31/08/2012	1000	1000
CTRI/2012/12/003199	India	Not Applicable	Completed	Date Missing	13/12/2012	240	240
CTRI/2013/03/003495	India	Not Applicable	Completed	Date Missing	04/11/2011	85	85
CTRI/2013/02/003352	India	Not Applicable	Not Yet Recruiting	Date Missing	25/02/2013	90	90
CTRI/2013/11/004133	India	Not Applicable	Open to Recruitment	Date Missing	30/12/2013	348	348
CTRI/2013/02/003384	India	Not Applicable	Completed	Date Missing	28/12/2010	60	60
CTRI/2013/05/003642	India	Not Applicable	Open to Recruitment	Date Missing	01/08/2012	40	40
CTRI/2013/02/003385	India	Not Applicable	Completed	Date Missing	06/12/2010	100	100
CTRI/2013/01/003320	India	Not Applicable	Open to Recruitment	Date Missing	31/08/2012	520	520
CTRI/2013/02/003350	India	Not Applicable	Open to Recruitment	Date Missing	19/10/2012	60	60
CTRI/2013/01/003288	India	Not Applicable	Open to Recruitment	Date Missing	07/01/2013	80	80
CTRI/2012/12/003247	India	Not Applicable	Completed	Date Missing	02/01/2013	237	237
CTRI/2013/03/003481	India	Not Applicable	Open to Recruitment	Date Missing	10/10/2012	420	420
CTRI/2013/04/003550	India	Not Applicable	Open to Recruitment	Date Missing	03/04/2012	80	80
CTRI/2013/02/003356	India	Not Applicable	Open to Recruitment	Date Missing	31/08/2012	520	520
CTRI/2012/12/003267	India	Not Applicable	Open to Recruitment	Date Missing	26/12/2012	40	40
CTRI/2013/03/003517	India	Not Applicable	Completed	Date Missing	03/10/2012	72	72
CTRI/2013/12/004263	India	Not Applicable	Open to Recruitment	Date Missing	21/02/2013	1100	1100
CTRI/2013/06/003758	India	Not Applicable	Open to Recruitment	Date Missing	19/06/2013	60	60
CTRI/2013/01/003275	India	Not Applicable	Completed	Date Missing	15/01/2013	150	150
CTRI/2013/01/003302	India	Not Applicable	Open to Recruitment	Date Missing	01/11/2012	80	80
CTRI/2013/01/003336	India	Not Applicable	Completed	Date Missing	04/03/2010	60	60
CTRI/2013/09/003991	India	Not Applicable	Completed	Date Missing	20/03/2012	50	50
CTRI/2014/03/004461	India	Not Applicable	Open to Recruitment	Date Missing	01/01/2013	60	60
CTRI/2013/05/003607	India	Not Applicable	Open to Recruitment	Date Missing	22/01/2012	20	20
CTRI/2013/02/003414	India	Not Applicable	Not Yet Recruiting	Date Missing	21/02/2013	8	8
CTRI/2013/02/003340	India	Not Applicable	Completed	Date Missing	04/02/2013	100	100
CTRI/2015/01/005416	India	Not Applicable	Completed	Date Missing	01/11/2012	200	200
CTRI/2013/02/003366	India	Not Applicable	Completed	Date Missing	25/02/2013	100	100
CTRI/2013/02/003406	India	Not Applicable	Open to Recruitment	Date Missing	03/06/2011	101	101
CTRI/2013/08/003916	India	Not Applicable	Completed	Date Missing	03/08/2011	50	50
CTRI/2013/04/003597	India	Not Applicable	Open to Recruitment	Date Missing	15/04/2013	30	30
CTRI/2013/05/003688	India	Not Applicable	Not Yet Recruiting	Date Missing	29/06/2013	50	50
CTRI/2013/02/003420	India	Not Applicable	Open to Recruitment	Date Missing	01/03/2013	90	90
CTRI/2013/02/003397	India	Not Applicable	Open to Recruitment	Date Missing	15/02/2013	60	60
CTRI/2013/10/004106	India	Not Applicable	Not Yet Recruiting	Date Missing	01/11/2013	106	106
CTRI/2013/10/004081	India	Not Applicable	Closed to Recruitment of Participants	Date Missing	06/07/2012	134	134
CTRI/2013/10/004089	India	Not Applicable	Open to Recruitment	Date Missing	02/08/2013	50	50
CTRI/2013/01/003334	India	Not Applicable	Completed	Date Missing	31/01/2013	560	560
CTRI/2013/02/003355	India	Not Applicable	Open to Recruitment	Date Missing	31/08/2012	524	524
CTRI/2013/04/003532	India	Not Applicable	Completed	Date Missing	14/03/2012	30	30
CTRI/2014/11/005169	India	Not Applicable	Completed	Date Missing	15/01/2013	100	100
CTRI/2013/05/003645	India	Not Applicable	Open to Recruitment	Date Missing	02/10/2012	100	100
CTRI/2013/05/003624	India	Not Applicable	Open to Recruitment	Date Missing	02/10/2012	100	100
CTRI/2013/10/004061	India	Not Applicable	Completed	Date Missing	01/09/2011	70	70
CTRI/2013/02/003341	India	Not Applicable	Not Yet Recruiting	Date Missing	01/03/2013	60	60
CTRI/2013/02/003433	India	Not Applicable	Completed	Date Missing	02/04/2009	175	175
CTRI/2013/02/003376	India	Not Applicable	Completed	Date Missing	05/03/2012	150	150
CTRI/2013/03/003480	India	Not Applicable	Other (Terminated)	Date Missing	06/12/2012	20	20
CTRI/2013/04/003570	India	Not Applicable	Open to Recruitment	Date Missing	20/05/2013	800	800
CTRI/2013/02/003378	India	Not Applicable	Completed	Date Missing	20/02/2013	120	120
CTRI/2013/02/003372	India	Not Applicable	Completed	Date Missing	25/08/2010	90	90
CTRI/2013/10/004078	India	Not Applicable	Closed to Recruitment of Participants	Date Missing	04/02/2013	68	68
CTRI/2013/02/003411	India	Not Applicable	Not Yet Recruiting	Date Missing	01/04/2013	60	60
CTRI/2013/02/003440	India	Not Applicable	Completed	Date Missing	05/12/2011	70	70
CTRI/2015/04/005686	India	Not Applicable	Completed	Date Missing	15/02/2013	60	60
CTRI/2013/04/003582	India	Not Applicable	Completed	Date Missing	01/10/2010	50	50
CTRI/2013/06/003735	India	Not Applicable	Closed to Recruitment of Participants	Date Missing	01/03/2012	60	60
CTRI/2013/02/003430	India	Not Applicable	Completed	Date Missing	25/02/2013	36	36
CTRI/2016/07/007069	India	Not Applicable	Not Yet Recruiting	Date Missing	01/08/2016	60	60
CTRI/2013/03/003463	India	Not Applicable	Not Yet Recruiting	Date Missing	01/04/2013	320	320
CTRI/2013/03/003487	India	Not Applicable	Open to Recruitment	Date Missing	20/02/2013	65	65
CTRI/2013/05/003686	India	Not Applicable	Not Yet Recruiting	Date Missing	25/06/2013	500	500
CTRI/2013/02/003431	India	Not Applicable	Open to Recruitment	Date Missing	01/02/2013	200	200
CTRI/2013/04/003565	India	Not Applicable	Open to Recruitment	Date Missing	23/01/2012	50	50
CTRI/2013/03/003483	India	Not Applicable	Completed	Date Missing	20/10/2011	60	60
CTRI/2013/03/003462	India	Not Applicable	Completed	Date Missing	01/10/2010	80	80
CTRI/2013/03/003488	India	Not Applicable	Completed	Date Missing	28/02/2013	100	100
CTRI/2013/05/003618	India	Not Applicable	Open to Recruitment	Date Missing	04/02/2013	94	94
CTRI/2013/06/003761	India	Not Applicable	Open to Recruitment	Date Missing	03/07/2013	2500	2500
CTRI/2013/08/003892	India	Not Applicable	Open to Recruitment	Date Missing	15/04/2013	90	90
CTRI/2013/03/003492	India	Not Applicable	Open to Recruitment	Date Missing	05/12/2011	92	92
CTRI/2013/08/003904	India	Not Applicable	Open to Recruitment	Date Missing	01/04/2013	90	90
CTRI/2013/03/003516	India	Not Applicable	Completed	Date Missing	01/04/2013	60	60
CTRI/2013/04/003556	India	Not Applicable	Completed	Date Missing	15/04/2013	78	78
CTRI/2013/04/003585	India	Not Applicable	Open to Recruitment	Date Missing	06/03/2012	100	100
CTRI/2013/04/003538	India	Not Applicable	Open to Recruitment	Date Missing	10/04/2013	575	575
CTRI/2013/05/003706	India	Not Applicable	Completed	Date Missing	03/10/2011	66	66
CTRI/2016/01/006558	India	Not Applicable	Completed	Date Missing	29/09/2010	40	40
CTRI/2014/07/004781	India	Not Applicable	Open to Recruitment	Date Missing	25/04/2013	60	60
CTRI/2013/05/003666	India	Open to Recruitment	Completed	Date Missing	02/12/2010	60	60
CTRI/2013/05/003643	India	Not Applicable	Open to Recruitment	Date Missing	25/03/2013	50	50
CTRI/2013/04/003573	India	Not Applicable	Completed	Date Missing	25/04/2013	60	60
CTRI/2013/07/003827	India	Not Applicable	Completed	Date Missing	12/04/2007	60	60
CTRI/2013/05/003628	India	Not Applicable	Completed	Date Missing	04/03/2008	120	120
CTRI/2013/07/003843	India	Not Applicable	Completed	Date Missing	20/09/2012	30	30
CTRI/2013/06/003763	India	Not Applicable	Completed	Date Missing	27/02/2012	30	30
CTRI/2013/05/003684	India	Not Applicable	Completed	Date Missing	07/02/2012	150	150
CTRI/2014/01/004297	India	Completed	Completed	Date Missing	16/02/2012	100	100
CTRI/2013/05/003615	India	Not Applicable	Suspended	Date Missing	01/06/2013	280	280
CTRI/2014/12/005245	India	Not Applicable	Open to Recruitment	23/07/2014	23/07/2014	16	16
CTRI/2013/05/003646	India	Not Applicable	Completed	Date Missing	27/12/2012	240	240
CTRI/2013/07/003856	India	Not Applicable	Closed to Recruitment of Participants	Date Missing	07/10/2011	40	40
CTRI/2013/05/003648	India	Open to Recruitment	Not Yet Recruiting	Date Missing	01/03/2013	120	120
CTRI/2013/10/004080	India	Not Applicable	Completed	Date Missing	09/07/2008	30	30
CTRI/2015/07/005962	India	Not Applicable	Open to Recruitment	Date Missing	12/04/2010	100	100
CTRI/2013/09/003950	India	Completed	Completed	Date Missing	01/12/2012	120	120
CTRI/2014/02/004397	India	Not Applicable	Open to Recruitment	Date Missing	30/01/2014	60	60
CTRI/2013/07/003848	India	Not Applicable	Completed	Date Missing	05/08/2013	240	240
CTRI/2013/08/003893	India	Not Applicable	Open to Recruitment	Date Missing	15/05/2013	120	120
CTRI/2013/07/003805	India	Not Applicable	Open to Recruitment	Date Missing	06/06/2013	90	90
CTRI/2013/09/003975	India	Not Applicable	Completed	Date Missing	01/08/2013	30	30
CTRI/2013/05/003626	India	Not Applicable	Completed	Date Missing	18/10/2010	100	100
CTRI/2013/06/003751	India	Not Applicable	Completed	Date Missing	15/06/2013	100	100
CTRI/2013/08/003941	India	Not Applicable	Completed	Date Missing	01/09/2011	40	40
CTRI/2013/07/003842	India	Not Applicable	Open to Recruitment	Date Missing	09/05/2013	60	60
CTRI/2013/07/003796	India	Not Applicable	Not Yet Recruiting	Date Missing	10/07/2013	16	16
CTRI/2014/02/004403	India	Completed	Completed	Date Missing	05/03/2014	120	120
CTRI/2014/11/005162	India	Not Applicable	Open to Recruitment	Date Missing	10/05/2013	132	132
CTRI/2014/05/004621	India	Not Applicable	Open to Recruitment	Date Missing	11/05/2013	60	60
CTRI/2013/06/003734	India	Open to Recruitment	Open to Recruitment	Date Missing	30/06/2013	200	200
CTRI/2013/06/003760	India	Not Applicable	Open to Recruitment	Date Missing	30/05/2013	24	24
CTRI/2015/10/006243	India	Not Applicable	Open to Recruitment	Date Missing	20/05/2013	140	140
CTRI/2013/06/003754	India	Not Applicable	Open to Recruitment	Date Missing	12/03/2015	1010	1010
CTRI/2014/10/005150	India	Not Applicable	Completed	Date Missing	20/02/2013	60	60
CTRI/2013/07/003833	India	Not Applicable	Open to Recruitment	Date Missing	31/08/2012	500	500
CTRI/2013/09/003955	India	Not Applicable	Open to Recruitment	Date Missing	01/04/2012	168	168
CTRI/2015/03/005632	India	Not Applicable	Open to Recruitment	Date Missing	04/03/2013	160	160
CTRI/2013/12/004226	India	Not Applicable	Completed	Date Missing	21/02/2013	50	50
CTRI/2013/09/004011	India	Not Applicable	Closed to Recruitment of Participants	Date Missing	04/01/2011	60	60
CTRI/2013/06/003766	India	Not Applicable	Open to Recruitment	Date Missing	20/06/2013	50	50
CTRI/2013/08/003880	India	Not Applicable	Open to Recruitment	Date Missing	12/10/2012	60	60
CTRI/2014/06/004676	India	Not Applicable	Open to Recruitment	Date Missing	17/06/2013	20	20
CTRI/2013/06/003767	India	Not Applicable	Completed	Date Missing	19/06/2013	4	4
CTRI/2014/09/005010	India	Not Applicable	Completed	Date Missing	14/11/2014	210	210
CTRI/2013/09/004003	India	Not Applicable	Open to Recruitment	Date Missing	01/11/2012	100	100
CTRI/2013/11/004135	India	Not Applicable	Closed to Recruitment of Participants	Date Missing	27/12/2010	40	40
CTRI/2017/04/008344	India	Not Applicable	Completed	Date Missing	22/10/2016	60	60
CTRI/2013/08/003932	India	Not Applicable	Completed	Date Missing	11/12/2006	74	74
CTRI/2013/06/003782	India	Not Applicable	Completed	Date Missing	30/06/2013	54	54
CTRI/2013/07/003845	India	Not Applicable	Not Yet Recruiting	Date Missing	01/08/2013	120	120
CTRI/2014/11/005229	India	Not Applicable	Open to Recruitment	Date Missing	22/01/2013	100	100
CTRI/2013/09/003944	India	Not Applicable	Closed to Recruitment of Participants	Date Missing	02/07/2012	100	100
CTRI/2013/12/004224	India	Not Applicable	Completed	Date Missing	07/08/2013	100	100
CTRI/2013/10/004072	India	Not Applicable	Open to Recruitment	Date Missing	05/07/2012	40	40
CTRI/2013/10/004119	India	Not Applicable	Completed	Date Missing	19/06/2013	100	100
CTRI/2016/03/006736	India	Not Applicable	Completed	Date Missing	01/05/2010	300	300
CTRI/2013/10/004066	India	Not Applicable	Completed	Date Missing	12/01/2011	60	60
CTRI/2014/01/004344	India	Not Applicable	Not Yet Recruiting	Date Missing	03/02/2014	40	40
CTRI/2013/12/004208	India	Not Applicable	Not Yet Recruiting	Date Missing	01/01/2014	60	60
CTRI/2013/08/003936	India	Not Applicable	Not Yet Recruiting	Date Missing	23/09/2013	60	60
CTRI/2013/12/004186	India	Not Applicable	Not Yet Recruiting	Date Missing	09/12/2013	60	60
CTRI/2014/07/004740	India	Not Applicable	Completed	Date Missing	24/06/2010	75	75
CTRI/2013/08/003883	India	Not Applicable	Completed	Date Missing	07/02/2013	126	126
CTRI/2013/10/004107	India	Not Applicable	Completed	Date Missing	01/08/2011	120	120
CTRI/2013/08/003905	India	Not Applicable	Not Yet Recruiting	Date Missing	26/08/2013	90	90
CTRI/2013/10/004103	India	Not Applicable	Completed	Date Missing	08/07/2013	30	30
CTRI/2014/01/004345	India	Not Applicable	Open to Recruitment	Date Missing	02/07/2013	60	60
CTRI/2013/08/003866	India	Not Applicable	Not Yet Recruiting	Date Missing	01/10/2013	671	671
CTRI/2013/09/003989	India	Not Applicable	Completed	Date Missing	03/08/2013	72	72
CTRI/2015/01/005475	India	Not Applicable	Completed	Date Missing	01/08/2013	60	60
CTRI/2014/01/004293	India	Not Applicable	Not Yet Recruiting	Date Missing	13/01/2014	40	40
CTRI/2014/01/004303	India	Not Applicable	Completed	Date Missing	25/08/2012	200	200
CTRI/2013/12/004250	India	Not Applicable	Open to Recruitment	Date Missing	11/10/2012	60	60
CTRI/2014/03/004509	India	Not Applicable	Completed	Date Missing	18/02/2013	90	90
CTRI/2013/10/004104	India	Not Applicable	Completed	Date Missing	05/08/2013	45	45
CTRI/2014/05/004617	India	Completed	Completed	Date Missing	24/09/2012	30	30
CTRI/2013/12/004179	India	Not Applicable	Open to Recruitment	Date Missing	01/08/2012	100	100
CTRI/2014/02/004392	India	Not Applicable	Open to Recruitment	Date Missing	10/02/2013	150	150
CTRI/2014/08/004886	India	Completed	Completed	Date Missing	26/09/2014	250	250
CTRI/2014/01/004299	India	Not Applicable	Open to Recruitment	Date Missing	21/10/2013	140	140
CTRI/2013/11/004178	India	Not Applicable	Other (Terminated)	Date Missing	01/07/2012	80	80
CTRI/2013/08/003925	India	Not Applicable	Completed	Date Missing	01/09/2013	60	60
CTRI/2014/01/004269	India	Not Applicable	Completed	Date Missing	26/08/2013	500	500
CTRI/2013/09/003963	India	Not Applicable	Completed	Date Missing	28/10/2013	100	100
CTRI/2014/04/004528	India	Not Applicable	Other (Terminated)	Date Missing	18/05/2014	72	72
CTRI/2014/03/004483	India	Not Applicable	Open to Recruitment	Date Missing	16/08/2013	68	68
CTRI/2013/09/004002	India	Not Applicable	Completed	Date Missing	30/06/2012	50	50
CTRI/2013/12/004261	India	Not Applicable	Completed	Date Missing	15/06/2011	122	122
CTRI/2014/02/004440	India	Not Applicable	Completed	Date Missing	26/10/2012	100	100
CTRI/2013/09/003948	India	Not Applicable	Completed	Date Missing	10/09/2013	60	60
CTRI/2013/08/003927	India	Not Applicable	Not Yet Recruiting	Date Missing	01/10/2013	20	20
CTRI/2013/12/004181	India	Not Applicable	Open to Recruitment	Date Missing	16/07/2012	40	40
CTRI/2013/12/004260	India	Not Applicable	Open to Recruitment	Date Missing	13/09/2013	120	120
CTRI/2013/09/003951	India	Not Applicable	Not Yet Recruiting	Date Missing	23/09/2013	42	42
CTRI/2013/10/004112	India	Not Applicable	Open to Recruitment	Date Missing	03/09/2013	90	90
CTRI/2015/03/005598	India	Not Applicable	Open to Recruitment	Date Missing	23/03/2015	500	500
CTRI/2013/12/004240	India	Not Applicable	Open to Recruitment	Date Missing	16/07/2012	24	24
CTRI/2014/03/004453	India	Not Applicable	Open to Recruitment	Date Missing	01/01/2013	60	60
CTRI/2014/08/004821	India	Not Applicable	Open to Recruitment	Date Missing	02/10/2013	100	100
CTRI/2015/04/005734	India	Not Applicable	Completed	Date Missing	05/05/2014	110	110
CTRI/2013/12/004227	India	Not Applicable	Other (Terminated)	Date Missing	20/01/2014	10000	10000
CTRI/2013/10/004114	India	Not Applicable	Completed	Date Missing	10/04/2014	62	62
CTRI/2015/07/005969	India	Completed	Completed	Date Missing	13/03/2012	294	294
CTRI/2013/12/004264	India	Not Applicable	Open to Recruitment	Date Missing	02/05/2011	50	50
CTRI/2013/11/004165	India	Not Applicable	Closed to Recruitment of Participants	Date Missing	24/11/2012	60	60
CTRI/2015/08/006111	India	Not Applicable	Completed	Date Missing	23/01/2013	120	120
CTRI/2015/09/006214	India	Not Applicable	Not Yet Recruiting	Date Missing	04/01/2016	250	250
CTRI/2015/01/005467	India	Not Applicable	Closed to Recruitment of Participants	Date Missing	05/11/2012	100	100
CTRI/2013/10/004062	India	Not Applicable	Not Yet Recruiting	Date Missing	15/10/2013	100	100
CTRI/2013/11/004127	India	Not Applicable	Completed	Date Missing	04/11/2013	375	375
CTRI/2014/08/004840	India	Not Applicable	Completed	Date Missing	11/08/2014	303	303
CTRI/2014/02/004413	India	Completed	Completed	Date Missing	16/08/2013	122	122
CTRI/2014/02/004407	India	Not Applicable	Completed	Date Missing	26/08/2013	60	60
CTRI/2013/12/004238	India	Not Applicable	Not Yet Recruiting	Date Missing	01/01/2014	120	120
CTRI/2013/09/004034	India	Not Applicable	Completed	Date Missing	01/10/2013	144	144
CTRI/2013/10/004067	India	Not Applicable	Not Yet Recruiting	Date Missing	23/10/2013	90	90
CTRI/2014/05/004577	India	Not Applicable	Not Yet Recruiting	Date Missing	15/05/2014	200	200
CTRI/2014/01/004366	India	Not Applicable	Completed	Date Missing	06/07/2012	50	50
CTRI/2013/11/004166	India	Not Applicable	Completed	Date Missing	29/03/2012	100	100
CTRI/2014/09/005006	India	Not Applicable	Completed	Date Missing	13/10/2011	130	130
CTRI/2015/06/005849	India	Not Applicable	Completed	Date Missing	01/10/2013	32	32
CTRI/2014/01/004286	India	Not Applicable	Completed	Date Missing	10/10/2013	400	400
CTRI/2013/12/004201	India	Not Applicable	Completed	Date Missing	21/07/2005	90	90
CTRI/2015/06/005858	India	Not Applicable	Completed	Date Missing	18/09/2013	50	50
CTRI/2013/11/004147	India	Not Applicable	Other (Terminated)	Date Missing	15/11/2013	12250	12250
CTRI/2015/01/005359	India	Not Applicable	Open to Recruitment	Date Missing	30/01/2015	200	200
CTRI/2014/07/004800	India	Not Applicable	Open to Recruitment	Date Missing	01/04/2014	60	60
CTRI/2013/12/004188	India	Not Applicable	Completed	Date Missing	05/08/2005	90	90
CTRI/2014/06/004671	India	Not Applicable	Open to Recruitment	Date Missing	01/11/2013	50	50
CTRI/2014/02/004438	India	Not Applicable	Completed	Date Missing	25/09/2015	600	600
CTRI/2014/06/004672	India	Not Applicable	Completed	Date Missing	02/07/2014	126	126
CTRI/2014/01/004332	India	Not Applicable	Open to Recruitment	Date Missing	28/10/2013	50	50
CTRI/2014/06/004665	India	Not Applicable	Completed	Date Missing	02/07/2014	126	126
CTRI/2014/02/004439	India	Not Applicable	Closed to Recruitment of Participants	Date Missing	25/02/2014	120	120
CTRI/2014/01/004301	India	Not Applicable	Closed to Recruitment of Participants	Date Missing	16/12/2013	203	203
CTRI/2013/12/004193	India	Not Applicable	Not Yet Recruiting	Date Missing	15/12/2013	80	80
CTRI/2014/03/004489	India	Not Applicable	Open to Recruitment	Date Missing	14/01/2013	100	100
CTRI/2013/11/004151	India	Not Applicable	Not Yet Recruiting	Date Missing	01/12/2013	100	100
CTRI/2013/11/004142	India	Not Applicable	Not Yet Recruiting	Date Missing	01/12/2013	100	100
CTRI/2013/12/004202	India	Not Applicable	Not Yet Recruiting	Date Missing	16/12/2013	84	84
CTRI/2013/12/004245	India	Not Applicable	Completed	Date Missing	15/07/2013	120	120
CTRI/2015/06/005844	India	Not Applicable	Open to Recruitment	Date Missing	19/09/2013	34	34
CTRI/2015/06/005920	India	Not Applicable	Completed	Date Missing	06/03/2014	180	180
CTRI/2014/03/004491	India	Not Applicable	Open to Recruitment	Date Missing	01/03/2013	200	200
CTRI/2015/06/005940	India	Not Applicable	Completed	Date Missing	30/09/2013	30	30
CTRI/2015/06/005921	India	Not Applicable	Completed	Date Missing	29/10/2013	20	20
CTRI/2014/02/004375	India	Not Applicable	Completed	Date Missing	01/06/2006	900	900
CTRI/2014/01/004273	India	Not Applicable	Completed	Date Missing	24/01/2014	128	128
CTRI/2014/09/004994	India	Not Applicable	Completed	Date Missing	10/04/2013	40	40
CTRI/2016/12/007582	India	Not Applicable	Completed	Date Missing	30/11/2013	150	150
CTRI/2013/12/004242	India	Not Applicable	Open to Recruitment	Date Missing	15/01/2014	120	120
CTRI/2015/08/006090	India	Not Applicable	Completed	Date Missing	25/08/2015	200	200
CTRI/2014/04/004560	India	Not Applicable	Open to Recruitment	Date Missing	02/11/2013	100	100
CTRI/2014/04/004547	India	Not Applicable	Open to Recruitment	Date Missing	25/12/2013	82	82
CTRI/2014/03/004472	India	Not Applicable	Not Yet Recruiting	Date Missing	25/03/2014	60	60
CTRI/2013/12/004194	India	Not Applicable	Open to Recruitment	Date Missing	20/12/2013	50	50
CTRI/2015/01/005424	India	Not Applicable	Completed	Date Missing	12/03/2012	90	90
CTRI/2014/06/004674	India	Not Applicable	Open to Recruitment	Date Missing	02/01/2014	60	60
CTRI/2014/02/004418	India	Not Applicable	Completed	Date Missing	01/11/2006	160	160
CTRI/2014/03/004470	India	Not Applicable	Completed	Date Missing	01/11/2012	134	134
CTRI/2014/03/004503	India	Not Applicable	Not Yet Recruiting	Date Missing	02/04/2014	72	72
CTRI/2014/07/004788	India	Not Applicable	Not Yet Recruiting	Date Missing	01/09/2014	60	60
CTRI/2014/05/004615	India	Not Applicable	Completed	Date Missing	18/07/2013	250	250
CTRI/2014/01/004361	India	Not Applicable	Completed	Date Missing	21/05/2012	105	105
CTRI/2014/02/004393	India	Not Applicable	Not Yet Recruiting	Date Missing	14/02/2014	100	100
CTRI/2016/01/006491	India	Not Yet Recruiting	Other (Terminated)	Date Missing	31/07/2015	24	24
CTRI/2014/08/004836	India	Not Applicable	Not Yet Recruiting	Date Missing	01/09/2014	150	150
CTRI/2013/12/004255	India	Not Applicable	Completed	Date Missing	01/01/2014	120	120
CTRI/2014/11/005177	India	Not Applicable	Open to Recruitment	Date Missing	01/06/2012	50	50
CTRI/2014/01/004323	India	Not Applicable	Completed	Date Missing	27/01/2014	102	102
CTRI/2014/12/005289	India	Not Applicable	Completed	Date Missing	01/09/2012	45	45
CTRI/2015/02/005538	India	Not Applicable	Completed	Date Missing	01/01/2012	100	100
CTRI/2014/01/004355	India	Not Applicable	Closed to Recruitment of Participants	Date Missing	08/05/2015	60	60
CTRI/2014/07/004716	India	Not Applicable	Closed to Recruitment of Participants	Date Missing	28/08/2013	90	90
CTRI/2017/06/008891	India	Not Applicable	Closed to Recruitment of Participants	Date Missing	01/08/2017	184	184
CTRI/2014/01/004309	India	Not Applicable	Completed	Date Missing	28/12/2013	15	15
CTRI/2014/03/004492	India	Not Applicable	Not Yet Recruiting	Date Missing	01/04/2014	100	100
CTRI/2014/05/004586	India	Not Applicable	Open to Recruitment	Date Missing	03/04/2014	465	465
CTRI/2014/07/004771	India	Not Applicable	Open to Recruitment	Date Missing	21/12/2013	200	200
CTRI/2014/07/004752	India	Not Applicable	Other (Terminated)	Date Missing	28/11/2014	36	36
CTRI/2014/01/004315	India	Not Applicable	Completed	Date Missing	28/01/2014	237	237
CTRI/2014/01/004370	India	Not Applicable	Not Yet Recruiting	Date Missing	20/02/2014	300	300
CTRI/2014/05/004637	India	Not Applicable	Open to Recruitment	Date Missing	01/03/2014	100	100
CTRI/2014/02/004409	India	Not Applicable	Completed	Date Missing	20/02/2014	60	60
CTRI/2014/02/004417	India	Not Applicable	Completed	Date Missing	26/02/2014	240	240
CTRI/2016/04/006806	India	Not Applicable	Completed	Date Missing	20/05/2014	240	240
CTRI/2014/03/004454	India	Not Applicable	Completed	Date Missing	02/02/2011	60	60
CTRI/2014/04/004516	India	Not Applicable	Open to Recruitment	Date Missing	03/02/2014	350	350
CTRI/2014/10/005099	India	Not Applicable	Completed	Date Missing	01/11/2012	140	140
CTRI/2014/08/004876	India	Not Applicable	Completed	Date Missing	29/04/2014	150	150
CTRI/2014/07/004791	India	Not Applicable	Completed	Date Missing	11/07/2011	110	110
CTRI/2016/07/007076	India	Not Applicable	Open to Recruitment	Date Missing	05/10/2013	240	240
CTRI/2014/12/005261	India	Not Applicable	Open to Recruitment	Date Missing	03/03/2014	120	120
CTRI/2014/03/004463	India	Not Applicable	Suspended	Date Missing	20/03/2014	250	250
CTRI/2014/06/004659	India	Not Applicable	Open to Recruitment	Date Missing	15/02/2014	300	300
CTRI/2014/04/004521	India	Not Applicable	Completed	Date Missing	07/04/2014	192	192
CTRI/2015/07/005961	India	Not Applicable	Open to Recruitment	Date Missing	15/06/2015	150	150
CTRI/2014/08/004835	India	Not Applicable	Open to Recruitment	Date Missing	01/02/2014	100	100
CTRI/2014/03/004474	India	Not Applicable	Closed to Recruitment of Participants	Date Missing	24/03/2014	1176	1176
CTRI/2014/02/004432	India	Not Applicable	Completed	Date Missing	25/02/2011	30	30
CTRI/2017/10/010177	India	Not Applicable	Completed	Date Missing	01/10/2009	130	130
CTRI/2015/07/005968	India	Not Applicable	Other (Terminated)	Date Missing	15/08/2015	900	900
CTRI/2014/05/004580	India	Not Applicable	Completed	Date Missing	30/01/2009	36	36
CTRI/2014/10/005149	India	Not Applicable	Open to Recruitment	Date Missing	01/04/2013	60	60
CTRI/2014/03/004508	India	Not Applicable	Completed	Date Missing	06/03/2012	40	40
CTRI/2015/01/005354	India	Not Applicable	Completed	Date Missing	02/02/2015	460	460
CTRI/2014/06/004658	India	Not Applicable	Not Yet Recruiting	Date Missing	22/07/2014	150	150
CTRI/2014/12/005233	India	Not Applicable	Open to Recruitment	Date Missing	01/01/2013	60	60
CTRI/2014/03/004485	India	Completed	Completed	Date Missing	14/10/2013	100	100
CTRI/2014/03/004451	India	Not Applicable	Completed	Date Missing	21/03/2014	60	60
CTRI/2017/03/007994	India	Not Applicable	Completed	Date Missing	20/05/2015	126	126
CTRI/2017/11/010667	India	Not Applicable	Completed	Date Missing	09/03/2014	100	100
CTRI/2014/04/004541	India	Not Applicable	Open to Recruitment	Date Missing	01/04/2014	80	80
CTRI/2014/04/004545	India	Not Applicable	Completed	Date Missing	01/02/2012	60	60
CTRI/2016/10/007346	India	Not Applicable	Completed	Date Missing	01/03/2014	60	60
CTRI/2014/09/004987	India	Not Applicable	Completed	Date Missing	01/11/2013	120	120
CTRI/2014/10/005098	India	Not Applicable	Not Yet Recruiting	Date Missing	25/10/2014	860	860
CTRI/2015/01/005405	India	Not Applicable	Open to Recruitment	Date Missing	14/08/2013	400	400
CTRI/2014/12/005277	India	Not Applicable	Closed to Recruitment of Participants	Date Missing	07/01/2014	21	21
CTRI/2014/10/005141	India	Not Applicable	Completed	Date Missing	01/09/2010	150	150
CTRI/2014/10/005086	India	Not Applicable	Not Yet Recruiting	Date Missing	15/12/2014	240	240
CTRI/2015/06/005857	India	Not Applicable	Open to Recruitment	Date Missing	22/08/2014	90	90
CTRI/2014/12/005273	India	Not Applicable	Completed	Date Missing	31/01/2012	30	30
CTRI/2014/09/005070	India	Not Applicable	Completed	Date Missing	19/02/2014	15	15
CTRI/2015/01/005442	India	Not Applicable	Open to Recruitment	Date Missing	24/03/2014	20	20
CTRI/2014/05/004605	India	Not Applicable	Closed to Recruitment of Participants	Date Missing	26/05/2014	102	102
CTRI/2014/06/004687	India	Not Applicable	Completed	Date Missing	05/05/2014	100	100
CTRI/2014/07/004739	India	Not Applicable	Not Yet Recruiting	Date Missing	21/07/2014	52	52
CTRI/2014/10/005102	India	Not Applicable	Open to Recruitment	Date Missing	24/03/2014	15	15
CTRI/2016/12/007548	India	Not Applicable	Open to Recruitment	Date Missing	28/12/2013	90	90
CTRI/2015/07/006021	India	Not Applicable	Completed	Date Missing	17/02/2014	60	60
CTRI/2014/08/004819	India	Not Applicable	Open to Recruitment	Date Missing	04/11/2013	200	200
CTRI/2014/08/004904	India	Not Applicable	Completed	Date Missing	11/01/2013	70	70
CTRI/2014/05/004588	India	Not Applicable	Completed	Date Missing	12/05/2014	750	750
CTRI/2014/11/005181	India	Not Applicable	Completed	Date Missing	16/03/2012	60	60
CTRI/2018/03/012547	India	Not Applicable	Completed	Date Missing	01/11/2012	60	60
CTRI/2015/12/006454	India	Not Applicable	Open to Recruitment	01/09/2015	01/09/2015	25	25
CTRI/2015/04/005717	India	Not Applicable	Open to Recruitment	Date Missing	01/02/2013	120	120
CTRI/2014/12/005265	India	Not Applicable	Open to Recruitment	Date Missing	10/07/2013	86	86
CTRI/2015/04/005727	India	Not Applicable	Open to Recruitment	Date Missing	14/11/2014	100	100
CTRI/2014/05/004628	India	Not Applicable	Completed	Date Missing	10/06/2014	90	90
CTRI/2014/08/004882	India	Not Applicable	Open to Recruitment	Date Missing	23/12/2013	60	60
CTRI/2014/08/004805	India	Not Applicable	Open to Recruitment	Date Missing	24/04/2014	196	196
CTRI/2015/08/006071	India	Not Applicable	Completed	Date Missing	18/09/2009	12	12
CTRI/2014/09/005000	India	Not Applicable	Open to Recruitment	Date Missing	28/11/2013	30	30
CTRI/2017/11/010703	India	Not Applicable	Completed	Date Missing	01/05/2014	255	255
CTRI/2014/07/004730	India	Not Applicable	Completed	Date Missing	24/01/2015	650	650
CTRI/2018/03/012327	India	Not Applicable	Completed	Date Missing	16/04/2015	90	90
CTRI/2015/01/005456	India	Not Applicable	Not Yet Recruiting	Date Missing	01/03/2015	120	120
CTRI/2014/08/004842	India	Not Applicable	Completed	Date Missing	28/02/2013	16	16
CTRI/2015/01/005463	India	Not Applicable	Not Yet Recruiting	Date Missing	01/03/2015	100	100
CTRI/2015/01/005464	India	Not Applicable	Not Yet Recruiting	Date Missing	01/03/2015	100	100
CTRI/2014/06/004647	India	Not Applicable	Completed	Date Missing	10/06/2014	24	24
CTRI/2015/01/005392	India	Not Applicable	Completed	Date Missing	14/05/2013	96	96
CTRI/2016/03/006710	India	Not Applicable	Closed to Recruitment of Participants	Date Missing	20/03/2013	1200	1200
CTRI/2014/09/004999	India	Not Applicable	Open to Recruitment	Date Missing	28/11/2013	30	30
CTRI/2014/09/005007	India	Not Applicable	Closed to Recruitment of Participants	Date Missing	16/11/2016	120	120
CTRI/2015/09/006175	India	Not Applicable	Open to Recruitment	Date Missing	28/12/2013	104	104
CTRI/2015/01/005452	India	Not Applicable	Other (Terminated)	Date Missing	07/05/2015	150	150
CTRI/2014/11/005218	India	Not Applicable	Completed	Date Missing	02/07/2013	104	104
CTRI/2014/08/004811	India	Not Applicable	Completed	Date Missing	01/11/2012	60	60
CTRI/2015/01/005477	India	Completed	Completed	Date Missing	28/04/2014	42	42
CTRI/2014/09/005045	India	Not Applicable	Completed	Date Missing	14/12/2007	18	18
CTRI/2014/11/005215	India	Not Applicable	Open to Recruitment	Date Missing	02/06/2014	30	30
CTRI/2017/12/010891	India	Not Applicable	Completed	Date Missing	02/04/2012	44	44
CTRI/2015/10/006328	India	Not Applicable	Completed	Date Missing	13/04/2015	90	90
CTRI/2014/07/004712	India	Not Applicable	Open to Recruitment	Date Missing	01/07/2014	350	350
CTRI/2014/08/004908	India	Not Applicable	Open to Recruitment	Date Missing	28/08/2014	318	318
CTRI/2015/01/005353	India	Not Applicable	Closed to Recruitment of Participants	Date Missing	30/01/2015	180	180
CTRI/2015/01/005361	India	Not Applicable	Closed to Recruitment of Participants	Date Missing	15/01/2015	180	180
CTRI/2015/10/006285	India	Not Applicable	Completed	Date Missing	03/02/2014	64	64
CTRI/2014/12/005244	India	Not Applicable	Open to Recruitment	Date Missing	05/05/2014	60	60
CTRI/2014/12/005246	India	Not Applicable	Open to Recruitment	Date Missing	02/05/2014	66	66
CTRI/2016/02/006680	India	Not Applicable	Open to Recruitment	Date Missing	23/06/2014	20	20
CTRI/2015/09/006154	India	Not Applicable	Completed	Date Missing	01/11/2011	80	80
CTRI/2014/08/004885	India	Not Applicable	Open to Recruitment	Date Missing	17/01/2015	125	125
CTRI/2015/05/005797	India	Not Applicable	Completed	Date Missing	06/01/2010	40	40
CTRI/2015/06/005939	India	Not Applicable	Not Yet Recruiting	Date Missing	01/10/2015	156	156
CTRI/2014/11/005202	India	Not Applicable	Open to Recruitment	Date Missing	01/06/2014	186	186
CTRI/2015/02/005580	India	Not Applicable	Open to Recruitment	Date Missing	16/03/2015	172	172
CTRI/2014/11/005188	India	Not Applicable	Completed	Date Missing	01/01/2015	250	250
CTRI/2018/01/011252	India	Not Applicable	Completed	Date Missing	01/07/2009	30	30
CTRI/2015/10/006257	India	Not Applicable	Open to Recruitment	Date Missing	02/11/2015	80	80
CTRI/2015/05/005793	India	Not Applicable	Completed	Date Missing	14/03/2007	395	395
CTRI/2014/07/004768	India	Not Applicable	Completed	Date Missing	31/07/2014	210	210
CTRI/2015/07/005963	India	Not Applicable	Completed	Date Missing	12/02/2013	90	90
CTRI/2016/03/006776	India	Not Applicable	Completed	Date Missing	10/11/2005	290	290
CTRI/2015/03/005596	India	Not Applicable	Open to Recruitment	Date Missing	01/08/2013	100	100
CTRI/2014/12/005337	India	Not Applicable	Closed to Recruitment of Participants	Date Missing	13/02/2015	150	150
CTRI/2018/01/011157	India	Not Applicable	Completed	Date Missing	11/08/2014	60	60
CTRI/2015/11/006352	India	Not Applicable	Completed	Date Missing	01/10/2010	60	60
CTRI/2014/08/004827	India	Not Applicable	Completed	Date Missing	18/08/2014	378	378
CTRI/2015/01/005390	India	Not Applicable	Closed to Recruitment of Participants	Date Missing	28/05/2013	28	28
CTRI/2014/08/004830	India	Not Applicable	Completed	Date Missing	08/09/2014	750	750
CTRI/2014/10/005113	India	Not Applicable	Not Yet Recruiting	Date Missing	15/11/2014	200	200
CTRI/2014/08/004846	India	Not Applicable	Open to Recruitment	Date Missing	18/08/2014	216	216
CTRI/2016/08/007190	India	Closed to Recruitment of Participants	Closed to Recruitment of Participants	11/01/2010	11/01/2010	100	100
CTRI/2014/11/005167	India	Not Applicable	Open to Recruitment	Date Missing	02/09/2014	50	50
CTRI/2014/08/004847	India	Not Applicable	Open to Recruitment	Date Missing	19/08/2014	200	200
CTRI/2014/08/004866	India	Not Applicable	Not Yet Recruiting	Date Missing	11/08/2014	75	75
CTRI/2014/09/004980	India	Not Applicable	Open to Recruitment	Date Missing	05/10/2012	536	536
CTRI/2015/02/005592	India	Not Applicable	Open to Recruitment	Date Missing	27/11/2013	189	189
CTRI/2014/09/005029	India	Not Applicable	Completed	Date Missing	18/08/2014	194	194
CTRI/2018/02/011841	India	Completed	Completed	Date Missing	08/10/2012	72	72
CTRI/2016/07/007107	India	Not Applicable	Completed	Date Missing	01/12/2012	70	70
CTRI/2015/03/005622	India	Not Applicable	Completed	Date Missing	05/04/2011	90	90
CTRI/2015/01/005432	India	Not Applicable	Open to Recruitment	Date Missing	01/05/2014	150	150
CTRI/2015/05/005781	India	Not Applicable	Not Yet Recruiting	Date Missing	15/06/2015	200	200
CTRI/2015/01/005430	India	Not Applicable	Open to Recruitment	Date Missing	02/04/2014	120	120
CTRI/2016/07/007103	India	Not Applicable	Open to Recruitment	Date Missing	01/03/2014	40	40
CTRI/2015/05/005826	India	Not Applicable	Open to Recruitment	Date Missing	03/10/2013	192	192
CTRI/2014/12/005341	India	Not Applicable	Other (Terminated)	Date Missing	02/02/2015	308	308
CTRI/2016/02/006660	India	Not Applicable	Completed	Date Missing	18/12/2013	40	40
CTRI/2015/01/005399	India	Not Applicable	Completed	Date Missing	27/01/2015	240	240
CTRI/2015/06/005951	India	Not Applicable	Completed	Date Missing	22/05/2012	40	40
CTRI/2016/01/006517	India	Not Applicable	Closed to Recruitment of Participants	Date Missing	05/03/2014	42	42
CTRI/2015/02/005490	India	Not Applicable	Closed to Recruitment of Participants	Date Missing	22/08/2013	60	60
CTRI/2015/01/005465	India	Not Applicable	Open to Recruitment	Date Missing	03/06/2014	50	50
CTRI/2014/12/005260	India	Not Applicable	Open to Recruitment	Date Missing	31/12/2014	200	200
CTRI/2016/09/007285	India	Not Applicable	Completed	Date Missing	01/03/2014	60	60
CTRI/2014/12/005343	India	Not Applicable	Completed	Date Missing	15/01/2015	64	64
CTRI/2016/01/006565	India	Not Applicable	Open to Recruitment	Date Missing	01/10/2014	30	30
CTRI/2014/11/005183	India	Not Applicable	Open to Recruitment	Date Missing	15/09/2014	90	90
CTRI/2015/01/005431	India	Not Applicable	Completed	Date Missing	03/06/2014	75	75
CTRI/2015/07/006049	India	Not Applicable	Open to Recruitment	Date Missing	30/11/2013	35	35
CTRI/2015/06/005918	India	Not Applicable	Completed	Date Missing	01/01/2013	1000	1000
CTRI/2014/09/005041	India	Not Applicable	Open to Recruitment	Date Missing	01/10/2014	200	200
CTRI/2014/10/005139	India	Not Applicable	Completed	Date Missing	11/12/2013	140	140
CTRI/2014/09/005062	India	Not Applicable	Completed	Date Missing	01/10/2014	200	200
CTRI/2017/02/007791	India	Not Applicable	Completed	Date Missing	19/12/2014	106	106
CTRI/2015/05/005760	India	Not Applicable	Other (Terminated)	Date Missing	11/05/2015	385	385
CTRI/2014/10/005131	India	Not Applicable	Completed	Date Missing	28/07/2014	17	17
CTRI/2014/10/005082	India	Not Applicable	Completed	Date Missing	25/10/2014	430	430
CTRI/2015/06/005888	India	Not Applicable	Completed	Date Missing	01/07/2014	60	60
CTRI/2016/09/007261	India	Not Applicable	Completed	Date Missing	25/09/2014	150	150
CTRI/2015/11/006356	India	Not Applicable	Closed to Recruitment of Participants	Date Missing	26/08/2013	128	128
CTRI/2014/10/005144	India	Not Applicable	Completed	Date Missing	30/10/2013	100	100
CTRI/2014/11/005164	India	Not Applicable	Completed	Date Missing	13/10/2014	400	400
CTRI/2017/09/009817	India	Not Applicable	Completed	Date Missing	24/05/2014	150	150
CTRI/2015/05/005830	India	Not Applicable	Open to Recruitment	Date Missing	10/12/2013	120	120
CTRI/2014/11/005190	India	Not Applicable	Open to Recruitment	Date Missing	01/11/2014	98	98
CTRI/2018/02/012050	India	Not Applicable	Completed	Date Missing	17/09/2014	60	60
CTRI/2015/08/006132	India	Not Applicable	Open to Recruitment	Date Missing	01/07/2015	300	300
CTRI/2014/11/005204	India	Not Applicable	Completed	Date Missing	24/11/2014	90	90
CTRI/2015/01/005450	India	Not Applicable	Open to Recruitment	Date Missing	07/02/2015	74	74
CTRI/2015/01/005346	India	Not Applicable	Open to Recruitment	Date Missing	26/01/2015	255	255
CTRI/2015/09/006224	India	Not Applicable	Completed	Date Missing	03/04/2013	60	60
CTRI/2016/02/006668	India	Not Applicable	Open to Recruitment	Date Missing	15/04/2015	120	120
CTRI/2015/04/005676	India	Not Applicable	Open to Recruitment	Date Missing	01/01/2015	120	120
CTRI/2015/02/005494	India	Open to Recruitment	Open to Recruitment	Date Missing	03/02/2015	100	100
CTRI/2014/12/005290	India	Not Applicable	Not Yet Recruiting	Date Missing	19/01/2015	288	288
CTRI/2014/12/005234	India	Not Applicable	Open to Recruitment	Date Missing	20/12/2014	216	216
CTRI/2015/03/005658	India	Not Applicable	Closed to Recruitment of Participants	Date Missing	16/03/2015	200	200
CTRI/2014/12/005235	India	Closed to Recruitment of Participants	Closed to Recruitment of Participants	Date Missing	14/01/2009	1140	1140
CTRI/2015/02/005554	India	Not Applicable	Completed	Date Missing	23/02/2015	100	100
CTRI/2016/07/007116	India	Not Applicable	Open to Recruitment	Date Missing	17/12/2014	120	120
CTRI/2017/02/007790	India	Not Applicable	Completed	Date Missing	01/01/2013	200	200
CTRI/2014/12/005298	India	Not Applicable	Completed	Date Missing	15/12/2014	80	80
CTRI/2016/02/006686	India	Not Applicable	Completed	Date Missing	15/10/2015	15	15
CTRI/2014/12/005323	India	Not Applicable	Completed	Date Missing	26/01/2015	24	24
CTRI/2015/02/005510	India	Not Applicable	Completed	Date Missing	25/02/2015	212	212
CTRI/2016/06/006996	India	Not Applicable	Completed	Date Missing	01/07/2016	1400	1400
CTRI/2014/12/005285	India	Not Applicable	Not Yet Recruiting	Date Missing	15/12/2014	60	60
CTRI/2015/01/005447	India	Not Yet Recruiting	Completed	Date Missing	01/11/2013	51	51
CTRI/2015/08/006136	India	Not Applicable	Open to Recruitment	Date Missing	14/05/2015	600	600
CTRI/2015/09/006216	India	Not Applicable	Open to Recruitment	Date Missing	13/01/2015	100	100
CTRI/2015/08/006140	India	Not Applicable	Open to Recruitment	Date Missing	30/09/2015	500	500
CTRI/2016/04/006829	India	Not Applicable	Completed	Date Missing	02/05/2008	38	38
CTRI/2015/04/005697	India	Not Applicable	Completed	Date Missing	15/11/2014	50	50
CTRI/2014/12/005320	India	Not Applicable	Completed	Date Missing	01/01/2015	60	60
CTRI/2015/01/005449	India	Not Applicable	Not Yet Recruiting	Date Missing	28/01/2015	90	90
CTRI/2015/01/005438	India	Not Applicable	Completed	Date Missing	01/12/2010	40	40
CTRI/2015/02/005575	India	Not Applicable	Completed	Date Missing	17/02/2007	40	40
CTRI/2014/12/005319	India	Not Applicable	Not Yet Recruiting	Date Missing	29/12/2014	24	24
CTRI/2015/06/005948	India	Not Applicable	Not Yet Recruiting	Date Missing	01/07/2015	32	32
CTRI/2015/02/005501	India	Not Applicable	Completed	Date Missing	28/11/2011	90	90
CTRI/2015/09/006201	India	Not Applicable	Completed	Date Missing	01/10/2015	102	102
CTRI/2015/01/005408	India	Not Applicable	Completed	Date Missing	16/03/2015	300	300
CTRI/2015/01/005482	India	Not Applicable	Completed	Date Missing	09/01/2013	90	90
CTRI/2015/01/005378	India	Not Applicable	Other (Terminated)	Date Missing	12/01/2015	36	36
CTRI/2015/08/006112	India	Not Applicable	Completed	Date Missing	30/04/2014	60	60
CTRI/2016/01/006544	India	Not Applicable	Completed	Date Missing	14/02/2014	60	60
CTRI/2015/05/005778	India	Not Applicable	Completed	Date Missing	09/07/2015	300	300
CTRI/2015/01/005364	India	Not Applicable	Open to Recruitment	Date Missing	15/01/2015	120	120
CTRI/2015/01/005363	India	Not Applicable	Open to Recruitment	Date Missing	15/01/2015	120	120
CTRI/2015/01/005423	India	Not Applicable	Not Yet Recruiting	Date Missing	20/01/2015	104	104
CTRI/2015/02/005499	India	Not Applicable	Not Yet Recruiting	Date Missing	15/02/2015	30	30
CTRI/2015/05/005783	India	Not Applicable	Completed	Date Missing	22/06/2015	200	200
CTRI/2015/01/005417	India	Not Applicable	Completed	Date Missing	19/01/2015	30	30
CTRI/2015/05/005735	India	Not Applicable	Completed	Date Missing	06/01/2010	134	134
CTRI/2015/02/005558	India	Not Applicable	Not Yet Recruiting	Date Missing	01/03/2015	60	60
CTRI/2015/01/005413	India	Not Applicable	Completed	Date Missing	04/07/2013	100	100
CTRI/2015/10/006329	India	Not Yet Recruiting	Open to Recruitment	Date Missing	24/02/2015	1996	1996
CTRI/2015/01/005453	India	Not Applicable	Completed	Date Missing	27/01/2015	300	300
CTRI/2015/01/005454	India	Not Applicable	Not Yet Recruiting	Date Missing	01/02/2015	46	46
CTRI/2015/02/005516	India	Not Applicable	Completed	Date Missing	01/03/2015	120	120
CTRI/2015/10/006289	India	Not Applicable	Completed	Date Missing	03/11/2010	50	50
CTRI/2015/04/005683	India	Not Applicable	Open to Recruitment	Date Missing	06/02/2015	105	105
CTRI/2017/04/008384	India	Not Applicable	Completed	Date Missing	16/09/2014	180	180
CTRI/2016/10/007397	India	Not Applicable	Completed	Date Missing	03/02/2015	100	100
CTRI/2017/10/010292	India	Not Applicable	Completed	Date Missing	02/01/2014	60	60
CTRI/2015/07/006064	India	Not Applicable	Closed to Recruitment of Participants	Date Missing	11/04/2009	27	27
CTRI/2016/01/006486	India	Not Applicable	Open to Recruitment	Date Missing	15/09/2015	270	270
CTRI/2015/06/005845	India	Not Applicable	Open to Recruitment	Date Missing	10/06/2015	30	30
CTRI/2015/05/005765	India	Not Applicable	Not Yet Recruiting	Date Missing	18/05/2015	70	70
CTRI/2017/11/010437	India	Completed	Completed	Date Missing	28/11/2014	50	50
CTRI/2015/03/005653	India	Not Applicable	Open to Recruitment	Date Missing	01/03/2015	60	60
CTRI/2015/04/005666	India	Not Applicable	Completed	Date Missing	15/04/2015	108	108
CTRI/2015/02/005557	India	Not Applicable	Closed to Recruitment of Participants	Date Missing	24/04/2015	222	222
CTRI/2016/12/007570	India	Not Applicable	Completed	Date Missing	04/02/2015	310	310
CTRI/2015/10/006236	India	Not Applicable	Open to Recruitment	Date Missing	19/10/2015	102	102
CTRI/2016/08/007163	India	Not Applicable	Completed	Date Missing	18/02/2015	100	100
CTRI/2015/05/005766	India	Not Applicable	Closed to Recruitment of Participants	Date Missing	15/07/2015	52	52
CTRI/2016/08/007215	India	Not Applicable	Completed	Date Missing	03/07/2014	90	90
CTRI/2016/01/006536	India	Not Applicable	Open to Recruitment	Date Missing	27/07/2015	50	50
CTRI/2015/09/006161	India	Not Applicable	Completed	Date Missing	01/04/2015	168	168
CTRI/2015/05/005767	India	Not Applicable	Completed	Date Missing	25/05/2015	300	300
CTRI/2015/05/005829	India	Not Applicable	Not Yet Recruiting	Date Missing	01/06/2015	50	50
CTRI/2015/03/005655	India	Not Applicable	Not Yet Recruiting	Date Missing	31/03/2015	60	60
CTRI/2015/05/005808	India	Not Applicable	Not Yet Recruiting	Date Missing	05/06/2015	160	160
CTRI/2016/04/006810	India	Not Applicable	Completed	Date Missing	17/03/2015	62	62
CTRI/2015/12/006473	India	Not Applicable	Other (Terminated)	15/04/2015	Date Missing	50	50
CTRI/2015/09/006203	India	Not Applicable	Open to Recruitment	Date Missing	30/09/2015	1140	1140
CTRI/2016/10/007382	India	Not Applicable	Open to Recruitment	Date Missing	23/10/2014	120	120
CTRI/2015/07/006043	India	Not Applicable	Open to Recruitment	Date Missing	10/08/2015	232	232
CTRI/2015/07/005976	India	Not Applicable	Not Yet Recruiting	Date Missing	24/07/2015	232	232
CTRI/2015/05/005816	India	Not Applicable	Completed	Date Missing	15/04/2015	14	14
CTRI/2015/07/006062	India	Not Applicable	Completed	Date Missing	17/08/2015	54	54
CTRI/2017/07/009124	India	Not Applicable	Open to Recruitment	Date Missing	16/03/2015	80	80
CTRI/2016/01/006485	India	Not Applicable	Other (Terminated)	Date Missing	21/01/2016	54	54
CTRI/2016/04/006786	India	Not Applicable	Closed to Recruitment of Participants	Date Missing	02/09/2013	30	30
CTRI/2015/04/005711	India	Not Applicable	Completed	Date Missing	20/01/2012	200	200
CTRI/2017/06/008829	India	Not Applicable	Completed	Date Missing	01/03/2015	334	334
CTRI/2016/04/006820	India	Not Applicable	Open to Recruitment	Date Missing	29/04/2013	40	40
CTRI/2015/04/005720	India	Not Applicable	Open to Recruitment	Date Missing	27/04/2015	15	15
CTRI/2015/05/005807	India	Not Applicable	Open to Recruitment	Date Missing	01/11/2016	112	112
CTRI/2016/08/007208	India	Not Applicable	Completed	Date Missing	13/08/2015	42	42
CTRI/2017/08/009546	India	Not Applicable	Completed	Date Missing	07/05/2015	90	90
CTRI/2015/09/006160	India	Not Applicable	Not Yet Recruiting	Date Missing	14/09/2015	50	50
CTRI/2016/02/006583	India	Not Applicable	Open to Recruitment	Date Missing	01/04/2015	60	60
CTRI/2017/02/007776	India	Not Applicable	Closed to Recruitment of Participants	Date Missing	01/08/2015	100	100
CTRI/2015/06/005848	India	Not Applicable	Not Yet Recruiting	Date Missing	15/06/2015	92	92
CTRI/2016/06/007001	India	Not Applicable	Completed	Date Missing	15/06/2015	30	30
CTRI/2015/08/006107	India	Not Applicable	Completed	Date Missing	01/10/2014	50	50
CTRI/2017/01/007751	India	Not Applicable	Completed	Date Missing	10/09/2013	60	60
CTRI/2015/06/005842	India	Not Applicable	Completed	Date Missing	05/05/2015	93	93
CTRI/2017/11/010516	India	Not Applicable	Open to Recruitment	Date Missing	05/06/2015	50	50
CTRI/2015/08/006142	India	Not Applicable	Completed	Date Missing	05/04/2014	60	60
CTRI/2015/07/005971	India	Not Applicable	Completed	Date Missing	09/03/2015	100	100
CTRI/2016/10/007333	India	Not Applicable	Completed	Date Missing	13/02/2014	132	132
CTRI/2015/08/006084	India	Not Applicable	Completed	Date Missing	01/12/2012	45	45
CTRI/2015/07/006050	India	Not Applicable	Completed	Date Missing	03/08/2015	400	400
CTRI/2017/11/010688	India	Not Applicable	Open to Recruitment	Date Missing	20/06/2015	24	24
CTRI/2015/09/006174	India	Not Applicable	Closed to Recruitment of Participants	Date Missing	15/04/2015	90	90
CTRI/2015/11/006381	India	Not Applicable	Open to Recruitment	Date Missing	12/06/2015	240	240
CTRI/2016/02/006672	India	Not Applicable	Open to Recruitment	Date Missing	01/08/2015	38	38
CTRI/2016/01/006530	India	Not Applicable	Open to Recruitment	Date Missing	25/11/2014	30	30
CTRI/2017/02/007782	India	Not Applicable	Completed	Date Missing	02/02/2015	100	100
CTRI/2015/08/006113	India	Not Applicable	Closed to Recruitment of Participants	Date Missing	08/02/2012	290	290
CTRI/2015/09/006187	India	Not Applicable	Open to Recruitment	Date Missing	10/06/2015	100	100
CTRI/2015/09/006159	India	Not Applicable	Open to Recruitment	Date Missing	17/11/2014	82	82
CTRI/2017/05/008611	India	Not Applicable	Completed	Date Missing	26/12/2014	50	50
CTRI/2016/02/006599	India	Not Applicable	Open to Recruitment	Date Missing	15/02/2016	600	600
CTRI/2015/10/006262	India	Not Applicable	Completed	Date Missing	08/11/2015	240	240
CTRI/2016/01/006526	India	Not Applicable	Open to Recruitment	Date Missing	09/06/2015	80	80
CTRI/2017/09/009673	India	Not Applicable	Completed	Date Missing	11/02/2015	120	120
CTRI/2015/06/005952	India	Not Applicable	Completed	Date Missing	24/08/2015	100	100
CTRI/2015/07/006061	India	Not Applicable	Open to Recruitment	Date Missing	15/06/2015	40	40
CTRI/2016/01/006520	India	Not Applicable	Completed	Date Missing	26/03/2010	192	192
CTRI/2015/08/006087	India	Not Applicable	Closed to Recruitment of Participants	Date Missing	08/09/2015	150	150
CTRI/2015/07/006002	India	Not Applicable	Not Yet Recruiting	Date Missing	31/12/2015	138	138
CTRI/2017/08/009324	India	Not Applicable	Completed	Date Missing	30/09/2011	90	90
CTRI/2017/08/009295	India	Not Applicable	Completed	Date Missing	21/08/2012	100	100
CTRI/2015/11/006345	India	Not Applicable	Not Yet Recruiting	Date Missing	15/12/2015	114	114
CTRI/2016/12/007602	India	Not Applicable	Completed	Date Missing	01/09/2014	240	240
CTRI/2015/12/006401	India	Not Applicable	Open to Recruitment	Date Missing	02/02/2015	50	50
CTRI/2017/03/008243	India	Not Applicable	Completed	Date Missing	03/08/2015	120	120
CTRI/2017/02/007871	India	Not Applicable	Open to Recruitment	Date Missing	15/08/2015	120	120
CTRI/2015/11/006388	India	Not Applicable	Not Yet Recruiting	Date Missing	09/11/2015	422	422
CTRI/2016/02/006607	India	Not Applicable	Not Yet Recruiting	Date Missing	15/02/2016	38	38
CTRI/2015/12/006436	India	Not Applicable	Open to Recruitment	Date Missing	24/07/2015	1000	1000
CTRI/2015/09/006211	India	Not Applicable	Not Yet Recruiting	Date Missing	01/10/2015	30	30
CTRI/2016/02/006592	India	Not Applicable	Open to Recruitment	Date Missing	24/07/2015	70	70
CTRI/2017/10/010160	India	Not Applicable	Open to Recruitment	Date Missing	13/10/2014	118	118
CTRI/2015/10/006255	India	Not Applicable	Open to Recruitment	Date Missing	09/04/2015	150	150
CTRI/2017/01/007694	India	Not Applicable	Completed	Date Missing	01/02/2014	200	200
CTRI/2015/09/006204	India	Not Applicable	Not Yet Recruiting	Date Missing	28/09/2015	300	300
CTRI/2016/10/007405	India	Closed to Recruitment of Participants	Closed to Recruitment of Participants	Date Missing	10/10/2015	60	60
CTRI/2017/06/008778	India	Not Applicable	Open to Recruitment	Date Missing	20/06/2017	36	36
CTRI/2015/10/006239	India	Not Applicable	Open to Recruitment	Date Missing	18/05/2015	60	60
CTRI/2015/11/006353	India	Not Applicable	Open to Recruitment	Date Missing	20/11/2015	250	250
CTRI/2015/11/006360	India	Not Applicable	Closed to Recruitment of Participants	Date Missing	19/11/2015	102	102
CTRI/2015/09/006223	India	Not Applicable	Completed	Date Missing	01/10/2015	150	150
CTRI/2015/10/006258	India	Not Applicable	Open to Recruitment	Date Missing	25/11/2016	70	70
CTRI/2018/01/011443	India	Not Applicable	Completed	Date Missing	07/04/2012	60	60
CTRI/2018/03/012383	India	Not Applicable	Completed	Date Missing	07/10/2015	30	30
CTRI/2016/05/006932	India	Not Applicable	Open to Recruitment	Date Missing	11/09/2015	100	100
CTRI/2017/05/008588	India	Not Applicable	Not Yet Recruiting	Date Missing	19/06/2017	100	100
CTRI/2015/10/006320	India	Not Applicable	Other (Terminated)	Date Missing	02/11/2015	200	200
CTRI/2017/05/008570	India	Not Applicable	Not Yet Recruiting	Date Missing	09/07/2017	100	100
CTRI/2015/10/006252	India	Not Applicable	Open to Recruitment	Date Missing	15/10/2015	60	60
CTRI/2016/05/006926	India	Not Applicable	Open to Recruitment	Date Missing	12/05/2015	82	82
CTRI/2015/09/006226	India	Not Applicable	Not Yet Recruiting	Date Missing	05/10/2015	120	120
CTRI/2015/12/006443	India	Not Applicable	Closed to Recruitment of Participants	Date Missing	19/06/2014	90	90
CTRI/2016/05/006911	India	Not Applicable	Open to Recruitment	Date Missing	15/06/2015	48	48
CTRI/2016/08/007155	India	Not Applicable	Not Yet Recruiting	Date Missing	01/11/2016	36	36
CTRI/2016/12/007574	India	Not Applicable	Open to Recruitment	Date Missing	14/09/2015	40	40
CTRI/2017/11/010373	India	Not Applicable	Open to Recruitment	Date Missing	17/06/2015	450	450
CTRI/2015/10/006314	India	Not Applicable	Completed	Date Missing	01/12/2015	485	485
CTRI/2016/08/007167	India	Not Applicable	Open to Recruitment	Date Missing	20/10/2015	600	600
CTRI/2017/09/009604	India	Not Applicable	Open to Recruitment	Date Missing	22/11/2015	30	30
CTRI/2017/11/010664	India	Not Applicable	Completed	Date Missing	08/10/2015	100	100
CTRI/2015/12/006423	India	Not Applicable	Completed	Date Missing	01/05/2014	60	60
CTRI/2018/02/012172	India	Not Applicable	Completed	Date Missing	01/09/2015	120	120
CTRI/2018/02/011956	India	Not Applicable	Completed	Date Missing	23/05/2015	80	80
CTRI/2015/11/006371	India	Not Applicable	Not Yet Recruiting	Date Missing	30/11/2015	60	60
CTRI/2018/02/011704	India	Not Applicable	Completed	Date Missing	30/07/2015	120	120
CTRI/2018/02/011917	India	Not Applicable	Completed	Date Missing	20/10/2015	162	162
CTRI/2016/01/006507	India	Not Applicable	Not Yet Recruiting	Date Missing	18/01/2016	36	36
CTRI/2018/02/012140	India	Not Applicable	Completed	Date Missing	15/06/2015	50	50
CTRI/2016/09/007242	India	Not Applicable	Open to Recruitment	Date Missing	21/08/2015	200	200
CTRI/2018/02/011999	India	Not Applicable	Completed	Date Missing	19/10/2014	50	50
CTRI/2018/03/012325	India	Not Applicable	Completed	Date Missing	03/11/2014	160	160
CTRI/2015/11/006393	India	Not Applicable	Completed	Date Missing	30/11/2015	20	20
CTRI/2016/09/007246	India	Not Applicable	Open to Recruitment	Date Missing	06/02/2014	308	308
CTRI/2016/08/007178	India	Not Applicable	Completed	Date Missing	15/12/2014	29	29
CTRI/2016/02/006637	India	Not Applicable	Open to Recruitment	Date Missing	15/02/2016	200	200
CTRI/2015/12/006442	India	Not Applicable	Closed to Recruitment of Participants	Date Missing	24/11/2015	1000	1000
CTRI/2017/08/009440	India	Not Applicable	Completed	Date Missing	01/02/2016	20	20
CTRI/2016/09/007326	India	Not Applicable	Completed	Date Missing	01/10/2016	50	50
CTRI/2015/12/006439	India	Not Applicable	Open to Recruitment	Date Missing	01/01/2016	188	188
CTRI/2016/01/006515	India	Not Applicable	Open to Recruitment	Date Missing	01/02/2016	360	360
CTRI/2018/02/012024	India	Not Applicable	Completed	Date Missing	20/10/2015	250	250
CTRI/2017/09/009639	India	Not Applicable	Completed	Date Missing	21/12/2015	170	170
CTRI/2017/05/008449	India	Not Applicable	Completed	Date Missing	05/11/2015	250	250
CTRI/2017/06/008812	India	Not Applicable	Open to Recruitment	Date Missing	11/12/2015	72	72
CTRI/2016/05/006925	India	Not Applicable	Not Yet Recruiting	Date Missing	17/05/2016	430	430
CTRI/2016/01/006527	India	Not Applicable	Completed	Date Missing	30/11/2015	24	24
CTRI/2015/11/006338	India	Not Applicable	Completed	Date Missing	05/11/2015	240	240
CTRI/2017/11/010403	India	Not Applicable	Completed	Date Missing	28/12/2015	60	60
CTRI/2016/07/007077	India	Not Applicable	Open to Recruitment	Date Missing	01/09/2015	70	70
CTRI/2017/07/009088	India	Not Applicable	Open to Recruitment	Date Missing	06/01/2016	60	60
CTRI/2016/05/006951	India	Not Applicable	Open to Recruitment	Date Missing	19/01/2016	50	50
CTRI/2017/10/010176	India	Not Applicable	Open to Recruitment	Date Missing	27/11/2015	100	100
CTRI/2017/07/009021	India	Not Applicable	Open to Recruitment	Date Missing	16/02/2016	80	80
CTRI/2016/01/006568	India	Not Applicable	Not Yet Recruiting	Date Missing	01/03/2016	40	40
CTRI/2017/11/010529	India	Not Applicable	Open to Recruitment	Date Missing	29/06/2016	200	200
CTRI/2017/11/010385	India	Not Applicable	Open to Recruitment	Date Missing	04/01/2016	72	72
CTRI/2017/07/008977	India	Not Applicable	Completed	09/02/2017	09/02/2016	58	58
CTRI/2016/03/006724	India	Not Applicable	Open to Recruitment	Date Missing	01/04/2016	160	160
CTRI/2016/02/006652	India	Not Applicable	Not Yet Recruiting	Date Missing	22/02/2016	500	500
CTRI/2016/04/006805	India	Not Applicable	Open to Recruitment	Date Missing	30/06/2016	300	300
CTRI/2016/03/006778	India	Not Applicable	Completed	Date Missing	02/04/2014	40	40
CTRI/2016/06/006988	India	Not Applicable	Open to Recruitment	Date Missing	08/10/2015	50	50
CTRI/2016/03/006779	India	Not Applicable	Open to Recruitment	Date Missing	20/02/2016	105	105
CTRI/2017/09/009677	India	Not Applicable	Completed	Date Missing	03/03/2014	40	40
CTRI/2016/02/006608	India	Not Applicable	Not Yet Recruiting	Date Missing	01/03/2016	200	200
CTRI/2017/11/010510	India	Not Applicable	Open to Recruitment	Date Missing	11/01/2016	60	60
CTRI/2016/04/006879	India	Not Applicable	Not Yet Recruiting	Date Missing	03/08/2016	90	90
CTRI/2016/01/006525	India	Not Applicable	Completed	Date Missing	02/04/2012	60	60
CTRI/2017/09/009625	India	Not Applicable	Completed	Date Missing	01/06/2013	0	150
CTRI/2016/06/006993	India	Not Applicable	Open to Recruitment	Date Missing	30/06/2016	214	214
CTRI/2016/01/006474	India	Not Applicable	Not Yet Recruiting	Date Missing	03/01/2016	400	400
CTRI/2016/08/007196	India	Not Applicable	Open to Recruitment	Date Missing	15/12/2015	100	100
CTRI/2016/10/007341	India	Not Applicable	Completed	Date Missing	01/01/2013	90	90
CTRI/2016/01/006488	India	Not Applicable	Open to Recruitment	Date Missing	15/01/2016	60	60
CTRI/2016/04/006804	India	Not Applicable	Not Yet Recruiting	Date Missing	18/04/2016	492	492
CTRI/2017/03/008202	India	Not Applicable	Open to Recruitment	Date Missing	01/01/2016	72	72
CTRI/2016/05/006904	India	Not Applicable	Open to Recruitment	Date Missing	15/01/2016	74	74
CTRI/2016/08/007176	India	Not Applicable	Completed	Date Missing	03/01/2012	120	120
CTRI/2016/02/006626	India	Not Applicable	Open to Recruitment	Date Missing	15/02/2016	90	90
CTRI/2016/03/006713	India	Not Applicable	Open to Recruitment	Date Missing	09/09/2015	131	131
CTRI/2017/10/010019	India	Not Applicable	Completed	Date Missing	01/03/2016	30	30
CTRI/2017/10/010049	India	Not Applicable	Completed	Date Missing	01/01/2016	100	100
CTRI/2016/03/006770	India	Not Applicable	Not Yet Recruiting	Date Missing	07/04/2016	60	60
CTRI/2016/06/006987	India	Not Applicable	Open to Recruitment	Date Missing	04/03/2016	30	30
CTRI/2016/04/006875	India	Not Applicable	Completed	Date Missing	26/09/2014	90	90
CTRI/2016/04/006872	India	Not Applicable	Not Yet Recruiting	Date Missing	16/05/2016	400	400
CTRI/2016/11/007496	India	Not Applicable	Open to Recruitment	Date Missing	20/01/2016	30	30
CTRI/2016/05/006928	India	Not Applicable	Not Yet Recruiting	Date Missing	15/06/2016	69	69
CTRI/2016/04/006834	India	Not Applicable	Not Yet Recruiting	Date Missing	02/05/2016	96	96
CTRI/2017/03/008171	India	Not Applicable	Not Yet Recruiting	Date Missing	01/04/2017	50	50
CTRI/2017/07/008955	India	Not Applicable	Closed to Recruitment of Participants	Date Missing	01/09/2015	130	130
CTRI/2017/09/009720	India	Not Applicable	Open to Recruitment	Date Missing	01/04/2016	75	75
CTRI/2016/02/006665	India	Completed	Completed	Date Missing	03/03/2016	84	84
CTRI/2016/03/006745	India	Not Applicable	Open to Recruitment	Date Missing	27/02/2016	30	30
CTRI/2016/05/006916	India	Not Applicable	Open to Recruitment	Date Missing	07/02/2016	50	50
CTRI/2016/06/006984	India	Not Applicable	Completed	Date Missing	30/11/2015	68	68
CTRI/2017/02/007804	India	Not Applicable	Open to Recruitment	Date Missing	01/01/2016	34	34
CTRI/2017/03/008234	India	Not Applicable	Open to Recruitment	Date Missing	02/01/2017	30	30
CTRI/2016/03/006766	India	Not Applicable	Completed	Date Missing	30/04/2013	80	80
CTRI/2016/03/006730	India	Not Applicable	Completed	Date Missing	01/04/2016	500	500
CTRI/2016/05/006961	India	Not Applicable	Open to Recruitment	Date Missing	02/11/2015	60	60
CTRI/2016/10/007331	India	Not Applicable	Completed	Date Missing	01/12/2012	100	100
CTRI/2016/04/006821	India	Not Applicable	Open to Recruitment	Date Missing	26/12/2016	300	300
CTRI/2016/03/006694	India	Not Applicable	Open to Recruitment	Date Missing	01/04/2016	500	500
CTRI/2016/02/006692	India	Not Applicable	Not Yet Recruiting	Date Missing	01/03/2016	250	250
CTRI/2016/04/006854	India	Not Applicable	Open to Recruitment	Date Missing	20/05/2016	103	103
CTRI/2017/03/008029	India	Not Applicable	Not Yet Recruiting	Date Missing	15/03/2017	60	60
CTRI/2016/04/006790	India	Not Applicable	Completed	Date Missing	01/04/2016	312	312
CTRI/2017/01/007686	India	Not Applicable	Completed	Date Missing	17/12/2014	122	122
CTRI/2018/02/011898	India	Not Applicable	Closed to Recruitment of Participants	Date Missing	16/05/2016	78	78
CTRI/2017/08/009554	India	Not Applicable	Open to Recruitment	01/02/2016	01/02/2016	96	96
CTRI/2016/04/006867	India	Not Applicable	Open to Recruitment	Date Missing	10/06/2016	119	119
CTRI/2016/03/006762	India	Not Applicable	Completed	Date Missing	15/11/2012	80	80
CTRI/2017/08/009498	India	Not Applicable	Open to Recruitment	Date Missing	27/02/2016	15	15
CTRI/2016/08/007200	India	Not Applicable	Not Yet Recruiting	Date Missing	19/09/2016	100	100
CTRI/2017/10/010284	India	Not Applicable	Closed to Recruitment of Participants	Date Missing	08/02/2016	60	60
CTRI/2016/08/007201	India	Not Applicable	Not Yet Recruiting	Date Missing	19/09/2016	90	90
CTRI/2016/12/007531	India	Not Applicable	Open to Recruitment	Date Missing	09/02/2016	64	64
CTRI/2017/08/009325	India	Not Applicable	Open to Recruitment	Date Missing	01/04/2016	90	90
CTRI/2016/03/006763	India	Not Applicable	Not Yet Recruiting	Date Missing	26/03/2016	220	220
CTRI/2018/02/011992	India	Not Applicable	Open to Recruitment	Date Missing	25/03/2016	100	100
CTRI/2016/10/007349	India	Not Applicable	Completed	Date Missing	01/10/2009	31	31
CTRI/2016/06/007046	India	Not Applicable	Not Yet Recruiting	Date Missing	20/07/2016	200	200
CTRI/2016/05/006908	India	Not Applicable	Open to Recruitment	Date Missing	01/06/2016	204	204
CTRI/2017/03/007975	India	Not Applicable	Open to Recruitment	Date Missing	26/04/2016	130	130
CTRI/2017/09/009721	India	Not Applicable	Open to Recruitment	Date Missing	01/04/2016	334	334
CTRI/2016/06/007029	India	Not Applicable	Not Yet Recruiting	Date Missing	07/09/2016	260	260
CTRI/2016/09/007278	India	Not Applicable	Completed	Date Missing	12/08/2013	90	90
CTRI/2016/05/006914	India	Not Applicable	Open to Recruitment	Date Missing	01/12/2015	60	60
CTRI/2016/08/007181	India	Not Applicable	Open to Recruitment	Date Missing	11/07/2016	60	60
CTRI/2016/08/007159	India	Not Applicable	Completed	Date Missing	22/08/2016	40	40
CTRI/2016/04/006849	India	Not Applicable	Open to Recruitment	Date Missing	21/05/2016	230	230
CTRI/2016/04/006885	India	Not Applicable	Other (Terminated)	Date Missing	04/05/2016	112	112
CTRI/2016/12/007588	India	Not Applicable	Open to Recruitment	Date Missing	01/06/2016	100	100
CTRI/2016/05/006948	India	Not Applicable	Completed	Date Missing	24/05/2016	100	100
CTRI/2016/12/007605	India	Not Applicable	Not Yet Recruiting	Date Missing	26/12/2016	200	200
CTRI/2016/09/007292	India	Not Applicable	Completed	Date Missing	15/04/2016	100	100
CTRI/2017/04/008361	India	Not Applicable	Open to Recruitment	Date Missing	25/05/2016	37	37
CTRI/2016/05/006905	India	Not Applicable	Open to Recruitment	Date Missing	01/08/2016	400	400
CTRI/2017/08/009455	India	Not Yet Recruiting	Completed	Date Missing	18/06/2014	60	60
CTRI/2016/06/007036	India	Not Applicable	Completed	Date Missing	03/05/2016	118	118
CTRI/2016/05/006958	India	Not Applicable	Completed	Date Missing	25/04/2013	50	50
CTRI/2017/06/008828	India	Not Applicable	Completed	Date Missing	01/01/2015	44	44
CTRI/2016/08/007125	India	Not Applicable	Completed	Date Missing	02/02/2012	30	30
CTRI/2016/09/007288	India	Not Applicable	Open to Recruitment	Date Missing	21/12/2015	30	30
CTRI/2017/05/008460	India	Not Applicable	Completed	Date Missing	20/10/2015	50	50
CTRI/2017/03/007977	India	Not Applicable	Not Yet Recruiting	Date Missing	01/03/2017	60	60
CTRI/2017/01/007629	India	Not Applicable	Not Yet Recruiting	Date Missing	01/02/2017	50	50
CTRI/2016/10/007336	India	Not Applicable	Not Yet Recruiting	Date Missing	01/11/2016	64	64
CTRI/2017/09/009901	India	Not Applicable	Open to Recruitment	Date Missing	17/04/2017	100	100
CTRI/2016/09/007321	India	Not Applicable	Open to Recruitment	Date Missing	01/10/2016	220	220
CTRI/2017/12/010850	India	Not Applicable	Completed	Date Missing	08/02/2016	100	100
CTRI/2017/10/009977	India	Not Applicable	Completed	Date Missing	01/12/2014	120	120
CTRI/2017/01/007630	India	Open to Recruitment	Open to Recruitment	Date Missing	10/08/2016	40	40
CTRI/2017/10/010301	India	Not Applicable	Completed	Date Missing	13/05/2016	22	22
CTRI/2016/11/007424	India	Not Applicable	Open to Recruitment	Date Missing	15/12/2016	25	25
CTRI/2017/11/010335	India	Not Applicable	Completed	Date Missing	01/12/2011	90	90
CTRI/2017/11/010471	India	Not Applicable	Open to Recruitment	Date Missing	30/01/2017	100	100
CTRI/2017/09/009745	India	Not Applicable	Open to Recruitment	Date Missing	03/10/2016	160	160
CTRI/2017/01/007737	India	Not Applicable	Open to Recruitment	Date Missing	27/01/2017	80	80
CTRI/2017/03/008210	India	Not Applicable	Not Yet Recruiting	Date Missing	31/03/2017	60	60
CTRI/2017/12/010922	India	Not Applicable	Completed	Date Missing	11/08/2014	152	152
CTRI/2016/12/007552	India	Not Applicable	Completed	Date Missing	01/10/2011	112	112
CTRI/2017/08/009418	India	Not Applicable	Open to Recruitment	Date Missing	22/08/2016	380	380
CTRI/2017/02/007861	India	Not Applicable	Closed to Recruitment of Participants	Date Missing	29/12/2016	200	200
CTRI/2017/02/007925	India	Not Applicable	Open to Recruitment	Date Missing	01/03/2017	220	220
CTRI/2017/03/008152	India	Not Applicable	Open to Recruitment	Date Missing	01/08/2016	30	30
CTRI/2017/02/007957	India	Not Applicable	Completed	Date Missing	01/09/2013	96	96
CTRI/2017/03/008065	India	Not Applicable	Not Yet Recruiting	Date Missing	16/03/2017	440	440
CTRI/2017/03/008099	India	Not Applicable	Not Yet Recruiting	Date Missing	16/03/2017	50	50
CTRI/2018/01/011374	India	Not Applicable	Open to Recruitment	Date Missing	02/01/2017	200	200
CTRI/2017/10/010142	India	Not Applicable	Completed	Date Missing	04/05/2011	98	98
CTRI/2017/09/009725	India	Not Applicable	Open to Recruitment	Date Missing	06/07/2015	134	134
CTRI/2017/02/007931	India	Not Applicable	Open to Recruitment	Date Missing	22/02/2017	188	188
CTRI/2017/03/007996	India	Other (Terminated)	Other (Terminated)	Date Missing	06/03/2017	750	750
CTRI/2017/02/007765	India	Not Applicable	Not Yet Recruiting	Date Missing	17/03/2017	90	90
CTRI/2017/01/007624	India	Completed	Completed	Date Missing	10/01/2017	20	20
CTRI/2017/09/009875	India	Not Applicable	Completed	Date Missing	08/09/2016	60	60
CTRI/2017/03/007993	India	Not Applicable	Not Yet Recruiting	Date Missing	20/03/2017	48	48
CTRI/2017/07/009074	India	Not Applicable	Open to Recruitment	Date Missing	30/12/2016	108	108
CTRI/2017/02/007757	India	Not Applicable	Not Yet Recruiting	Date Missing	01/02/2017	84	84
CTRI/2017/02/007867	India	Not Applicable	Not Yet Recruiting	Date Missing	20/02/2017	100	100
CTRI/2017/03/008233	India	Not Applicable	Not Yet Recruiting	Date Missing	01/04/2017	150	150
CTRI/2017/10/010121	India	Not Applicable	Not Yet Recruiting	Date Missing	30/10/2017	232	232
CTRI/2017/02/007886	India	Not Applicable	Open to Recruitment	Date Missing	02/01/2017	44	44
CTRI/2017/08/009273	India	Not Applicable	Open to Recruitment	Date Missing	06/02/2017	300	300
CTRI/2017/02/007919	India	Not Applicable	Open to Recruitment	Date Missing	12/01/2017	104	104
CTRI/2018/03/012502	India	Not Applicable	Open to Recruitment	Date Missing	20/07/2016	200	200
CTRI/2017/05/008688	India	Not Applicable	Open to Recruitment	Date Missing	24/07/2017	336	336
CTRI/2017/09/009786	India	Not Applicable	Open to Recruitment	Date Missing	02/10/2017	240	240
CTRI/2017/03/008255	India	Not Applicable	Completed	Date Missing	01/01/2015	67	67
CTRI/2017/04/008329	India	Not Applicable	Not Yet Recruiting	Date Missing	17/04/2017	144	144
CTRI/2017/05/008585	India	Not Applicable	Not Yet Recruiting	Date Missing	01/06/2017	102	102
CTRI/2017/04/008424	India	Not Applicable	Not Yet Recruiting	Date Missing	01/05/2017	300	300
CTRI/2018/02/012088	India	Not Applicable	Not Yet Recruiting	Date Missing	15/03/2018	100	100
CTRI/2017/09/009767	India	Not Applicable	Not Yet Recruiting	Date Missing	01/11/2017	100	100
CTRI/2017/05/008534	India	Not Applicable	Open to Recruitment	Date Missing	15/05/2017	120	120
CTRI/2017/03/008189	India	Not Applicable	Not Yet Recruiting	Date Missing	24/03/2017	134	134
CTRI/2017/12/011050	India	Not Applicable	Open to Recruitment	Date Missing	01/01/2017	110	110
CTRI/2017/11/010618	India	Not Applicable	Open to Recruitment	Date Missing	13/11/2016	52	52
CTRI/2017/09/009696	India	Not Applicable	Open to Recruitment	Date Missing	01/01/2018	84	84
CTRI/2017/08/009376	India	Not Applicable	Open to Recruitment	Date Missing	15/03/2016	140	140
CTRI/2017/09/009918	India	Not Applicable	Not Yet Recruiting	Date Missing	27/12/2017	60	60
CTRI/2017/07/009173	India	Not Applicable	Not Yet Recruiting	Date Missing	31/07/2017	60	60
CTRI/2017/05/008483	India	Not Applicable	Not Yet Recruiting	Date Missing	01/06/2017	194	194
CTRI/2017/04/008281	India	Not Applicable	Not Yet Recruiting	Date Missing	05/04/2017	200	200
CTRI/2017/05/008687	India	Not Applicable	Closed to Recruitment of Participants	Date Missing	01/02/2016	500	500
CTRI/2017/10/010156	India	Not Applicable	Completed	Date Missing	04/01/2013	25	25
CTRI/2017/10/010096	India	Not Applicable	Open to Recruitment	Date Missing	14/04/2014	110	110
CTRI/2017/06/008845	India	Not Applicable	Not Yet Recruiting	Date Missing	03/07/2017	120	120
CTRI/2017/06/008846	India	Not Applicable	Not Yet Recruiting	Date Missing	03/07/2017	120	120
CTRI/2017/05/008555	India	Not Applicable	Open to Recruitment	Date Missing	18/07/2016	40	40
CTRI/2017/04/008410	India	Not Applicable	Not Yet Recruiting	Date Missing	31/05/2017	300	300
CTRI/2017/04/008381	India	Not Applicable	Open to Recruitment	Date Missing	15/05/2017	154	154
CTRI/2017/09/009678	India	Not Applicable	Open to Recruitment	Date Missing	01/11/2016	30	30
CTRI/2017/07/009107	India	Not Applicable	Completed	Date Missing	05/01/2012	120	120
CTRI/2018/01/011061	India	Not Applicable	Not Yet Recruiting	Date Missing	15/01/2018	100	100
CTRI/2017/10/010000	India	Not Applicable	Not Yet Recruiting	Date Missing	06/10/2017	100	100
CTRI/2017/07/009007	India	Not Applicable	Not Yet Recruiting	Date Missing	01/08/2017	200	200
CTRI/2017/07/008978	India	Not Applicable	Open to Recruitment	Date Missing	17/07/2017	44	44
CTRI/2017/07/009033	India	Not Applicable	Not Yet Recruiting	Date Missing	17/07/2017	354	354
CTRI/2017/11/010473	India	Not Applicable	Open to Recruitment	Date Missing	29/07/2017	30	30
CTRI/2017/08/009444	India	Not Applicable	Completed	Date Missing	24/01/2015	43	43
CTRI/2017/07/009177	India	Not Applicable	Not Yet Recruiting	Date Missing	27/11/2017	100	100
CTRI/2017/08/009286	India	Not Applicable	Open to Recruitment	Date Missing	10/08/2017	360	360
CTRI/2017/07/009091	India	Not Applicable	Not Yet Recruiting	Date Missing	21/07/2017	30	30
CTRI/2017/09/009928	India	Not Applicable	Open to Recruitment	Date Missing	17/11/2016	86	86
CTRI/2017/09/009629	India	Not Applicable	Open to Recruitment	Date Missing	01/01/2017	30	30
CTRI/2017/07/009121	India	Not Applicable	Open to Recruitment	Date Missing	14/08/2017	906	906
CTRI/2017/11/010453	India	Not Applicable	Completed	Date Missing	11/08/2009	588	500
CTRI/2017/11/010637	India	Not Applicable	Completed	Date Missing	02/09/2016	100	100
[truncated: 71 more rows]

## Sheet: 2034_accepted from 2070
CTRI Number	Countries of recruitment	Recruitment status of trial global	Recruitment status of trial India	Date of first enrollment global	Date of first enrollment India	Total sample size	Sample size from India
CTRI/2007/091/000020	India	Not Yet Recruiting	Suspended	Date Missing	15/10/2007	60	60
CTRI/2007/091/000024	India	Completed	Completed	02/01/2007	22/03/2007	0	51
CTRI/2007/091/000026	India	Completed	Completed	02/01/2007	28/02/2007	1300	19
CTRI/2007/091/000027	India	Completed	Completed	13/02/2008	Date Missing	30	30
CTRI/2007/091/000040	India	Completed	Completed	12/01/2007	11/05/2008	10000	250
CTRI/2007/091/000043	India	Open to Recruitment	Completed	31/12/2007	Date Missing	200	17
CTRI/2008/091/000004	India	Not Applicable	Completed	18/01/2008	02/02/2008	26	26
CTRI/2008/091/000024	India	Open to Recruitment	Open to Recruitment	30/05/2007	Date Missing	1650	1650
CTRI/2008/091/000057	India	Completed	Completed	01/08/2008	01/08/2008	114	114
CTRI/2011/07/001860	India	Not Applicable	Completed	Date Missing	26/10/2005	80	80
CTRI/2008/091/000095	India	Not Applicable	Completed	Date Missing	11/09/2007	280	280
CTRI/2012/02/002394	India	Not Applicable	Open to Recruitment	Date Missing	31/01/2012	132	132
CTRI/2008/091/000099	India	Completed	Completed	11/07/2008	11/07/2008	42	42
CTRI/2008/091/000113	India	Not Applicable	Completed	21/06/2007	21/07/2007	223	223
CTRI/2008/091/000115	India	Not Applicable	Completed	02/10/2004	02/10/2004	100	100
CTRI/2008/091/000131	India	Not Applicable	Other (Terminated)	24/10/2007	Date Missing	750	750
CTRI/2008/091/000152	India	Completed	Completed	24/11/2007	24/11/2007	50	50
CTRI/2009/091/000159	India	Not Applicable	Completed	Date Missing	29/08/2008	54	54
CTRI/2008/091/000190	India	Not Applicable	Completed	17/11/2008	07/11/2008	402	402
CTRI/2008/091/000201	India	Completed	Completed	24/01/2005	Date Missing	800	75
CTRI/2008/091/000208	India	Not Applicable	Completed	Date Missing	23/10/2008	60	60
CTRI/2008/091/000215	India	Not Yet Recruiting	Not Yet Recruiting	11/03/2008	11/03/2008	130	130
CTRI/2008/091/000216	India	Not Applicable	Completed	Date Missing	16/12/2007	250	250
CTRI/2008/091/000234	India	Completed	Completed	16/04/2008	Date Missing	144	144
CTRI/2008/091/000236	India	Completed	Completed	27/01/2009	Date Missing	0
CTRI/2012/02/002462	India	Not Applicable	Open to Recruitment	Date Missing	09/12/2006	192	192
CTRI/2008/091/000248	India	Not Applicable	Completed	Date Missing	30/09/2008	0	70
CTRI/2008/091/000256	India	Not Applicable	Other (Terminated)	Date Missing	06/02/2010	8	8
CTRI/2008/091/000276	India	Not Applicable	Completed	Date Missing	13/04/2009	264	264
CTRI/2008/091/000280	India	Completed	Completed	05/12/2008	05/12/2008	75	75
CTRI/2008/091/000283	India	Not Applicable	Completed	Date Missing	09/07/2008	100	100
CTRI/2008/091/000295	India	Not Applicable	Completed	Date Missing	22/11/2007	70	70
CTRI/2008/091/000302	India	Completed	Completed	05/01/2009	Date Missing	100	100
CTRI/2009/091/000015	India	Completed	Completed	25/08/2006	Date Missing	81	81
CTRI/2009/091/000022	India	Completed	Completed	20/03/2008	Date Missing	1696	100
CTRI/2009/091/000039	India	Not Applicable	Completed	30/03/2009	30/10/2012	150	150
CTRI/2009/091/000043	India	Completed	Completed	17/11/2009	17/11/2009	300	260
CTRI/2009/091/000047	India	Completed	Completed	01/03/2009	01/09/2009	2408	405
CTRI/2011/12/002313	India	Not Applicable	Completed	Date Missing	15/02/2009	100	100
CTRI/2009/091/000050	India	Completed	Completed	23/03/2009	Date Missing	0
CTRI/2009/091/000057	India	Other (Terminated)	Other (Terminated)	15/08/2007	Date Missing	180	60
CTRI/2009/091/000073	India	Not Applicable	Completed	21/03/2008	Date Missing	172	172
CTRI/2009/091/000082	India	Completed	Completed	15/01/2009	Date Missing	1084	200
CTRI/2009/091/000088	India	Completed	Completed	01/03/2007	Date Missing	1011	71
CTRI/2009/091/000093	India	Other (Terminated)	Other (Terminated)	18/08/2008	Date Missing	600	45
CTRI/2009/091/000096	India	Not Applicable	Completed	Date Missing	04/05/2009	32	32
CTRI/2009/091/000108	India	Not Applicable	Completed	Date Missing	07/12/2008	200	200
CTRI/2009/091/000110	India	Other (Terminated)	Other (Terminated)	17/01/2007	Date Missing	0
CTRI/2009/091/000111	India	Not Applicable	Completed	Date Missing	09/03/2009	200	200
CTRI/2009/091/000114	India	Not Applicable	Completed	16/03/2009	16/03/2009	110	110
CTRI/2009/091/000115	India	Not Applicable	Completed	20/05/2009	06/08/2009	23	23
CTRI/2009/091/000118	India	Completed	Completed	05/05/2006	29/06/2009	1000	11
CTRI/2009/091/000119	India	Completed	Completed	16/12/2008	21/04/2009	255	90
CTRI/2009/091/000126	India	Completed	Completed	12/03/2009	Date Missing	0
CTRI/2009/091/000129	India	Not Applicable	Completed	Date Missing	15/04/2009	0	200
CTRI/2009/091/000134	India	Completed	Completed	24/11/2008	27/01/2009	452	68
CTRI/2009/091/000138	India	Open to Recruitment	Open to Recruitment	01/05/2009	01/10/2009	100	25
CTRI/2009/091/000140	India	Completed	Completed	30/10/2007	08/05/2009	150	60
CTRI/2009/091/000146	India	Completed	Other (Terminated)	01/07/2005	18/03/2010	660	1
CTRI/2009/091/000162	India	Not Applicable	Completed	Date Missing	13/02/2009	200	200
CTRI/2011/04/001694	India	Completed	Completed	Date Missing	26/02/2009	75	75
CTRI/2009/091/000177	India	Other (Terminated)	Other (Terminated)	19/07/2009	Date Missing	0
CTRI/2009/091/000179	India	Not Applicable	Completed	Date Missing	25/03/2008	211	211
CTRI/2009/091/000193	India	Completed	Completed	01/10/2007	29/01/2008	1044	132
CTRI/2009/091/000195	India	Other (Terminated)	Other (Terminated)	28/11/2006	13/05/2009	742	60
CTRI/2009/091/000196	India	Not Applicable	Completed	Date Missing	06/12/2007	126	126
CTRI/2009/091/000212	India	Not Applicable	Completed	Date Missing	28/03/2009	60	60
CTRI/2009/091/000214	India	Not Applicable	Completed	01/06/2009	01/06/2009	23	23
CTRI/2009/091/000217	India	Completed	Completed	27/05/2009	27/05/2009	213	213
CTRI/2009/091/000218	India	Completed	Other (Terminated)	09/06/2009	08/06/2009	247	19
CTRI/2009/091/000232	India	Other (Terminated)	Other (Terminated)	22/04/2009	Date Missing	700	391
CTRI/2009/091/000252	India	Not Applicable	Completed	Date Missing	04/09/2009	12	12
CTRI/2009/091/000258	India	Not Applicable	Completed	Date Missing	07/03/2009	236	236
CTRI/2009/091/000262	India	Not Applicable	Completed	Date Missing	11/12/2008	36	36
CTRI/2009/091/000281	India	Other (Terminated)	Other (Terminated)	01/06/2008	22/04/2009	160	22
CTRI/2011/091/000299	India	Completed	Completed	23/05/2008	15/05/2008	228	186
CTRI/2009/091/000315	India	Not Applicable	Open to Recruitment	Date Missing	30/07/2009	140	140
CTRI/2009/091/000330	India	Not Applicable	Completed	Date Missing	07/07/2009	99	99
CTRI/2009/091/000332	India	Completed	Completed	30/05/2009	30/05/2009	50	50
CTRI/2009/091/000356	India	Not Applicable	Completed	Date Missing	13/08/2009	150	150
CTRI/2009/091/000370	India	Not Applicable	Completed	Date Missing	01/06/2009	30	30
CTRI/2009/091/000377	India	Not Applicable	Completed	Date Missing	28/06/2009	84	84
CTRI/2009/091/000385	India	Completed	Completed	01/11/2009	22/04/2010	150	18
CTRI/2009/091/000392	India	Not Applicable	Completed	Date Missing	01/05/2009	30	30
CTRI/2009/091/000400	India	Not Applicable	Completed	Date Missing	30/03/2009	75	75
CTRI/2009/091/000434	India	Not Applicable	Completed	Date Missing	30/07/2009	176	176
CTRI/2009/091/000457	India	Not Applicable	Completed	25/05/2009	25/05/2009	12	12
CTRI/2009/091/000460	India	Completed	Completed	10/09/2008	Date Missing	1000	50
CTRI/2009/091/000462	India	Completed	Completed	12/11/2009	20/11/2009	450	136
CTRI/2009/091/000476	India	Open to Recruitment	Open to Recruitment	14/09/2009	14/09/2009	420	420
CTRI/2009/091/000506	India	Completed	Completed	22/09/2008	08/09/2009	150	10
CTRI/2009/091/000525	India	Completed	Completed	01/06/2008	Date Missing	124
CTRI/2009/091/000527	India	Not Applicable	Completed	Date Missing	27/07/2009	122	122
CTRI/2009/091/000533	India	Not Applicable	Completed	Date Missing	10/08/2009	300	300
CTRI/2009/091/000538	India	Completed	Completed	25/06/2009	Date Missing	350	20
CTRI/2009/091/000547	India	Not Applicable	Completed	Date Missing	20/11/2006	150	150
CTRI/2009/091/000564	India	Completed	Completed	30/04/2009	Date Missing	1126	153
CTRI/2009/091/000591	India	Completed	Completed	23/11/2010	23/11/2010	252	252
CTRI/2009/091/000592	India	Suspended	Suspended	26/08/2009	Date Missing	320	320
CTRI/2009/091/000601	India	Not Applicable	Completed	19/11/2010	Date Missing	28	28
CTRI/2009/091/000614	India	Other (Terminated)	Other (Terminated)	04/03/2009	19/08/2009	276	24
CTRI/2009/091/000625	India	Not Applicable	Completed	Date Missing	02/09/2009	40	40
CTRI/2009/091/000639	India	Not Applicable	Completed	Date Missing	06/06/2009	200	200
CTRI/2009/091/000640	India	Not Applicable	Completed	Date Missing	13/06/2009	200	200
CTRI/2009/091/000642	India	Completed	Completed	29/12/2008	Date Missing	150	42
CTRI/2009/091/000645	India	Not Applicable	Other (Terminated)	Date Missing	17/11/2009	256	72
CTRI/2009/091/000647	India	Completed	Completed	01/04/2009	03/12/2009	0	200
CTRI/2009/091/000663	India	Other (Terminated)	Other (Terminated)	27/04/2009	20/10/2009	700	150
CTRI/2009/091/000676	India	Completed	Other (Terminated)	23/10/2009	Date Missing	3150
CTRI/2009/091/000677	India	Not Applicable	Other (Terminated)	Date Missing	12/09/2009	200	200
CTRI/2009/091/000678	India	Suspended	Suspended	01/03/2008	01/03/2008	120	120
CTRI/2009/091/000681	India	Completed	Completed	02/11/2009	Date Missing	290	41
CTRI/2009/091/000682	India	Not Applicable	Completed	Date Missing	18/04/2009	200	200
CTRI/2009/091/000683	India	Not Applicable	Completed	Date Missing	10/06/2009	200	200
CTRI/2009/091/000687	India	Not Applicable	Completed	15/10/2009	15/10/2009	160	160
CTRI/2009/091/000688	India	Not Applicable	Completed	Date Missing	15/10/2009	100	100
CTRI/2009/091/000690	India	Completed	Completed	01/05/2009	11/12/2009	1500	170
CTRI/2009/091/000696	India	Completed	Completed	30/01/2009	Date Missing	194
CTRI/2009/091/000731	India	Completed	Completed	19/04/2010	19/04/2010	36	36
CTRI/2009/091/000739	India	Not Applicable	Open to Recruitment	Date Missing	15/11/2009	110	110
CTRI/2009/091/000742	India	Not Applicable	Completed	12/12/2009	12/12/2009	200	200
CTRI/2009/091/000756	India	Not Applicable	Completed	Date Missing	24/02/2009	150	150
CTRI/2009/091/000758	India	Not Applicable	Completed	Date Missing	22/09/2009	45	45
CTRI/2009/091/000770	India	Not Applicable	Completed	Date Missing	01/10/2009	25	25
CTRI/2009/091/000771	India	Other (Terminated)	Other (Terminated)	Date Missing	30/11/2009	25	10
CTRI/2009/091/000774	India	Completed	Completed	13/10/2008	Date Missing	24
CTRI/2009/091/000785	India	Completed	Completed	10/01/2010	10/01/2010	120	120
CTRI/2009/091/000791	India	Completed	Completed	30/07/2009	03/08/2009	120	120
CTRI/2009/091/000792	India	Completed	Completed	01/07/2007	Date Missing	90	90
CTRI/2009/091/000795	India	Not Applicable	Completed	Date Missing	20/01/2010	82	82
CTRI/2009/091/000798	India	Completed	Completed	26/10/2009	26/10/2009	200	200
CTRI/2009/091/000799	India	Not Applicable	Other (Terminated)	Date Missing	01/10/2009	250	250
CTRI/2009/091/000801	India	Not Applicable	Completed	Date Missing	02/11/2009	200	200
CTRI/2009/091/000804	India	Completed	Completed	30/11/2009	02/12/2009	687	143
CTRI/2009/091/000806	India	Not Applicable	Completed	Date Missing	07/12/2009	200	200
CTRI/2009/091/000808	India	Not Applicable	Other (Terminated)	Date Missing	Date Missing	200	200
CTRI/2009/091/000820	India	Not Applicable	Completed	Date Missing	25/11/2009	200	200
CTRI/2009/091/000830	India	Not Applicable	Completed	Date Missing	08/12/2009	200	200
CTRI/2009/091/000848	India	Not Applicable	Completed	Date Missing	18/02/2010	200	200
CTRI/2009/091/000861	India	Not Applicable	Completed	Date Missing	18/07/2009	200	200
CTRI/2009/091/000863	India	Not Applicable	Completed	Date Missing	18/09/2009	200	200
CTRI/2009/091/000870	India	Not Applicable	Completed	Date Missing	01/03/2007	0	32
CTRI/2009/091/000874	India	Completed	Completed	01/10/2009	22/01/2010	117	4
CTRI/2009/091/000879	India	Not Applicable	Completed	Date Missing	02/11/2009	200	200
CTRI/2009/091/000882	India	Completed	Completed	27/01/2009	28/01/2010	100	20
CTRI/2009/091/000893	India	Not Applicable	Closed to Recruitment of Participants	Date Missing	26/01/2012	250	250
CTRI/2009/091/000896	India	Not Applicable	Completed	12/02/2010	12/02/2010	270	270
CTRI/2009/091/000898	India	Completed	Completed	15/02/2010	06/07/2010	232	15
CTRI/2009/091/000910	India	Completed	Completed	29/10/2009	18/02/2010	800	147
CTRI/2009/091/000913	India	Not Applicable	Completed	Date Missing	20/08/2009	200	200
CTRI/2010/091/000915	India	Completed	Completed	07/07/2009	Date Missing	220	220
CTRI/2009/091/000922	India	Completed	Completed	01/07/2009	Date Missing	200	200
CTRI/2009/091/000928	India	Not Applicable	Completed	Date Missing	31/12/2009	240	240
CTRI/2009/091/000929	India	Completed	Completed	30/06/2010	07/05/2010	164	6
CTRI/2009/091/000930	India	Not Applicable	Completed	Date Missing	14/12/2009	32	32
CTRI/2009/091/000953	India	Open to Recruitment	Completed	09/09/2009	25/01/2010	300	75
CTRI/2009/091/000958	India	Not Applicable	Completed	Date Missing	27/11/2009	36	36
CTRI/2009/091/000969	India	Completed	Completed	27/08/2008	30/11/2009	1084	120
CTRI/2009/091/000970	India	Completed	Completed	10/01/2010	10/01/2010	200	200
CTRI/2009/091/000974	India	Not Applicable	Completed	Date Missing	01/05/2009	50	50
CTRI/2009/091/000994	India	Not Applicable	Completed	Date Missing	28/11/2008	120	120
CTRI/2009/091/000995	India	Not Applicable	Completed	Date Missing	26/02/2010	30	30
CTRI/2009/091/000999	India	Completed	Completed	21/12/2009	Date Missing	200
CTRI/2009/091/001004	India	Not Applicable	Other (Terminated)	Date Missing	16/01/2010	500	500
CTRI/2009/091/001020	India	Not Applicable	Completed	Date Missing	15/03/2010	100	100
CTRI/2009/091/001021	India	Not Applicable	Completed	Date Missing	06/04/2010	200	200
CTRI/2009/091/001022	India	Not Applicable	Completed	Date Missing	26/11/2009	100	100
CTRI/2009/091/001023	India	Not Applicable	Completed	Date Missing	11/12/2009	200	200
CTRI/2009/091/001025	India	Not Applicable	Completed	Date Missing	04/01/2010	200	200
CTRI/2009/091/001036	India	Not Applicable	Completed	Date Missing	28/04/2010	252	252
CTRI/2009/091/001041	India	Completed	Completed	18/09/2009	Date Missing	150	150
CTRI/2009/091/001048	India	Not Applicable	Completed	Date Missing	23/02/2010	150	150
CTRI/2013/07/003808	India	Not Applicable	Completed	Date Missing	15/06/2011	500	500
CTRI/2009/091/001051	India	Not Applicable	Completed	Date Missing	17/02/2010	200	200
CTRI/2009/091/001053	India	Not Applicable	Completed	Date Missing	15/01/2010	200	200
CTRI/2009/091/001058	India	Not Applicable	Completed	22/05/2007	22/05/2007	152	152
CTRI/2009/091/001067	India	Not Applicable	Completed	23/02/2010	23/02/2010	204	204
CTRI/2009/091/001085	India	Not Applicable	Completed	20/02/2010	20/02/2010	240	240
CTRI/2009/091/001087	India	Not Applicable	Other (Terminated)	28/05/2010	28/05/2010	270	270
CTRI/2009/091/001088	India	Open to Recruitment	Open to Recruitment	04/04/2009	Date Missing	175	175
CTRI/2010/091/000017	India	Completed	Completed	01/10/2006	01/06/2010	1773	300
CTRI/2010/091/000024	India	Completed	Completed	08/01/2010	Date Missing	446	115
CTRI/2010/091/000030	India	Not Applicable	Completed	Date Missing	01/02/2010	600	600
CTRI/2010/091/000037	India	Not Yet Recruiting	Open to Recruitment	01/11/2010	Date Missing	270	270
CTRI/2010/091/000044	India	Completed	Completed	11/01/2010	Date Missing	526	86
CTRI/2010/091/000045	India	Not Applicable	Completed	01/03/2007	01/03/2007	120	1
CTRI/2010/091/000053	India	Not Applicable	Completed	Date Missing	25/01/2010	200	200
CTRI/2010/091/000068	India	Completed	Completed	08/02/2010	Date Missing	100	100
CTRI/2010/091/000076	India	Not Applicable	Completed	Date Missing	23/11/2009	150	150
CTRI/2010/091/000077	India	Completed	Completed	27/01/2010	27/01/2010	200	200
CTRI/2010/091/000087	India	Not Applicable	Completed	Date Missing	15/02/2010	100	100
CTRI/2010/091/000095	India	Not Applicable	Completed	Date Missing	15/01/2010	36	36
CTRI/2010/091/000096	India	Not Applicable	Completed	Date Missing	03/04/2010	250	250
CTRI/2010/091/000099	India	Not Applicable	Completed	Date Missing	11/06/2009	50	50
CTRI/2010/091/000107	India	Not Applicable	Completed	Date Missing	21/08/2010	50	50
CTRI/2010/091/000108	India	Not Applicable	Completed	Date Missing	26/07/2010	30	30
CTRI/2010/091/000122	India	Not Applicable	Completed	Date Missing	25/03/2010	200	200
CTRI/2010/091/000126	India	Not Applicable	Other (Terminated)	Date Missing	Date Missing	200	200
CTRI/2010/091/000127	India	Not Applicable	Completed	10/02/2010	Date Missing	200	200
CTRI/2010/091/000141	India	Not Applicable	Completed	Date Missing	02/03/2010	200	200
CTRI/2010/091/000144	India	Completed	Completed	24/11/2010	24/11/2010	1032	1032
CTRI/2010/091/000145	India	Completed	Completed	22/02/2010	Date Missing	426	86
CTRI/2010/091/000149	India	Not Applicable	Completed	Date Missing	17/02/2010	48	48
CTRI/2010/091/000164	India	Not Applicable	Completed	Date Missing	08/08/2006	60	60
CTRI/2010/091/000165	India	Not Applicable	Completed	Date Missing	02/11/2006	30	30
CTRI/2010/091/000166	India	Not Applicable	Completed	Date Missing	17/11/2006	60	60
CTRI/2010/091/000167	India	Not Applicable	Other (Terminated)	Date Missing	08/08/2006	30	30
CTRI/2010/091/000169	India	Not Applicable	Completed	Date Missing	20/02/2010	200	200
CTRI/2010/091/000171	India	Not Applicable	Completed	Date Missing	01/11/2009	20	20
CTRI/2015/10/006235	India	Not Applicable	Completed	Date Missing	15/11/2010	100	100
CTRI/2010/091/000174	India	Completed	Completed	24/02/2010	24/02/2010	654	654
CTRI/2010/091/000176	India	Not Applicable	Completed	01/04/2010	01/04/2010	240	240
CTRI/2010/091/000177	India	Not Applicable	Completed	01/04/2010	Date Missing	200	200
CTRI/2010/091/000197	India	Completed	Completed	22/04/2010	02/06/2010	150	150
CTRI/2010/091/000198	India	Not Applicable	Completed	Date Missing	22/03/2010	200	200
CTRI/2010/091/000200	India	Not Applicable	Completed	Date Missing	29/10/2010	160	160
CTRI/2010/091/000237	India	Not Applicable	Completed	Date Missing	29/05/2010	600	600
CTRI/2010/091/000238	India	Not Applicable	Other (Terminated)	Date Missing	01/02/2011	670	670
CTRI/2010/091/000245	India	Not Applicable	Completed	Date Missing	16/08/2008	360	360
CTRI/2010/091/000254	India	Completed	Completed	30/09/2010	Date Missing	1500	50
CTRI/2010/091/000275	India	Not Applicable	Completed	20/03/2010	20/03/2010	46	46
CTRI/2010/091/000276	India	Completed	Completed	Date Missing	28/08/2010	124	124
CTRI/2010/091/000279	India	Not Applicable	Completed	Date Missing	27/04/2010	200	200
CTRI/2010/091/000280	India	Completed	Completed	Date Missing	29/03/2010	100	100
CTRI/2010/091/000283	India	Not Yet Recruiting	Not Yet Recruiting	26/03/2010	Date Missing	24	24
CTRI/2010/091/000284	India	Completed	Completed	15/05/2010	Date Missing	232	4
CTRI/2010/091/000285	India	Completed	Completed	15/04/2010	Date Missing	360	100
CTRI/2010/091/000288	India	Completed	Completed	02/02/2009	Date Missing	1700	71
CTRI/2011/07/001888	India	Not Applicable	Completed	Date Missing	06/07/2011	60	60
CTRI/2010/091/000293	India	Not Applicable	Completed	Date Missing	02/04/2010	112	112
CTRI/2011/11/002109	India	Not Applicable	Completed	Date Missing	15/10/2010	270	270
CTRI/2010/091/000329	India	Not Applicable	Completed	Date Missing	12/04/2010	100	100
CTRI/2010/091/000335	India	Completed	Completed	17/02/2010	Date Missing	150	20
CTRI/2010/091/000341	India	Not Applicable	Completed	Date Missing	01/09/2008	165	165
CTRI/2010/091/000349	India	Completed	Completed	Date Missing	01/11/2010	232	232
CTRI/2010/091/000356	India	Completed	Completed	20/04/2010	Date Missing	24	24
CTRI/2011/06/001783	India	Not Applicable	Completed	Date Missing	01/10/2009	90	90
CTRI/2010/091/000373	India	Completed	Completed	01/05/2010	01/05/2010	360	360
CTRI/2010/091/000376	India	Not Applicable	Completed	Date Missing	20/09/2010	300	300
CTRI/2010/091/000391	India	Completed	Other (Terminated)	10/03/2010	Date Missing	150	80
CTRI/2011/07/001864	India	Not Applicable	Completed	Date Missing	01/05/2010	100	100
CTRI/2010/091/000419	India	Not Applicable	Completed	Date Missing	29/04/2010	8	8
CTRI/2010/091/000422	India	Not Applicable	Suspended	03/08/2010	03/08/2010	200	200
CTRI/2010/091/000423	India	Not Applicable	Completed	08/12/2010	08/12/2010	280	280
CTRI/2010/091/000425	India	Not Applicable	Completed	29/05/2010	29/05/2010	240	240
CTRI/2010/091/000429	India	Completed	Completed	14/06/2010	28/02/2011	378	25
CTRI/2010/091/000430	India	Open to Recruitment	Completed	17/06/2010	28/02/2011	444	34
CTRI/2010/091/000431	India	Not Applicable	Completed	Date Missing	12/05/2010	200	200
CTRI/2010/091/000437	India	Not Applicable	Completed	Date Missing	26/06/2010	100	100
CTRI/2010/091/000445	India	Not Applicable	Completed	Date Missing	14/05/2010	100	100
CTRI/2014/08/004919	India	Not Applicable	Completed	Date Missing	11/06/2010	40	40
CTRI/2010/091/000497	India	Not Applicable	Completed	Date Missing	25/05/2010	78	78
CTRI/2010/091/000500	India	Other (Terminated)	Other (Terminated)	01/12/2009	Date Missing	650	141
CTRI/2011/10/002068	India	Not Applicable	Completed	Date Missing	04/04/2006	250	250
CTRI/2010/091/000518	India	Not Applicable	Other (Terminated)	Date Missing	Date Missing	100	100
CTRI/2010/091/000519	India	Not Applicable	Completed	Date Missing	05/08/2010	500	500
CTRI/2010/091/000523	India	Not Applicable	Completed	Date Missing	15/07/2010	600	600
CTRI/2010/091/000551	India	Not Applicable	Other (Terminated)	21/06/2010	21/06/2010	420	420
CTRI/2010/091/000563	India	Not Applicable	Completed	Date Missing	05/07/2010	100	100
CTRI/2010/091/000586	India	Not Applicable	Completed	Date Missing	31/08/2010	200	200
CTRI/2010/091/000588	India	Not Applicable	Completed	Date Missing	15/07/2010	200	200
CTRI/2010/091/000610	India	Not Applicable	Completed	Date Missing	08/09/2010	72	72
CTRI/2010/091/000612	India	Completed	Completed	25/06/2010	25/06/2010	192	192
CTRI/2011/06/001831	India	Not Applicable	Completed	Date Missing	18/06/2010	195	195
CTRI/2010/091/000623	India	Completed	Completed	26/07/2010	14/08/2010	360	60
CTRI/2011/09/002012	India	Not Applicable	Completed	Date Missing	09/05/2011	120	120
CTRI/2010/091/000637	India	Not Applicable	Completed	Date Missing	22/05/2010	60	60
CTRI/2012/02/002463	India	Not Applicable	Completed	Date Missing	30/06/2010	50	50
CTRI/2010/091/001036	India	Not Applicable	Completed	Date Missing	17/11/2008	60	60
CTRI/2012/06/002742	India	Not Applicable	Completed	Date Missing	10/02/2011	144	144
CTRI/2010/091/001046	India	Completed	Completed	06/07/2010	Date Missing	200	200
CTRI/2010/091/001055	India	Not Applicable	Completed	Date Missing	16/06/2010	200	200
CTRI/2010/091/001058	India	Not Applicable	Completed	20/01/2011	Date Missing	200	200
CTRI/2010/091/001078	India	Completed	Completed	11/08/2010	11/08/2010	200	200
CTRI/2010/091/001081	India	Other (Terminated)	Other (Terminated)	23/09/2010	23/09/2010	48	48
CTRI/2010/091/001093	India	Completed	Completed	13/02/2009	Date Missing	600	20
CTRI/2010/091/001095	India	Not Applicable	Closed to Recruitment of Participants	02/07/2010	02/07/2010	168	168
CTRI/2010/091/001096	India	Not Applicable	Completed	30/07/2010	Date Missing	150	150
CTRI/2010/091/001102	India	Not Applicable	Completed	Date Missing	02/03/2009	72	72
CTRI/2010/091/001106	India	Completed	Completed	12/07/2010	Date Missing	200	200
CTRI/2010/091/001107	India	Not Applicable	Open to Recruitment	Date Missing	30/08/2010	240	240
CTRI/2010/091/001116	India	Not Applicable	Completed	Date Missing	01/08/2010	180	180
CTRI/2010/091/001118	India	Not Applicable	Completed	Date Missing	16/07/2010	200	200
CTRI/2010/091/001119	India	Not Applicable	Completed	Date Missing	28/07/2010	120	120
CTRI/2010/091/001121	India	Not Applicable	Completed	Date Missing	10/08/2010	200	200
CTRI/2010/091/001122	India	Completed	Completed	Date Missing	01/08/2010	30	30
CTRI/2012/12/003273	India	Not Applicable	Open to Recruitment	Date Missing	16/01/2012	250	250
CTRI/2010/091/001136	India	Not Applicable	Completed	Date Missing	23/08/2010	100	100
CTRI/2010/091/001138	India	Completed	Completed	24/07/2010	Date Missing	200	200
CTRI/2010/091/001144	India	Other (Terminated)	Other (Terminated)	01/10/2006	Date Missing	85	10
CTRI/2010/091/001153	India	Not Applicable	Completed	Date Missing	30/01/2011	100	100
CTRI/2010/091/001154	India	Completed	Completed	24/07/2010	Date Missing	200	200
CTRI/2010/091/001161	India	Not Applicable	Completed	Date Missing	09/08/2010	24	24
CTRI/2010/091/001178	India	Not Applicable	Completed	Date Missing	21/08/2010	250	250
CTRI/2010/091/001179	India	Not Applicable	Completed	Date Missing	15/08/2010	200	200
CTRI/2010/091/006138	India	Not Applicable	Open to Recruitment	Date Missing	22/02/2011	246	246
CTRI/2011/11/002135	India	Not Applicable	Other (Terminated)	Date Missing	30/06/2011	50	50
CTRI/2011/06/001813	India	Not Applicable	Completed	Date Missing	26/12/2010	75	75
CTRI/2011/091/000093	India	Completed	Completed	16/09/2009	16/09/2009	286	286
CTRI/2011/04/001689	India	Completed	Completed	Date Missing	05/03/2011	200	200
CTRI/2011/03/001653	India	Completed	Completed	Date Missing	30/03/2011	110	110
CTRI/2011/04/001659	India	Not Applicable	Completed	Date Missing	30/12/2010	200	200
CTRI/2011/05/001711	India	Not Applicable	Suspended	Date Missing	25/05/2011	90	90
CTRI/2011/12/002189	India	Not Applicable	Completed	Date Missing	21/02/2011	1000	1000
CTRI/2011/07/001881	India	Open to Recruitment	Open to Recruitment	18/02/2009	15/03/2011	15000	480
CTRI/2011/07/001899	India	Not Applicable	Completed	Date Missing	02/02/2011	30	30
CTRI/2011/05/001733	India	Not Applicable	Completed	Date Missing	05/05/2011	30	30
CTRI/2011/10/002049	India	Not Applicable	Completed	Date Missing	25/04/2011	100	100
CTRI/2011/03/001651	India	Not Applicable	Completed	Date Missing	28/03/2011	40	40
CTRI/2011/09/002030	India	Not Applicable	Completed	Date Missing	24/10/2011	36	36
CTRI/2011/04/001674	India	Not Applicable	Completed	Date Missing	18/04/2011	6	6
CTRI/2011/04/001680	India	Not Applicable	Not Yet Recruiting	Date Missing	15/04/2011	60	60
CTRI/2011/04/001679	India	Not Applicable	Completed	Date Missing	10/02/2011	40	40
CTRI/2011/04/001673	India	Not Applicable	Completed	Date Missing	26/05/2011	36	36
CTRI/2011/04/001661	India	Not Applicable	Open to Recruitment	Date Missing	04/04/2011	60	60
CTRI/2014/08/004853	India	Not Applicable	Completed	Date Missing	07/01/2011	54	54
CTRI/2011/05/001719	India	Not Applicable	Completed	Date Missing	11/04/2011	280	280
CTRI/2011/07/001871	India	Not Applicable	Other (Terminated)	Date Missing	19/12/2011	20	20
CTRI/2011/04/001691	India	Not Applicable	Completed	Date Missing	25/04/2011	60	60
CTRI/2011/05/001721	India	Not Applicable	Open to Recruitment	Date Missing	13/05/2011	91	91
CTRI/2011/05/001764	India	Not Applicable	Not Yet Recruiting	Date Missing	27/06/2011	200	200
CTRI/2013/03/003477	India	Not Applicable	Open to Recruitment	Date Missing	31/07/2011	100	100
CTRI/2011/06/001828	India	Not Applicable	Completed	Date Missing	10/06/2011	70	70
CTRI/2014/01/004350	India	Not Applicable	Completed	Date Missing	22/12/2010	500	500
CTRI/2012/03/002483	India	Not Applicable	Closed to Recruitment of Participants	Date Missing	07/03/2012	100	100
CTRI/2011/07/001858	India	Not Applicable	Other (Terminated)	Date Missing	15/07/2011	100	100
CTRI/2013/07/003797	India	Open to Recruitment	Open to Recruitment	Date Missing	15/07/2013	552	552
CTRI/2011/12/002217	India	Not Applicable	Open to Recruitment	Date Missing	01/01/2012	360	360
CTRI/2011/09/001992	India	Not Applicable	Open to Recruitment	Date Missing	01/09/2011	45	45
CTRI/2011/07/001863	India	Not Applicable	Completed	Date Missing	02/12/2009	60	60
CTRI/2011/07/001894	India	Not Applicable	Completed	Date Missing	01/08/2007	200	200
CTRI/2011/10/002045	India	Not Applicable	Completed	Date Missing	05/12/2009	264	264
CTRI/2011/11/002139	India	Not Applicable	Open to Recruitment	Date Missing	01/08/2011	320	320
CTRI/2011/07/001878	India	Not Applicable	Completed	Date Missing	18/07/2011	76	76
CTRI/2011/08/001934	India	Not Applicable	Completed	Date Missing	18/07/2011	8	8
CTRI/2011/08/001943	India	Not Applicable	Completed	Date Missing	08/10/2011	6	6
CTRI/2011/11/002150	India	Not Applicable	Open to Recruitment	Date Missing	02/05/2008	60	60
CTRI/2013/03/003504	India	Not Applicable	Completed	Date Missing	05/08/2011	200	200
CTRI/2011/08/001940	India	Not Applicable	Completed	Date Missing	22/08/2009	32	32
CTRI/2011/10/002055	India	Not Applicable	Open to Recruitment	Date Missing	21/07/2011	200	200
CTRI/2011/09/001997	India	Closed to Recruitment of Participants	Closed to Recruitment of Participants	Date Missing	21/08/2011	30	30
CTRI/2011/11/002133	India	Not Applicable	Completed	Date Missing	08/08/2011	600	600
CTRI/2011/12/002249	India	Not Applicable	Other (Terminated)	Date Missing	26/12/2011	96	96
CTRI/2012/07/002844	India	Not Applicable	Completed	Date Missing	23/06/2012	60	60
CTRI/2012/03/002497	India	Not Applicable	Other (Terminated)	Date Missing	24/08/2011	36	36
CTRI/2011/09/001988	India	Not Applicable	Completed	Date Missing	15/05/2008	40	40
CTRI/2011/09/001984	India	Not Applicable	Completed	Date Missing	07/10/2011	92	92
CTRI/2011/09/001985	India	Not Applicable	Completed	Date Missing	11/10/2011	92	92
CTRI/2011/09/002004	India	Not Applicable	Completed	Date Missing	08/10/2011	92	92
CTRI/2011/10/002079	India	Not Applicable	Completed	Date Missing	16/06/2011	42	42
CTRI/2012/07/002832	India	Not Applicable	Completed	Date Missing	25/08/2011	16	16
CTRI/2011/09/002024	India	Not Applicable	Completed	Date Missing	05/09/2011	44	44
CTRI/2011/09/001987	India	Completed	Completed	28/04/2011	14/09/2011	478	100
CTRI/2011/09/001991	India	Not Applicable	Completed	Date Missing	12/09/2011	220	220
CTRI/2013/06/003741	India	Not Applicable	Completed	Date Missing	02/05/2011	90	90
CTRI/2011/12/002230	India	Not Applicable	Not Yet Recruiting	Date Missing	15/12/2011	32	32
CTRI/2016/06/007030	India	Not Applicable	Completed	Date Missing	24/06/2016	100	100
CTRI/2017/10/010241	India	Not Applicable	Completed	Date Missing	27/02/2016	60	60
CTRI/2017/09/009619	India	Not Applicable	Open to Recruitment	01/06/2016	01/06/2016	110	110
CTRI/2016/08/007228	India	Not Applicable	Not Yet Recruiting	Date Missing	26/09/2016	700	700
CTRI/2016/12/007519	India	Not Applicable	Open to Recruitment	Date Missing	02/02/2016	35	35
CTRI/2016/10/007403	India	Not Applicable	Open to Recruitment	Date Missing	09/04/2016	150	150
CTRI/2016/09/007230	India	Not Applicable	Closed to Recruitment of Participants	Date Missing	02/09/2016	105	105
CTRI/2016/09/007327	India	Not Applicable	Not Yet Recruiting	Date Missing	01/10/2016	50	50
CTRI/2016/08/007149	India	Not Applicable	Not Yet Recruiting	Date Missing	04/11/2016	350	350
CTRI/2017/05/008685	India	Not Applicable	Open to Recruitment	Date Missing	01/08/2016	12	12
CTRI/2016/09/007302	India	Not Applicable	Not Yet Recruiting	Date Missing	10/10/2016	128	128
CTRI/2017/04/008422	India	Not Applicable	Closed to Recruitment of Participants	Date Missing	22/12/2015	45	45
CTRI/2017/12/010801	India	Not Applicable	Open to Recruitment	Date Missing	01/12/2016	60	60
CTRI/2016/08/007153	India	Not Applicable	Not Yet Recruiting	Date Missing	11/08/2016	63	63
CTRI/2016/09/007265	India	Not Applicable	Not Yet Recruiting	Date Missing	15/09/2016	63	63
CTRI/2017/03/008232	India	Not Applicable	Open to Recruitment	Date Missing	01/04/2016	45	45
CTRI/2016/10/007347	India	Not Yet Recruiting	Not Yet Recruiting	20/10/2016	20/10/2016	78	78
CTRI/2017/03/008058	India	Not Applicable	Open to Recruitment	Date Missing	22/02/2017	128	128
CTRI/2017/06/008843	India	Not Applicable	Open to Recruitment	Date Missing	30/06/2017	500	500
CTRI/2016/08/007157	India	Not Applicable	Not Yet Recruiting	Date Missing	09/08/2016	24	24
CTRI/2018/01/011155	India	Not Applicable	Completed	Date Missing	01/09/2016	150	150
CTRI/2016/10/007409	India	Not Applicable	Not Yet Recruiting	Date Missing	01/11/2016	312	312
CTRI/2016/11/007426	India	Not Applicable	Not Yet Recruiting	Date Missing	03/11/2016	60	60
CTRI/2017/08/009213	India	Not Applicable	Closed to Recruitment of Participants	Date Missing	06/12/2016	56	56
CTRI/2016/11/007461	India	Not Applicable	Not Yet Recruiting	Date Missing	14/11/2016	208	208
CTRI/2017/08/009494	India	Not Applicable	Open to Recruitment	Date Missing	01/04/2016	70	70
CTRI/2016/11/007450	India	Not Applicable	Not Yet Recruiting	Date Missing	01/12/2016	40	40
CTRI/2017/09/009723	India	Not Applicable	Open to Recruitment	Date Missing	01/09/2016	60	60
CTRI/2016/10/007399	India	Not Applicable	Closed to Recruitment of Participants	Date Missing	07/10/2016	12000	12000
CTRI/2017/11/010369	India	Not Applicable	Completed	Date Missing	27/06/2016	60	60
CTRI/2017/11/010388	India	Not Applicable	Completed	Date Missing	28/06/2016	50	50
CTRI/2017/01/007651	India	Not Applicable	Not Yet Recruiting	Date Missing	16/01/2017	210	210
CTRI/2017/03/008236	India	Not Applicable	Open to Recruitment	Date Missing	23/01/2017	100	100
CTRI/2016/09/007282	India	Not Applicable	Completed	Date Missing	24/06/2016	40	40
CTRI/2016/09/007276	India	Not Applicable	Not Yet Recruiting	Date Missing	16/09/2016	84	84
CTRI/2017/02/007798	India	Not Applicable	Closed to Recruitment of Participants	Date Missing	20/02/2017	125	125
CTRI/2016/11/007435	India	Not Applicable	Closed to Recruitment of Participants	Date Missing	30/12/2016	150	150
CTRI/2016/10/007360	India	Not Applicable	Suspended	Date Missing	17/10/2016	104	104
CTRI/2016/11/007433	India	Not Applicable	Completed	Date Missing	08/11/2016	388	388
CTRI/2017/10/010011	India	Not Applicable	Completed	Date Missing	01/10/2013	96	96
CTRI/2017/01/007740	India	Not Applicable	Open to Recruitment	Date Missing	05/03/2017	70	70
CTRI/2016/09/007231	India	Not Applicable	Other (Terminated)	Date Missing	05/09/2016	345	345
CTRI/2016/09/007299	India	Not Applicable	Not Yet Recruiting	Date Missing	01/10/2016	25	25
CTRI/2017/05/008548	India	Not Applicable	Closed to Recruitment of Participants	Date Missing	14/02/2017	50	50
CTRI/2016/11/007509	India	Not Applicable	Not Yet Recruiting	Date Missing	12/12/2016	9	9
CTRI/2016/11/007491	India	Not Applicable	Open to Recruitment	Date Missing	21/08/2017	242	242
CTRI/2016/11/007439	India	Not Applicable	Open to Recruitment	Date Missing	02/01/2017	300	300
CTRI/2016/09/007251	India	Not Applicable	Not Yet Recruiting	Date Missing	26/09/2016	45	45
CTRI/2016/09/007305	India	Not Applicable	Completed	Date Missing	01/10/2016	300	300
CTRI/2016/09/007309	India	Not Applicable	Closed to Recruitment of Participants	Date Missing	28/09/2016	153	153
CTRI/2016/10/007335	India	Not Applicable	Not Yet Recruiting	Date Missing	08/10/2016	113	113
CTRI/2016/10/007345	India	Not Applicable	Completed	Date Missing	18/10/2016	231	231
CTRI/2017/09/009635	India	Not Applicable	Closed to Recruitment of Participants	Date Missing	08/09/2016	90	90
CTRI/2017/01/007743	India	Not Applicable	Not Yet Recruiting	Date Missing	01/02/2017	164	164
CTRI/2016/10/007394	India	Not Applicable	Not Yet Recruiting	Date Missing	01/11/2016	100	100
CTRI/2017/10/010072	India	Not Applicable	Open to Recruitment	Date Missing	17/09/2016	80	80
CTRI/2017/10/010187	India	Not Applicable	Completed	Date Missing	30/10/2016	200	200
CTRI/2017/03/007997	India	Not Applicable	Not Yet Recruiting	Date Missing	10/03/2017	150	150
CTRI/2016/09/007315	India	Not Applicable	Not Yet Recruiting	Date Missing	01/11/2016	1038	1038
CTRI/2018/02/012197	India	Not Applicable	Completed	Date Missing	01/01/2015	100	100
CTRI/2017/02/007888	India	Not Applicable	Open to Recruitment	Date Missing	24/04/2016	50	50
CTRI/2016/10/007412	India	Not Applicable	Open to Recruitment	Date Missing	01/11/2016	60	60
CTRI/2017/02/007766	India	Not Applicable	Open to Recruitment	Date Missing	25/03/2016	160	160
CTRI/2016/11/007508	India	Not Applicable	Open to Recruitment	Date Missing	01/12/2016	140	140
CTRI/2017/02/007773	India	Not Applicable	Open to Recruitment	Date Missing	01/03/2017	564	564
CTRI/2016/12/007567	India	Not Applicable	Not Yet Recruiting	Date Missing	19/12/2016	150	150
CTRI/2017/08/009370	India	Not Applicable	Open to Recruitment	Date Missing	15/10/2016	56	56
CTRI/2017/03/008178	India	Not Applicable	Open to Recruitment	Date Missing	25/04/2017	48	48
CTRI/2017/10/010310	India	Not Applicable	Completed	Date Missing	01/08/2015	150	150
CTRI/2017/10/009969	India	Not Applicable	Open to Recruitment	Date Missing	03/05/2017	54	54
CTRI/2017/05/008684	India	Not Applicable	Open to Recruitment	Date Missing	13/02/2017	500	500
CTRI/2017/08/009297	India	Not Applicable	Open to Recruitment	Date Missing	01/12/2016	128	128
CTRI/2017/09/009954	India	Not Applicable	Open to Recruitment	Date Missing	14/07/2015	180	180
CTRI/2017/04/008359	India	Not Applicable	Not Yet Recruiting	Date Missing	01/07/2017	152	152
CTRI/2017/10/010271	India	Not Applicable	Open to Recruitment	Date Missing	01/11/2017	40	40
CTRI/2017/02/007880	India	Not Applicable	Completed	Date Missing	01/10/2015	44	44
CTRI/2017/03/008101	India	Not Applicable	Closed to Recruitment of Participants	Date Missing	31/03/2017	210	210
CTRI/2017/02/007865	India	Not Applicable	Completed	Date Missing	17/03/2014	50	50
CTRI/2017/09/009922	India	Not Applicable	Completed	Date Missing	01/11/2015	120	120
CTRI/2017/04/008396	India	Not Applicable	Closed to Recruitment of Participants	Date Missing	05/12/2016	250	250
CTRI/2017/09/009935	India	Not Applicable	Not Yet Recruiting	Date Missing	03/10/2017	64	64
CTRI/2017/01/007633	India	Not Applicable	Completed	Date Missing	01/02/2016	164	164
CTRI/2017/08/009435	India	Not Applicable	Open to Recruitment	Date Missing	01/12/2016	150	150
CTRI/2017/08/009434	India	Not Applicable	Open to Recruitment	Date Missing	01/12/2016	50	50
CTRI/2018/01/011393	India	Not Applicable	Open to Recruitment	Date Missing	05/12/2016	60	60
CTRI/2017/07/008984	India	Not Applicable	Open to Recruitment	Date Missing	02/01/2017	50	50
CTRI/2017/02/007764	India	Not Applicable	Open to Recruitment	Date Missing	20/03/2017	150	150
CTRI/2017/02/007918	India	Not Applicable	Not Yet Recruiting	Date Missing	01/03/2017	192	192
CTRI/2017/05/008556	India	Not Applicable	Open to Recruitment	Date Missing	01/02/2016	60	60
CTRI/2017/06/008943	India	Not Applicable	Not Yet Recruiting	Date Missing	01/08/2017	113	113
CTRI/2017/03/008113	India	Not Applicable	Open to Recruitment	Date Missing	01/03/2017	46	46
CTRI/2017/10/010225	India	Not Applicable	Open to Recruitment	Date Missing	30/12/2016	90	90
CTRI/2017/07/009028	India	Not Applicable	Open to Recruitment	Date Missing	02/01/2017	50	50
CTRI/2017/04/008305	India	Not Applicable	Not Yet Recruiting	Date Missing	10/04/2017	80	80
CTRI/2017/02/007852	India	Not Applicable	Open to Recruitment	Date Missing	01/09/2017	60	60
CTRI/2017/02/007799	India	Not Applicable	Not Yet Recruiting	Date Missing	15/02/2017	68	68
CTRI/2017/02/007814	India	Not Applicable	Open to Recruitment	Date Missing	28/02/2017	332	332
CTRI/2017/03/008275	India	Not Applicable	Open to Recruitment	Date Missing	14/04/2017	500	500
CTRI/2017/03/008090	India	Not Applicable	Open to Recruitment	Date Missing	20/03/2017	100	100
CTRI/2018/02/012211	India	Not Applicable	Open to Recruitment	Date Missing	02/08/2017	100	100
CTRI/2017/02/007835	India	Not Applicable	Closed to Recruitment of Participants	Date Missing	14/02/2017	240	240
CTRI/2017/02/007857	India	Not Applicable	Not Yet Recruiting	Date Missing	14/02/2017	100	100
CTRI/2017/03/008250	India	Not Applicable	Not Yet Recruiting	Date Missing	03/04/2017	72	72
CTRI/2017/03/008263	India	Not Applicable	Open to Recruitment	Date Missing	02/05/2017	374	374
CTRI/2017/03/008184	India	Not Applicable	Open to Recruitment	Date Missing	27/03/2017	50	50
CTRI/2017/03/008014	India	Not Applicable	Completed	Date Missing	10/03/2017	240	240
CTRI/2017/08/009329	India	Not Applicable	Open to Recruitment	Date Missing	01/04/2017	198	198
CTRI/2017/03/008077	India	Not Applicable	Not Yet Recruiting	Date Missing	01/04/2017	60	60
CTRI/2017/03/007999	India	Not Applicable	Completed	Date Missing	06/03/2017	50	50
CTRI/2018/01/011225	India	Not Applicable	Closed to Recruitment of Participants	Date Missing	03/02/2014	48	48
CTRI/2017/09/009593	India	Not Applicable	Completed	Date Missing	22/09/2016	200	200
CTRI/2017/07/009136	India	Not Applicable	Completed	Date Missing	30/12/2015	60	60
CTRI/2018/02/011764	India	Not Applicable	Open to Recruitment	Date Missing	01/03/2017	60	60
CTRI/2017/12/010764	India	Not Applicable	Not Yet Recruiting	Date Missing	01/01/2018	90	90
CTRI/2017/08/009506	India	Not Applicable	Completed	Date Missing	01/09/2017	120	120
CTRI/2018/01/011489	India	Not Applicable	Closed to Recruitment of Participants	Date Missing	08/02/2017	80	80
CTRI/2017/02/007958	India	Not Applicable	Not Yet Recruiting	Date Missing	15/03/2017	200	200
CTRI/2017/05/008562	India	Not Applicable	Not Yet Recruiting	01/05/2018	01/05/2018	2200	2200
CTRI/2017/07/008995	India	Not Applicable	Open to Recruitment	Date Missing	15/03/2017	100	100
CTRI/2017/03/008267	India	Not Applicable	Open to Recruitment	Date Missing	01/04/2017	88	88
CTRI/2017/03/008270	India	Not Applicable	Not Yet Recruiting	Date Missing	14/04/2017	50	50
CTRI/2017/05/008492	India	Not Applicable	Not Yet Recruiting	Date Missing	15/05/2017	45	45
CTRI/2017/05/008700	India	Not Applicable	Not Yet Recruiting	Date Missing	14/06/2017	600	600
CTRI/2017/05/008646	India	Not Applicable	Completed	Date Missing	05/01/2016	60	60
CTRI/2017/04/008299	India	Not Applicable	Closed to Recruitment of Participants	Date Missing	14/04/2017	278	278
CTRI/2017/05/008459	India	Not Applicable	Not Yet Recruiting	Date Missing	01/06/2017	56	56
CTRI/2017/05/008530	India	Not Applicable	Not Yet Recruiting	Date Missing	15/05/2017	60	60
CTRI/2017/05/008521	India	Not Applicable	Not Yet Recruiting	Date Missing	20/06/2017	262	262
CTRI/2017/06/008817	India	Not Applicable	Not Yet Recruiting	Date Missing	01/07/2017	12	12
CTRI/2017/07/008980	India	Not Applicable	Open to Recruitment	Date Missing	13/05/2017	170	170
CTRI/2018/02/011722	India	Not Applicable	Not Yet Recruiting	Date Missing	01/03/2018	300	300
CTRI/2017/04/008393	India	Not Applicable	Open to Recruitment	Date Missing	01/05/2017	35	35
CTRI/2017/07/009025	India	Not Applicable	Open to Recruitment	Date Missing	08/04/2017	130	130
CTRI/2017/07/008996	India	Not Applicable	Open to Recruitment	Date Missing	15/03/2017	330	330
CTRI/2017/11/010635	India	Not Applicable	Not Yet Recruiting	Date Missing	01/01/2018	30	30
CTRI/2017/11/010347	India	Not Applicable	Completed	Date Missing	29/12/2015	60	60
CTRI/2017/07/009092	India	Not Applicable	Not Yet Recruiting	Date Missing	01/08/2017	240	240
CTRI/2017/07/008991	India	Not Applicable	Open to Recruitment	Date Missing	25/04/2017	120	120
CTRI/2017/04/008428	India	Not Applicable	Not Yet Recruiting	Date Missing	01/05/2017	200	200
CTRI/2017/06/008884	India	Not Applicable	Open to Recruitment	Date Missing	10/01/2017	173	173
CTRI/2017/08/009533	India	Not Applicable	Open to Recruitment	Date Missing	01/03/2017	30	30
CTRI/2017/09/009859	India	Not Applicable	Open to Recruitment	Date Missing	26/05/2017	120	120
CTRI/2017/05/008586	India	Not Applicable	Not Yet Recruiting	Date Missing	01/06/2017	40	40
CTRI/2017/08/009508	India	Not Applicable	Open to Recruitment	Date Missing	14/07/2016	40	40
CTRI/2017/04/008425	India	Not Applicable	Not Yet Recruiting	Date Missing	08/05/2017	1068	1068
CTRI/2017/12/010742	India	Not Applicable	Open to Recruitment	Date Missing	01/05/2017	80	80
CTRI/2017/05/008596	India	Not Applicable	Not Yet Recruiting	Date Missing	01/06/2017	140	140
CTRI/2017/11/010391	India	Not Applicable	Completed	Date Missing	20/12/2015	60	60
CTRI/2017/06/008741	India	Not Applicable	Open to Recruitment	Date Missing	12/08/2016	93	93
CTRI/2018/01/011063	India	Not Applicable	Open to Recruitment	Date Missing	17/04/2017	68	68
CTRI/2017/06/008819	India	Not Applicable	Not Yet Recruiting	Date Missing	01/07/2017	80	80
CTRI/2017/05/008598	India	Not Applicable	Completed	Date Missing	30/11/2012	110	110
CTRI/2017/09/009849	India	Not Applicable	Not Yet Recruiting	Date Missing	01/01/2018	60	60
CTRI/2017/08/009487	India	Not Applicable	Open to Recruitment	Date Missing	20/11/2017	420	420
CTRI/2017/11/010518	India	Not Applicable	Not Yet Recruiting	Date Missing	20/11/2017	75	75
CTRI/2017/05/008655	India	Not Applicable	Not Yet Recruiting	Date Missing	08/06/2017	300	300
CTRI/2017/05/008696	India	Not Applicable	Not Yet Recruiting	Date Missing	01/06/2017	70	70
CTRI/2017/06/008871	India	Not Applicable	Closed to Recruitment of Participants	Date Missing	01/12/2015	75	75
CTRI/2017/07/008997	India	Not Applicable	Open to Recruitment	Date Missing	01/01/2017	25	25
CTRI/2018/02/012218	India	Not Applicable	Not Yet Recruiting	Date Missing	02/04/2018	114	114
CTRI/2017/05/008624	India	Not Applicable	Open to Recruitment	Date Missing	15/06/2017	60	60
CTRI/2017/05/008648	India	Not Applicable	Open to Recruitment	Date Missing	01/06/2017	60	60
CTRI/2018/01/011217	India	Not Applicable	Open to Recruitment	Date Missing	08/11/2017	244	244
CTRI/2017/09/009896	India	Not Applicable	Completed	Date Missing	14/05/2016	70	70
CTRI/2017/05/008608	India	Not Applicable	Not Yet Recruiting	Date Missing	03/07/2017	200	200
CTRI/2017/09/009658	India	Not Applicable	Not Yet Recruiting	Date Missing	15/09/2017	30	30
CTRI/2017/06/008734	India	Not Applicable	Open to Recruitment	Date Missing	01/03/2017	60	60
CTRI/2017/05/008667	India	Not Applicable	Not Yet Recruiting	Date Missing	15/06/2017	122	122
CTRI/2017/10/009964	India	Not Applicable	Completed	Date Missing	31/01/2016	90	90
CTRI/2017/09/009735	India	Not Applicable	Not Yet Recruiting	Date Missing	02/10/2017	100	100
CTRI/2017/08/009303	India	Not Applicable	Not Yet Recruiting	Date Missing	22/08/2017	176	176
CTRI/2017/05/008691	India	Not Applicable	Open to Recruitment	Date Missing	01/06/2017	128	128
CTRI/2017/05/008697	India	Not Applicable	Not Yet Recruiting	Date Missing	01/06/2017	88	88
CTRI/2017/11/010420	India	Not Applicable	Open to Recruitment	Date Missing	28/04/2017	40	40
CTRI/2017/06/008760	India	Not Applicable	Not Yet Recruiting	Date Missing	15/06/2017	30	30
CTRI/2017/10/010144	India	Not Applicable	Not Yet Recruiting	Date Missing	25/10/2017	100	100
CTRI/2017/10/010089	India	Not Applicable	Not Yet Recruiting	Date Missing	30/10/2017	100	100
CTRI/2017/06/008751	India	Not Applicable	Not Yet Recruiting	Date Missing	07/06/2017	154	154
CTRI/2017/07/009158	India	Not Applicable	Open to Recruitment	Date Missing	26/12/2016	180	180
CTRI/2017/06/008872	India	Not Applicable	Not Yet Recruiting	Date Missing	03/07/2017	50	50
CTRI/2017/08/009565	India	Not Applicable	Not Yet Recruiting	Date Missing	04/10/2017	20	20
CTRI/2017/06/008888	India	Not Applicable	Open to Recruitment	Date Missing	27/06/2017	242	242
CTRI/2018/01/011551	India	Not Applicable	Completed	Date Missing	16/09/2015	66	66
CTRI/2017/06/008942	India	Not Applicable	Not Yet Recruiting	Date Missing	01/08/2017	50	50
CTRI/2017/06/008887	India	Not Applicable	Completed	Date Missing	23/06/2017	30	30
CTRI/2017/12/010738	India	Not Applicable	Open to Recruitment	Date Missing	01/01/2017	150	150
CTRI/2017/10/010091	India	Not Applicable	Not Yet Recruiting	Date Missing	01/11/2017	106	106
CTRI/2017/10/010223	India	Not Applicable	Not Yet Recruiting	Date Missing	15/11/2017	268	268
CTRI/2017/06/008889	India	Not Applicable	Open to Recruitment	Date Missing	26/06/2017	220	220
CTRI/2018/02/011942	India	Not Applicable	Not Yet Recruiting	Date Missing	15/03/2018	60	60
CTRI/2017/07/009076	India	Not Applicable	Completed	Date Missing	09/01/2017	113	113
CTRI/2017/10/010069	India	Not Applicable	Open to Recruitment	Date Missing	17/06/2017	50	50
CTRI/2017/07/009079	India	Not Applicable	Open to Recruitment	Date Missing	25/07/2017	260	260
CTRI/2017/07/009042	India	Not Applicable	Open to Recruitment	Date Missing	15/03/2017	60	60
CTRI/2017/07/009160	India	Not Applicable	Open to Recruitment	Date Missing	31/07/2017	150	150
CTRI/2017/10/010297	India	Not Applicable	Not Yet Recruiting	Date Missing	13/11/2017	1500	1500
CTRI/2017/08/009232	India	Not Applicable	Completed	Date Missing	04/01/2017	60	60
CTRI/2017/08/009547	India	Not Applicable	Open to Recruitment	Date Missing	18/09/2017	500	500
CTRI/2017/09/009671	India	Not Applicable	Completed	Date Missing	28/12/2015	45	45
CTRI/2017/08/009452	India	Not Applicable	Not Yet Recruiting	Date Missing	28/08/2017	52	52
CTRI/2017/09/009674	India	Not Applicable	Completed	Date Missing	01/10/2015	45	45
CTRI/2017/08/009577	India	Not Applicable	Not Yet Recruiting	Date Missing	22/09/2017	84	84
CTRI/2017/11/010317	India	Not Applicable	Open to Recruitment	Date Missing	15/12/2017	171	171
CTRI/2017/08/009582	India	Not Applicable	Completed	Date Missing	08/10/2015	56	56
CTRI/2017/09/009728	India	Not Applicable	Completed	Date Missing	25/01/2016	68	68
CTRI/2017/10/010306	India	Not Applicable	Open to Recruitment	Date Missing	25/04/2017	30	30
CTRI/2017/08/009548	India	Not Applicable	Not Yet Recruiting	Date Missing	01/12/2017	100	100
CTRI/2017/09/009946	India	Not Applicable	Not Yet Recruiting	Date Missing	29/09/2017	500	500
CTRI/2018/01/011248	India	Not Applicable	Not Yet Recruiting	Date Missing	25/01/2018	120	120
CTRI/2017/09/009630	India	Not Applicable	Open to Recruitment	Date Missing	25/04/2016	60	60
CTRI/2017/09/009851	India	Not Applicable	Not Yet Recruiting	Date Missing	20/09/2017	123	123
CTRI/2017/10/010038	India	Not Applicable	Open to Recruitment	Date Missing	18/05/2017	120	120
CTRI/2017/09/009695	India	Not Applicable	Not Yet Recruiting	Date Missing	02/10/2017	40	40
CTRI/2017/11/010654	India	Not Applicable	Open to Recruitment	Date Missing	27/11/2017	40	40
CTRI/2018/01/011277	India	Not Applicable	Not Yet Recruiting	Date Missing	12/01/2018	160	160
CTRI/2017/10/010219	India	Not Applicable	Not Yet Recruiting	Date Missing	01/11/2017	75	75
CTRI/2017/12/011003	India	Not Applicable	Not Yet Recruiting	Date Missing	28/12/2017	80	80
CTRI/2017/09/009743	India	Not Applicable	Not Yet Recruiting	Date Missing	01/11/2017	700	700
CTRI/2017/10/010268	India	Not Applicable	Open to Recruitment	Date Missing	05/01/2017	60	60
CTRI/2017/09/009855	India	Not Applicable	Completed	Date Missing	05/10/2017	200	200
CTRI/2017/09/009804	India	Not Applicable	Open to Recruitment	Date Missing	04/10/2017	330	330
CTRI/2017/09/009857	India	Not Applicable	Not Yet Recruiting	Date Missing	01/12/2017	100	100
CTRI/2017/09/009782	India	Not Applicable	Completed	Date Missing	27/09/2017	100	100
CTRI/2017/11/010445	India	Not Applicable	Open to Recruitment	Date Missing	26/10/2016	20	20
CTRI/2017/10/010060	India	Not Applicable	Open to Recruitment	Date Missing	02/11/2017	240	240
CTRI/2017/09/009902	India	Not Applicable	Not Yet Recruiting	Date Missing	01/12/2017	90	90
CTRI/2018/01/011057	India	Not Applicable	Open to Recruitment	Date Missing	15/03/2017	20	20
CTRI/2017/12/010757	India	Not Applicable	Not Yet Recruiting	Date Missing	11/12/2017	20	20
CTRI/2017/10/010004	India	Not Applicable	Open to Recruitment	Date Missing	16/10/2017	383	383
CTRI/2017/10/009989	India	Not Applicable	Not Yet Recruiting	Date Missing	10/10/2017	120	120
CTRI/2017/12/010938	India	Not Applicable	Not Yet Recruiting	Date Missing	28/12/2017	50	50
CTRI/2017/10/010081	India	Not Applicable	Not Yet Recruiting	Date Missing	16/10/2017	93	93
CTRI/2017/10/010012	India	Not Applicable	Not Yet Recruiting	Date Missing	01/12/2017	100	100
CTRI/2017/12/010763	India	Not Applicable	Not Yet Recruiting	Date Missing	01/01/2018	992	992
CTRI/2017/10/009998	India	Not Applicable	Not Yet Recruiting	Date Missing	01/12/2017	138	138
CTRI/2017/12/010961	India	Not Applicable	Open to Recruitment	Date Missing	26/12/2017	306	306
CTRI/2017/12/010804	India	Not Applicable	Open to Recruitment	Date Missing	01/01/2018	303	303
CTRI/2018/02/011719	India	Not Applicable	Open to Recruitment	Date Missing	28/02/2018	60	60
CTRI/2017/11/010318	India	Not Applicable	Not Yet Recruiting	Date Missing	01/11/2017	50	50
CTRI/2017/09/009944	India	Not Applicable	Not Yet Recruiting	Date Missing	16/10/2017	84	84
CTRI/2017/10/010006	India	Not Applicable	Open to Recruitment	Date Missing	23/10/2017	52	52
CTRI/2017/10/010083	India	Not Applicable	Completed	Date Missing	10/10/2011	150	150
CTRI/2017/10/010035	India	Not Applicable	Open to Recruitment	Date Missing	16/10/2017	64	64
CTRI/2017/10/010105	India	Not Applicable	Not Yet Recruiting	Date Missing	25/10/2017	60	60
CTRI/2018/02/011669	India	Not Applicable	Completed	Date Missing	01/01/2015	60	60
CTRI/2017/10/010054	India	Not Applicable	Open to Recruitment	Date Missing	08/09/2017	160	160
CTRI/2017/10/010043	India	Not Applicable	Completed	Date Missing	10/10/2017	65	65
CTRI/2017/10/010113	India	Not Applicable	Open to Recruitment	Date Missing	14/08/2017	70	70
CTRI/2017/10/010139	India	Not Applicable	Completed	Date Missing	02/08/2017	20	20
CTRI/2017/10/010153	India	Not Yet Recruiting	Not Yet Recruiting	Date Missing	30/11/2017	100	100
CTRI/2017/12/010729	India	Not Applicable	Not Yet Recruiting	Date Missing	04/12/2017	200	200
CTRI/2018/01/011262	India	Not Applicable	Not Yet Recruiting	Date Missing	01/04/2018	94	94
CTRI/2017/12/010951	India	Not Applicable	Not Yet Recruiting	Date Missing	22/01/2018	327	327
CTRI/2017/10/010274	India	Not Applicable	Not Yet Recruiting	Date Missing	12/01/2018	170	170
CTRI/2017/12/010834	India	Open to Recruitment	Open to Recruitment	09/11/2018	10/11/2017	350	300
CTRI/2017/10/010112	India	Not Applicable	Not Yet Recruiting	Date Missing	10/01/2018	200	200
CTRI/2017/10/010215	India	Not Applicable	Completed	Date Missing	01/03/2016	100	100
CTRI/2017/11/010384	India	Not Applicable	Open to Recruitment	Date Missing	07/11/2017	383	383
CTRI/2017/11/010376	India	Not Applicable	Not Yet Recruiting	Date Missing	02/04/2018	40	40
CTRI/2017/10/010272	India	Not Applicable	Not Yet Recruiting	Date Missing	01/11/2017	268	268
CTRI/2018/01/011345	India	Not Applicable	Completed	Date Missing	04/01/2016	130	130
CTRI/2017/12/010748	India	Not Applicable	Open to Recruitment	Date Missing	08/03/2017	50	50
CTRI/2017/12/010736	India	Not Applicable	Open to Recruitment	Date Missing	14/08/2017	20	20
CTRI/2017/11/010324	India	Not Applicable	Not Yet Recruiting	Date Missing	06/11/2017	200	200
CTRI/2017/11/010511	India	Not Applicable	Open to Recruitment	Date Missing	15/11/2017	58	58
CTRI/2018/01/011176	India	Not Applicable	Not Yet Recruiting	Date Missing	11/01/2018	316	316
CTRI/2018/01/011284	India	Not Applicable	Completed	Date Missing	09/04/2013	300	300
CTRI/2017/11/010651	India	Not Applicable	Open to Recruitment	Date Missing	01/03/2017	110	110
CTRI/2017/12/011031	India	Not Applicable	Not Yet Recruiting	Date Missing	30/12/2017	385	385
CTRI/2018/01/011421	India	Not Applicable	Not Yet Recruiting	Date Missing	22/01/2018	30	30
CTRI/2017/11/010418	India	Not Applicable	Open to Recruitment	Date Missing	05/05/2017	64	64
CTRI/2018/03/012577	India	Not Yet Recruiting	Not Yet Recruiting	Date Missing	19/03/2018	240	240
CTRI/2018/02/011814	India	Not Applicable	Open to Recruitment	Date Missing	05/02/2018	120	120
CTRI/2018/01/011524	India	Not Applicable	Not Yet Recruiting	Date Missing	15/02/2018	60	60
CTRI/2017/12/010965	India	Not Applicable	Completed	Date Missing	01/04/2014	48	48
CTRI/2018/03/012643	India	Not Applicable	Not Yet Recruiting	Date Missing	23/03/2018	70	70
CTRI/2018/02/011976	India	Not Applicable	Not Yet Recruiting	Date Missing	21/02/2018	332	332
CTRI/2017/11/010653	India	Not Applicable	Completed	Date Missing	03/09/2015	30	30
CTRI/2017/12/010897	India	Not Applicable	Not Yet Recruiting	Date Missing	15/03/2018	20	20
CTRI/2018/01/011093	India	Not Applicable	Not Yet Recruiting	Date Missing	08/01/2018	60	60
CTRI/2017/11/010502	India	Not Applicable	Completed	Date Missing	14/07/2012	502	502
CTRI/2017/12/010745	India	Not Applicable	Open to Recruitment	Date Missing	01/08/2016	10	10
CTRI/2017/11/010564	India	Not Applicable	Completed	Date Missing	29/05/2017	50	50
CTRI/2018/01/011450	India	Not Applicable	Not Yet Recruiting	Date Missing	23/01/2018	52	52
CTRI/2017/12/010868	India	Not Applicable	Not Yet Recruiting	Date Missing	01/01/2018	60	60
CTRI/2017/12/010825	India	Not Applicable	Not Yet Recruiting	Date Missing	25/12/2017	300	300
CTRI/2017/12/010986	India	Not Applicable	Not Yet Recruiting	Date Missing	01/01/2018	60	60
CTRI/2018/02/011720	India	Not Applicable	Not Yet Recruiting	Date Missing	28/02/2018	60	60
CTRI/2018/02/011662	India	Not Applicable	Completed	Date Missing	14/12/2015	50	50
CTRI/2017/12/010818	India	Not Applicable	Not Yet Recruiting	Date Missing	15/12/2017	80	80
CTRI/2018/01/011532	India	Not Applicable	Not Yet Recruiting	Date Missing	01/02/2018	150	150
CTRI/2018/02/011721	India	Not Applicable	Not Yet Recruiting	Date Missing	01/03/2018	30	30
CTRI/2017/11/010679	India	Not Applicable	Not Yet Recruiting	Date Missing	18/12/2017	250	250
CTRI/2018/01/011431	India	Not Applicable	Completed	Date Missing	29/12/2015	30	30
CTRI/2017/12/010848	India	Not Applicable	Not Yet Recruiting	Date Missing	25/12/2017	278	278
CTRI/2018/01/011342	India	Not Applicable	Not Yet Recruiting	Date Missing	01/02/2018	100	100
CTRI/2018/02/012146	India	Not Applicable	Open to Recruitment	Date Missing	20/10/2016	80	80
CTRI/2018/01/011319	India	Not Applicable	Not Yet Recruiting	Date Missing	15/01/2018	60	60
CTRI/2018/01/011152	India	Not Applicable	Not Yet Recruiting	Date Missing	12/01/2018	60	60
CTRI/2018/01/011234	India	Not Yet Recruiting	Not Yet Recruiting	25/01/2018	25/01/2018	100	100
CTRI/2018/01/011354	India	Not Applicable	Completed	Date Missing	01/01/2016	60	60
CTRI/2018/01/011335	India	Not Applicable	Completed	Date Missing	02/01/2016	50	50
CTRI/2018/03/012650	India	Not Applicable	Not Yet Recruiting	Date Missing	03/04/2018	52	52
CTRI/2018/01/011581	India	Not Applicable	Completed	Date Missing	26/06/2017	50	50
CTRI/2018/02/011929	India	Not Applicable	Open to Recruitment	Date Missing	19/02/2018	105	105
CTRI/2018/02/012212	India	Not Applicable	Not Yet Recruiting	Date Missing	01/03/2018	86	86
CTRI/2018/01/011548	India	Not Applicable	Not Yet Recruiting	Date Missing	01/02/2018	202	202
CTRI/2018/02/011914	India	Not Applicable	Not Yet Recruiting	Date Missing	01/03/2018	150	150
CTRI/2018/01/011266	India	Not Applicable	Not Yet Recruiting	Date Missing	18/01/2018	18	18
CTRI/2018/01/011463	India	Not Applicable	Open to Recruitment	Date Missing	13/01/2018	50	50
CTRI/2018/02/012125	India	Not Applicable	Not Yet Recruiting	Date Missing	27/02/2018	80	80
CTRI/2018/01/011505	India	Not Applicable	Not Yet Recruiting	Date Missing	01/03/2018	200	200
CTRI/2018/01/011373	India	Not Applicable	Not Yet Recruiting	Date Missing	01/02/2018	100	100
CTRI/2018/02/011953	India	Not Applicable	Open to Recruitment	Date Missing	09/05/2017	30	30
CTRI/2018/02/012149	India	Not Applicable	Not Yet Recruiting	Date Missing	06/03/2018	100	100
CTRI/2018/02/012003	India	Not Applicable	Not Yet Recruiting	Date Missing	22/02/2018	120	120
CTRI/2018/02/012043	India	Not Applicable	Not Yet Recruiting	Date Missing	01/03/2018	295	295
CTRI/2018/03/012428	India	Not Applicable	Completed	Date Missing	23/01/2017	90	90
CTRI/2018/02/011664	India	Not Applicable	Open to Recruitment	Date Missing	06/05/2016	50	50
CTRI/2018/03/012348	India	Not Applicable	Not Yet Recruiting	Date Missing	15/03/2018	60	60
CTRI/2018/02/011761	India	Not Applicable	Not Yet Recruiting	Date Missing	10/02/2018	44	44
CTRI/2018/02/011935	India	Not Applicable	Not Yet Recruiting	Date Missing	19/02/2018	50	50
CTRI/2018/02/012109	India	Not Applicable	Not Yet Recruiting	Date Missing	02/04/2018	30	30
CTRI/2018/02/011813	India	Not Applicable	Completed	Date Missing	29/11/2016	54	54
CTRI/2018/02/012260	India	Not Applicable	Completed	Date Missing	01/11/2015	100	100
CTRI/2018/03/012481	India	Not Applicable	Not Yet Recruiting	Date Missing	15/03/2018	30	30
CTRI/2018/03/012372	India	Not Applicable	Open to Recruitment	Date Missing	04/12/2017	158	158
CTRI/2018/02/011900	India	Not Applicable	Open to Recruitment	Date Missing	05/04/2017	116	116
CTRI/2018/02/011824	India	Not Applicable	Not Yet Recruiting	Date Missing	01/03/2018	140	140
CTRI/2018/02/012176	India	Not Applicable	Not Yet Recruiting	Date Missing	12/03/2018	42	42
CTRI/2018/02/012229	India	Not Applicable	Completed	Date Missing	01/02/2017	90	90
CTRI/2018/02/012190	India	Not Applicable	Not Yet Recruiting	Date Missing	02/04/2018	40	40
CTRI/2018/02/011920	India	Not Applicable	Not Yet Recruiting	Date Missing	15/03/2018	88	88
CTRI/2018/03/012297	India	Not Applicable	Not Yet Recruiting	Date Missing	08/03/2018	400	400
CTRI/2018/02/012173	India	Not Applicable	Not Yet Recruiting	Date Missing	01/04/2018	110	110
CTRI/2018/02/012030	India	Not Applicable	Not Yet Recruiting	Date Missing	01/03/2018	75	75
CTRI/2018/03/012545	India	Not Applicable	Open to Recruitment	Date Missing	01/01/2018	100	100
CTRI/2018/02/012147	India	Not Yet Recruiting	Not Yet Recruiting	01/03/2018	01/03/2018	40	40
CTRI/2018/03/012517	India	Not Applicable	Open to Recruitment	Date Missing	14/12/2016	100	100
CTRI/2018/03/012536	India	Not Applicable	Completed	Date Missing	01/11/2012	100	100
CTRI/2018/03/012286	India	Not Applicable	Completed	Date Missing	30/10/2015	100	100
CTRI/2018/03/012430	India	Not Applicable	Not Yet Recruiting	Date Missing	21/05/2018	225	225
CTRI/2018/02/012114	India	Not Applicable	Not Yet Recruiting	Date Missing	22/03/2018	100	100
CTRI/2018/03/012413	India	Not Applicable	Open to Recruitment	Date Missing	23/01/2018	90	90
CTRI/2018/03/012417	India	Not Applicable	Completed	Date Missing	27/06/2016	119	119
CTRI/2018/03/012411	India	Not Applicable	Completed	Date Missing	19/07/2017	60	60
CTRI/2018/03/012556	India	Not Applicable	Open to Recruitment	Date Missing	01/07/2017	70	70
CTRI/2018/03/012576	India	Not Applicable	Not Yet Recruiting	Date Missing	18/03/2018	275	275
CTRI/2018/03/012449	India	Not Applicable	Completed	Date Missing	06/07/2015	114	114
CTRI/2018/03/012475	India	Not Applicable	Not Yet Recruiting	Date Missing	19/03/2018	30	30
CTRI/2018/03/012603	India	Not Applicable	Not Yet Recruiting	Date Missing	20/03/2018	40	40
CTRI/2018/03/012587	India	Not Applicable	Closed to Recruitment of Participants	Date Missing	07/03/2018	35	35
CTRI/2018/03/012666	India	Not Applicable	Open to Recruitment	Date Missing	02/01/2017	50	50
CTRI/2009/091/000165	India	Completed	Completed	19/11/2008	30/04/2009	0
CTRI/2010/091/001123	India	Completed	Completed	30/08/2010	30/08/2010	48	48
CTRI/2010/091/001160	India	Not Applicable	Completed	Date Missing	18/08/2010	24	24
CTRI/2010/091/001196	India	Not Applicable	Completed	Date Missing	27/01/2011	100	100
CTRI/2010/091/001217	India	Not Applicable	Completed	Date Missing	20/08/2011	250	250
CTRI/2017/08/009517	India	Not Applicable	Completed	Date Missing	15/03/2010	40	40
CTRI/2010/091/001229	India	Not Applicable	Completed	17/06/2010	17/06/2010	500	500
CTRI/2010/091/001249	India	Not Applicable	Completed	01/05/2006	01/05/2006	42	42
CTRI/2010/091/001258	India	Completed	Completed	Date Missing	19/08/2010	20000	11010
CTRI/2010/091/001268	India	Not Applicable	Completed	Date Missing	27/09/2010	200	200
CTRI/2010/091/001273	India	Not Applicable	Completed	Date Missing	22/10/2010	120	120
CTRI/2010/091/001280	India	Not Applicable	Completed	Date Missing	29/11/2010	1800	1800
CTRI/2010/091/001281	India	Not Applicable	Completed	Date Missing	27/09/2010	37	37
CTRI/2010/091/001285	India	Suspended	Completed	14/01/2009	14/01/2009	120	120
CTRI/2010/091/001290	India	Completed	Completed	27/02/2008	27/02/2008	200	200
CTRI/2012/02/002415	India	Not Applicable	Open to Recruitment	Date Missing	22/06/2011	280	280
CTRI/2010/091/001294	India	Not Applicable	Other (Terminated)	Date Missing	Date Missing	200	200
CTRI/2010/091/001300	India	Completed	Completed	01/01/2000	01/01/2010	220	220
CTRI/2010/091/001325	India	Not Applicable	Other (Terminated)	Date Missing	Date Missing	60	60
CTRI/2010/091/001328	India	Completed	Completed	20/09/2010	Date Missing	110	110
CTRI/2011/12/002197	India	Not Applicable	Completed	Date Missing	11/05/2010	92	92
CTRI/2010/091/001346	India	Not Applicable	Completed	15/07/2010	15/07/2010	500	500
CTRI/2010/091/001362	India	Not Applicable	Completed	16/02/2011	16/02/2011	49	49
CTRI/2012/03/002520	India	Not Applicable	Open to Recruitment	Date Missing	25/04/2011	90	90
CTRI/2010/091/001368	India	Not Applicable	Completed	Date Missing	15/09/2010	200	200
CTRI/2013/05/003616	India	Not Applicable	Completed	Date Missing	23/09/2010	100	100
CTRI/2012/02/002467	India	Not Applicable	Completed	Date Missing	09/02/2009	160	160
CTRI/2010/091/001406	India	Completed	Completed	01/01/2011	01/01/2011	260	260
CTRI/2010/091/001409	India	Open to Recruitment	Open to Recruitment	01/11/2010	30/06/2011	710	225
CTRI/2010/091/001410	India	Completed	Completed	Date Missing	15/06/2010	2236	530
CTRI/2010/091/001413	India	Not Applicable	Completed	12/10/2010	12/10/2011	40	40
CTRI/2010/091/001417	India	Not Applicable	Completed	Date Missing	15/01/2011	220	220
CTRI/2010/091/001438	India	Not Applicable	Completed	27/09/2010	29/09/2010	1000	1000
CTRI/2010/091/001439	India	Not Applicable	Completed	03/09/2010	03/09/2010	120	120
CTRI/2011/07/001856	India	Not Applicable	Other (Terminated)	Date Missing	01/02/2010	40	40
CTRI/2010/091/001443	India	Not Applicable	Completed	16/10/2010	16/10/2010	280	280
CTRI/2010/091/001449	India	Not Applicable	Other (Terminated)	Date Missing	24/01/2011	200	200
CTRI/2010/091/001451	India	Completed	Other (Terminated)	05/06/2010	21/12/2010	800	112
CTRI/2010/091/001454	India	Not Applicable	Completed	Date Missing	21/10/2010	100	100
CTRI/2010/091/001456	India	Not Applicable	Completed	Date Missing	22/10/2010	200	200
CTRI/2010/091/001458	India	Completed	Completed	15/10/2010	15/10/2010	220	220
CTRI/2010/091/001459	India	Not Applicable	Completed	Date Missing	22/10/2010	200	200
CTRI/2011/04/001684	India	Not Applicable	Completed	Date Missing	28/02/2011	112	112
CTRI/2010/091/001480	India	Not Applicable	Open to Recruitment	Date Missing	01/10/2010	20	20
CTRI/2010/091/001501	India	Not Applicable	Completed	Date Missing	30/05/2011	300	300
CTRI/2010/091/001507	India	Completed	Completed	15/11/2010	15/11/2010	512	512
CTRI/2010/091/002909	India	Not Applicable	Completed	Date Missing	07/01/2011	300	300
CTRI/2010/091/002822	India	Completed	Completed	28/09/2010	Date Missing	40	40
CTRI/2010/091/002824	India	Completed	Completed	02/08/2010	23/10/2010	450	34
CTRI/2010/091/002830	India	Not Applicable	Completed	01/10/2010	01/01/2010	66	66
CTRI/2010/091/002911	India	Completed	Completed	22/11/2010	Date Missing	10000	9400
CTRI/2010/091/002913	India	Completed	Completed	15/11/2010	Date Missing	9604	8550
CTRI/2010/091/002918	India	Not Applicable	Completed	Date Missing	08/02/2011	18	18
CTRI/2011/12/002263	India	Not Applicable	Open to Recruitment	Date Missing	15/03/2011	50	50
CTRI/2010/091/002933	India	Not Applicable	Completed	Date Missing	15/03/2011	51	51
CTRI/2010/091/002947	India	Not Applicable	Completed	Date Missing	18/01/2011	200	200
CTRI/2010/091/002949	India	Completed	Completed	26/10/2010	28/06/2011	75	6
CTRI/2010/091/002953	India	Not Applicable	Completed	15/11/2010	Date Missing	56	56
CTRI/2010/091/002958	India	Not Applicable	Completed	Date Missing	28/10/2010	40	40
CTRI/2011/05/001765	India	Completed	Completed	Date Missing	01/09/2008	150	150
CTRI/2010/091/002969	India	Completed	Completed	16/01/2011	16/01/2011	100	100
CTRI/2010/091/002972	India	Not Applicable	Completed	Date Missing	20/12/2010	200	200
CTRI/2010/091/002974	India	Not Applicable	Completed	Date Missing	06/12/2010	200	200
CTRI/2011/06/001849	India	Not Applicable	Open to Recruitment	Date Missing	18/12/2010	200	200
CTRI/2010/091/002976	India	Not Applicable	Completed	Date Missing	08/12/2010	200	200
CTRI/2011/11/002160	India	Not Applicable	Completed	Date Missing	07/12/2011	248	248
CTRI/2010/091/002992	India	Not Applicable	Completed	Date Missing	09/12/2010	32	32
CTRI/2010/091/003007	India	Not Applicable	Completed	01/02/2011	01/02/2011	300	300
CTRI/2010/091/003010	India	Not Applicable	Completed	Date Missing	06/02/2011	299	299
CTRI/2010/091/003011	India	Completed	Completed	20/11/2010	20/11/2010	60	60
CTRI/2010/091/003012	India	Not Applicable	Completed	Date Missing	28/02/2011	60	60
CTRI/2010/091/003016	India	Not Applicable	Other (Terminated)	Date Missing	25/11/2010	160	160
CTRI/2010/091/003026	India	Not Applicable	Completed	21/08/2010	21/08/2010	75	75
CTRI/2010/091/003041	India	Completed	Completed	10/11/2010	10/11/2010	120	120
CTRI/2010/091/003045	India	Completed	Completed	01/02/2011	01/02/2011	112	112
CTRI/2010/091/003050	India	Not Applicable	Completed	20/03/2011	20/03/2011	250	250
CTRI/2010/091/003065	India	Not Applicable	Completed	06/07/2009	06/07/2009	120	120
CTRI/2010/091/006069	India	Not Applicable	Completed	Date Missing	28/12/2010	200	200
CTRI/2012/09/003016	India	Not Applicable	Completed	Date Missing	08/02/2010	64	64
CTRI/2010/091/006081	India	Not Applicable	Completed	Date Missing	04/02/2011	200	200
CTRI/2010/091/006085	India	Not Applicable	Other (Terminated)	27/12/2010	27/12/2010	270	270
CTRI/2010/091/006086	India	Not Applicable	Completed	01/01/2011	24/01/2011	200	200
CTRI/2010/091/006110	India	Not Applicable	Completed	Date Missing	23/02/2011	130	130
CTRI/2010/091/006116	India	Not Applicable	Not Yet Recruiting	Date Missing	Date Missing	100	100
CTRI/2010/091/006139	India	Completed	Completed	15/11/2010	Date Missing	200	200
CTRI/2011/091/000001	India	Not Applicable	Completed	Date Missing	17/01/2011	140	140
CTRI/2011/05/001744	India	Not Applicable	Completed	Date Missing	28/04/2011	200	200
CTRI/2011/091/000009	India	Completed	Completed	16/12/2010	Date Missing	200	200
CTRI/2011/091/000010	India	Completed	Completed	01/11/2010	Date Missing	200	200
CTRI/2011/04/001672	India	Not Applicable	Completed	Date Missing	07/03/2011	20	20
CTRI/2011/05/001734	India	Not Applicable	Open to Recruitment	Date Missing	20/05/2011	154	154
CTRI/2011/091/000028	India	Not Applicable	Completed	Date Missing	16/11/2010	100	100
CTRI/2011/091/000030	India	Not Applicable	Other (Terminated)	Date Missing	17/01/2011	60	60
CTRI/2011/091/000034	India	Not Applicable	Completed	Date Missing	03/06/2011	60	60
CTRI/2011/091/000041	India	Not Applicable	Completed	17/12/2010	17/12/2010	125	125
CTRI/2011/091/000042	India	Completed	Completed	01/10/2009	Date Missing	72	72
CTRI/2011/091/000046	India	Completed	Completed	Date Missing	29/01/2011	3400	1700
CTRI/2011/091/000047	India	Completed	Completed	15/06/2010	Date Missing	60	60
CTRI/2011/08/001946	India	Not Applicable	Open to Recruitment	Date Missing	01/01/2011	200	200
CTRI/2013/11/004162	India	Not Applicable	Completed	Date Missing	09/10/2006	80	80
CTRI/2011/091/000054	India	Not Applicable	Completed	31/12/2010	30/12/2010	90	90
CTRI/2011/091/000062	India	Completed	Completed	21/01/2011	21/01/2011	192	192
CTRI/2012/03/002495	India	Not Applicable	Other (Terminated)	Date Missing	01/05/2012	48	48
CTRI/2013/02/003429	India	Not Applicable	Completed	Date Missing	20/08/2010	850	850
CTRI/2011/091/000077	India	Not Applicable	Completed	Date Missing	01/02/2011	200	200
CTRI/2011/091/000118	India	Not Applicable	Completed	Date Missing	05/07/2011	237	237
CTRI/2011/091/000140	India	Completed	Completed	Date Missing	27/01/2011	200	200
CTRI/2011/091/000141	India	Completed	Completed	29/01/2011	29/01/2011	200	200
CTRI/2011/091/000148	India	Not Applicable	Open to Recruitment	Date Missing	11/03/2011	120	120
CTRI/2011/091/000149	India	Not Applicable	Completed	Date Missing	21/02/2011	8	8
CTRI/2012/02/002441	India	Not Applicable	Closed to Recruitment of Participants	Date Missing	17/03/2011	200	200
CTRI/2011/091/000155	India	Not Applicable	Completed	Date Missing	20/03/2011	200	200
CTRI/2011/091/000182	India	Not Applicable	Completed	Date Missing	13/01/2011	60	60
CTRI/2011/091/000187	India	Not Applicable	Completed	Date Missing	05/08/2008	24	24
CTRI/2011/091/000189	India	Not Applicable	Completed	Date Missing	26/08/2008	60	60
CTRI/2011/091/000192	India	Not Applicable	Open to Recruitment	15/10/2010	04/08/2009	100	100
CTRI/2015/07/005987	India	Closed to Recruitment of Participants	Closed to Recruitment of Participants	Date Missing	15/01/2013	375	375
CTRI/2011/091/000202	India	Not Applicable	Completed	18/06/2010	18/06/2010	192	192
CTRI/2011/091/000204	India	Other (Terminated)	Other (Terminated)	Date Missing	28/04/2011	40	40
CTRI/2011/091/000207	India	Completed	Completed	05/03/2011	05/03/2011	192	192
CTRI/2011/091/000208	India	Not Applicable	Completed	Date Missing	09/03/2011	40	40
CTRI/2011/091/000216	India	Completed	Completed	01/02/2011	01/02/2011	50	50
CTRI/2011/10/002054	India	Not Applicable	Completed	Date Missing	20/02/2011	200	200
CTRI/2012/01/002334	India	Not Applicable	Completed	Date Missing	05/04/2011	200	200
CTRI/2011/06/001841	India	Not Applicable	Suspended	Date Missing	20/07/2011	70	70
CTRI/2011/091/000249	India	Not Applicable	Completed	Date Missing	23/03/2011	36	36
CTRI/2012/04/002552	India	Not Applicable	Open to Recruitment	Date Missing	25/03/2012	200	200
CTRI/2011/07/001879	India	Not Applicable	Open to Recruitment	Date Missing	01/08/2011	100	100
CTRI/2011/06/001788	India	Not Applicable	Not Yet Recruiting	Date Missing	28/07/2011	20	20
CTRI/2011/04/001698	India	Not Applicable	Completed	18/04/2011	Date Missing	60	60
CTRI/2011/04/001699	India	Not Applicable	Not Yet Recruiting	Date Missing	02/05/2011	320	320
CTRI/2011/05/001735	India	Not Applicable	Completed	Date Missing	01/06/2011	120	120
CTRI/2011/09/002032	India	Not Applicable	Completed	Date Missing	14/08/2010	60	60
CTRI/2011/12/002306	India	Not Applicable	Other (Terminated)	Date Missing	19/07/2011	60	60
CTRI/2011/05/001714	India	Not Applicable	Open to Recruitment	Date Missing	26/04/2011	40	40
CTRI/2011/07/001897	India	Not Applicable	Completed	Date Missing	29/01/2009	30	30
CTRI/2011/06/001834	India	Open to Recruitment	Open to Recruitment	13/10/2010	06/05/2011	270	61
CTRI/2011/08/001937	India	Not Applicable	Open to Recruitment	Date Missing	05/07/2011	252	252
CTRI/2012/02/002406	India	Not Applicable	Open to Recruitment	Date Missing	02/05/2012	200	200
CTRI/2013/08/003933	India	Completed	Completed	06/12/2010	02/03/2011	3000	600
CTRI/2011/12/002225	India	Not Applicable	Not Yet Recruiting	Date Missing	23/01/2012	36	36
CTRI/2011/05/001723	India	Not Applicable	Completed	Date Missing	16/05/2011	40	40
CTRI/2011/05/001722	India	Not Applicable	Completed	Date Missing	12/05/2011	40	40
CTRI/2011/06/001805	India	Not Applicable	Completed	Date Missing	20/06/2011	35	35
CTRI/2011/05/001728	India	Not Applicable	Open to Recruitment	Date Missing	01/06/2011	234	234
CTRI/2012/12/003263	India	Not Applicable	Completed	Date Missing	29/01/2009	36	36
CTRI/2012/12/003167	India	Not Applicable	Not Yet Recruiting	Date Missing	03/12/2012	70	70
CTRI/2011/05/001761	India	Not Applicable	Other (Terminated)	Date Missing	13/05/2011	56	56
CTRI/2011/07/001920	India	Not Applicable	Completed	Date Missing	03/02/2011	75	75
CTRI/2011/06/001775	India	Not Applicable	Completed	Date Missing	06/06/2011	40	40
CTRI/2012/01/002315	India	Not Applicable	Not Yet Recruiting	Date Missing	03/11/2014	232	232
CTRI/2012/01/002373	India	Not Applicable	Closed to Recruitment of Participants	Date Missing	02/04/2012	242	242
CTRI/2012/02/002444	India	Not Applicable	Not Yet Recruiting	Date Missing	15/03/2012	204	204
CTRI/2011/07/001873	India	Not Applicable	Not Yet Recruiting	Date Missing	16/08/2011	124	124
CTRI/2011/06/001846	India	Not Applicable	Completed	Date Missing	12/05/2011	110	110
CTRI/2011/06/001795	India	Not Applicable	Open to Recruitment	Date Missing	03/06/2011	100	100
CTRI/2011/05/001758	India	Not Applicable	Completed	Date Missing	13/04/2011	50	50
CTRI/2011/06/001807	India	Not Applicable	Completed	Date Missing	20/06/2011	134	134
CTRI/2011/05/001770	India	Not Applicable	Completed	Date Missing	20/04/2011	200	200
CTRI/2011/10/002061	India	Not Applicable	Completed	Date Missing	01/09/2010	90	90
CTRI/2011/09/002019	India	Not Applicable	Open to Recruitment	Date Missing	27/09/2011	40	40
CTRI/2011/08/001931	India	Not Applicable	Completed	Date Missing	01/03/2011	70	70
CTRI/2011/07/001866	India	Open to Recruitment	Open to Recruitment	28/02/2011	12/07/2011	210	50
CTRI/2011/06/001794	India	Not Applicable	Open to Recruitment	Date Missing	05/05/2010	24	24
CTRI/2011/06/001818	India	Not Applicable	Completed	Date Missing	27/06/2011	200	200
CTRI/2011/06/001819	India	Not Applicable	Completed	Date Missing	30/06/2011	200	200
CTRI/2011/06/001803	India	Not Applicable	Completed	Date Missing	04/02/2011	12	12
CTRI/2011/06/001820	India	Not Applicable	Completed	Date Missing	30/06/2011	200	200
CTRI/2011/10/002074	India	Not Applicable	Completed	Date Missing	20/10/2011	200	200
CTRI/2012/03/002503	India	Not Applicable	Completed	Date Missing	02/04/2012	120	120
CTRI/2016/10/007356	India	Not Applicable	Not Yet Recruiting	Date Missing	02/01/2017	60	60
CTRI/2011/07/001916	India	Not Applicable	Completed	Date Missing	01/07/2011	170	170
CTRI/2011/10/002043	India	Not Applicable	Completed	Date Missing	02/12/2010	90	90
CTRI/2012/02/002459	India	Completed	Completed	Date Missing	01/09/2011	88	88
CTRI/2011/08/001977	India	Not Applicable	Not Yet Recruiting	Date Missing	03/10/2011	50	50
CTRI/2011/10/002083	India	Not Applicable	Open to Recruitment	Date Missing	25/05/2011	32	32
CTRI/2011/12/002252	India	Not Applicable	Completed	Date Missing	03/06/2010	98	98
CTRI/2011/07/001924	India	Not Applicable	Completed	Date Missing	29/07/2011	100	100
CTRI/2011/08/001938	India	Not Applicable	Open to Recruitment	Date Missing	29/05/2011	50	50
CTRI/2011/12/002207	India	Not Applicable	Open to Recruitment	Date Missing	22/06/2011	63	63
CTRI/2011/08/001965	India	Not Applicable	Completed	Date Missing	03/03/2010	120	120
CTRI/2011/11/002108	India	Not Applicable	Open to Recruitment	Date Missing	28/03/2011	30	30
CTRI/2012/12/003180	India	Not Applicable	Open to Recruitment	Date Missing	03/10/2011	30	30
CTRI/2012/08/002931	India	Not Applicable	Completed	Date Missing	15/10/2005	50	50
CTRI/2011/08/001981	India	Not Applicable	Completed	Date Missing	21/10/2010	60	60
CTRI/2011/11/002110	India	Not Applicable	Completed	Date Missing	31/12/2011	250	250
CTRI/2011/09/001989	India	Not Applicable	Not Yet Recruiting	Date Missing	14/09/2011	200	200
CTRI/2015/06/005853	India	Not Applicable	Open to Recruitment	Date Missing	15/10/2011	140	140
CTRI/2011/11/002129	India	Not Applicable	Completed	Date Missing	17/10/2011	316	316
CTRI/2012/09/002959	India	Not Applicable	Completed	Date Missing	12/10/2006	51	51
CTRI/2012/05/002626	India	Not Applicable	Open to Recruitment	Date Missing	31/01/2014	4000	4000
CTRI/2011/12/002188	India	Not Applicable	Open to Recruitment	Date Missing	20/06/2011	75	75
CTRI/2011/12/002308	India	Completed	Completed	Date Missing	03/05/2010	30	30
CTRI/2011/12/002300	India	Not Applicable	Open to Recruitment	Date Missing	09/08/2011	120	120
CTRI/2011/11/002155	India	Not Applicable	Closed to Recruitment of Participants	Date Missing	26/07/2011	12	12
CTRI/2011/10/002086	India	Not Applicable	Open to Recruitment	Date Missing	17/11/2010	90	90
CTRI/2012/03/002478	India	Not Applicable	Open to Recruitment	Date Missing	25/10/2011	16	16
CTRI/2011/11/002147	India	Not Applicable	Completed	Date Missing	21/12/2011	100	100
CTRI/2012/04/002566	India	Not Applicable	Completed	Date Missing	01/05/2012	200	200
CTRI/2011/12/002202	India	Not Applicable	Completed	Date Missing	23/08/2010	100	100
CTRI/2013/03/003485	India	Not Applicable	Completed	Date Missing	07/02/2012	20	20
CTRI/2011/12/002253	India	Not Applicable	Completed	Date Missing	24/09/2011	250	250
CTRI/2011/10/002092	India	Not Applicable	Completed	Date Missing	05/11/2011	279	279
CTRI/2011/09/002031	India	Not Applicable	Completed	Date Missing	01/11/2011	240	240
CTRI/2012/01/002340	India	Not Applicable	Completed	Date Missing	20/01/2012	200	200
CTRI/2011/12/002290	India	Not Applicable	Open to Recruitment	Date Missing	17/10/2011	220	220
CTRI/2011/11/002138	India	Not Applicable	Open to Recruitment	Date Missing	12/09/2011	30	30
CTRI/2014/02/004402	India	Not Applicable	Completed	Date Missing	23/01/2012	788	788
CTRI/2012/03/002502	India	Not Applicable	Open to Recruitment	Date Missing	19/10/2011	100	100
CTRI/2011/11/002148	India	Not Applicable	Not Yet Recruiting	Date Missing	01/12/2011	110	110
CTRI/2011/10/002097	India	Not Applicable	Open to Recruitment	Date Missing	01/11/2011	200	200
CTRI/2011/10/002056	India	Not Applicable	Not Yet Recruiting	Date Missing	15/10/2011	900	900
CTRI/2011/12/002240	India	Not Applicable	Completed	Date Missing	01/03/2007	20	20
CTRI/2011/11/002105	India	Not Applicable	Completed	Date Missing	08/11/2011	70	70
CTRI/2011/10/002080	India	Not Applicable	Completed	Date Missing	20/10/2011	80	80
CTRI/2012/01/002336	India	Not Applicable	Completed	Date Missing	18/10/2011	500	500
CTRI/2012/02/002418	India	Not Applicable	Open to Recruitment	Date Missing	02/01/2012	116	116
CTRI/2011/11/002146	India	Not Applicable	Completed	Date Missing	16/11/2009	38	38
CTRI/2011/11/002143	India	Not Applicable	Open to Recruitment	Date Missing	17/10/2011	12	12
CTRI/2011/11/002145	India	Not Applicable	Completed	Date Missing	12/12/2011	30	30
CTRI/2011/11/002116	India	Not Applicable	Completed	Date Missing	18/11/2011	150	150
CTRI/2011/12/002216	India	Not Applicable	Completed	Date Missing	10/05/2011	300	300
CTRI/2012/07/002781	India	Not Applicable	Completed	Date Missing	01/02/2010	40	40
CTRI/2011/11/002124	India	Not Applicable	Completed	Date Missing	15/11/2011	30	30
CTRI/2012/04/002548	India	Not Applicable	Completed	Date Missing	30/11/2011	44	44
CTRI/2011/12/002208	India	Not Applicable	Completed	Date Missing	01/03/2011	25	25
CTRI/2012/02/002446	India	Not Applicable	Completed	Date Missing	17/12/2010	200	200
CTRI/2011/11/002128	India	Not Applicable	Completed	Date Missing	21/11/2011	36	36
CTRI/2012/11/003152	India	Not Applicable	Completed	Date Missing	03/08/2010	59	59
CTRI/2011/11/002154	India	Not Applicable	Open to Recruitment	Date Missing	24/12/2011	180	180
CTRI/2012/01/002328	India	Not Applicable	Completed	Date Missing	15/03/2011	30	30
CTRI/2012/01/002364	India	Not Applicable	Open to Recruitment	Date Missing	15/12/2011	100	100
CTRI/2011/12/002307	India	Not Applicable	Completed	Date Missing	02/07/2007	34	34
CTRI/2011/12/002182	India	Not Applicable	Completed	Date Missing	01/08/2012	80	80
CTRI/2012/04/002551	India	Not Applicable	Completed	Date Missing	16/08/2011	100	100
CTRI/2012/02/002434	India	Not Applicable	Completed	Date Missing	16/08/2011	20	20
CTRI/2012/01/002357	India	Not Applicable	Open to Recruitment	Date Missing	19/01/2012	50	50
CTRI/2011/11/002161	India	Not Applicable	Completed	Date Missing	01/12/2011	372	372
CTRI/2013/04/003520	India	Not Applicable	Open to Recruitment	28/09/2011	29/09/2011	50	50
CTRI/2012/05/002658	India	Not Applicable	Completed	Date Missing	21/05/2012	58	58
CTRI/2011/11/002165	India	Not Applicable	Completed	Date Missing	01/12/2011	150	150
CTRI/2011/11/002179	India	Not Applicable	Completed	Date Missing	08/12/2011	246	246
CTRI/2012/07/002760	India	Not Applicable	Other (Terminated)	Date Missing	12/08/2012	100	100
CTRI/2011/12/002184	India	Not Applicable	Completed	Date Missing	16/08/2005	100	100
CTRI/2011/11/002176	India	Not Applicable	Completed	Date Missing	30/11/2011	280	280
CTRI/2011/12/002238	India	Not Applicable	Completed	Date Missing	30/12/2011	96	96
CTRI/2012/01/002368	India	Not Applicable	Open to Recruitment	Date Missing	11/05/2011	90	90
CTRI/2012/02/002445	India	Not Applicable	Open to Recruitment	Date Missing	01/05/2012	60	60
CTRI/2011/12/002220	India	Not Applicable	Open to Recruitment	Date Missing	16/01/2012	48	48
CTRI/2013/02/003396	India	Not Applicable	Not Yet Recruiting	Date Missing	07/01/2013	80	80
CTRI/2011/12/002298	India	Not Applicable	Completed	Date Missing	23/11/2011	16	16
CTRI/2012/01/002385	India	Not Applicable	Not Yet Recruiting	Date Missing	15/04/2012	96	96
CTRI/2011/12/002250	India	Not Applicable	Completed	Date Missing	19/04/2010	90	90
CTRI/2011/12/002237	India	Not Applicable	Completed	Date Missing	19/12/2011	378	378
CTRI/2012/05/002645	India	Not Applicable	Completed	Date Missing	01/03/1998	1200	1200
CTRI/2012/05/002659	India	Not Applicable	Completed	Date Missing	16/05/2012	60	60
CTRI/2012/01/002333	India	Not Applicable	Open to Recruitment	Date Missing	10/01/2012	60	60
CTRI/2011/12/002273	India	Not Applicable	Completed	Date Missing	03/01/2012	16	16
CTRI/2012/01/002319	India	Not Applicable	Completed	Date Missing	09/04/2012	16	16
CTRI/2011/12/002304	India	Not Applicable	Completed	Date Missing	03/01/2012	16	16
CTRI/2011/12/002260	India	Not Applicable	Completed	Date Missing	01/05/2006	150	150
CTRI/2011/12/002280	India	Not Applicable	Completed	Date Missing	28/12/2011	280	280
CTRI/2012/07/002816	India	Not Applicable	Not Yet Recruiting	Date Missing	01/12/2011	80	80
CTRI/2015/08/006083	India	Not Applicable	Open to Recruitment	Date Missing	11/01/2012	76	76
CTRI/2014/12/005299	India	Not Applicable	Completed	Date Missing	01/07/2012	128	128
CTRI/2012/03/002498	India	Not Applicable	Completed	Date Missing	30/03/2012	15	15
CTRI/2011/12/002303	India	Not Applicable	Completed	Date Missing	09/01/2012	200	200
CTRI/2014/07/004751	India	Not Applicable	Completed	Date Missing	28/02/2012	40	40
CTRI/2012/04/002594	India	Not Applicable	Open to Recruitment	Date Missing	01/03/2011	150	150
CTRI/2012/04/002571	India	Not Applicable	Open to Recruitment	Date Missing	01/05/2012	80	80
CTRI/2012/08/002891	India	Not Applicable	Completed	Date Missing	16/08/2012	7000	7000
CTRI/2012/01/002347	India	Not Applicable	Not Yet Recruiting	Date Missing	12/12/2011	80	80
CTRI/2012/05/002621	India	Not Applicable	Completed	Date Missing	01/03/2012	56	56
CTRI/2012/03/002517	India	Not Applicable	Not Yet Recruiting	Date Missing	16/04/2012	134	134
CTRI/2012/01/002384	India	Not Applicable	Open to Recruitment	Date Missing	26/03/2011	80	80
CTRI/2012/05/002668	India	Not Applicable	Open to Recruitment	Date Missing	08/02/2012	90	90
CTRI/2012/05/002641	India	Not Applicable	Open to Recruitment	Date Missing	07/02/2012	120	120
CTRI/2012/02/002405	India	Not Applicable	Completed	Date Missing	06/02/2012	372	372
CTRI/2015/12/006452	India	Not Applicable	Other (Terminated)	Date Missing	01/03/2012	200	200
CTRI/2012/02/002440	India	Not Applicable	Open to Recruitment	Date Missing	20/02/2012	200	200
CTRI/2012/01/002361	India	Not Applicable	Completed	Date Missing	31/01/2012	200	200
CTRI/2012/02/002417	India	Not Applicable	Completed	Date Missing	17/02/2012	120	120
CTRI/2012/07/002784	India	Not Applicable	Open to Recruitment	Date Missing	04/02/2012	120	120
CTRI/2012/04/002606	India	Not Applicable	Open to Recruitment	Date Missing	24/01/2012	90	90
CTRI/2012/02/002395	India	Not Applicable	Open to Recruitment	Date Missing	04/11/2011	300	300
CTRI/2012/03/002480	India	Not Applicable	Completed	Date Missing	30/01/2012	200	200
CTRI/2012/02/002456	India	Not Applicable	Completed	Date Missing	02/01/2012	60	60
CTRI/2012/07/002833	India	Not Applicable	Completed	Date Missing	20/03/2012	100	100
CTRI/2012/05/002697	India	Not Applicable	Completed	Date Missing	25/12/2006	180	180
CTRI/2012/02/002428	India	Not Applicable	Other (Terminated)	Date Missing	23/02/2012	330	330
CTRI/2012/07/002761	India	Not Applicable	Open to Recruitment	Date Missing	09/05/2012	50	50
CTRI/2015/11/006342	India	Not Applicable	Completed	Date Missing	24/11/2010	50	50
CTRI/2012/03/002470	India	Not Applicable	Completed	Date Missing	05/03/2007	150	150
CTRI/2012/03/002485	India	Not Applicable	Completed	Date Missing	12/03/2012	12	12
CTRI/2012/10/003062	India	Not Applicable	Not Yet Recruiting	Date Missing	22/10/2012	300	300
CTRI/2014/04/004559	India	Not Applicable	Completed	Date Missing	31/12/2008	200	200
CTRI/2012/04/002561	India	Not Applicable	Open to Recruitment	Date Missing	03/03/2012	130	130
CTRI/2012/03/002479	India	Not Applicable	Not Yet Recruiting	Date Missing	02/04/2012	96	96
CTRI/2012/03/002471	India	Not Applicable	Completed	Date Missing	27/07/2011	68	68
CTRI/2013/10/004044	India	Not Applicable	Completed	Date Missing	02/01/2012	430	430
CTRI/2012/11/003155	India	Not Applicable	Open to Recruitment	Date Missing	01/10/2009	160	160
CTRI/2012/05/002644	India	Not Applicable	Open to Recruitment	Date Missing	05/03/2012	168	168
CTRI/2012/02/002458	India	Not Applicable	Completed	Date Missing	28/02/2012	220	202
CTRI/2012/03/002472	India	Not Applicable	Completed	Date Missing	05/03/2012	438	438
CTRI/2013/09/004000	India	Not Applicable	Open to Recruitment	Date Missing	28/01/2012	48	48
CTRI/2012/07/002842	India	Not Applicable	Not Yet Recruiting	Date Missing	20/08/2012	40	40
CTRI/2012/03/002477	India	Not Applicable	Other (Terminated)	Date Missing	01/11/2012	260	260
CTRI/2012/12/003195	India	Not Applicable	Open to Recruitment	Date Missing	14/05/2012	50	50
CTRI/2012/04/002542	India	Not Applicable	Open to Recruitment	Date Missing	22/11/2011	30	30
CTRI/2012/03/002508	India	Not Applicable	Completed	Date Missing	21/03/2012	200	200
CTRI/2012/03/002530	India	Not Applicable	Open to Recruitment	Date Missing	01/01/2012	50	50
CTRI/2012/03/002510	India	Not Applicable	Completed	Date Missing	23/03/2012	140	140
CTRI/2012/04/002550	India	Not Applicable	Completed	Date Missing	01/05/2012	100	100
CTRI/2012/04/002592	India	Not Applicable	Completed	Date Missing	01/05/2012	200	200
CTRI/2012/04/002608	India	Not Applicable	Open to Recruitment	Date Missing	16/04/2012	100	100
CTRI/2012/04/002575	India	Not Applicable	Not Yet Recruiting	Date Missing	19/04/2012	200	200
CTRI/2012/05/002682	India	Not Applicable	Completed	Date Missing	24/10/2011	60	60
CTRI/2012/08/002878	India	Not Applicable	Open to Recruitment	Date Missing	01/09/2010	40	40
CTRI/2012/05/002629	India	Not Applicable	Completed	Date Missing	11/06/2012	90	90
CTRI/2014/02/004398	India	Not Applicable	Open to Recruitment	Date Missing	10/08/2011	150	150
CTRI/2012/04/002615	India	Not Applicable	Completed	Date Missing	02/05/2012	28	28
CTRI/2014/10/005088	India	Not Applicable	Open to Recruitment	Date Missing	13/10/2014	162	162
CTRI/2012/05/002655	India	Not Applicable	Completed	Date Missing	11/06/2012	114	114
CTRI/2012/04/002569	India	Not Applicable	Completed	Date Missing	16/04/2012	120	120
CTRI/2013/04/003588	India	Not Applicable	Completed	Date Missing	30/01/2012	60	60
CTRI/2015/06/005863	India	Not Applicable	Completed	Date Missing	01/04/2008	50	50
CTRI/2013/05/003659	India	Not Applicable	Completed	Date Missing	08/08/2012	500	500
CTRI/2012/07/002765	India	Not Applicable	Completed	Date Missing	16/07/2012	130	130
CTRI/2012/05/002656	India	Not Applicable	Completed	Date Missing	30/05/2012	60	60
CTRI/2012/04/002609	India	Not Applicable	Suspended	Date Missing	23/05/2012	200	200
CTRI/2012/06/002741	India	Not Applicable	Completed	Date Missing	22/01/2011	50	50
CTRI/2012/07/002812	India	Not Applicable	Completed	Date Missing	15/10/2008	50	50
CTRI/2012/04/002605	India	Not Applicable	Not Yet Recruiting	Date Missing	02/07/2012	100	100
CTRI/2012/04/002597	India	Not Applicable	Other (Terminated)	Date Missing	01/05/2012	30	30
CTRI/2012/08/002914	India	Not Applicable	Completed	Date Missing	01/05/2009	120	120
CTRI/2012/08/002921	India	Not Applicable	Open to Recruitment	Date Missing	01/05/2012	3100	3100
CTRI/2015/11/006358	India	Not Applicable	Not Yet Recruiting	Date Missing	31/12/2015	1425	1425
CTRI/2012/06/002714	India	Not Applicable	Completed	Date Missing	05/05/2009	125	125
CTRI/2013/10/004113	India	Not Applicable	Completed	Date Missing	13/04/2009	100	100
CTRI/2012/12/003163	India	Completed	Completed	Date Missing	01/03/2012	54	54
CTRI/2013/10/004121	India	Not Applicable	Completed	Date Missing	11/05/2010	100	100
CTRI/2012/08/002895	India	Not Applicable	Open to Recruitment	Date Missing	02/05/2011	86	86
CTRI/2012/07/002836	India	Not Applicable	Open to Recruitment	Date Missing	23/04/2012	60	60
CTRI/2012/11/003144	India	Not Applicable	Completed	Date Missing	30/11/2012	400	400
CTRI/2013/11/004155	India	Not Applicable	Completed	Date Missing	01/03/2011	60	60
CTRI/2012/05/002689	India	Not Applicable	Not Yet Recruiting	Date Missing	01/06/2012	30	30
CTRI/2013/01/003317	India	Not Applicable	Open to Recruitment	Date Missing	01/07/2012	324	324
CTRI/2012/09/002983	India	Not Applicable	Other (Terminated)	Date Missing	15/10/2012	405	405
CTRI/2012/05/002691	India	Not Applicable	Other (Terminated)	Date Missing	31/05/2012	96	96
CTRI/2012/08/002845	India	Not Applicable	Open to Recruitment	Date Missing	29/04/2010	120	120
CTRI/2012/07/002806	India	Not Applicable	Open to Recruitment	Date Missing	08/05/2012	50	50
CTRI/2013/06/003787	India	Not Applicable	Closed to Recruitment of Participants	Date Missing	28/02/2012	20	20
CTRI/2012/05/002707	India	Not Applicable	Open to Recruitment	Date Missing	14/01/2012	150	150
CTRI/2012/06/002736	India	Not Applicable	Other (Terminated)	Date Missing	27/06/2012	30	30
CTRI/2012/08/002866	India	Not Applicable	Not Yet Recruiting	Date Missing	08/08/2012	238	238
CTRI/2012/07/002792	India	Not Applicable	Open to Recruitment	Date Missing	02/08/2011	150	150
CTRI/2013/06/003788	India	Not Applicable	Open to Recruitment	Date Missing	19/09/2007	120	120
CTRI/2012/09/002991	India	Not Applicable	Open to Recruitment	Date Missing	31/07/2012	30	30
CTRI/2012/06/002733	India	Not Applicable	Completed	Date Missing	01/06/2012	200	200
CTRI/2012/07/002802	India	Not Applicable	Open to Recruitment	Date Missing	02/04/2010	800	800
CTRI/2012/07/002790	India	Not Applicable	Completed	Date Missing	13/10/2009	60	60
CTRI/2012/11/003104	India	Not Applicable	Open to Recruitment	Date Missing	08/08/2012	180	180
CTRI/2012/11/003096	India	Not Applicable	Completed	Date Missing	10/06/2012	50	50
CTRI/2012/06/002744	India	Not Applicable	Open to Recruitment	Date Missing	27/06/2012	100	100
CTRI/2012/07/002779	India	Not Applicable	Completed	Date Missing	31/08/2007	48	48
CTRI/2012/11/003097	India	Not Applicable	Completed	Date Missing	11/06/2012	100	100
CTRI/2012/11/003114	India	Not Applicable	Completed	Date Missing	10/03/2011	30	30
CTRI/2012/06/002752	India	Not Applicable	Not Yet Recruiting	Date Missing	01/07/2012	30	30
CTRI/2012/08/002933	India	Not Applicable	Open to Recruitment	Date Missing	03/06/2011	130	130
CTRI/2012/09/003001	India	Not Applicable	Completed	Date Missing	01/07/2012	200	200
CTRI/2012/11/003107	India	Not Applicable	Completed	Date Missing	29/06/2012	220	220
CTRI/2012/08/002926	India	Not Applicable	Open to Recruitment	Date Missing	06/02/2012	440	440
CTRI/2014/03/004469	India	Not Applicable	Not Yet Recruiting	Date Missing	01/08/2014	180	180
CTRI/2012/09/002961	India	Not Applicable	Other (Terminated)	Date Missing	01/10/2012	300	300
CTRI/2012/08/002850	India	Not Applicable	Completed	Date Missing	01/03/2005	260	260
CTRI/2013/01/003310	India	Not Applicable	Open to Recruitment	Date Missing	11/06/2012	80	80
CTRI/2012/07/002813	India	Not Applicable	Open to Recruitment	Date Missing	09/04/2012	218	218
CTRI/2012/07/002785	India	Not Applicable	Completed	Date Missing	08/09/2010	250	250
CTRI/2012/11/003122	India	Not Applicable	Open to Recruitment	Date Missing	25/05/2012	100	100
CTRI/2012/07/002787	India	Suspended	Suspended	Date Missing	16/07/2012	60	60
CTRI/2013/02/003374	India	Not Applicable	Completed	Date Missing	01/08/2012	60	60
CTRI/2012/08/002898	India	Not Applicable	Open to Recruitment	Date Missing	21/09/2011	40	40
CTRI/2012/12/003264	India	Not Applicable	Completed	Date Missing	01/10/2010	50	50
CTRI/2012/07/002840	India	Not Applicable	Completed	Date Missing	14/01/2012	120	120
CTRI/2013/06/003768	India	Not Applicable	Open to Recruitment	Date Missing	01/08/2012	270	270
CTRI/2012/08/002923	India	Not Applicable	Not Yet Recruiting	Date Missing	01/09/2012	100	100
CTRI/2012/10/003050	India	Not Applicable	Completed	Date Missing	16/07/2012	48	48
CTRI/2012/08/002915	India	Not Applicable	Completed	Date Missing	08/08/2012	242	242
CTRI/2012/08/002881	India	Not Applicable	Completed	Date Missing	20/08/2012	150	150
CTRI/2012/08/002893	India	Not Applicable	Completed	Date Missing	20/08/2012	150	150
CTRI/2012/08/002906	India	Not Applicable	Completed	Date Missing	27/08/2012	50	50
CTRI/2012/10/003036	India	Not Applicable	Completed	Date Missing	01/08/2012	30	30
CTRI/2012/08/002899	India	Not Applicable	Completed	Date Missing	20/08/2013	12	12
CTRI/2012/12/003188	India	Not Applicable	Open to Recruitment	Date Missing	09/11/2011	72	72
CTRI/2012/08/002941	India	Not Applicable	Completed	Date Missing	01/06/2012	120	120
CTRI/2012/10/003059	India	Not Applicable	Completed	Date Missing	28/06/2012	110	110
CTRI/2012/09/003000	India	Not Applicable	Completed	Date Missing	02/07/2012	54	54
CTRI/2012/08/002928	India	Not Applicable	Completed	Date Missing	17/08/2012	72	72
CTRI/2012/10/003060	India	Not Applicable	Other (Terminated)	Date Missing	14/05/2004	1200	1200
CTRI/2012/09/002989	India	Not Applicable	Completed	Date Missing	20/08/2012	30	30
CTRI/2012/09/002988	India	Not Applicable	Completed	Date Missing	07/09/2012	30	30
CTRI/2012/11/003148	India	Not Applicable	Completed	Date Missing	25/07/2012	60	60
CTRI/2013/01/003289	India	Not Applicable	Completed	Date Missing	21/01/2013	360	360
CTRI/2012/09/002995	India	Not Applicable	Completed	Date Missing	23/08/2012	30	30
CTRI/2012/11/003120	India	Not Applicable	Open to Recruitment	Date Missing	19/11/2012	150	150
CTRI/2012/12/003221	India	Not Applicable	Completed	Date Missing	17/12/2012	98	98
CTRI/2012/11/003161	India	Not Applicable	Open to Recruitment	Date Missing	06/12/2012	300	300
CTRI/2012/11/003133	India	Not Applicable	Completed	Date Missing	03/11/2010	1500	1500
CTRI/2012/10/003046	India	Not Applicable	Completed	Date Missing	02/04/2012	60	60
CTRI/2012/09/003028	India	Not Applicable	Not Yet Recruiting	Date Missing	10/10/2012	88	88
CTRI/2013/03/003472	India	Not Applicable	Completed	Date Missing	10/11/2012	74	74
CTRI/2013/05/003629	India	Not Applicable	Open to Recruitment	Date Missing	30/08/2012	1000	1000
CTRI/2012/12/003208	India	Suspended	Suspended	Date Missing	31/12/2012	70	70
CTRI/2012/11/003111	India	Not Applicable	Completed	Date Missing	18/08/2009	50	50
CTRI/2012/12/003202	India	Not Applicable	Open to Recruitment	Date Missing	05/12/2012	3000	3000
CTRI/2014/02/004382	India	Not Applicable	Completed	Date Missing	21/06/2014	10	10
CTRI/2012/11/003105	India	Not Applicable	Completed	Date Missing	03/12/2012	560	560
CTRI/2012/10/003076	India	Not Applicable	Not Yet Recruiting	Date Missing	01/11/2012	120	120
CTRI/2013/02/003360	India	Not Applicable	Open to Recruitment	Date Missing	11/02/2013	164	164
CTRI/2012/10/003073	India	Not Applicable	Completed	Date Missing	20/11/2012	280	280
CTRI/2012/11/003089	India	Not Applicable	Completed	Date Missing	26/02/2012	40	40
CTRI/2015/06/005873	India	Not Applicable	Completed	Date Missing	02/07/2012	150	150
CTRI/2013/02/003395	India	Not Applicable	Open to Recruitment	Date Missing	14/02/2013	200	200
CTRI/2013/03/003444	India	Not Applicable	Completed	Date Missing	01/06/2013	225	225
CTRI/2013/03/003445	India	Not Applicable	Completed	Date Missing	01/01/2013	225	225
CTRI/2013/02/003401	India	Not Applicable	Completed	Date Missing	05/11/2012	300	300
CTRI/2012/11/003087	India	Not Applicable	Closed to Recruitment of Participants	Date Missing	06/11/2012	120	120
CTRI/2012/12/003211	India	Not Applicable	Open to Recruitment	Date Missing	01/02/2012	500	500
CTRI/2013/03/003442	India	Not Applicable	Completed	Date Missing	04/01/2011	60	60
CTRI/2012/12/003223	India	Not Applicable	Open to Recruitment	Date Missing	01/10/2012	60	60
CTRI/2013/07/003793	India	Not Applicable	Open to Recruitment	Date Missing	17/12/2012	213	213
CTRI/2012/12/003177	India	Not Applicable	Completed	Date Missing	12/11/2012	300	300
CTRI/2012/11/003159	India	Not Applicable	Not Yet Recruiting	Date Missing	10/12/2012	200	200
CTRI/2012/12/003255	India	Not Applicable	Completed	Date Missing	19/09/2009	105	105
CTRI/2012/11/003127	India	Not Applicable	Open to Recruitment	Date Missing	15/11/2012	150	150
CTRI/2013/02/003379	India	Not Applicable	Completed	Date Missing	01/04/2012	95	95
CTRI/2013/10/004055	India	Not Applicable	Not Yet Recruiting	Date Missing	01/11/2013	100	100
CTRI/2012/11/003154	India	Not Applicable	Open to Recruitment	Date Missing	10/11/2012	180	180
CTRI/2013/12/004244	India	Not Applicable	Other (Terminated)	Date Missing	30/06/2013	324	324
CTRI/2012/12/003214	India	Not Applicable	Closed to Recruitment of Participants	Date Missing	12/12/2012	56	56
CTRI/2013/02/003422	India	Not Applicable	Not Yet Recruiting	Date Missing	25/02/2013	308	308
CTRI/2013/01/003287	India	Not Applicable	Completed	Date Missing	21/03/2011	40	40
CTRI/2014/04/004574	India	Not Applicable	Completed	Date Missing	03/02/2011	30	30
CTRI/2014/02/004379	India	Not Applicable	Open to Recruitment	Date Missing	05/12/2012	300	300
CTRI/2013/03/003505	India	Not Applicable	Completed	Date Missing	16/01/2013	80	80
CTRI/2012/11/003151	India	Not Applicable	Not Yet Recruiting	Date Missing	05/12/2012	100	100
CTRI/2012/11/003162	India	Not Applicable	Not Yet Recruiting	Date Missing	01/12/2012	60	60
CTRI/2012/12/003260	India	Not Applicable	Open to Recruitment	Date Missing	26/11/2012	1000	1000
CTRI/2013/04/003526	India	Not Yet Recruiting	Open to Recruitment	Date Missing	01/06/2013	60	60
CTRI/2012/12/003194	India	Not Applicable	Open to Recruitment	Date Missing	10/12/2012	60	60
CTRI/2013/01/003331	India	Not Applicable	Open to Recruitment	Date Missing	31/08/2012	1000	1000
CTRI/2012/12/003199	India	Not Applicable	Completed	Date Missing	13/12/2012	240	240
CTRI/2013/03/003495	India	Not Applicable	Completed	Date Missing	04/11/2011	85	85
CTRI/2013/02/003352	India	Not Applicable	Not Yet Recruiting	Date Missing	25/02/2013	90	90
CTRI/2013/11/004133	India	Not Applicable	Open to Recruitment	Date Missing	30/12/2013	348	348
CTRI/2013/02/003384	India	Not Applicable	Completed	Date Missing	28/12/2010	60	60
CTRI/2013/05/003642	India	Not Applicable	Open to Recruitment	Date Missing	01/08/2012	40	40
CTRI/2013/02/003385	India	Not Applicable	Completed	Date Missing	06/12/2010	100	100
CTRI/2013/01/003320	India	Not Applicable	Open to Recruitment	Date Missing	31/08/2012	520	520
CTRI/2013/02/003350	India	Not Applicable	Open to Recruitment	Date Missing	19/10/2012	60	60
CTRI/2013/01/003288	India	Not Applicable	Open to Recruitment	Date Missing	07/01/2013	80	80
CTRI/2012/12/003247	India	Not Applicable	Completed	Date Missing	02/01/2013	237	237
CTRI/2013/03/003481	India	Not Applicable	Open to Recruitment	Date Missing	10/10/2012	420	420
CTRI/2013/04/003550	India	Not Applicable	Open to Recruitment	Date Missing	03/04/2012	80	80
CTRI/2013/02/003356	India	Not Applicable	Open to Recruitment	Date Missing	31/08/2012	520	520
CTRI/2012/12/003267	India	Not Applicable	Open to Recruitment	Date Missing	26/12/2012	40	40
CTRI/2013/03/003517	India	Not Applicable	Completed	Date Missing	03/10/2012	72	72
CTRI/2013/12/004263	India	Not Applicable	Open to Recruitment	Date Missing	21/02/2013	1100	1100
CTRI/2013/06/003758	India	Not Applicable	Open to Recruitment	Date Missing	19/06/2013	60	60
CTRI/2013/01/003275	India	Not Applicable	Completed	Date Missing	15/01/2013	150	150
CTRI/2013/01/003302	India	Not Applicable	Open to Recruitment	Date Missing	01/11/2012	80	80
CTRI/2013/01/003336	India	Not Applicable	Completed	Date Missing	04/03/2010	60	60
CTRI/2013/09/003991	India	Not Applicable	Completed	Date Missing	20/03/2012	50	50
CTRI/2014/03/004461	India	Not Applicable	Open to Recruitment	Date Missing	01/01/2013	60	60
CTRI/2013/05/003607	India	Not Applicable	Open to Recruitment	Date Missing	22/01/2012	20	20
CTRI/2013/02/003414	India	Not Applicable	Not Yet Recruiting	Date Missing	21/02/2013	8	8
CTRI/2013/02/003340	India	Not Applicable	Completed	Date Missing	04/02/2013	100	100
CTRI/2015/01/005416	India	Not Applicable	Completed	Date Missing	01/11/2012	200	200
CTRI/2013/02/003366	India	Not Applicable	Completed	Date Missing	25/02/2013	100	100
CTRI/2013/02/003406	India	Not Applicable	Open to Recruitment	Date Missing	03/06/2011	101	101
CTRI/2013/08/003916	India	Not Applicable	Completed	Date Missing	03/08/2011	50	50
CTRI/2013/04/003597	India	Not Applicable	Open to Recruitment	Date Missing	15/04/2013	30	30
CTRI/2013/05/003688	India	Not Applicable	Not Yet Recruiting	Date Missing	29/06/2013	50	50
CTRI/2013/02/003420	India	Not Applicable	Open to Recruitment	Date Missing	01/03/2013	90	90
CTRI/2013/02/003397	India	Not Applicable	Open to Recruitment	Date Missing	15/02/2013	60	60
CTRI/2013/10/004106	India	Not Applicable	Not Yet Recruiting	Date Missing	01/11/2013	106	106
CTRI/2013/10/004081	India	Not Applicable	Closed to Recruitment of Participants	Date Missing	06/07/2012	134	134
CTRI/2013/10/004089	India	Not Applicable	Open to Recruitment	Date Missing	02/08/2013	50	50
CTRI/2013/01/003334	India	Not Applicable	Completed	Date Missing	31/01/2013	560	560
CTRI/2013/02/003355	India	Not Applicable	Open to Recruitment	Date Missing	31/08/2012	524	524
CTRI/2013/04/003532	India	Not Applicable	Completed	Date Missing	14/03/2012	30	30
CTRI/2014/11/005169	India	Not Applicable	Completed	Date Missing	15/01/2013	100	100
CTRI/2013/05/003645	India	Not Applicable	Open to Recruitment	Date Missing	02/10/2012	100	100
CTRI/2013/05/003624	India	Not Applicable	Open to Recruitment	Date Missing	02/10/2012	100	100
CTRI/2013/10/004061	India	Not Applicable	Completed	Date Missing	01/09/2011	70	70
CTRI/2013/02/003341	India	Not Applicable	Not Yet Recruiting	Date Missing	01/03/2013	60	60
CTRI/2013/02/003433	India	Not Applicable	Completed	Date Missing	02/04/2009	175	175
CTRI/2013/02/003376	India	Not Applicable	Completed	Date Missing	05/03/2012	150	150
CTRI/2013/03/003480	India	Not Applicable	Other (Terminated)	Date Missing	06/12/2012	20	20
CTRI/2013/04/003570	India	Not Applicable	Open to Recruitment	Date Missing	20/05/2013	800	800
CTRI/2013/02/003378	India	Not Applicable	Completed	Date Missing	20/02/2013	120	120
CTRI/2013/02/003372	India	Not Applicable	Completed	Date Missing	25/08/2010	90	90
CTRI/2013/10/004078	India	Not Applicable	Closed to Recruitment of Participants	Date Missing	04/02/2013	68	68
CTRI/2013/02/003411	India	Not Applicable	Not Yet Recruiting	Date Missing	01/04/2013	60	60
CTRI/2013/02/003440	India	Not Applicable	Completed	Date Missing	05/12/2011	70	70
CTRI/2015/04/005686	India	Not Applicable	Completed	Date Missing	15/02/2013	60	60
CTRI/2013/04/003582	India	Not Applicable	Completed	Date Missing	01/10/2010	50	50
CTRI/2013/06/003735	India	Not Applicable	Closed to Recruitment of Participants	Date Missing	01/03/2012	60	60
CTRI/2013/02/003430	India	Not Applicable	Completed	Date Missing	25/02/2013	36	36
CTRI/2016/07/007069	India	Not Applicable	Not Yet Recruiting	Date Missing	01/08/2016	60	60
CTRI/2013/03/003463	India	Not Applicable	Not Yet Recruiting	Date Missing	01/04/2013	320	320
CTRI/2013/03/003487	India	Not Applicable	Open to Recruitment	Date Missing	20/02/2013	65	65
CTRI/2013/05/003686	India	Not Applicable	Not Yet Recruiting	Date Missing	25/06/2013	500	500
CTRI/2013/02/003431	India	Not Applicable	Open to Recruitment	Date Missing	01/02/2013	200	200
CTRI/2013/04/003565	India	Not Applicable	Open to Recruitment	Date Missing	23/01/2012	50	50
CTRI/2013/03/003483	India	Not Applicable	Completed	Date Missing	20/10/2011	60	60
CTRI/2013/03/003462	India	Not Applicable	Completed	Date Missing	01/10/2010	80	80
CTRI/2013/03/003488	India	Not Applicable	Completed	Date Missing	28/02/2013	100	100
CTRI/2013/05/003618	India	Not Applicable	Open to Recruitment	Date Missing	04/02/2013	94	94
CTRI/2013/06/003761	India	Not Applicable	Open to Recruitment	Date Missing	03/07/2013	2500	2500
CTRI/2013/08/003892	India	Not Applicable	Open to Recruitment	Date Missing	15/04/2013	90	90
CTRI/2013/03/003492	India	Not Applicable	Open to Recruitment	Date Missing	05/12/2011	92	92
CTRI/2013/08/003904	India	Not Applicable	Open to Recruitment	Date Missing	01/04/2013	90	90
CTRI/2013/03/003516	India	Not Applicable	Completed	Date Missing	01/04/2013	60	60
CTRI/2013/04/003556	India	Not Applicable	Completed	Date Missing	15/04/2013	78	78
CTRI/2013/04/003585	India	Not Applicable	Open to Recruitment	Date Missing	06/03/2012	100	100
CTRI/2013/04/003538	India	Not Applicable	Open to Recruitment	Date Missing	10/04/2013	575	575
CTRI/2013/05/003706	India	Not Applicable	Completed	Date Missing	03/10/2011	66	66
CTRI/2016/01/006558	India	Not Applicable	Completed	Date Missing	29/09/2010	40	40
CTRI/2014/07/004781	India	Not Applicable	Open to Recruitment	Date Missing	25/04/2013	60	60
CTRI/2013/05/003666	India	Open to Recruitment	Completed	Date Missing	02/12/2010	60	60
CTRI/2013/05/003643	India	Not Applicable	Open to Recruitment	Date Missing	25/03/2013	50	50
CTRI/2013/04/003573	India	Not Applicable	Completed	Date Missing	25/04/2013	60	60
CTRI/2013/07/003827	India	Not Applicable	Completed	Date Missing	12/04/2007	60	60
CTRI/2013/05/003628	India	Not Applicable	Completed	Date Missing	04/03/2008	120	120
CTRI/2013/07/003843	India	Not Applicable	Completed	Date Missing	20/09/2012	30	30
CTRI/2013/06/003763	India	Not Applicable	Completed	Date Missing	27/02/2012	30	30
CTRI/2013/05/003684	India	Not Applicable	Completed	Date Missing	07/02/2012	150	150
CTRI/2014/01/004297	India	Completed	Completed	Date Missing	16/02/2012	100	100
CTRI/2013/05/003615	India	Not Applicable	Suspended	Date Missing	01/06/2013	280	280
CTRI/2014/12/005245	India	Not Applicable	Open to Recruitment	23/07/2014	23/07/2014	16	16
CTRI/2013/05/003646	India	Not Applicable	Completed	Date Missing	27/12/2012	240	240
CTRI/2013/07/003856	India	Not Applicable	Closed to Recruitment of Participants	Date Missing	07/10/2011	40	40
CTRI/2013/05/003648	India	Open to Recruitment	Not Yet Recruiting	Date Missing	01/03/2013	120	120
CTRI/2013/10/004080	India	Not Applicable	Completed	Date Missing	09/07/2008	30	30
CTRI/2015/07/005962	India	Not Applicable	Open to Recruitment	Date Missing	12/04/2010	100	100
CTRI/2013/09/003950	India	Completed	Completed	Date Missing	01/12/2012	120	120
CTRI/2014/02/004397	India	Not Applicable	Open to Recruitment	Date Missing	30/01/2014	60	60
CTRI/2013/07/003848	India	Not Applicable	Completed	Date Missing	05/08/2013	240	240
CTRI/2013/08/003893	India	Not Applicable	Open to Recruitment	Date Missing	15/05/2013	120	120
CTRI/2013/07/003805	India	Not Applicable	Open to Recruitment	Date Missing	06/06/2013	90	90
CTRI/2013/09/003975	India	Not Applicable	Completed	Date Missing	01/08/2013	30	30
CTRI/2013/05/003626	India	Not Applicable	Completed	Date Missing	18/10/2010	100	100
CTRI/2013/06/003751	India	Not Applicable	Completed	Date Missing	15/06/2013	100	100
CTRI/2013/08/003941	India	Not Applicable	Completed	Date Missing	01/09/2011	40	40
CTRI/2013/07/003842	India	Not Applicable	Open to Recruitment	Date Missing	09/05/2013	60	60
CTRI/2013/07/003796	India	Not Applicable	Not Yet Recruiting	Date Missing	10/07/2013	16	16
CTRI/2014/02/004403	India	Completed	Completed	Date Missing	05/03/2014	120	120
CTRI/2014/11/005162	India	Not Applicable	Open to Recruitment	Date Missing	10/05/2013	132	132
CTRI/2014/05/004621	India	Not Applicable	Open to Recruitment	Date Missing	11/05/2013	60	60
CTRI/2013/06/003734	India	Open to Recruitment	Open to Recruitment	Date Missing	30/06/2013	200	200
CTRI/2013/06/003760	India	Not Applicable	Open to Recruitment	Date Missing	30/05/2013	24	24
CTRI/2015/10/006243	India	Not Applicable	Open to Recruitment	Date Missing	20/05/2013	140	140
CTRI/2013/06/003754	India	Not Applicable	Open to Recruitment	Date Missing	12/03/2015	1010	1010
CTRI/2014/10/005150	India	Not Applicable	Completed	Date Missing	20/02/2013	60	60
CTRI/2013/07/003833	India	Not Applicable	Open to Recruitment	Date Missing	31/08/2012	500	500
CTRI/2013/09/003955	India	Not Applicable	Open to Recruitment	Date Missing	01/04/2012	168	168
CTRI/2015/03/005632	India	Not Applicable	Open to Recruitment	Date Missing	04/03/2013	160	160
CTRI/2013/12/004226	India	Not Applicable	Completed	Date Missing	21/02/2013	50	50
CTRI/2013/09/004011	India	Not Applicable	Closed to Recruitment of Participants	Date Missing	04/01/2011	60	60
CTRI/2013/06/003766	India	Not Applicable	Open to Recruitment	Date Missing	20/06/2013	50	50
CTRI/2013/08/003880	India	Not Applicable	Open to Recruitment	Date Missing	12/10/2012	60	60
CTRI/2014/06/004676	India	Not Applicable	Open to Recruitment	Date Missing	17/06/2013	20	20
CTRI/2013/06/003767	India	Not Applicable	Completed	Date Missing	19/06/2013	4	4
CTRI/2014/09/005010	India	Not Applicable	Completed	Date Missing	14/11/2014	210	210
CTRI/2013/09/004003	India	Not Applicable	Open to Recruitment	Date Missing	01/11/2012	100	100
CTRI/2013/11/004135	India	Not Applicable	Closed to Recruitment of Participants	Date Missing	27/12/2010	40	40
CTRI/2017/04/008344	India	Not Applicable	Completed	Date Missing	22/10/2016	60	60
CTRI/2013/08/003932	India	Not Applicable	Completed	Date Missing	11/12/2006	74	74
CTRI/2013/06/003782	India	Not Applicable	Completed	Date Missing	30/06/2013	54	54
CTRI/2013/07/003845	India	Not Applicable	Not Yet Recruiting	Date Missing	01/08/2013	120	120
CTRI/2014/11/005229	India	Not Applicable	Open to Recruitment	Date Missing	22/01/2013	100	100
CTRI/2013/09/003944	India	Not Applicable	Closed to Recruitment of Participants	Date Missing	02/07/2012	100	100
CTRI/2013/12/004224	India	Not Applicable	Completed	Date Missing	07/08/2013	100	100
CTRI/2013/10/004072	India	Not Applicable	Open to Recruitment	Date Missing	05/07/2012	40	40
CTRI/2013/10/004119	India	Not Applicable	Completed	Date Missing	19/06/2013	100	100
CTRI/2016/03/006736	India	Not Applicable	Completed	Date Missing	01/05/2010	300	300
CTRI/2013/10/004066	India	Not Applicable	Completed	Date Missing	12/01/2011	60	60
CTRI/2014/01/004344	India	Not Applicable	Not Yet Recruiting	Date Missing	03/02/2014	40	40
CTRI/2013/12/004208	India	Not Applicable	Not Yet Recruiting	Date Missing	01/01/2014	60	60
CTRI/2013/08/003936	India	Not Applicable	Not Yet Recruiting	Date Missing	23/09/2013	60	60
CTRI/2013/12/004186	India	Not Applicable	Not Yet Recruiting	Date Missing	09/12/2013	60	60
CTRI/2014/07/004740	India	Not Applicable	Completed	Date Missing	24/06/2010	75	75
CTRI/2013/08/003883	India	Not Applicable	Completed	Date Missing	07/02/2013	126	126
CTRI/2013/10/004107	India	Not Applicable	Completed	Date Missing	01/08/2011	120	120
CTRI/2013/08/003905	India	Not Applicable	Not Yet Recruiting	Date Missing	26/08/2013	90	90
CTRI/2013/10/004103	India	Not Applicable	Completed	Date Missing	08/07/2013	30	30
CTRI/2014/01/004345	India	Not Applicable	Open to Recruitment	Date Missing	02/07/2013	60	60
CTRI/2013/08/003866	India	Not Applicable	Not Yet Recruiting	Date Missing	01/10/2013	671	671
CTRI/2013/09/003989	India	Not Applicable	Completed	Date Missing	03/08/2013	72	72
CTRI/2015/01/005475	India	Not Applicable	Completed	Date Missing	01/08/2013	60	60
CTRI/2014/01/004293	India	Not Applicable	Not Yet Recruiting	Date Missing	13/01/2014	40	40
CTRI/2014/01/004303	India	Not Applicable	Completed	Date Missing	25/08/2012	200	200
CTRI/2013/12/004250	India	Not Applicable	Open to Recruitment	Date Missing	11/10/2012	60	60
CTRI/2014/03/004509	India	Not Applicable	Completed	Date Missing	18/02/2013	90	90
CTRI/2013/10/004104	India	Not Applicable	Completed	Date Missing	05/08/2013	45	45
CTRI/2014/05/004617	India	Completed	Completed	Date Missing	24/09/2012	30	30
CTRI/2013/12/004179	India	Not Applicable	Open to Recruitment	Date Missing	01/08/2012	100	100
CTRI/2014/02/004392	India	Not Applicable	Open to Recruitment	Date Missing	10/02/2013	150	150
CTRI/2014/08/004886	India	Completed	Completed	Date Missing	26/09/2014	250	250
CTRI/2014/01/004299	India	Not Applicable	Open to Recruitment	Date Missing	21/10/2013	140	140
CTRI/2013/11/004178	India	Not Applicable	Other (Terminated)	Date Missing	01/07/2012	80	80
CTRI/2013/08/003925	India	Not Applicable	Completed	Date Missing	01/09/2013	60	60
CTRI/2014/01/004269	India	Not Applicable	Completed	Date Missing	26/08/2013	500	500
CTRI/2013/09/003963	India	Not Applicable	Completed	Date Missing	28/10/2013	100	100
CTRI/2014/04/004528	India	Not Applicable	Other (Terminated)	Date Missing	18/05/2014	72	72
CTRI/2014/03/004483	India	Not Applicable	Open to Recruitment	Date Missing	16/08/2013	68	68
CTRI/2013/09/004002	India	Not Applicable	Completed	Date Missing	30/06/2012	50	50
CTRI/2013/12/004261	India	Not Applicable	Completed	Date Missing	15/06/2011	122	122
CTRI/2014/02/004440	India	Not Applicable	Completed	Date Missing	26/10/2012	100	100
CTRI/2013/09/003948	India	Not Applicable	Completed	Date Missing	10/09/2013	60	60
CTRI/2013/08/003927	India	Not Applicable	Not Yet Recruiting	Date Missing	01/10/2013	20	20
CTRI/2013/12/004181	India	Not Applicable	Open to Recruitment	Date Missing	16/07/2012	40	40
CTRI/2013/12/004260	India	Not Applicable	Open to Recruitment	Date Missing	13/09/2013	120	120
CTRI/2013/09/003951	India	Not Applicable	Not Yet Recruiting	Date Missing	23/09/2013	42	42
CTRI/2013/10/004112	India	Not Applicable	Open to Recruitment	Date Missing	03/09/2013	90	90
CTRI/2015/03/005598	India	Not Applicable	Open to Recruitment	Date Missing	23/03/2015	500	500
CTRI/2013/12/004240	India	Not Applicable	Open to Recruitment	Date Missing	16/07/2012	24	24
CTRI/2014/03/004453	India	Not Applicable	Open to Recruitment	Date Missing	01/01/2013	60	60
CTRI/2014/08/004821	India	Not Applicable	Open to Recruitment	Date Missing	02/10/2013	100	100
CTRI/2015/04/005734	India	Not Applicable	Completed	Date Missing	05/05/2014	110	110
CTRI/2013/12/004227	India	Not Applicable	Other (Terminated)	Date Missing	20/01/2014	10000	10000
CTRI/2013/10/004114	India	Not Applicable	Completed	Date Missing	10/04/2014	62	62
CTRI/2015/07/005969	India	Completed	Completed	Date Missing	13/03/2012	294	294
CTRI/2013/12/004264	India	Not Applicable	Open to Recruitment	Date Missing	02/05/2011	50	50
CTRI/2013/11/004165	India	Not Applicable	Closed to Recruitment of Participants	Date Missing	24/11/2012	60	60
CTRI/2015/08/006111	India	Not Applicable	Completed	Date Missing	23/01/2013	120	120
CTRI/2015/09/006214	India	Not Applicable	Not Yet Recruiting	Date Missing	04/01/2016	250	250
CTRI/2015/01/005467	India	Not Applicable	Closed to Recruitment of Participants	Date Missing	05/11/2012	100	100
CTRI/2013/10/004062	India	Not Applicable	Not Yet Recruiting	Date Missing	15/10/2013	100	100
CTRI/2013/11/004127	India	Not Applicable	Completed	Date Missing	04/11/2013	375	375
CTRI/2014/08/004840	India	Not Applicable	Completed	Date Missing	11/08/2014	303	303
CTRI/2014/02/004413	India	Completed	Completed	Date Missing	16/08/2013	122	122
CTRI/2014/02/004407	India	Not Applicable	Completed	Date Missing	26/08/2013	60	60
CTRI/2013/12/004238	India	Not Applicable	Not Yet Recruiting	Date Missing	01/01/2014	120	120
CTRI/2013/09/004034	India	Not Applicable	Completed	Date Missing	01/10/2013	144	144
CTRI/2013/10/004067	India	Not Applicable	Not Yet Recruiting	Date Missing	23/10/2013	90	90
CTRI/2014/05/004577	India	Not Applicable	Not Yet Recruiting	Date Missing	15/05/2014	200	200
CTRI/2014/01/004366	India	Not Applicable	Completed	Date Missing	06/07/2012	50	50
CTRI/2013/11/004166	India	Not Applicable	Completed	Date Missing	29/03/2012	100	100
CTRI/2014/09/005006	India	Not Applicable	Completed	Date Missing	13/10/2011	130	130
CTRI/2015/06/005849	India	Not Applicable	Completed	Date Missing	01/10/2013	32	32
CTRI/2014/01/004286	India	Not Applicable	Completed	Date Missing	10/10/2013	400	400
CTRI/2013/12/004201	India	Not Applicable	Completed	Date Missing	21/07/2005	90	90
CTRI/2015/06/005858	India	Not Applicable	Completed	Date Missing	18/09/2013	50	50
CTRI/2013/11/004147	India	Not Applicable	Other (Terminated)	Date Missing	15/11/2013	12250	12250
CTRI/2015/01/005359	India	Not Applicable	Open to Recruitment	Date Missing	30/01/2015	200	200
CTRI/2014/07/004800	India	Not Applicable	Open to Recruitment	Date Missing	01/04/2014	60	60
CTRI/2013/12/004188	India	Not Applicable	Completed	Date Missing	05/08/2005	90	90
CTRI/2014/06/004671	India	Not Applicable	Open to Recruitment	Date Missing	01/11/2013	50	50
CTRI/2014/02/004438	India	Not Applicable	Completed	Date Missing	25/09/2015	600	600
CTRI/2014/06/004672	India	Not Applicable	Completed	Date Missing	02/07/2014	126	126
CTRI/2014/01/004332	India	Not Applicable	Open to Recruitment	Date Missing	28/10/2013	50	50
CTRI/2014/06/004665	India	Not Applicable	Completed	Date Missing	02/07/2014	126	126
CTRI/2014/02/004439	India	Not Applicable	Closed to Recruitment of Participants	Date Missing	25/02/2014	120	120
CTRI/2014/01/004301	India	Not Applicable	Closed to Recruitment of Participants	Date Missing	16/12/2013	203	203
CTRI/2013/12/004193	India	Not Applicable	Not Yet Recruiting	Date Missing	15/12/2013	80	80
CTRI/2014/03/004489	India	Not Applicable	Open to Recruitment	Date Missing	14/01/2013	100	100
CTRI/2013/11/004151	India	Not Applicable	Not Yet Recruiting	Date Missing	01/12/2013	100	100
CTRI/2013/11/004142	India	Not Applicable	Not Yet Recruiting	Date Missing	01/12/2013	100	100
CTRI/2013/12/004202	India	Not Applicable	Not Yet Recruiting	Date Missing	16/12/2013	84	84
CTRI/2013/12/004245	India	Not Applicable	Completed	Date Missing	15/07/2013	120	120
CTRI/2015/06/005844	India	Not Applicable	Open to Recruitment	Date Missing	19/09/2013	34	34
CTRI/2015/06/005920	India	Not Applicable	Completed	Date Missing	06/03/2014	180	180
CTRI/2014/03/004491	India	Not Applicable	Open to Recruitment	Date Missing	01/03/2013	200	200
CTRI/2015/06/005940	India	Not Applicable	Completed	Date Missing	30/09/2013	30	30
CTRI/2015/06/005921	India	Not Applicable	Completed	Date Missing	29/10/2013	20	20
CTRI/2014/02/004375	India	Not Applicable	Completed	Date Missing	01/06/2006	900	900
CTRI/2014/01/004273	India	Not Applicable	Completed	Date Missing	24/01/2014	128	128
CTRI/2014/09/004994	India	Not Applicable	Completed	Date Missing	10/04/2013	40	40
CTRI/2016/12/007582	India	Not Applicable	Completed	Date Missing	30/11/2013	150	150
CTRI/2013/12/004242	India	Not Applicable	Open to Recruitment	Date Missing	15/01/2014	120	120
CTRI/2015/08/006090	India	Not Applicable	Completed	Date Missing	25/08/2015	200	200
CTRI/2014/04/004560	India	Not Applicable	Open to Recruitment	Date Missing	02/11/2013	100	100
CTRI/2014/04/004547	India	Not Applicable	Open to Recruitment	Date Missing	25/12/2013	82	82
CTRI/2014/03/004472	India	Not Applicable	Not Yet Recruiting	Date Missing	25/03/2014	60	60
CTRI/2013/12/004194	India	Not Applicable	Open to Recruitment	Date Missing	20/12/2013	50	50
CTRI/2015/01/005424	India	Not Applicable	Completed	Date Missing	12/03/2012	90	90
CTRI/2014/06/004674	India	Not Applicable	Open to Recruitment	Date Missing	02/01/2014	60	60
CTRI/2014/02/004418	India	Not Applicable	Completed	Date Missing	01/11/2006	160	160
CTRI/2014/03/004470	India	Not Applicable	Completed	Date Missing	01/11/2012	134	134
CTRI/2014/03/004503	India	Not Applicable	Not Yet Recruiting	Date Missing	02/04/2014	72	72
CTRI/2014/07/004788	India	Not Applicable	Not Yet Recruiting	Date Missing	01/09/2014	60	60
CTRI/2014/05/004615	India	Not Applicable	Completed	Date Missing	18/07/2013	250	250
CTRI/2014/01/004361	India	Not Applicable	Completed	Date Missing	21/05/2012	105	105
CTRI/2014/02/004393	India	Not Applicable	Not Yet Recruiting	Date Missing	14/02/2014	100	100
CTRI/2016/01/006491	India	Not Yet Recruiting	Other (Terminated)	Date Missing	31/07/2015	24	24
CTRI/2014/08/004836	India	Not Applicable	Not Yet Recruiting	Date Missing	01/09/2014	150	150
CTRI/2013/12/004255	India	Not Applicable	Completed	Date Missing	01/01/2014	120	120
CTRI/2014/11/005177	India	Not Applicable	Open to Recruitment	Date Missing	01/06/2012	50	50
CTRI/2014/01/004323	India	Not Applicable	Completed	Date Missing	27/01/2014	102	102
CTRI/2014/12/005289	India	Not Applicable	Completed	Date Missing	01/09/2012	45	45
CTRI/2015/02/005538	India	Not Applicable	Completed	Date Missing	01/01/2012	100	100
CTRI/2014/01/004355	India	Not Applicable	Closed to Recruitment of Participants	Date Missing	08/05/2015	60	60
CTRI/2014/07/004716	India	Not Applicable	Closed to Recruitment of Participants	Date Missing	28/08/2013	90	90
CTRI/2017/06/008891	India	Not Applicable	Closed to Recruitment of Participants	Date Missing	01/08/2017	184	184
CTRI/2014/01/004309	India	Not Applicable	Completed	Date Missing	28/12/2013	15	15
CTRI/2014/03/004492	India	Not Applicable	Not Yet Recruiting	Date Missing	01/04/2014	100	100
CTRI/2014/05/004586	India	Not Applicable	Open to Recruitment	Date Missing	03/04/2014	465	465
CTRI/2014/07/004771	India	Not Applicable	Open to Recruitment	Date Missing	21/12/2013	200	200
CTRI/2014/07/004752	India	Not Applicable	Other (Terminated)	Date Missing	28/11/2014	36	36
CTRI/2014/01/004315	India	Not Applicable	Completed	Date Missing	28/01/2014	237	237
CTRI/2014/01/004370	India	Not Applicable	Not Yet Recruiting	Date Missing	20/02/2014	300	300
CTRI/2014/05/004637	India	Not Applicable	Open to Recruitment	Date Missing	01/03/2014	100	100
CTRI/2014/02/004409	India	Not Applicable	Completed	Date Missing	20/02/2014	60	60
CTRI/2014/02/004417	India	Not Applicable	Completed	Date Missing	26/02/2014	240	240
CTRI/2016/04/006806	India	Not Applicable	Completed	Date Missing	20/05/2014	240	240
CTRI/2014/03/004454	India	Not Applicable	Completed	Date Missing	02/02/2011	60	60
CTRI/2014/04/004516	India	Not Applicable	Open to Recruitment	Date Missing	03/02/2014	350	350
CTRI/2014/10/005099	India	Not Applicable	Completed	Date Missing	01/11/2012	140	140
CTRI/2014/08/004876	India	Not Applicable	Completed	Date Missing	29/04/2014	150	150
CTRI/2014/07/004791	India	Not Applicable	Completed	Date Missing	11/07/2011	110	110
CTRI/2016/07/007076	India	Not Applicable	Open to Recruitment	Date Missing	05/10/2013	240	240
CTRI/2014/12/005261	India	Not Applicable	Open to Recruitment	Date Missing	03/03/2014	120	120
CTRI/2014/03/004463	India	Not Applicable	Suspended	Date Missing	20/03/2014	250	250
CTRI/2014/06/004659	India	Not Applicable	Open to Recruitment	Date Missing	15/02/2014	300	300
CTRI/2014/04/004521	India	Not Applicable	Completed	Date Missing	07/04/2014	192	192
CTRI/2015/07/005961	India	Not Applicable	Open to Recruitment	Date Missing	15/06/2015	150	150
CTRI/2014/08/004835	India	Not Applicable	Open to Recruitment	Date Missing	01/02/2014	100	100
CTRI/2014/03/004474	India	Not Applicable	Closed to Recruitment of Participants	Date Missing	24/03/2014	1176	1176
CTRI/2014/02/004432	India	Not Applicable	Completed	Date Missing	25/02/2011	30	30
CTRI/2017/10/010177	India	Not Applicable	Completed	Date Missing	01/10/2009	130	130
CTRI/2015/07/005968	India	Not Applicable	Other (Terminated)	Date Missing	15/08/2015	900	900
CTRI/2014/05/004580	India	Not Applicable	Completed	Date Missing	30/01/2009	36	36
CTRI/2014/10/005149	India	Not Applicable	Open to Recruitment	Date Missing	01/04/2013	60	60
CTRI/2014/03/004508	India	Not Applicable	Completed	Date Missing	06/03/2012	40	40
CTRI/2015/01/005354	India	Not Applicable	Completed	Date Missing	02/02/2015	460	460
CTRI/2014/06/004658	India	Not Applicable	Not Yet Recruiting	Date Missing	22/07/2014	150	150
CTRI/2014/12/005233	India	Not Applicable	Open to Recruitment	Date Missing	01/01/2013	60	60
CTRI/2014/03/004485	India	Completed	Completed	Date Missing	14/10/2013	100	100
CTRI/2014/03/004451	India	Not Applicable	Completed	Date Missing	21/03/2014	60	60
CTRI/2017/03/007994	India	Not Applicable	Completed	Date Missing	20/05/2015	126	126
CTRI/2017/11/010667	India	Not Applicable	Completed	Date Missing	09/03/2014	100	100
CTRI/2014/04/004541	India	Not Applicable	Open to Recruitment	Date Missing	01/04/2014	80	80
CTRI/2014/04/004545	India	Not Applicable	Completed	Date Missing	01/02/2012	60	60
CTRI/2016/10/007346	India	Not Applicable	Completed	Date Missing	01/03/2014	60	60
CTRI/2014/09/004987	India	Not Applicable	Completed	Date Missing	01/11/2013	120	120
CTRI/2014/10/005098	India	Not Applicable	Not Yet Recruiting	Date Missing	25/10/2014	860	860
CTRI/2015/01/005405	India	Not Applicable	Open to Recruitment	Date Missing	14/08/2013	400	400
CTRI/2014/12/005277	India	Not Applicable	Closed to Recruitment of Participants	Date Missing	07/01/2014	21	21
CTRI/2014/10/005141	India	Not Applicable	Completed	Date Missing	01/09/2010	150	150
CTRI/2014/10/005086	India	Not Applicable	Not Yet Recruiting	Date Missing	15/12/2014	240	240
CTRI/2015/06/005857	India	Not Applicable	Open to Recruitment	Date Missing	22/08/2014	90	90
CTRI/2014/12/005273	India	Not Applicable	Completed	Date Missing	31/01/2012	30	30
CTRI/2014/09/005070	India	Not Applicable	Completed	Date Missing	19/02/2014	15	15
CTRI/2015/01/005442	India	Not Applicable	Open to Recruitment	Date Missing	24/03/2014	20	20
CTRI/2014/05/004605	India	Not Applicable	Closed to Recruitment of Participants	Date Missing	26/05/2014	102	102
CTRI/2014/06/004687	India	Not Applicable	Completed	Date Missing	05/05/2014	100	100
CTRI/2014/07/004739	India	Not Applicable	Not Yet Recruiting	Date Missing	21/07/2014	52	52
CTRI/2014/10/005102	India	Not Applicable	Open to Recruitment	Date Missing	24/03/2014	15	15
CTRI/2016/12/007548	India	Not Applicable	Open to Recruitment	Date Missing	28/12/2013	90	90
CTRI/2015/07/006021	India	Not Applicable	Completed	Date Missing	17/02/2014	60	60
CTRI/2014/08/004819	India	Not Applicable	Open to Recruitment	Date Missing	04/11/2013	200	200
CTRI/2014/08/004904	India	Not Applicable	Completed	Date Missing	11/01/2013	70	70
CTRI/2014/05/004588	India	Not Applicable	Completed	Date Missing	12/05/2014	750	750
CTRI/2014/11/005181	India	Not Applicable	Completed	Date Missing	16/03/2012	60	60
CTRI/2018/03/012547	India	Not Applicable	Completed	Date Missing	01/11/2012	60	60
CTRI/2015/12/006454	India	Not Applicable	Open to Recruitment	01/09/2015	01/09/2015	25	25
CTRI/2015/04/005717	India	Not Applicable	Open to Recruitment	Date Missing	01/02/2013	120	120
CTRI/2014/12/005265	India	Not Applicable	Open to Recruitment	Date Missing	10/07/2013	86	86
CTRI/2015/04/005727	India	Not Applicable	Open to Recruitment	Date Missing	14/11/2014	100	100
CTRI/2014/05/004628	India	Not Applicable	Completed	Date Missing	10/06/2014	90	90
CTRI/2014/08/004882	India	Not Applicable	Open to Recruitment	Date Missing	23/12/2013	60	60
CTRI/2014/08/004805	India	Not Applicable	Open to Recruitment	Date Missing	24/04/2014	196	196
CTRI/2015/08/006071	India	Not Applicable	Completed	Date Missing	18/09/2009	12	12
CTRI/2014/09/005000	India	Not Applicable	Open to Recruitment	Date Missing	28/11/2013	30	30
CTRI/2017/11/010703	India	Not Applicable	Completed	Date Missing	01/05/2014	255	255
CTRI/2014/07/004730	India	Not Applicable	Completed	Date Missing	24/01/2015	650	650
CTRI/2018/03/012327	India	Not Applicable	Completed	Date Missing	16/04/2015	90	90
CTRI/2015/01/005456	India	Not Applicable	Not Yet Recruiting	Date Missing	01/03/2015	120	120
CTRI/2014/08/004842	India	Not Applicable	Completed	Date Missing	28/02/2013	16	16
CTRI/2015/01/005463	India	Not Applicable	Not Yet Recruiting	Date Missing	01/03/2015	100	100
CTRI/2015/01/005464	India	Not Applicable	Not Yet Recruiting	Date Missing	01/03/2015	100	100
CTRI/2014/06/004647	India	Not Applicable	Completed	Date Missing	10/06/2014	24	24
CTRI/2015/01/005392	India	Not Applicable	Completed	Date Missing	14/05/2013	96	96
CTRI/2016/03/006710	India	Not Applicable	Closed to Recruitment of Participants	Date Missing	20/03/2013	1200	1200
CTRI/2014/09/004999	India	Not Applicable	Open to Recruitment	Date Missing	28/11/2013	30	30
CTRI/2014/09/005007	India	Not Applicable	Closed to Recruitment of Participants	Date Missing	16/11/2016	120	120
CTRI/2015/09/006175	India	Not Applicable	Open to Recruitment	Date Missing	28/12/2013	104	104
CTRI/2015/01/005452	India	Not Applicable	Other (Terminated)	Date Missing	07/05/2015	150	150
CTRI/2014/11/005218	India	Not Applicable	Completed	Date Missing	02/07/2013	104	104
CTRI/2014/08/004811	India	Not Applicable	Completed	Date Missing	01/11/2012	60	60
CTRI/2015/01/005477	India	Completed	Completed	Date Missing	28/04/2014	42	42
CTRI/2014/09/005045	India	Not Applicable	Completed	Date Missing	14/12/2007	18	18
CTRI/2014/11/005215	India	Not Applicable	Open to Recruitment	Date Missing	02/06/2014	30	30
CTRI/2017/12/010891	India	Not Applicable	Completed	Date Missing	02/04/2012	44	44
CTRI/2015/10/006328	India	Not Applicable	Completed	Date Missing	13/04/2015	90	90
CTRI/2014/07/004712	India	Not Applicable	Open to Recruitment	Date Missing	01/07/2014	350	350
CTRI/2014/08/004908	India	Not Applicable	Open to Recruitment	Date Missing	28/08/2014	318	318
CTRI/2015/01/005353	India	Not Applicable	Closed to Recruitment of Participants	Date Missing	30/01/2015	180	180
CTRI/2015/01/005361	India	Not Applicable	Closed to Recruitment of Participants	Date Missing	15/01/2015	180	180
CTRI/2015/10/006285	India	Not Applicable	Completed	Date Missing	03/02/2014	64	64
CTRI/2014/12/005244	India	Not Applicable	Open to Recruitment	Date Missing	05/05/2014	60	60
CTRI/2014/12/005246	India	Not Applicable	Open to Recruitment	Date Missing	02/05/2014	66	66
CTRI/2016/02/006680	India	Not Applicable	Open to Recruitment	Date Missing	23/06/2014	20	20
CTRI/2015/09/006154	India	Not Applicable	Completed	Date Missing	01/11/2011	80	80
CTRI/2014/08/004885	India	Not Applicable	Open to Recruitment	Date Missing	17/01/2015	125	125
CTRI/2015/05/005797	India	Not Applicable	Completed	Date Missing	06/01/2010	40	40
CTRI/2015/06/005939	India	Not Applicable	Not Yet Recruiting	Date Missing	01/10/2015	156	156
CTRI/2014/11/005202	India	Not Applicable	Open to Recruitment	Date Missing	01/06/2014	186	186
CTRI/2015/02/005580	India	Not Applicable	Open to Recruitment	Date Missing	16/03/2015	172	172
CTRI/2014/11/005188	India	Not Applicable	Completed	Date Missing	01/01/2015	250	250
CTRI/2018/01/011252	India	Not Applicable	Completed	Date Missing	01/07/2009	30	30
CTRI/2015/10/006257	India	Not Applicable	Open to Recruitment	Date Missing	02/11/2015	80	80
CTRI/2015/05/005793	India	Not Applicable	Completed	Date Missing	14/03/2007	395	395
CTRI/2014/07/004768	India	Not Applicable	Completed	Date Missing	31/07/2014	210	210
CTRI/2015/07/005963	India	Not Applicable	Completed	Date Missing	12/02/2013	90	90
CTRI/2016/03/006776	India	Not Applicable	Completed	Date Missing	10/11/2005	290	290
CTRI/2015/03/005596	India	Not Applicable	Open to Recruitment	Date Missing	01/08/2013	100	100
CTRI/2014/12/005337	India	Not Applicable	Closed to Recruitment of Participants	Date Missing	13/02/2015	150	150
CTRI/2018/01/011157	India	Not Applicable	Completed	Date Missing	11/08/2014	60	60
CTRI/2015/11/006352	India	Not Applicable	Completed	Date Missing	01/10/2010	60	60
CTRI/2014/08/004827	India	Not Applicable	Completed	Date Missing	18/08/2014	378	378
CTRI/2015/01/005390	India	Not Applicable	Closed to Recruitment of Participants	Date Missing	28/05/2013	28	28
CTRI/2014/08/004830	India	Not Applicable	Completed	Date Missing	08/09/2014	750	750
CTRI/2014/10/005113	India	Not Applicable	Not Yet Recruiting	Date Missing	15/11/2014	200	200
CTRI/2014/08/004846	India	Not Applicable	Open to Recruitment	Date Missing	18/08/2014	216	216
CTRI/2016/08/007190	India	Closed to Recruitment of Participants	Closed to Recruitment of Participants	11/01/2010	11/01/2010	100	100
CTRI/2014/11/005167	India	Not Applicable	Open to Recruitment	Date Missing	02/09/2014	50	50
CTRI/2014/08/004847	India	Not Applicable	Open to Recruitment	Date Missing	19/08/2014	200	200
CTRI/2014/08/004866	India	Not Applicable	Not Yet Recruiting	Date Missing	11/08/2014	75	75
CTRI/2014/09/004980	India	Not Applicable	Open to Recruitment	Date Missing	05/10/2012	536	536
CTRI/2015/02/005592	India	Not Applicable	Open to Recruitment	Date Missing	27/11/2013	189	189
CTRI/2014/09/005029	India	Not Applicable	Completed	Date Missing	18/08/2014	194	194
CTRI/2018/02/011841	India	Completed	Completed	Date Missing	08/10/2012	72	72
CTRI/2016/07/007107	India	Not Applicable	Completed	Date Missing	01/12/2012	70	70
CTRI/2015/03/005622	India	Not Applicable	Completed	Date Missing	05/04/2011	90	90
CTRI/2015/01/005432	India	Not Applicable	Open to Recruitment	Date Missing	01/05/2014	150	150
CTRI/2015/05/005781	India	Not Applicable	Not Yet Recruiting	Date Missing	15/06/2015	200	200
CTRI/2015/01/005430	India	Not Applicable	Open to Recruitment	Date Missing	02/04/2014	120	120
CTRI/2016/07/007103	India	Not Applicable	Open to Recruitment	Date Missing	01/03/2014	40	40
CTRI/2015/05/005826	India	Not Applicable	Open to Recruitment	Date Missing	03/10/2013	192	192
CTRI/2014/12/005341	India	Not Applicable	Other (Terminated)	Date Missing	02/02/2015	308	308
CTRI/2016/02/006660	India	Not Applicable	Completed	Date Missing	18/12/2013	40	40
CTRI/2015/01/005399	India	Not Applicable	Completed	Date Missing	27/01/2015	240	240
CTRI/2015/06/005951	India	Not Applicable	Completed	Date Missing	22/05/2012	40	40
CTRI/2016/01/006517	India	Not Applicable	Closed to Recruitment of Participants	Date Missing	05/03/2014	42	42
CTRI/2015/02/005490	India	Not Applicable	Closed to Recruitment of Participants	Date Missing	22/08/2013	60	60
CTRI/2015/01/005465	India	Not Applicable	Open to Recruitment	Date Missing	03/06/2014	50	50
CTRI/2014/12/005260	India	Not Applicable	Open to Recruitment	Date Missing	31/12/2014	200	200
CTRI/2016/09/007285	India	Not Applicable	Completed	Date Missing	01/03/2014	60	60
CTRI/2014/12/005343	India	Not Applicable	Completed	Date Missing	15/01/2015	64	64
CTRI/2016/01/006565	India	Not Applicable	Open to Recruitment	Date Missing	01/10/2014	30	30
CTRI/2014/11/005183	India	Not Applicable	Open to Recruitment	Date Missing	15/09/2014	90	90
CTRI/2015/01/005431	India	Not Applicable	Completed	Date Missing	03/06/2014	75	75
CTRI/2015/07/006049	India	Not Applicable	Open to Recruitment	Date Missing	30/11/2013	35	35
CTRI/2015/06/005918	India	Not Applicable	Completed	Date Missing	01/01/2013	1000	1000
CTRI/2014/09/005041	India	Not Applicable	Open to Recruitment	Date Missing	01/10/2014	200	200
CTRI/2014/10/005139	India	Not Applicable	Completed	Date Missing	11/12/2013	140	140
CTRI/2014/09/005062	India	Not Applicable	Completed	Date Missing	01/10/2014	200	200
CTRI/2017/02/007791	India	Not Applicable	Completed	Date Missing	19/12/2014	106	106
CTRI/2015/05/005760	India	Not Applicable	Other (Terminated)	Date Missing	11/05/2015	385	385
CTRI/2014/10/005131	India	Not Applicable	Completed	Date Missing	28/07/2014	17	17
CTRI/2014/10/005082	India	Not Applicable	Completed	Date Missing	25/10/2014	430	430
CTRI/2015/06/005888	India	Not Applicable	Completed	Date Missing	01/07/2014	60	60
CTRI/2016/09/007261	India	Not Applicable	Completed	Date Missing	25/09/2014	150	150
CTRI/2015/11/006356	India	Not Applicable	Closed to Recruitment of Participants	Date Missing	26/08/2013	128	128
CTRI/2014/10/005144	India	Not Applicable	Completed	Date Missing	30/10/2013	100	100
CTRI/2014/11/005164	India	Not Applicable	Completed	Date Missing	13/10/2014	400	400
CTRI/2017/09/009817	India	Not Applicable	Completed	Date Missing	24/05/2014	150	150
CTRI/2015/05/005830	India	Not Applicable	Open to Recruitment	Date Missing	10/12/2013	120	120
CTRI/2014/11/005190	India	Not Applicable	Open to Recruitment	Date Missing	01/11/2014	98	98
CTRI/2018/02/012050	India	Not Applicable	Completed	Date Missing	17/09/2014	60	60
CTRI/2015/08/006132	India	Not Applicable	Open to Recruitment	Date Missing	01/07/2015	300	300
CTRI/2014/11/005204	India	Not Applicable	Completed	Date Missing	24/11/2014	90	90
CTRI/2015/01/005450	India	Not Applicable	Open to Recruitment	Date Missing	07/02/2015	74	74
CTRI/2015/01/005346	India	Not Applicable	Open to Recruitment	Date Missing	26/01/2015	255	255
CTRI/2015/09/006224	India	Not Applicable	Completed	Date Missing	03/04/2013	60	60
CTRI/2016/02/006668	India	Not Applicable	Open to Recruitment	Date Missing	15/04/2015	120	120
CTRI/2015/04/005676	India	Not Applicable	Open to Recruitment	Date Missing	01/01/2015	120	120
CTRI/2015/02/005494	India	Open to Recruitment	Open to Recruitment	Date Missing	03/02/2015	100	100
CTRI/2014/12/005290	India	Not Applicable	Not Yet Recruiting	Date Missing	19/01/2015	288	288
CTRI/2014/12/005234	India	Not Applicable	Open to Recruitment	Date Missing	20/12/2014	216	216
CTRI/2015/03/005658	India	Not Applicable	Closed to Recruitment of Participants	Date Missing	16/03/2015	200	200
CTRI/2014/12/005235	India	Closed to Recruitment of Participants	Closed to Recruitment of Participants	Date Missing	14/01/2009	1140	1140
CTRI/2015/02/005554	India	Not Applicable	Completed	Date Missing	23/02/2015	100	100
CTRI/2016/07/007116	India	Not Applicable	Open to Recruitment	Date Missing	17/12/2014	120	120
CTRI/2017/02/007790	India	Not Applicable	Completed	Date Missing	01/01/2013	200	200
CTRI/2014/12/005298	India	Not Applicable	Completed	Date Missing	15/12/2014	80	80
CTRI/2016/02/006686	India	Not Applicable	Completed	Date Missing	15/10/2015	15	15
CTRI/2014/12/005323	India	Not Applicable	Completed	Date Missing	26/01/2015	24	24
CTRI/2015/02/005510	India	Not Applicable	Completed	Date Missing	25/02/2015	212	212
CTRI/2016/06/006996	India	Not Applicable	Completed	Date Missing	01/07/2016	1400	1400
CTRI/2014/12/005285	India	Not Applicable	Not Yet Recruiting	Date Missing	15/12/2014	60	60
CTRI/2015/01/005447	India	Not Yet Recruiting	Completed	Date Missing	01/11/2013	51	51
CTRI/2015/08/006136	India	Not Applicable	Open to Recruitment	Date Missing	14/05/2015	600	600
CTRI/2015/09/006216	India	Not Applicable	Open to Recruitment	Date Missing	13/01/2015	100	100
CTRI/2015/08/006140	India	Not Applicable	Open to Recruitment	Date Missing	30/09/2015	500	500
CTRI/2016/04/006829	India	Not Applicable	Completed	Date Missing	02/05/2008	38	38
CTRI/2015/04/005697	India	Not Applicable	Completed	Date Missing	15/11/2014	50	50
CTRI/2014/12/005320	India	Not Applicable	Completed	Date Missing	01/01/2015	60	60
CTRI/2015/01/005449	India	Not Applicable	Not Yet Recruiting	Date Missing	28/01/2015	90	90
CTRI/2015/01/005438	India	Not Applicable	Completed	Date Missing	01/12/2010	40	40
CTRI/2015/02/005575	India	Not Applicable	Completed	Date Missing	17/02/2007	40	40
CTRI/2014/12/005319	India	Not Applicable	Not Yet Recruiting	Date Missing	29/12/2014	24	24
CTRI/2015/06/005948	India	Not Applicable	Not Yet Recruiting	Date Missing	01/07/2015	32	32
CTRI/2015/02/005501	India	Not Applicable	Completed	Date Missing	28/11/2011	90	90
CTRI/2015/09/006201	India	Not Applicable	Completed	Date Missing	01/10/2015	102	102
CTRI/2015/01/005408	India	Not Applicable	Completed	Date Missing	16/03/2015	300	300
CTRI/2015/01/005482	India	Not Applicable	Completed	Date Missing	09/01/2013	90	90
CTRI/2015/01/005378	India	Not Applicable	Other (Terminated)	Date Missing	12/01/2015	36	36
CTRI/2015/08/006112	India	Not Applicable	Completed	Date Missing	30/04/2014	60	60
CTRI/2016/01/006544	India	Not Applicable	Completed	Date Missing	14/02/2014	60	60
CTRI/2015/05/005778	India	Not Applicable	Completed	Date Missing	09/07/2015	300	300
CTRI/2015/01/005364	India	Not Applicable	Open to Recruitment	Date Missing	15/01/2015	120	120
CTRI/2015/01/005363	India	Not Applicable	Open to Recruitment	Date Missing	15/01/2015	120	120
CTRI/2015/01/005423	India	Not Applicable	Not Yet Recruiting	Date Missing	20/01/2015	104	104
CTRI/2015/02/005499	India	Not Applicable	Not Yet Recruiting	Date Missing	15/02/2015	30	30
CTRI/2015/05/005783	India	Not Applicable	Completed	Date Missing	22/06/2015	200	200
CTRI/2015/01/005417	India	Not Applicable	Completed	Date Missing	19/01/2015	30	30
CTRI/2015/05/005735	India	Not Applicable	Completed	Date Missing	06/01/2010	134	134
CTRI/2015/02/005558	India	Not Applicable	Not Yet Recruiting	Date Missing	01/03/2015	60	60
CTRI/2015/01/005413	India	Not Applicable	Completed	Date Missing	04/07/2013	100	100
CTRI/2015/10/006329	India	Not Yet Recruiting	Open to Recruitment	Date Missing	24/02/2015	1996	1996
CTRI/2015/01/005453	India	Not Applicable	Completed	Date Missing	27/01/2015	300	300
CTRI/2015/01/005454	India	Not Applicable	Not Yet Recruiting	Date Missing	01/02/2015	46	46
CTRI/2015/02/005516	India	Not Applicable	Completed	Date Missing	01/03/2015	120	120
CTRI/2015/10/006289	India	Not Applicable	Completed	Date Missing	03/11/2010	50	50
CTRI/2015/04/005683	India	Not Applicable	Open to Recruitment	Date Missing	06/02/2015	105	105
CTRI/2017/04/008384	India	Not Applicable	Completed	Date Missing	16/09/2014	180	180
CTRI/2016/10/007397	India	Not Applicable	Completed	Date Missing	03/02/2015	100	100
CTRI/2017/10/010292	India	Not Applicable	Completed	Date Missing	02/01/2014	60	60
CTRI/2015/07/006064	India	Not Applicable	Closed to Recruitment of Participants	Date Missing	11/04/2009	27	27
CTRI/2016/01/006486	India	Not Applicable	Open to Recruitment	Date Missing	15/09/2015	270	270
CTRI/2015/06/005845	India	Not Applicable	Open to Recruitment	Date Missing	10/06/2015	30	30
CTRI/2015/05/005765	India	Not Applicable	Not Yet Recruiting	Date Missing	18/05/2015	70	70
CTRI/2017/11/010437	India	Completed	Completed	Date Missing	28/11/2014	50	50
CTRI/2015/03/005653	India	Not Applicable	Open to Recruitment	Date Missing	01/03/2015	60	60
CTRI/2015/04/005666	India	Not Applicable	Completed	Date Missing	15/04/2015	108	108
CTRI/2015/02/005557	India	Not Applicable	Closed to Recruitment of Participants	Date Missing	24/04/2015	222	222
CTRI/2016/12/007570	India	Not Applicable	Completed	Date Missing	04/02/2015	310	310
CTRI/2015/10/006236	India	Not Applicable	Open to Recruitment	Date Missing	19/10/2015	102	102
CTRI/2016/08/007163	India	Not Applicable	Completed	Date Missing	18/02/2015	100	100
CTRI/2015/05/005766	India	Not Applicable	Closed to Recruitment of Participants	Date Missing	15/07/2015	52	52
CTRI/2016/08/007215	India	Not Applicable	Completed	Date Missing	03/07/2014	90	90
CTRI/2016/01/006536	India	Not Applicable	Open to Recruitment	Date Missing	27/07/2015	50	50
CTRI/2015/09/006161	India	Not Applicable	Completed	Date Missing	01/04/2015	168	168
CTRI/2015/05/005767	India	Not Applicable	Completed	Date Missing	25/05/2015	300	300
CTRI/2015/05/005829	India	Not Applicable	Not Yet Recruiting	Date Missing	01/06/2015	50	50
CTRI/2015/03/005655	India	Not Applicable	Not Yet Recruiting	Date Missing	31/03/2015	60	60
CTRI/2015/05/005808	India	Not Applicable	Not Yet Recruiting	Date Missing	05/06/2015	160	160
CTRI/2016/04/006810	India	Not Applicable	Completed	Date Missing	17/03/2015	62	62
CTRI/2015/12/006473	India	Not Applicable	Other (Terminated)	15/04/2015	Date Missing	50	50
CTRI/2015/09/006203	India	Not Applicable	Open to Recruitment	Date Missing	30/09/2015	1140	1140
CTRI/2016/10/007382	India	Not Applicable	Open to Recruitment	Date Missing	23/10/2014	120	120
CTRI/2015/07/006043	India	Not Applicable	Open to Recruitment	Date Missing	10/08/2015	232	232
CTRI/2015/07/005976	India	Not Applicable	Not Yet Recruiting	Date Missing	24/07/2015	232	232
CTRI/2015/05/005816	India	Not Applicable	Completed	Date Missing	15/04/2015	14	14
CTRI/2015/07/006062	India	Not Applicable	Completed	Date Missing	17/08/2015	54	54
CTRI/2017/07/009124	India	Not Applicable	Open to Recruitment	Date Missing	16/03/2015	80	80
CTRI/2016/01/006485	India	Not Applicable	Other (Terminated)	Date Missing	21/01/2016	54	54
CTRI/2016/04/006786	India	Not Applicable	Closed to Recruitment of Participants	Date Missing	02/09/2013	30	30
CTRI/2015/04/005711	India	Not Applicable	Completed	Date Missing	20/01/2012	200	200
CTRI/2017/06/008829	India	Not Applicable	Completed	Date Missing	01/03/2015	334	334
CTRI/2016/04/006820	India	Not Applicable	Open to Recruitment	Date Missing	29/04/2013	40	40
CTRI/2015/04/005720	India	Not Applicable	Open to Recruitment	Date Missing	27/04/2015	15	15
CTRI/2015/05/005807	India	Not Applicable	Open to Recruitment	Date Missing	01/11/2016	112	112
CTRI/2016/08/007208	India	Not Applicable	Completed	Date Missing	13/08/2015	42	42
CTRI/2017/08/009546	India	Not Applicable	Completed	Date Missing	07/05/2015	90	90
CTRI/2015/09/006160	India	Not Applicable	Not Yet Recruiting	Date Missing	14/09/2015	50	50
CTRI/2016/02/006583	India	Not Applicable	Open to Recruitment	Date Missing	01/04/2015	60	60
CTRI/2017/02/007776	India	Not Applicable	Closed to Recruitment of Participants	Date Missing	01/08/2015	100	100
CTRI/2015/06/005848	India	Not Applicable	Not Yet Recruiting	Date Missing	15/06/2015	92	92
CTRI/2016/06/007001	India	Not Applicable	Completed	Date Missing	15/06/2015	30	30
CTRI/2015/08/006107	India	Not Applicable	Completed	Date Missing	01/10/2014	50	50
CTRI/2017/01/007751	India	Not Applicable	Completed	Date Missing	10/09/2013	60	60
CTRI/2015/06/005842	India	Not Applicable	Completed	Date Missing	05/05/2015	93	93
CTRI/2017/11/010516	India	Not Applicable	Open to Recruitment	Date Missing	05/06/2015	50	50
CTRI/2015/08/006142	India	Not Applicable	Completed	Date Missing	05/04/2014	60	60
CTRI/2015/07/005971	India	Not Applicable	Completed	Date Missing	09/03/2015	100	100
CTRI/2016/10/007333	India	Not Applicable	Completed	Date Missing	13/02/2014	132	132
CTRI/2015/08/006084	India	Not Applicable	Completed	Date Missing	01/12/2012	45	45
CTRI/2015/07/006050	India	Not Applicable	Completed	Date Missing	03/08/2015	400	400
CTRI/2017/11/010688	India	Not Applicable	Open to Recruitment	Date Missing	20/06/2015	24	24
CTRI/2015/09/006174	India	Not Applicable	Closed to Recruitment of Participants	Date Missing	15/04/2015	90	90
CTRI/2015/11/006381	India	Not Applicable	Open to Recruitment	Date Missing	12/06/2015	240	240
CTRI/2016/02/006672	India	Not Applicable	Open to Recruitment	Date Missing	01/08/2015	38	38
CTRI/2016/01/006530	India	Not Applicable	Open to Recruitment	Date Missing	25/11/2014	30	30
CTRI/2017/02/007782	India	Not Applicable	Completed	Date Missing	02/02/2015	100	100
CTRI/2015/08/006113	India	Not Applicable	Closed to Recruitment of Participants	Date Missing	08/02/2012	290	290
CTRI/2015/09/006187	India	Not Applicable	Open to Recruitment	Date Missing	10/06/2015	100	100
CTRI/2015/09/006159	India	Not Applicable	Open to Recruitment	Date Missing	17/11/2014	82	82
CTRI/2017/05/008611	India	Not Applicable	Completed	Date Missing	26/12/2014	50	50
CTRI/2016/02/006599	India	Not Applicable	Open to Recruitment	Date Missing	15/02/2016	600	600
CTRI/2015/10/006262	India	Not Applicable	Completed	Date Missing	08/11/2015	240	240
CTRI/2016/01/006526	India	Not Applicable	Open to Recruitment	Date Missing	09/06/2015	80	80
CTRI/2017/09/009673	India	Not Applicable	Completed	Date Missing	11/02/2015	120	120
CTRI/2015/06/005952	India	Not Applicable	Completed	Date Missing	24/08/2015	100	100
CTRI/2015/07/006061	India	Not Applicable	Open to Recruitment	Date Missing	15/06/2015	40	40
CTRI/2016/01/006520	India	Not Applicable	Completed	Date Missing	26/03/2010	192	192
CTRI/2015/08/006087	India	Not Applicable	Closed to Recruitment of Participants	Date Missing	08/09/2015	150	150
CTRI/2015/07/006002	India	Not Applicable	Not Yet Recruiting	Date Missing	31/12/2015	138	138
CTRI/2017/08/009324	India	Not Applicable	Completed	Date Missing	30/09/2011	90	90
CTRI/2017/08/009295	India	Not Applicable	Completed	Date Missing	21/08/2012	100	100
CTRI/2015/11/006345	India	Not Applicable	Not Yet Recruiting	Date Missing	15/12/2015	114	114
CTRI/2016/12/007602	India	Not Applicable	Completed	Date Missing	01/09/2014	240	240
CTRI/2015/12/006401	India	Not Applicable	Open to Recruitment	Date Missing	02/02/2015	50	50
CTRI/2017/03/008243	India	Not Applicable	Completed	Date Missing	03/08/2015	120	120
CTRI/2017/02/007871	India	Not Applicable	Open to Recruitment	Date Missing	15/08/2015	120	120
CTRI/2015/11/006388	India	Not Applicable	Not Yet Recruiting	Date Missing	09/11/2015	422	422
CTRI/2016/02/006607	India	Not Applicable	Not Yet Recruiting	Date Missing	15/02/2016	38	38
CTRI/2015/12/006436	India	Not Applicable	Open to Recruitment	Date Missing	24/07/2015	1000	1000
CTRI/2015/09/006211	India	Not Applicable	Not Yet Recruiting	Date Missing	01/10/2015	30	30
CTRI/2016/02/006592	India	Not Applicable	Open to Recruitment	Date Missing	24/07/2015	70	70
CTRI/2017/10/010160	India	Not Applicable	Open to Recruitment	Date Missing	13/10/2014	118	118
CTRI/2015/10/006255	India	Not Applicable	Open to Recruitment	Date Missing	09/04/2015	150	150
CTRI/2017/01/007694	India	Not Applicable	Completed	Date Missing	01/02/2014	200	200
CTRI/2015/09/006204	India	Not Applicable	Not Yet Recruiting	Date Missing	28/09/2015	300	300
CTRI/2016/10/007405	India	Closed to Recruitment of Participants	Closed to Recruitment of Participants	Date Missing	10/10/2015	60	60
CTRI/2017/06/008778	India	Not Applicable	Open to Recruitment	Date Missing	20/06/2017	36	36
CTRI/2015/10/006239	India	Not Applicable	Open to Recruitment	Date Missing	18/05/2015	60	60
CTRI/2015/11/006353	India	Not Applicable	Open to Recruitment	Date Missing	20/11/2015	250	250
CTRI/2015/11/006360	India	Not Applicable	Closed to Recruitment of Participants	Date Missing	19/11/2015	102	102
CTRI/2015/09/006223	India	Not Applicable	Completed	Date Missing	01/10/2015	150	150
CTRI/2015/10/006258	India	Not Applicable	Open to Recruitment	Date Missing	25/11/2016	70	70
CTRI/2018/01/011443	India	Not Applicable	Completed	Date Missing	07/04/2012	60	60
CTRI/2018/03/012383	India	Not Applicable	Completed	Date Missing	07/10/2015	30	30
CTRI/2016/05/006932	India	Not Applicable	Open to Recruitment	Date Missing	11/09/2015	100	100
CTRI/2017/05/008588	India	Not Applicable	Not Yet Recruiting	Date Missing	19/06/2017	100	100
CTRI/2015/10/006320	India	Not Applicable	Other (Terminated)	Date Missing	02/11/2015	200	200
CTRI/2017/05/008570	India	Not Applicable	Not Yet Recruiting	Date Missing	09/07/2017	100	100
CTRI/2015/10/006252	India	Not Applicable	Open to Recruitment	Date Missing	15/10/2015	60	60
CTRI/2016/05/006926	India	Not Applicable	Open to Recruitment	Date Missing	12/05/2015	82	82
CTRI/2015/09/006226	India	Not Applicable	Not Yet Recruiting	Date Missing	05/10/2015	120	120
CTRI/2015/12/006443	India	Not Applicable	Closed to Recruitment of Participants	Date Missing	19/06/2014	90	90
CTRI/2016/05/006911	India	Not Applicable	Open to Recruitment	Date Missing	15/06/2015	48	48
CTRI/2016/08/007155	India	Not Applicable	Not Yet Recruiting	Date Missing	01/11/2016	36	36
CTRI/2016/12/007574	India	Not Applicable	Open to Recruitment	Date Missing	14/09/2015	40	40
CTRI/2017/11/010373	India	Not Applicable	Open to Recruitment	Date Missing	17/06/2015	450	450
CTRI/2015/10/006314	India	Not Applicable	Completed	Date Missing	01/12/2015	485	485
CTRI/2016/08/007167	India	Not Applicable	Open to Recruitment	Date Missing	20/10/2015	600	600
CTRI/2017/09/009604	India	Not Applicable	Open to Recruitment	Date Missing	22/11/2015	30	30
CTRI/2017/11/010664	India	Not Applicable	Completed	Date Missing	08/10/2015	100	100
CTRI/2015/12/006423	India	Not Applicable	Completed	Date Missing	01/05/2014	60	60
CTRI/2018/02/012172	India	Not Applicable	Completed	Date Missing	01/09/2015	120	120
CTRI/2018/02/011956	India	Not Applicable	Completed	Date Missing	23/05/2015	80	80
CTRI/2015/11/006371	India	Not Applicable	Not Yet Recruiting	Date Missing	30/11/2015	60	60
CTRI/2018/02/011704	India	Not Applicable	Completed	Date Missing	30/07/2015	120	120
CTRI/2018/02/011917	India	Not Applicable	Completed	Date Missing	20/10/2015	162	162
CTRI/2016/01/006507	India	Not Applicable	Not Yet Recruiting	Date Missing	18/01/2016	36	36
CTRI/2018/02/012140	India	Not Applicable	Completed	Date Missing	15/06/2015	50	50
CTRI/2016/09/007242	India	Not Applicable	Open to Recruitment	Date Missing	21/08/2015	200	200
CTRI/2018/02/011999	India	Not Applicable	Completed	Date Missing	19/10/2014	50	50
CTRI/2018/03/012325	India	Not Applicable	Completed	Date Missing	03/11/2014	160	160
CTRI/2015/11/006393	India	Not Applicable	Completed	Date Missing	30/11/2015	20	20
CTRI/2016/09/007246	India	Not Applicable	Open to Recruitment	Date Missing	06/02/2014	308	308
CTRI/2016/08/007178	India	Not Applicable	Completed	Date Missing	15/12/2014	29	29
CTRI/2016/02/006637	India	Not Applicable	Open to Recruitment	Date Missing	15/02/2016	200	200
CTRI/2015/12/006442	India	Not Applicable	Closed to Recruitment of Participants	Date Missing	24/11/2015	1000	1000
CTRI/2017/08/009440	India	Not Applicable	Completed	Date Missing	01/02/2016	20	20
CTRI/2016/09/007326	India	Not Applicable	Completed	Date Missing	01/10/2016	50	50
CTRI/2015/12/006439	India	Not Applicable	Open to Recruitment	Date Missing	01/01/2016	188	188
CTRI/2016/01/006515	India	Not Applicable	Open to Recruitment	Date Missing	01/02/2016	360	360
CTRI/2018/02/012024	India	Not Applicable	Completed	Date Missing	20/10/2015	250	250
CTRI/2017/09/009639	India	Not Applicable	Completed	Date Missing	21/12/2015	170	170
CTRI/2017/05/008449	India	Not Applicable	Completed	Date Missing	05/11/2015	250	250
CTRI/2017/06/008812	India	Not Applicable	Open to Recruitment	Date Missing	11/12/2015	72	72
CTRI/2016/05/006925	India	Not Applicable	Not Yet Recruiting	Date Missing	17/05/2016	430	430
CTRI/2016/01/006527	India	Not Applicable	Completed	Date Missing	30/11/2015	24	24
CTRI/2015/11/006338	India	Not Applicable	Completed	Date Missing	05/11/2015	240	240
CTRI/2017/11/010403	India	Not Applicable	Completed	Date Missing	28/12/2015	60	60
CTRI/2016/07/007077	India	Not Applicable	Open to Recruitment	Date Missing	01/09/2015	70	70
CTRI/2017/07/009088	India	Not Applicable	Open to Recruitment	Date Missing	06/01/2016	60	60
CTRI/2016/05/006951	India	Not Applicable	Open to Recruitment	Date Missing	19/01/2016	50	50
CTRI/2017/10/010176	India	Not Applicable	Open to Recruitment	Date Missing	27/11/2015	100	100
CTRI/2017/07/009021	India	Not Applicable	Open to Recruitment	Date Missing	16/02/2016	80	80
CTRI/2016/01/006568	India	Not Applicable	Not Yet Recruiting	Date Missing	01/03/2016	40	40
CTRI/2017/11/010529	India	Not Applicable	Open to Recruitment	Date Missing	29/06/2016	200	200
CTRI/2017/11/010385	India	Not Applicable	Open to Recruitment	Date Missing	04/01/2016	72	72
CTRI/2017/07/008977	India	Not Applicable	Completed	09/02/2017	09/02/2016	58	58
CTRI/2016/03/006724	India	Not Applicable	Open to Recruitment	Date Missing	01/04/2016	160	160
CTRI/2016/02/006652	India	Not Applicable	Not Yet Recruiting	Date Missing	22/02/2016	500	500
CTRI/2016/04/006805	India	Not Applicable	Open to Recruitment	Date Missing	30/06/2016	300	300
CTRI/2016/03/006778	India	Not Applicable	Completed	Date Missing	02/04/2014	40	40
CTRI/2016/06/006988	India	Not Applicable	Open to Recruitment	Date Missing	08/10/2015	50	50
CTRI/2016/03/006779	India	Not Applicable	Open to Recruitment	Date Missing	20/02/2016	105	105
CTRI/2017/09/009677	India	Not Applicable	Completed	Date Missing	03/03/2014	40	40
CTRI/2016/02/006608	India	Not Applicable	Not Yet Recruiting	Date Missing	01/03/2016	200	200
CTRI/2017/11/010510	India	Not Applicable	Open to Recruitment	Date Missing	11/01/2016	60	60
CTRI/2016/04/006879	India	Not Applicable	Not Yet Recruiting	Date Missing	03/08/2016	90	90
CTRI/2016/01/006525	India	Not Applicable	Completed	Date Missing	02/04/2012	60	60
CTRI/2017/09/009625	India	Not Applicable	Completed	Date Missing	01/06/2013	0	150
CTRI/2016/06/006993	India	Not Applicable	Open to Recruitment	Date Missing	30/06/2016	214	214
CTRI/2016/01/006474	India	Not Applicable	Not Yet Recruiting	Date Missing	03/01/2016	400	400
CTRI/2016/08/007196	India	Not Applicable	Open to Recruitment	Date Missing	15/12/2015	100	100
CTRI/2016/10/007341	India	Not Applicable	Completed	Date Missing	01/01/2013	90	90
CTRI/2016/01/006488	India	Not Applicable	Open to Recruitment	Date Missing	15/01/2016	60	60
CTRI/2016/04/006804	India	Not Applicable	Not Yet Recruiting	Date Missing	18/04/2016	492	492
CTRI/2017/03/008202	India	Not Applicable	Open to Recruitment	Date Missing	01/01/2016	72	72
CTRI/2016/05/006904	India	Not Applicable	Open to Recruitment	Date Missing	15/01/2016	74	74
CTRI/2016/08/007176	India	Not Applicable	Completed	Date Missing	03/01/2012	120	120
CTRI/2016/02/006626	India	Not Applicable	Open to Recruitment	Date Missing	15/02/2016	90	90
CTRI/2016/03/006713	India	Not Applicable	Open to Recruitment	Date Missing	09/09/2015	131	131
CTRI/2017/10/010019	India	Not Applicable	Completed	Date Missing	01/03/2016	30	30
CTRI/2017/10/010049	India	Not Applicable	Completed	Date Missing	01/01/2016	100	100
CTRI/2016/03/006770	India	Not Applicable	Not Yet Recruiting	Date Missing	07/04/2016	60	60
CTRI/2016/06/006987	India	Not Applicable	Open to Recruitment	Date Missing	04/03/2016	30	30
CTRI/2016/04/006875	India	Not Applicable	Completed	Date Missing	26/09/2014	90	90
CTRI/2016/04/006872	India	Not Applicable	Not Yet Recruiting	Date Missing	16/05/2016	400	400
CTRI/2016/11/007496	India	Not Applicable	Open to Recruitment	Date Missing	20/01/2016	30	30
CTRI/2016/05/006928	India	Not Applicable	Not Yet Recruiting	Date Missing	15/06/2016	69	69
CTRI/2016/04/006834	India	Not Applicable	Not Yet Recruiting	Date Missing	02/05/2016	96	96
CTRI/2017/03/008171	India	Not Applicable	Not Yet Recruiting	Date Missing	01/04/2017	50	50
CTRI/2017/07/008955	India	Not Applicable	Closed to Recruitment of Participants	Date Missing	01/09/2015	130	130
CTRI/2017/09/009720	India	Not Applicable	Open to Recruitment	Date Missing	01/04/2016	75	75
CTRI/2016/02/006665	India	Completed	Completed	Date Missing	03/03/2016	84	84
CTRI/2016/03/006745	India	Not Applicable	Open to Recruitment	Date Missing	27/02/2016	30	30
CTRI/2016/05/006916	India	Not Applicable	Open to Recruitment	Date Missing	07/02/2016	50	50
CTRI/2016/06/006984	India	Not Applicable	Completed	Date Missing	30/11/2015	68	68
CTRI/2017/02/007804	India	Not Applicable	Open to Recruitment	Date Missing	01/01/2016	34	34
CTRI/2017/03/008234	India	Not Applicable	Open to Recruitment	Date Missing	02/01/2017	30	30
CTRI/2016/03/006766	India	Not Applicable	Completed	Date Missing	30/04/2013	80	80
CTRI/2016/03/006730	India	Not Applicable	Completed	Date Missing	01/04/2016	500	500
CTRI/2016/05/006961	India	Not Applicable	Open to Recruitment	Date Missing	02/11/2015	60	60
CTRI/2016/10/007331	India	Not Applicable	Completed	Date Missing	01/12/2012	100	100
CTRI/2016/04/006821	India	Not Applicable	Open to Recruitment	Date Missing	26/12/2016	300	300
CTRI/2016/03/006694	India	Not Applicable	Open to Recruitment	Date Missing	01/04/2016	500	500
CTRI/2016/02/006692	India	Not Applicable	Not Yet Recruiting	Date Missing	01/03/2016	250	250
CTRI/2016/04/006854	India	Not Applicable	Open to Recruitment	Date Missing	20/05/2016	103	103
CTRI/2017/03/008029	India	Not Applicable	Not Yet Recruiting	Date Missing	15/03/2017	60	60
CTRI/2016/04/006790	India	Not Applicable	Completed	Date Missing	01/04/2016	312	312
CTRI/2017/01/007686	India	Not Applicable	Completed	Date Missing	17/12/2014	122	122
CTRI/2018/02/011898	India	Not Applicable	Closed to Recruitment of Participants	Date Missing	16/05/2016	78	78
CTRI/2017/08/009554	India	Not Applicable	Open to Recruitment	01/02/2016	01/02/2016	96	96
CTRI/2016/04/006867	India	Not Applicable	Open to Recruitment	Date Missing	10/06/2016	119	119
CTRI/2016/03/006762	India	Not Applicable	Completed	Date Missing	15/11/2012	80	80
CTRI/2017/08/009498	India	Not Applicable	Open to Recruitment	Date Missing	27/02/2016	15	15
CTRI/2016/08/007200	India	Not Applicable	Not Yet Recruiting	Date Missing	19/09/2016	100	100
CTRI/2017/10/010284	India	Not Applicable	Closed to Recruitment of Participants	Date Missing	08/02/2016	60	60
CTRI/2016/08/007201	India	Not Applicable	Not Yet Recruiting	Date Missing	19/09/2016	90	90
CTRI/2016/12/007531	India	Not Applicable	Open to Recruitment	Date Missing	09/02/2016	64	64
CTRI/2017/08/009325	India	Not Applicable	Open to Recruitment	Date Missing	01/04/2016	90	90
CTRI/2016/03/006763	India	Not Applicable	Not Yet Recruiting	Date Missing	26/03/2016	220	220
CTRI/2018/02/011992	India	Not Applicable	Open to Recruitment	Date Missing	25/03/2016	100	100
CTRI/2016/10/007349	India	Not Applicable	Completed	Date Missing	01/10/2009	31	31
CTRI/2016/06/007046	India	Not Applicable	Not Yet Recruiting	Date Missing	20/07/2016	200	200
CTRI/2016/05/006908	India	Not Applicable	Open to Recruitment	Date Missing	01/06/2016	204	204
CTRI/2017/03/007975	India	Not Applicable	Open to Recruitment	Date Missing	26/04/2016	130	130
CTRI/2017/09/009721	India	Not Applicable	Open to Recruitment	Date Missing	01/04/2016	334	334
CTRI/2016/06/007029	India	Not Applicable	Not Yet Recruiting	Date Missing	07/09/2016	260	260
CTRI/2016/09/007278	India	Not Applicable	Completed	Date Missing	12/08/2013	90	90
CTRI/2016/05/006914	India	Not Applicable	Open to Recruitment	Date Missing	01/12/2015	60	60
CTRI/2016/08/007181	India	Not Applicable	Open to Recruitment	Date Missing	11/07/2016	60	60
CTRI/2016/08/007159	India	Not Applicable	Completed	Date Missing	22/08/2016	40	40
CTRI/2016/04/006849	India	Not Applicable	Open to Recruitment	Date Missing	21/05/2016	230	230
CTRI/2016/04/006885	India	Not Applicable	Other (Terminated)	Date Missing	04/05/2016	112	112
CTRI/2016/12/007588	India	Not Applicable	Open to Recruitment	Date Missing	01/06/2016	100	100
CTRI/2016/05/006948	India	Not Applicable	Completed	Date Missing	24/05/2016	100	100
CTRI/2016/12/007605	India	Not Applicable	Not Yet Recruiting	Date Missing	26/12/2016	200	200
CTRI/2016/09/007292	India	Not Applicable	Completed	Date Missing	15/04/2016	100	100
CTRI/2017/04/008361	India	Not Applicable	Open to Recruitment	Date Missing	25/05/2016	37	37
CTRI/2016/05/006905	India	Not Applicable	Open to Recruitment	Date Missing	01/08/2016	400	400
CTRI/2017/08/009455	India	Not Yet Recruiting	Completed	Date Missing	18/06/2014	60	60
CTRI/2016/06/007036	India	Not Applicable	Completed	Date Missing	03/05/2016	118	118
CTRI/2016/05/006958	India	Not Applicable	Completed	Date Missing	25/04/2013	50	50
CTRI/2017/06/008828	India	Not Applicable	Completed	Date Missing	01/01/2015	44	44
CTRI/2016/08/007125	India	Not Applicable	Completed	Date Missing	02/02/2012	30	30
CTRI/2016/09/007288	India	Not Applicable	Open to Recruitment	Date Missing	21/12/2015	30	30
CTRI/2017/05/008460	India	Not Applicable	Completed	Date Missing	20/10/2015	50	50
CTRI/2017/03/007977	India	Not Applicable	Not Yet Recruiting	Date Missing	01/03/2017	60	60
CTRI/2017/01/007629	India	Not Applicable	Not Yet Recruiting	Date Missing	01/02/2017	50	50
CTRI/2016/10/007336	India	Not Applicable	Not Yet Recruiting	Date Missing	01/11/2016	64	64
CTRI/2017/09/009901	India	Not Applicable	Open to Recruitment	Date Missing	17/04/2017	100	100
CTRI/2016/09/007321	India	Not Applicable	Open to Recruitment	Date Missing	01/10/2016	220	220
CTRI/2017/12/010850	India	Not Applicable	Completed	Date Missing	08/02/2016	100	100
CTRI/2017/10/009977	India	Not Applicable	Completed	Date Missing	01/12/2014	120	120
CTRI/2017/01/007630	India	Open to Recruitment	Open to Recruitment	Date Missing	10/08/2016	40	40
CTRI/2017/10/010301	India	Not Applicable	Completed	Date Missing	13/05/2016	22	22
CTRI/2016/11/007424	India	Not Applicable	Open to Recruitment	Date Missing	15/12/2016	25	25
CTRI/2017/11/010335	India	Not Applicable	Completed	Date Missing	01/12/2011	90	90
CTRI/2017/11/010471	India	Not Applicable	Open to Recruitment	Date Missing	30/01/2017	100	100
CTRI/2017/09/009745	India	Not Applicable	Open to Recruitment	Date Missing	03/10/2016	160	160
CTRI/2017/01/007737	India	Not Applicable	Open to Recruitment	Date Missing	27/01/2017	80	80
CTRI/2017/03/008210	India	Not Applicable	Not Yet Recruiting	Date Missing	31/03/2017	60	60
CTRI/2017/12/010922	India	Not Applicable	Completed	Date Missing	11/08/2014	152	152
CTRI/2016/12/007552	India	Not Applicable	Completed	Date Missing	01/10/2011	112	112
CTRI/2017/08/009418	India	Not Applicable	Open to Recruitment	Date Missing	22/08/2016	380	380
CTRI/2017/02/007861	India	Not Applicable	Closed to Recruitment of Participants	Date Missing	29/12/2016	200	200
CTRI/2017/02/007925	India	Not Applicable	Open to Recruitment	Date Missing	01/03/2017	220	220
CTRI/2017/03/008152	India	Not Applicable	Open to Recruitment	Date Missing	01/08/2016	30	30
CTRI/2017/02/007957	India	Not Applicable	Completed	Date Missing	01/09/2013	96	96
CTRI/2017/03/008065	India	Not Applicable	Not Yet Recruiting	Date Missing	16/03/2017	440	440
CTRI/2017/03/008099	India	Not Applicable	Not Yet Recruiting	Date Missing	16/03/2017	50	50
CTRI/2018/01/011374	India	Not Applicable	Open to Recruitment	Date Missing	02/01/2017	200	200
CTRI/2017/10/010142	India	Not Applicable	Completed	Date Missing	04/05/2011	98	98
CTRI/2017/09/009725	India	Not Applicable	Open to Recruitment	Date Missing	06/07/2015	134	134
CTRI/2017/02/007931	India	Not Applicable	Open to Recruitment	Date Missing	22/02/2017	188	188
CTRI/2017/03/007996	India	Other (Terminated)	Other (Terminated)	Date Missing	06/03/2017	750	750
CTRI/2017/02/007765	India	Not Applicable	Not Yet Recruiting	Date Missing	17/03/2017	90	90
CTRI/2017/01/007624	India	Completed	Completed	Date Missing	10/01/2017	20	20
CTRI/2017/09/009875	India	Not Applicable	Completed	Date Missing	08/09/2016	60	60
CTRI/2017/03/007993	India	Not Applicable	Not Yet Recruiting	Date Missing	20/03/2017	48	48
CTRI/2017/07/009074	India	Not Applicable	Open to Recruitment	Date Missing	30/12/2016	108	108
CTRI/2017/02/007757	India	Not Applicable	Not Yet Recruiting	Date Missing	01/02/2017	84	84
CTRI/2017/02/007867	India	Not Applicable	Not Yet Recruiting	Date Missing	20/02/2017	100	100
CTRI/2017/03/008233	India	Not Applicable	Not Yet Recruiting	Date Missing	01/04/2017	150	150
CTRI/2017/10/010121	India	Not Applicable	Not Yet Recruiting	Date Missing	30/10/2017	232	232
CTRI/2017/02/007886	India	Not Applicable	Open to Recruitment	Date Missing	02/01/2017	44	44
CTRI/2017/08/009273	India	Not Applicable	Open to Recruitment	Date Missing	06/02/2017	300	300
CTRI/2017/02/007919	India	Not Applicable	Open to Recruitment	Date Missing	12/01/2017	104	104
CTRI/2018/03/012502	India	Not Applicable	Open to Recruitment	Date Missing	20/07/2016	200	200
CTRI/2017/05/008688	India	Not Applicable	Open to Recruitment	Date Missing	24/07/2017	336	336
CTRI/2017/09/009786	India	Not Applicable	Open to Recruitment	Date Missing	02/10/2017	240	240
CTRI/2017/03/008255	India	Not Applicable	Completed	Date Missing	01/01/2015	67	67
CTRI/2017/04/008329	India	Not Applicable	Not Yet Recruiting	Date Missing	17/04/2017	144	144
CTRI/2017/05/008585	India	Not Applicable	Not Yet Recruiting	Date Missing	01/06/2017	102	102
CTRI/2017/04/008424	India	Not Applicable	Not Yet Recruiting	Date Missing	01/05/2017	300	300
CTRI/2018/02/012088	India	Not Applicable	Not Yet Recruiting	Date Missing	15/03/2018	100	100
CTRI/2017/09/009767	India	Not Applicable	Not Yet Recruiting	Date Missing	01/11/2017	100	100
CTRI/2017/05/008534	India	Not Applicable	Open to Recruitment	Date Missing	15/05/2017	120	120
CTRI/2017/03/008189	India	Not Applicable	Not Yet Recruiting	Date Missing	24/03/2017	134	134
CTRI/2017/12/011050	India	Not Applicable	Open to Recruitment	Date Missing	01/01/2017	110	110
CTRI/2017/11/010618	India	Not Applicable	Open to Recruitment	Date Missing	13/11/2016	52	52
CTRI/2017/09/009696	India	Not Applicable	Open to Recruitment	Date Missing	01/01/2018	84	84
CTRI/2017/08/009376	India	Not Applicable	Open to Recruitment	Date Missing	15/03/2016	140	140
CTRI/2017/09/009918	India	Not Applicable	Not Yet Recruiting	Date Missing	27/12/2017	60	60
CTRI/2017/07/009173	India	Not Applicable	Not Yet Recruiting	Date Missing	31/07/2017	60	60
CTRI/2017/05/008483	India	Not Applicable	Not Yet Recruiting	Date Missing	01/06/2017	194	194
CTRI/2017/04/008281	India	Not Applicable	Not Yet Recruiting	Date Missing	05/04/2017	200	200
CTRI/2017/05/008687	India	Not Applicable	Closed to Recruitment of Participants	Date Missing	01/02/2016	500	500
CTRI/2017/10/010156	India	Not Applicable	Completed	Date Missing	04/01/2013	25	25
CTRI/2017/10/010096	India	Not Applicable	Open to Recruitment	Date Missing	14/04/2014	110	110
CTRI/2017/06/008845	India	Not Applicable	Not Yet Recruiting	Date Missing	03/07/2017	120	120
CTRI/2017/06/008846	India	Not Applicable	Not Yet Recruiting	Date Missing	03/07/2017	120	120
CTRI/2017/05/008555	India	Not Applicable	Open to Recruitment	Date Missing	18/07/2016	40	40
CTRI/2017/04/008410	India	Not Applicable	Not Yet Recruiting	Date Missing	31/05/2017	300	300
CTRI/2017/04/008381	India	Not Applicable	Open to Recruitment	Date Missing	15/05/2017	154	154
CTRI/2017/09/009678	India	Not Applicable	Open to Recruitment	Date Missing	01/11/2016	30	30
CTRI/2017/07/009107	India	Not Applicable	Completed	Date Missing	05/01/2012	120	120
CTRI/2018/01/011061	India	Not Applicable	Not Yet Recruiting	Date Missing	15/01/2018	100	100
CTRI/2017/10/010000	India	Not Applicable	Not Yet Recruiting	Date Missing	06/10/2017	100	100
CTRI/2017/07/009007	India	Not Applicable	Not Yet Recruiting	Date Missing	01/08/2017	200	200
CTRI/2017/07/008978	India	Not Applicable	Open to Recruitment	Date Missing	17/07/2017	44	44
CTRI/2017/07/009033	India	Not Applicable	Not Yet Recruiting	Date Missing	17/07/2017	354	354
CTRI/2017/11/010473	India	Not Applicable	Open to Recruitment	Date Missing	29/07/2017	30	30
CTRI/2017/08/009444	India	Not Applicable	Completed	Date Missing	24/01/2015	43	43
CTRI/2017/07/009177	India	Not Applicable	Not Yet Recruiting	Date Missing	27/11/2017	100	100
CTRI/2017/08/009286	India	Not Applicable	Open to Recruitment	Date Missing	10/08/2017	360	360
CTRI/2017/07/009091	India	Not Applicable	Not Yet Recruiting	Date Missing	21/07/2017	30	30
CTRI/2017/09/009928	India	Not Applicable	Open to Recruitment	Date Missing	17/11/2016	86	86
CTRI/2017/09/009629	India	Not Applicable	Open to Recruitment	Date Missing	01/01/2017	30	30
CTRI/2017/07/009121	India	Not Applicable	Open to Recruitment	Date Missing	14/08/2017	906	906
CTRI/2017/11/010453	India	Not Applicable	Completed	Date Missing	11/08/2009	588	500
CTRI/2017/11/010637	India	Not Applicable	Completed	Date Missing	02/09/2016	100	100
CTRI/2017/08/009275	India	Not Applicable	Not Yet Recruiting	Date Missing	01/09/2017	34	34
CTRI/2017/08/009271	India	Not Applicable	Closed to Recruitment of Participants	Date Missing	25/07/2017	35	35
CTRI/2017/08/009242	India	Not Applicable	Open to Recruitment	Date Missing	01/09/2017	240	240
CTRI/2017/07/009109	India	Not Applicable	Not Yet Recruiting	Date Missing	26/07/2017	20	20
CTRI/2018/02/011926	India	Not Applicable	Not Yet Recruiting	Date Missing	01/05/2018	1200	1200
CTRI/2017/07/009163	India	Not Applicable	Not Yet Recruiting	Date Missing	10/08/2017	228	228
CTRI/2017/11/010490	India	Not Applicable	Open to Recruitment	Date Missing	20/09/2017	30	30
CTRI/2017/09/009643	India	Not Applicable	Not Yet Recruiting	Date Missing	11/09/2017	120	120
CTRI/2017/08/009351	India	Not Applicable	Open to Recruitment	Date Missing	01/02/2016	90	90
CTRI/2017/11/010517	India	Not Applicable	Completed	Date Missing	07/03/2017	72	72
CTRI/2017/09/009691	India	Not Applicable	Not Yet Recruiting	Date Missing	12/09/2017	120	120
CTRI/2017/09/009927	India	Not Applicable	Not Yet Recruiting	Date Missing	03/10/2017	244	244
CTRI/2017/09/009644	India	Not Applicable	Open to Recruitment	Date Missing	11/09/2017	144	144
CTRI/2017/08/009488	India	Not Applicable	Completed	Date Missing	01/05/2014	30	30
CTRI/2017/09/009889	India	Not Applicable	Not Yet Recruiting	Date Missing	01/01/2018	50	50
CTRI/2017/08/009364	India	Not Applicable	Not Yet Recruiting	Date Missing	28/08/2017	30	30
CTRI/2017/08/009485	India	Not Applicable	Not Yet Recruiting	Date Missing	29/09/2017	264	264
CTRI/2017/10/010146	India	Not Applicable	Open to Recruitment	Date Missing	18/12/2017	225	225
CTRI/2017/08/009234	India	Not Applicable	Completed	Date Missing	01/11/2011	80	80
CTRI/2017/08/009280	India	Not Applicable	Completed	Date Missing	09/08/2017	34	34
CTRI/2017/08/009507	India	Not Applicable	Open to Recruitment	Date Missing	22/10/2016	80	80
CTRI/2017/08/009261	India	Not Applicable	Open to Recruitment	Date Missing	31/07/2017	60	60
CTRI/2017/08/009429	India	Not Applicable	Open to Recruitment	Date Missing	04/09/2017	250	250
CTRI/2017/08/009343	India	Not Applicable	Open to Recruitment	Date Missing	13/09/2016	500	500
CTRI/2017/08/009326	India	Not Applicable	Not Yet Recruiting	Date Missing	31/08/2017	314	314
CTRI/2017/09/009848	India	Not Applicable	Not Yet Recruiting	Date Missing	25/09/2017	100	100
CTRI/2017/09/009872	India	Not Applicable	Completed	Date Missing	01/01/2017	100	100
CTRI/2017/09/009853	India	Not Applicable	Not Yet Recruiting	Date Missing	25/09/2017	260	260
CTRI/2017/12/011037	India	Not Applicable	Not Yet Recruiting	Date Missing	12/01/2018	120	120
CTRI/2017/12/010811	India	Not Applicable	Not Yet Recruiting	Date Missing	11/12/2017	40	40
CTRI/2018/01/011449	India	Not Applicable	Not Yet Recruiting	Date Missing	01/02/2018	50	50
CTRI/2017/12/010930	India	Not Applicable	Not Yet Recruiting	Date Missing	01/01/2018	160	160
CTRI/2018/01/011571	India	Not Applicable	Not Yet Recruiting	Date Missing	01/04/2018	30	30
CTRI/2017/12/010781	India	Not Applicable	Open to Recruitment	Date Missing	15/12/2017	114	114
CTRI/2017/12/010759	India	Not Applicable	Not Yet Recruiting	Date Missing	12/12/2017	25	25
CTRI/2017/12/010770	India	Not Applicable	Completed	Date Missing	04/09/2017	117	117
[truncated: 35 more rows]

## Sheet: 36_rejected from 2070
CTRI Number	Countries of recruitment	Recruitment status of trial global	Recruitment status of trial India	Date of first enrollment global	Date of first enrollment India	Total sample size	Sample size from India
CTRI/2008/091/000087	India	Completed		04/01/2008	Date Missing	0
CTRI/2008/091/000305	India	Completed		16/04/2008	Date Missing	60	60
CTRI/2008/091/000306	India	Completed		22/07/2008	Date Missing	30	30
CTRI/2009/091/000058	India	Completed		15/07/2009	Date Missing	0
CTRI/2009/091/000066	India	Open to Recruitment		12/01/2009	Date Missing	558	30
CTRI/2009/091/000085	India	Open to Recruitment		01/06/2009	Date Missing	340	6
CTRI/2009/091/000116	India	Open to Recruitment		17/04/2009	Date Missing	100	40
CTRI/2009/091/000175	India	Open to Recruitment		31/03/2003	Date Missing	400
CTRI/2009/091/000201	India	Completed		18/12/2006	Date Missing	14266
CTRI/2009/091/000598	India	Open to Recruitment		15/04/2009	Date Missing	720	64
CTRI/2009/091/000636	India	Open to Recruitment		21/04/2009	13/11/2009	555	119
CTRI/2009/091/000782	India	Completed		Date Missing	10/10/2009	90	90
CTRI/2009/091/000824	India	Completed		Date Missing	12/11/2009	451	451
CTRI/2010/091/000059	India	Open to Recruitment		10/05/2010	10/05/2010	210	210
CTRI/2010/091/000114	India	Completed		25/03/2010	Date Missing	240	240
CTRI/2010/091/000151	India	Open to Recruitment		15/02/2010	Date Missing	244	54
CTRI/2010/091/000231	India	Open to Recruitment		04/05/2010	Date Missing	50	50
CTRI/2010/091/000360	India	Open to Recruitment		13/07/2010	Date Missing	533
CTRI/2010/091/000479	India	Other (Terminated)		15/04/2010	10/09/2010	208	34
CTRI/2010/091/000504	India	Not Yet Recruiting		27/01/2011	Date Missing	240	240
CTRI/2010/091/000552	India	Completed		14/06/2010	Date Missing	200	200
CTRI/2010/091/000582	India	Completed		28/06/2010	Date Missing	120	120
CTRI/2010/091/001032	India	Open to Recruitment		28/06/2010	Date Missing	200	200
CTRI/2010/091/001057	India	Completed		15/03/2010	Date Missing	100	100
CTRI/2010/091/001213	India	Completed		15/06/2010	Date Missing	126	0
CTRI/2010/091/001277	India	Completed		01/12/2005	Date Missing	40	40
CTRI/2010/091/001332	India	Other (Terminated)		15/08/2010	Date Missing	57	1
CTRI/2010/091/001479	India	Open to Recruitment		01/11/2010	Date Missing	200	200
CTRI/2010/091/002939	India	Open to Recruitment		04/11/2010	Date Missing	200	200
CTRI/2010/091/002994	India	Completed		13/01/2009	Date Missing	120	120
CTRI/2012/01/002370	India	Not Applicable	Not Applicable	Date Missing	27/01/2012	200	200
CTRI/2012/11/003158	India	Not Applicable	Not Applicable	Date Missing	05/12/2012	210	210
CTRI/2013/02/003388	India	Not Applicable	Not Applicable	15/02/2016	Date Missing	700	700
CTRI/2008/091/000148	India	Not Applicable	Not Applicable	18/09/2008	Date Missing	510
CTRI/2010/091/001463	India	Completed	Not Applicable	20/07/2010	Date Missing	72	20
CTRI/2010/091/001115	India	Not Applicable	Not Applicable	Date Missing	21/08/2010	60	60

## Sheet: 1831_accepted from 2034
CTRI Number	Countries of recruitment	Recruitment status of trial global	Recruitment status of trial India	Date of first enrollment global	Date of first enrollment India	Total sample size	Sample size from India
CTRI/2008/091/000004	India	Not Applicable	Completed	18/01/2008	02/02/2008	26	26
CTRI/2011/07/001860	India	Not Applicable	Completed	Date Missing	26/10/2005	80	80
CTRI/2008/091/000095	India	Not Applicable	Completed	Date Missing	11/09/2007	280	280
CTRI/2012/02/002394	India	Not Applicable	Open to Recruitment	Date Missing	31/01/2012	132	132
CTRI/2008/091/000113	India	Not Applicable	Completed	21/06/2007	21/07/2007	223	223
CTRI/2008/091/000115	India	Not Applicable	Completed	02/10/2004	02/10/2004	100	100
CTRI/2008/091/000131	India	Not Applicable	Other (Terminated)	24/10/2007	Date Missing	750	750
CTRI/2009/091/000159	India	Not Applicable	Completed	Date Missing	29/08/2008	54	54
CTRI/2008/091/000190	India	Not Applicable	Completed	17/11/2008	07/11/2008	402	402
CTRI/2008/091/000208	India	Not Applicable	Completed	Date Missing	23/10/2008	60	60
CTRI/2008/091/000216	India	Not Applicable	Completed	Date Missing	16/12/2007	250	250
CTRI/2012/02/002462	India	Not Applicable	Open to Recruitment	Date Missing	09/12/2006	192	192
CTRI/2008/091/000248	India	Not Applicable	Completed	Date Missing	30/09/2008	0	70
CTRI/2008/091/000256	India	Not Applicable	Other (Terminated)	Date Missing	06/02/2010	8	8
CTRI/2008/091/000276	India	Not Applicable	Completed	Date Missing	13/04/2009	264	264
CTRI/2008/091/000283	India	Not Applicable	Completed	Date Missing	09/07/2008	100	100
CTRI/2008/091/000295	India	Not Applicable	Completed	Date Missing	22/11/2007	70	70
CTRI/2009/091/000039	India	Not Applicable	Completed	30/03/2009	30/10/2012	150	150
CTRI/2011/12/002313	India	Not Applicable	Completed	Date Missing	15/02/2009	100	100
CTRI/2009/091/000073	India	Not Applicable	Completed	21/03/2008	Date Missing	172	172
CTRI/2009/091/000096	India	Not Applicable	Completed	Date Missing	04/05/2009	32	32
CTRI/2009/091/000108	India	Not Applicable	Completed	Date Missing	07/12/2008	200	200
CTRI/2009/091/000111	India	Not Applicable	Completed	Date Missing	09/03/2009	200	200
CTRI/2009/091/000114	India	Not Applicable	Completed	16/03/2009	16/03/2009	110	110
CTRI/2009/091/000115	India	Not Applicable	Completed	20/05/2009	06/08/2009	23	23
CTRI/2009/091/000129	India	Not Applicable	Completed	Date Missing	15/04/2009	0	200
CTRI/2009/091/000162	India	Not Applicable	Completed	Date Missing	13/02/2009	200	200
CTRI/2009/091/000179	India	Not Applicable	Completed	Date Missing	25/03/2008	211	211
CTRI/2009/091/000196	India	Not Applicable	Completed	Date Missing	06/12/2007	126	126
CTRI/2009/091/000212	India	Not Applicable	Completed	Date Missing	28/03/2009	60	60
CTRI/2009/091/000214	India	Not Applicable	Completed	01/06/2009	01/06/2009	23	23
CTRI/2009/091/000252	India	Not Applicable	Completed	Date Missing	04/09/2009	12	12
CTRI/2009/091/000258	India	Not Applicable	Completed	Date Missing	07/03/2009	236	236
CTRI/2009/091/000262	India	Not Applicable	Completed	Date Missing	11/12/2008	36	36
CTRI/2009/091/000315	India	Not Applicable	Open to Recruitment	Date Missing	30/07/2009	140	140
CTRI/2009/091/000330	India	Not Applicable	Completed	Date Missing	07/07/2009	99	99
CTRI/2009/091/000356	India	Not Applicable	Completed	Date Missing	13/08/2009	150	150
CTRI/2009/091/000370	India	Not Applicable	Completed	Date Missing	01/06/2009	30	30
CTRI/2009/091/000377	India	Not Applicable	Completed	Date Missing	28/06/2009	84	84
CTRI/2009/091/000392	India	Not Applicable	Completed	Date Missing	01/05/2009	30	30
CTRI/2009/091/000400	India	Not Applicable	Completed	Date Missing	30/03/2009	75	75
CTRI/2009/091/000434	India	Not Applicable	Completed	Date Missing	30/07/2009	176	176
CTRI/2009/091/000457	India	Not Applicable	Completed	25/05/2009	25/05/2009	12	12
CTRI/2009/091/000527	India	Not Applicable	Completed	Date Missing	27/07/2009	122	122
CTRI/2009/091/000533	India	Not Applicable	Completed	Date Missing	10/08/2009	300	300
CTRI/2009/091/000547	India	Not Applicable	Completed	Date Missing	20/11/2006	150	150
CTRI/2009/091/000601	India	Not Applicable	Completed	19/11/2010	Date Missing	28	28
CTRI/2009/091/000625	India	Not Applicable	Completed	Date Missing	02/09/2009	40	40
CTRI/2009/091/000639	India	Not Applicable	Completed	Date Missing	06/06/2009	200	200
CTRI/2009/091/000640	India	Not Applicable	Completed	Date Missing	13/06/2009	200	200
CTRI/2009/091/000645	India	Not Applicable	Other (Terminated)	Date Missing	17/11/2009	256	72
CTRI/2009/091/000677	India	Not Applicable	Other (Terminated)	Date Missing	12/09/2009	200	200
CTRI/2009/091/000682	India	Not Applicable	Completed	Date Missing	18/04/2009	200	200
CTRI/2009/091/000683	India	Not Applicable	Completed	Date Missing	10/06/2009	200	200
CTRI/2009/091/000687	India	Not Applicable	Completed	15/10/2009	15/10/2009	160	160
CTRI/2009/091/000688	India	Not Applicable	Completed	Date Missing	15/10/2009	100	100
CTRI/2009/091/000739	India	Not Applicable	Open to Recruitment	Date Missing	15/11/2009	110	110
CTRI/2009/091/000742	India	Not Applicable	Completed	12/12/2009	12/12/2009	200	200
CTRI/2009/091/000756	India	Not Applicable	Completed	Date Missing	24/02/2009	150	150
CTRI/2009/091/000758	India	Not Applicable	Completed	Date Missing	22/09/2009	45	45
CTRI/2009/091/000770	India	Not Applicable	Completed	Date Missing	01/10/2009	25	25
CTRI/2009/091/000795	India	Not Applicable	Completed	Date Missing	20/01/2010	82	82
CTRI/2009/091/000799	India	Not Applicable	Other (Terminated)	Date Missing	01/10/2009	250	250
CTRI/2009/091/000801	India	Not Applicable	Completed	Date Missing	02/11/2009	200	200
CTRI/2009/091/000806	India	Not Applicable	Completed	Date Missing	07/12/2009	200	200
CTRI/2009/091/000808	India	Not Applicable	Other (Terminated)	Date Missing	Date Missing	200	200
CTRI/2009/091/000820	India	Not Applicable	Completed	Date Missing	25/11/2009	200	200
CTRI/2009/091/000830	India	Not Applicable	Completed	Date Missing	08/12/2009	200	200
CTRI/2009/091/000848	India	Not Applicable	Completed	Date Missing	18/02/2010	200	200
CTRI/2009/091/000861	India	Not Applicable	Completed	Date Missing	18/07/2009	200	200
CTRI/2009/091/000863	India	Not Applicable	Completed	Date Missing	18/09/2009	200	200
CTRI/2009/091/000870	India	Not Applicable	Completed	Date Missing	01/03/2007	0	32
CTRI/2009/091/000879	India	Not Applicable	Completed	Date Missing	02/11/2009	200	200
CTRI/2009/091/000893	India	Not Applicable	Closed to Recruitment of Participants	Date Missing	26/01/2012	250	250
CTRI/2009/091/000896	India	Not Applicable	Completed	12/02/2010	12/02/2010	270	270
CTRI/2009/091/000913	India	Not Applicable	Completed	Date Missing	20/08/2009	200	200
CTRI/2009/091/000928	India	Not Applicable	Completed	Date Missing	31/12/2009	240	240
CTRI/2009/091/000930	India	Not Applicable	Completed	Date Missing	14/12/2009	32	32
CTRI/2009/091/000958	India	Not Applicable	Completed	Date Missing	27/11/2009	36	36
CTRI/2009/091/000974	India	Not Applicable	Completed	Date Missing	01/05/2009	50	50
CTRI/2009/091/000994	India	Not Applicable	Completed	Date Missing	28/11/2008	120	120
CTRI/2009/091/000995	India	Not Applicable	Completed	Date Missing	26/02/2010	30	30
CTRI/2009/091/001004	India	Not Applicable	Other (Terminated)	Date Missing	16/01/2010	500	500
CTRI/2009/091/001020	India	Not Applicable	Completed	Date Missing	15/03/2010	100	100
CTRI/2009/091/001021	India	Not Applicable	Completed	Date Missing	06/04/2010	200	200
CTRI/2009/091/001022	India	Not Applicable	Completed	Date Missing	26/11/2009	100	100
CTRI/2009/091/001023	India	Not Applicable	Completed	Date Missing	11/12/2009	200	200
CTRI/2009/091/001025	India	Not Applicable	Completed	Date Missing	04/01/2010	200	200
CTRI/2009/091/001036	India	Not Applicable	Completed	Date Missing	28/04/2010	252	252
CTRI/2009/091/001048	India	Not Applicable	Completed	Date Missing	23/02/2010	150	150
CTRI/2013/07/003808	India	Not Applicable	Completed	Date Missing	15/06/2011	500	500
CTRI/2009/091/001051	India	Not Applicable	Completed	Date Missing	17/02/2010	200	200
CTRI/2009/091/001053	India	Not Applicable	Completed	Date Missing	15/01/2010	200	200
CTRI/2009/091/001058	India	Not Applicable	Completed	22/05/2007	22/05/2007	152	152
CTRI/2009/091/001067	India	Not Applicable	Completed	23/02/2010	23/02/2010	204	204
CTRI/2009/091/001085	India	Not Applicable	Completed	20/02/2010	20/02/2010	240	240
CTRI/2009/091/001087	India	Not Applicable	Other (Terminated)	28/05/2010	28/05/2010	270	270
CTRI/2010/091/000030	India	Not Applicable	Completed	Date Missing	01/02/2010	600	600
CTRI/2010/091/000045	India	Not Applicable	Completed	01/03/2007	01/03/2007	120	1
CTRI/2010/091/000053	India	Not Applicable	Completed	Date Missing	25/01/2010	200	200
CTRI/2010/091/000076	India	Not Applicable	Completed	Date Missing	23/11/2009	150	150
CTRI/2010/091/000087	India	Not Applicable	Completed	Date Missing	15/02/2010	100	100
CTRI/2010/091/000095	India	Not Applicable	Completed	Date Missing	15/01/2010	36	36
CTRI/2010/091/000096	India	Not Applicable	Completed	Date Missing	03/04/2010	250	250
CTRI/2010/091/000099	India	Not Applicable	Completed	Date Missing	11/06/2009	50	50
CTRI/2010/091/000107	India	Not Applicable	Completed	Date Missing	21/08/2010	50	50
CTRI/2010/091/000108	India	Not Applicable	Completed	Date Missing	26/07/2010	30	30
CTRI/2010/091/000122	India	Not Applicable	Completed	Date Missing	25/03/2010	200	200
CTRI/2010/091/000126	India	Not Applicable	Other (Terminated)	Date Missing	Date Missing	200	200
CTRI/2010/091/000127	India	Not Applicable	Completed	10/02/2010	Date Missing	200	200
CTRI/2010/091/000141	India	Not Applicable	Completed	Date Missing	02/03/2010	200	200
CTRI/2010/091/000149	India	Not Applicable	Completed	Date Missing	17/02/2010	48	48
CTRI/2010/091/000164	India	Not Applicable	Completed	Date Missing	08/08/2006	60	60
CTRI/2010/091/000165	India	Not Applicable	Completed	Date Missing	02/11/2006	30	30
CTRI/2010/091/000166	India	Not Applicable	Completed	Date Missing	17/11/2006	60	60
CTRI/2010/091/000167	India	Not Applicable	Other (Terminated)	Date Missing	08/08/2006	30	30
CTRI/2010/091/000169	India	Not Applicable	Completed	Date Missing	20/02/2010	200	200
CTRI/2010/091/000171	India	Not Applicable	Completed	Date Missing	01/11/2009	20	20
CTRI/2015/10/006235	India	Not Applicable	Completed	Date Missing	15/11/2010	100	100
CTRI/2010/091/000176	India	Not Applicable	Completed	01/04/2010	01/04/2010	240	240
CTRI/2010/091/000177	India	Not Applicable	Completed	01/04/2010	Date Missing	200	200
CTRI/2010/091/000198	India	Not Applicable	Completed	Date Missing	22/03/2010	200	200
CTRI/2010/091/000200	India	Not Applicable	Completed	Date Missing	29/10/2010	160	160
CTRI/2010/091/000237	India	Not Applicable	Completed	Date Missing	29/05/2010	600	600
CTRI/2010/091/000238	India	Not Applicable	Other (Terminated)	Date Missing	01/02/2011	670	670
CTRI/2010/091/000245	India	Not Applicable	Completed	Date Missing	16/08/2008	360	360
CTRI/2010/091/000275	India	Not Applicable	Completed	20/03/2010	20/03/2010	46	46
CTRI/2010/091/000279	India	Not Applicable	Completed	Date Missing	27/04/2010	200	200
CTRI/2011/07/001888	India	Not Applicable	Completed	Date Missing	06/07/2011	60	60
CTRI/2010/091/000293	India	Not Applicable	Completed	Date Missing	02/04/2010	112	112
CTRI/2011/11/002109	India	Not Applicable	Completed	Date Missing	15/10/2010	270	270
CTRI/2010/091/000329	India	Not Applicable	Completed	Date Missing	12/04/2010	100	100
CTRI/2010/091/000341	India	Not Applicable	Completed	Date Missing	01/09/2008	165	165
CTRI/2011/06/001783	India	Not Applicable	Completed	Date Missing	01/10/2009	90	90
CTRI/2010/091/000376	India	Not Applicable	Completed	Date Missing	20/09/2010	300	300
CTRI/2011/07/001864	India	Not Applicable	Completed	Date Missing	01/05/2010	100	100
CTRI/2010/091/000419	India	Not Applicable	Completed	Date Missing	29/04/2010	8	8
CTRI/2010/091/000422	India	Not Applicable	Suspended	03/08/2010	03/08/2010	200	200
CTRI/2010/091/000423	India	Not Applicable	Completed	08/12/2010	08/12/2010	280	280
CTRI/2010/091/000425	India	Not Applicable	Completed	29/05/2010	29/05/2010	240	240
CTRI/2010/091/000431	India	Not Applicable	Completed	Date Missing	12/05/2010	200	200
CTRI/2010/091/000437	India	Not Applicable	Completed	Date Missing	26/06/2010	100	100
CTRI/2010/091/000445	India	Not Applicable	Completed	Date Missing	14/05/2010	100	100
CTRI/2014/08/004919	India	Not Applicable	Completed	Date Missing	11/06/2010	40	40
CTRI/2010/091/000497	India	Not Applicable	Completed	Date Missing	25/05/2010	78	78
CTRI/2011/10/002068	India	Not Applicable	Completed	Date Missing	04/04/2006	250	250
CTRI/2010/091/000518	India	Not Applicable	Other (Terminated)	Date Missing	Date Missing	100	100
CTRI/2010/091/000519	India	Not Applicable	Completed	Date Missing	05/08/2010	500	500
CTRI/2010/091/000523	India	Not Applicable	Completed	Date Missing	15/07/2010	600	600
CTRI/2010/091/000551	India	Not Applicable	Other (Terminated)	21/06/2010	21/06/2010	420	420
CTRI/2010/091/000563	India	Not Applicable	Completed	Date Missing	05/07/2010	100	100
CTRI/2010/091/000586	India	Not Applicable	Completed	Date Missing	31/08/2010	200	200
CTRI/2010/091/000588	India	Not Applicable	Completed	Date Missing	15/07/2010	200	200
CTRI/2010/091/000610	India	Not Applicable	Completed	Date Missing	08/09/2010	72	72
CTRI/2011/06/001831	India	Not Applicable	Completed	Date Missing	18/06/2010	195	195
CTRI/2011/09/002012	India	Not Applicable	Completed	Date Missing	09/05/2011	120	120
CTRI/2010/091/000637	India	Not Applicable	Completed	Date Missing	22/05/2010	60	60
CTRI/2012/02/002463	India	Not Applicable	Completed	Date Missing	30/06/2010	50	50
CTRI/2010/091/001036	India	Not Applicable	Completed	Date Missing	17/11/2008	60	60
CTRI/2012/06/002742	India	Not Applicable	Completed	Date Missing	10/02/2011	144	144
CTRI/2010/091/001055	India	Not Applicable	Completed	Date Missing	16/06/2010	200	200
CTRI/2010/091/001058	India	Not Applicable	Completed	20/01/2011	Date Missing	200	200
CTRI/2010/091/001095	India	Not Applicable	Closed to Recruitment of Participants	02/07/2010	02/07/2010	168	168
CTRI/2010/091/001096	India	Not Applicable	Completed	30/07/2010	Date Missing	150	150
CTRI/2010/091/001102	India	Not Applicable	Completed	Date Missing	02/03/2009	72	72
CTRI/2010/091/001107	India	Not Applicable	Open to Recruitment	Date Missing	30/08/2010	240	240
CTRI/2010/091/001116	India	Not Applicable	Completed	Date Missing	01/08/2010	180	180
CTRI/2010/091/001118	India	Not Applicable	Completed	Date Missing	16/07/2010	200	200
CTRI/2010/091/001119	India	Not Applicable	Completed	Date Missing	28/07/2010	120	120
CTRI/2010/091/001121	India	Not Applicable	Completed	Date Missing	10/08/2010	200	200
CTRI/2012/12/003273	India	Not Applicable	Open to Recruitment	Date Missing	16/01/2012	250	250
CTRI/2010/091/001136	India	Not Applicable	Completed	Date Missing	23/08/2010	100	100
CTRI/2010/091/001153	India	Not Applicable	Completed	Date Missing	30/01/2011	100	100
CTRI/2010/091/001161	India	Not Applicable	Completed	Date Missing	09/08/2010	24	24
CTRI/2010/091/001178	India	Not Applicable	Completed	Date Missing	21/08/2010	250	250
CTRI/2010/091/001179	India	Not Applicable	Completed	Date Missing	15/08/2010	200	200
CTRI/2010/091/006138	India	Not Applicable	Open to Recruitment	Date Missing	22/02/2011	246	246
CTRI/2011/11/002135	India	Not Applicable	Other (Terminated)	Date Missing	30/06/2011	50	50
CTRI/2011/06/001813	India	Not Applicable	Completed	Date Missing	26/12/2010	75	75
CTRI/2011/04/001659	India	Not Applicable	Completed	Date Missing	30/12/2010	200	200
CTRI/2011/05/001711	India	Not Applicable	Suspended	Date Missing	25/05/2011	90	90
CTRI/2011/12/002189	India	Not Applicable	Completed	Date Missing	21/02/2011	1000	1000
CTRI/2011/07/001899	India	Not Applicable	Completed	Date Missing	02/02/2011	30	30
CTRI/2011/05/001733	India	Not Applicable	Completed	Date Missing	05/05/2011	30	30
CTRI/2011/10/002049	India	Not Applicable	Completed	Date Missing	25/04/2011	100	100
CTRI/2011/03/001651	India	Not Applicable	Completed	Date Missing	28/03/2011	40	40
CTRI/2011/09/002030	India	Not Applicable	Completed	Date Missing	24/10/2011	36	36
CTRI/2011/04/001674	India	Not Applicable	Completed	Date Missing	18/04/2011	6	6
CTRI/2011/04/001680	India	Not Applicable	Not Yet Recruiting	Date Missing	15/04/2011	60	60
CTRI/2011/04/001679	India	Not Applicable	Completed	Date Missing	10/02/2011	40	40
CTRI/2011/04/001673	India	Not Applicable	Completed	Date Missing	26/05/2011	36	36
CTRI/2011/04/001661	India	Not Applicable	Open to Recruitment	Date Missing	04/04/2011	60	60
CTRI/2014/08/004853	India	Not Applicable	Completed	Date Missing	07/01/2011	54	54
CTRI/2011/05/001719	India	Not Applicable	Completed	Date Missing	11/04/2011	280	280
CTRI/2011/07/001871	India	Not Applicable	Other (Terminated)	Date Missing	19/12/2011	20	20
CTRI/2011/04/001691	India	Not Applicable	Completed	Date Missing	25/04/2011	60	60
CTRI/2011/05/001721	India	Not Applicable	Open to Recruitment	Date Missing	13/05/2011	91	91
CTRI/2011/05/001764	India	Not Applicable	Not Yet Recruiting	Date Missing	27/06/2011	200	200
CTRI/2013/03/003477	India	Not Applicable	Open to Recruitment	Date Missing	31/07/2011	100	100
CTRI/2011/06/001828	India	Not Applicable	Completed	Date Missing	10/06/2011	70	70
CTRI/2014/01/004350	India	Not Applicable	Completed	Date Missing	22/12/2010	500	500
CTRI/2012/03/002483	India	Not Applicable	Closed to Recruitment of Participants	Date Missing	07/03/2012	100	100
CTRI/2011/07/001858	India	Not Applicable	Other (Terminated)	Date Missing	15/07/2011	100	100
CTRI/2011/12/002217	India	Not Applicable	Open to Recruitment	Date Missing	01/01/2012	360	360
CTRI/2011/09/001992	India	Not Applicable	Open to Recruitment	Date Missing	01/09/2011	45	45
CTRI/2011/07/001863	India	Not Applicable	Completed	Date Missing	02/12/2009	60	60
CTRI/2011/07/001894	India	Not Applicable	Completed	Date Missing	01/08/2007	200	200
CTRI/2011/10/002045	India	Not Applicable	Completed	Date Missing	05/12/2009	264	264
CTRI/2011/11/002139	India	Not Applicable	Open to Recruitment	Date Missing	01/08/2011	320	320
CTRI/2011/07/001878	India	Not Applicable	Completed	Date Missing	18/07/2011	76	76
CTRI/2011/08/001934	India	Not Applicable	Completed	Date Missing	18/07/2011	8	8
CTRI/2011/08/001943	India	Not Applicable	Completed	Date Missing	08/10/2011	6	6
CTRI/2011/11/002150	India	Not Applicable	Open to Recruitment	Date Missing	02/05/2008	60	60
CTRI/2013/03/003504	India	Not Applicable	Completed	Date Missing	05/08/2011	200	200
CTRI/2011/08/001940	India	Not Applicable	Completed	Date Missing	22/08/2009	32	32
CTRI/2011/10/002055	India	Not Applicable	Open to Recruitment	Date Missing	21/07/2011	200	200
CTRI/2011/11/002133	India	Not Applicable	Completed	Date Missing	08/08/2011	600	600
CTRI/2011/12/002249	India	Not Applicable	Other (Terminated)	Date Missing	26/12/2011	96	96
CTRI/2012/07/002844	India	Not Applicable	Completed	Date Missing	23/06/2012	60	60
CTRI/2012/03/002497	India	Not Applicable	Other (Terminated)	Date Missing	24/08/2011	36	36
CTRI/2011/09/001988	India	Not Applicable	Completed	Date Missing	15/05/2008	40	40
CTRI/2011/09/001984	India	Not Applicable	Completed	Date Missing	07/10/2011	92	92
CTRI/2011/09/001985	India	Not Applicable	Completed	Date Missing	11/10/2011	92	92
CTRI/2011/09/002004	India	Not Applicable	Completed	Date Missing	08/10/2011	92	92
CTRI/2011/10/002079	India	Not Applicable	Completed	Date Missing	16/06/2011	42	42
CTRI/2012/07/002832	India	Not Applicable	Completed	Date Missing	25/08/2011	16	16
CTRI/2011/09/002024	India	Not Applicable	Completed	Date Missing	05/09/2011	44	44
CTRI/2011/09/001991	India	Not Applicable	Completed	Date Missing	12/09/2011	220	220
CTRI/2013/06/003741	India	Not Applicable	Completed	Date Missing	02/05/2011	90	90
CTRI/2011/12/002230	India	Not Applicable	Not Yet Recruiting	Date Missing	15/12/2011	32	32
CTRI/2016/06/007030	India	Not Applicable	Completed	Date Missing	24/06/2016	100	100
CTRI/2017/10/010241	India	Not Applicable	Completed	Date Missing	27/02/2016	60	60
CTRI/2017/09/009619	India	Not Applicable	Open to Recruitment	01/06/2016	01/06/2016	110	110
CTRI/2016/08/007228	India	Not Applicable	Not Yet Recruiting	Date Missing	26/09/2016	700	700
CTRI/2016/12/007519	India	Not Applicable	Open to Recruitment	Date Missing	02/02/2016	35	35
CTRI/2016/10/007403	India	Not Applicable	Open to Recruitment	Date Missing	09/04/2016	150	150
CTRI/2016/09/007230	India	Not Applicable	Closed to Recruitment of Participants	Date Missing	02/09/2016	105	105
CTRI/2016/09/007327	India	Not Applicable	Not Yet Recruiting	Date Missing	01/10/2016	50	50
CTRI/2016/08/007149	India	Not Applicable	Not Yet Recruiting	Date Missing	04/11/2016	350	350
CTRI/2017/05/008685	India	Not Applicable	Open to Recruitment	Date Missing	01/08/2016	12	12
CTRI/2016/09/007302	India	Not Applicable	Not Yet Recruiting	Date Missing	10/10/2016	128	128
CTRI/2017/04/008422	India	Not Applicable	Closed to Recruitment of Participants	Date Missing	22/12/2015	45	45
CTRI/2017/12/010801	India	Not Applicable	Open to Recruitment	Date Missing	01/12/2016	60	60
CTRI/2016/08/007153	India	Not Applicable	Not Yet Recruiting	Date Missing	11/08/2016	63	63
CTRI/2016/09/007265	India	Not Applicable	Not Yet Recruiting	Date Missing	15/09/2016	63	63
CTRI/2017/03/008232	India	Not Applicable	Open to Recruitment	Date Missing	01/04/2016	45	45
CTRI/2017/03/008058	India	Not Applicable	Open to Recruitment	Date Missing	22/02/2017	128	128
CTRI/2017/06/008843	India	Not Applicable	Open to Recruitment	Date Missing	30/06/2017	500	500
CTRI/2016/08/007157	India	Not Applicable	Not Yet Recruiting	Date Missing	09/08/2016	24	24
CTRI/2018/01/011155	India	Not Applicable	Completed	Date Missing	01/09/2016	150	150
CTRI/2016/10/007409	India	Not Applicable	Not Yet Recruiting	Date Missing	01/11/2016	312	312
CTRI/2016/11/007426	India	Not Applicable	Not Yet Recruiting	Date Missing	03/11/2016	60	60
CTRI/2017/08/009213	India	Not Applicable	Closed to Recruitment of Participants	Date Missing	06/12/2016	56	56
CTRI/2016/11/007461	India	Not Applicable	Not Yet Recruiting	Date Missing	14/11/2016	208	208
CTRI/2017/08/009494	India	Not Applicable	Open to Recruitment	Date Missing	01/04/2016	70	70
CTRI/2016/11/007450	India	Not Applicable	Not Yet Recruiting	Date Missing	01/12/2016	40	40
CTRI/2017/09/009723	India	Not Applicable	Open to Recruitment	Date Missing	01/09/2016	60	60
CTRI/2016/10/007399	India	Not Applicable	Closed to Recruitment of Participants	Date Missing	07/10/2016	12000	12000
CTRI/2017/11/010369	India	Not Applicable	Completed	Date Missing	27/06/2016	60	60
CTRI/2017/11/010388	India	Not Applicable	Completed	Date Missing	28/06/2016	50	50
CTRI/2017/01/007651	India	Not Applicable	Not Yet Recruiting	Date Missing	16/01/2017	210	210
CTRI/2017/03/008236	India	Not Applicable	Open to Recruitment	Date Missing	23/01/2017	100	100
CTRI/2016/09/007282	India	Not Applicable	Completed	Date Missing	24/06/2016	40	40
CTRI/2016/09/007276	India	Not Applicable	Not Yet Recruiting	Date Missing	16/09/2016	84	84
CTRI/2017/02/007798	India	Not Applicable	Closed to Recruitment of Participants	Date Missing	20/02/2017	125	125
CTRI/2016/11/007435	India	Not Applicable	Closed to Recruitment of Participants	Date Missing	30/12/2016	150	150
CTRI/2016/10/007360	India	Not Applicable	Suspended	Date Missing	17/10/2016	104	104
CTRI/2016/11/007433	India	Not Applicable	Completed	Date Missing	08/11/2016	388	388
CTRI/2017/10/010011	India	Not Applicable	Completed	Date Missing	01/10/2013	96	96
CTRI/2017/01/007740	India	Not Applicable	Open to Recruitment	Date Missing	05/03/2017	70	70
CTRI/2016/09/007231	India	Not Applicable	Other (Terminated)	Date Missing	05/09/2016	345	345
CTRI/2016/09/007299	India	Not Applicable	Not Yet Recruiting	Date Missing	01/10/2016	25	25
CTRI/2017/05/008548	India	Not Applicable	Closed to Recruitment of Participants	Date Missing	14/02/2017	50	50
CTRI/2016/11/007509	India	Not Applicable	Not Yet Recruiting	Date Missing	12/12/2016	9	9
CTRI/2016/11/007491	India	Not Applicable	Open to Recruitment	Date Missing	21/08/2017	242	242
CTRI/2016/11/007439	India	Not Applicable	Open to Recruitment	Date Missing	02/01/2017	300	300
CTRI/2016/09/007251	India	Not Applicable	Not Yet Recruiting	Date Missing	26/09/2016	45	45
CTRI/2016/09/007305	India	Not Applicable	Completed	Date Missing	01/10/2016	300	300
CTRI/2016/09/007309	India	Not Applicable	Closed to Recruitment of Participants	Date Missing	28/09/2016	153	153
CTRI/2016/10/007335	India	Not Applicable	Not Yet Recruiting	Date Missing	08/10/2016	113	113
CTRI/2016/10/007345	India	Not Applicable	Completed	Date Missing	18/10/2016	231	231
CTRI/2017/09/009635	India	Not Applicable	Closed to Recruitment of Participants	Date Missing	08/09/2016	90	90
CTRI/2017/01/007743	India	Not Applicable	Not Yet Recruiting	Date Missing	01/02/2017	164	164
CTRI/2016/10/007394	India	Not Applicable	Not Yet Recruiting	Date Missing	01/11/2016	100	100
CTRI/2017/10/010072	India	Not Applicable	Open to Recruitment	Date Missing	17/09/2016	80	80
CTRI/2017/10/010187	India	Not Applicable	Completed	Date Missing	30/10/2016	200	200
CTRI/2017/03/007997	India	Not Applicable	Not Yet Recruiting	Date Missing	10/03/2017	150	150
CTRI/2016/09/007315	India	Not Applicable	Not Yet Recruiting	Date Missing	01/11/2016	1038	1038
CTRI/2018/02/012197	India	Not Applicable	Completed	Date Missing	01/01/2015	100	100
CTRI/2017/02/007888	India	Not Applicable	Open to Recruitment	Date Missing	24/04/2016	50	50
CTRI/2016/10/007412	India	Not Applicable	Open to Recruitment	Date Missing	01/11/2016	60	60
CTRI/2017/02/007766	India	Not Applicable	Open to Recruitment	Date Missing	25/03/2016	160	160
CTRI/2016/11/007508	India	Not Applicable	Open to Recruitment	Date Missing	01/12/2016	140	140
CTRI/2017/02/007773	India	Not Applicable	Open to Recruitment	Date Missing	01/03/2017	564	564
CTRI/2016/12/007567	India	Not Applicable	Not Yet Recruiting	Date Missing	19/12/2016	150	150
CTRI/2017/08/009370	India	Not Applicable	Open to Recruitment	Date Missing	15/10/2016	56	56
CTRI/2017/03/008178	India	Not Applicable	Open to Recruitment	Date Missing	25/04/2017	48	48
CTRI/2017/10/010310	India	Not Applicable	Completed	Date Missing	01/08/2015	150	150
CTRI/2017/10/009969	India	Not Applicable	Open to Recruitment	Date Missing	03/05/2017	54	54
CTRI/2017/05/008684	India	Not Applicable	Open to Recruitment	Date Missing	13/02/2017	500	500
CTRI/2017/08/009297	India	Not Applicable	Open to Recruitment	Date Missing	01/12/2016	128	128
CTRI/2017/09/009954	India	Not Applicable	Open to Recruitment	Date Missing	14/07/2015	180	180
CTRI/2017/04/008359	India	Not Applicable	Not Yet Recruiting	Date Missing	01/07/2017	152	152
CTRI/2017/10/010271	India	Not Applicable	Open to Recruitment	Date Missing	01/11/2017	40	40
CTRI/2017/02/007880	India	Not Applicable	Completed	Date Missing	01/10/2015	44	44
CTRI/2017/03/008101	India	Not Applicable	Closed to Recruitment of Participants	Date Missing	31/03/2017	210	210
CTRI/2017/02/007865	India	Not Applicable	Completed	Date Missing	17/03/2014	50	50
CTRI/2017/09/009922	India	Not Applicable	Completed	Date Missing	01/11/2015	120	120
CTRI/2017/04/008396	India	Not Applicable	Closed to Recruitment of Participants	Date Missing	05/12/2016	250	250
CTRI/2017/09/009935	India	Not Applicable	Not Yet Recruiting	Date Missing	03/10/2017	64	64
CTRI/2017/01/007633	India	Not Applicable	Completed	Date Missing	01/02/2016	164	164
CTRI/2017/08/009435	India	Not Applicable	Open to Recruitment	Date Missing	01/12/2016	150	150
CTRI/2017/08/009434	India	Not Applicable	Open to Recruitment	Date Missing	01/12/2016	50	50
CTRI/2018/01/011393	India	Not Applicable	Open to Recruitment	Date Missing	05/12/2016	60	60
CTRI/2017/07/008984	India	Not Applicable	Open to Recruitment	Date Missing	02/01/2017	50	50
CTRI/2017/02/007764	India	Not Applicable	Open to Recruitment	Date Missing	20/03/2017	150	150
CTRI/2017/02/007918	India	Not Applicable	Not Yet Recruiting	Date Missing	01/03/2017	192	192
CTRI/2017/05/008556	India	Not Applicable	Open to Recruitment	Date Missing	01/02/2016	60	60
CTRI/2017/06/008943	India	Not Applicable	Not Yet Recruiting	Date Missing	01/08/2017	113	113
CTRI/2017/03/008113	India	Not Applicable	Open to Recruitment	Date Missing	01/03/2017	46	46
CTRI/2017/10/010225	India	Not Applicable	Open to Recruitment	Date Missing	30/12/2016	90	90
CTRI/2017/07/009028	India	Not Applicable	Open to Recruitment	Date Missing	02/01/2017	50	50
CTRI/2017/04/008305	India	Not Applicable	Not Yet Recruiting	Date Missing	10/04/2017	80	80
CTRI/2017/02/007852	India	Not Applicable	Open to Recruitment	Date Missing	01/09/2017	60	60
CTRI/2017/02/007799	India	Not Applicable	Not Yet Recruiting	Date Missing	15/02/2017	68	68
CTRI/2017/02/007814	India	Not Applicable	Open to Recruitment	Date Missing	28/02/2017	332	332
CTRI/2017/03/008275	India	Not Applicable	Open to Recruitment	Date Missing	14/04/2017	500	500
CTRI/2017/03/008090	India	Not Applicable	Open to Recruitment	Date Missing	20/03/2017	100	100
CTRI/2018/02/012211	India	Not Applicable	Open to Recruitment	Date Missing	02/08/2017	100	100
CTRI/2017/02/007835	India	Not Applicable	Closed to Recruitment of Participants	Date Missing	14/02/2017	240	240
CTRI/2017/02/007857	India	Not Applicable	Not Yet Recruiting	Date Missing	14/02/2017	100	100
CTRI/2017/03/008250	India	Not Applicable	Not Yet Recruiting	Date Missing	03/04/2017	72	72
CTRI/2017/03/008263	India	Not Applicable	Open to Recruitment	Date Missing	02/05/2017	374	374
CTRI/2017/03/008184	India	Not Applicable	Open to Recruitment	Date Missing	27/03/2017	50	50
CTRI/2017/03/008014	India	Not Applicable	Completed	Date Missing	10/03/2017	240	240
CTRI/2017/08/009329	India	Not Applicable	Open to Recruitment	Date Missing	01/04/2017	198	198
CTRI/2017/03/008077	India	Not Applicable	Not Yet Recruiting	Date Missing	01/04/2017	60	60
CTRI/2017/03/007999	India	Not Applicable	Completed	Date Missing	06/03/2017	50	50
CTRI/2018/01/011225	India	Not Applicable	Closed to Recruitment of Participants	Date Missing	03/02/2014	48	48
CTRI/2017/09/009593	India	Not Applicable	Completed	Date Missing	22/09/2016	200	200
CTRI/2017/07/009136	India	Not Applicable	Completed	Date Missing	30/12/2015	60	60
CTRI/2018/02/011764	India	Not Applicable	Open to Recruitment	Date Missing	01/03/2017	60	60
CTRI/2017/12/010764	India	Not Applicable	Not Yet Recruiting	Date Missing	01/01/2018	90	90
CTRI/2017/08/009506	India	Not Applicable	Completed	Date Missing	01/09/2017	120	120
CTRI/2018/01/011489	India	Not Applicable	Closed to Recruitment of Participants	Date Missing	08/02/2017	80	80
CTRI/2017/02/007958	India	Not Applicable	Not Yet Recruiting	Date Missing	15/03/2017	200	200
CTRI/2017/05/008562	India	Not Applicable	Not Yet Recruiting	01/05/2018	01/05/2018	2200	2200
CTRI/2017/07/008995	India	Not Applicable	Open to Recruitment	Date Missing	15/03/2017	100	100
CTRI/2017/03/008267	India	Not Applicable	Open to Recruitment	Date Missing	01/04/2017	88	88
CTRI/2017/03/008270	India	Not Applicable	Not Yet Recruiting	Date Missing	14/04/2017	50	50
CTRI/2017/05/008492	India	Not Applicable	Not Yet Recruiting	Date Missing	15/05/2017	45	45
CTRI/2017/05/008700	India	Not Applicable	Not Yet Recruiting	Date Missing	14/06/2017	600	600
CTRI/2017/05/008646	India	Not Applicable	Completed	Date Missing	05/01/2016	60	60
CTRI/2017/04/008299	India	Not Applicable	Closed to Recruitment of Participants	Date Missing	14/04/2017	278	278
CTRI/2017/05/008459	India	Not Applicable	Not Yet Recruiting	Date Missing	01/06/2017	56	56
CTRI/2017/05/008530	India	Not Applicable	Not Yet Recruiting	Date Missing	15/05/2017	60	60
CTRI/2017/05/008521	India	Not Applicable	Not Yet Recruiting	Date Missing	20/06/2017	262	262
CTRI/2017/06/008817	India	Not Applicable	Not Yet Recruiting	Date Missing	01/07/2017	12	12
CTRI/2017/07/008980	India	Not Applicable	Open to Recruitment	Date Missing	13/05/2017	170	170
CTRI/2018/02/011722	India	Not Applicable	Not Yet Recruiting	Date Missing	01/03/2018	300	300
CTRI/2017/04/008393	India	Not Applicable	Open to Recruitment	Date Missing	01/05/2017	35	35
CTRI/2017/07/009025	India	Not Applicable	Open to Recruitment	Date Missing	08/04/2017	130	130
CTRI/2017/07/008996	India	Not Applicable	Open to Recruitment	Date Missing	15/03/2017	330	330
CTRI/2017/11/010635	India	Not Applicable	Not Yet Recruiting	Date Missing	01/01/2018	30	30
CTRI/2017/11/010347	India	Not Applicable	Completed	Date Missing	29/12/2015	60	60
CTRI/2017/07/009092	India	Not Applicable	Not Yet Recruiting	Date Missing	01/08/2017	240	240
CTRI/2017/07/008991	India	Not Applicable	Open to Recruitment	Date Missing	25/04/2017	120	120
CTRI/2017/04/008428	India	Not Applicable	Not Yet Recruiting	Date Missing	01/05/2017	200	200
CTRI/2017/06/008884	India	Not Applicable	Open to Recruitment	Date Missing	10/01/2017	173	173
CTRI/2017/08/009533	India	Not Applicable	Open to Recruitment	Date Missing	01/03/2017	30	30
CTRI/2017/09/009859	India	Not Applicable	Open to Recruitment	Date Missing	26/05/2017	120	120
CTRI/2017/05/008586	India	Not Applicable	Not Yet Recruiting	Date Missing	01/06/2017	40	40
CTRI/2017/08/009508	India	Not Applicable	Open to Recruitment	Date Missing	14/07/2016	40	40
CTRI/2017/04/008425	India	Not Applicable	Not Yet Recruiting	Date Missing	08/05/2017	1068	1068
CTRI/2017/12/010742	India	Not Applicable	Open to Recruitment	Date Missing	01/05/2017	80	80
CTRI/2017/05/008596	India	Not Applicable	Not Yet Recruiting	Date Missing	01/06/2017	140	140
CTRI/2017/11/010391	India	Not Applicable	Completed	Date Missing	20/12/2015	60	60
CTRI/2017/06/008741	India	Not Applicable	Open to Recruitment	Date Missing	12/08/2016	93	93
CTRI/2018/01/011063	India	Not Applicable	Open to Recruitment	Date Missing	17/04/2017	68	68
CTRI/2017/06/008819	India	Not Applicable	Not Yet Recruiting	Date Missing	01/07/2017	80	80
CTRI/2017/05/008598	India	Not Applicable	Completed	Date Missing	30/11/2012	110	110
CTRI/2017/09/009849	India	Not Applicable	Not Yet Recruiting	Date Missing	01/01/2018	60	60
CTRI/2017/08/009487	India	Not Applicable	Open to Recruitment	Date Missing	20/11/2017	420	420
CTRI/2017/11/010518	India	Not Applicable	Not Yet Recruiting	Date Missing	20/11/2017	75	75
CTRI/2017/05/008655	India	Not Applicable	Not Yet Recruiting	Date Missing	08/06/2017	300	300
CTRI/2017/05/008696	India	Not Applicable	Not Yet Recruiting	Date Missing	01/06/2017	70	70
CTRI/2017/06/008871	India	Not Applicable	Closed to Recruitment of Participants	Date Missing	01/12/2015	75	75
CTRI/2017/07/008997	India	Not Applicable	Open to Recruitment	Date Missing	01/01/2017	25	25
CTRI/2018/02/012218	India	Not Applicable	Not Yet Recruiting	Date Missing	02/04/2018	114	114
CTRI/2017/05/008624	India	Not Applicable	Open to Recruitment	Date Missing	15/06/2017	60	60
CTRI/2017/05/008648	India	Not Applicable	Open to Recruitment	Date Missing	01/06/2017	60	60
CTRI/2018/01/011217	India	Not Applicable	Open to Recruitment	Date Missing	08/11/2017	244	244
CTRI/2017/09/009896	India	Not Applicable	Completed	Date Missing	14/05/2016	70	70
CTRI/2017/05/008608	India	Not Applicable	Not Yet Recruiting	Date Missing	03/07/2017	200	200
CTRI/2017/09/009658	India	Not Applicable	Not Yet Recruiting	Date Missing	15/09/2017	30	30
CTRI/2017/06/008734	India	Not Applicable	Open to Recruitment	Date Missing	01/03/2017	60	60
CTRI/2017/05/008667	India	Not Applicable	Not Yet Recruiting	Date Missing	15/06/2017	122	122
CTRI/2017/10/009964	India	Not Applicable	Completed	Date Missing	31/01/2016	90	90
CTRI/2017/09/009735	India	Not Applicable	Not Yet Recruiting	Date Missing	02/10/2017	100	100
CTRI/2017/08/009303	India	Not Applicable	Not Yet Recruiting	Date Missing	22/08/2017	176	176
CTRI/2017/05/008691	India	Not Applicable	Open to Recruitment	Date Missing	01/06/2017	128	128
CTRI/2017/05/008697	India	Not Applicable	Not Yet Recruiting	Date Missing	01/06/2017	88	88
CTRI/2017/11/010420	India	Not Applicable	Open to Recruitment	Date Missing	28/04/2017	40	40
CTRI/2017/06/008760	India	Not Applicable	Not Yet Recruiting	Date Missing	15/06/2017	30	30
CTRI/2017/10/010144	India	Not Applicable	Not Yet Recruiting	Date Missing	25/10/2017	100	100
CTRI/2017/10/010089	India	Not Applicable	Not Yet Recruiting	Date Missing	30/10/2017	100	100
CTRI/2017/06/008751	India	Not Applicable	Not Yet Recruiting	Date Missing	07/06/2017	154	154
CTRI/2017/07/009158	India	Not Applicable	Open to Recruitment	Date Missing	26/12/2016	180	180
CTRI/2017/06/008872	India	Not Applicable	Not Yet Recruiting	Date Missing	03/07/2017	50	50
CTRI/2017/08/009565	India	Not Applicable	Not Yet Recruiting	Date Missing	04/10/2017	20	20
CTRI/2017/06/008888	India	Not Applicable	Open to Recruitment	Date Missing	27/06/2017	242	242
CTRI/2018/01/011551	India	Not Applicable	Completed	Date Missing	16/09/2015	66	66
CTRI/2017/06/008942	India	Not Applicable	Not Yet Recruiting	Date Missing	01/08/2017	50	50
CTRI/2017/06/008887	India	Not Applicable	Completed	Date Missing	23/06/2017	30	30
CTRI/2017/12/010738	India	Not Applicable	Open to Recruitment	Date Missing	01/01/2017	150	150
CTRI/2017/10/010091	India	Not Applicable	Not Yet Recruiting	Date Missing	01/11/2017	106	106
CTRI/2017/10/010223	India	Not Applicable	Not Yet Recruiting	Date Missing	15/11/2017	268	268
CTRI/2017/06/008889	India	Not Applicable	Open to Recruitment	Date Missing	26/06/2017	220	220
CTRI/2018/02/011942	India	Not Applicable	Not Yet Recruiting	Date Missing	15/03/2018	60	60
CTRI/2017/07/009076	India	Not Applicable	Completed	Date Missing	09/01/2017	113	113
CTRI/2017/10/010069	India	Not Applicable	Open to Recruitment	Date Missing	17/06/2017	50	50
CTRI/2017/07/009079	India	Not Applicable	Open to Recruitment	Date Missing	25/07/2017	260	260
CTRI/2017/07/009042	India	Not Applicable	Open to Recruitment	Date Missing	15/03/2017	60	60
CTRI/2017/07/009160	India	Not Applicable	Open to Recruitment	Date Missing	31/07/2017	150	150
CTRI/2017/10/010297	India	Not Applicable	Not Yet Recruiting	Date Missing	13/11/2017	1500	1500
CTRI/2017/08/009232	India	Not Applicable	Completed	Date Missing	04/01/2017	60	60
CTRI/2017/08/009547	India	Not Applicable	Open to Recruitment	Date Missing	18/09/2017	500	500
CTRI/2017/09/009671	India	Not Applicable	Completed	Date Missing	28/12/2015	45	45
CTRI/2017/08/009452	India	Not Applicable	Not Yet Recruiting	Date Missing	28/08/2017	52	52
CTRI/2017/09/009674	India	Not Applicable	Completed	Date Missing	01/10/2015	45	45
CTRI/2017/08/009577	India	Not Applicable	Not Yet Recruiting	Date Missing	22/09/2017	84	84
CTRI/2017/11/010317	India	Not Applicable	Open to Recruitment	Date Missing	15/12/2017	171	171
CTRI/2017/08/009582	India	Not Applicable	Completed	Date Missing	08/10/2015	56	56
CTRI/2017/09/009728	India	Not Applicable	Completed	Date Missing	25/01/2016	68	68
CTRI/2017/10/010306	India	Not Applicable	Open to Recruitment	Date Missing	25/04/2017	30	30
CTRI/2017/08/009548	India	Not Applicable	Not Yet Recruiting	Date Missing	01/12/2017	100	100
CTRI/2017/09/009946	India	Not Applicable	Not Yet Recruiting	Date Missing	29/09/2017	500	500
CTRI/2018/01/011248	India	Not Applicable	Not Yet Recruiting	Date Missing	25/01/2018	120	120
CTRI/2017/09/009630	India	Not Applicable	Open to Recruitment	Date Missing	25/04/2016	60	60
CTRI/2017/09/009851	India	Not Applicable	Not Yet Recruiting	Date Missing	20/09/2017	123	123
CTRI/2017/10/010038	India	Not Applicable	Open to Recruitment	Date Missing	18/05/2017	120	120
CTRI/2017/09/009695	India	Not Applicable	Not Yet Recruiting	Date Missing	02/10/2017	40	40
CTRI/2017/11/010654	India	Not Applicable	Open to Recruitment	Date Missing	27/11/2017	40	40
CTRI/2018/01/011277	India	Not Applicable	Not Yet Recruiting	Date Missing	12/01/2018	160	160
CTRI/2017/10/010219	India	Not Applicable	Not Yet Recruiting	Date Missing	01/11/2017	75	75
CTRI/2017/12/011003	India	Not Applicable	Not Yet Recruiting	Date Missing	28/12/2017	80	80
CTRI/2017/09/009743	India	Not Applicable	Not Yet Recruiting	Date Missing	01/11/2017	700	700
CTRI/2017/10/010268	India	Not Applicable	Open to Recruitment	Date Missing	05/01/2017	60	60
CTRI/2017/09/009855	India	Not Applicable	Completed	Date Missing	05/10/2017	200	200
CTRI/2017/09/009804	India	Not Applicable	Open to Recruitment	Date Missing	04/10/2017	330	330
CTRI/2017/09/009857	India	Not Applicable	Not Yet Recruiting	Date Missing	01/12/2017	100	100
CTRI/2017/09/009782	India	Not Applicable	Completed	Date Missing	27/09/2017	100	100
CTRI/2017/11/010445	India	Not Applicable	Open to Recruitment	Date Missing	26/10/2016	20	20
CTRI/2017/10/010060	India	Not Applicable	Open to Recruitment	Date Missing	02/11/2017	240	240
CTRI/2017/09/009902	India	Not Applicable	Not Yet Recruiting	Date Missing	01/12/2017	90	90
CTRI/2018/01/011057	India	Not Applicable	Open to Recruitment	Date Missing	15/03/2017	20	20
CTRI/2017/12/010757	India	Not Applicable	Not Yet Recruiting	Date Missing	11/12/2017	20	20
CTRI/2017/10/010004	India	Not Applicable	Open to Recruitment	Date Missing	16/10/2017	383	383
CTRI/2017/10/009989	India	Not Applicable	Not Yet Recruiting	Date Missing	10/10/2017	120	120
CTRI/2017/12/010938	India	Not Applicable	Not Yet Recruiting	Date Missing	28/12/2017	50	50
CTRI/2017/10/010081	India	Not Applicable	Not Yet Recruiting	Date Missing	16/10/2017	93	93
CTRI/2017/10/010012	India	Not Applicable	Not Yet Recruiting	Date Missing	01/12/2017	100	100
CTRI/2017/12/010763	India	Not Applicable	Not Yet Recruiting	Date Missing	01/01/2018	992	992
CTRI/2017/10/009998	India	Not Applicable	Not Yet Recruiting	Date Missing	01/12/2017	138	138
CTRI/2017/12/010961	India	Not Applicable	Open to Recruitment	Date Missing	26/12/2017	306	306
CTRI/2017/12/010804	India	Not Applicable	Open to Recruitment	Date Missing	01/01/2018	303	303
CTRI/2018/02/011719	India	Not Applicable	Open to Recruitment	Date Missing	28/02/2018	60	60
CTRI/2017/11/010318	India	Not Applicable	Not Yet Recruiting	Date Missing	01/11/2017	50	50
CTRI/2017/09/009944	India	Not Applicable	Not Yet Recruiting	Date Missing	16/10/2017	84	84
CTRI/2017/10/010006	India	Not Applicable	Open to Recruitment	Date Missing	23/10/2017	52	52
CTRI/2017/10/010083	India	Not Applicable	Completed	Date Missing	10/10/2011	150	150
CTRI/2017/10/010035	India	Not Applicable	Open to Recruitment	Date Missing	16/10/2017	64	64
CTRI/2017/10/010105	India	Not Applicable	Not Yet Recruiting	Date Missing	25/10/2017	60	60
CTRI/2018/02/011669	India	Not Applicable	Completed	Date Missing	01/01/2015	60	60
CTRI/2017/10/010054	India	Not Applicable	Open to Recruitment	Date Missing	08/09/2017	160	160
[truncated: 1,356 more rows]

## Sheet: 203_rejected from 2034
CTRI Number	Countries of recruitment	Recruitment status of trial global	Recruitment status of trial India	Date of first enrollment global	Date of first enrollment India	Total sample size	Sample size from India
[truncated: 203 more rows]

[truncated: 8 more sheets: 1823_accepted from 1831, 8_rejected from 1831, 1764_accepted from 1823, 59_rejected from 1823, Breakup of 59_36_both dates matching, Breakup of 59_13_different dates in col E and col F, Breakup of 59_10_col F date missing, 9.2_The errors in the S9.1 File, over time]
